# Supplementary material for: Three chromosome-scale Papaver genomes reveal punctuated patchwork evolution of the morphinan and noscapine biosynthesis pathway
Source: Nat Commun. 2021 Oct 15;12:6030. doi: 10.1038/s41467-021-26330-8 (PMC8521590; doi:10.1038/s41467-021-26330-8)
Supplement: Supplementary file 4 — Supplementary Data 1 [file 41467_2021_26330_MOESM4_ESM.xlsx]

## Sheet: Sheet1
Details of the sequencing data of three Papaver species
		Cell	pass reads	pass bases (bp)	N50 of pass read (bp)	mean length of pass reads (bp)	max read length (bp)	coverage (X)
Oxford Nanopore long reads	P. setigerum	1	1121103	27175194724	29717	24239.7	166423	85.9426
		2	3913170	102401506764	34345	26168.4	265174
		3	939146	24419321557	34475	26001.6	235044
		4	2961952	77793513167	33674	26264.3	269588
		5	3287324	85253823801	33362	25934.1	231322
		6	2858354	77433313488	34682	27090.2	240354
	P. rhoeas	1	3237701	71201149843	30801	21991	293488	66.0813
		2	1280767	27186154156	30653	21226	187894
		3	1230447	25563779525	30621	20776	202606
		4	2139394	43895470875	29837	20517	189047
Oxford Nanopore ultra-long reads	P. setigerum	1	318110	10080297706	46659	31688	630491	19.1962
		2	1204606	35853544880	42027	29763	673604
		3	1058657	33712525450	45658	31844	650836
		4	264658	8464119753	48644	31981	584103
	P. rhoeas	1	456027	17496803611	80073	38367.9	511909	13.2392
		2	183181	8801461477	89738	48047.9	489213
		3	161406	5581937605	67703	34583.2	466480
		4	52457	1747341551	67023	33310	480417
Illumina paired-end reads		total reads	total bases (bp)	Q30 rate (%)	coverage (X)
	P. setigerum	1229992648	184498897200	91.51	70.9043
		897135002	134570250300	89.95
	P. rhoeas	1001600116	150240017400	93.37	59.1496
		total reads	total bases (bp)	Q30 rate (%)	coverage (X)
Hi-C data	P. setigerum	4364942518	654741377700	92.07	142.645
	P. rhoeas	2378983312	356847496800	91.54	140.491
	P. somniferum	5097900620	764685093000	93.21	282.172
		tissues	total reads	total bases (bp)	Q30 rate (%)
RNA-seq data	P. setigerum	leaf	63044738	9456710700	93.8
		stamen	66112036	9916805400	93.83
		root	56540812	8481121800	93.65
		capsule	63428168	9514225200	94.1
		stem	59219084	8882862600	93.45
		petal	50252658	7537898700	90.63
	P. rhoeas	stamen	54600182	8190027300	93.59
		petal	71064088	10659613200	93.69
		root	62287674	9343151100	93.84
		capsule	64327134	9649070100	93.86
		stem	63037926	9455688900	93.61
		leaf	53718442	8057766300	93.16
