# Supplementary material for: Three chromosome-scale Papaver genomes reveal punctuated patchwork evolution of the morphinan and noscapine biosynthesis pathway
Source: Nat Commun. 2021 Oct 15;12:6030. doi: 10.1038/s41467-021-26330-8 (PMC8521590; doi:10.1038/s41467-021-26330-8)
Supplement: Supplementary file 5 — Supplementary Data 2 [file 41467_2021_26330_MOESM5_ESM.xlsx]

## Sheet: Sheet1
Assembly statistics at different stages
P. setigerum
	assembly after polishing	assembly after breakhic	assembly after 3d-DNA (Final assembly)
Scaffold bases (Gb)	4.59	4.59	4.59
Number of scaffolds	144	183	381
Scaffold N50 (Mb)	93.99	71.64	211.16
Scaffold N90 (Mb)	28.23	25.35	155.08
Max scaffold len(Mb)	235.25	181.01	329.11
Contig bases (Gb)	4.59	4.59	4.59
Number of contigs	144	183	553
Contig N50 (Mb)	93.99	71.64	65.57
Contig N90 (Mb)	28.23	25.35	13.37
Max contig len(Mb)	235.25	181.01	178.78
P. rhoeas
	assembly after polishing	assemblied after purge_dups	assembly after breakhic	assembly after 3d-DNA (Final assembly)
Scaffold bases (Gb)	3.83	2.54	2.54	2.54
Number of scaffolds	1209	683	764	237
Scaffold N50 (Mb)	7.96	9.63	7.79	329.41
Scaffold N90 (Mb)	1.25	1.83	1.57	33.61
Max scaffold len(Mb)	39.02	39.02	39.02	361.76
Contig bases (Gb)	3.83	2.54	2.54	2.54
Number of contigs	1209	2964	3045	3273
Contig N50 (Mb)	7.96	5.76	5.29	5.29
Contig N90 (Mb)	1.25	0.37	0.36	0.35
Max contig len(Mb)	39.02	39.02	39.02	39.02
P. somniferum
	assembly published	assembly after breakhic based on published contig	assembly after 3d-DNA (Final assembly)	Li et al. assembly published in Nature Communication at 2020*
Scaffold bases (Gb)	2.72	2.71	2.71	2.64
Number of scaffolds	34388	65574	59520	11
Scaffold N50 (Mb)	204.47	1.77	249.6	252.9
Scaffold N90 (Mb)	9.9	0.12	172.47	190.1
Max scaffold len(Mb)	270.41	13.77	328.07	333.7
Contig bases (Gb)	2.71	2.71	2.71	2.64
Number of contigs	65578	65574	65941	9646
Contig N50 (Mb)	1.77	1.77	1.74	1.84
Contig N90 (Mb)	0.12	0.12	0.12	0.64
Max contig len(Mb)	13.77	13.77	13.77	13.77
*: it should be noticed that Li's assembly is just a re-scaffolding of our HN1 contig (published on Science 2018) by Hi-C data from the different cultivar PS7 without generating any new sequence. And Li et al. re-scaffold our contigs using Hi-C data from a different Cultivar PS7 rather than HN1. In addition, Li et al. reported an incorrect contig N50 as 7.6 Mb since they ingnored gaps smaller tha…
