# Supplementary material for: Three chromosome-scale Papaver genomes reveal punctuated patchwork evolution of the morphinan and noscapine biosynthesis pathway
Source: Nat Commun. 2021 Oct 15;12:6030. doi: 10.1038/s41467-021-26330-8 (PMC8521590; doi:10.1038/s41467-021-26330-8)
Supplement: Supplementary file 6 — Supplementary Data 3 [file 41467_2021_26330_MOESM6_ESM.xlsx]

## Sheet: Sheet1
Summary of the peaks in Ks distribution and the time estimation
	events	#gene_pairs	Ks mean	Ks sd	time estimate (mean) (Ma)	time estimate (sd) (Ma)
P. somniferum - P. rhoeas	divergence	33817	0.1245	0.0218189	7.7	1.34944
P. setigerum - P. rhoeas	divergence	69191	0.122182	0.0223742	7.55664	1.38378
P. somniferum - P. setigerum	divergence	124763	0.0696904	0.0144175	4.31017	0.891683
P. rhoeas	segmental duplication	3929	0.118301	0.0470544	7.31663	2.91019
P. somniferum	WGD	16944	0.115877	0.0280189	7.16667	1.7329
P. setigerum	WGD-1	73829	0.114616	0.0180278	7.08873	1.11497
P. setigerum	WGD-2	15396	0.0652247	0.0167748	4.03398	1.03748
