# Supplementary material for: Three chromosome-scale Papaver genomes reveal punctuated patchwork evolution of the morphinan and noscapine biosynthesis pathway
Source: Nat Commun. 2021 Oct 15;12:6030. doi: 10.1038/s41467-021-26330-8 (PMC8521590; doi:10.1038/s41467-021-26330-8)
Supplement: Supplementary file 7 — Supplementary Data 4 [file 41467_2021_26330_MOESM7_ESM.xlsx]

## Sheet: Sheet1
The detail of genes on BIA biosythesis pathway in three Papaver genomes
P. somniferum
is in BIA cluster	chromosome	start	end	geneID	Gene abbreviation	strand	Pathway
yes	chr4	473231	476073	Pso04G00230.0	PSSDR1	-	noscapine
	chr4	496121	501015	Pso04G00240.0	PSCXE1	+	noscapine
	chr4	518809	521283	Pso04G00250.0	CYP82X1	-	noscapine
	chr4	526110	529128	Pso04G00260.0	CYP82X2	+	noscapine
	chr4	541608	543023	Pso04G00270.0	PSAT1	+	noscapine
	chr4	553873	555686	Pso04G00280.0	PSMT2	+	noscapine
	chr4	574662	576877	Pso04G00290.0	CYP82Y1	+	noscapine
	chr4	629604	631548	Pso04G00300.0	PSMT3	+	noscapine
	chr4	690901	692361	Pso04G00320.0	CYP719A21	-	noscapine
	chr4	693990	696853	Pso04G00330.0	PSMT1	+	noscapine
	chr4	925175	929018	Pso04G00400.0	STORR	+	morphine
	chr4	964451	965968	Pso04G00410.0	SALSYN	+	morphine
	chr4	1035141	1036878	Pso04G00430.0	SALAT	-	morphine
	chr4	1045304	1047699	Pso04G00440.0	SALR	+	morphine
	chr4	1055972	1057456	Pso04G00450.0	THS	+	morphine
no	chr2	149473069	149475712	Pso02G29780.0	T6ODM	+	morphine
	chr2	149495407	149498051	Pso02G29800.0	T6ODM	+	morphine
	chr2	149517745	149520388	Pso02G29820.0	T6ODM	+	morphine
	chr2	149540047	149542585	Pso02G29830.0	T6ODM	+	morphine
	chr2	149548823	149551460	Pso02G29840.0	T6ODM	+	morphine
	chr10	195342279	195344394	PS1034950.0	COR	-	morphine
	chr10	195350998	195354617	PS1034960.0	COR	-	morphine
	unplaced-scaffold_1	36208702	36210956	PsoUNG09990.0	COR	+	morphine
	unplaced-scaffold_1	38232516	38234690	PsoUNG10770.0	COR	-	morphine
	chr1	49144613	49146428	Pso01G15950.0	CODM	-	morphine
	chr1	49215923	49217738	Pso01G15970.0	CODM	-	morphine
	chr1	49230214	49232029	Pso01G15980.0	CODM	-	morphine
P. setigerum, copy 1
chromosome	start	end	geneID	Gene abbreviation	strand	Pathway
chr15	1533301	1537160	Pse15G00630.0	STORR	+	morphine
chr15	1582427	1583944	Pse15G00640.0	SALSYN	+	morphine
chr15	1644044	1645468	Pse15G00660.0	SALAT	-	morphine
chr15	1663542	1665714	Pse15G00670.0	SALR	+	morphine
chr15	1674453	1675789	Pse15G00680.0	THS	+	morphine
P. setigerum, copy 2
chromosome	start	end	geneID	Gene abbreviation	strand	Pathway
chr8	211540881	211541976	Pse08G45670.0	THS	-	morphine
chr8	211544500	211546227	Pse08G45680.0	SLAR	-	morphine
chr8	211551432	211552102	Pse08G45690.0	SALAT	+	morphine
chr8	211626376	211627815	Pse08G45720.0	SALSYN	-	morphine
chr8	211641708	211645590	Pse08G45740.0	STORR	-	morphine
P. setigerum
chromosome	start	end	geneID	Gene abbreviation	strand	Pathway
chr1	181220657	181223765	Pse01G45030.0	T6ODM	-	morphine
chr1	181244763	181247323	Pse01G45040.0	T6ODM	-	morphine
chr1	181267037	181269596	Pse01G45060.0	T6ODM	-	morphine
chr1	181335750	181338312	Pse01G45090.0	T6ODM	-	morphine
chr1	181358043	181360599	Pse01G45120.0	T6ODM	-	morphine
chr3	287490915	287493072	Pse03G52090.0	COR	+	morphine
chr3	289477468	289479594	Pse03G52940.0	COR	-	morphine
chr10	6619729	6623170	Pse10G02460.0	COR	+	morphine
chr4	49215788	49217798	Pse04G16750.0	CODM	+	morphine
P. rhoeas
chromosome	start	end	geneID	Gene abbreviation	strand
chr1	324007488	324009061	Prh01G51790.0	COR	-
chr1	324430264	324431796	Prh01G51920.0	COR	+
chr1	324442750	324444280	Prh01G51930.0	COR	+
unplaced-scaffold_5	13563596	13567832	PrhUNG25090.0	CODM	+
