# Supplementary material for: Three chromosome-scale Papaver genomes reveal punctuated patchwork evolution of the morphinan and noscapine biosynthesis pathway
Source: Nat Commun. 2021 Oct 15;12:6030. doi: 10.1038/s41467-021-26330-8 (PMC8521590; doi:10.1038/s41467-021-26330-8)
Supplement: Supplementary file 8 — Supplementary Data 5 [file 41467_2021_26330_MOESM8_ESM.xlsx]

## Sheet: Sheet1
The morphinan biosythesis pathway related gene alignments and gene expression in three Papaver genomes based on BlastP
** indicates genes not in "recipient loci" syntenic blocks
exp_N: normalized gene expression
P. somniferum
Uniport_ID	Gene abbreviation	Genes	amino acid length	Gene ID	identity	alignment length	exp_N in capsule	exp_N in stem	exp_N in leaf	exp_N in stamen	exp_N in root	exp_N in petal
I3PLR3	PSSDR1	SHORT-CHAIN DEHYDROGENASE/REDUCTASE	348	Pso04G00230.0	100	348	0.794719	3.48353	0.169915	0.0104672	0.562907	0.1042
I3PLR2	PSCXE1	CARBOXYLESTERASE 1	290	Pso04G00240.0	100	290	0.419868	2.67311	0.374536	0.00369893	0.989858	0.021564
I3V6B7	CYP82X1	CYTOCHROME P450 CYP82X1	540	Pso04G00250.0	100	540	0.368555	2.96182	0.175739	0.00975888	1.5702	0.0426558
I3PLR0	CYP82X2	CYTOCHROME P450 CYP82X2	554	Pso04G00260.0	100	554	0.53363	2.57788	0.15386	0.0189669	1.13943	0.0461973
I3PLR4	PSAT1	ACETYLTRANSFERASE 1	471	Pso04G00270.0	100	471	0.418097	2.83806	0.187937	0.00881447	0.884989	0.0542248
I3PLQ6	PSMT2	O-METHYLTRANSFERASE 2	356	Pso04G00280.0	100	356	0.86193	6.23038	0.188488	0.00495814	1.09083	0.0454103
I3PLR1	CYP82Y1	CYTOCHROME P450 CYP82Y1	556	Pso04G00290.0	100	556	0.409834	2.46935	0.143629	0.0297489	1.00741	0.126
I3PLQ7	PSMT3	O-METHYLTRANSFERASE 3	339	Pso04G00300.0	100	339	0.666673	4.09657	0.223589	0.0102311	1.40823	0.0473778
I3QBP4	CYP719A21	(S)-canadine synthase CYP719A21	488	Pso04G00320.0	99.18	488	1.04798	10.8596	0.278207	0.00456464	1.14824	0.0203048
I3V6A7	PSMT1	O-METHYLTRANSFERASE 1	390	Pso04G00330.0	99.23	390	0.682413	8.39095	0.332432	0.00275452	1.63666	0.0116477
P0DKI7	STORR	(S)-TO-(R)-RETICULINE P450-OXIDOREDUCTASE	901	Pso04G00400.0	99.7	901	0.596787	5.28365	0.476296	0.00716176	1.79906	0.0249481
B1NF18	SALSYN	SALUTARIDINE SYNTHASE	505	Pso04G00410.0	99.802	505	0.567825	4.60308	0.389175	0.0145596	2.6532	0.138277
	SALSYN		505	Pso08G00510.0	97.614	503	0.747853	7.13957	0.721528	0.0317164	4.53249	0.172827
Q071N0	SALR	SALUTARIDINE REDUCTASE	311	Pso04G00440.0	98.007	301	1.7917	14.0405	0.797631	0.0140087	2.42618	0.158582
	SALR		311	Pso08G00520.0	95.302	298	0.382052	5.44144	0.235079	0.00149531	0.938899	0.00133791
Q94FT4	SALAT	SALUTARIDINOL-7-O-ACETYLTRANSFERASE	474	Pso04G00430.0	99.7	474	0.379022	2.06491	0.210209	0.0118051	1.35432	0.159526
A0A2U9GHG9	THS1	THEBAINE SYNTHASE 1	180	Pso04G00450.0	97	158	5.47107	21.579	3.35288	0.0912928	6.48655	1.97318
				Pso08G00530.0	98.8	180	1.75955	12.6861	1.35869	0.0157401	2.87844	0.0404521
A0A2U9GGW3	THS2	THEBAINE SYNTHASE 2	160	Pso04G00450.0	100	160	5.47107	21.579	3.35288	0.0912928	6.48655	1.97318
				Pso08G00530.0	96	158	1.75955	12.6861	1.35869	0.0157401	2.87844	0.0404521
D4N500	T6ODM	THEBAINE 6-O-DEMETHYLASE	364	Pso02G29830.0	99.725	364	0.371113	0.520959	0.218552	0.0124347	0.0654396	0.204307
				Pso02G29840.0	98.077	364	0.281079	0.453945	0.155591	0.0106246	0.0458038	0.137726
				Pso02G29800.0	97.802	364	0.370129	0.522533	0.239486	0.0167632	0.0618981	0.189747
				Pso02G29780.0	97.802	364	0.368319	0.520998	0.240273	0.0166058	0.0619768	0.189511
				Pso02G29820.0	97.527	364	0.381777	0.537447	0.244602	0.017078	0.0641017	0.194233
Q9SQ70	COR	CODEINONE REDUCTASE	321	Pso10G34950.0	98.442	321	0.799835	3.05599	0.466223	0.0154253	1.26358	0.235945
				Pso10G34960.0	98.442	321	0.657426	2.22337	0.426715	0.0134578	0.952711	0.169993
				PsoUNG10770.0	95.95	321	0.156024	0.214499	0.0803534	0.00133791	0.186599	0.0214853
				PsoUNG09990.0	95.327	321	0.403341	0.532685	0.241296	0.019203	0.269865	0.143629
D4N502	CODM	CODEINE 3-O-DEMETHYLASE	360	Pso01G15970.0	100	360	0.883572	1.39245	0.63661	0.0169206	0.00448594	0.202103
				Pso01G15950.0	100	360	0.816165	1.27436	0.577112	0.0141661	0.00389568	0.17023
				Pso01G15980.0	99.722	360	0.724085	1.09016	0.499513	0.0133791	0.00369893	0.158582
P. setigerum
Uniport_ID	Gene abbreviation		length	Gene ID	identity	alignment length	exp_N in capsule	exp_N in stem	exp_N in leaf	exp_N in stamen	exp_N in root	exp_N in petal
P0DKI7	STORR	(S)-TO-(R)-RETICULINE P450-OXIDOREDUCTASE	901	Pse15G00630.0	99.667	901	0.101162	1.42503	0.000278299	0.00153064	0.43526	0.0814025
	STORR			Pse08G45740.0	93.674	901	0.00264384	0.180894	0	0	0.0153064	0.00208724
B1NF18	SALSYN	SALUTARIDINE SYNTHASE	505	Pse15G00640.0	99.208	505	0.08836	1.39984	0.00514853	0.0215682	0.805537	0.231962
				Pse08G45720.0	97.269	476	0.0624781	0.94079	0	0.00180894	0.161413	0.0475891
				Pse16G13120.0	65.849	489	0.208863	3.49335	0.000695748	0.0179503	0.684755	0.251443
				Pse17G00200.0	64.103	273	0	0.00194809	0	0	0	0
Q94FT4	SALAT	SALUTARIDINOL-7-O-ACETYLTRANSFERASE	474	Pse15G00660.0	98.734	474	0.101718	0.535447	0.0239337	0.00723578	0.692408	0.232241
				Pse08G45690.0	81.166	223	0	0.0154456	0	0	0	0
Q071N0	SALR	SALUTARIDINE REDUCTASE	311	Pse15G00670.0	99.038	312	0.116468	2.28289	0.0104362	0.00180894	0.96375	0.171571
				Pse08G45680.0	96.141	311	0.0708271	0.998259	0	0.00166979	0.264523	0.0154456
				Pse16G13210.0	75.241	311	0.124956	1.34182	0.00695748	0.00946217	0.195088	0.180616
				Pse17G00240.0	72.34	141	0.00180894	0.0171154	0	0	0	0
A0A2U9GHG9	THS1	THEBAINE SYNTHASE 1	180	Pse08G45670.0	98.333	180	0.171293	4.5289	0	0.0107145	0.450566	0.722325
A0A2U9GHG9				Pse15G00680.0	96.835	158	1.40917	13.1908	0.253948	0.440687	5.77582	7.22325
A0A2U9GGW3	THS2	THEBAINE SYNTHASE 2	160	Pse15G00680.0	100	160	1.40917	13.1908	0.253948	0.440687	5.77582	7.22325
A0A2U9GGW3				Pse08G45670.0	94.937	158	0.171293	4.5289	0	0.0107145	0.450566	0.722325
D4N500	T6ODM	THEBAINE 6-O-DEMETHYLASE	364	Pse01G45060.0	97.527	364	0.080011	0.286509	0.0967089	0.000278299	0	0.131496
				Pse01G45090.0	97.527	364	0.132331	0.4123	0.154456	0.000278299	0	0.204411
				Pse01G45040.0	95.879	364	0.073471	0.242538	0.085577	0.000278299	0	0.109232
				Pse01G45120.0	92.857	364	0.0864119	0.301954	0.10144	0	0	0.141098
				Pse01G45030.0	99.375	320	0.107006	0.191052	0.10311	0.00194809	0.00375704	0.171015
Q9SQ70	COR	CODEINONE REDUCTASE	321	Pse10G02460.0	98.754	321	0.419258	1.14186	0.27816	0.00542683	0.597091	0.231823
				Pse03G52940.0	95.95	321	0.154734	0.335211	0.108258	0.000974047	0.218465	0.134975
				Pse03G52090.0	95.639	321	0.222918	0.348291	0.138732	0.0178111	0.38614	0.570652
D4N502	CODM	CODEINE 3-O-DEMETHYLASE	360	Pse04G16750.0	99.444	360	0.0509287	0.340638	0.127183	0.0011132	0.00250469	0.0507896
P. rhoeas
Uniport_ID	Gene abbreviation		length	Gene ID	identity	alignment length	exp_N in capsule	exp_N in stem	exp_N in leaf	exp_N in stamen	exp_N in root	exp_N in petal
B1NF18	SALSYN	SALUTARIDINE SYNTHASE	505	Prh03G43170.0	68.75	144	0	0.0219912	0.00047807	0	0.00173844	0
Q071N0	SALR	SALUTARIDINE REDUCTASE	311	Prh03G43140.0	75.241	311	0.00239035	5.07914	0.00947447	0	0	0
Q9SQ70	COR	CODEINONE REDUCTASE	321	Prh01G51930.0	88.474	321	0	0.311006	0.0100395	0	0.0897902	0
				Prh01G51790.0	87.539	321	0.00104306	0.423918	0.0226866	0.000651913	0.601846	0
				Prh01G51920.0	87.227	321	0	0.543131	0.0141683	0	0.15007	0
D4N502	CODM	CODEINE 3-O-DEMETHYLASE	360	PrhUNG25090.0	88.889	360	0.00104306	0.00252073	0.000782296	0.000217304	0.000260765	0.00047807
