# Supplementary material for: Three chromosome-scale Papaver genomes reveal punctuated patchwork evolution of the morphinan and noscapine biosynthesis pathway
Source: Nat Commun. 2021 Oct 15;12:6030. doi: 10.1038/s41467-021-26330-8 (PMC8521590; doi:10.1038/s41467-021-26330-8)
Supplement: Supplementary file 9 — Supplementary Data 6 [file 41467_2021_26330_MOESM9_ESM.xlsx]

## Sheet: P. setigerum
The protein family enrichment of expanded families in P. setigerum by FunRich
pfam	No. of gene/proteins in the dataset	No. of gene/proteins in the background dataset	Fold enrichment	P-value (Hypergeometric test)	Q-value (BH method)
PF03004_Plant_transposase_(Ptta/En/Spm_family)	172	305	6.41652	5.00462e-99	2.04989e-95
PF00124_Photosynthetic_reaction_centre_protein	57	64	10.1336	1.69338e-52	3.46804e-49
PF00223_Photosystem_I_psaA/psaB_protein	59	74	9.07184	1.84521e-48	2.51933e-45
PF00407_Pathogenesis-related_protein_Bet_v_I_family	147	474	3.52874	2.86471e-43	2.93347e-40
PF00421_Photosystem_II_protein	33	33	11.3778	1.31236e-35	1.07508e-32
PF02330_Mitochondrial_glycoprotein	48	70	7.80246	2.09209e-34	1.4282e-31
PF07716_Basic_region_leucine_zipper	36	40	10.2403	5.62502e-34	3.29144e-31
PF13952_Domain_of_unknown_function_(DUF4216)	49	82	6.79951	7.16071e-31	3.66628e-28
PF00201_UDP-glucoronosyl_and_UDP-glucosyl_transferase	124	454	3.10779	9.24911e-31	4.20937e-28
PF01453_D-mannose_binding_lectin	72	185	4.42851	7.70216e-29	3.15481e-26
PF00146_NADH_dehydrogenase	31	36	9.79803	4.14943e-28	1.5451e-25
PF03936_Terpene_synthase_family_metal_binding_domain	40	62	7.3412	2.48148e-27	8.47013e-25
PF10536_Plant_mobile_domain	39	59	7.5216	2.76515e-27	8.71234e-25
PF00244_14-3-3_protein	30	36	9.48206	2.24305e-26	6.56254e-24
PF00006_ATP_synthase_alpha/beta_family_nucleotide-binding_domain	50	106	5.36747	4.71206e-25	1.22304e-22
PF03059_Nicotianamine_synthase_protein	34	49	7.89554	4.7775e-25	1.22304e-22
PF00284_Lumenal_portion_of_Cytochrome_b559_alpha_(gene_psbE)_subunit	24	25	10.9229	9.94593e-25	2.26325e-22
PF00283_Cytochrome_b559_alpha_(gene_psbE)_and_beta_(gene_psbF)subunits	24	25	10.9229	9.94593e-25	2.26325e-22
PF01397_Terpene_synthase_N-terminal_domain	35	56	7.11191	2.09508e-23	4.51655e-21
PF00657_GDSL-like_Lipase/Acylhydrolase	93	346	3.05845	6.48808e-23	1.32876e-20
PF00685_Sulfotransferase_domain	34	57	6.78759	7.91963e-22	1.5447e-19
PF00067_Cytochrome_P450	243	1474	1.87579	1.01369e-21	1.8873e-19
PF00346_Respiratory-chain_NADH_dehydrogenase_49_Kd_subunit	33	54	6.95395	1.06081e-21	1.88917e-19
PF01565_FAD_binding_domain	56	151	4.22007	1.39697e-21	2.38417e-19
PF16639_Apocytochrome_F_N-terminal	26	34	8.70149	2.99115e-21	4.9007e-19
PF12776_Myb/SANT-like_DNA-binding_domain	64	201	3.62318	2.26968e-20	3.57563e-18
PF12338_Ribulose-1	22	26	9.62808	5.96098e-20	8.72006e-18
5-bisphosphate_carboxylase_small_subunit	22	26	9.62808	5.96098e-20	8.72006e-18
PF02892_BED_zinc_finger	41	91	5.12697	6.93845e-20	9.79996e-18
PF03108_MuDR_family_transposase	37	76	5.53998	1.61104e-19	2.1996e-17
PF00361_Proton-conducting_membrane_transporter	35	72	5.53171	1.62033e-18	2.14092e-16
PF03060_Nitronate_monooxygenase	28	47	6.77927	3.33281e-18	4.26599e-16
PF01190_Pollen_proteins_Ole_e_I_like	42	104	4.59555	3.64536e-18	4.52466e-16
PF05758_Ycf1	27	45	6.82772	1.02497e-17	1.23479e-15
PF00101_Ribulose_bisphosphate_carboxylase_small_chain	21	27	8.85037	1.13191e-17	1.32465e-15
PF14303_No_apical_meristem-associated_C-terminal_domain	16	16	11.3778	1.24674e-17	1.41852e-15
PF01333_Apocytochrome_F_C-terminal	22	31	8.07566	5.19144e-17	5.74707e-15
PF01058_NADH_ubiquinone_oxidoreductase_20_Kd_subunit	22	33	7.58638	4.1846e-16	4.51056e-14
PF16719_SAWADEE_domain	28	54	5.90064	4.84275e-16	5.07694e-14
PF04852_Protein_of_unknown_function_(DUF640)	18	22	9.31008	4.95795e-16	5.07694e-14
PF01157_Ribosomal_protein_L21e	14	14	11.3778	1.62051e-15	1.58038e-13
PF05938_Plant_self-incompatibility_protein_S1	16	18	10.1143	1.60568e-15	1.58038e-13
PF08100_Dimerisation_domain	43	126	3.88351	2.09567e-15	1.99624e-13
PF00181_Ribosomal_Proteins_L2_RNA_binding_domain	17	21	9.21167	4.63139e-15	4.3114e-13
PF00280_Potato_inhibitor_I_family	29	62	5.32287	4.98057e-15	4.53343e-13
PF08276_PAN-like_domain	27	54	5.68997	5.26845e-15	4.69122e-13
PF00954_S-locus_glycoprotein_domain	31	71	4.96869	6.32e-15	5.50781e-13
PF06830_Root_cap	28	59	5.40067	9.18788e-15	7.84032e-13
PF14569_Zinc-binding_RING-finger	22	37	6.76645	1.42769e-14	1.19343e-12
PF12854_PPR_repeat	78	353	2.51434	2.56611e-14	2.10216e-12
PF16845_Aspartic_acid_proteinase_inhibitor	19	28	7.72199	2.65618e-14	2.13327e-12
PF01466_Skp1_family_dimerisation_domain	37	104	4.04859	4.10836e-14	3.23612e-12
PF02458_Transferase_family	103	538	2.17846	4.90837e-14	3.77529e-12
PF00623_RNA_polymerase_Rpb1_domain_2	24	46	5.93745	4.97719e-14	3.77529e-12
PF00891_O-methyltransferase	47	159	3.36377	5.27542e-14	3.92875e-12
PF01092_Ribosomal_protein_S6e	17	23	8.411	6.57285e-14	4.72323e-12
PF01406_tRNA_synthetases_class_I_(C)_catalytic_domain	17	23	8.411	6.57285e-14	4.72323e-12
PF00252_Ribosomal_protein_L16p/L10e	15	18	9.48259	8.96774e-14	6.33308e-12
PF08031_Berberine_and_berberine_like	32	82	4.44098	1.06771e-13	7.41247e-12
PF00197_Trypsin_and_protease_inhibitor	14	16	9.9565	1.63929e-13	1.11909e-11
PF01010_NADH-dehyrogenase_subunit_F_TMs_(complex_I)_C-terminus	12	12	11.3778	2.10516e-13	1.39076e-11
PF01086_Clathrin_light_chain	12	12	11.3778	2.10516e-13	1.39076e-11
PF03405_Fatty_acid_desaturase	13	14	10.5657	2.37532e-13	1.54433e-11
PF13963_Transposase-associated_domain	22	42	5.96111	5.06351e-13	3.24065e-11
PF00119_ATP_synthase_A_chain	18	28	7.31578	5.29125e-13	3.3343e-11
PF02353_Mycolic_acid_cyclopropane_synthetase	23	47	5.56912	9.78228e-13	6.07094e-11
PF11926_Domain_of_unknown_function_(DUF3444)	32	89	4.09173	1.50032e-12	9.17209e-11
PF07172_Glycine_rich_protein_family	13	15	9.86181	1.63643e-12	9.85706e-11
PF08244_Glycosyl_hydrolases_family_32_C_terminal	22	44	5.69021	1.74174e-12	1.03393e-10
PF00662_NADH-Ubiquinone_oxidoreductase_(complex_I)_chain_5_N-terminus	11	11	11.3778	2.39889e-12	1.38392e-10
PF11221_Subunit_21_of_Mediator_complex	11	11	11.3778	2.39889e-12	1.38392e-10
PF00033_Cytochrome_b/b6/petB	12	13	10.5033	2.51505e-12	1.43078e-10
PF00562_RNA_polymerase_Rpb2_domain_6	26	62	4.77242	2.95282e-12	1.61263e-10
PF12274_Protein_of_unknown_function_(DUF3615)	18	30	6.82822	2.93356e-12	1.61263e-10
PF00306_ATP_synthase_alpha/beta_chain_C_terminal_domain	18	30	6.82822	2.93356e-12	1.61263e-10
PF00931_NB-ARC_domain	44	159	3.1491	4.0421e-12	2.15018e-10
PF02874_ATP_synthase_alpha/beta_family_beta-barrel_domain	28	72	4.42568	4.00045e-12	2.15018e-10
PF03931_Skp1_family_tetramerisation_domain	39	130	3.41397	4.23978e-12	2.22643e-10
PF13960_Domain_of_unknown_function_(DUF4218)	21	42	5.69028	5.56997e-12	2.88792e-10
PF03552_Cellulose_synthase	36	115	3.56244	6.99352e-12	3.58068e-10
PF04560_RNA_polymerase_Rpb2_domain_7	23	51	5.13241	8.4197e-12	4.25766e-10
PF03492_SAM_dependent_carboxyl_methyltransferase	30	84	4.06439	9.01745e-12	4.50433e-10
PF00251_Glycosyl_hydrolases_family_32_N-terminal_domain	22	47	5.32709	9.45378e-12	4.66538e-10
PF03143_Elongation_factor_Tu_C-terminal_domain	26	67	4.41632	2.45516e-11	1.19718e-09
PF14144_Seed_dormancy_control	27	72	4.26768	2.61813e-11	1.24627e-09
PF03179_Vacuolar_(H+)-ATPase_G_subunit	11	12	10.4305	2.6471e-11	1.24627e-09
PF13768_von_Willebrand_factor_type_A_domain	11	12	10.4305	2.6471e-11	1.24627e-09
PF05904_Plant_protein_of_unknown_function_(DUF863)	10	10	11.3778	2.73322e-11	1.27219e-09
PF16209_Phospholipid-translocating_ATPase_N-terminal	20	41	5.55159	3.1917e-11	1.4689e-09
PF00188_Cysteine-rich_secretory_protein_family	30	88	3.87966	3.48575e-11	1.58053e-09
PF00255_Glutathione_peroxidase	15	23	7.42205	3.51144e-11	1.58053e-09
PF03641_Possible_lysine_decarboxylase	17	30	6.44909	4.26451e-11	1.89863e-09
PF02798_Glutathione_S-transferase_N-terminal_domain	50	209	2.72239	5.14944e-11	2.26797e-09
PF16212_Phospholipid-translocating_P-type_ATPase_C-terminal	20	42	5.41944	5.58688e-11	2.43445e-09
PF16891_Serine-threonine_protein_phosphatase_N-terminal_domain	16	27	6.74414	6.31141e-11	2.72121e-09
PF00139_Legume_lectin_domain	46	185	2.82955	7.44017e-11	3.17447e-09
PF03947_Ribosomal_Proteins_L2_C-terminal_domain	17	31	6.24112	8.66373e-11	3.65842e-09
PF08387_FBD	51	219	2.65003	9.45568e-11	3.95209e-09
PF02135_TAZ_zinc_finger	16	28	6.50337	1.35154e-10	5.59181e-09
PF05617_Prolamin-like	21	48	4.97914	1.37054e-10	5.61373e-09
PF16205_Ribosomal_S17_N-terminal	11	13	9.62875	1.58229e-10	6.41687e-09
PF02535_ZIP_Zinc_transporter	25	67	4.24653	1.5994e-10	6.42267e-09
PF04030_D-arabinono-1	17	32	6.04615	1.69581e-10	6.67889e-09
4-lactone_oxidase	17	32	6.04615	1.69581e-10	6.67889e-09
PF04043_Plant_invertase/pectin_methylesterase_inhibitor	39	147	3.01918	2.56654e-10	1.0012e-08
PF10914_Protein_of_unknown_function_(DUF2781)	14	22	7.24233	2.61906e-10	1.01205e-08
PF07145_Ataxin-2_C-terminal_region	12	16	8.53516	2.73368e-10	1.03677e-08
PF13302_Acetyltransferase_(GNAT)_domain	12	16	8.53516	2.73368e-10	1.03677e-08
PF09133_SANTA_(SANT_Associated)	9	9	11.3778	3.11372e-10	1.14899e-08
PF05251_Oligosaccharyltransferase_subunit_5	9	9	11.3778	3.11372e-10	1.14899e-08
PF00032_Cytochrome_b(C-terminal)/b6/petD	9	9	11.3778	3.11372e-10	1.14899e-08
PF04997_RNA_polymerase_Rpb1_domain_1	19	42	5.1486	5.10949e-10	1.86861e-08
PF00917_MATH_domain	37	139	3.02924	6.5806e-10	2.38532e-08
PF08660_Oligosaccharide_biosynthesis_protein_Alg14_like	11	14	8.94147	6.79073e-10	2.39783e-08
PF00982_Glycosyltransferase_family_20	11	14	8.94147	6.79073e-10	2.39783e-08
PF02359_Cell_division_protein_48_(CDC48)_N-terminal_domain	11	14	8.94147	6.79073e-10	2.39783e-08
PF00430_ATP_synthase_B/B'_CF(0)	12	17	8.03339	8.54329e-10	2.99088e-08
PF04864_Allinase	14	24	6.63905	1.35492e-09	4.70318e-08
PF04037_Domain_of_unknown_function_(DUF382)	10	12	9.48312	1.52764e-09	5.21434e-08
PF01824_MatK/TrnK_amino_terminal_region	10	12	9.48312	1.52764e-09	5.21434e-08
PF04434_SWIM_zinc_finger	49	223	2.50046	1.78105e-09	6.02907e-08
PF10551_MULE_transposase_domain	64	332	2.1936	2.01073e-09	6.75078e-08
PF00092_von_Willebrand_factor_type_A_domain	19	45	4.80544	2.15168e-09	7.16527e-08
PF05899_Protein_of_unknown_function_(DUF861)	12	18	7.58733	2.35594e-09	7.78221e-08
PF00248_Aldo/keto_reductase_family	33	121	3.10373	2.75689e-09	9.03379e-08
PF13456_Reverse_transcriptase-like	29	98	3.36773	3.19628e-09	1.03905e-07
PF09117_MiAMP1	25	76	3.74372	3.41203e-09	1.10045e-07
PF14639_Holliday-junction_resolvase-like_of_SPT6	8	8	11.3778	3.54669e-09	1.12614e-07
PF14878_Death-like_domain_of_SPT6	8	8	11.3778	3.54669e-09	1.12614e-07
PF03732_Retrotransposon_gag_protein	13	22	6.72539	4.28266e-09	1.34937e-07
PF00497_Bacterial_extracellular_solute-binding_proteins_family_3	20	52	4.37744	5.76048e-09	1.80114e-07
PF02991_Autophagy_protein_Atg8_ubiquitin_like	12	19	7.18821	5.87841e-09	1.82409e-07
PF12874_Zinc-finger_of_C2H2_type	21	57	4.1931	5.99694e-09	1.84688e-07
PF00464_Serine_hydroxymethyltransferase	35	137	2.90737	6.07107e-09	1.85575e-07
PF12819_Carbohydrate-binding_protein_of_the_ER	32	119	3.06029	6.93934e-09	2.10545e-07
PF13410_Glutathione_S-transferase_C-terminal_domain	23	68	3.8495	7.79997e-09	2.34917e-07
PF04983_RNA_polymerase_Rpb1_domain_3	17	39	4.96122	8.37843e-09	2.50497e-07
PF00060_Ligand-gated_ion_channel	20	53	4.29486	8.4849e-09	2.51842e-07
PF00704_Glycosyl_hydrolases_family_18	15	31	5.5073	1.08663e-08	3.20205e-07
PF14476_Petal_formation-expressed	9	11	9.31102	1.45275e-08	4.25034e-07
PF00903_Glyoxalase/Bleomycin_resistance_protein/Dioxygenase_superfamily	22	65	3.85212	1.61763e-08	4.69916e-07
PF04998_RNA_polymerase_Rpb1_domain_5	19	50	4.32499	1.74248e-08	5.02619e-07
PF01667_Ribosomal_protein_S27	11	17	7.36449	1.79643e-08	5.14558e-07
PF05000_RNA_polymerase_Rpb1_domain_4	14	28	5.69095	1.97262e-08	5.61101e-07
PF02214_BTB/POZ_domain	21	61	3.91819	2.42127e-08	6.83967e-07
PF00276_Ribosomal_protein_L23	12	21	6.50395	2.89813e-08	8.07534e-07
PF00366_Ribosomal_protein_S17	12	21	6.50395	2.89813e-08	8.07534e-07
PF14633_SH2_domain	8	9	10.115	2.94293e-08	8.14475e-07
PF01283_Ribosomal_protein_S26e	15	34	5.02151	5.19621e-08	1.42843e-06
PF14308_X-domain_of_DnaJ-containing	9	12	8.53575	5.35272e-08	1.46165e-06
PF00253_Ribosomal_protein_S14p/S29e	12	22	6.20845	5.86197e-08	1.59011e-06
PF00347_Ribosomal_protein_L6	13	26	5.69111	6.38536e-08	1.72069e-06
PF00282_Pyridoxal-dependent_decarboxylase_conserved_domain	31	124	2.84515	7.4472e-08	1.99371e-06
PF13912_C2H2-type_zinc_finger	24	82	3.33108	8.88373e-08	2.36284e-06
PF08059_SEP_domain	10	16	7.11382	1.33025e-07	3.4705e-06
PF05175_Methyltransferase_small_domain	10	16	7.11382	1.33025e-07	3.4705e-06
PF04667_cAMP-regulated_phosphoprotein/endosulfine_conserved_region	10	16	7.11382	1.33025e-07	3.4705e-06
PF00462_Glutaredoxin	36	161	2.54466	1.4911e-07	3.86554e-06
PF00550_Phosphopantetheine_attachment_site	13	28	5.28475	1.94165e-07	5.00189e-06
PF13243_Squalene-hopene_cyclase_C-terminal_domain	16	42	4.33609	2.23172e-07	5.71321e-06
PF14624_VWA_/_Hh__protein_intein-like	14	33	4.82895	2.63458e-07	6.70263e-06
PF02933_Cell_division_protein_48_(CDC48)_domain_2	10	17	6.6956	2.97396e-07	7.51935e-06
PF13246_Cation_transport_ATPase_(P-type)	20	64	3.5568	3.18118e-07	7.99393e-06
PF01253_Translation_initiation_factor_SUI1	12	25	5.46373	3.66476e-07	9.15295e-06
PF01248_Ribosomal_protein_L7Ae/L30e/S12e/Gadd45_family	18	54	3.79402	4.15912e-07	1.03247e-05
PF14635_Helix-hairpin-helix_motif	6	6	11.3778	4.59971e-07	1.11482e-05
PF13249_Squalene-hopene_cyclase_N-terminal_domain	15	39	4.37789	4.59945e-07	1.11482e-05
PF01777_Ribosomal_L27e_protein_family	8	11	8.27761	4.58736e-07	1.11482e-05
PF13506_Glycosyl_transferase_family_21	6	6	11.3778	4.59971e-07	1.11482e-05
PF04565_RNA_polymerase_Rpb2_domain_3	16	44	4.13904	4.70889e-07	1.13457e-05
PF14368_Probable_lipid_transfer	27	108	2.84525	5.01661e-07	1.20164e-05
PF00484_Carbonic_anhydrase	10	18	6.32383	6.16027e-07	1.467e-05
PF12165_Alfin	14	35	4.55309	6.30169e-07	1.49201e-05
PF04749_PLAC8_family	20	67	3.39756	7.25671e-07	1.70825e-05
PF00137_ATP_synthase_subunit_C	13	31	4.77348	8.30587e-07	1.94405e-05
PF09331_Domain_of_unknown_function_(DUF1985)	16	46	3.95912	9.44735e-07	2.18623e-05
PF03007_Wax_ester_synthase-like_Acyl-CoA_acyltransferase_domain	20	68	3.34761	9.43176e-07	2.18623e-05
PF00025_ADP-ribosylation_factor_family	18	57	3.59437	1.02952e-06	2.35581e-05
PF01094_Receptor_family_ligand_binding_region	18	57	3.59437	1.02952e-06	2.35581e-05
PF04046_PSP	8	12	7.58839	1.26915e-06	2.82525e-05
PF04572_Alpha_1	8	12	7.58839	1.26915e-06	2.82525e-05
4-glycosyltransferase_conserved_region	8	12	7.58839	1.26915e-06	2.82525e-05
PF04488_Glycosyltransferase_sugar-binding_region_containing_DXD_motif	8	12	7.58839	1.26915e-06	2.82525e-05
PF04618_HD-ZIP_protein_N_terminus	8	12	7.58839	1.26915e-06	2.82525e-05
PF03767_HAD_superfamily_subfamily_IIIB_(Acid_phosphatase)	12	28	4.87854	1.66741e-06	3.69173e-05
PF04640_PLATZ_transcription_factor	21	77	3.10412	1.99372e-06	4.39047e-05
PF01749_Importin_beta_binding_domain	10	20	5.69176	2.20492e-06	4.82959e-05
PF03144_Elongation_factor_Tu_domain_2	25	104	2.73589	2.82462e-06	6.15407e-05
PF03469_XH_domain	17	55	3.51822	2.84776e-06	6.17166e-05
PF00565_Staphylococcal_nuclease_homologue	13	34	4.35242	2.90324e-06	6.25877e-05
PF04561_RNA_polymerase_Rpb2_domain_2	14	39	4.08622	2.92163e-06	6.26544e-05
PF07859_alpha/beta_hydrolase_fold	28	125	2.54934	3.29006e-06	7.0188e-05
PF00410_Ribosomal_protein_S8	9	17	6.02671	3.92689e-06	8.33395e-05
PF02629_CoA_binding_domain	5	5	11.3778	5.23713e-06	0.000110574
PF02358_Trehalose-phosphatase	11	26	4.81623	5.29873e-06	0.000111301
PF04833_COBRA-like_protein	13	36	4.11068	6.11101e-06	0.000127708
PF12142_Polyphenol_oxidase_middle_domain	20	76	2.99527	6.29073e-06	0.000130796
PF03630_Fumble	10	22	5.17457	6.5438e-06	0.000134395
PF13091_PLD-like_domain	10	22	5.17457	6.5438e-06	0.000134395
PF00234_Protease_inhibitor/seed_storage/LTP_family	18	64	3.2013	6.56225e-06	0.000134395
PF16186_Atypical_Arm_repeat	11	27	4.63791	8.22935e-06	0.000167699
PF03629_Carbohydrate_esterase_sialic_acid-specific_acetylesterase	10	23	4.94968	1.06622e-05	0.000216199
PF16913_Purine_nucleobase_transmembrane_transport	34	177	2.18609	1.17065e-05	0.000236205
PF11744_Aluminium_activated_malate_transporter	20	79	2.88154	1.18269e-05	0.000237465
PF03126_Plus-3_domain	9	19	5.39265	1.26741e-05	0.000253235
PF00056_lactate/malate_dehydrogenase_NAD_binding_domain	12	33	4.13959	1.28055e-05	0.000254618
PF05641_Agenet_domain	20	80	2.84553	1.44723e-05	0.00028637
PF00319_SRF-type_transcription_factor_(DNA-binding_and_dimerisation_domain)	35	188	2.11871	1.77597e-05	0.000349729
PF00043_Glutathione_S-transferase_C-terminal_domain	27	129	2.38211	1.82837e-05	0.00035662
PF14547_Hydrophobic_seed_protein	12	34	4.01787	1.82068e-05	0.00035662
PF04525_LURP-one-related	25	115	2.47422	1.86212e-05	0.000361481
PF04450_Peptidase_of_plants_and_bacteria	9	20	5.12316	2.12398e-05	0.000410369
PF00264_Common_central_domain_of_tyrosinase	20	82	2.77613	2.14097e-05	0.00041171
PF00888_Cullin_family	22	96	2.60834	2.43559e-05	0.000466177
PF02866_lactate/malate_dehydrogenase_alpha/beta_C-terminal_domain	12	35	3.90311	2.54904e-05	0.000485622
PF01348_Type_II_intron_maturase	10	25	4.55387	2.58424e-05	0.00048779
PF00614_Phospholipase_D_Active_site_motif	10	25	4.55387	2.58424e-05	0.00048779
PF14641_Helix-turn-helix_DNA-binding_domain_of_SPT6	5	6	9.48469	2.91229e-05	0.000544691
PF07918_CAP160_repeat	5	6	9.48469	2.91229e-05	0.000544691
PF01494_FAD_binding_domain	18	71	2.88572	3.11434e-05	0.000579833
PF14416_PMR5_N_terminal_Domain	46	282	1.8563	3.4539e-05	0.000640143
PF03124_EXS_family	19	78	2.77263	3.47293e-05	0.000640771
PF03140_Plant_protein_of_unknown_function	33	179	2.09811	3.71819e-05	0.000682947
PF00687_Ribosomal_protein_L1p/L10e_family	10	26	4.37879	3.86822e-05	0.000707331
PF13839_GDSL/SGNH-like_Acyl-Esterase_family_found_in_Pmr5_and_Cas1p	55	360	1.73855	4.24691e-05	0.000773126
PF00318_Ribosomal_protein_S2	12	37	3.69219	4.79086e-05	0.000868291
PF07645_Calcium-binding_EGF_domain	28	144	2.21299	5.27324e-05	0.000951506
PF16627_Unstructured_region_between_BRX_N_and_BRX_domain	4	4	11.3778	5.96205e-05	0.0010664
PF08032_RNA_2'-O_ribose_methyltransferase_substrate_binding	4	4	11.3778	5.96205e-05	0.0010664
PF01937_Protein_of_unknown_function_DUF89	6	10	6.83125	7.06916e-05	0.00125892
PF14009_Domain_of_unknown_function_(DUF4228)	17	71	2.72549	0.000110781	0.00196432
PF13405_EF-hand_domain	10	29	3.92596	0.000114058	0.00201371
PF00320_GATA_zinc_finger	20	92	2.47441	0.000122327	0.00215044
PF02992_Transposase_family_tnp2	7	15	5.3137	0.000137555	0.0024078
PF06974_Protein_of_unknown_function_(DUF1298)	18	79	2.59353	0.000139638	0.00243386
PF12143_Protein_of_unknown_function_(DUF_B2219)	20	93	2.44781	0.000143083	0.00247285
PF03105_SPX_domain	19	86	2.51474	0.00014275	0.00247285
PF05553_Cotton_fibre_expressed_protein	17	74	2.61501	0.000190345	0.00327586
PF02519_Auxin_responsive_protein	36	219	1.87076	0.00019684	0.00337347
PF00847_AP2_domain	58	408	1.61768	0.000199837	0.00341055
PF02466_Tim17/Tim22/Tim23/Pmp24_family	16	68	2.67842	0.000216723	0.00368339
PF13561_Enoyl-(Acyl_carrier_protein)_reductase	33	196	1.91614	0.000225697	0.00381214
PF00300_Histidine_phosphatase_superfamily_(branch_1)	17	75	2.58015	0.00022616	0.00381214
PF03939_Ribosomal_protein_L23_N-terminal_domain	13	49	3.02032	0.000234097	0.00392976
PF14632_Acidic_N-terminal_SPT6	4	5	9.10682	0.000277154	0.00463356
PF00690_Cation_transporter/ATPase_N-terminus	15	63	2.71039	0.000293972	0.00489475
PF03094_Mlo_family	17	77	2.51314	0.000315683	0.00523496
PF02212_Dynamin_GTPase_effector_domain	13	51	2.9019	0.000359464	0.00593696
PF04646_Protein_of_unknown_function_DUF604	12	45	3.03595	0.000383029	0.00630076
PF11883_Domain_of_unknown_function_(DUF3403)	7	18	4.42858	0.000536886	0.00879634
PF01486_K-box_region	18	88	2.32831	0.000571856	0.00933197
PF13641_Glycosyltransferase_like_family_2	12	47	2.90678	0.000589877	0.00958784
PF13174_Tetratricopeptide_repeat	3	3	11.3778	0.000678636	0.0109437
PF09190_DALR_domain	3	3	11.3778	0.000678636	0.0109437
PF01657_Salt_stress_response/antifungal	30	184	1.8556	0.000731481	0.0117496
PF01536_Adenosylmethionine_decarboxylase	6	14	4.88086	0.00074151	0.011818
PF00549_CoA-ligase	6	14	4.88086	0.00074151	0.011818
PF00122_E1-E2_ATPase	23	129	2.02933	0.000844414	0.0134059
PF00125_Core_histone_H2A/H2B/H3/H4	39	264	1.68119	0.000976431	0.0154419
PF03017_TNP1/EN/SPM_transposase	12	50	2.73241	0.00107011	0.0168583
PF08327_Activator_of_Hsp90_ATPase_homolog_1-like_protein	5	11	5.17738	0.00153764	0.024124
PF02183_Homeobox_associated_leucine_zipper	12	52	2.62734	0.00154308	0.024124
PF00432_Prenyltransferase_and_squalene_oxidase_repeat	7	21	3.79622	0.00154997	0.0241394
PF03195_Lateral_organ_boundaries_(LOB)_domain	24	143	1.91023	0.00157373	0.0244166
PF04937_Protein_of_unknown_function_(DUF_659)	10	39	2.91956	0.0016027	0.0247723
PF00515_Tetratricopeptide_repeat	16	81	2.2486	0.00166116	0.0255794
PF16457_Pleckstrin_homology_domain	4	7	6.50858	0.00167819	0.0257448
PF02201_SWIB/MDM2_domain	9	33	3.10555	0.00170363	0.0260375
PF10431_C-terminal_D2-small_domain_of_ClpB_protein	13	60	2.46668	0.00184928	0.0281586
PF03080_Neprosin	31	207	1.7044	0.00244819	0.0371399
PF00009_Elongation_factor_Tu_GTP_binding_domain	24	149	1.83331	0.00275915	0.0417028
PF02042_RWP-RK_domain	8	29	3.14156	0.00282022	0.0424693
PF01031_Dynamin_central_region	12	56	2.43971	0.00300642	0.0451074
