# Supplementary material for: Three chromosome-scale Papaver genomes reveal punctuated patchwork evolution of the morphinan and noscapine biosynthesis pathway
Source: Nat Commun. 2021 Oct 15;12:6030. doi: 10.1038/s41467-021-26330-8 (PMC8521590; doi:10.1038/s41467-021-26330-8)
Supplement: Supplementary file 10 — Supplementary Data 7 [file 41467_2021_26330_MOESM10_ESM.xlsx]

## Sheet: P. somniferum
The protein family enrichment of expanded families in P. somniferum by FunRich
pfam	No. of gene/proteins in the dataset	No. of gene/proteins in the background dataset	Fold enrichment	P-value (Hypergeometric test)	Q-value (BH method)
PF03108_MuDR_family_transposase	53	113	38.5889	5.19368e-71	2.07955e-67
PF05699_hAT_family_C-terminal_dimerisation_region	31	76	33.5624	1.83492e-39	3.67352e-36
PF03171_2OG-Fe(II)_oxygenase_superfamily	44	265	13.6619	2.27635e-36	3.03817e-33
PF00224_Pyruvate_kinase_barrel_domain	25	51	40.3348	1.29247e-34	1.29376e-31
PF14226_non-haem_dioxygenase_in_morphine_synthesis_N-terminal	39	248	12.9398	2.10947e-31	1.68927e-28
PF04782_Protein_of_unknown_function_(DUF632)	24	59	33.4725	8.83084e-31	5.89311e-28
PF14372_Domain_of_unknown_function_(DUF4413)	23	52	36.3958	1.33076e-30	7.61194e-28
PF00421_Photosystem_II_protein	15	15	82.2662	1.49799e-29	7.49746e-27
PF00125_Core_histone_H2A/H2B/H3/H4	31	151	16.8934	6.53626e-29	2.90791e-26
PF03004_Plant_transposase_(Ptta/En/Spm_family)	27	125	17.7747	5.68474e-26	2.27617e-23
PF10536_Plant_mobile_domain	17	33	42.3917	2.0237e-24	7.36626e-22
PF02823_ATP_synthase_Delta/Epsilon_chain_beta-sandwich_domain	14	19	60.6286	1.39657e-23	4.65989e-21
PF02867_Ribonucleotide_reductase_barrel_domain	13	18	59.4272	8.70306e-22	2.68054e-19
PF11443_Domain_of_unknown_function_(DUF2828)	12	20	49.3762	1.04486e-18	2.98829e-16
PF00181_Ribosomal_Proteins_L2_RNA_binding_domain	13	27	39.6255	1.84476e-18	4.92429e-16
PF00276_Ribosomal_protein_L23	10	12	68.5666	4.13791e-18	1.03551e-15
PF00401_ATP_synthase_Delta/Epsilon_chain_long_alpha-helix_domain	9	9	82.2662	5.37208e-18	1.26528e-15
PF00091_Tubulin/FtsZ_family_GTPase_domain	13	33	32.423	4.93367e-17	1.09747e-14
PF03953_Tubulin_C-terminal_domain	12	26	37.9861	7.49916e-17	1.50133e-14
PF00252_Ribosomal_protein_L16p/L10e	12	26	37.9861	7.49916e-17	1.50133e-14
PF00012_Hsp70_protein	16	75	17.5588	7.82776e-16	1.49249e-13
PF00933_Glycosyl_hydrolase_family_3_N_terminal_domain	12	43	22.9718	9.88079e-14	1.7983e-11
PF02788_Ribulose_bisphosphate_carboxylase_large_chain_N-terminal_domain	12	46	21.474	2.42527e-13	4.22208e-11
PF00378_Enoyl-CoA_hydratase/isomerase	9	37	20.0275	4.94186e-10	8.24468e-08
PF01249_Ribosomal_protein_S21e	6	17	29.0664	3.4531e-08	5.53049e-06
PF01485_IBR_domain_a_half_RING-finger_domain	8	64	10.2945	1.09586e-06	0.000168763
PF00006_ATP_synthase_alpha/beta_family_nucleotide-binding_domain	7	48	12.0118	1.79596e-06	0.000256823
PF00737_Photosystem_II_10_kDa_phosphoprotein	3	3	82.2662	1.78479e-06	0.000256823
PF00237_Ribosomal_protein_L22p/L17e	4	11	29.9625	6.6485e-06	0.000917951
PF00033_Cytochrome_b/b6/petB	3	11	22.4906	0.000273853	0.0365503
