# Supplementary material for: Three chromosome-scale Papaver genomes reveal punctuated patchwork evolution of the morphinan and noscapine biosynthesis pathway
Source: Nat Commun. 2021 Oct 15;12:6030. doi: 10.1038/s41467-021-26330-8 (PMC8521590; doi:10.1038/s41467-021-26330-8)
Supplement: Supplementary file 11 — Supplementary Data 8 [file 41467_2021_26330_MOESM11_ESM.xlsx]

## Sheet:  P. rhoeas
The protein family enrichment of expanded families in P. rhoeas by FunRich
pfam	No. of gene/proteins in the dataset	No. of gene/proteins in the background dataset	Fold enrichment	P-value (Hypergeometric test)	Q-value （BH method）
PF10536_Plant_mobile_domain	74	158	8.94917	6.80932e-52	2.64201e-48
PF00917_MATH_domain	59	138	8.16944	8.74976e-39	1.69745e-35
PF00931_NB-ARC_domain	52	115	8.64029	7.63881e-36	9.87953e-33
PF05695_Plant_protein_of_unknown_function_(DUF825)	29	39	14.2085	2.07627e-29	2.01398e-26
PF00888_Cullin_family	34	57	11.3981	3.17875e-29	2.46671e-26
PF02902_Ulp1_protease_family_C-terminal_catalytic_domain	42	101	7.94631	2.14487e-27	1.38702e-24
PF00664_ABC_transporter_transmembrane_region	37	105	6.73388	2.55652e-21	1.41704e-18
PF00181_Ribosomal_Proteins_L2_RNA_binding_domain	16	16	19.1063	2.94143e-21	1.42659e-18
PF08263_Leucine_rich_repeat_N-terminal_domain	87	536	3.10151	3.6976e-21	1.59407e-18
PF14533_Ubiquitin-specific_protease_C-terminal	25	44	10.8577	4.15613e-21	1.61258e-18
PF03108_MuDR_family_transposase	39	123	6.05916	1.67227e-20	5.89854e-18
PF03947_Ribosomal_Proteins_L2_C-terminal_domain	18	22	15.634	4.72199e-20	1.52678e-17
PF09331_Domain_of_unknown_function_(DUF1985)	21	33	12.1607	2.11241e-19	6.30473e-17
PF00125_Core_histone_H2A/H2B/H3/H4	40	141	5.4212	4.92277e-19	1.36431e-16
PF12436_ICP0-binding_domain_of_Ubiquitin-specific_protease_7	25	59	8.09776	4.17317e-17	1.07946e-14
PF04434_SWIM_zinc_finger	32	102	5.99542	6.3309e-17	1.53524e-14
PF07716_Basic_region_leucine_zipper	12	12	19.1063	4.0546e-16	9.25404e-14
PF00487_Fatty_acid_desaturase	20	39	9.8005	5.5844e-16	1.20375e-13
PF13243_Squalene-hopene_cyclase_C-terminal_domain	17	27	12.0325	7.79e-16	1.51126e-13
PF00349_Hexokinase	17	27	12.0325	7.79e-16	1.51126e-13
PF13855_Leucine_rich_repeat	90	689	2.49599	1.20125e-15	2.21945e-13
PF00139_Legume_lectin_domain	26	73	6.80668	1.57022e-15	2.7693e-13
PF00743_Flavin-binding_monooxygenase-like	20	42	9.10063	3.57893e-15	6.03749e-13
PF03727_Hexokinase	17	29	11.203	4.33538e-15	7.00886e-13
PF00005_ABC_transporter	46	233	3.77272	5.30649e-15	8.23567e-13
PF13249_Squalene-hopene_cyclase_N-terminal_domain	16	26	11.7606	9.47992e-15	1.4147e-12
PF03059_Nicotianamine_synthase_protein	14	19	14.081	9.92127e-15	1.42572e-12
PF08268_F-box_associated_domain	24	70	6.55253	5.11692e-14	7.09059e-12
PF08276_PAN-like_domain	25	78	6.12548	8.98182e-14	1.20171e-11
PF02362_B3_DNA_binding_domain	32	130	4.7042	1.3002e-13	1.68159e-11
PF00443_Ubiquitin_carboxyl-terminal_hydrolase	25	80	5.97237	1.7271e-13	2.16166e-11
PF00954_S-locus_glycoprotein_domain	25	82	5.82672	3.24753e-13	3.93763e-11
PF10557_Cullin_protein_neddylation_domain	12	16	14.3327	6.06306e-13	7.12869e-11
PF00297_Ribosomal_protein_L3	16	36	8.49465	7.91977e-12	9.03786e-10
PF08781_Transcription_factor_DP	12	19	12.0709	1.44882e-11	1.60612e-09
PF00665_Integrase_core_domain	9	10	17.1976	2.74659e-11	2.96021e-09
PF00117_Glutamine_amidotransferase_class-I	13	24	10.3529	3.05515e-11	3.20377e-09
PF00009_Elongation_factor_Tu_GTP_binding_domain	23	84	5.23314	3.35707e-11	3.42774e-09
PF11443_Domain_of_unknown_function_(DUF2828)	22	77	5.46072	3.56172e-11	3.54345e-09
PF03143_Elongation_factor_Tu_C-terminal_domain	14	29	9.22715	4.03231e-11	3.91134e-09
PF10551_MULE_transposase_domain	26	110	4.51737	6.67243e-11	6.3144e-09
PF00011_Hsp20/alpha_crystallin_family	22	82	5.12779	1.383e-10	1.27762e-08
PF02319_E2F/DP_family_winged-helix_DNA-binding_domain	12	22	10.4256	1.605e-10	1.44824e-08
PF00346_Respiratory-chain_NADH_dehydrogenase_49_Kd_subunit	11	19	11.0658	3.99125e-10	3.51955e-08
PF05758_Ycf1	8	9	16.9858	4.74937e-10	4.09501e-08
PF03732_Retrotransposon_gag_protein	13	30	8.28301	1.09082e-09	9.20085e-08
PF00282_Pyridoxal-dependent_decarboxylase_conserved_domain	16	48	6.37143	1.34446e-09	1.1099e-07
PF13516_Leucine_Rich_repeat	30	164	3.49601	1.90159e-09	1.53712e-07
PF06830_Root_cap	10	17	11.2436	2.07875e-09	1.64603e-07
PF00560_Leucine_Rich_Repeat	49	374	2.50368	3.56174e-09	2.76391e-07
PF00223_Photosystem_I_psaA/psaB_protein	12	28	8.19232	5.62869e-09	4.28222e-07
PF16639_Apocytochrome_F_N-terminal	7	8	16.721	8.10731e-09	6.0493e-07
PF00251_Glycosyl_hydrolases_family_32_N-terminal_domain	9	15	11.4689	1.08187e-08	7.92013e-07
PF00574_Clp_protease	10	20	9.55793	1.70852e-08	1.2276e-06
PF08244_Glycosyl_hydrolases_family_32_C_terminal	9	16	10.7525	2.35735e-08	1.63331e-06
PF12609_Wound-induced_protein	9	16	10.7525	2.35735e-08	1.63331e-06
PF04043_Plant_invertase/pectin_methylesterase_inhibitor	16	58	5.27309	2.90066e-08	1.97448e-06
PF03492_SAM_dependent_carboxyl_methyltransferase	13	42	5.917	1.28907e-07	8.62342e-06
PF02298_Plastocyanin-like_domain	22	121	3.47517	2.95353e-07	1.94232e-05
PF03144_Elongation_factor_Tu_domain_2	14	53	5.0496	3.82398e-07	2.47284e-05
PF01000_RNA_polymerase_Rpb3/RpoA_insert_domain	6	8	14.3357	5.20382e-07	3.30997e-05
PF00160_Cyclophilin_type_peptidyl-prolyl_cis-trans_isomerase/CLD	12	40	5.73524	5.75349e-07	3.60057e-05
PF00657_GDSL-like_Lipase/Acylhydrolase	25	163	2.93141	1.34244e-06	8.26772e-05
PF00361_Proton-conducting_membrane_transporter	9	24	7.16984	1.83922e-06	0.000109787
PF00903_Glyoxalase/Bleomycin_resistance_protein/Dioxygenase_superfamily	9	24	7.16984	1.83922e-06	0.000109787
PF01333_Apocytochrome_F_C-terminal	5	6	15.9272	2.23996e-06	0.000131682
PF00276_Ribosomal_protein_L23	7	14	9.55998	2.63056e-06	0.000152337
PF00646_F-box_domain	36	302	2.27813	3.86092e-06	0.000220299
PF07172_Glycine_rich_protein_family	5	7	13.6552	7.49941e-06	0.000421706
PF00462_Glutaredoxin	12	53	4.32875	1.46021e-05	0.000809373
PF01485_IBR_domain_a_half_RING-finger_domain	13	64	3.88335	2.26388e-05	0.00123716
PF01058_NADH_ubiquinone_oxidoreductase_20_Kd_subunit	4	5	15.2927	3.58178e-05	0.00193018
PF02823_ATP_synthase_Delta/Epsilon_chain_beta-sandwich_domain	5	10	9.5627	7.87987e-05	0.00418821
PF01486_K-box_region	8	29	5.27548	8.83224e-05	0.00463096
PF00401_ATP_synthase_Delta/Epsilon_chain_long_alpha-helix_domain	3	3	19.1063	0.000143103	0.0074032
PF00078_Reverse_transcriptase_(RNA-dependent_DNA_polymerase)	5	12	7.97025	0.000226733	0.0115753
PF00201_UDP-glucoronosyl_and_UDP-glucosyl_transferase	27	249	2.07245	0.000290151	0.0146206
PF12799_Leucine_Rich_repeats_(2_copies)	11	64	3.28637	0.000447252	0.0222479
PF02535_ZIP_Zinc_transporter	7	28	4.7817	0.000475494	0.0233534
PF05553_Cotton_fibre_expressed_protein	6	23	4.99039	0.000950843	0.0455465
PF14144_Seed_dormancy_control	6	23	4.99039	0.000950843	0.0455465
PF01494_FAD_binding_domain	5	16	5.97893	0.00104889	0.0496306
