# Supplementary material for: Three chromosome-scale Papaver genomes reveal punctuated patchwork evolution of the morphinan and noscapine biosynthesis pathway
Source: Nat Commun. 2021 Oct 15;12:6030. doi: 10.1038/s41467-021-26330-8 (PMC8521590; doi:10.1038/s41467-021-26330-8)
Supplement: Supplementary file 12 — Supplementary Data 9 [file 41467_2021_26330_MOESM12_ESM.txt]

>Pso04G00230.0_PSSDR1_promoter
GAGTTTCCCAATTGTTCCAAATGAGGCTAGGAGGAATAAATTTAAAAGAATCTGGGTCACAAGGCCATAAGACAACAAGTTGCTTAACAAGATCAATATTTTCCGCAATACTTTTCTGGAGACCACCAAATACTCTCCCATTTCTCTCCTTCCATAATATACAACAAATAGCATAGTGAATAATCTTCCAAACCTCTTTCCCTCTTCCTTTAAGCACATTGGTATTCCAAGCTTCAAACAATTGTAACAAAGTTCTTGACATCGGCCATGATATCTTAAAAGCCTTGATAAAATAATCCCATATCGCAAAAGAATACGGACAGTGTAGAAACATATGATCAGAAGTTTCTCTTTCATCATTGCAAAAAACACACAAATCAGTTTGAATGCTTATACCGCGATGAACTAACATGTCTCTAGTAGGGAGAGAGTCATGAAAACTTGCCCAAATAATGAAGCTTACCTTGTTTGGAATATATCTCTTCCATAAATGAGAATCGAAATTACATGGCGGATAATTACCTGTCAAAATCTCGTAGCACTTCTTGGCACTAAAATTCTCCATAATATGCACTTCATCCTCAACTTCCCCTAACTCTGGAACGAGACAATCACGTCTAAGCAAGTCCCACTCTAACCTCTGATTTGCATTCAAAGCCCTCCTGAAATCACAATTCCATCTATTGTTTACAATCATATCATCTATTGACGCATCTTTCGCCTTGGCCGCCTTGAAAATAACCGGAAATAAATCTTGAAGTCTCCCTCTATCTAGCCATTTATCCTTCCAAAACCTTATCCCTTTTCCGTTCCCAACTGTAACCTGTGCCATTTGTTGAACAATTGGAACCATATTCACTACATTCTTCCACAAACTCCTGCATTGAGACTTGCTATCAACATCTGGCATTAACAAATTCAGACATCTCTTGAATTTCTGGTTCACCATTTTCCTCCACAGGTTGTTTTTGTTCTTTGAGAATCTCCAAATCCATTTTATTAACAGAGATTGATTAGTATTTCTTAGAATCTTCACTCCCAAACCACCATTTTCTTTAGGCATGCAAATTTTAGGCCAACCGACCCAAACTAGCTTCTTCCTACCTTCCACAGCTCCCCACAAAAAACTTCGCATGATCCGCACCATCCTCTTTTCCACACTAACAGGAAGATGGAATAACGACAAGTAATAAATTAGTAAACTAGCAAGACAACTTTTTATAAGAATAAGTCTACCTGCTTTATTCAGTTTCCTTTTTTTCTACGTCGCAAATTTCGGCTCCATCCTTGTCAAAACGTACTCCCAGACAGAGGTACTTCGCCAATGCTGTCATATCTACTTTACCTACCAAAATTCAATGCTTGATTTATCCTTTTTGTCCCTATTTTATTTTGTAAATGACAAAAATTGCCCTTAAAAATGTATACAATCAATTTTTTATTTATTTCTAATATTTTATTCTTTAAATATTATTATATTTTATTTTCAAACTATTTTACGATACCATTTCATTTAGTTTGTCAAAAATAAGAATAAAAACAAATATTAAATAATAAAATATTTGCTTAATAACACAGTTGATAATAATATTAAATAATTACTTAATTTTAGTTTGATTTTTTGTTCGAAAATTATATATTAAAAAGTGTTTAAGTAAATTTAATATTATATATGTTTATGTTTATATTTAATAGTAAAAAAATTAATTATTTTTAAACCTAATAAAATTGAGCAAAACTATTTTCAGATATATGTCTGGTTTTGTCATTTGCTACAACAACAATGGTTGAATATGGTATTTTACCAAACACACTTTGATTTCTTTTTTAATCAGCTTTAACTTTAATTAATATTTTACCAAACGTCTAACGGGTTTTTTCTCACAGCACAGCACAACAACGCACATCAGAAAAGTCCTTTCGCAAAAGCCGCAGCAATCCCAAACTAAGCCTTAAACTCATTGTAACATTGGAATCCCATTAATGAAAAGGTTCCTTGT
>Pso04G00240.0_PSCXE1_promoter
ATCATCAACTAATCCATATTTTATTACATTGCAAAAATTTCGAAAAACACTTAAAGGATTGTTAAACCTGATATGATCGAGTCAGGTGGCTGCCTGAATATAATTTGAATCCTCCAAGGATTAGAAATTGAATATGTTCTCGGACCACTTGTGTGAACACAATATGAGTCCTTCAAGGACTACCACGCCAAGTGCATTGTATAAAGAGAACAATTATTGAATCGTTCTAGGGCCTGAGCAAAAATAGAACCCTCTAATCATTTTTACAATGAACATATTTATCGTATAACGACGCATTATGACTACTCCAACCTATAACTAATAGGCTTGGCATTTTTAAGGTGTTAAGTTTTTTGATCCAAAAATGCGTCAATCGAAATATTAGTCCATTCCAATTTGGATTGAATGCCAACCAATCACATTTGTCGGTAATACTCATCAGAGGGGTTCACAACCACCATCATTTACTATTCTAGTAGTTACTTTAAATGAATATTCGACAATCATATTAGCTTACTACGATCCCACAAAATTATATTATCCTACTATTCAAGTGAGAATATAATAATATTGAGAATATGAATCGTGTTCTGTAGTCTCAATTGGAGCACTACTTGTAACCTCTCATAAAGAGGTACCTATTTGCTAGATGTGACTCGATTTTTCTTTTCAAACGGTGTAAGCTTATAGCAAAGCAAAATGAGATTTTACATGTCGATCATTTAATGGCATCCTTTATCGAATTGATCATAATGTGAGAGAATTGATATAACTTTTAAGCTAATGAATACCAACGTTTGGTGGTGTATGGTCTGCCCCTGATTACGGCGAAAATATAATCATCTCATATACAGAAACAAGTTTCGTAGAGTATTATCTGATTAAATCAAGGATATATACTCATCATAATTTCTGAATGTTAACAACACCAGGTTGGACAGAAGATACTGACTACAAGAGCCATAAAAAAATTGTCCTAATGAATATCAACTATGGAATTTATTAGATATAACCATAATATACAAATTAAAACTCCAATGATTTTGTGACTTTTAGGGCCGATGAGATAATCATTTAGAATGAAATTATAGACATATTTTTGTAAAAGAAAATTATATCAAGGTTGATAAATTCACTTACAAGGACTAATGACATGGCCTAACAAGTCGGGTGCGCACCCACTGACCTTGAGCGTCCTTTCGTATTCCAATCACAAGTGGAACAGTCCAAAATTTCAGAGATTATTAGCAAGAAGAAAAATTAAAAATGATTGATACCCCTCAAGAATGCAACAAGTTTTCATTCACTGGTATTTGCAATTGGTTTAAACCATAATAATGATAGTTTGTCCCTCTAAGATTGACTGGGAAAACCAAATCCAGTTGACTTATACGTTTCTTTAAACCAAATCAATTGGTTTAAACCATAATAATGATAGTTTCTCCCTGTAAGATTGACAGGGAAAACCAAATCTAATCGGCTTATAGTTTCTTTATAAGAAAAATAAAAAATCATCATCATTGTTATTTGGAGAGAAAAAATCATCCAGTCTTTGTGGTTGATGAATGGTTTATTTGAAGGAATAGAAACCAGTGATATGTTATTTTGATAAATGGTAATATATAAAATCTTGTAATTAAAAAAGATATAAATGTTAGATATCAATTACATGATCATTATCCAATAATATACAAAAATACTAACTTGATTGGTGGTAGGTTATTTAACCATGTATGTGATTCATTGTAGCAATTAAATCGAAAAAAAGTTTAAAACTGTCTATAACTTTTTTGAATGATACGTACGTACTTTATAACTGTCGAAACAAAGTTTCACCTTGTCATCCATCTGTTAGCCGACCATATAGAAGAAAGGTTAAATAAAATGGGCTCTGTAATGAATCTTCTTAATAGTAAGAGAGGGACCCTAAATTCTCTTATACTATAAATATCGACTCCATTTATCCAAAGTTCAAACATCATCCAATAAAAATCCAACAA
>Pso04G00250.0_CYP82X1_promoter
TATTCACATTGTCAGTTTTGCCATAACTATTTAACGGCAACTGCAAGATGAAACTCAGCTTATATAAAGATAATTTTCTTTATTGATGTTTAGAAAATCTCTCAAAACTAAACACAAGCTCTAATTTTGCTCATATGATCAACCACAACTTTGGTGATCATATATATATAGAACTATGAATTCCTTTTCCAAATCCTATTACCTTATTACATGTCTTTCGTTTTCTTAGAACTAGATGACTTCTAATTCCCTTAGGATTACATCAATTTCCTAATCTTGTCCTAACCAGCTTGTTAGTGACTTCTATGTTGAAGTTAATCCAACATTCTCCCCCTTAAAGCTTCAACTGTGCTTGTGAAAAATCTTGTACTCCTATTAATTTCCTCATCTCTTCAAACTTGATCCGAGCTAATGCCTTTGTCAATATATCTGCTTTCTGCTCAGTTCCTGGTATGTGTTCAACGTTGATAATCTCCTTCTCGATACATTCTCGTATGAAATGATACCTTTTGTGAATGTGTTTCGTCTTCCCATGAAACAGTGGATTTTTAGTAAGTGTAATTGCAGACTTATTATCAATCTTGATGAGAACTTTTTCAGGTTCTCTTCCTTTGATTTCACCCAATAATTCTTGAAGCCATATTGATTGTTTAGCTGCTTCTGTTGCGGCCATAAACTCAGCTTCACAGGATGATGAGAGGGCTACAGTGTCTTGCTTCTGTGAACACCATGTAATAGGTGCTTCACCTAGATAAAATATATGACCAGTTGTACCTTTTCCATCATCTTGGTCAATATTATGACTGCTGTCACTATACCCAACAATTCCTTTTGATCCTCCTCGACCATACTTCAATCCACAACTGATTGTTCCTCTTAGATATCTCAATATCTACTTTATTAAATCACCATGATACTTGCATGGACTCTGCATATAACGGCTTGCTACTCCCACAGAGAAAGCCAAATCTGGTCTTGTGTGTAATAAGTATCTTAGGAATCCAACATTTCTTCTATAACTCGTTGAATCAATCTCTTCTTCTTCTTGTACCTTTGAAACTTTAAGTCCAAACTCCATTGGTATCTTAGTTGGATTACAAGTTTCAAGTCCTGCTTCTTTCAGAATTCTCTTTGCATAAGTTTCTTGTTTAATCTGAATCCCATCTACTCCTTGATGGACTTCTATGCCAAGGTAATAAGTGAGTTTTCCGAGGTCTGACATCTCAAACTTTGATGACATTTCTCTCTTGAACTCATTGATCACCTTAAGGGAGTTGCCAGTCAAAAATAGATCATCTACATAGACTGCAATCACAAGAAGCGTTCCCTTTTCTTCTCTTCTGTATAATGATGTTTCTTTAGAGAACTTAACAAATCTAATTTCTCTTAAGATTTGATCTAACTTTGTATTCCAGGCTCGAGGAGCTTGTCTTAGACCATATAGATCTTTTGATAACTTATAAACCTTATGCTCTTGTCCTTTTACTTCAACACCTTCTGGTTGTTCAACATACACATCTTCTCGTAATTCACCATGTAAGAATGTTGTCTTAACGTCTAAGTGGTGAATTTCCCATGAGTTTGATGCTGCCTCTGCAATTAATAAGCGTATTGTTTCAATTCTAGCAACTGGTGCAAAAACTTCATCAAAATCTATGCCTGATTCTTGTACATATCCATTAGCTACAGGCCTTGCTTTGTATTTATTGACAGTACCATCAGCATTCCGTTTTATTTTGAAGATCCACTTAAGACCAATCACTTTTACCCCACCTGGCTTATCAACTAGAAACCAAGTCTTGTTTCTGTTGATTGAAATAATTTCTTCTCTACATGCTTGTGTCCATTTAGTCGAGACTTTTGCTTCCTGAAAATTCCTTGGTTCATCATTAACAGAAAGTAGCATAATCTCACATTCTTCTGCAGCTTGAAGAACATAATCCTCCAGATACTATGGCTTTTATATCTGTCTTGTTGATTTTCGCAGTGGAATGGGTTGA
>Pso04G00260.0_CYP82X2_promoter
CTGATCTTCCAGTCTCATATTCAGACACAATGGCCTTCCAATCATGAGACTTATCTTATAGAGTCTATTCTGTGAGCGTGAGACTCTAACTAAAAGTCTTCCACTTGGGTCATGAACTGTTATATAATCTTGTCGCATTTTAACATCACATCCAACTTGTGTAGCTTGTCCTAAACTTAGAATGTTGCTTTGTAAGTTTGGGATGAAGTATGTGTTTGTGACAAGCTTTTGTTCTCCGGTCTTGCTCTGAAATAGAATTGATCCTTTCAATTCAATTTCTACAGAAGATCCATCCCCAAACTTCACTTGTCCTTTGATTTTCTCATTGATTTCAGAAAATTAGTGTCTCTTACCAGTCATGTGATTGCTGGCTCCATTATCTAAATACCAGATTCCTTCTTCTCCATCCTTTGATTCGTAGTTCTTTGGTATTAGTTTCCCTTCGTTTAAGAATACAACTTCGTGCATGAAAAGAGATGTATCTGCTTCCCTTGTTTCATTCTTGTTTGCTTCTTCAATCTTTTGTATTCTTTCAGGGCATACAGAGGAGAAGTGTCCTGGTTTATCACATCTGTAACAAATAATGTTTGATCTATCCTTCTTTTCTTTCCCTTGATTTTGATCATTCTGACTTGTTGTTCTATCTTGTGAGTTAAACCTTCCTCCCCTTCCTCGGCCTCTGTTTACTCTACCACCTCTTCCTCTTGTCGCAGAGTTTTGTTGGTAAGAGTTTGTGTACAAGAGTTTTCCTTGAGTTTCTCCATTGTTTTCTTCATCAAGGATTCTTTCTTCATATGCTTTCAATCTTCCAATTATATCTTCATAGCTAGTCTTCTTTAAATCTAAGACTTGTTTGAGAGAAGCTATGATATGAATATACTTGGATCTTGGTAAAATATTGAGAAACTTCTTTACCAGTTTATCTTCATCAATGGATTGTCCAAGTGACACAGCTTTTGAGGCTATCTCTGATAGCTTTCCTGCAAAGCTATCAATAGTATCAGTGTCTTTCATCTTTTCTCTTTCAAATTCAGACTTTAAGGTTTTCAGACGGGCTTCTTTAACTCGATCAACTCCGAGATTACGTGCCTTTATTGCATCCCAAATTTTCTTTGAAGTTTCCTGTTCACCAACTTGTAGAACAAGACATTCTGGTATTGCTTGAAAGAGTAATCCAATGACAACATTGTTTTTGTTTGGGTCCAATGTACCAGGATCAATTGTTTCCCAAACTTTGTAGATTTTCATCAGTACCTTCATTCTCATGGCCCATACTGTGTAGTTTGTGGCGTTGAGGATTGGAACTTGTATTGATGGTAGCGTGAACTGTTTTGCACCCACAATGGCGGTTTCGTTTTCCATGGCTCAGAAACTAGCTCTGATACCAATTAATGGCAACTGCAAGATGACACTTAGCTTATACAAAGACAACTCTCTTTATTGATGTTTAGAAAATCTCTCAAAACTAAACATAAGCTCTAATCTTGCTCATATGATCAACCACAATTTTGGTGATCATATATATATATATAGAACTATGAATTCCTTTTCCTACTCCTATTATCTTATTACATGTTTTTCCTTTTCTTTGAACCAGATGATTTCTAATTTTCTTAGGATTACATCAATTTCCTAATTTATCCTAACCAGCTTATTGGTGACTTTTATGTTGAAGATAATCCAACACTATTTGTGATCACCATCCATTGCTAGCTAAAAGGTGCAGGTGGGGTTATCGGTATCGATCACTTATTATGATTTTTTTTCATTATCGTGGCTTCCTTTATAATTGTAGATTTTTCTTTTTGGAAGTGTGCCACTAATCTACTGCTAGTGCTACTGCTCACTGACACTTACACATATGATTGATTTATGGCTAAACAGGATGACCACTAAATTTATTTTGGAAAGCGGAGTGAATTAATTAAGTGGCACATTTTCCATGAGAATTATTGATGGCATGCATTTAGATGAACAAGATACACCAAATGTAGTGACTG
>Pso04G00270.0_PSAT1_promoter
ATTCAAGGTCAATCTAGACTTTCTGTTACATTAATCATTTTTATTAAATTTATAGTCACGGAACATTATAATGATGTCGGAGGATATATAATGATTATTAAATTTCCATCCTCAGTGACTACAAAGTAATTTGATTGGGTTTTCCATCATCTGTCAGAGGCATAAGCAACATGATTTTGTTATTTTTTTTATTTTGAAACATGATAAGTTGATGGACAATCCTTTTCATCCTTGGATTGGGAGGGATTGGGTTTTTAATATCCAAATGGGACACCTAAAAGGGCCAAAACAATATCAACTTGTTACAATTTGATGGTCCACCATTGGTACACCTTTAGCTTTTTCCATAAGGAGATATCATGTTTTCCATCATCTTTATTAATTTCCTTGTATTTTTAGGTACCACCTAAAAAAAATTAGGACCAACAATAAGACAAAATAGGATCATCCAAATCTAAATTGAAGTTAGCCCTTATCTCGCGTATTTCGTAATGGTAAAATTGTCCTTCCATAATCGGTAGTTAATACTACAATCGGTAGTAAAGTGTGTTACTTTAATCTCCCAATACGATTTTCGAATTTTAGTACTACCATAATCGGTAGTAAATTTAACTTCCGAATGTATATTGACCCAAAGTGAGATTTCGCCAAAATTCTAAAATTTTCAAACTTTGGTACTACTATAATCGGTAGTAAAGTGTATTACTTTAACCTCCGAATATACTCAATTTTCGAATTTTGGTACTATCATAATTGGTGGTAAAATTTAACTTCCGAATATATATTGGCCCTAAAATGTGATTTTGCCAAAATCCTAAAATTTTCGAACTTTCGTACTACCATAATCGGCAGTAAAGTGTGTTACTTTAACCTCCGAATATACTCAATTTTCGAATTTTGGTACTACCATAATCGTTAGTAAATTGTGTTAATAAGTGATACTTATTATCTACCGATTGTGTTCATGGCCCAAAATTCAAATTTTCAAAACTTAATAAAATTTCGAAATTTTCTACTTTCACAAGCGGTAGTTAATGATGTTCATTATCTACCGATTGTGCATAACTTTTAGTACAGAGAAATTGAATTTTTTGAATCAAGAATAATAGGTAGATAACAATCAATTTACCTACCGATTATGGTTGATGTTCTTAAGAAATGAAGAACATCAACCATAATCGGTAGGTAAAGTAGATTTTTATCAACCGATTATGTTTCTGCTACTGTAAATCCAAGAACATCAAACATAATCGGTAGGTAAAGTAGATTATTATCTACCGATTATGTTTCTGCTAGTGTAAATCCAAGAACATCAACCATAATTGGTAGGTAAAATGGATTGTTATCCACCGATTATGTTTCTGCTATTGTAAATGCAAGAAAACTTTCGGATCAAAATTTTGATTTCAAGTAATCAAATCCTAATTTTGAATCACAACTACTATCATCTGTTCATTTTGTTTGATTAACTCCTTTTTTTTTTGATGTTCTAAGTTTCAACTTTAAAGTTGATGAATTTGTGGTTTTAATTTTAAACAATCAATCATAACATTTGTTTGATCGACGATCTTTGTTTTCAATCAAAACTAAAATGATGAAAAAAAATTTCAATAGATAGAAAAGAGAAGAAGAAGAGGATTCGAGGAATGATATGAGAGATATAGGTTTAGATTTAGTATAAAGGTAAATGACAATATAGACAATTTATTATTTTTAAGACACCCTTAACCCCTTTCAATGGAAGAGAATAAAAAGGTGGCCCCTGGTTGGATTAATTTGTCGGAGGATACACAATGACCCAACATGATAAATTGATAATGATATAAAAAAACTCCTGTTGTTAATCAAGAGAGTGAGACCACGAGTTTCTCGTGCACCCACTAACCATTCGTTTCATTTTCCTTCACTTTTCATTCTTATATTTGGATAGTTTCACTTCATCACTACGCATATAATCCAATTTGCATTGTTTATCGACCTTGAGGAACAATTAGGGGATA
>Pso04G00280.0_PSMT2_promoter
CGGTGTTCAATGTATTTTAGTTTCCAGTTTTACCAACACTAGATTTGTGCATGTGCTACACACCGGGCATACTTTTTCTTTTATATTGGTGTACGCAGGGCTTTGCCCCTCCCCGTGGCGATGTATTTTTGATTTGGCGTGTGTAGGGCTTCGCCCCGCCCCGTGGAAATGTATTCTTGATTTGGTATGCGCGGGACTTTGTCCCGCCCCGTGGAGATGTGTTTTTGATTTGGTGTGGCGGGGAAAATACATTAAATAGGTTGAAAATATGTGCAGATTTTTTTTTGTTTTTTTCCTTTTAACTTGGTGTGCGCGGGTCTTCGCCCCACCTCGTGGAAATGCATTTTCGATTTGGTGAGCGCGGGGCTTCGCCCTCCCCTTGTAGATGTATTTTTTAATTTGGTGTGGCGGGAAAATACATTAAATAGGAGGAGGATATGTGCAAATTTTATTTATTTTTTTTCTTTTATTTTCACAAAAAAATATAAGGATTTTCCCCCTTTATATATTTATTTGGAAAAAATAGTCCTAATATACTAACAGGGGGTAGTCAAATGAGATTTTGAATGACTTCTGGGGAGTTTGCAAATCTACTATTAGTCCATGGGGACTTTTGGAGAGTCTCTTAATGTCTCTTGTTATTGGTTAGAGACTTTTTTCATGTCATTTAAATTCTCTGAAACTCCATGTTATTGGATTATGATTTCGTAAGAGTCACTCCAACACTCCTGTTATTCAAAGGAGAATTGAAAGTCATTGATTTGTTGTTTTCAGAGATTTGGAGAGACTTTTTCTTGAAAATAGGCATGGTATAAATCTCTCCTCAAGAGGTGATATTTCAGGAGACTTGGAAATTTGGAGATTTTTTGGTTTTAGGAGTGAACCATTTTTTTCTCTCCTTGTTCAGTAATACACTTAAGGGCCATTTGGAAAGGGGTAATCAAGACAAAATGTGGAATAAAGTAATTTTTTAAATTGGAGAATATATATTTTAAAATCGGCTATGTGTGTCTTTGTGATATATATCGATTTAAAATCGGCTAAGTGGTGAGATAACATAGAAAATAAAATAGGGGACGAGTGGAATAAAGTGAATGAAAATTTAGGCATAGGACAACAATGAGATTTATTTTGACAATGGACACATATTTCATTAGGTGGTCATGGTACTTTTATTATTACGTAACGTGAATAATAAAAAAATAGGCAATGTTTGGAATTAATCAGGGAATATCATACAATTTTGTCTCTATAAATCACATAAACTTTCTGCAAGTCTCATTTTCTTTTTTGTCCCTAAAAATCTCATTTTTCGTCTCTACAAGTCAGAAAGACTCGCTAAAATTCTCTCAGAGAATCACCAGAAGTCTCTAGATTTTCAGAGAATCTCTGGGAGGCACTCAAATTAAAAATCTATGAAAGTTCATGGAAATCTTGTTTTACTACCCCCTTGTAATTATTTGATTTACAAATTGAATTTGGACTTACATAAAATTCCAAACATGGTAAGTTAGGTTTTCCTTTTAAGTTGGTAATTTTTAAAGCAATCATATGTTGCCAAGTGTCCTCACCTCACTTTATAAATTCCAAATTGAATTTGGTTTCCTTTTTTTTTAATCTTTTTCGTATTTTTTTTAAACCAAACATACGTTGCCAAGTGTCCTCACCAAAACGTTGGTTATACAAAACTCAAAAAAGGTCTATTTCGACCAATAAGAAGCGAGGATTTCCTCAACGTTCAACGTGAAAGCTTTATTTGTCTAGGTCTTTAAGTCTTTAAATTCTAATAAAATAAAAGGTTGCACTTTTTCCCGTTTTTATTTTGGAAAAGCTTATTTCGGAGAAGAAAGTTACTCAAGGGTGTTATCTTAACTAGCAGGTGAGGCGGGATATGGCTAATTCAAGAATATTTGACTTCATTTTCTTTAATTTCCATTTAGGGGACCGTTATTGTTATGGCTTGGCTCCGGCTCGAGCCCAATCAGGAATAGAAAAGCGAG
>Pso04G00290.0_CYP82Y1_promoter
TTGCGTCTCGTCCCTGGATCATAATTATAGGTTTACTCGTCCATTGCAGTTGCTCTTAGGGAGGAAAATCAAAGCTAGCCCTGTAAGGAATACTAGTATATGTGGTCGGTGCTGATATCTTGTGAGAACACTTTTGCTTGCTCTTGCTTGGAATTGGATTTGTAGTTACCCTGAATTAAAAAAGTAGAGCAACAAAAATGTGTAATTTCGTTATTTTTCGCGTATTTTGTGTTCACTGACATTATTTCCAATATGTATGCAAGTTTAGAGCTTGATTTGCTTAGATTCAGATTGCACTTACTGGTGCTAGTAAAATTGTAGGTAAACAAACACTGTTTTGATTAGGTAAATTTGTGGTGAAAACTCGTAGAAAAGATCACAGTGTTCTCTAGGGTGTTCCAAAGCCAACACCTATAGATCATACATTTTGATCACACGTTAATTAACAAAATCTCTGATCCGCATCTCCAAATAAAATTTACTGGTTGTATCACGGATTTCACCCATGTGGGTGGATTTACATTAAGGTCCAACAAGGTCACCGCTGAAGAAAAGTAGGAAATTTAAATATATCTTTGCTTTTTCTCCAATCATGTAGGTGAACAACAAACACTATCAGTGTAGTGGTTGCTCATAACCCCACCTGCAGATTTGGCTTACCTTTAATTACATATATCATTGTTTTTCTTCAATCATTTTAGCTACTAATGGATGCTGATCAAAAAAGTTATGGCAAAAAGAGACGGCGTGAGCGAACACGAGCTTCTCGTGCACCACAACATCAAGGTTTATGGAGATTAACTACTTGGGTGAAATACTCCTTATTCGCGTAGGACCTCGAAATCAATTATTTTTGGTTCGTTCTTTTCCAACCATAATGTATCCGACCCATATTCGTTTGTTGCACCTCAAACTTTTGAACATAACGACTCCCATACTCGGAAATCACCGAGTCTATCTTTCTTTTTCTATTTTTTTTTAATAATTGTTCTTGAAGTGTGGATGGTCACTTCGATGGAATCGAAGGGGATAACCCTTTTCTTTTCTTGGAAAATTGGGGTATACCTGGATTAATTAGGGTATATCTAATAAGAAAAAATCCGGATCATTACGAAGTAACCCCTCAACTATTTATTTCAAAATGCCTAATCTACCCTTTCTTAATTAACACTAATTAATCCCGTTTAGGTTAATTAATTTAAATTTTTGAGCTTTTTCTTTCTTTTTTTGAGAATTTTGTTTGTAACGGAAATGAAACAACACTACCCAAACACTTATAAAGATGGGACTGTAAAGCTATTGAGAGATTTCATGTTCAAAATTTGAGAAGAAATGCACACTTCTGAAACAGAAAGTATGAAAAGTCGGCAGGGTCGACATTATTGGAAGATAATGACCACAAATAGCCGATAGGATAGTAAAAAATCATTATGTCAACTATATGATTTTTGACCTACATGAAAGGTGTTACAAATGCACGATTATTAGTCGGCAATATATTAATTTCATAACATGTCGAATTGTAGTCATCAAGGTTGAGAATTGTAAACATGAACGACTAAAAATCTTATTAATCTCAAAACCCGATGATCCAAATTTTCAATTTTTTCTTGATTTTTATTTTTCCGTTTTGATGCTTCGCTTTTGTTTTTGTTTTTCTTTTTTGATTTCATCATGTATAGTTATAATCTTGAAGAAAGATTTGAAAATTGTTTAGATAGGTTTTAGTCGGTATGTTGTTGTTTTTTTTTTTTTTTTTGGACAATTTGATTTTTTAATACCTTTAAAACACCCCTTAGCCCACTAACTTGAATTGATATAACCCACTTAATGTTGGTATACCCAATTTAGCAAGGTTTTCCTTTTCAATTTGTTTTTTGCCCTTTTCAAAAAAGTTCAGAAAAACATTATTGATGTGGACCAGTACCACTCCACTGGATTCCTCGAGAAAATTTTGACAAATAATATATATATATATATATATATATATATATAATATA
>Pso04G00300.0_PSMT3_promoter
GTTCATGTCTTTTTCTTTTCTTCTGGTGATCAACAGCTTGCCTCACTGAAACAGACCAAATCAATATTGAAACAAATCAATGACACCAATTAAACAATATATCACATAGAAGATACCACAATCAAATCATACCATCTTCGACATCCTCATTATCTGTATCATCACCCAATACTTCCTTTGGCGCAACATTCTTTGCTTTCTTTTTTCTCTTAGTAGGTTTTTCAGGCCTAGGTGAACTAGGTGATACTTGAGGTGACACCTGATCTTTTAATCTCTGTGACTTTCTTGACAGGGTTGCTTCAGGATCCTTTCAACACACAAATAAATAATCTATTCATATTAAGTTATGTAGTAACTTTGGTAAGCTTAGTTATGTAGATGAATCACAGACACACGAAGGAACGTAAATGCATACCCGCGACTTTTCTTTTCTTCTTCGCAGCGTCGTGCTTTTCCTTGATTCTTGTCTCCTTTTGTTGCTGGTCACCAACAGTTTCCCCTTTTTGCTCTTCTAGGTTATCATCATTAGCAGGTAAAAATGATTTTAAAATTTAAATAGATGAAAATTTAAAAACAACACTTAAAAATGGGTGTTATGCAGTGTTTTTTTTGTAAACATAACCTGTCATGCATCTGCATAACAAGTTACACACATTAATTTGATGTTGCATACCCTGTCATGCATCTGCAGAACAAGTTATGCAGATTTATGTTATGCAGTTTTTTTTGTTTTTTTGCAGAATCAACACATCAATTAGTGAGGATGCATACCAGAGACTTCCAATCTTATCTCAGCATCGTTCTTTGCCTTCTTTTTCATCTTTACCAGTGTTTGGTCGCTCTCACTTTCTCCTTTTTCATCTTCAAGATCTTCAGGTAAAATTGATGTTAAAATCAAAGAGTGGGTAAGTTATAGAGCAAAAGAAATTAGGGGTAAACATATTTAGGATGAAAATTTCACCAGAAACAATTTTCTTCTTAGATTTGTTCTTCTTTTTGGGATTTCCGGCTTCTGGTTCATCATCGGCTTCTGGTACAACAAAACTTAAAATTAAAAAAACAAATGGAAAAAACAAAATCAAAACACAAACAGATGAAGTAATTGCCGAATCTCACCATTTTTTTTCTTTTTCTTCGACTGAATTTCTCCTTGGTCTTCAACATCAAGAACAAAAGTTAAAATCGAAAAAAAAAATCTACTGAATGCATGCAAGAATACATCGATTAGAACTAGTTTTAATACCTGTTTTCTTCTGTTTCGATTTCTGAAGACGCGTTTTCGAAGGTGTTTCATCCATTAAATTGATTTCTGATGAACGTGTTTTCAATTTCTTATGAACTGTGTTTCTAGGGTTTGTAATCTGTAAGTAGTTTCTAAGGTTTTCGAGATTGAAATTGATTTCTAGGGTTTGGTTTCTCCGAATGATGATGGAGAAAAAAAAATCTGCAGATCTGTGAATGGAGTTGCAGAAACCGATGAAGAAGAAAAAGAAGTAACGGGTATTAGTGAAATAAATGTTTCCGTTTCAGGGAGTCATTGTAACCGTACAAAACCGATGAAGGGGTATTAGTGATTTTCTACACGTTTTTAAGAATTTTAAAAAATTCTGGGTGCGATTGTAGGGAAAAATAATTGTGGGCCTGACGGTAAGAAAAAAAAATTCTGAGCCTACGCCTAATTTTCCCTTATACCGATAAAACCGACACTGCAAAATGGGGAGAAACTCAATTTTGTAGGTATTTTTGTAGTAGAGATTTACATTCCCAAAAAAAGTTTTTTGACATCATGTGTTCTTAGAGGAATCCCAACCGCACTTCCTGTCTTAGTTGTTGTGATAACCCACCCACCCACCTTCATGTGTCGGTTGTGTTGCCCCCTAAGGGTAGGCCAAATGCACCATAAACCTTGATGCTGTGGTGCACGAGAAGCTCGTGTTCGTCCACACTTTCTCTTTTTGCCAAAATTATTTGTCACCTTCCATGGCTAGCTCAAATGATTA
>Pso04G00320.0_CYP719A21_promoter
TTCTTTTATGATTGGTATATATTCTAGCTAGCTTGAGTCAGATTGACTCTTTGCATAAAGAATTTCATGCTTGTATGCACAACACCCATTCACCTTATATACAATTACTTAGTCCGACTCCCCCGGCTAACTAATACTCCATTAATGCTGTATCTGAGAAGCAAATCATTCATGTGGGTGTCCACTGTTCTTGCTGTTTATCTAATCTCTACTGAATTATTGCCTCAGTGCTCTTTTTGTTTATCCTGTTTAAAGTGGCATGTGACATGATTTCCGTCAGAAAGGTAAAAGGATCAACGATGATATGATTTAGAGGTTTCGCGTCAATAAGAATTATTATTTTTTTGCGGAAGTAGTTGCCATAAATTAAACCCTGGCGCAGTGGTGCACGAGAAGCTCGTGTTCGTTCACGCTCTCGCTCTTTGCCATAGTTTTTTTGATAAATTATTGAAGAAAAAGCAAAGATGTATGTAATTAAAAGATAAGCATAAGTTGCAGGTTGGGTTTTGGCATCTGGTTGTTCTGTAGTACTGTAGTAGTATATTTAGGTTGTTAATAGTAATCCATTTCAATTAGCAAGAAAGGTGACTAATTACACATCTACCAATCAAACACAGCTAATCAATCAAGATACAACATAAAATGAATCTATATCAACATTAGCAACCAAGAAGAAGACATTGTATAAAATACTAGTCGAAACTTTAATAACAAAAACAGTTATATCAGTAAATGGTTGAATAAACAATAGCGTCATCAAAAACTCCATTGACGATAGATATGATGTAGAGGTTTCACGTAATAATATTTTTCACATGTAGTTCCATTGTTAGAATACAGTCATCCAACTAAAAATCAATTGGCAATGAGTGGAGAGGTCCTAAGAATTATAAATCACAGGATCTTAGATTGCCCAACAAGATGGGACTAATAATCTCAACACGCCCCCTCACGTGTAGCCTCGTTGGGTCTAACACGTGGACAATTAAATCGGGTGACGCGGAGTAAAGGCGCGGTCTAATGACTCGTCGCAAATAGTCTGCTCTGATACCATGTTAGAATACGGGCATCCAACTCAAAACCAATTGGCAATGAGTGGATAGGCCCTAAGAATTATAAACCGCATGTTCTTAGATTGCCCAACAAGATGGGACTAATAATCTCAACACCCATGTACCTTGATGCTGTGGTGCACGAGAAGCTCGTGTTCTTTCACGCTGTCTCTTTTTGCCACAACTTCTTTGATCACCATATCCATTGTTAGCTAGCTAAAATGATTGAAGAAATTAACAGTAAAGATATGTGATTAAATTTATGCAAAAGTTGCAGGTGGGGTTCTGAGCATCTGGTTCAACCAATACTACACCTAGTGTTTTTTGTTCATCTAATTGATTAGCCATTAATAGTGTCATATCTTCCTACCCTTGTTTAGGGGTTCGCTTTGTGCCAATTAACTCTACTCTTTAGTGGTGACCCTCTTTGTTTAGCAATAAATCATTGGTATGAATGTGTTGGTGAGCACTAGCAACTCTGTCAGAAGCAGGCTCATGATGCTCTCTTTTTGTGGTGACCCAAAGTAGCCATAAAAATATCTTGGATTTGTGCCTTTTTCAGTCAAAAAAAAAAAAAAAAAAAAAAAAAAAAAAAAAAAAGAAAAAAAAAAGAGAGAAAAGGGAAAATAAGTAAATGCGTGAACACTTTCCACAAGGGGTGTAGAGTCGGTACTGGCATAGCCATAGGTTACTATTTTTATTCTCTATAAATATGCATGCATATCTTATATAGAAGCATAAACACACCAAACTTGATCATTGTCATAAAAAACAGTCCTAATTGTCATCAATCAAAAACAGTCCTAACATGGCTACCAATGGCGAAATTTTCAATACCTATGGTCATAATCATCAATCAGCCACAGTCACTAAAATCACTGCTTCTAATGAAAGCAGCAATGGTGTCTGTTATCTTTCAGAAACGGCTAACTTGGGGAAGTTAATATG
>Pso04G00330.0_PSMT1_promoter
CTTGAAATTGTTCTCCAATTTGCAGTGCCGATTTTAGTGATCTCAGGCATTTCACGAGCTGAATAATCTGACGATTTGTTAACAAGAACTTCCCAGGCTCGATCAAAGTCGGAAACAATAATAACAGGTTTCCAACTACCAATCCATATCGTCATTACACTGCCGTAAACTTCAGCAAGTTTATGTAAGACGACATGGAGAGCAGTGCCTCCAAGAATGTGCAAGTTACCTATGATTGGTAATGTTTTTGGGCCAACAGGCCATTCCGTTGTGGATGCTGATATTCTTCTCCTGAAAATGATTAACACAGCAGCAAAGACTGCTAATATGGTAGAAATGAGCGTAAGAATCCATAAGTTACTCATGATCATTTCTTTTATGATTGGTATATATTCTAGCTAGCTTGAGTCAGATTGACTCTTTGCATAAAGAATTTCATGCTTGTATGCACAACACCCATTCACCTTATATACAATTACTTAGTCCGACTCCCCCGGCTAACTAATACTCCATTAATGCTGTATCTGAGAAGCAAATCATTCATGTGGGTGTCCACTGTTCTTGCTGTTTATCTAATCTCTACTGAATTATTGCCTCAGTGCTCTTTTTGTTTATCCTGTTTAAAGTGGCATGTGACATGATTTCCGTCAGAAAGGTAAAAGGATCAACGATGATATGATTTAGAGGTTTCGCGTCAATAAGAATTATTATTTTTTTGCGGAAGTAGTTGCCATAAATTAAACCCTGGCGCAGTGGTGCACGAGAAGCTCGTGTTCGTTCACGCTCTCGCTCTTTGCCATAGTTTTTTTGATAAATTATTGAAGAAAAAGCAAAGATGTATGTAATTAAAAGATAAGCATAAGTTGCAGGTTGGGTTTTGGCATCTGGTTGTTCTGTAGTACTGTAGTAGTATATTTAGGTTGTTAATAGTAATCCATTTCAATTAGCAAGAAAGGTGACTAATTACACATCTACCAATCAAACACAGCTAATCAATCAAGATACAACATAAAATGAATCTATATCAACATTAGCAACCAAGAAGAAGACATTGTATAAAATACTAGTCGAAACTTTAATAACAAAAACAGTTATATCAGTAAATGGTTGAATAAACAATAGCGTCATCAAAAACTCCATTGACGATAGATATGATGTAGAGGTTTCACGTAATAATATTTTTCACATGTAGTTCCATTGTTAGAATACAGTCATCCAACTAAAAATCAATTGGCAATGAGTGGAGAGGTCCTAAGAATTATAAATCACAGGATCTTAGATTGCCCAACAAGATGGGACTAATAATCTCAACACGCCCCCTCACGTGTAGCCTCGTTGGGTCTAACACGTGGACAATTAAATCGGGTGACGCGGAGTAAAGGCGCGGTCTAATGACTCGTCGCAAATAGTCTGCTCTGATACCATGTTAGAATACGGGCATCCAACTCAAAACCAATTGGCAATGAGTGGATAGGCCCTAAGAATTATAAACCGCATGTTCTTAGATTGCCCAACAAGATGGGACTAATAATCTCAACACCCATGTACCTTGATGCTGTGGTGCACGAGAAGCTCGTGTTCTTTCACGCTGTCTCTTTTTGCCACAACTTCTTTGATCACCATATCCATTGTTAGCTAGCTAAAATGATTGAAGAAATTAACAGTAAAGATATGTGATTAAATTTATGCAAAAGTTGCAGGTGGGGTTCTGAGCATCTGGTTCAACCAATACTACACCTAGTGTTTTTTGTTCATCTAATTGATTAGCCATTAATAGTGTCATATCTTCCTACCCTTGTTTAGGGGTTCGCTTTGTGCCAATTAACTCTACTCTTTAGTGGTGACCCTCTTTGTTTAGCAATAAATCATTGGTATGAATGTGTTGGTGAGCACTAGCAACTCTGTCAGAAGCAGGCTCATGATGCTCTCTTTTTGTGGTGACCCAAAGTAGCCATAAAAATATCTTGGATTTGTGCCTTTTTCAGTCAAAAAAAAAAAAA
>Pso04G00400.0_STORR_promoter
TGAACTGATCATTTTACAACTGTAGATTTAGTTTTCCCTAGGTGAATATTTAATTGAACTGATCAATACTATTTAATAAAAATATATTTAGAAAAATGTAATGGGTTGAAAAGAATTTTAAAAGTTATTATGATTATTTATTAACAAATTTATTATTCATCTAATGAAAGTATACTTAGTAAGATAATTATAGGACATTTATGATAAGAGATTAATAAAGCATTTATTATAAGAAATTAATGATTCAATAATGACGTGAACAATCAGAACCATAGATTTAGCTTTACTAAGAATGAATTCTGACCGCTCTTTATCTTGTCTAAGTTGTCCAAACTATGTTTTATAAGGAGGATGGGCTGATACGTGACACTGCTCCACCACATAATCAACAAATCAATCGATTCAGTCCCGTATGTTAGTAGTATAGCCCCGTTCTAAATTGCATTTTTTTAACCAAAACCACTATATAACAAACTTATGATAAACTTTTTCCAAAATTTATATTTGGTAAAACTATTTTAAAATGTTTTTGAGAAACACTTTTATTTTAGGTCTACTTTTAAAAGCTACTCAGCACTAGCTTTTAAAAGTTGGAAAAAAAGAAGCTGTGAATTAAAATCTGAGTTTAAGTCACCACGAGAAGCACCGAAATAAAATAATCCTCCTGTTCATGTGCTACATGTCTGGAATAACTTAATTGCGAAAGGCATGTACTGATATCAGTGGGGCGGGTACCATTTCTAGAGCTGTCAATTTATAACCCGGCTTGCGGGTTGACCCTAACCCGGCTTGTTTCAACCCGGACCGGCTTGGCTTGTTGTCTAAACGGGCCGGGTTAGGGTTGGCATATACAATCCTACTAGAAAACAAGCCGGGCTAGGGCCAATCCGCGGGTTACCCGTCAACCCGTCAAAATTAATAAATATATCCCTTAATCCCACCAACTCTTTAAAATCCATGATTTACAAACATATATTAGAATTAGTTAATTTTAAATCAATAAATAAAGCATTAGAATTAGTTAATTTTAAATCAATAAATAAAGCTAATTTTAGATCTACCCAAACAACTATAACAATTTTTAGATTTTAAATAATCAATCAATAAATTATTGATTTTGATCTTTTTAACCAATTTTGTGAATACGCCAATTGCTGTGCCGAAAAAAAATCCTATCGGATCCGGCAATATCTGTAACGGCTACGGGATTTCGGCATCGCATTGACAGCCCTACTTACAACTGATTCCGACAATGGGATCACTCAAATGATACTAGAAACGTTAATGCTAGTAACAATCATGTGAAATGTGTTTTCTTTTTCTTTATATTAACTTAGTGGGATTTAATATAGCTGATAGTGGAAGGTGATAAGGTGTGGGAAATGTGCATTTGTGCGTGGGAGGAAACTCACCCTCATGGGCGGTGGTGTCTTCTCTTTCTTTTGTTTGTAATGGATAGCAGCTAGTCTTTTAATCTAACAAACCAGAAATGAGGATTAGATATATGGTTGGGTTTGTTACGTTAGTAGCAGGTTAGGTTTGGGAAATAGTTCCCCTCCTCACACGCGATAAACCAGGAGATTGGACCCACGATAAGACTACACAAACTTGGTTAAAAAAACCAAAATCAACAATTCATGGATGAAATGGACAGTTAGATTTTGATACTGTTTAAATGGACAAAAATGTAAAAATAGACAGGACGTAATCAGTTTCATCGTGTTCATTTTCAAATATTTTTTCTTATTTTTAATTTACACGGGATGTATCCAGTTTCATCCTTACTATTTTTAAATTTAAGCTAGGATGAATCCAATTTCATCCTTTCTATATTTTTTTTTGGCCATTTCATCAAACTATTTTTTACTCGTCCATTTGAACCGTGATTTAAAAATATTTAGACAAATGACCCATTTTCCAATAAGACTAATATTTCCCAAAGATTAGCAAAAAAGAATCAAATATCTTTAGCAAGCTAGCTATATATACATTTGAGTTCA
>Pso04G00410.0_SALSYN_promoter
AACTGCAACAGCTACATCAACACCATTGTCATTTCAATTCAGCTGCAACACAGACTTGTTCTTCTTCCATGTTTAAACAACACTACCATCTTCATAAACCCATTGAGACGAACATCTCATCCACTGATTTTGTTCACAGTAATCACCACCTACAATTCCTCCTCTATCTCATCTGTATCTTCAGTTTACATCAGCAACCCAACCTTCTATGTTCCTCCAAATCCATTTGCAGCGCACCTTCTTTCAAACACACATCACAACCAATTTGTAACTTCATCAAGACCACCACCAATTTCACAAGCTTGCAAATCTGAACCAACAACAACTCCTGTTCCTATCATTCAAAATCTGTCATTTCTTGCAATAAGTTCTGAACTGCAACTCCAGATCATCTCCATATCCAATTCCAGTACTGAATCAAACGTAACAAAGAGCATCTATTTCAGTATTTCATATACGTACTGAATCAAACATAACAAGGAGCACTTCCTATCAGTATGCGATATATGTACTGAAGATTCATGAACTACAAATCAACAGTATGACAACAACAGGTGACAGATCTATGAAAAATAAGAGAATCGAAAGACATATTACAGTATTTCACATAAGTACTGAAGGGTAAGACTAAAAAATGAGCAAAAACACAGCAAATAACACTTCCTCTCAGTATTATACATACATACTCATGGATCGAACCAAAAAAATTGGAAAAACTTCAAATAAAACAAAATTAGAAGAGTTTTGTATCAGTACGCCATATATGTACTGTCAATTCATACACGAAAAACAACTGTAACAAACCTAAAAACCATAAAAGCGTCAATCAAATCGATTTGATTATCAAAATACAATCAAAAAAACAAATCAAAAGAAGAAAAACCGAACAAAATAATCAAACAAGATGATTAGAAAGCATACCTGGAAACATAAAACAAATATTCTCCTCGTAAATCATAACGATGCACCATCTTATTCTTCTTCTTCTTCTTCTTCTTCTTAAAAGTAGACTAGGTTTCTGTCAGTACGGGATATACGTACTGTTGGTTCATACACAACAATCAGCTGCATGTCAAAAATAATTAACGAATCCTTGAAAAAACAGTATTGAAACACTTCTATTTCAATATTCCATATATGTACTTCTGAATCAAATAAAAAAAGGTCTTCAAAACTAGGTTTCTGTCAGTACTGCAGATACTAACTGTTGGTTCATACACAAAAATAAACCGAAACACATCTAAAACCTACAAAATGAAAATGATATGATCAGATCTAGTGAAGAAATTGACAAAAAACATGTTTATCCATATAGATCTGAACTATTTTTTAATAAAATAAAATAAACAATCAAACAAGGAGATCAAAACATAATCAAACATCCATTAAACGATTAATATTAGAAGCCCGAAAATAAACATTACTAGATGAAAATTGATTATAAAAAAAAAAACTAGACTAACATCAACAGTAAGAAAATCAACCTATATATCTTGCAAAAATCTTCATCGGAGGAGTTCTTCTATAATATACAAAACGATAGCTTTGGATTCGAATTGGCGACTCAATTAACGAAATCAAAAAAATCTCCAGCGTGAAAGCTTCTTTGGAGCAAAACCAAAAATTGAAAGAGAAGGTGACGATAAGAACCAGGAGATTAAATATCTAGAGGTGGAAGGTTAATTTGGGAATTTCGAAATTACGCATTACCGGTTCCGCACGTGTATCGGACCAGGGGATAAAAATTTTTGGTCCAATTTTCTCTTTTTCCTTTTATTATGGACCTCTGGTTACTTGGCTTTAGTGGGTAGACCTGCCATTAACTAAGACTACCATAATAGTACCTATTGGTAATTCCTACTTCCTTATAAATGTAGTTCTCAGTGCTTGAATATATACCCAACACATTTGGGTTTTGATTCATTCTCTATTAATTAATAGTCAAATTCAATAGAGTAATTCCCTAATCTTTGCAAACCGTCTTATATTTCTGTAATTCA
>Pso04G00430.0_SALAT_promoter
AAAGGTTATATATATATATATGTATATATATTATGTTTTATAAAGGATGGATGTAATATGCTGATGCTTTCTATTTTGTTTTGTAATTAAATAGCAGTTGAAGACCAAAGGTTATATTTATATTTATATATATATAATCTTTCATAAAGGATCGATGTAATATGCTGATACTTTCTATTTTGTTTTGTAATTGAATAGCAGCTGAGGACCAAAGGTTATATTTATATATATATATATATATATATATAATTTTTTTATAAAGGATCACTGGAATATGCTGATGCTTTCTATAAAGCTGTCTGATTGTGGAGGTGGTGCAGTGTCCATATCAGCCCACGAGAGTAACGCAAGAACCTCGTGGGAAAAGGTCACCCATGCAATATGTGGCGTTTATAGAAGGCGTTTGTACTGACTCGGGAATTATTGGTGGGTGGAGCTAAACTGTCGAAGAATGCCGGTGAAAAGTTTATTGTTTTAAAAAATGTTGTACGAGGCATATATTAAAAATTTACACAATAAAGTCCTAAAGCAGTACCTTTTCTTGATGCATAAAAGTACTAAAAGTGGATTAGTACTATATTAATTACTGCCCTACAACCGGCCTAAAATTATTGCATCTTAAAAATTTACACAATAAAGTTCTAAAGCAGTATTTATATTTATAAGACTCCGGAATATAAAAAAAATTATTATATTAATTTTTGACATTTATGATAGTAAACATATATATAGGAAACAAATCATATTTATATTTTTTGGATCGTCTGTAAGGTAAAAATTCTAAAAATGATTATTGGTGGATTTGTTTGCAGAATTCACGATTTCAGTGATTTATAATTTCATGGGATTACAATTTCTTGGATTTATGTAAATCCCTTGTGTGTTTGGTAACTCATTTAAAATTCTTAGAATTCATAGAACTATCTTGTTTTAAAGTCCATATACTGTTTGGTACTACCCTCAGAATCTTAAAATTGTATATATAATATATATGAAACTTAAAGTTAAAAAAAAAGTCGGTCCACAAATCCCTTGATAAGTTTCCCAGTAAATCCTAAGGGGTCAGACTCCATATGTAGGATTTGCTGGAAAACTGATTCCCATGGAAAACGTGTTTCCAAGGATTTGGGTAACCAAACATATTGAAGGAAACGTAATTCCACTAAATCCCATGGACCCACAAATCCCACCTTTAAAATTCTACATCCAAACCCGAAATCCGAAATCCAAAGTCATTTCCAGTAGCAAGTACCGGGTCGACTAGAGAAAATCTCCTAAGAGTTGAACATGGGTTTTACGTCGGCCCGTCCGAGCCTCGCACAACTTGCACTACGACAAGTAGAGAGAAAACCCATCATATATTAATTTCAAGTATTAATGATAAAAAACTGAAAGAAATAAAAAGAATACTATATCAATTTCAGACATTTATGATAAAAATCCAAAAAATCCAAGCATCTTTATGGGATAAGAAAAAATCAAATTTATATTTTGTGGACCGAGGATAAAAAACTAAAAAATACTATATCAATTTCTAGTATTTGCAAAAAAAAAAAAAAAAAAAATTTTACTTTCGGATAATTATGATAAAAAATTCAAATAATTGAGTAAACATATTTACAAGGTAAAAAAAGTTAGATTTATATTTTTTTAAGCGTTTGGAGGGTAAAAAATATAAAAGTTACAATATTAATTACTACCCGAAATTTCGGATAATTATGATAAAAAATCCAAAAAATCGAGTAAACATATTTACAGGGTAAAAAAAATCATATTTATATTTTTTGGATCGTTTGTAAGGTAAAAAATCTAAAAACTATTATATTAATTACTACCCGAAATCAATATTTATATTTTAGAATATCTAAAAAAAATCAATATCTAAAAGGAGTTGGTATTGTTAGTAGTGGTTTTGGTAGTTTTATTTTTTATAGAGTTGGTATTGCTATTCAAAAAGGAGTTGGAGCCCAGCTTGTTGCTAGGTTACCAACCAAAGTTGT
>Pso04G00440.0_SALR_promoter
TAAAAACCTGATTTAGATTCAAGCTAATATTTCTCAACCGTTAGATCGAAAACTTAGCTTGTTATACACAAACGACTGTATGCTTCTAGGTTTGTTAACCGCACCCAAACGTGTACATTGTTGGTTCAACAATAGTTTACCAAAAGGTTAACCATATGAGAATTTCATACCAACCATGTTCAACTTCACCATAACTAGTTCCAGTGACTCAAATGAACTAGTTAAGAGAGTTATTCAATTGCAAGGAAATCTTATGTAACTACACAAGACACTATTGAAGCAAAGATGCTTTGAATCACTCGAATCGGTTCATGAACTTTCATAGCCACGGTTTGCAAAAGCATTCCTTAGTCTTTTAAGATTAAGTTCAGAAATCATCTTTAGATATATAACCTTCACAAGTTCGCAGACTAGGTTCGCAGACTTAAGACACCGGACAGAGTTTACAAACTCCAGCAGAAATTCTCGGGTTTGAGAACTTCGGCAGTTCGTGGACTGAGTTCGCGGACTTGGCACTTTCCATACTTCCGGTTCTCTTGATCAACAAATTTCGATAACTTCGGTTCAAGGAATACATTGGTTATGTAATCTAAACTCTCATTCCAATCATTGAAACATTCTTAGAGGACGTTATATAGTTGTTACATCATTTCTATTCAAAGCAATTTCCAAAGTGATTGAGACATCCATGACTTTCGTCACTAGGTAAAGATAAACTTGTTCGAAGCGAAAAGCTTACCAACACATATTTCGAGATATAGATAGGCGAGGTATACTCGGCTCGAAATACCAAATGTGTATAATCTAGTCTATATATATATAGCATACGACTTTTGTCTCAAAGAGTAGGAGATATACTTTTGAGTGACAGATAAGTTCAAGTCTCCACATACCTTTTTGTCGAGAAGTTCCACCGGTTCCTTGAGTAGTCCTTCTACTTGTATGATGAGTCGCCATGAAGTCCTTGAGCTCAACTACACATACTATCCTAGTCCGAGACTTAGTTATAAGAGACTAGAAATCAAGACTTATAATTTTGATCACTAACATTGACAAACATGCTTGAGATAGCAACGCATGCGAGTTTAACCGAGCAGTGCTCTAACTCTTAAGTTATGGTTTTACCTATAAACACATCACTGACATTATTATGTATCCCGTTAGACAGTAACGGAAGGAGGGGGTGGCTTACTTAGGCTACAACCCCCTCCAAAATATGGAAAACCTTGACTTAGACGTAATAATAGTTGAGATTTTTCTTACTAGCCCAGGTAACATTTTGAATTAGCCCAGCTATAACGGCGAAAGCCCACTAAGGCATTCCTCATGTTAATTTGTAGTGTAGCACAGATAAGGAGATAGCAAACTAGTTGTTAGGGTTGTGAAGATAATTTAAGTTTCGTCAGAAACTTAACTAAAATCTGATTGAAGGATCAAGATTCTAAGGTAATAAGATTGATAATCAAATTTGATAATAATAATAATAATGATTGAAATTGATAATAAGATGTGTTTTCTAAACAAGAAGGCATAGCCTTTGTATAGGTTCTACAAGAACCGACTAAAAGAAAGAAAAGAGAATTCCACCTAAACTAGGAAAGTAAAGGACTTGCAGAGGAAGTAAACTAAAACAAACATAAGGGATCGGTCATTGTTGATGCAAACTAAAACAAACACGTTAGGAAGATGTCCTACATCAATCTGTCTGTTGCGGCCAAATGAAGTTGAACAAGCAAGCAATTGTATGCCTGTGCATTTCAATAGCCATACCAAAATTTTGATTGAATACCTTTTAAAAATGTATGTTATTATCTTGTATTTGCTGTATATTAATTTGGCTTTTCATGACAATTGTAGTTAATAGTTTAGGTTGGGCTCTAAGCATGATGATATTAGACTTACTCAGAGGCTATAAGCATCCATAATGACTTCAAAGACTTCCCAAGTGAAAAATTATAGGCACTGCTCCGCACGTTGGCTTCAATTGGCTCTAGAAAAAA
>Pso04G00450.0_THS_promoter
ATTATCGATCTCTTTCTTGTTATTCGATGAAATCAGCATATCATCGACATACAAGACCAAATATATGAAAGACCCATCATGTAGCTTCTTGAAGTATACACCATGGTCATAGTGACTTCTTGCGTATGTTTGGCCTATCATAAACTGGTCAAATCGCTTGTACCATTGTCTTGGAGACTGCTTCAGCCCGTACAACGATCTCTTCAGTTTACATACACAATCTTCTTTTCCAGCAACCTTGAACCCACTCGGCTGAGTCATATAGATCTCCTCTTCTAGATCACCATGTAAGAATGTCGTCTTAACATCTAGCTGAACTAGGTCTAAATCATATTGTGCTACCAAGGCCAACAAAATACAGATTGATGAGTGTTTTACCACCGGAGAGAACACCTCATTGTAGTCAATCCCTTCTCTTTGGGAATAACCTTTTGAAACTAACCTTTCCTTGTAGCGTACTTGATTCACCAAATATCCTTCTTTCTTAGCATATACCCACTTGAACCCTATGACCTTCTTACTGTTCGGAAGCTTCATAAGAATCCATGTGTCATTCTTGTAAAGAGACTCCATCTCATCCTGCATTGCTCCTTCCCATTCTTTACACTCTGCACTGCGTACAACTTCTAAATAGGAAGTAGGAGTACCATCTTCAACAATTTGTAATGCTTAAGCAACAAAATCATTCATCCAACCAGGTTTCCTGGTTGATCTTCTCGGTTTGCTGGTTGTTATGGTCTCCATGACCGTAGCTTCTGCATCTTCTACTGACTCTTGTTCCTCTTCCTCAATAGTGTCACTATCATTTGGAACTTCAGTAATTACCTCTCTTGCAGACCCAATGTCTTCAGAAGTATTCTGAACAGATACAGACTTAACTAGAATTGGTGGAGTTGCATCAATCTCCACCTGCTGTAAAGGCTCACTAGTACTGGTGCTTCTGTCCTCCACCTGCCGAGAACCCCAAGACTTTACCATAGACATCTCATCGAACGTGACATCTCTACTCATGACTACCTTATTTTCAACTGGATTCCAAATCTTGAACCCTTTTACTCAACTCTTCATACCCACAAAGATTCCTTTCACGGCACGGCTATCAAGCTTATTTTCACTAACATGATACCATGCAGGACAACCAAAGATATGAATTGAGTCATAGTCATAAGATGGTTTACCAAACCATTTCTCCATAGGATTTTTGCCAATTGTTGCGCCAAAGCCTGCAAAAGCGTTAGGTTTCACTGCTACAACGGTACCTCGGTATTGCCAAGAACACAATCACATACACAAGAAGAACAAGTATTTAACGAGGTTGAATCCTCGGGAAGGAATAGCAATTTTATATATCACCGTATAGGTTGGAATATACAAAGCTCAAGCAGAGAAGAAGAGAACTCTTACTAGTTCTGGTATGTTTTCTCTAGTTCTCTCTATGGCTATTTATACACATCAATAGGAGTGGACACATTCCTTAACAAGGATTACTTTCCTACAAGTATAGGGTTTCCTAACTTAACTCTAAGAGACAAACCTCTTAAACTGCTATACTTAGGACACAAATACTTGGTTTCCTTAACCAACTAGATTTCCTAATCTAGATCTTCACCGACCTGTACATTTGAGATAAGCACGAAGCAAATATCTCCACTTTTAGTACACTTGCACATCAAGGAAAGGTACTGTTTTAGAACTTTATTGTGTAAACTTTCAATATATACCTCTTACAACATTTTTTAAAACAGATTCCCTTTCACCAGCATTCTTCGACAGTTAAGCCCCACTCAACAATAATTCCCGAATCAGTACAAACGCCTTCTATAAAAGCCACATATAGCATGGGCGACCTTAATTATTCCCACGAGGTTCTTGCATTACTCTCGTGGGCTGATATGCGAAACTGCTCCACCCCAATAATCAGACAGCTTTATAGAAAGCATCAGCATATTAAATCGATCCTTTATAAAAAAAAAGATGATATATAATGGCTGTTATGGGAC
