# Supplementary material for: Three chromosome-scale Papaver genomes reveal punctuated patchwork evolution of the morphinan and noscapine biosynthesis pathway
Source: Nat Commun. 2021 Oct 15;12:6030. doi: 10.1038/s41467-021-26330-8 (PMC8521590; doi:10.1038/s41467-021-26330-8)
Supplement: Supplementary file 13 — Supplementary Data 10 [file 41467_2021_26330_MOESM13_ESM.xlsx]

## Sheet: Sheet1
The motifs predicted by FIMO for BIA gene promoters. We show the motifs with q-value < 0.05
Note: p-value in FIMO was calculated by a dynamic programming algorithm to convert log-odds scores into p-values, assuming a zero-order background model. The p-values for each motif occurrence are converted to q-values following the method of Benjamini and Hochberg
motif_id	motif_alt_id	sequence_name	start	stop	strand	score	p-value	q-value	matched_sequence
MA1281.1	AT5G02460	Pso04G00230.0_PSSDR1_promoter	1240	1260	-	17.0909	7.22e-07	0.00131	AAAAAAGGAAACTGAATAAAG
MA1274.1	OBP3	Pso04G00230.0_PSSDR1_promoter	1524	1544	-	14.7121	4.69e-06	0.00319	TTTGTTTTTATTCTTATTTTT
MA1274.1	OBP3	Pso04G00230.0_PSSDR1_promoter	1369	1389	+	13.9545	8.1e-06	0.00487	TATCCTTTTTGTCCCTATTTT
MA1268.1	AT1G69570	Pso04G00230.0_PSSDR1_promoter	1367	1393	+	15.1818	3.19e-06	0.00555	TTTATCCTTTTTGTCCCTATTTTATTT
MA1267.1	AT5G66940	Pso04G00230.0_PSSDR1_promoter	1820	1848	+	13.1061	1.37e-05	0.00814	TTTCTTTTTTAATCAGCTTTAACTTTAAT
MA1274.1	OBP3	Pso04G00230.0_PSSDR1_promoter	1431	1451	+	12.7273	1.84e-05	0.00855	TCAATTTTTTATTTATTTCTA
MA1267.1	AT5G66940	Pso04G00230.0_PSSDR1_promoter	1238	1266	+	12.2879	2.26e-05	0.0115	TGCTTTATTCAGTTTCCTTTTTTTCTACG
MA1268.1	AT1G69570	Pso04G00230.0_PSSDR1_promoter	1456	1482	+	13.0303	1.3e-05	0.0118	TTTATTCTTTAAATATTATTATATTTT
MA1330.1	ATHB24	Pso04G00230.0_PSSDR1_promoter	1701	1715	-	16.2836	2.88e-07	0.0134	AAAAATAATTAATTT
MA1267.1	AT5G66940	Pso04G00230.0_PSSDR1_promoter	1529	1557	-	11.7727	3.06e-05	0.0135	TTATTATTTAATATTTGTTTTTATTCTTA
MA1267.1	AT5G66940	Pso04G00230.0_PSSDR1_promoter	192	220	+	11.697	3.19e-05	0.0135	ACCTCTTTCCCTCTTCCTTTAAGCACATT
MA1267.1	AT5G66940	Pso04G00230.0_PSSDR1_promoter	1446	1474	+	11.697	3.19e-05	0.0135	TTTCTAATATTTTATTCTTTAAATATTAT
MA1267.1	AT5G66940	Pso04G00230.0_PSSDR1_promoter	1826	1854	+	11.6515	3.28e-05	0.0135	TTTTAATCAGCTTTAACTTTAATTAATAT
MA1272.1	AT2G28810	Pso04G00230.0_PSSDR1_promoter	1240	1260	+	14.9242	4.04e-06	0.014	CTTTATTCAGTTTCCTTTTTT
MA1274.1	OBP3	Pso04G00230.0_PSSDR1_promoter	32	52	-	11.4394	4.05e-05	0.0146	GATTCTTTTAAATTTATTCCT
MA1267.1	AT5G66940	Pso04G00230.0_PSSDR1_promoter	1635	1663	-	11.3485	3.89e-05	0.0151	TAAATTTACTTAAACACTTTTTAATATAT
MA1274.1	OBP3	Pso04G00230.0_PSSDR1_promoter	1819	1839	+	11.1212	4.86e-05	0.0153	ATTTCTTTTTTAATCAGCTTT
MA1274.1	OBP3	Pso04G00230.0_PSSDR1_promoter	1250	1270	+	11.0758	4.99e-05	0.0153	TTTCCTTTTTTTCTACGTCGC
MA1274.1	OBP3	Pso04G00230.0_PSSDR1_promoter	1838	1858	+	10.7727	5.92e-05	0.0166	TTAACTTTAATTAATATTTTA
MA1274.1	OBP3	Pso04G00230.0_PSSDR1_promoter	1523	1543	-	10.697	6.17e-05	0.0171	TTGTTTTTATTCTTATTTTTG
MA1267.1	AT5G66940	Pso04G00230.0_PSSDR1_promoter	1237	1265	+	10.8939	5e-05	0.0174	CTGCTTTATTCAGTTTCCTTTTTTTCTAC
MA1281.1	AT5G02460	Pso04G00230.0_PSSDR1_promoter	1359	1379	-	11.8182	3.35e-05	0.0186	CAAAAAGGATAAATCAAGCAT
MA1274.1	OBP3	Pso04G00230.0_PSSDR1_promoter	1687	1707	-	10.3939	7.28e-05	0.0191	TTAATTTTTTTACTATTAAAT
MA1279.1	COG1	Pso04G00230.0_PSSDR1_promoter	1367	1387	-	15.2121	3e-06	0.0193	AATAGGGACAAAAAGGATAAA
MA1274.1	OBP3	Pso04G00230.0_PSSDR1_promoter	1525	1545	-	10.3485	7.46e-05	0.0195	ATTTGTTTTTATTCTTATTTT
MA1267.1	AT5G66940	Pso04G00230.0_PSSDR1_promoter	1357	1385	+	10.3788	6.57e-05	0.0203	CAATGCTTGATTTATCCTTTTTGTCCCTA
MA1274.1	OBP3	Pso04G00230.0_PSSDR1_promoter	1236	1256	+	10.0606	8.7e-05	0.021	CCTGCTTTATTCAGTTTCCTT
MA1268.1	AT1G69570	Pso04G00230.0_PSSDR1_promoter	1627	1653	-	11.4848	3.18e-05	0.0216	TAAACACTTTTTAATATATAATTTTCG
MA1281.1	AT5G02460	Pso04G00230.0_PSSDR1_promoter	1822	1842	-	11.2121	4.74e-05	0.0225	GTTAAAGCTGATTAAAAAAGA
MA1281.1	AT5G02460	Pso04G00230.0_PSSDR1_promoter	194	214	-	11.197	4.78e-05	0.0225	CTTAAAGGAAGAGGGAAAGAG
MA1277.1	Adof1	Pso04G00230.0_PSSDR1_promoter	1245	1265	-	13.7121	9.98e-06	0.0228	GTAGAAAAAAAGGAAACTGAA
MA1273.1	dof4.2	Pso04G00230.0_PSSDR1_promoter	1246	1264	-	14.7121	5.65e-06	0.024	TAGAAAAAAAGGAAACTGA
MA1281.1	AT5G02460	Pso04G00230.0_PSSDR1_promoter	1809	1829	-	10.9242	5.55e-05	0.0242	AAAAAAGAAATCAAAGTGTGT
MA1366.1	AT1G76880	Pso04G00230.0_PSSDR1_promoter	1692	1707	+	15.9848	1.07e-06	0.0243	ATAGTAAAAAAATTAA
MA1281.1	AT5G02460	Pso04G00230.0_PSSDR1_promoter	1239	1259	-	10.8788	5.69e-05	0.0246	AAAAAGGAAACTGAATAAAGC
MA1278.1	OBP1	Pso04G00230.0_PSSDR1_promoter	1239	1259	+	13.5758	1.09e-05	0.0258	GCTTTATTCAGTTTCCTTTTT
MA1281.1	AT5G02460	Pso04G00230.0_PSSDR1_promoter	193	213	-	10.3333	7.62e-05	0.0276	TTAAAGGAAGAGGGAAAGAGG
MA1327.1	ATHB23	Pso04G00230.0_PSSDR1_promoter	1694	1715	-	16.3582	1.51e-06	0.0292	AAAAATAATTAATTTTTTTACT
MA1161.1	TSO1	Pso04G00230.0_PSSDR1_promoter	1463	1477	-	14.7361	5.6e-06	0.0302	ATAATAATATTTAAA
MA1268.1	AT1G69570	Pso04G00230.0_PSSDR1_promoter	1234	1260	+	10.3939	5.68e-05	0.0313	TACCTGCTTTATTCAGTTTCCTTTTTT
MA1268.1	AT1G69570	Pso04G00230.0_PSSDR1_promoter	1836	1862	+	10	6.94e-05	0.0342	CTTTAACTTTAATTAATATTTTACCAA
MA1278.1	OBP1	Pso04G00230.0_PSSDR1_promoter	1821	1841	+	12.9545	1.84e-05	0.0355	TTCTTTTTTAATCAGCTTTAA
MA1268.1	AT1G69570	Pso04G00230.0_PSSDR1_promoter	1366	1392	+	9.72727	7.95e-05	0.0367	ATTTATCCTTTTTGTCCCTATTTTATT
MA1277.1	Adof1	Pso04G00230.0_PSSDR1_promoter	1364	1384	-	12.2424	3.2e-05	0.0368	AGGGACAAAAAGGATAAATCA
MA1272.1	AT2G28810	Pso04G00230.0_PSSDR1_promoter	1822	1842	+	12.4848	2.57e-05	0.0379	TCTTTTTTAATCAGCTTTAAC
MA1327.1	ATHB23	Pso04G00230.0_PSSDR1_promoter	1593	1614	-	15.2836	3.81e-06	0.0385	AACTAAAATTAAGTAATTATTT
MA1273.1	dof4.2	Pso04G00230.0_PSSDR1_promoter	1365	1383	-	12.9091	2.14e-05	0.0396	GGGACAAAAAGGATAAATC
MA1278.1	OBP1	Pso04G00230.0_PSSDR1_promoter	193	213	+	12.6515	2.34e-05	0.0404	CCTCTTTCCCTCTTCCTTTAA
MA1268.1	AT1G69570	Pso04G00230.0_PSSDR1_promoter	796	822	+	9.27273	9.91e-05	0.0411	TTATCCCTTTTCCGTTCCCAACTGTAA
MA1404.1	BPC1	Pso04G00230.0_PSSDR1_promoter	761	784	-	5.72727	8.25e-06	0.0425	GATAAATGGCTAGATAGAGGGAGA
MA1404.1	BPC1	Pso04G00230.0_PSSDR1_promoter	191	214	-	3.5	1.76e-05	0.0425	CTTAAAGGAAGAGGGAAAGAGGTT
MA1277.1	Adof1	Pso04G00230.0_PSSDR1_promoter	1814	1834	-	11.697	4.71e-05	0.0476	TGATTAAAAAAGAAATCAAAG
MA1272.1	AT2G28810	Pso04G00230.0_PSSDR1_promoter	194	214	+	11.7121	4.26e-05	0.0484	CTCTTTCCCTCTTCCTTTAAG
MA1272.1	AT2G28810	Pso04G00230.0_PSSDR1_promoter	1359	1379	+	11.6212	4.51e-05	0.0484	ATGCTTGATTTATCCTTTTTG
MA1267.1	AT5G66940	Pso04G00240.0_PSCXE1_promoter	1633	1661	-	13.5758	1.01e-05	0.00683	TATCTAACATTTATATCTTTTTTAATTAC
MA1274.1	OBP3	Pso04G00240.0_PSCXE1_promoter	1495	1515	-	12.303	2.41e-05	0.0103	ATGATTTTTTATTTTTCTTAT
MA1274.1	OBP3	Pso04G00240.0_PSCXE1_promoter	1752	1772	-	11.2576	4.5e-05	0.0149	TAAACTTTTTTTCGATTTAAT
MA1274.1	OBP3	Pso04G00240.0_PSCXE1_promoter	1251	1271	-	11.1061	4.9e-05	0.0153	ATCATTTTTAATTTTTCTTCT
MA1281.1	AT5G02460	Pso04G00240.0_PSCXE1_promoter	1868	1888	+	11.8788	3.23e-05	0.0183	AAGAAAGGTTAAATAAAATGG
MA1274.1	OBP3	Pso04G00240.0_PSCXE1_promoter	1250	1270	-	10.5303	6.76e-05	0.0183	TCATTTTTAATTTTTCTTCTT
MA1268.1	AT1G69570	Pso04G00240.0_PSCXE1_promoter	1748	1774	-	11.5758	3.02e-05	0.0209	TTTAAACTTTTTTTCGATTTAATTGCT
MA1267.1	AT5G66940	Pso04G00240.0_PSCXE1_promoter	1770	1798	+	10.1364	7.45e-05	0.0219	TTAAAACTGTCTATAACTTTTTTGAATGA
MA1281.1	AT5G02460	Pso04G00240.0_PSCXE1_promoter	1869	1889	+	11.3333	4.43e-05	0.022	AGAAAGGTTAAATAAAATGGG
MA1273.1	dof4.2	Pso04G00240.0_PSCXE1_promoter	1635	1653	+	14.9091	4.8e-06	0.024	AATTAAAAAAGATATAAAT
MA1281.1	AT5G02460	Pso04G00240.0_PSCXE1_promoter	1639	1659	+	10.9545	5.46e-05	0.0242	AAAAAAGATATAAATGTTAGA
MA1279.1	COG1	Pso04G00240.0_PSCXE1_promoter	1754	1774	+	14	8.5e-06	0.0264	TAAATCGAAAAAAAGTTTAAA
MA1281.1	AT5G02460	Pso04G00240.0_PSCXE1_promoter	1102	1122	+	10.5758	6.7e-05	0.0268	GTAAAAGAAAATTATATCAAG
MA1193.1	At2g38090	Pso04G00240.0_PSCXE1_promoter	1670	1690	-	15.6341	3.05e-06	0.0332	ATATTATTGGATAATGATCAT
MA1277.1	Adof1	Pso04G00240.0_PSCXE1_promoter	1634	1654	+	12.4697	2.7e-05	0.0334	TAATTAAAAAAGATATAAATG
MA1268.1	AT1G69570	Pso04G00240.0_PSCXE1_promoter	1625	1651	-	10.0606	6.73e-05	0.0342	TTATATCTTTTTTAATTACAAGATTTT
MA1272.1	AT2G28810	Pso04G00240.0_PSCXE1_promoter	1639	1659	-	12.7121	2.2e-05	0.0364	TCTAACATTTATATCTTTTTT
MA1212.1	ATHB13	Pso04G00240.0_PSCXE1_promoter	210	220	-	14.5672	3.37e-06	0.0368	TCAATAATTGT
MA1380.1	AT2G20110	Pso04G00240.0_PSCXE1_promoter	1761	1775	-	13.8507	9.92e-06	0.0372	TTTTAAACTTTTTTT
MA1214.1	ATHB40	Pso04G00240.0_PSCXE1_promoter	203	223	-	15.6061	3.14e-06	0.0472	GATTCAATAATTGTTCTCTTT
MA1214.1	ATHB40	Pso04G00240.0_PSCXE1_promoter	207	227	+	15.4091	3.66e-06	0.0472	AGAACAATTATTGAATCGTTC
MA1373.1	IDD2	Pso04G00240.0_PSCXE1_promoter	1247	1261	+	11.2195	1.73e-05	0.0475	AGCAAGAAGAAAAAT
MA1272.1	AT2G28810	Pso04G00240.0_PSCXE1_promoter	1772	1792	+	11.4394	5.04e-05	0.0498	AAAACTGTCTATAACTTTTTT
MA1274.1	OBP3	Pso04G00250.0_CYP82X1_promoter	1324	1344	+	14.5909	5.13e-06	0.0034	TTCCCTTTTCTTCTCTTCTGT
MA1267.1	AT5G66940	Pso04G00250.0_CYP82X1_promoter	1035	1063	+	13.7424	9.06e-06	0.00653	TCTTCTTCTTCTTGTACCTTTGAAACTTT
MA1268.1	AT1G69570	Pso04G00250.0_CYP82X1_promoter	1322	1348	+	13.6515	8.81e-06	0.00919	CGTTCCCTTTTCTTCTCTTCTGTATAA
MA1274.1	OBP3	Pso04G00250.0_CYP82X1_promoter	1323	1343	+	11.3939	4.16e-05	0.0146	GTTCCCTTTTCTTCTCTTCTG
MA1267.1	AT5G66940	Pso04G00250.0_CYP82X1_promoter	880	908	+	11.0758	4.52e-05	0.0167	GATATCTCAATATCTACTTTATTAAATCA
MA1279.1	COG1	Pso04G00250.0_CYP82X1_promoter	1322	1342	-	14.6667	4.87e-06	0.0212	AGAAGAGAAGAAAAGGGAACG
MA1281.1	AT5G02460	Pso04G00250.0_CYP82X1_promoter	882	902	-	11.3939	4.28e-05	0.0217	AATAAAGTAGATATTGAGATA
MA1281.1	AT5G02460	Pso04G00250.0_CYP82X1_promoter	1465	1485	-	10.3333	7.62e-05	0.0276	TAAAAGGACAAGAGCATAAGG
MA0582.1	RAV1	Pso04G00250.0_CYP82X1_promoter	658	669	-	14.2921	5.6e-07	0.0334	CCGCAACAGAAG
MA1268.1	AT1G69570	Pso04G00250.0_CYP82X1_promoter	1321	1347	+	10.0303	6.84e-05	0.0342	GCGTTCCCTTTTCTTCTCTTCTGTATA
MA1272.1	AT2G28810	Pso04G00250.0_CYP82X1_promoter	882	902	+	12.6818	2.25e-05	0.0364	TATCTCAATATCTACTTTATT
MA1268.1	AT1G69570	Pso04G00250.0_CYP82X1_promoter	586	612	+	9.5	8.89e-05	0.0395	TGAGAACTTTTTCAGGTTCTCTTCCTT
MA1268.1	AT1G69570	Pso04G00250.0_CYP82X1_promoter	1474	1500	+	9.34848	9.56e-05	0.0404	CTTGTCCTTTTACTTCAACACCTTCTG
MA1373.1	IDD2	Pso04G00250.0_CYP82X1_promoter	1473	1487	-	11.5488	1.52e-05	0.0475	AGTAAAAGGACAAGA
MA1267.1	AT5G66940	Pso04G00260.0_CYP82X2_promoter	1566	1594	+	13.3788	1.15e-05	0.00742	TTATTACATGTTTTTCCTTTTCTTTGAAC
MA1267.1	AT5G66940	Pso04G00260.0_CYP82X2_promoter	999	1027	+	13.0909	1.38e-05	0.00814	TATCAGTGTCTTTCATCTTTTCTCTTTCA
MA1274.1	OBP3	Pso04G00260.0_CYP82X2_promoter	1011	1031	+	12.1212	2.69e-05	0.0113	TCATCTTTTCTCTTTCAAATT
MA0045.1	HMG-I/Y	Pso04G00260.0_CYP82X2_promoter	1575	1590	-	15.7048	2.24e-07	0.0119	AAAGAAAAGGAAAAAC
MA1267.1	AT5G66940	Pso04G00260.0_CYP82X2_promoter	1565	1593	+	11.7879	3.03e-05	0.0135	CTTATTACATGTTTTTCCTTTTCTTTGAA
MA1274.1	OBP3	Pso04G00260.0_CYP82X2_promoter	597	617	+	11.5758	3.74e-05	0.0138	CCTTCTTTTCTTTCCCTTGAT
MA1281.1	AT5G02460	Pso04G00260.0_CYP82X2_promoter	587	607	-	12.2576	2.58e-05	0.0158	AGAAAAGAAGGATAGATCAAA
MA1281.1	AT5G02460	Pso04G00260.0_CYP82X2_promoter	1001	1021	-	12.0152	2.98e-05	0.0176	AGAAAAGATGAAAGACACTGA
MA1267.1	AT5G66940	Pso04G00260.0_CYP82X2_promoter	504	532	+	10.7727	5.33e-05	0.0177	TGTTTGCTTCTTCAATCTTTTGTATTCTT
MA1267.1	AT5G66940	Pso04G00260.0_CYP82X2_promoter	1559	1587	+	10.7576	5.38e-05	0.0177	TATTATCTTATTACATGTTTTTCCTTTTC
MA1267.1	AT5G66940	Pso04G00260.0_CYP82X2_promoter	585	613	+	10.3182	6.78e-05	0.0204	TGTTTGATCTATCCTTCTTTTCTTTCCCT
MA1274.1	OBP3	Pso04G00260.0_CYP82X2_promoter	906	926	+	10.0758	8.63e-05	0.021	ACTTCTTTACCAGTTTATCTT
MA1274.1	OBP3	Pso04G00260.0_CYP82X2_promoter	1004	1024	+	10.0152	8.91e-05	0.021	GTGTCTTTCATCTTTTCTCTT
MA1267.1	AT5G66940	Pso04G00260.0_CYP82X2_promoter	1006	1034	+	10.2273	7.11e-05	0.0211	GTCTTTCATCTTTTCTCTTTCAAATTCAG
MA1281.1	AT5G02460	Pso04G00260.0_CYP82X2_promoter	1568	1588	-	11.0455	5.2e-05	0.0236	AGAAAAGGAAAAACATGTAAT
MA1267.1	AT5G66940	Pso04G00260.0_CYP82X2_promoter	590	618	+	9.75758	9.04e-05	0.0249	GATCTATCCTTCTTTTCTTTCCCTTGATT
MA1273.1	dof4.2	Pso04G00260.0_CYP82X2_promoter	1574	1592	-	14.1667	8.71e-06	0.026	TCAAAGAAAAGGAAAAACA
MA1281.1	AT5G02460	Pso04G00260.0_CYP82X2_promoter	1567	1587	-	10.6515	6.44e-05	0.0264	GAAAAGGAAAAACATGTAATA
MA1268.1	AT1G69570	Pso04G00260.0_CYP82X2_promoter	1540	1566	+	10.8939	4.37e-05	0.0279	GAATTCCTTTTCCTACTCCTATTATCT
MA1273.1	dof4.2	Pso04G00260.0_CYP82X2_promoter	1007	1025	-	13.7576	1.18e-05	0.0282	AAAGAGAAAAGATGAAAGA
MA1281.1	AT5G02460	Pso04G00260.0_CYP82X2_promoter	506	526	-	10.1667	8.3e-05	0.0287	ACAAAAGATTGAAGAAGCAAA
MA1268.1	AT1G69570	Pso04G00260.0_CYP82X2_promoter	306	332	+	10.5606	5.21e-05	0.0304	CTTGTCCTTTGATTTTCTCATTGATTT
MA1277.1	Adof1	Pso04G00260.0_CYP82X2_promoter	1006	1026	-	12.9394	1.88e-05	0.0318	GAAAGAGAAAAGATGAAAGAC
MA1277.1	Adof1	Pso04G00260.0_CYP82X2_promoter	1573	1593	-	12.4848	2.67e-05	0.0334	TTCAAAGAAAAGGAAAAACAT
MA1268.1	AT1G69570	Pso04G00260.0_CYP82X2_promoter	1009	1035	+	9.9697	7.05e-05	0.0342	TTTCATCTTTTCTCTTTCAAATTCAGA
MA1268.1	AT1G69570	Pso04G00260.0_CYP82X2_promoter	600	626	+	9.81818	7.6e-05	0.0358	TCTTTTCTTTCCCTTGATTTTGATCAT
MA1278.1	OBP1	Pso04G00260.0_CYP82X2_promoter	1567	1587	+	12.8182	2.05e-05	0.0383	TATTACATGTTTTTCCTTTTC
MA1268.1	AT1G69570	Pso04G00260.0_CYP82X2_promoter	1002	1028	+	9.25758	9.99e-05	0.0411	CAGTGTCTTTCATCTTTTCTCTTTCAA
MA1404.1	BPC1	Pso04G00260.0_CYP82X2_promoter	1007	1030	-	3.39394	1.83e-05	0.0425	ATTTGAAAGAGAAAAGATGAAAGA
MA1373.1	IDD2	Pso04G00260.0_CYP82X2_promoter	1575	1589	-	10.7439	2.08e-05	0.0475	AAGAAAAGGAAAAAC
MA1373.1	IDD2	Pso04G00260.0_CYP82X2_promoter	1796	1810	-	10.2317	2.52e-05	0.0475	TCCAAAAAGAAAAAT
MA1272.1	AT2G28810	Pso04G00260.0_CYP82X2_promoter	1568	1588	+	11.7273	4.22e-05	0.0484	ATTACATGTTTTTCCTTTTCT
MA1272.1	AT2G28810	Pso04G00260.0_CYP82X2_promoter	1788	1808	+	11.4848	4.9e-05	0.0496	AATTGTAGATTTTTCTTTTTG
MA1274.1	OBP3	Pso04G00270.0_PSAT1_promoter	1903	1923	+	16.0909	1.6e-06	0.00143	TTCACTTTTCATTCTTATATT
MA1267.1	AT5G66940	Pso04G00270.0_PSAT1_promoter	1891	1919	+	16.3182	1.41e-06	0.00156	GTTTCATTTTCCTTCACTTTTCATTCTTA
MA1281.1	AT5G02460	Pso04G00270.0_PSAT1_promoter	1617	1637	+	16.3485	1.38e-06	0.002	AGAAAAGAGAAGAAGAAGAGG
MA1267.1	AT5G66940	Pso04G00270.0_PSAT1_promoter	1611	1639	-	15.5606	2.52e-06	0.00255	ATCCTCTTCTTCTTCTCTTTTCTATCTAT
MA1268.1	AT1G69570	Pso04G00270.0_PSAT1_promoter	1901	1927	+	15.7879	2.08e-06	0.00537	CCTTCACTTTTCATTCTTATATTTGGA
MA1267.1	AT5G66940	Pso04G00270.0_PSAT1_promoter	1457	1485	+	14.1061	7.1e-06	0.00581	TTTGTTTGATTAACTCCTTTTTTTTTTGA
MA1379.1	SOL1	Pso04G00270.0_PSAT1_promoter	975	989	-	18.0597	5.32e-07	0.00596	TTTGAAAATTTGAAT
MA1267.1	AT5G66940	Pso04G00270.0_PSAT1_promoter	358	386	+	13.1818	1.3e-05	0.00789	TCATGTTTTCCATCATCTTTATTAATTTC
MA1156.1	JKD	Pso04G00270.0_PSAT1_promoter	425	444	-	18.5606	3.38e-07	0.00877	TCCTATTTTGTCTTATTGTT
MA1267.1	AT5G66940	Pso04G00270.0_PSAT1_promoter	1575	1603	-	12.4848	2.01e-05	0.0105	TTTTTTCATCATTTTAGTTTTGATTGAAA
MA1281.1	AT5G02460	Pso04G00270.0_PSAT1_promoter	1893	1913	-	12.9091	1.72e-05	0.0112	TGAAAAGTGAAGGAAAATGAA
MA1159.1	SGR5	Pso04G00270.0_PSAT1_promoter	426	440	+	18.9848	2.2e-07	0.0115	ACAATAAGACAAAAT
MA1277.1	Adof1	Pso04G00270.0_PSAT1_promoter	1898	1918	-	15	3.07e-06	0.0115	AAGAATGAAAAGTGAAGGAAA
MA1268.1	AT1G69570	Pso04G00270.0_PSAT1_promoter	1466	1492	+	12.9697	1.34e-05	0.0118	TTAACTCCTTTTTTTTTTGATGTTCTA
MA1268.1	AT1G69570	Pso04G00270.0_PSAT1_promoter	1467	1493	+	12.9697	1.34e-05	0.0118	TAACTCCTTTTTTTTTTGATGTTCTAA
MA1268.1	AT1G69570	Pso04G00270.0_PSAT1_promoter	1603	1629	-	12.803	1.49e-05	0.0126	TCTTCTCTTTTCTATCTATTGAAATTT
MA1274.1	OBP3	Pso04G00270.0_PSAT1_promoter	1607	1627	-	11.7424	3.39e-05	0.0131	TTCTCTTTTCTATCTATTGAA
MA1278.1	OBP1	Pso04G00270.0_PSAT1_promoter	1892	1912	+	14.7576	3.61e-06	0.0135	TTTCATTTTCCTTCACTTTTC
MA1267.1	AT5G66940	Pso04G00270.0_PSAT1_promoter	1671	1699	-	11.8788	2.87e-05	0.0135	CTATATTGTCATTTACCTTTATACTAAAT
MA1274.1	OBP3	Pso04G00270.0_PSAT1_promoter	1739	1759	-	11.6364	3.61e-05	0.0135	CCACCTTTTTATTCTCTTCCA
MA1274.1	OBP3	Pso04G00270.0_PSAT1_promoter	1615	1635	-	11.1667	4.74e-05	0.0153	TCTTCTTCTTCTCTTTTCTAT
MA1158.1	MGP	Pso04G00270.0_PSAT1_promoter	425	444	+	18.9697	2.78e-07	0.0155	AACAATAAGACAAAATAGGA
MA1274.1	OBP3	Pso04G00270.0_PSAT1_promoter	370	390	+	10.8485	5.67e-05	0.0162	TCATCTTTATTAATTTCCTTG
MA1274.1	OBP3	Pso04G00270.0_PSAT1_promoter	179	199	+	10.6515	6.33e-05	0.0173	GTTATTTTTTTTATTTTGAAA
MA1267.1	AT5G66940	Pso04G00270.0_PSAT1_promoter	323	351	+	10.8636	5.08e-05	0.0174	ATTGGTACACCTTTAGCTTTTTCCATAAG
MA1162.1	TCX2	Pso04G00270.0_PSAT1_promoter	975	989	-	17.0896	1.18e-06	0.0181	TTTGAAAATTTGAAT
MA1161.1	TSO1	Pso04G00270.0_PSAT1_promoter	976	990	-	16.4306	1.85e-06	0.0199	TTTTGAAAATTTGAA
MA1278.1	OBP1	Pso04G00270.0_PSAT1_promoter	1618	1638	-	14.1515	6.46e-06	0.0199	TCCTCTTCTTCTTCTCTTTTC
MA1267.1	AT5G66940	Pso04G00270.0_PSAT1_promoter	1485	1513	+	10.4242	6.42e-05	0.0201	ATGTTCTAAGTTTCAACTTTAAAGTTGAT
MA1281.1	AT5G02460	Pso04G00270.0_PSAT1_promoter	325	345	-	11.3939	4.28e-05	0.0217	GAAAAAGCTAAAGGTGTACCA
MA1281.1	AT5G02460	Pso04G00270.0_PSAT1_promoter	360	380	-	11.303	4.5e-05	0.022	AATAAAGATGATGGAAAACAT
MA1281.1	AT5G02460	Pso04G00270.0_PSAT1_promoter	1677	1697	+	11.1515	4.9e-05	0.0225	TATAAAGGTAAATGACAATAT
MA1277.1	Adof1	Pso04G00270.0_PSAT1_promoter	1464	1484	-	13.803	9.23e-06	0.0228	CAAAAAAAAAAGGAGTTAATC
MA1273.1	dof4.2	Pso04G00270.0_PSAT1_promoter	1465	1483	-	14.5606	6.39e-06	0.024	AAAAAAAAAAGGAGTTAAT
MA1380.1	AT2G20110	Pso04G00270.0_PSAT1_promoter	976	990	-	16.2985	2.03e-06	0.0242	TTTTGAAAATTTGAA
MA1380.1	AT2G20110	Pso04G00270.0_PSAT1_promoter	975	989	+	15.8358	2.89e-06	0.026	ATTCAAATTTTCAAA
MA1330.1	ATHB24	Pso04G00270.0_PSAT1_promoter	28	42	-	15.2985	1.69e-06	0.0263	AAAAATGATTAATGT
MA1371.1	IDD4	Pso04G00270.0_PSAT1_promoter	425	441	+	17.7424	6.47e-07	0.0266	AACAATAAGACAAAATA
MA1272.1	AT2G28810	Pso04G00270.0_PSAT1_promoter	1893	1913	+	13.6061	1.16e-05	0.027	TTCATTTTCCTTCACTTTTCA
MA1160.1	AT1G14580	Pso04G00270.0_PSAT1_promoter	425	444	-	16.8286	1.04e-06	0.0289	TCCTATTTTGTCTTATTGTT
MA1380.1	AT2G20110	Pso04G00270.0_PSAT1_promoter	573	587	+	14.5373	6.7e-06	0.0301	TTTCGAATTTTAGTA
MA1157.1	NUC	Pso04G00270.0_PSAT1_promoter	425	444	-	18	5.31e-07	0.0305	TCCTATTTTGTCTTATTGTT
MA1279.1	COG1	Pso04G00270.0_PSAT1_promoter	1901	1921	-	13.6061	1.16e-05	0.0305	TATAAGAATGAAAAGTGAAGG
MA1277.1	Adof1	Pso04G00270.0_PSAT1_promoter	330	350	-	12.8333	2.04e-05	0.0327	TTATGGAAAAAGCTAAAGGTG
MA1268.1	AT1G69570	Pso04G00270.0_PSAT1_promoter	1895	1921	+	9.84848	7.49e-05	0.0356	CATTTTCCTTCACTTTTCATTCTTATA
MA1272.1	AT2G28810	Pso04G00270.0_PSAT1_promoter	1617	1637	-	12.4394	2.65e-05	0.0379	CCTCTTCTTCTTCTCTTTTCT
MA1373.1	IDD2	Pso04G00270.0_PSAT1_promoter	425	439	+	16.5732	1.45e-06	0.0389	AACAATAAGACAAAA
MA1268.1	AT1G69570	Pso04G00270.0_PSAT1_promoter	368	394	+	9.43939	9.15e-05	0.0397	CATCATCTTTATTAATTTCCTTGTATT
MA1380.1	AT2G20110	Pso04G00270.0_PSAT1_promoter	730	744	+	13.3134	1.34e-05	0.043	TTTCGAATTTTGGTA
MA1380.1	AT2G20110	Pso04G00270.0_PSAT1_promoter	889	903	+	13.3134	1.34e-05	0.043	TTTCGAATTTTGGTA
MA1380.1	AT2G20110	Pso04G00270.0_PSAT1_promoter	994	1008	-	12.8955	1.67e-05	0.0441	TTTCGAAATTTTATT
MA1272.1	AT2G28810	Pso04G00270.0_PSAT1_promoter	325	345	+	12.0758	3.37e-05	0.0442	TGGTACACCTTTAGCTTTTTC
MA1272.1	AT2G28810	Pso04G00270.0_PSAT1_promoter	1459	1479	+	12.0152	3.51e-05	0.0445	TGTTTGATTAACTCCTTTTTT
MA1162.1	TCX2	Pso04G00270.0_PSAT1_promoter	573	587	-	14.5224	6.24e-06	0.0457	TACTAAAATTCGAAA
MA1162.1	TCX2	Pso04G00270.0_PSAT1_promoter	730	744	-	13.8657	8.93e-06	0.0457	TACCAAAATTCGAAA
MA1162.1	TCX2	Pso04G00270.0_PSAT1_promoter	889	903	-	13.8657	8.93e-06	0.0457	TACCAAAATTCGAAA
MA1277.1	Adof1	Pso04G00270.0_PSAT1_promoter	1612	1632	+	11.7121	4.66e-05	0.0476	TAGATAGAAAAGAGAAGAAGA
MA1277.1	Adof1	Pso04G00270.0_PSAT1_promoter	365	385	-	11.6667	4.81e-05	0.0476	AAATTAATAAAGATGATGGAA
MA1379.1	SOL1	Pso04G00270.0_PSAT1_promoter	573	587	-	13.5522	1.05e-05	0.048	TACTAAAATTCGAAA
MA1272.1	AT2G28810	Pso04G00270.0_PSAT1_promoter	360	380	+	11.6061	4.55e-05	0.0484	ATGTTTTCCATCATCTTTATT
MA1278.1	OBP1	Pso04G00270.0_PSAT1_promoter	1678	1698	-	12.1818	3.37e-05	0.0492	TATATTGTCATTTACCTTTAT
MA1278.1	OBP1	Pso04G00270.0_PSAT1_promoter	324	344	+	12.1667	3.4e-05	0.0492	TTGGTACACCTTTAGCTTTTT
MA1274.1	OBP3	Pso04G00280.0_PSMT2_promoter	452	472	+	19.5152	6.26e-08	0.000107	TTTATTTTTTTTCTTTTATTT
MA1267.1	AT5G66940	Pso04G00280.0_PSMT2_promoter	448	476	+	20.5455	2.84e-08	0.000156	TTTATTTATTTTTTTTCTTTTATTTTCAC
MA1267.1	AT5G66940	Pso04G00280.0_PSMT2_promoter	280	308	+	19.1667	1.16e-07	0.000235	TTTTTTTGTTTTTTTCCTTTTAACTTGGT
MA1267.1	AT5G66940	Pso04G00280.0_PSMT2_promoter	1603	1631	+	19.1364	1.19e-07	0.000235	TTCCTTTTTTTTTAATCTTTTTCGTATTT
MA1274.1	OBP3	Pso04G00280.0_PSMT2_promoter	1602	1622	+	17.7727	3.64e-07	0.000469	TTTCCTTTTTTTTTAATCTTT
MA1274.1	OBP3	Pso04G00280.0_PSMT2_promoter	453	473	+	17.6061	4.25e-07	0.000533	TTATTTTTTTTCTTTTATTTT
MA1281.1	AT5G02460	Pso04G00280.0_PSMT2_promoter	281	301	-	19.4848	6.53e-08	0.00128	TAAAAGGAAAAAAACAAAAAA
MA1281.1	AT5G02460	Pso04G00280.0_PSMT2_promoter	1605	1625	-	18.7879	1.39e-07	0.00128	GAAAAAGATTAAAAAAAAAGG
MA1281.1	AT5G02460	Pso04G00280.0_PSMT2_promoter	450	470	-	17.4091	5.4e-07	0.00128	ATAAAAGAAAAAAAATAAATA
MA1267.1	AT5G66940	Pso04G00280.0_PSMT2_promoter	279	307	+	16.6515	1.08e-06	0.0013	TTTTTTTTGTTTTTTTCCTTTTAACTTGG
MA1281.1	AT5G02460	Pso04G00280.0_PSMT2_promoter	282	302	-	16.5909	1.12e-06	0.00181	TTAAAAGGAAAAAAACAAAAA
MA1274.1	OBP3	Pso04G00280.0_PSMT2_promoter	278	298	+	15.7273	2.15e-06	0.00181	TTTTTTTTTGTTTTTTTCCTT
MA1274.1	OBP3	Pso04G00280.0_PSMT2_promoter	1615	1635	+	15.5606	2.45e-06	0.00203	TAATCTTTTTCGTATTTTTTT
MA1268.1	AT1G69570	Pso04G00280.0_PSMT2_promoter	1799	1825	+	17.7576	4.61e-07	0.00226	GTTGCACTTTTTCCCGTTTTTATTTTG
MA1274.1	OBP3	Pso04G00280.0_PSMT2_promoter	277	297	+	14.9697	3.87e-06	0.0029	ATTTTTTTTTGTTTTTTTCCT
MA1279.1	COG1	Pso04G00280.0_PSMT2_promoter	1799	1819	-	17.697	2.31e-07	0.00297	AAAAACGGGAAAAAGTGCAAC
MA1274.1	OBP3	Pso04G00280.0_PSMT2_promoter	68	88	+	14.7879	4.43e-06	0.00312	CATACTTTTTCTTTTATATTG
MA1268.1	AT1G69570	Pso04G00280.0_PSMT2_promoter	1613	1639	+	16.8182	9.67e-07	0.00365	TTTAATCTTTTTCGTATTTTTTTTAAA
MA1268.1	AT1G69570	Pso04G00280.0_PSMT2_promoter	1600	1626	+	16.4545	1.27e-06	0.00446	GGTTTCCTTTTTTTTTAATCTTTTTCG
MA1274.1	OBP3	Pso04G00280.0_PSMT2_promoter	454	474	+	14.0303	7.68e-06	0.00469	TATTTTTTTTCTTTTATTTTC
MA1278.1	OBP1	Pso04G00280.0_PSMT2_promoter	281	301	+	16.9545	3.03e-07	0.00471	TTTTTTGTTTTTTTCCTTTTA
MA1278.1	OBP1	Pso04G00280.0_PSMT2_promoter	1604	1624	+	16.8182	3.6e-07	0.00471	TCCTTTTTTTTTAATCTTTTT
MA1268.1	AT1G69570	Pso04G00280.0_PSMT2_promoter	1599	1625	+	15.0606	3.47e-06	0.00555	TGGTTTCCTTTTTTTTTAATCTTTTTC
MA1274.1	OBP3	Pso04G00280.0_PSMT2_promoter	1607	1627	+	13.5606	1.06e-05	0.00601	TTTTTTTTTAATCTTTTTCGT
MA1274.1	OBP3	Pso04G00280.0_PSMT2_promoter	1601	1621	+	13.3939	1.19e-05	0.00635	GTTTCCTTTTTTTTTAATCTT
MA1272.1	AT2G28810	Pso04G00280.0_PSMT2_promoter	450	470	+	16.8182	6.97e-07	0.00644	TATTTATTTTTTTTCTTTTAT
MA1272.1	AT2G28810	Pso04G00280.0_PSMT2_promoter	282	302	+	16.6364	8.37e-07	0.00644	TTTTTGTTTTTTTCCTTTTAA
MA1272.1	AT2G28810	Pso04G00280.0_PSMT2_promoter	1605	1625	+	16.5303	9.29e-07	0.00644	CCTTTTTTTTTAATCTTTTTC
MA1274.1	OBP3	Pso04G00280.0_PSMT2_promoter	284	304	+	13.3182	1.25e-05	0.0066	TTTGTTTTTTTCCTTTTAACT
MA1274.1	OBP3	Pso04G00280.0_PSMT2_promoter	1606	1626	+	13.0909	1.46e-05	0.00743	CTTTTTTTTTAATCTTTTTCG
MA1278.1	OBP1	Pso04G00280.0_PSMT2_promoter	449	469	+	15.6212	1.47e-06	0.0085	TTATTTATTTTTTTTCTTTTA
MA1156.1	JKD	Pso04G00280.0_PSMT2_promoter	278	297	+	18.6818	3.06e-07	0.00877	TTTTTTTTTGTTTTTTTCCT
MA1274.1	OBP3	Pso04G00280.0_PSMT2_promoter	285	305	+	12.5	2.13e-05	0.0095	TTGTTTTTTTCCTTTTAACTT
MA1274.1	OBP3	Pso04G00280.0_PSMT2_promoter	447	467	+	12.5	2.13e-05	0.0095	TTTTATTTATTTTTTTTCTTT
MA1268.1	AT1G69570	Pso04G00280.0_PSMT2_promoter	66	92	+	13.4697	9.87e-06	0.0101	GGCATACTTTTTCTTTTATATTGGTGT
MA1277.1	Adof1	Pso04G00280.0_PSMT2_promoter	1597	1617	-	15.0606	2.9e-06	0.0115	TTAAAAAAAAAGGAAACCAAA
MA1277.1	Adof1	Pso04G00280.0_PSMT2_promoter	455	475	-	15.0152	3.03e-06	0.0115	TGAAAATAAAAGAAAAAAAAT
MA1274.1	OBP3	Pso04G00280.0_PSMT2_promoter	274	294	+	12.0303	2.85e-05	0.0115	CAGATTTTTTTTTGTTTTTTT
MA1274.1	OBP3	Pso04G00280.0_PSMT2_promoter	443	463	+	11.7727	3.33e-05	0.013	CAAATTTTATTTATTTTTTTT
MA1267.1	AT5G66940	Pso04G00280.0_PSMT2_promoter	1270	1298	+	11.8182	2.98e-05	0.0135	CTGCAAGTCTCATTTTCTTTTTTGTCCCT
MA1267.1	AT5G66940	Pso04G00280.0_PSMT2_promoter	1590	1618	+	11.8182	2.98e-05	0.0135	AATTGAATTTGGTTTCCTTTTTTTTTAAT
MA1267.1	AT5G66940	Pso04G00280.0_PSMT2_promoter	1908	1936	+	11.7576	3.08e-05	0.0135	TATTTGACTTCATTTTCTTTAATTTCCAT
MA1267.1	AT5G66940	Pso04G00280.0_PSMT2_promoter	271	299	+	11.7424	3.11e-05	0.0135	GTGCAGATTTTTTTTTGTTTTTTTCCTTT
MA1267.1	AT5G66940	Pso04G00280.0_PSMT2_promoter	1079	1107	-	11.6515	3.28e-05	0.0135	CCTAAATTTTCATTCACTTTATTCCACTC
MA1274.1	OBP3	Pso04G00280.0_PSMT2_promoter	1604	1624	+	11.6364	3.61e-05	0.0135	TCCTTTTTTTTTAATCTTTTT
MA1278.1	OBP1	Pso04G00280.0_PSMT2_promoter	280	300	+	14.6667	3.95e-06	0.0137	TTTTTTTGTTTTTTTCCTTTT
MA1274.1	OBP3	Pso04G00280.0_PSMT2_promoter	455	475	+	11.5152	3.87e-05	0.014	ATTTTTTTTCTTTTATTTTCA
MA1274.1	OBP3	Pso04G00280.0_PSMT2_promoter	1605	1625	+	11.2424	4.54e-05	0.0149	CCTTTTTTTTTAATCTTTTTC
MA1274.1	OBP3	Pso04G00280.0_PSMT2_promoter	1608	1628	+	11.2273	4.58e-05	0.0149	TTTTTTTTAATCTTTTTCGTA
MA1274.1	OBP3	Pso04G00280.0_PSMT2_promoter	276	296	+	11.1212	4.86e-05	0.0153	GATTTTTTTTTGTTTTTTTCC
MA1161.1	TSO1	Pso04G00280.0_PSMT2_promoter	1776	1790	-	17.4583	8.5e-07	0.0157	TTATTAGAATTTAAA
MA1277.1	Adof1	Pso04G00280.0_PSMT2_promoter	1610	1630	-	14.2879	6.01e-06	0.0157	AATACGAAAAAGATTAAAAAA
MA1274.1	OBP3	Pso04G00280.0_PSMT2_promoter	1801	1821	+	10.9545	5.34e-05	0.016	TGCACTTTTTCCCGTTTTTAT
MA1274.1	OBP3	Pso04G00280.0_PSMT2_promoter	1603	1623	+	10.8788	5.58e-05	0.0161	TTCCTTTTTTTTTAATCTTTT
MA1274.1	OBP3	Pso04G00280.0_PSMT2_promoter	1614	1634	+	10.8636	5.62e-05	0.0161	TTAATCTTTTTCGTATTTTTT
MA1274.1	OBP3	Pso04G00280.0_PSMT2_promoter	1980	2000	-	10.7576	5.97e-05	0.0167	CTCGCTTTTCTATTCCTGATT
MA1274.1	OBP3	Pso04G00280.0_PSMT2_promoter	448	468	+	10.697	6.17e-05	0.0171	TTTATTTATTTTTTTTCTTTT
MA1267.1	AT5G66940	Pso04G00280.0_PSMT2_promoter	447	475	+	10.7576	5.38e-05	0.0177	TTTTATTTATTTTTTTTCTTTTATTTTCA
MA1267.1	AT5G66940	Pso04G00280.0_PSMT2_promoter	449	477	+	10.7273	5.47e-05	0.0178	TTATTTATTTTTTTTCTTTTATTTTCACA
MA1274.1	OBP3	Pso04G00280.0_PSMT2_promoter	279	299	+	10.2879	7.71e-05	0.0198	TTTTTTTTGTTTTTTTCCTTT
MA1274.1	OBP3	Pso04G00280.0_PSMT2_promoter	884	904	+	10.2576	7.84e-05	0.0198	CCATTTTTTTCTCTCCTTGTT
MA1274.1	OBP3	Pso04G00280.0_PSMT2_promoter	1920	1940	+	10.2576	7.84e-05	0.0198	TTTTCTTTAATTTCCATTTAG
MA1274.1	OBP3	Pso04G00280.0_PSMT2_promoter	947	967	-	10.2424	7.9e-05	0.0198	ATTACTTTATTCCACATTTTG
MA1281.1	AT5G02460	Pso04G00280.0_PSMT2_promoter	1604	1624	-	11.5758	3.86e-05	0.0205	AAAAAGATTAAAAAAAAAGGA
MA1279.1	COG1	Pso04G00280.0_PSMT2_promoter	1613	1633	-	14.4697	5.76e-06	0.0212	AAAAATACGAAAAAGATTAAA
MA1270.1	AT3G45610	Pso04G00280.0_PSMT2_promoter	1801	1819	+	15.8636	1.34e-06	0.0217	TGCACTTTTTCCCGTTTTT
MA1281.1	AT5G02460	Pso04G00280.0_PSMT2_promoter	455	475	-	11.3939	4.28e-05	0.0217	TGAAAATAAAAGAAAAAAAAT
MA1274.1	OBP3	Pso04G00280.0_PSMT2_promoter	456	476	+	9.87879	9.58e-05	0.0221	TTTTTTTTCTTTTATTTTCAC
MA1274.1	OBP3	Pso04G00280.0_PSMT2_promoter	496	516	+	9.87879	9.58e-05	0.0221	CCCCCTTTATATATTTATTTG
MA1274.1	OBP3	Pso04G00280.0_PSMT2_promoter	1616	1636	+	9.87879	9.58e-05	0.0221	AATCTTTTTCGTATTTTTTTT
MA1274.1	OBP3	Pso04G00280.0_PSMT2_promoter	1282	1302	+	9.84848	9.73e-05	0.0222	TTTTCTTTTTTGTCCCTAAAA
MA1267.1	AT5G66940	Pso04G00280.0_PSMT2_promoter	1602	1630	+	9.90909	8.37e-05	0.0237	TTTCCTTTTTTTTTAATCTTTTTCGTATT
MA1272.1	AT2G28810	Pso04G00280.0_PSMT2_promoter	1085	1105	-	14.0303	8.36e-06	0.0239	TAAATTTTCATTCACTTTATT
MA1273.1	dof4.2	Pso04G00280.0_PSMT2_promoter	1611	1629	-	16.0758	1.68e-06	0.024	ATACGAAAAAGATTAAAAA
MA1273.1	dof4.2	Pso04G00280.0_PSMT2_promoter	1598	1616	-	15.4394	3.03e-06	0.024	TAAAAAAAAAGGAAACCAA
MA1281.1	AT5G02460	Pso04G00280.0_PSMT2_promoter	451	471	-	10.9242	5.55e-05	0.0242	AATAAAAGAAAAAAAATAAAT
MA1273.1	dof4.2	Pso04G00280.0_PSMT2_promoter	288	306	-	14.2424	8.21e-06	0.026	CAAGTTAAAAGGAAAAAAA
MA1279.1	COG1	Pso04G00280.0_PSMT2_promoter	1600	1620	-	13.9697	8.71e-06	0.0264	AGATTAAAAAAAAAGGAAACC
MA1371.1	IDD4	Pso04G00280.0_PSMT2_promoter	281	297	-	17.0152	1.04e-06	0.0266	AGGAAAAAAACAAAAAA
MA1281.1	AT5G02460	Pso04G00280.0_PSMT2_promoter	449	469	-	10.4697	7.09e-05	0.0276	TAAAAGAAAAAAAATAAATAA
MA1273.1	dof4.2	Pso04G00280.0_PSMT2_promoter	456	474	-	13.9242	1.05e-05	0.0282	GAAAATAAAAGAAAAAAAA
MA1160.1	AT1G14580	Pso04G00280.0_PSMT2_promoter	278	297	+	17.4429	7.12e-07	0.0289	TTTTTTTTTGTTTTTTTCCT
MA1281.1	AT5G02460	Pso04G00280.0_PSMT2_promoter	1910	1930	-	10.0152	8.97e-05	0.0301	ATTAAAGAAAATGAAGTCAAA
MA1268.1	AT1G69570	Pso04G00280.0_PSMT2_promoter	943	969	-	10.5606	5.21e-05	0.0304	AAATTACTTTATTCCACATTTTGTCTT
MA1268.1	AT1G69570	Pso04G00280.0_PSMT2_promoter	458	484	+	10.3485	5.82e-05	0.0317	TTTTTTCTTTTATTTTCACAAAAAAAT
MA1277.1	Adof1	Pso04G00280.0_PSMT2_promoter	1277	1297	-	12.9091	1.93e-05	0.0318	GGGACAAAAAAGAAAATGAGA
MA1268.1	AT1G69570	Pso04G00280.0_PSMT2_promoter	1515	1541	+	10.2121	6.24e-05	0.0329	GTTTTCCTTTTAAGTTGGTAATTTTTA
MA1270.1	AT3G45610	Pso04G00280.0_PSMT2_promoter	68	86	+	14.7576	4.23e-06	0.0339	CATACTTTTTCTTTTATAT
MA1268.1	AT1G69570	Pso04G00280.0_PSMT2_promoter	647	673	+	9.71212	8.01e-05	0.0367	TAGAGACTTTTTTCATGTCATTTAAAT
MA1277.1	Adof1	Pso04G00280.0_PSMT2_promoter	1080	1100	+	12.2879	3.09e-05	0.0368	AGTGGAATAAAGTGAATGAAA
MA1277.1	Adof1	Pso04G00280.0_PSMT2_promoter	287	307	-	12.2727	3.13e-05	0.0368	CCAAGTTAAAAGGAAAAAAAC
MA1270.1	AT3G45610	Pso04G00280.0_PSMT2_promoter	1602	1620	+	14.2424	6.85e-06	0.037	TTTCCTTTTTTTTTAATCT
MA1272.1	AT2G28810	Pso04G00280.0_PSMT2_promoter	1592	1612	+	12.5758	2.42e-05	0.0379	TTGAATTTGGTTTCCTTTTTT
MA1279.1	COG1	Pso04G00280.0_PSMT2_promoter	290	310	-	13.0606	1.76e-05	0.0389	ACACCAAGTTAAAAGGAAAAA
MA1279.1	COG1	Pso04G00280.0_PSMT2_promoter	66	86	-	12.9242	1.94e-05	0.0399	ATATAAAAGAAAAAGTATGCC
MA1012.1	AGL27	Pso04G00280.0_PSMT2_promoter	1929	1942	+	16.5132	1.8e-06	0.0406	ATTTCCATTTAGGG
MA1270.1	AT3G45610	Pso04G00280.0_PSMT2_promoter	1615	1633	+	13.6061	1.2e-05	0.0446	TAATCTTTTTCGTATTTTT
MA1373.1	IDD2	Pso04G00280.0_PSMT2_promoter	283	297	-	14.1707	4.9e-06	0.0475	AGGAAAAAAACAAAA
MA1373.1	IDD2	Pso04G00280.0_PSMT2_promoter	458	472	-	13.5244	6.7e-06	0.0475	AAATAAAAGAAAAAA
MA1373.1	IDD2	Pso04G00280.0_PSMT2_promoter	280	294	-	10.2439	2.51e-05	0.0475	AAAAAAACAAAAAAA
MA1373.1	IDD2	Pso04G00280.0_PSMT2_promoter	760	774	-	9.09756	3.8e-05	0.0475	CTGAAAACAACAAAT
MA1277.1	Adof1	Pso04G00280.0_PSMT2_promoter	491	511	-	11.7576	4.52e-05	0.0476	AAATATATAAAGGGGGAAAAT
MA0558.1	FLC	Pso04G00280.0_PSMT2_promoter	1492	1512	+	15.5286	2.8e-06	0.0488	AAATTCCAAACATGGTAAGTT
MA1279.1	COG1	Pso04G00280.0_PSMT2_promoter	1077	1097	+	12.5758	2.49e-05	0.0493	ACGAGTGGAATAAAGTGAATG
MA1274.1	OBP3	Pso04G00290.0_CYP82Y1_promoter	959	979	+	21.4545	6.26e-09	1.61e-05	CTTTCTTTTTCTATTTTTTTT
MA1267.1	AT5G66940	Pso04G00290.0_CYP82Y1_promoter	1643	1671	+	20.303	3.67e-08	0.000156	TTTTGTTTTTGTTTTTCTTTTTTGATTTC
MA1274.1	OBP3	Pso04G00290.0_CYP82Y1_promoter	1739	1759	+	18.9242	1.17e-07	0.000167	GTTGTTTTTTTTTTTTTTTTT
MA1268.1	AT1G69570	Pso04G00290.0_CYP82Y1_promoter	957	983	+	21.2879	1.9e-08	0.000186	ATCTTTCTTTTTCTATTTTTTTTTAAT
MA1274.1	OBP3	Pso04G00290.0_CYP82Y1_promoter	960	980	+	17.9091	3.2e-07	0.000424	TTTCTTTTTCTATTTTTTTTT
MA1268.1	AT1G69570	Pso04G00290.0_CYP82Y1_promoter	1636	1662	+	19.7424	8.35e-08	0.000512	GCTTCGCTTTTGTTTTTGTTTTTCTTT
MA1268.1	AT1G69570	Pso04G00290.0_CYP82Y1_promoter	1206	1232	+	19.5758	9.71e-08	0.000529	TTTGAGCTTTTTCTTTCTTTTTTTGAG
MA1274.1	OBP3	Pso04G00290.0_CYP82Y1_promoter	1740	1760	+	16.6212	1.02e-06	0.00103	TTGTTTTTTTTTTTTTTTTTG
MA1281.1	AT5G02460	Pso04G00290.0_CYP82Y1_promoter	1645	1665	-	18.697	1.53e-07	0.00128	AAAAAAGAAAAACAAAAACAA
MA1267.1	AT5G66940	Pso04G00290.0_CYP82Y1_promoter	1196	1224	+	16.2576	1.47e-06	0.00156	AATTTAAATTTTTGAGCTTTTTCTTTCTT
MA1274.1	OBP3	Pso04G00290.0_CYP82Y1_promoter	1644	1664	+	15.9242	1.83e-06	0.00157	TTTGTTTTTGTTTTTCTTTTT
MA1274.1	OBP3	Pso04G00290.0_CYP82Y1_promoter	1857	1877	+	15.0606	3.61e-06	0.00275	TTTTCCTTTTCAATTTGTTTT
MA1281.1	AT5G02460	Pso04G00290.0_CYP82Y1_promoter	1208	1228	-	15.4242	2.92e-06	0.00289	AAAAAAGAAAGAAAAAGCTCA
MA1272.1	AT2G28810	Pso04G00290.0_CYP82Y1_promoter	1645	1665	+	18.2879	1.41e-07	0.00343	TTGTTTTTGTTTTTCTTTTTT
MA1281.1	AT5G02460	Pso04G00290.0_CYP82Y1_promoter	178	198	+	15	4.04e-06	0.00379	AAAAAAGTAGAGCAACAAAAA
MA1274.1	OBP3	Pso04G00290.0_CYP82Y1_promoter	955	975	+	14.3485	6.12e-06	0.00389	CTATCTTTCTTTTTCTATTTT
MA1274.1	OBP3	Pso04G00290.0_CYP82Y1_promoter	1650	1670	+	14.1818	6.9e-06	0.00427	TTTGTTTTTCTTTTTTGATTT
MA1267.1	AT5G66940	Pso04G00290.0_CYP82Y1_promoter	172	200	-	14.6667	4.82e-06	0.00432	CATTTTTGTTGCTCTACTTTTTTAATTCA
MA1281.1	AT5G02460	Pso04G00290.0_CYP82Y1_promoter	721	741	+	14.5606	5.59e-06	0.00451	AAAAAAGTTATGGCAAAAAGA
MA1278.1	OBP1	Pso04G00290.0_CYP82Y1_promoter	1644	1664	+	17.3333	1.85e-07	0.00471	TTTGTTTTTGTTTTTCTTTTT
MA1274.1	OBP3	Pso04G00290.0_CYP82Y1_promoter	1743	1763	+	13.9394	8.18e-06	0.00487	TTTTTTTTTTTTTTTTTGGAC
MA1268.1	AT1G69570	Pso04G00290.0_CYP82Y1_promoter	1856	1882	+	16.1212	1.63e-06	0.005	GTTTTCCTTTTCAATTTGTTTTTTGCC
MA1274.1	OBP3	Pso04G00290.0_CYP82Y1_promoter	1643	1663	+	13.8788	8.54e-06	0.00502	TTTTGTTTTTGTTTTTCTTTT
MA1267.1	AT5G66940	Pso04G00290.0_CYP82Y1_promoter	1202	1230	+	14.2424	6.47e-06	0.00549	AATTTTTGAGCTTTTTCTTTCTTTTTTTG
MA1267.1	AT5G66940	Pso04G00290.0_CYP82Y1_promoter	1637	1665	+	14.0303	7.48e-06	0.00591	CTTCGCTTTTGTTTTTGTTTTTCTTTTTT
MA1274.1	OBP3	Pso04G00290.0_CYP82Y1_promoter	1742	1762	+	13.6061	1.03e-05	0.00591	GTTTTTTTTTTTTTTTTTGGA
MA1281.1	AT5G02460	Pso04G00290.0_CYP82Y1_promoter	955	975	-	14.0606	7.98e-06	0.006	AAAATAGAAAAAGAAAGATAG
MA1274.1	OBP3	Pso04G00290.0_CYP82Y1_promoter	961	981	+	13.5	1.11e-05	0.00611	TTCTTTTTCTATTTTTTTTTA
MA1274.1	OBP3	Pso04G00290.0_CYP82Y1_promoter	1208	1228	+	13.4242	1.17e-05	0.00629	TGAGCTTTTTCTTTCTTTTTT
MA1281.1	AT5G02460	Pso04G00290.0_CYP82Y1_promoter	958	978	-	13.9091	8.87e-06	0.00644	AAAAAAATAGAAAAAGAAAGA
MA1267.1	AT5G66940	Pso04G00290.0_CYP82Y1_promoter	563	591	+	13.8333	8.53e-06	0.00652	TTTAAATATATCTTTGCTTTTTCTCCAAT
MA1267.1	AT5G66940	Pso04G00290.0_CYP82Y1_promoter	956	984	+	13.7273	9.15e-06	0.00653	TATCTTTCTTTTTCTATTTTTTTTTAATA
MA1279.1	COG1	Pso04G00290.0_CYP82Y1_promoter	1206	1226	-	16.7879	6.37e-07	0.00655	AAAAGAAAGAAAAAGCTCAAA
MA1268.1	AT1G69570	Pso04G00290.0_CYP82Y1_promoter	1212	1238	+	14.5455	4.92e-06	0.00659	CTTTTTCTTTCTTTTTTTGAGAATTTT
MA1277.1	Adof1	Pso04G00290.0_CYP82Y1_promoter	954	974	-	16.0606	1.03e-06	0.00703	AAATAGAAAAAGAAAGATAGA
MA1277.1	Adof1	Pso04G00290.0_CYP82Y1_promoter	1650	1670	-	15.9697	1.13e-06	0.00703	AAATCAAAAAAGAAAAACAAA
MA1268.1	AT1G69570	Pso04G00290.0_CYP82Y1_promoter	953	979	+	14.3485	5.61e-06	0.00706	GTCTATCTTTCTTTTTCTATTTTTTTT
MA1274.1	OBP3	Pso04G00290.0_CYP82Y1_promoter	1655	1675	+	12.9848	1.56e-05	0.00779	TTTTCTTTTTTGATTTCATCA
MA1267.1	AT5G66940	Pso04G00290.0_CYP82Y1_promoter	955	983	+	13.197	1.29e-05	0.00789	CTATCTTTCTTTTTCTATTTTTTTTTAAT
MA1274.1	OBP3	Pso04G00290.0_CYP82Y1_promoter	1858	1878	+	12.8333	1.72e-05	0.00832	TTTCCTTTTCAATTTGTTTTT
MA1274.1	OBP3	Pso04G00290.0_CYP82Y1_promoter	1649	1669	+	12.5152	2.11e-05	0.0095	TTTTGTTTTTCTTTTTTGATT
MA1272.1	AT2G28810	Pso04G00290.0_CYP82Y1_promoter	721	741	-	15.5	2.44e-06	0.00963	TCTTTTTGCCATAACTTTTTT
MA1272.1	AT2G28810	Pso04G00290.0_CYP82Y1_promoter	178	198	-	15.4394	2.58e-06	0.00963	TTTTTGTTGCTCTACTTTTTT
MA1281.1	AT5G02460	Pso04G00290.0_CYP82Y1_promoter	1740	1760	-	13.1212	1.5e-05	0.0103	CAAAAAAAAAAAAAAAAACAA
MA1281.1	AT5G02460	Pso04G00290.0_CYP82Y1_promoter	549	569	+	13.1061	1.52e-05	0.0103	AGAAAAGTAGGAAATTTAAAT
MA1274.1	OBP3	Pso04G00290.0_CYP82Y1_promoter	958	978	+	12.0909	2.74e-05	0.0113	TCTTTCTTTTTCTATTTTTTT
MA1274.1	OBP3	Pso04G00290.0_CYP82Y1_promoter	1656	1676	+	12.0909	2.74e-05	0.0113	TTTCTTTTTTGATTTCATCAT
MA1277.1	Adof1	Pso04G00290.0_CYP82Y1_promoter	1203	1223	-	15.0758	2.85e-06	0.0115	AGAAAGAAAAAGCTCAAAAAT
MA1274.1	OBP3	Pso04G00290.0_CYP82Y1_promoter	1870	1890	+	12	2.9e-05	0.0116	TTTGTTTTTTGCCCTTTTCAA
MA1268.1	AT1G69570	Pso04G00290.0_CYP82Y1_promoter	1653	1679	+	12.9545	1.36e-05	0.0118	GTTTTTCTTTTTTGATTTCATCATGTA
MA1267.1	AT5G66940	Pso04G00290.0_CYP82Y1_promoter	1206	1234	+	12.1515	2.45e-05	0.0122	TTTGAGCTTTTTCTTTCTTTTTTTGAGAA
MA1267.1	AT5G66940	Pso04G00290.0_CYP82Y1_promoter	1611	1639	+	12.0152	2.66e-05	0.0128	TTGATTTTTATTTTTCCGTTTTGATGCTT
MA1267.1	AT5G66940	Pso04G00290.0_CYP82Y1_promoter	1644	1672	+	11.7879	3.03e-05	0.0135	TTTGTTTTTGTTTTTCTTTTTTGATTTCA
MA1267.1	AT5G66940	Pso04G00290.0_CYP82Y1_promoter	715	743	-	11.7273	3.14e-05	0.0135	TCTCTTTTTGCCATAACTTTTTTGATCAG
MA1267.1	AT5G66940	Pso04G00290.0_CYP82Y1_promoter	1605	1633	+	11.6667	3.25e-05	0.0135	TTTTTCTTGATTTTTATTTTTCCGTTTTG
MA1268.1	AT1G69570	Pso04G00290.0_CYP82Y1_promoter	1855	1881	+	12.3939	1.89e-05	0.0143	GGTTTTCCTTTTCAATTTGTTTTTTGC
MA1267.1	AT5G66940	Pso04G00290.0_CYP82Y1_promoter	543	571	-	11.4697	3.63e-05	0.0145	ATATTTAAATTTCCTACTTTTCTTCAGCG
MA1267.1	AT5G66940	Pso04G00290.0_CYP82Y1_promoter	1857	1885	+	11.4394	3.7e-05	0.0145	TTTTCCTTTTCAATTTGTTTTTTGCCCTT
MA1274.1	OBP3	Pso04G00290.0_CYP82Y1_promoter	1638	1658	+	11.4091	4.12e-05	0.0146	TTCGCTTTTGTTTTTGTTTTT
MA1274.1	OBP3	Pso04G00290.0_CYP82Y1_promoter	1214	1234	+	11.3939	4.16e-05	0.0146	TTTTCTTTCTTTTTTTGAGAA
MA1274.1	OBP3	Pso04G00290.0_CYP82Y1_promoter	1600	1620	+	11.3636	4.23e-05	0.0147	TCAATTTTTTCTTGATTTTTA
MA1274.1	OBP3	Pso04G00290.0_CYP82Y1_promoter	1744	1764	+	11.3636	4.23e-05	0.0147	TTTTTTTTTTTTTTTTGGACA
MA1274.1	OBP3	Pso04G00290.0_CYP82Y1_promoter	724	744	-	11.3485	4.27e-05	0.0147	GTCTCTTTTTGCCATAACTTT
MA1267.1	AT5G66940	Pso04G00290.0_CYP82Y1_promoter	1626	1654	+	11.3182	3.96e-05	0.0152	CCGTTTTGATGCTTCGCTTTTGTTTTTGT
MA1274.1	OBP3	Pso04G00290.0_CYP82Y1_promoter	1611	1631	+	11.0909	4.95e-05	0.0153	TTGATTTTTATTTTTCCGTTT
MA1267.1	AT5G66940	Pso04G00290.0_CYP82Y1_promoter	1612	1640	+	11.2273	4.16e-05	0.0159	TGATTTTTATTTTTCCGTTTTGATGCTTC
MA1274.1	OBP3	Pso04G00290.0_CYP82Y1_promoter	954	974	+	10.9545	5.34e-05	0.016	TCTATCTTTCTTTTTCTATTT
MA1274.1	OBP3	Pso04G00290.0_CYP82Y1_promoter	168	188	-	10.8939	5.53e-05	0.016	TCTACTTTTTTAATTCAGGGT
MA1267.1	AT5G66940	Pso04G00290.0_CYP82Y1_promoter	1604	1632	+	11.0455	4.6e-05	0.0169	TTTTTTCTTGATTTTTATTTTTCCGTTTT
MA1267.1	AT5G66940	Pso04G00290.0_CYP82Y1_promoter	1645	1673	+	11	4.72e-05	0.017	TTGTTTTTGTTTTTCTTTTTTGATTTCAT
MA1267.1	AT5G66940	Pso04G00290.0_CYP82Y1_promoter	959	987	+	10.8333	5.16e-05	0.0174	CTTTCTTTTTCTATTTTTTTTTAATAATT
MA1281.1	AT5G02460	Pso04G00290.0_CYP82Y1_promoter	1739	1759	-	12.0455	2.93e-05	0.0175	AAAAAAAAAAAAAAAAACAAC
MA1274.1	OBP3	Pso04G00290.0_CYP82Y1_promoter	575	595	+	10.4848	6.93e-05	0.0186	TTTGCTTTTTCTCCAATCATG
MA1281.1	AT5G02460	Pso04G00290.0_CYP82Y1_promoter	957	977	-	11.7424	3.5e-05	0.0191	AAAAAATAGAAAAAGAAAGAT
MA1281.1	AT5G02460	Pso04G00290.0_CYP82Y1_promoter	565	585	-	11.6818	3.63e-05	0.0195	GAAAAAGCAAAGATATATTTA
MA1267.1	AT5G66940	Pso04G00290.0_CYP82Y1_promoter	1858	1886	+	10.5152	6.12e-05	0.0195	TTTCCTTTTCAATTTGTTTTTTGCCCTTT
MA1274.1	OBP3	Pso04G00290.0_CYP82Y1_promoter	1604	1624	+	10.2879	7.71e-05	0.0198	TTTTTTCTTGATTTTTATTTT
MA1267.1	AT5G66940	Pso04G00290.0_CYP82Y1_promoter	1598	1626	+	10.4091	6.47e-05	0.0201	TTTCAATTTTTTCTTGATTTTTATTTTTC
MA1267.1	AT5G66940	Pso04G00290.0_CYP82Y1_promoter	947	975	+	10.3485	6.68e-05	0.0204	CACCGAGTCTATCTTTCTTTTTCTATTTT
MA1274.1	OBP3	Pso04G00290.0_CYP82Y1_promoter	1348	1368	-	10.0303	8.84e-05	0.021	CCGACTTTTCATACTTTCTGT
MA1279.1	COG1	Pso04G00290.0_CYP82Y1_promoter	957	977	-	14.6364	5e-06	0.0212	AAAAAATAGAAAAAGAAAGAT
MA1279.1	COG1	Pso04G00290.0_CYP82Y1_promoter	1856	1876	-	14.3788	6.22e-06	0.0213	AAACAAATTGAAAAGGAAAAC
MA1274.1	OBP3	Pso04G00290.0_CYP82Y1_promoter	1738	1758	+	9.9697	9.13e-05	0.0214	TGTTGTTTTTTTTTTTTTTTT
MA0558.1	FLC	Pso04G00290.0_CYP82Y1_promoter	1216	1236	-	17.8857	4.12e-07	0.0215	AATTCTCAAAAAAAGAAAGAA
MA1267.1	AT5G66940	Pso04G00290.0_CYP82Y1_promoter	1195	1223	+	10.1212	7.51e-05	0.0219	TAATTTAAATTTTTGAGCTTTTTCTTTCT
MA1267.1	AT5G66940	Pso04G00290.0_CYP82Y1_promoter	1738	1766	+	10.0758	7.69e-05	0.0221	TGTTGTTTTTTTTTTTTTTTTTGGACAAT
MA1281.1	AT5G02460	Pso04G00290.0_CYP82Y1_promoter	1646	1666	-	11.2727	4.58e-05	0.0222	CAAAAAAGAAAAACAAAAACA
MA1270.1	AT3G45610	Pso04G00290.0_CYP82Y1_promoter	959	977	+	15.5758	1.84e-06	0.0223	CTTTCTTTTTCTATTTTTT
MA1281.1	AT5G02460	Pso04G00290.0_CYP82Y1_promoter	960	980	-	11.1818	4.82e-05	0.0225	AAAAAAAAATAGAAAAAGAAA
MA1281.1	AT5G02460	Pso04G00290.0_CYP82Y1_promoter	1204	1224	-	11.1667	4.86e-05	0.0225	AAGAAAGAAAAAGCTCAAAAA
MA1267.1	AT5G66940	Pso04G00290.0_CYP82Y1_promoter	848	876	+	10.0303	7.87e-05	0.0225	TTATTTTTGGTTCGTTCTTTTCCAACCAT
MA1274.1	OBP3	Pso04G00290.0_CYP82Y1_promoter	1209	1229	+	9.80303	9.96e-05	0.0227	GAGCTTTTTCTTTCTTTTTTT
MA1281.1	AT5G02460	Pso04G00290.0_CYP82Y1_promoter	1607	1627	-	10.8333	5.84e-05	0.0249	GGAAAAATAAAAATCAAGAAA
MA1278.1	OBP1	Pso04G00290.0_CYP82Y1_promoter	179	199	-	13.6515	1.02e-05	0.0253	ATTTTTGTTGCTCTACTTTTT
MA1281.1	AT5G02460	Pso04G00290.0_CYP82Y1_promoter	959	979	-	10.6818	6.33e-05	0.0263	AAAAAAAATAGAAAAAGAAAG
MA1281.1	AT5G02460	Pso04G00290.0_CYP82Y1_promoter	1741	1761	-	10.6364	6.49e-05	0.0264	CCAAAAAAAAAAAAAAAAACA
MA1268.1	AT1G69570	Pso04G00290.0_CYP82Y1_promoter	720	746	-	11.0152	4.1e-05	0.0265	CCGTCTCTTTTTGCCATAACTTTTTTG
MA1277.1	Adof1	Pso04G00290.0_CYP82Y1_promoter	1213	1233	-	13.2121	1.51e-05	0.0268	TCTCAAAAAAAGAAAGAAAAA
MA1272.1	AT2G28810	Pso04G00290.0_CYP82Y1_promoter	565	585	+	13.5606	1.2e-05	0.027	TAAATATATCTTTGCTTTTTC
MA1281.1	AT5G02460	Pso04G00290.0_CYP82Y1_promoter	1606	1626	-	10.3485	7.56e-05	0.0276	GAAAAATAAAAATCAAGAAAA
MA1281.1	AT5G02460	Pso04G00290.0_CYP82Y1_promoter	1736	1756	-	10.2424	7.98e-05	0.0278	AAAAAAAAAAAAAACAACAAC
MA1272.1	AT2G28810	Pso04G00290.0_CYP82Y1_promoter	1198	1218	+	13.3636	1.38e-05	0.028	TTTAAATTTTTGAGCTTTTTC
MA1272.1	AT2G28810	Pso04G00290.0_CYP82Y1_promoter	1208	1228	+	13.2576	1.5e-05	0.0282	TGAGCTTTTTCTTTCTTTTTT
MA1268.1	AT1G69570	Pso04G00290.0_CYP82Y1_promoter	1216	1242	+	10.8485	4.48e-05	0.0282	TTCTTTCTTTTTTTGAGAATTTTGTTT
MA1327.1	ATHB23	Pso04G00290.0_CYP82Y1_promoter	1186	1207	+	16.8657	9.28e-07	0.0292	TAGGTTAATTAATTTAAATTTT
MA1380.1	AT2G20110	Pso04G00290.0_CYP82Y1_promoter	1197	1211	+	15.3731	3.9e-06	0.0292	ATTTAAATTTTTGAG
MA1281.1	AT5G02460	Pso04G00290.0_CYP82Y1_promoter	1737	1757	-	10.1061	8.57e-05	0.0292	AAAAAAAAAAAAAAACAACAA
MA1273.1	dof4.2	Pso04G00290.0_CYP82Y1_promoter	1651	1669	-	13.5758	1.35e-05	0.0307	AATCAAAAAAGAAAAACAA
MA1278.1	OBP1	Pso04G00290.0_CYP82Y1_promoter	722	742	-	13.303	1.37e-05	0.0312	CTCTTTTTGCCATAACTTTTT
MA1281.1	AT5G02460	Pso04G00290.0_CYP82Y1_promoter	1613	1633	-	9.89394	9.54e-05	0.0313	CAAAACGGAAAAATAAAAATC
MA1277.1	Adof1	Pso04G00290.0_CYP82Y1_promoter	570	590	-	12.5606	2.52e-05	0.0334	TTGGAGAAAAAGCAAAGATAT
MA1277.1	Adof1	Pso04G00290.0_CYP82Y1_promoter	173	193	+	12.4697	2.7e-05	0.0334	GAATTAAAAAAGTAGAGCAAC
MA1273.1	dof4.2	Pso04G00290.0_CYP82Y1_promoter	955	973	-	13.3182	1.62e-05	0.035	AATAGAAAAAGAAAGATAG
MA1278.1	OBP1	Pso04G00290.0_CYP82Y1_promoter	1207	1227	+	12.9848	1.79e-05	0.0355	TTGAGCTTTTTCTTTCTTTTT
MA1268.1	AT1G69570	Pso04G00290.0_CYP82Y1_promoter	1597	1623	+	9.72727	7.95e-05	0.0367	TTTTCAATTTTTTCTTGATTTTTATTT
MA1403.1	BPC5	Pso04G00290.0_CYP82Y1_promoter	945	974	-	-21.5854	6.67e-07	0.037	AAATAGAAAAAGAAAGATAGACTCGGTGAT
MA1270.1	AT3G45610	Pso04G00290.0_CYP82Y1_promoter	1208	1226	+	13.9394	8.99e-06	0.0373	TGAGCTTTTTCTTTCTTTT
MA1270.1	AT3G45610	Pso04G00290.0_CYP82Y1_promoter	1858	1876	+	13.9091	9.23e-06	0.0373	TTTCCTTTTCAATTTGTTT
MA1279.1	COG1	Pso04G00290.0_CYP82Y1_promoter	1653	1673	-	13.0152	1.82e-05	0.0389	ATGAAATCAAAAAAGAAAAAC
MA1379.1	SOL1	Pso04G00290.0_CYP82Y1_promoter	1197	1211	-	14.5373	6.12e-06	0.0391	CTCAAAAATTTAAAT
MA1012.1	AGL27	Pso04G00290.0_CYP82Y1_promoter	1218	1231	+	16.9737	1.2e-06	0.0406	CTTTCTTTTTTTGA
MA1404.1	BPC1	Pso04G00290.0_CYP82Y1_promoter	956	979	-	9.89394	1.78e-06	0.0425	AAAAAAAATAGAAAAAGAAAGATA
MA1404.1	BPC1	Pso04G00290.0_CYP82Y1_promoter	954	977	-	9	2.51e-06	0.0425	AAAAAATAGAAAAAGAAAGATAGA
MA1404.1	BPC1	Pso04G00290.0_CYP82Y1_promoter	950	973	-	5.48485	8.98e-06	0.0425	AATAGAAAAAGAAAGATAGACTCG
MA1404.1	BPC1	Pso04G00290.0_CYP82Y1_promoter	958	981	-	3.56061	1.73e-05	0.0425	TAAAAAAAAATAGAAAAAGAAAGA
MA1404.1	BPC1	Pso04G00290.0_CYP82Y1_promoter	952	975	-	3.43939	1.8e-05	0.0425	AAAATAGAAAAAGAAAGATAGACT
MA0558.1	FLC	Pso04G00290.0_CYP82Y1_promoter	957	977	-	16.1857	1.71e-06	0.0446	AAAAAATAGAAAAAGAAAGAT
MA0045.1	HMG-I/Y	Pso04G00290.0_CYP82Y1_promoter	1647	1662	-	13.8476	3.46e-06	0.0461	AAAGAAAAACAAAAAC
MA1278.1	OBP1	Pso04G00290.0_CYP82Y1_promoter	564	584	+	12.3485	2.97e-05	0.047	TTAAATATATCTTTGCTTTTT
MA1214.1	ATHB40	Pso04G00290.0_CYP82Y1_promoter	972	992	-	15.9242	2.43e-06	0.0472	AGAACAATTATTAAAAAAAAA
MA1373.1	IDD2	Pso04G00290.0_CYP82Y1_promoter	1746	1760	-	9.15854	3.72e-05	0.0475	CAAAAAAAAAAAAAA
MA1373.1	IDD2	Pso04G00290.0_CYP82Y1_promoter	1743	1757	-	8.47561	4.68e-05	0.0475	AAAAAAAAAAAAAAA
MA1373.1	IDD2	Pso04G00290.0_CYP82Y1_promoter	1744	1758	-	8.47561	4.68e-05	0.0475	AAAAAAAAAAAAAAA
MA1373.1	IDD2	Pso04G00290.0_CYP82Y1_promoter	1745	1759	-	8.47561	4.68e-05	0.0475	AAAAAAAAAAAAAAA
MA1272.1	AT2G28810	Pso04G00290.0_CYP82Y1_promoter	1889	1909	-	11.5909	4.59e-05	0.0484	AATGTTTTTCTGAACTTTTTT
MA1278.1	OBP1	Pso04G00290.0_CYP82Y1_promoter	550	570	-	12.1364	3.48e-05	0.0492	TATTTAAATTTCCTACTTTTC
MA1270.1	AT3G45610	Pso04G00290.0_CYP82Y1_promoter	1655	1673	+	13.3939	1.43e-05	0.0494	TTTTCTTTTTTGATTTCAT
MA1272.1	AT2G28810	Pso04G00290.0_CYP82Y1_promoter	549	569	-	11.4091	5.13e-05	0.0498	ATTTAAATTTCCTACTTTTCT
MA1161.1	TSO1	Pso04G00290.0_CYP82Y1_promoter	554	568	+	13.5833	1.09e-05	0.0499	AGTAGGAAATTTAAA
MA1161.1	TSO1	Pso04G00300.0_PSMT3_promoter	542	556	+	21.8333	3.8e-09	0.000164	ATTTTAAAATTTAAA
MA1379.1	SOL1	Pso04G00300.0_PSMT3_promoter	543	557	+	22.0448	3.8e-09	0.00017	TTTTAAAATTTAAAT
MA1267.1	AT5G66940	Pso04G00300.0_PSMT3_promoter	1164	1192	-	19.5	8.36e-08	0.000226	TTTTTTTCGATTTTAACTTTTGTTCTTGA
MA1162.1	TCX2	Pso04G00300.0_PSMT3_promoter	543	557	+	20.9552	1.38e-08	0.000637	TTTTAAAATTTAAAT
MA1267.1	AT5G66940	Pso04G00300.0_PSMT3_promoter	837	865	+	17.7121	4.42e-07	0.00071	TCGCTCTCACTTTCTCCTTTTTCATCTTC
MA1267.1	AT5G66940	Pso04G00300.0_PSMT3_promoter	1111	1139	+	17.2727	6.44e-07	0.000922	TCTCACCATTTTTTTTCTTTTTCTTCGAC
MA1281.1	AT5G02460	Pso04G00300.0_PSMT3_promoter	1113	1133	-	17.2879	6.04e-07	0.00128	GAAAAAGAAAAAAAATGGTGA
MA1274.1	OBP3	Pso04G00300.0_PSMT3_promoter	192	212	+	16.2727	1.37e-06	0.0013	TTTGCTTTCTTTTTTCTCTTA
MA1281.1	AT5G02460	Pso04G00300.0_PSMT3_promoter	1170	1190	+	16.5909	1.12e-06	0.00181	ACAAAAGTTAAAATCGAAAAA
MA1281.1	AT5G02460	Pso04G00300.0_PSMT3_promoter	186	206	-	15.6667	2.41e-06	0.00256	AAAAAAGAAAGCAAAGAATGT
MA1274.1	OBP3	Pso04G00300.0_PSMT3_promoter	5	25	+	14.9091	4.05e-06	0.00294	ATGTCTTTTTCTTTTCTTCTG
MA1274.1	OBP3	Pso04G00300.0_PSMT3_promoter	1057	1077	-	14.803	4.38e-06	0.00312	TTTGTTTTTTCCATTTGTTTT
MA1281.1	AT5G02460	Pso04G00300.0_PSMT3_promoter	839	859	-	14.9848	4.08e-06	0.00379	GAAAAAGGAGAAAGTGAGAGC
MA1267.1	AT5G66940	Pso04G00300.0_PSMT3_promoter	184	212	+	14.9394	3.97e-06	0.00386	CAACATTCTTTGCTTTCTTTTTTCTCTTA
MA1274.1	OBP3	Pso04G00300.0_PSMT3_promoter	1115	1135	+	14.197	6.82e-06	0.00427	ACCATTTTTTTTCTTTTTCTT
MA1380.1	AT2G20110	Pso04G00300.0_PSMT3_promoter	543	557	-	19.5522	9.58e-08	0.00431	ATTTAAATTTTAAAA
MA1268.1	AT1G69570	Pso04G00300.0_PSMT3_promoter	840	866	+	16.2576	1.47e-06	0.00482	CTCTCACTTTCTCCTTTTTCATCTTCA
MA1379.1	SOL1	Pso04G00300.0_PSMT3_promoter	543	557	-	18.5075	3.41e-07	0.00509	ATTTAAATTTTAAAA
MA1281.1	AT5G02460	Pso04G00300.0_PSMT3_promoter	1	21	-	14.3636	6.44e-06	0.0051	AGAAAAGAAAAAGACATGAAC
MA1274.1	OBP3	Pso04G00300.0_PSMT3_promoter	196	216	+	13.8182	8.91e-06	0.00517	CTTTCTTTTTTCTCTTAGTAG
MA1277.1	Adof1	Pso04G00300.0_PSMT3_promoter	844	864	-	17.3788	2.2e-07	0.00545	AAGATGAAAAAGGAGAAAGTG
MA1278.1	OBP1	Pso04G00300.0_PSMT3_promoter	1171	1191	-	16.3636	6.28e-07	0.00547	TTTTTTCGATTTTAACTTTTG
MA1274.1	OBP3	Pso04G00300.0_PSMT3_promoter	418	438	+	13.5455	1.07e-05	0.00601	GCGACTTTTCTTTTCTTCTTC
MA1274.1	OBP3	Pso04G00300.0_PSMT3_promoter	1116	1136	+	13.4848	1.12e-05	0.00611	CCATTTTTTTTCTTTTTCTTC
MA1272.1	AT2G28810	Pso04G00300.0_PSMT3_promoter	1170	1190	-	17.0152	5.7e-07	0.00644	TTTTTCGATTTTAACTTTTGT
MA1272.1	AT2G28810	Pso04G00300.0_PSMT3_promoter	1113	1133	+	16.5455	9.16e-07	0.00644	TCACCATTTTTTTTCTTTTTC
MA1267.1	AT5G66940	Pso04G00300.0_PSMT3_promoter	1048	1076	-	13.7727	8.88e-06	0.00653	TTGTTTTTTCCATTTGTTTTTTTAATTTT
MA1267.1	AT5G66940	Pso04G00300.0_PSMT3_promoter	805	833	+	13.7121	9.24e-06	0.00653	TTGCCTTCTTTTTCATCTTTACCAGTGTT
MA1268.1	AT1G69570	Pso04G00300.0_PSMT3_promoter	1121	1147	+	14.5303	4.97e-06	0.00659	TTTTTTCTTTTTCTTCGACTGAATTTC
MA1267.1	AT5G66940	Pso04G00300.0_PSMT3_promoter	1054	1082	-	13.6515	9.62e-06	0.00666	TTGATTTTGTTTTTTCCATTTGTTTTTTT
MA1277.1	Adof1	Pso04G00300.0_PSMT3_promoter	1118	1138	-	16.7273	4.84e-07	0.00703	TCGAAGAAAAAGAAAAAAAAT
MA1267.1	AT5G66940	Pso04G00300.0_PSMT3_promoter	796	824	+	13.3182	1.19e-05	0.00742	CATCGTTCTTTGCCTTCTTTTTCATCTTT
MA1267.1	AT5G66940	Pso04G00300.0_PSMT3_promoter	977	1005	+	13.3182	1.19e-05	0.00742	TCTTAGATTTGTTCTTCTTTTTGGGATTT
MA1274.1	OBP3	Pso04G00300.0_PSMT3_promoter	808	828	+	12.9848	1.56e-05	0.00779	CCTTCTTTTTCATCTTTACCA
MA1278.1	OBP1	Pso04G00300.0_PSMT3_promoter	838	858	+	15.7727	1.24e-06	0.00809	CGCTCTCACTTTCTCCTTTTT
MA1274.1	OBP3	Pso04G00300.0_PSMT3_promoter	842	862	+	12.8636	1.69e-05	0.00832	CTCACTTTCTCCTTTTTCATC
MA1268.1	AT1G69570	Pso04G00300.0_PSMT3_promoter	1471	1497	-	13.8939	7.55e-06	0.00841	TTACTTCTTTTTCTTCTTCATCGGTTT
MA1268.1	AT1G69570	Pso04G00300.0_PSMT3_promoter	190	216	+	13.803	8e-06	0.00861	TCTTTGCTTTCTTTTTTCTCTTAGTAG
MA1281.1	AT5G02460	Pso04G00300.0_PSMT3_promoter	979	999	-	13.3939	1.26e-05	0.00897	CAAAAAGAAGAACAAATCTAA
MA1278.1	OBP1	Pso04G00300.0_PSMT3_promoter	1112	1132	+	15.4242	1.81e-06	0.00947	CTCACCATTTTTTTTCTTTTT
MA1274.1	OBP3	Pso04G00300.0_PSMT3_promoter	1174	1194	-	12.3485	2.34e-05	0.0102	TTTTTTTTTCGATTTTAACTT
MA1281.1	AT5G02460	Pso04G00300.0_PSMT3_promoter	798	818	-	13.1515	1.47e-05	0.0103	GAAAAAGAAGGCAAAGAACGA
MA1268.1	AT1G69570	Pso04G00300.0_PSMT3_promoter	3	29	+	13.3182	1.09e-05	0.0104	TCATGTCTTTTTCTTTTCTTCTGGTGA
MA1267.1	AT5G66940	Pso04G00300.0_PSMT3_promoter	912	940	-	12.3485	2.18e-05	0.0112	TGTTTACCCCTAATTTCTTTTGCTCTATA
MA1277.1	Adof1	Pso04G00300.0_PSMT3_promoter	191	211	-	15.1061	2.77e-06	0.0115	AAGAGAAAAAAGAAAGCAAAG
MA1277.1	Adof1	Pso04G00300.0_PSMT3_promoter	1480	1500	+	14.8788	3.46e-06	0.0115	AAGAAGAAAAAGAAGTAACGG
MA1277.1	Adof1	Pso04G00300.0_PSMT3_promoter	803	823	-	14.8485	3.56e-06	0.0115	AAGATGAAAAAGAAGGCAAAG
MA1268.1	AT1G69570	Pso04G00300.0_PSMT3_promoter	494	520	+	12.9394	1.37e-05	0.0118	TTTCCCCTTTTTGCTCTTCTAGGTTAT
MA1267.1	AT5G66940	Pso04G00300.0_PSMT3_promoter	1049	1077	-	12.2121	2.36e-05	0.0119	TTTGTTTTTTCCATTTGTTTTTTTAATTT
MA1277.1	Adof1	Pso04G00300.0_PSMT3_promoter	491	511	-	14.6667	4.23e-06	0.0123	AAGAGCAAAAAGGGGAAACTG
MA1278.1	OBP1	Pso04G00300.0_PSMT3_promoter	806	826	+	14.9394	3e-06	0.0131	TGCCTTCTTTTTCATCTTTAC
MA0045.1	HMG-I/Y	Pso04G00300.0_PSMT3_promoter	1058	1073	+	15.2	5.08e-07	0.0135	AAACAAATGGAAAAAA
MA1267.1	AT5G66940	Pso04G00300.0_PSMT3_promoter	1033	1061	-	11.7121	3.17e-05	0.0135	GTTTTTTTAATTTTAAGTTTTGTTGTACC
MA1281.1	AT5G02460	Pso04G00300.0_PSMT3_promoter	807	827	-	12.5	2.22e-05	0.014	GGTAAAGATGAAAAAGAAGGC
MA1267.1	AT5G66940	Pso04G00300.0_PSMT3_promoter	1936	1964	+	11.4545	3.66e-05	0.0145	TTCGTCCACACTTTCTCTTTTTGCCAAAA
MA1274.1	OBP3	Pso04G00300.0_PSMT3_promoter	717	737	+	11.2727	4.46e-05	0.0149	GCAGTTTTTTTTGTTTTTTTG
MA1274.1	OBP3	Pso04G00300.0_PSMT3_promoter	1058	1078	-	11.2576	4.5e-05	0.0149	TTTTGTTTTTTCCATTTGTTT
MA1274.1	OBP3	Pso04G00300.0_PSMT3_promoter	423	443	+	11.0758	4.99e-05	0.0153	TTTTCTTTTCTTCTTCGCAGC
MA1268.1	AT1G69570	Pso04G00300.0_PSMT3_promoter	847	873	+	12.1818	2.14e-05	0.0154	TTTCTCCTTTTTCATCTTCAAGATCTT
MA1161.1	TSO1	Pso04G00300.0_PSMT3_promoter	544	558	-	17.125	1.09e-06	0.0157	TATTTAAATTTTAAA
MA1274.1	OBP3	Pso04G00300.0_PSMT3_promoter	1043	1063	-	10.9848	5.25e-05	0.0159	TTGTTTTTTTAATTTTAAGTT
MA1274.1	OBP3	Pso04G00300.0_PSMT3_promoter	1475	1495	-	10.9848	5.25e-05	0.0159	ACTTCTTTTTCTTCTTCATCG
MA1274.1	OBP3	Pso04G00300.0_PSMT3_promoter	1117	1137	+	10.9242	5.44e-05	0.016	CATTTTTTTTCTTTTTCTTCG
MA1267.1	AT5G66940	Pso04G00300.0_PSMT3_promoter	1479	1507	-	11.1515	4.34e-05	0.0163	CTAATACCCGTTACTTCTTTTTCTTCTTC
MA1267.1	AT5G66940	Pso04G00300.0_PSMT3_promoter	836	864	+	10.8333	5.16e-05	0.0174	GTCGCTCTCACTTTCTCCTTTTTCATCTT
MA1267.1	AT5G66940	Pso04G00300.0_PSMT3_promoter	484	512	+	10.8182	5.2e-05	0.0175	TCACCAACAGTTTCCCCTTTTTGCTCTTC
MA1162.1	TCX2	Pso04G00300.0_PSMT3_promoter	543	557	-	17.4179	9.15e-07	0.0181	ATTTAAATTTTAAAA
MA1281.1	AT5G02460	Pso04G00300.0_PSMT3_promoter	456	476	-	11.9242	3.15e-05	0.0181	CAAAAGGAGACAAGAATCAAG
MA1274.1	OBP3	Pso04G00300.0_PSMT3_promoter	908	928	-	10.3939	7.28e-05	0.0191	ATTTCTTTTGCTCTATAACTT
MA1279.1	COG1	Pso04G00300.0_PSMT3_promoter	494	514	-	15.2879	2.8e-06	0.0193	TAGAAGAGCAAAAAGGGGAAA
MA1268.1	AT1G69570	Pso04G00300.0_PSMT3_promoter	1946	1972	+	11.7273	2.77e-05	0.0194	CTTTCTCTTTTTGCCAAAATTATTTGT
MA1274.1	OBP3	Pso04G00300.0_PSMT3_promoter	1118	1138	+	10.2576	7.84e-05	0.0198	ATTTTTTTTCTTTTTCTTCGA
MA1274.1	OBP3	Pso04G00300.0_PSMT3_promoter	1175	1195	-	10.1515	8.29e-05	0.0205	TTTTTTTTTTCGATTTTAACT
MA1274.1	OBP3	Pso04G00300.0_PSMT3_promoter	1044	1064	-	10.1212	8.43e-05	0.0206	TTTGTTTTTTTAATTTTAAGT
MA1161.1	TSO1	Pso04G00300.0_PSMT3_promoter	558	572	+	15.8333	2.78e-06	0.0207	AGATGAAAATTTAAA
MA1274.1	OBP3	Pso04G00300.0_PSMT3_promoter	804	824	+	10.0152	8.91e-05	0.021	TTTGCCTTCTTTTTCATCTTT
MA1279.1	COG1	Pso04G00300.0_PSMT3_promoter	847	867	-	14.4697	5.76e-06	0.0212	TTGAAGATGAAAAAGGAGAAA
MA1267.1	AT5G66940	Pso04G00300.0_PSMT3_promoter	1062	1090	-	10.1515	7.4e-05	0.0218	TTTGTGTTTTGATTTTGTTTTTTCCATTT
MA1278.1	OBP1	Pso04G00300.0_PSMT3_promoter	185	205	+	13.8788	8.3e-06	0.0223	AACATTCTTTGCTTTCTTTTT
MA1277.1	Adof1	Pso04G00300.0_PSMT3_promoter	984	1004	-	13.5152	1.18e-05	0.0236	AATCCCAAAAAGAAGAACAAA
MA1272.1	AT2G28810	Pso04G00300.0_PSMT3_promoter	839	859	+	14.0606	8.16e-06	0.0239	GCTCTCACTTTCTCCTTTTTC
MA1273.1	dof4.2	Pso04G00300.0_PSMT3_promoter	1119	1137	-	15.7727	2.24e-06	0.024	CGAAGAAAAAGAAAAAAAA
MA1273.1	dof4.2	Pso04G00300.0_PSMT3_promoter	845	863	-	14.9394	4.68e-06	0.024	AGATGAAAAAGGAGAAAGT
MA1273.1	dof4.2	Pso04G00300.0_PSMT3_promoter	1	19	-	14.8485	5.05e-06	0.024	AAAAGAAAAAGACATGAAC
MA1380.1	AT2G20110	Pso04G00300.0_PSMT3_promoter	543	557	+	16.2239	2.16e-06	0.0242	TTTTAAAATTTAAAT
MA1281.1	AT5G02460	Pso04G00300.0_PSMT3_promoter	838	858	-	10.9242	5.55e-05	0.0242	AAAAAGGAGAAAGTGAGAGCG
MA1379.1	SOL1	Pso04G00300.0_PSMT3_promoter	1589	1603	+	15.5672	3.26e-06	0.0243	TTAAGAATTTTAAAA
MA1267.1	AT5G66940	Pso04G00300.0_PSMT3_promoter	1047	1075	-	9.83333	8.7e-05	0.0244	TGTTTTTTCCATTTGTTTTTTTAATTTTA
MA1277.1	Adof1	Pso04G00300.0_PSMT3_promoter	6	26	-	13.3636	1.34e-05	0.0245	CCAGAAGAAAAGAAAAAGACA
MA1268.1	AT1G69570	Pso04G00300.0_PSMT3_promoter	1156	1182	-	11.1667	3.78e-05	0.0247	TTTTAACTTTTGTTCTTGATGTTGAAG
MA1267.1	AT5G66940	Pso04G00300.0_PSMT3_promoter	830	858	+	9.57576	9.89e-05	0.0268	TGTTTGGTCGCTCTCACTTTCTCCTTTTT
MA1281.1	AT5G02460	Pso04G00300.0_PSMT3_promoter	1061	1081	+	10.3788	7.44e-05	0.0276	CAAATGGAAAAAACAAAATCA
MA1156.1	JKD	Pso04G00300.0_PSMT3_promoter	720	739	+	16.3788	1.61e-06	0.0278	GTTTTTTTTGTTTTTTTGCA
MA1272.1	AT2G28810	Pso04G00300.0_PSMT3_promoter	186	206	+	13.2424	1.51e-05	0.0282	ACATTCTTTGCTTTCTTTTTT
MA1281.1	AT5G02460	Pso04G00300.0_PSMT3_promoter	553	573	+	10.1061	8.57e-05	0.0292	TAAATAGATGAAAATTTAAAA
MA1281.1	AT5G02460	Pso04G00300.0_PSMT3_promoter	1938	1958	-	10.0455	8.84e-05	0.0299	CAAAAAGAGAAAGTGTGGACG
MA1380.1	AT2G20110	Pso04G00300.0_PSMT3_promoter	1589	1603	-	14.6269	6.32e-06	0.0301	TTTTAAAATTCTTAA
MA1279.1	COG1	Pso04G00300.0_PSMT3_promoter	1121	1141	-	13.6212	1.15e-05	0.0305	CAGTCGAAGAAAAAGAAAAAA
MA1268.1	AT1G69570	Pso04G00300.0_PSMT3_promoter	444	470	+	10.4697	5.46e-05	0.0308	GTCGTGCTTTTCCTTGATTCTTGTCTC
MA1371.1	IDD4	Pso04G00300.0_PSMT3_promoter	723	739	-	16.0152	1.86e-06	0.0319	TGCAAAAAAACAAAAAA
MA1278.1	OBP1	Pso04G00300.0_PSMT3_promoter	797	817	+	13.197	1.5e-05	0.0327	ATCGTTCTTTGCCTTCTTTTT
MA1268.1	AT1G69570	Pso04G00300.0_PSMT3_promoter	194	220	+	10.2576	6.09e-05	0.0327	TGCTTTCTTTTTTCTCTTAGTAGGTTT
MA1268.1	AT1G69570	Pso04G00300.0_PSMT3_promoter	904	930	-	10.2424	6.14e-05	0.0327	TAATTTCTTTTGCTCTATAACTTACCC
MA1268.1	AT1G69570	Pso04G00300.0_PSMT3_promoter	797	823	+	10.1818	6.33e-05	0.0329	ATCGTTCTTTGCCTTCTTTTTCATCTT
MA1277.1	Adof1	Pso04G00300.0_PSMT3_promoter	1165	1185	+	12.5303	2.58e-05	0.0334	CAAGAACAAAAGTTAAAATCG
MA1268.1	AT1G69570	Pso04G00300.0_PSMT3_promoter	1940	1966	+	9.98485	7e-05	0.0342	TCCACACTTTCTCTTTTTGCCAAAATT
MA1272.1	AT2G28810	Pso04G00300.0_PSMT3_promoter	979	999	+	12.8333	2.02e-05	0.0351	TTAGATTTGTTCTTCTTTTTG
MA1278.1	OBP1	Pso04G00300.0_PSMT3_promoter	456	476	+	12.9697	1.81e-05	0.0355	CTTGATTCTTGTCTCCTTTTG
MA1270.1	AT3G45610	Pso04G00300.0_PSMT3_promoter	496	514	+	14.1515	7.44e-06	0.037	TCCCCTTTTTGCTCTTCTA
MA1272.1	AT2G28810	Pso04G00300.0_PSMT3_promoter	457	477	+	12.4242	2.68e-05	0.0379	TTGATTCTTGTCTCCTTTTGT
MA1272.1	AT2G28810	Pso04G00300.0_PSMT3_promoter	798	818	+	12.3939	2.73e-05	0.0379	TCGTTCTTTGCCTTCTTTTTC
MA1272.1	AT2G28810	Pso04G00300.0_PSMT3_promoter	1	21	+	12.3485	2.82e-05	0.038	GTTCATGTCTTTTTCTTTTCT
MA1373.1	IDD2	Pso04G00300.0_PSMT3_promoter	1121	1135	-	16.5854	1.42e-06	0.0389	AAGAAAAAGAAAAAA
MA1273.1	dof4.2	Pso04G00300.0_PSMT3_promoter	192	210	-	12.8939	2.16e-05	0.0396	AGAGAAAAAAGAAAGCAAA
MA1268.1	AT1G69570	Pso04G00300.0_PSMT3_promoter	185	211	+	9.28788	9.84e-05	0.0411	AACATTCTTTGCTTTCTTTTTTCTCTT
MA1404.1	BPC1	Pso04G00300.0_PSMT3_promoter	835	858	-	5.95455	7.62e-06	0.0425	AAAAAGGAGAAAGTGAGAGCGACC
MA1404.1	BPC1	Pso04G00300.0_PSMT3_promoter	839	862	-	4.56061	1.23e-05	0.0425	GATGAAAAAGGAGAAAGTGAGAGC
MA1404.1	BPC1	Pso04G00300.0_PSMT3_promoter	841	864	-	4.15152	1.42e-05	0.0425	AAGATGAAAAAGGAGAAAGTGAGA
MA1380.1	AT2G20110	Pso04G00300.0_PSMT3_promoter	559	573	-	12.9851	1.59e-05	0.0441	TTTTAAATTTTCATC
MA1162.1	TCX2	Pso04G00300.0_PSMT3_promoter	559	573	+	14.1343	7.74e-06	0.0457	GATGAAAATTTAAAA
MA1273.1	dof4.2	Pso04G00300.0_PSMT3_promoter	492	510	-	12.6061	2.6e-05	0.046	AGAGCAAAAAGGGGAAACT
MA0045.1	HMG-I/Y	Pso04G00300.0_PSMT3_promoter	464	479	-	13.9524	3.02e-06	0.0461	CAACAAAAGGAGACAA
MA1160.1	AT1G14580	Pso04G00300.0_PSMT3_promoter	720	739	+	15.2714	2.57e-06	0.0475	GTTTTTTTTGTTTTTTTGCA
MA1373.1	IDD2	Pso04G00300.0_PSMT3_promoter	725	739	-	14.1585	4.93e-06	0.0475	TGCAAAAAAACAAAA
MA1373.1	IDD2	Pso04G00300.0_PSMT3_promoter	722	736	-	10.2439	2.51e-05	0.0475	AAAAAAACAAAAAAA
MA1373.1	IDD2	Pso04G00300.0_PSMT3_promoter	201	215	-	9.63415	3.13e-05	0.0475	TACTAAGAGAAAAAA
MA1379.1	SOL1	Pso04G00300.0_PSMT3_promoter	559	573	+	13.7463	9.44e-06	0.048	GATGAAAATTTAAAA
MA1272.1	AT2G28810	Pso04G00300.0_PSMT3_promoter	807	827	+	11.697	4.3e-05	0.0484	GCCTTCTTTTTCATCTTTACC
MA1365.1	AT5G47660	Pso04G00300.0_PSMT3_promoter	1645	1659	-	15.8	1.72e-06	0.0496	TTTTTTTCTTACCGT
MA1161.1	TSO1	Pso04G00300.0_PSMT3_promoter	1588	1602	+	13.4722	1.16e-05	0.0499	TTTAAGAATTTTAAA
MA1268.1	AT1G69570	Pso04G00320.0_CYP719A21_promoter	1633	1659	-	29.6061	2.24e-13	1.1e-08	TTTTTTCTTTTTTTTTTTTTTTTTTTT
MA1267.1	AT5G66940	Pso04G00320.0_CYP719A21_promoter	1641	1669	-	26.6212	5.46e-12	2.55e-07	TCTCTCTTTTTTTTTTCTTTTTTTTTTTT
MA1274.1	OBP3	Pso04G00320.0_CYP719A21_promoter	1637	1657	-	25.5152	8.19e-12	3.8e-07	TTTTCTTTTTTTTTTTTTTTT
MA1268.1	AT1G69570	Pso04G00320.0_CYP719A21_promoter	1644	1670	-	26.0152	7.34e-11	1.8e-06	TTCTCTCTTTTTTTTTTCTTTTTTTTT
MA1277.1	Adof1	Pso04G00320.0_CYP719A21_promoter	1642	1662	+	21.6515	2.01e-10	9.96e-06	AAAAAAAAAAAGAAAAAAAAA
MA1281.1	AT5G02460	Pso04G00320.0_CYP719A21_promoter	1647	1667	+	23.303	3.02e-10	1.32e-05	AAAAAAGAAAAAAAAAAGAGA
MA1268.1	AT1G69570	Pso04G00320.0_CYP719A21_promoter	1653	1679	-	24.1061	8.57e-10	1.4e-05	TTTTCCCTTTTCTCTCTTTTTTTTTTC
MA1274.1	OBP3	Pso04G00320.0_CYP719A21_promoter	1617	1637	-	21.5152	5.78e-09	1.58e-05	TTTTTTTTTTTTTTTTTTTTT
MA1274.1	OBP3	Pso04G00320.0_CYP719A21_promoter	1618	1638	-	21.5152	5.78e-09	1.58e-05	TTTTTTTTTTTTTTTTTTTTT
MA1274.1	OBP3	Pso04G00320.0_CYP719A21_promoter	1619	1639	-	21.5152	5.78e-09	1.58e-05	TTTTTTTTTTTTTTTTTTTTT
MA1274.1	OBP3	Pso04G00320.0_CYP719A21_promoter	1620	1640	-	21.5152	5.78e-09	1.58e-05	TTTTTTTTTTTTTTTTTTTTT
MA1274.1	OBP3	Pso04G00320.0_CYP719A21_promoter	1621	1641	-	21.5152	5.78e-09	1.58e-05	TTTTTTTTTTTTTTTTTTTTT
MA1274.1	OBP3	Pso04G00320.0_CYP719A21_promoter	1622	1642	-	21.5152	5.78e-09	1.58e-05	TTTTTTTTTTTTTTTTTTTTT
MA1274.1	OBP3	Pso04G00320.0_CYP719A21_promoter	1623	1643	-	21.5152	5.78e-09	1.58e-05	TTTTTTTTTTTTTTTTTTTTT
MA1274.1	OBP3	Pso04G00320.0_CYP719A21_promoter	1624	1644	-	21.5152	5.78e-09	1.58e-05	TTTTTTTTTTTTTTTTTTTTT
MA1274.1	OBP3	Pso04G00320.0_CYP719A21_promoter	1625	1645	-	21.5152	5.78e-09	1.58e-05	TTTTTTTTTTTTTTTTTTTTT
MA1274.1	OBP3	Pso04G00320.0_CYP719A21_promoter	1626	1646	-	21.5152	5.78e-09	1.58e-05	TTTTTTTTTTTTTTTTTTTTT
MA1274.1	OBP3	Pso04G00320.0_CYP719A21_promoter	1627	1647	-	21.5152	5.78e-09	1.58e-05	TTTTTTTTTTTTTTTTTTTTT
MA1274.1	OBP3	Pso04G00320.0_CYP719A21_promoter	1628	1648	-	21.5152	5.78e-09	1.58e-05	TTTTTTTTTTTTTTTTTTTTT
MA1274.1	OBP3	Pso04G00320.0_CYP719A21_promoter	1629	1649	-	21.5152	5.78e-09	1.58e-05	TTTTTTTTTTTTTTTTTTTTT
MA1274.1	OBP3	Pso04G00320.0_CYP719A21_promoter	1630	1650	-	21.5152	5.78e-09	1.58e-05	TTTTTTTTTTTTTTTTTTTTT
MA1274.1	OBP3	Pso04G00320.0_CYP719A21_promoter	1631	1651	-	21.5152	5.78e-09	1.58e-05	TTTTTTTTTTTTTTTTTTTTT
MA1274.1	OBP3	Pso04G00320.0_CYP719A21_promoter	1632	1652	-	21.5152	5.78e-09	1.58e-05	TTTTTTTTTTTTTTTTTTTTT
MA1274.1	OBP3	Pso04G00320.0_CYP719A21_promoter	1643	1663	-	21.2727	7.93e-09	1.94e-05	TTTTTTTTTTCTTTTTTTTTT
MA1274.1	OBP3	Pso04G00320.0_CYP719A21_promoter	1648	1668	-	21.0152	1.09e-08	2.54e-05	CTCTCTTTTTTTTTTCTTTTT
MA1274.1	OBP3	Pso04G00320.0_CYP719A21_promoter	1636	1656	-	20.4697	2.12e-08	4.69e-05	TTTCTTTTTTTTTTTTTTTTT
MA1274.1	OBP3	Pso04G00320.0_CYP719A21_promoter	1633	1653	-	20.0455	3.47e-08	7.33e-05	CTTTTTTTTTTTTTTTTTTTT
MA1274.1	OBP3	Pso04G00320.0_CYP719A21_promoter	1635	1655	-	19.9242	3.98e-08	8.04e-05	TTCTTTTTTTTTTTTTTTTTT
MA1274.1	OBP3	Pso04G00320.0_CYP719A21_promoter	1642	1662	-	19.8333	4.41e-08	8.53e-05	TTTTTTTTTCTTTTTTTTTTT
MA1274.1	OBP3	Pso04G00320.0_CYP719A21_promoter	1634	1654	-	19.7273	4.96e-08	9.21e-05	TCTTTTTTTTTTTTTTTTTTT
MA1274.1	OBP3	Pso04G00320.0_CYP719A21_promoter	1644	1664	-	19.4848	6.47e-08	0.000107	CTTTTTTTTTTCTTTTTTTTT
MA1274.1	OBP3	Pso04G00320.0_CYP719A21_promoter	1616	1636	-	19.3333	7.62e-08	0.000118	TTTTTTTTTTTTTTTTTTTTG
MA1268.1	AT1G69570	Pso04G00320.0_CYP719A21_promoter	1646	1672	-	21.8333	1.09e-08	0.000133	TTTTCTCTCTTTTTTTTTTCTTTTTTT
MA1267.1	AT5G66940	Pso04G00320.0_CYP719A21_promoter	1617	1645	-	20.3788	3.39e-08	0.000156	TTTTTTTTTTTTTTTTTTTTTTTTTTTTT
MA1267.1	AT5G66940	Pso04G00320.0_CYP719A21_promoter	1618	1646	-	20.3788	3.39e-08	0.000156	TTTTTTTTTTTTTTTTTTTTTTTTTTTTT
MA1267.1	AT5G66940	Pso04G00320.0_CYP719A21_promoter	1619	1647	-	20.3788	3.39e-08	0.000156	TTTTTTTTTTTTTTTTTTTTTTTTTTTTT
MA1267.1	AT5G66940	Pso04G00320.0_CYP719A21_promoter	1620	1648	-	20.3788	3.39e-08	0.000156	TTTTTTTTTTTTTTTTTTTTTTTTTTTTT
MA1267.1	AT5G66940	Pso04G00320.0_CYP719A21_promoter	1621	1649	-	20.3788	3.39e-08	0.000156	TTTTTTTTTTTTTTTTTTTTTTTTTTTTT
MA1267.1	AT5G66940	Pso04G00320.0_CYP719A21_promoter	1622	1650	-	20.3788	3.39e-08	0.000156	TTTTTTTTTTTTTTTTTTTTTTTTTTTTT
MA1267.1	AT5G66940	Pso04G00320.0_CYP719A21_promoter	1623	1651	-	20.3788	3.39e-08	0.000156	TTTTTTTTTTTTTTTTTTTTTTTTTTTTT
MA1267.1	AT5G66940	Pso04G00320.0_CYP719A21_promoter	1624	1652	-	20.3788	3.39e-08	0.000156	TTTTTTTTTTTTTTTTTTTTTTTTTTTTT
MA1274.1	OBP3	Pso04G00320.0_CYP719A21_promoter	1645	1665	-	19.0152	1.07e-07	0.00016	TCTTTTTTTTTTCTTTTTTTT
MA1274.1	OBP3	Pso04G00320.0_CYP719A21_promoter	1657	1677	-	18.8636	1.25e-07	0.00017	TTCCCTTTTCTCTCTTTTTTT
MA1267.1	AT5G66940	Pso04G00320.0_CYP719A21_promoter	1634	1662	-	20.0909	4.58e-08	0.000178	TTTTTTTTTCTTTTTTTTTTTTTTTTTTT
MA1278.1	OBP1	Pso04G00320.0_CYP719A21_promoter	1648	1668	-	19.8182	3.64e-09	0.00019	CTCTCTTTTTTTTTTCTTTTT
MA1272.1	AT2G28810	Pso04G00320.0_CYP719A21_promoter	1647	1667	-	20.9394	3.97e-09	0.000193	TCTCTTTTTTTTTTCTTTTTT
MA1267.1	AT5G66940	Pso04G00320.0_CYP719A21_promoter	1633	1661	-	19.9091	5.53e-08	0.000198	TTTTTTTTCTTTTTTTTTTTTTTTTTTTT
MA1267.1	AT5G66940	Pso04G00320.0_CYP719A21_promoter	1626	1654	-	19.7424	6.55e-08	0.000218	TCTTTTTTTTTTTTTTTTTTTTTTTTTTT
MA1267.1	AT5G66940	Pso04G00320.0_CYP719A21_promoter	1629	1657	-	19.5455	7.99e-08	0.000226	TTTTCTTTTTTTTTTTTTTTTTTTTTTTT
MA1267.1	AT5G66940	Pso04G00320.0_CYP719A21_promoter	1625	1653	-	19.5152	8.23e-08	0.000226	CTTTTTTTTTTTTTTTTTTTTTTTTTTTT
MA1267.1	AT5G66940	Pso04G00320.0_CYP719A21_promoter	1652	1680	-	19.4091	9.14e-08	0.000226	ATTTTCCCTTTTCTCTCTTTTTTTTTTCT
MA1267.1	AT5G66940	Pso04G00320.0_CYP719A21_promoter	1628	1656	-	19.3636	9.56e-08	0.000226	TTTCTTTTTTTTTTTTTTTTTTTTTTTTT
MA1267.1	AT5G66940	Pso04G00320.0_CYP719A21_promoter	1632	1660	-	19.3485	9.7e-08	0.000226	TTTTTTTCTTTTTTTTTTTTTTTTTTTTT
MA1267.1	AT5G66940	Pso04G00320.0_CYP719A21_promoter	1635	1663	-	19.2576	1.06e-07	0.000235	TTTTTTTTTTCTTTTTTTTTTTTTTTTTT
MA1267.1	AT5G66940	Pso04G00320.0_CYP719A21_promoter	1627	1655	-	19.1212	1.21e-07	0.000235	TTCTTTTTTTTTTTTTTTTTTTTTTTTTT
MA1267.1	AT5G66940	Pso04G00320.0_CYP719A21_promoter	1631	1659	-	19.0455	1.3e-07	0.000243	TTTTTTCTTTTTTTTTTTTTTTTTTTTTT
MA1279.1	COG1	Pso04G00320.0_CYP719A21_promoter	1639	1659	+	20.4848	5.04e-09	0.000259	AAAAAAAAAAAAAAGAAAAAA
MA1267.1	AT5G66940	Pso04G00320.0_CYP719A21_promoter	1630	1658	-	18.8333	1.59e-07	0.000286	TTTTTCTTTTTTTTTTTTTTTTTTTTTTT
MA1268.1	AT1G69570	Pso04G00320.0_CYP719A21_promoter	1654	1680	-	20.1061	5.97e-08	0.000488	ATTTTCCCTTTTCTCTCTTTTTTTTTT
MA1267.1	AT5G66940	Pso04G00320.0_CYP719A21_promoter	1616	1644	-	18.1667	2.95e-07	0.000498	TTTTTTTTTTTTTTTTTTTTTTTTTTTTG
MA1267.1	AT5G66940	Pso04G00320.0_CYP719A21_promoter	1661	1689	-	18.1515	2.99e-07	0.000498	CATTTACTTATTTTCCCTTTTCTCTCTTT
MA1274.1	OBP3	Pso04G00320.0_CYP719A21_promoter	1650	1670	-	17.4545	4.89e-07	0.00059	TTCTCTCTTTTTTTTTTCTTT
MA1274.1	OBP3	Pso04G00320.0_CYP719A21_promoter	1615	1635	-	17.4091	5.1e-07	0.000591	TTTTTTTTTTTTTTTTTTTGA
MA1274.1	OBP3	Pso04G00320.0_CYP719A21_promoter	1641	1661	-	17.2576	5.84e-07	0.000662	TTTTTTTTCTTTTTTTTTTTT
MA1274.1	OBP3	Pso04G00320.0_CYP719A21_promoter	1638	1658	-	17.1515	6.43e-07	0.000694	TTTTTCTTTTTTTTTTTTTTT
MA1274.1	OBP3	Pso04G00320.0_CYP719A21_promoter	1658	1678	-	17.0606	6.97e-07	0.000735	TTTCCCTTTTCTCTCTTTTTT
MA1267.1	AT5G66940	Pso04G00320.0_CYP719A21_promoter	1615	1643	-	17.5909	4.91e-07	0.000763	TTTTTTTTTTTTTTTTTTTTTTTTTTTGA
MA1267.1	AT5G66940	Pso04G00320.0_CYP719A21_promoter	1639	1667	-	17.2576	6.52e-07	0.000922	TCTCTTTTTTTTTTCTTTTTTTTTTTTTT
MA1279.1	COG1	Pso04G00320.0_CYP719A21_promoter	1659	1679	+	18.803	5.86e-08	0.001	AAAAAGAGAGAAAAGGGAAAA
MA1274.1	OBP3	Pso04G00320.0_CYP719A21_promoter	1646	1666	-	16.6818	9.71e-07	0.001	CTCTTTTTTTTTTCTTTTTTT
MA1267.1	AT5G66940	Pso04G00320.0_CYP719A21_promoter	1640	1668	-	17.0909	7.5e-07	0.00103	CTCTCTTTTTTTTTTCTTTTTTTTTTTTT
MA1274.1	OBP3	Pso04G00320.0_CYP719A21_promoter	1647	1667	-	16.5909	1.05e-06	0.00104	TCTCTTTTTTTTTTCTTTTTT
MA1281.1	AT5G02460	Pso04G00320.0_CYP719A21_promoter	1617	1637	+	17.1667	6.74e-07	0.00128	AAAAAAAAAAAAAAAAAAAAA
MA1281.1	AT5G02460	Pso04G00320.0_CYP719A21_promoter	1618	1638	+	17.1667	6.74e-07	0.00128	AAAAAAAAAAAAAAAAAAAAA
MA1281.1	AT5G02460	Pso04G00320.0_CYP719A21_promoter	1619	1639	+	17.1667	6.74e-07	0.00128	AAAAAAAAAAAAAAAAAAAAA
MA1281.1	AT5G02460	Pso04G00320.0_CYP719A21_promoter	1620	1640	+	17.1667	6.74e-07	0.00128	AAAAAAAAAAAAAAAAAAAAA
MA1281.1	AT5G02460	Pso04G00320.0_CYP719A21_promoter	1621	1641	+	17.1667	6.74e-07	0.00128	AAAAAAAAAAAAAAAAAAAAA
MA1281.1	AT5G02460	Pso04G00320.0_CYP719A21_promoter	1622	1642	+	17.1667	6.74e-07	0.00128	AAAAAAAAAAAAAAAAAAAAA
MA1281.1	AT5G02460	Pso04G00320.0_CYP719A21_promoter	1623	1643	+	17.1667	6.74e-07	0.00128	AAAAAAAAAAAAAAAAAAAAA
MA1281.1	AT5G02460	Pso04G00320.0_CYP719A21_promoter	1624	1644	+	17.1667	6.74e-07	0.00128	AAAAAAAAAAAAAAAAAAAAA
MA1281.1	AT5G02460	Pso04G00320.0_CYP719A21_promoter	1625	1645	+	17.1667	6.74e-07	0.00128	AAAAAAAAAAAAAAAAAAAAA
MA1281.1	AT5G02460	Pso04G00320.0_CYP719A21_promoter	1626	1646	+	17.1667	6.74e-07	0.00128	AAAAAAAAAAAAAAAAAAAAA
MA1281.1	AT5G02460	Pso04G00320.0_CYP719A21_promoter	1627	1647	+	17.1667	6.74e-07	0.00128	AAAAAAAAAAAAAAAAAAAAA
MA1281.1	AT5G02460	Pso04G00320.0_CYP719A21_promoter	1628	1648	+	17.1667	6.74e-07	0.00128	AAAAAAAAAAAAAAAAAAAAA
MA1281.1	AT5G02460	Pso04G00320.0_CYP719A21_promoter	1629	1649	+	17.1667	6.74e-07	0.00128	AAAAAAAAAAAAAAAAAAAAA
MA1281.1	AT5G02460	Pso04G00320.0_CYP719A21_promoter	1630	1650	+	17.1667	6.74e-07	0.00128	AAAAAAAAAAAAAAAAAAAAA
MA1281.1	AT5G02460	Pso04G00320.0_CYP719A21_promoter	1631	1651	+	17.1667	6.74e-07	0.00128	AAAAAAAAAAAAAAAAAAAAA
MA1281.1	AT5G02460	Pso04G00320.0_CYP719A21_promoter	1632	1652	+	17.1667	6.74e-07	0.00128	AAAAAAAAAAAAAAAAAAAAA
MA1267.1	AT5G66940	Pso04G00320.0_CYP719A21_promoter	1637	1665	-	16.697	1.04e-06	0.0013	TCTTTTTTTTTTCTTTTTTTTTTTTTTTT
MA1267.1	AT5G66940	Pso04G00320.0_CYP719A21_promoter	1638	1666	-	16.6364	1.09e-06	0.0013	CTCTTTTTTTTTTCTTTTTTTTTTTTTTT
MA1274.1	OBP3	Pso04G00320.0_CYP719A21_promoter	1639	1659	-	16.197	1.46e-06	0.00136	TTTTTTCTTTTTTTTTTTTTT
MA1274.1	OBP3	Pso04G00320.0_CYP719A21_promoter	1614	1634	-	16.1212	1.56e-06	0.00142	TTTTTTTTTTTTTTTTTTGAC
MA1281.1	AT5G02460	Pso04G00320.0_CYP719A21_promoter	1640	1660	+	16.8636	8.84e-07	0.00154	AAAAAAAAAAAAAGAAAAAAA
MA1267.1	AT5G66940	Pso04G00320.0_CYP719A21_promoter	1636	1664	-	16.3182	1.41e-06	0.00156	CTTTTTTTTTTCTTTTTTTTTTTTTTTTT
MA1267.1	AT5G66940	Pso04G00320.0_CYP719A21_promoter	1614	1642	-	16.2879	1.44e-06	0.00156	TTTTTTTTTTTTTTTTTTTTTTTTTTGAC
MA1281.1	AT5G02460	Pso04G00320.0_CYP719A21_promoter	1634	1654	+	16.4848	1.23e-06	0.00184	AAAAAAAAAAAAAAAAAAAGA
MA1281.1	AT5G02460	Pso04G00320.0_CYP719A21_promoter	1658	1678	+	16.4848	1.23e-06	0.00184	AAAAAAGAGAGAAAAGGGAAA
MA1267.1	AT5G66940	Pso04G00320.0_CYP719A21_promoter	1613	1641	-	15.9091	1.93e-06	0.002	TTTTTTTTTTTTTTTTTTTTTTTTTGACT
MA1281.1	AT5G02460	Pso04G00320.0_CYP719A21_promoter	1633	1653	+	16.303	1.43e-06	0.00201	AAAAAAAAAAAAAAAAAAAAG
MA1281.1	AT5G02460	Pso04G00320.0_CYP719A21_promoter	1635	1655	+	16.2121	1.54e-06	0.0021	AAAAAAAAAAAAAAAAAAGAA
MA1281.1	AT5G02460	Pso04G00320.0_CYP719A21_promoter	1616	1636	+	16.1061	1.69e-06	0.00216	CAAAAAAAAAAAAAAAAAAAA
MA1274.1	OBP3	Pso04G00320.0_CYP719A21_promoter	1613	1633	-	15.4394	2.69e-06	0.00216	TTTTTTTTTTTTTTTTTGACT
MA1281.1	AT5G02460	Pso04G00320.0_CYP719A21_promoter	1639	1659	+	16.0152	1.82e-06	0.00226	AAAAAAAAAAAAAAGAAAAAA
MA1281.1	AT5G02460	Pso04G00320.0_CYP719A21_promoter	1638	1658	+	15.7879	2.19e-06	0.00256	AAAAAAAAAAAAAAAGAAAAA
MA1281.1	AT5G02460	Pso04G00320.0_CYP719A21_promoter	1642	1662	+	15.7576	2.24e-06	0.00256	AAAAAAAAAAAGAAAAAAAAA
MA1281.1	AT5G02460	Pso04G00320.0_CYP719A21_promoter	1636	1656	+	15.7273	2.29e-06	0.00256	AAAAAAAAAAAAAAAAAGAAA
MA1281.1	AT5G02460	Pso04G00320.0_CYP719A21_promoter	1641	1661	+	15.4242	2.92e-06	0.00289	AAAAAAAAAAAAGAAAAAAAA
MA1273.1	dof4.2	Pso04G00320.0_CYP719A21_promoter	1643	1661	+	18.8636	6.42e-08	0.00306	AAAAAAAAAAGAAAAAAAA
MA1281.1	AT5G02460	Pso04G00320.0_CYP719A21_promoter	1637	1657	+	15.197	3.48e-06	0.00337	AAAAAAAAAAAAAAAAGAAAA
MA1274.1	OBP3	Pso04G00320.0_CYP719A21_promoter	1652	1672	-	14.5303	5.36e-06	0.00351	TTTTCTCTCTTTTTTTTTTCT
MA1267.1	AT5G66940	Pso04G00320.0_CYP719A21_promoter	1610	1638	-	14.8333	4.29e-06	0.00408	TTTTTTTTTTTTTTTTTTTTTTGACTGAA
MA1281.1	AT5G02460	Pso04G00320.0_CYP719A21_promoter	1643	1663	+	14.8485	4.52e-06	0.00411	AAAAAAAAAAGAAAAAAAAAA
MA1281.1	AT5G02460	Pso04G00320.0_CYP719A21_promoter	1644	1664	+	14.7727	4.78e-06	0.00413	AAAAAAAAAGAAAAAAAAAAG
MA1281.1	AT5G02460	Pso04G00320.0_CYP719A21_promoter	1646	1666	+	14.7576	4.84e-06	0.00413	AAAAAAAGAAAAAAAAAAGAG
MA1267.1	AT5G66940	Pso04G00320.0_CYP719A21_promoter	1611	1639	-	14.7121	4.67e-06	0.00427	TTTTTTTTTTTTTTTTTTTTTTTGACTGA
MA1281.1	AT5G02460	Pso04G00320.0_CYP719A21_promoter	1645	1665	+	14.6515	5.23e-06	0.00438	AAAAAAAAGAAAAAAAAAAGA
MA1281.1	AT5G02460	Pso04G00320.0_CYP719A21_promoter	1668	1688	+	14.5758	5.53e-06	0.00451	GAAAAGGGAAAATAAGTAAAT
MA1267.1	AT5G66940	Pso04G00320.0_CYP719A21_promoter	447	475	-	14.4697	5.54e-06	0.00478	ATTACATACATCTTTGCTTTTTCTTCAAT
MA1270.1	AT3G45610	Pso04G00320.0_CYP719A21_promoter	1639	1657	-	17.9091	9.98e-08	0.00483	TTTTCTTTTTTTTTTTTTT
MA1268.1	AT1G69570	Pso04G00320.0_CYP719A21_promoter	439	465	-	15.9394	1.86e-06	0.00508	TCTTTGCTTTTTCTTCAATAATTTATC
MA1268.1	AT1G69570	Pso04G00320.0_CYP719A21_promoter	1631	1657	-	15.303	2.93e-06	0.00555	TTTTCTTTTTTTTTTTTTTTTTTTTTT
MA1268.1	AT1G69570	Pso04G00320.0_CYP719A21_promoter	227	253	+	15.1515	3.26e-06	0.00555	AGTGCTCTTTTTGTTTATCCTGTTTAA
MA1268.1	AT1G69570	Pso04G00320.0_CYP719A21_promoter	1617	1643	-	14.9091	3.85e-06	0.00555	TTTTTTTTTTTTTTTTTTTTTTTTTTT
MA1268.1	AT1G69570	Pso04G00320.0_CYP719A21_promoter	1618	1644	-	14.9091	3.85e-06	0.00555	TTTTTTTTTTTTTTTTTTTTTTTTTTT
MA1268.1	AT1G69570	Pso04G00320.0_CYP719A21_promoter	1619	1645	-	14.9091	3.85e-06	0.00555	TTTTTTTTTTTTTTTTTTTTTTTTTTT
MA1268.1	AT1G69570	Pso04G00320.0_CYP719A21_promoter	1620	1646	-	14.9091	3.85e-06	0.00555	TTTTTTTTTTTTTTTTTTTTTTTTTTT
MA1268.1	AT1G69570	Pso04G00320.0_CYP719A21_promoter	1621	1647	-	14.9091	3.85e-06	0.00555	TTTTTTTTTTTTTTTTTTTTTTTTTTT
MA1268.1	AT1G69570	Pso04G00320.0_CYP719A21_promoter	1622	1648	-	14.9091	3.85e-06	0.00555	TTTTTTTTTTTTTTTTTTTTTTTTTTT
MA1268.1	AT1G69570	Pso04G00320.0_CYP719A21_promoter	1623	1649	-	14.9091	3.85e-06	0.00555	TTTTTTTTTTTTTTTTTTTTTTTTTTT
MA1268.1	AT1G69570	Pso04G00320.0_CYP719A21_promoter	1624	1650	-	14.9091	3.85e-06	0.00555	TTTTTTTTTTTTTTTTTTTTTTTTTTT
MA1268.1	AT1G69570	Pso04G00320.0_CYP719A21_promoter	1625	1651	-	14.9091	3.85e-06	0.00555	TTTTTTTTTTTTTTTTTTTTTTTTTTT
MA1268.1	AT1G69570	Pso04G00320.0_CYP719A21_promoter	1626	1652	-	14.9091	3.85e-06	0.00555	TTTTTTTTTTTTTTTTTTTTTTTTTTT
MA1281.1	AT5G02460	Pso04G00320.0_CYP719A21_promoter	1667	1687	+	14.197	7.25e-06	0.00564	AGAAAAGGGAAAATAAGTAAA
MA1268.1	AT1G69570	Pso04G00320.0_CYP719A21_promoter	1632	1658	-	14.803	4.14e-06	0.0058	TTTTTCTTTTTTTTTTTTTTTTTTTTT
MA1267.1	AT5G66940	Pso04G00320.0_CYP719A21_promoter	1646	1674	-	13.9697	7.79e-06	0.00605	CCTTTTCTCTCTTTTTTTTTTCTTTTTTT
MA1267.1	AT5G66940	Pso04G00320.0_CYP719A21_promoter	1612	1640	-	13.7576	8.97e-06	0.00653	TTTTTTTTTTTTTTTTTTTTTTTTGACTG
MA1267.1	AT5G66940	Pso04G00320.0_CYP719A21_promoter	1662	1690	-	13.6364	9.71e-06	0.00666	GCATTTACTTATTTTCCCTTTTCTCTCTT
MA1182.1	At3g09600	Pso04G00320.0_CYP719A21_promoter	1583	1594	-	17.2576	3.01e-07	0.0068	AGATATTTTTAT
MA1274.1	OBP3	Pso04G00320.0_CYP719A21_promoter	1612	1632	-	13.197	1.36e-05	0.007	TTTTTTTTTTTTTTTTGACTG
MA1277.1	Adof1	Pso04G00320.0_CYP719A21_promoter	1653	1673	+	16.1667	9.15e-07	0.00703	GAAAAAAAAAAGAGAGAAAAG
MA1279.1	COG1	Pso04G00320.0_CYP719A21_promoter	1650	1670	+	16.5152	8.48e-07	0.00727	AAAGAAAAAAAAAAGAGAGAA
MA1268.1	AT1G69570	Pso04G00320.0_CYP719A21_promoter	1639	1665	-	14	7.05e-06	0.00839	TCTTTTTTTTTTCTTTTTTTTTTTTTT
MA1268.1	AT1G69570	Pso04G00320.0_CYP719A21_promoter	1648	1674	-	13.9697	7.19e-06	0.00839	CCTTTTCTCTCTTTTTTTTTTCTTTTT
MA1268.1	AT1G69570	Pso04G00320.0_CYP719A21_promoter	1627	1653	-	13.9242	7.4e-06	0.00841	CTTTTTTTTTTTTTTTTTTTTTTTTTT
MA1274.1	OBP3	Pso04G00320.0_CYP719A21_promoter	1640	1660	-	12.6061	1.99e-05	0.00915	TTTTTTTCTTTTTTTTTTTTT
MA1267.1	AT5G66940	Pso04G00320.0_CYP719A21_promoter	1647	1675	-	12.7273	1.73e-05	0.0095	CCCTTTTCTCTCTTTTTTTTTTCTTTTTT
MA1272.1	AT2G28810	Pso04G00320.0_CYP719A21_promoter	1658	1678	-	15.5455	2.35e-06	0.00963	TTTCCCTTTTCTCTCTTTTTT
MA1274.1	OBP3	Pso04G00320.0_CYP719A21_promoter	443	463	-	12.4394	2.21e-05	0.00968	TTTGCTTTTTCTTCAATAATT
MA1267.1	AT5G66940	Pso04G00320.0_CYP719A21_promoter	1648	1676	-	12.5455	1.93e-05	0.0103	TCCCTTTTCTCTCTTTTTTTTTTCTTTTT
MA1267.1	AT5G66940	Pso04G00320.0_CYP719A21_promoter	1609	1637	-	12.5303	1.95e-05	0.0103	TTTTTTTTTTTTTTTTTTTTTGACTGAAA
MA1267.1	AT5G66940	Pso04G00320.0_CYP719A21_promoter	1645	1673	-	12.5303	1.95e-05	0.0103	CTTTTCTCTCTTTTTTTTTTCTTTTTTTT
MA1268.1	AT1G69570	Pso04G00320.0_CYP719A21_promoter	1628	1654	-	13.3182	1.09e-05	0.0104	TCTTTTTTTTTTTTTTTTTTTTTTTTT
MA1267.1	AT5G66940	Pso04G00320.0_CYP719A21_promoter	1642	1670	-	12.4697	2.03e-05	0.0105	TTCTCTCTTTTTTTTTTCTTTTTTTTTTT
MA1278.1	OBP1	Pso04G00320.0_CYP719A21_promoter	1659	1679	-	15.2273	2.23e-06	0.0106	TTTTCCCTTTTCTCTCTTTTT
MA1274.1	OBP3	Pso04G00320.0_CYP719A21_promoter	1659	1679	-	12.0606	2.79e-05	0.0114	TTTTCCCTTTTCTCTCTTTTT
MA1277.1	Adof1	Pso04G00320.0_CYP719A21_promoter	1662	1682	+	14.803	3.72e-06	0.0115	AAGAGAGAAAAGGGAAAATAA
MA1274.1	OBP3	Pso04G00320.0_CYP719A21_promoter	1649	1669	-	11.8788	3.12e-05	0.0123	TCTCTCTTTTTTTTTTCTTTT
MA1274.1	OBP3	Pso04G00320.0_CYP719A21_promoter	1656	1676	-	11.8788	3.12e-05	0.0123	TCCCTTTTCTCTCTTTTTTTT
MA1268.1	AT1G69570	Pso04G00320.0_CYP719A21_promoter	1616	1642	-	12.6818	1.6e-05	0.0131	TTTTTTTTTTTTTTTTTTTTTTTTTTG
MA1281.1	AT5G02460	Pso04G00320.0_CYP719A21_promoter	1653	1673	+	12.5909	2.1e-05	0.0135	GAAAAAAAAAAGAGAGAAAAG
MA1268.1	AT1G69570	Pso04G00320.0_CYP719A21_promoter	1638	1664	-	12.4394	1.84e-05	0.0143	CTTTTTTTTTTCTTTTTTTTTTTTTTT
MA1268.1	AT1G69570	Pso04G00320.0_CYP719A21_promoter	1655	1681	-	12.4091	1.88e-05	0.0143	TATTTTCCCTTTTCTCTCTTTTTTTTT
MA1268.1	AT1G69570	Pso04G00320.0_CYP719A21_promoter	1615	1641	-	12.3636	1.93e-05	0.0143	TTTTTTTTTTTTTTTTTTTTTTTTTGA
MA1268.1	AT1G69570	Pso04G00320.0_CYP719A21_promoter	1629	1655	-	12.3333	1.96e-05	0.0144	TTCTTTTTTTTTTTTTTTTTTTTTTTT
MA1281.1	AT5G02460	Pso04G00320.0_CYP719A21_promoter	1615	1635	+	12.4394	2.31e-05	0.0144	TCAAAAAAAAAAAAAAAAAAA
MA1274.1	OBP3	Pso04G00320.0_CYP719A21_promoter	1667	1687	-	11.1515	4.78e-05	0.0153	TTTACTTATTTTCCCTTTTCT
MA1268.1	AT1G69570	Pso04G00320.0_CYP719A21_promoter	1630	1656	-	12.0606	2.3e-05	0.0163	TTTCTTTTTTTTTTTTTTTTTTTTTTT
MA1267.1	AT5G66940	Pso04G00320.0_CYP719A21_promoter	1654	1682	-	11.0758	4.52e-05	0.0167	TTATTTTCCCTTTTCTCTCTTTTTTTTTT
MA1267.1	AT5G66940	Pso04G00320.0_CYP719A21_promoter	1649	1677	-	11	4.72e-05	0.017	TTCCCTTTTCTCTCTTTTTTTTTTCTTTT
MA1274.1	OBP3	Pso04G00320.0_CYP719A21_promoter	1663	1683	-	10.6667	6.27e-05	0.0172	CTTATTTTCCCTTTTCTCTCT
MA1267.1	AT5G66940	Pso04G00320.0_CYP719A21_promoter	1208	1236	+	10.8788	5.04e-05	0.0174	TTCTTTCACGCTGTCTCTTTTTGCCACAA
MA1272.1	AT2G28810	Pso04G00320.0_CYP719A21_promoter	1667	1687	-	14.5606	5.47e-06	0.0177	TTTACTTATTTTCCCTTTTCT
MA1193.1	At2g38090	Pso04G00320.0_CYP719A21_promoter	472	492	+	17.1707	8.72e-07	0.019	TAATTAAAAGATAAGCATAAG
MA1267.1	AT5G66940	Pso04G00320.0_CYP719A21_promoter	1650	1678	-	10.3636	6.63e-05	0.0203	TTTCCCTTTTCTCTCTTTTTTTTTTCTTT
MA1267.1	AT5G66940	Pso04G00320.0_CYP719A21_promoter	1651	1679	-	10.303	6.84e-05	0.0204	TTTTCCCTTTTCTCTCTTTTTTTTTTCTT
MA1401.1	EPR1	Pso04G00320.0_CYP719A21_promoter	1585	1596	+	17.4394	9.2e-07	0.021	AAAAATATCTTG
MA1281.1	AT5G02460	Pso04G00320.0_CYP719A21_promoter	1655	1675	+	11.4242	4.2e-05	0.0217	AAAAAAAAAGAGAGAAAAGGG
MA1278.1	OBP1	Pso04G00320.0_CYP719A21_promoter	1668	1688	-	13.8485	8.53e-06	0.0223	ATTTACTTATTTTCCCTTTTC
MA1277.1	Adof1	Pso04G00320.0_CYP719A21_promoter	1663	1683	+	13.4697	1.22e-05	0.0236	AGAGAGAAAAGGGAAAATAAG
MA1273.1	dof4.2	Pso04G00320.0_CYP719A21_promoter	1654	1672	+	15.3182	3.38e-06	0.024	AAAAAAAAAAGAGAGAAAA
MA1273.1	dof4.2	Pso04G00320.0_CYP719A21_promoter	1598	1616	-	14.9848	4.5e-06	0.024	GACTGAAAAAGGCACAAAT
MA1268.1	AT1G69570	Pso04G00320.0_CYP719A21_promoter	1614	1640	-	11.2576	3.6e-05	0.0242	TTTTTTTTTTTTTTTTTTTTTTTTGAC
MA1190.1	At4g01280	Pso04G00320.0_CYP719A21_promoter	1584	1594	-	17.0303	1.1e-06	0.0243	AGATATTTTTA
MA1281.1	AT5G02460	Pso04G00320.0_CYP719A21_promoter	453	473	+	10.7121	6.23e-05	0.0261	GAAAAAGCAAAGATGTATGTA
MA1281.1	AT5G02460	Pso04G00320.0_CYP719A21_promoter	1652	1672	+	10.6061	6.59e-05	0.0266	AGAAAAAAAAAAGAGAGAAAA
MA1272.1	AT2G28810	Pso04G00320.0_CYP719A21_promoter	453	473	-	13.4697	1.28e-05	0.027	TACATACATCTTTGCTTTTTC
MA1281.1	AT5G02460	Pso04G00320.0_CYP719A21_promoter	1648	1668	+	10.4242	7.26e-05	0.0276	AAAAAGAAAAAAAAAAGAGAG
MA1281.1	AT5G02460	Pso04G00320.0_CYP719A21_promoter	1654	1674	+	10.4091	7.32e-05	0.0276	AAAAAAAAAAGAGAGAAAAGG
MA1281.1	AT5G02460	Pso04G00320.0_CYP719A21_promoter	1210	1230	-	10.2727	7.86e-05	0.0278	CAAAAAGAGACAGCGTGAAAG
MA1273.1	dof4.2	Pso04G00320.0_CYP719A21_promoter	1663	1681	+	13.803	1.14e-05	0.0282	AGAGAGAAAAGGGAAAATA
MA1191.1	AT3G10113	Pso04G00320.0_CYP719A21_promoter	1582	1596	+	16.2424	1.17e-06	0.0283	CATAAAAATATCTTG
MA1268.1	AT1G69570	Pso04G00320.0_CYP719A21_promoter	1637	1663	-	10.6818	4.89e-05	0.0299	TTTTTTTTTTCTTTTTTTTTTTTTTTT
MA1268.1	AT1G69570	Pso04G00320.0_CYP719A21_promoter	1634	1660	-	10.6212	5.05e-05	0.0302	TTTTTTTCTTTTTTTTTTTTTTTTTTT
MA1279.1	COG1	Pso04G00320.0_CYP719A21_promoter	1660	1680	+	13.5606	1.2e-05	0.0305	AAAAGAGAGAAAAGGGAAAAT
MA1268.1	AT1G69570	Pso04G00320.0_CYP719A21_promoter	1640	1666	-	10.4848	5.42e-05	0.0308	CTCTTTTTTTTTTCTTTTTTTTTTTTT
MA1184.1	RVE1	Pso04G00320.0_CYP719A21_promoter	1583	1596	+	16.2121	1.42e-06	0.0327	ATAAAAATATCTTG
MA1277.1	Adof1	Pso04G00320.0_CYP719A21_promoter	448	468	+	12.6515	2.35e-05	0.0333	TTGAAGAAAAAGCAAAGATGT
MA1270.1	AT3G45610	Pso04G00320.0_CYP719A21_promoter	1659	1677	-	14.6061	4.89e-06	0.0339	TTCCCTTTTCTCTCTTTTT
MA1268.1	AT1G69570	Pso04G00320.0_CYP719A21_promoter	1613	1639	-	10.0455	6.79e-05	0.0342	TTTTTTTTTTTTTTTTTTTTTTTGACT
MA1212.1	ATHB13	Pso04G00320.0_CYP719A21_promoter	441	451	-	14.6418	2.37e-06	0.0345	TCAATAATTTA
MA1183.1	At5g52660	Pso04G00320.0_CYP719A21_promoter	1584	1594	-	16.8333	1.55e-06	0.0356	AGATATTTTTA
MA1270.1	AT3G45610	Pso04G00320.0_CYP719A21_promoter	1650	1668	-	14.1212	7.64e-06	0.037	CTCTCTTTTTTTTTTCTTT
MA1278.1	OBP1	Pso04G00320.0_CYP719A21_promoter	454	474	-	12.6212	2.4e-05	0.0404	TTACATACATCTTTGCTTTTT
MA1404.1	BPC1	Pso04G00320.0_CYP719A21_promoter	1658	1681	+	7.33333	4.65e-06	0.0425	AAAAAAGAGAGAAAAGGGAAAATA
MA1404.1	BPC1	Pso04G00320.0_CYP719A21_promoter	1654	1677	+	7.07576	5.11e-06	0.0425	AAAAAAAAAAGAGAGAAAAGGGAA
MA1404.1	BPC1	Pso04G00320.0_CYP719A21_promoter	1648	1671	+	6.13636	7.14e-06	0.0425	AAAAAGAAAAAAAAAAGAGAGAAA
MA1404.1	BPC1	Pso04G00320.0_CYP719A21_promoter	1646	1669	+	6.04545	7.38e-06	0.0425	AAAAAAAGAAAAAAAAAAGAGAGA
MA1404.1	BPC1	Pso04G00320.0_CYP719A21_promoter	1656	1679	+	5.42424	9.17e-06	0.0425	AAAAAAAAGAGAGAAAAGGGAAAA
MA1404.1	BPC1	Pso04G00320.0_CYP719A21_promoter	1203	1226	-	4.87879	1.11e-05	0.0425	AAGAGACAGCGTGAAAGAACACGA
MA1404.1	BPC1	Pso04G00320.0_CYP719A21_promoter	1637	1660	+	3.66667	1.67e-05	0.0425	AAAAAAAAAAAAAAAAGAAAAAAA
MA1404.1	BPC1	Pso04G00320.0_CYP719A21_promoter	1652	1675	+	3.59091	1.71e-05	0.0425	AGAAAAAAAAAAGAGAGAAAAGGG
MA1404.1	BPC1	Pso04G00320.0_CYP719A21_promoter	1631	1654	+	3.34848	1.85e-05	0.0425	AAAAAAAAAAAAAAAAAAAAAAGA
MA1404.1	BPC1	Pso04G00320.0_CYP719A21_promoter	1639	1662	+	3.25758	1.91e-05	0.0425	AAAAAAAAAAAAAAGAAAAAAAAA
MA1404.1	BPC1	Pso04G00320.0_CYP719A21_promoter	1635	1658	+	2.86364	2.18e-05	0.0443	AAAAAAAAAAAAAAAAAAGAAAAA
MA1404.1	BPC1	Pso04G00320.0_CYP719A21_promoter	1633	1656	+	2.75758	2.25e-05	0.0443	AAAAAAAAAAAAAAAAAAAAGAAA
MA1404.1	BPC1	Pso04G00320.0_CYP719A21_promoter	1650	1673	+	2.45455	2.49e-05	0.0454	AAAGAAAAAAAAAAGAGAGAAAAG
MA1187.1	LCL1	Pso04G00320.0_CYP719A21_promoter	1585	1594	-	17.3485	2e-06	0.0468	AGATATTTTT
MA1214.1	ATHB40	Pso04G00320.0_CYP719A21_promoter	434	454	-	14.8333	5.6e-06	0.0472	TCTTCAATAATTTATCAAAAA
MA1373.1	IDD2	Pso04G00320.0_CYP719A21_promoter	1645	1659	+	14.2683	4.71e-06	0.0475	AAAAAAAAGAAAAAA
MA1373.1	IDD2	Pso04G00320.0_CYP719A21_promoter	1616	1630	+	9.15854	3.72e-05	0.0475	CAAAAAAAAAAAAAA
MA1373.1	IDD2	Pso04G00320.0_CYP719A21_promoter	1617	1631	+	8.47561	4.68e-05	0.0475	AAAAAAAAAAAAAAA
MA1373.1	IDD2	Pso04G00320.0_CYP719A21_promoter	1618	1632	+	8.47561	4.68e-05	0.0475	AAAAAAAAAAAAAAA
MA1373.1	IDD2	Pso04G00320.0_CYP719A21_promoter	1619	1633	+	8.47561	4.68e-05	0.0475	AAAAAAAAAAAAAAA
MA1373.1	IDD2	Pso04G00320.0_CYP719A21_promoter	1620	1634	+	8.47561	4.68e-05	0.0475	AAAAAAAAAAAAAAA
MA1373.1	IDD2	Pso04G00320.0_CYP719A21_promoter	1621	1635	+	8.47561	4.68e-05	0.0475	AAAAAAAAAAAAAAA
MA1373.1	IDD2	Pso04G00320.0_CYP719A21_promoter	1622	1636	+	8.47561	4.68e-05	0.0475	AAAAAAAAAAAAAAA
MA1373.1	IDD2	Pso04G00320.0_CYP719A21_promoter	1623	1637	+	8.47561	4.68e-05	0.0475	AAAAAAAAAAAAAAA
MA1373.1	IDD2	Pso04G00320.0_CYP719A21_promoter	1624	1638	+	8.47561	4.68e-05	0.0475	AAAAAAAAAAAAAAA
MA1373.1	IDD2	Pso04G00320.0_CYP719A21_promoter	1625	1639	+	8.47561	4.68e-05	0.0475	AAAAAAAAAAAAAAA
MA1373.1	IDD2	Pso04G00320.0_CYP719A21_promoter	1626	1640	+	8.47561	4.68e-05	0.0475	AAAAAAAAAAAAAAA
MA1373.1	IDD2	Pso04G00320.0_CYP719A21_promoter	1627	1641	+	8.47561	4.68e-05	0.0475	AAAAAAAAAAAAAAA
MA1373.1	IDD2	Pso04G00320.0_CYP719A21_promoter	1628	1642	+	8.47561	4.68e-05	0.0475	AAAAAAAAAAAAAAA
MA1373.1	IDD2	Pso04G00320.0_CYP719A21_promoter	1629	1643	+	8.47561	4.68e-05	0.0475	AAAAAAAAAAAAAAA
MA1373.1	IDD2	Pso04G00320.0_CYP719A21_promoter	1630	1644	+	8.47561	4.68e-05	0.0475	AAAAAAAAAAAAAAA
MA1373.1	IDD2	Pso04G00320.0_CYP719A21_promoter	1631	1645	+	8.47561	4.68e-05	0.0475	AAAAAAAAAAAAAAA
MA1373.1	IDD2	Pso04G00320.0_CYP719A21_promoter	1632	1646	+	8.47561	4.68e-05	0.0475	AAAAAAAAAAAAAAA
MA1373.1	IDD2	Pso04G00320.0_CYP719A21_promoter	1633	1647	+	8.47561	4.68e-05	0.0475	AAAAAAAAAAAAAAA
MA1373.1	IDD2	Pso04G00320.0_CYP719A21_promoter	1634	1648	+	8.47561	4.68e-05	0.0475	AAAAAAAAAAAAAAA
MA1373.1	IDD2	Pso04G00320.0_CYP719A21_promoter	1635	1649	+	8.47561	4.68e-05	0.0475	AAAAAAAAAAAAAAA
MA1373.1	IDD2	Pso04G00320.0_CYP719A21_promoter	1636	1650	+	8.47561	4.68e-05	0.0475	AAAAAAAAAAAAAAA
MA1373.1	IDD2	Pso04G00320.0_CYP719A21_promoter	1637	1651	+	8.47561	4.68e-05	0.0475	AAAAAAAAAAAAAAA
MA1373.1	IDD2	Pso04G00320.0_CYP719A21_promoter	1638	1652	+	8.47561	4.68e-05	0.0475	AAAAAAAAAAAAAAA
MA1185.1	LHY1	Pso04G00320.0_CYP719A21_promoter	1585	1594	-	16.3182	2e-06	0.0485	AGATATTTTT
MA1267.1	AT5G66940	Pso04G00330.0_PSMT1_promoter	818	846	-	14.4697	5.54e-06	0.00478	ATTACATACATCTTTGCTTTTTCTTCAAT
MA1268.1	AT1G69570	Pso04G00330.0_PSMT1_promoter	810	836	-	15.9394	1.86e-06	0.00508	TCTTTGCTTTTTCTTCAATAATTTATC
MA1268.1	AT1G69570	Pso04G00330.0_PSMT1_promoter	598	624	+	15.1515	3.26e-06	0.00555	AGTGCTCTTTTTGTTTATCCTGTTTAA
MA1182.1	At3g09600	Pso04G00330.0_PSMT1_promoter	1954	1965	-	17.2576	3.01e-07	0.0068	AGATATTTTTAT
MA1274.1	OBP3	Pso04G00330.0_PSMT1_promoter	814	834	-	12.4394	2.21e-05	0.00968	TTTGCTTTTTCTTCAATAATT
MA1267.1	AT5G66940	Pso04G00330.0_PSMT1_promoter	1579	1607	+	10.8788	5.04e-05	0.0174	TTCTTTCACGCTGTCTCTTTTTGCCACAA
MA1193.1	At2g38090	Pso04G00330.0_PSMT1_promoter	843	863	+	17.1707	8.72e-07	0.019	TAATTAAAAGATAAGCATAAG
MA1401.1	EPR1	Pso04G00330.0_PSMT1_promoter	1956	1967	+	17.4394	9.2e-07	0.021	AAAAATATCTTG
MA1273.1	dof4.2	Pso04G00330.0_PSMT1_promoter	1969	1987	-	14.9848	4.5e-06	0.024	GACTGAAAAAGGCACAAAT
MA1190.1	At4g01280	Pso04G00330.0_PSMT1_promoter	1955	1965	-	17.0303	1.1e-06	0.0243	AGATATTTTTA
MA1281.1	AT5G02460	Pso04G00330.0_PSMT1_promoter	824	844	+	10.7121	6.23e-05	0.0261	GAAAAAGCAAAGATGTATGTA
MA1272.1	AT2G28810	Pso04G00330.0_PSMT1_promoter	824	844	-	13.4697	1.28e-05	0.027	TACATACATCTTTGCTTTTTC
MA1281.1	AT5G02460	Pso04G00330.0_PSMT1_promoter	1581	1601	-	10.2727	7.86e-05	0.0278	CAAAAAGAGACAGCGTGAAAG
MA1191.1	AT3G10113	Pso04G00330.0_PSMT1_promoter	1953	1967	+	16.2424	1.17e-06	0.0283	CATAAAAATATCTTG
MA1184.1	RVE1	Pso04G00330.0_PSMT1_promoter	1954	1967	+	16.2121	1.42e-06	0.0327	ATAAAAATATCTTG
MA1277.1	Adof1	Pso04G00330.0_PSMT1_promoter	819	839	+	12.6515	2.35e-05	0.0333	TTGAAGAAAAAGCAAAGATGT
MA1212.1	ATHB13	Pso04G00330.0_PSMT1_promoter	812	822	-	14.6418	2.37e-06	0.0345	TCAATAATTTA
MA1183.1	At5g52660	Pso04G00330.0_PSMT1_promoter	1955	1965	-	16.8333	1.55e-06	0.0356	AGATATTTTTA
MA1278.1	OBP1	Pso04G00330.0_PSMT1_promoter	825	845	-	12.6212	2.4e-05	0.0404	TTACATACATCTTTGCTTTTT
MA1404.1	BPC1	Pso04G00330.0_PSMT1_promoter	1574	1597	-	4.87879	1.11e-05	0.0425	AAGAGACAGCGTGAAAGAACACGA
MA1187.1	LCL1	Pso04G00330.0_PSMT1_promoter	1956	1965	-	17.3485	2e-06	0.0468	AGATATTTTT
MA1214.1	ATHB40	Pso04G00330.0_PSMT1_promoter	805	825	-	14.8333	5.6e-06	0.0472	TCTTCAATAATTTATCAAAAA
MA1185.1	LHY1	Pso04G00330.0_PSMT1_promoter	1956	1965	-	16.3182	2e-06	0.0485	AGATATTTTT
MA1274.1	OBP3	Pso04G00400.0_STORR_promoter	1312	1332	+	17.4394	4.96e-07	0.00059	TTTTCTTTTTCTTTATATTAA
MA1268.1	AT1G69570	Pso04G00400.0_STORR_promoter	1310	1336	+	17.5455	5.47e-07	0.00244	TGTTTTCTTTTTCTTTATATTAACTTA
MA1281.1	AT5G02460	Pso04G00400.0_STORR_promoter	1308	1328	-	15.6667	2.41e-06	0.00256	TATAAAGAAAAAGAAAACACA
MA1281.1	AT5G02460	Pso04G00400.0_STORR_promoter	584	604	+	15.4545	2.85e-06	0.00289	TTAAAAGTTGGAAAAAAAGAA
MA1267.1	AT5G66940	Pso04G00400.0_STORR_promoter	1306	1334	+	14.803	4.38e-06	0.00408	AATGTGTTTTCTTTTTCTTTATATTAACT
MA1277.1	Adof1	Pso04G00400.0_STORR_promoter	1307	1327	-	15.9848	1.12e-06	0.00703	ATAAAGAAAAAGAAAACACAT
MA1272.1	AT2G28810	Pso04G00400.0_STORR_promoter	584	604	-	16.1515	1.34e-06	0.00723	TTCTTTTTTTCCAACTTTTAA
MA1278.1	OBP1	Pso04G00400.0_STORR_promoter	585	605	-	15.8939	1.08e-06	0.00807	CTTCTTTTTTTCCAACTTTTA
MA1274.1	OBP3	Pso04G00400.0_STORR_promoter	1820	1840	+	12.8333	1.72e-05	0.00832	CATCCTTTCTATATTTTTTTT
MA1274.1	OBP3	Pso04G00400.0_STORR_promoter	108	128	-	12.8182	1.74e-05	0.00832	ATAACTTTTAAAATTCTTTTC
MA1274.1	OBP3	Pso04G00400.0_STORR_promoter	1819	1839	+	12.7273	1.84e-05	0.00855	TCATCCTTTCTATATTTTTTT
MA1385.1	AT2G40260	Pso04G00400.0_STORR_promoter	109	123	-	16.5758	1.89e-07	0.00896	TTTTAAAATTCTTTT
MA1267.1	AT5G66940	Pso04G00400.0_STORR_promoter	578	606	-	12.8333	1.62e-05	0.00922	GCTTCTTTTTTTCCAACTTTTAAAAGCTA
MA1274.1	OBP3	Pso04G00400.0_STORR_promoter	1678	1698	-	11.6667	3.54e-05	0.0135	TCTATTTTTACATTTTTGTCC
MA1274.1	OBP3	Pso04G00400.0_STORR_promoter	586	606	-	11.6061	3.67e-05	0.0136	GCTTCTTTTTTTCCAACTTTT
MA1268.1	AT1G69570	Pso04G00400.0_STORR_promoter	1818	1844	+	12.4848	1.8e-05	0.0142	TTCATCCTTTCTATATTTTTTTTTGGC
MA1267.1	AT5G66940	Pso04G00400.0_STORR_promoter	1107	1135	+	11.4697	3.63e-05	0.0145	AATTATTGATTTTGATCTTTTTAACCAAT
MA1267.1	AT5G66940	Pso04G00400.0_STORR_promoter	1300	1328	+	11.4394	3.7e-05	0.0145	ATGTGAAATGTGTTTTCTTTTTCTTTATA
MA1274.1	OBP3	Pso04G00400.0_STORR_promoter	1432	1452	+	11.2273	4.58e-05	0.0149	TTCTCTTTCTTTTGTTTGTAA
MA1267.1	AT5G66940	Pso04G00400.0_STORR_promoter	1424	1452	+	11.2121	4.2e-05	0.0159	GTGGTGTCTTCTCTTTCTTTTGTTTGTAA
MA1274.1	OBP3	Pso04G00400.0_STORR_promoter	1733	1753	+	10.9091	5.48e-05	0.016	AATATTTTTTCTTATTTTTAA
MA1274.1	OBP3	Pso04G00400.0_STORR_promoter	1939	1959	-	10.8182	5.77e-05	0.0163	GATTCTTTTTTGCTAATCTTT
MA1379.1	SOL1	Pso04G00400.0_STORR_promoter	1080	1094	+	16.2985	1.98e-06	0.0177	TTTTAGATTTTAAAT
MA1278.1	OBP1	Pso04G00400.0_STORR_promoter	1307	1327	+	14.303	5.61e-06	0.0183	ATGTGTTTTCTTTTTCTTTAT
MA1267.1	AT5G66940	Pso04G00400.0_STORR_promoter	541	569	+	10.6212	5.78e-05	0.0187	TTTTATTTTAGGTCTACTTTTAAAAGCTA
MA1279.1	COG1	Pso04G00400.0_STORR_promoter	1310	1330	-	15.0606	3.44e-06	0.0197	AATATAAAGAAAAAGAAAACA
MA1274.1	OBP3	Pso04G00400.0_STORR_promoter	1318	1338	+	10.1515	8.29e-05	0.0205	TTTTCTTTATATTAACTTAGT
MA1281.1	AT5G02460	Pso04G00400.0_STORR_promoter	543	563	-	11.3182	4.46e-05	0.022	TTAAAAGTAGACCTAAAATAA
MA1277.1	Adof1	Pso04G00400.0_STORR_promoter	1313	1333	-	13.5303	1.16e-05	0.0236	GTTAATATAAAGAAAAAGAAA
MA1267.1	AT5G66940	Pso04G00400.0_STORR_promoter	590	618	-	9.77273	8.97e-05	0.0249	TTTTAATTCACAGCTTCTTTTTTTCCAAC
MA1270.1	AT3G45610	Pso04G00400.0_STORR_promoter	1312	1330	+	15.197	2.73e-06	0.0265	TTTTCTTTTTCTTTATATT
MA1272.1	AT2G28810	Pso04G00400.0_STORR_promoter	1308	1328	+	13.8182	9.85e-06	0.0265	TGTGTTTTCTTTTTCTTTATA
MA1161.1	TSO1	Pso04G00400.0_STORR_promoter	1079	1093	+	15.1389	4.44e-06	0.0273	TTTTTAGATTTTAAA
MA1281.1	AT5G02460	Pso04G00400.0_STORR_promoter	596	616	+	10.3182	7.68e-05	0.0276	AAAAAAGAAGCTGTGAATTAA
MA1367.1	AT1G76870	Pso04G00400.0_STORR_promoter	452	465	+	15.6515	5.34e-07	0.0277	AACCAAAACCACTA
MA1273.1	dof4.2	Pso04G00400.0_STORR_promoter	1308	1326	-	13.8939	1.07e-05	0.0282	TAAAGAAAAAGAAAACACA
MA1268.1	AT1G69570	Pso04G00400.0_STORR_promoter	480	506	+	10.6667	4.93e-05	0.0299	GATAAACTTTTTCCAAAATTTATATTT
MA1380.1	AT2G20110	Pso04G00400.0_STORR_promoter	1728	1742	+	15	4.98e-06	0.0301	TTTCAAATATTTTTT
MA1268.1	AT1G69570	Pso04G00400.0_STORR_promoter	1817	1843	+	10.3939	5.68e-05	0.0313	TTTCATCCTTTCTATATTTTTTTTTGG
MA1268.1	AT1G69570	Pso04G00400.0_STORR_promoter	104	130	-	10.1667	6.38e-05	0.0329	TAATAACTTTTAAAATTCTTTTCAACC
MA1268.1	AT1G69570	Pso04G00400.0_STORR_promoter	534	560	+	9.93939	7.16e-05	0.0344	GAAACACTTTTATTTTAGGTCTACTTT
MA1212.1	ATHB13	Pso04G00400.0_STORR_promoter	1105	1115	-	14.6418	2.37e-06	0.0345	TCAATAATTTA
MA1268.1	AT1G69570	Pso04G00400.0_STORR_promoter	1430	1456	+	9.62121	8.38e-05	0.0377	TCTTCTCTTTCTTTTGTTTGTAATGGA
MA1263.1	AT1G36060	Pso04G00400.0_STORR_promoter	1417	1430	+	16.7424	6.56e-07	0.0391	ATGGGCGGTGGTGT
MA1268.1	AT1G69570	Pso04G00400.0_STORR_promoter	1025	1051	-	9.48485	8.95e-05	0.0395	AATTAGCTTTATTTATTGATTTAAAAT
MA1277.1	Adof1	Pso04G00400.0_STORR_promoter	1431	1451	-	12.0303	3.73e-05	0.042	TACAAACAAAAGAAAGAGAAG
MA1380.1	AT2G20110	Pso04G00400.0_STORR_promoter	1080	1094	-	13.1791	1.44e-05	0.043	ATTTAAAATCTAAAA
MA1162.1	TCX2	Pso04G00400.0_STORR_promoter	1080	1094	+	13.9701	8.47e-06	0.0457	TTTTAGATTTTAAAT
MA1272.1	AT2G28810	Pso04G00400.0_STORR_promoter	1109	1129	+	11.8939	3.79e-05	0.046	TTATTGATTTTGATCTTTTTA
MA1380.1	AT2G20110	Pso04G00400.0_STORR_promoter	1886	1900	+	12.6567	1.88e-05	0.0469	ATTTAAAAATATTTA
MA1373.1	IDD2	Pso04G00400.0_STORR_promoter	1737	1751	-	9.76829	2.98e-05	0.0475	AAAAATAAGAAAAAA
MA1278.1	OBP1	Pso04G00400.0_STORR_promoter	542	562	+	12.1818	3.37e-05	0.0492	TTTATTTTAGGTCTACTTTTA
MA1272.1	AT2G28810	Pso04G00400.0_STORR_promoter	543	563	+	11.5	4.86e-05	0.0496	TTATTTTAGGTCTACTTTTAA
MA1274.1	OBP3	Pso04G00410.0_SALSYN_promoter	1760	1780	+	19.5909	5.77e-08	0.000103	TTCTCTTTTTCCTTTTATTAT
MA1268.1	AT1G69570	Pso04G00410.0_SALSYN_promoter	1758	1784	+	19.7576	8.23e-08	0.000512	TTTTCTCTTTTTCCTTTTATTATGGAC
MA1267.1	AT5G66940	Pso04G00410.0_SALSYN_promoter	1748	1776	+	17.3788	5.89e-07	0.000885	TTTGGTCCAATTTTCTCTTTTTCCTTTTA
MA1279.1	COG1	Pso04G00410.0_SALSYN_promoter	1758	1778	-	19.197	3.45e-08	0.000887	AATAAAAGGAAAAAGAGAAAA
MA1267.1	AT5G66940	Pso04G00410.0_SALSYN_promoter	1755	1783	+	17.0455	7.79e-07	0.00104	CAATTTTCTCTTTTTCCTTTTATTATGGA
MA1281.1	AT5G02460	Pso04G00410.0_SALSYN_promoter	1757	1777	-	18.6818	1.55e-07	0.00128	ATAAAAGGAAAAAGAGAAAAT
MA1268.1	AT1G69570	Pso04G00410.0_SALSYN_promoter	854	880	-	17.4242	6.02e-07	0.00246	TTTCTTCTTTTGATTTGTTTTTTTGAT
MA1274.1	OBP3	Pso04G00410.0_SALSYN_promoter	1758	1778	+	15.2273	3.18e-06	0.00246	TTTTCTCTTTTTCCTTTTATT
MA1267.1	AT5G66940	Pso04G00410.0_SALSYN_promoter	862	890	-	15.2424	3.19e-06	0.00316	TTGTTCGGTTTTTCTTCTTTTGATTTGTT
MA1278.1	OBP1	Pso04G00410.0_SALSYN_promoter	1756	1776	+	16.5758	4.86e-07	0.00508	AATTTTCTCTTTTTCCTTTTA
MA1281.1	AT5G02460	Pso04G00410.0_SALSYN_promoter	1756	1776	-	14.1667	7.41e-06	0.00566	TAAAAGGAAAAAGAGAAAATT
MA1272.1	AT2G28810	Pso04G00410.0_SALSYN_promoter	1757	1777	+	16.3939	1.06e-06	0.00644	ATTTTCTCTTTTTCCTTTTAT
MA1274.1	OBP3	Pso04G00410.0_SALSYN_promoter	858	878	-	13.2879	1.28e-05	0.00666	TCTTCTTTTGATTTGTTTTTT
MA1277.1	Adof1	Pso04G00410.0_SALSYN_promoter	1755	1775	-	16.5758	5.77e-07	0.00703	AAAAGGAAAAAGAGAAAATTG
MA1267.1	AT5G66940	Pso04G00410.0_SALSYN_promoter	974	1002	+	13.3939	1.14e-05	0.00742	TATTCTTCTTCTTCTTCTTCTTCTTCTTA
MA1270.1	AT3G45610	Pso04G00410.0_SALSYN_promoter	1760	1778	+	17.0303	3.35e-07	0.00811	TTCTCTTTTTCCTTTTATT
MA1267.1	AT5G66940	Pso04G00410.0_SALSYN_promoter	1754	1782	+	12.9242	1.53e-05	0.00893	CCAATTTTCTCTTTTTCCTTTTATTATGG
MA1267.1	AT5G66940	Pso04G00410.0_SALSYN_promoter	871	899	-	12.8485	1.61e-05	0.00922	TTGATTATTTTGTTCGGTTTTTCTTCTTT
MA1267.1	AT5G66940	Pso04G00410.0_SALSYN_promoter	705	733	-	12.7576	1.7e-05	0.00943	TTTTGTTTTATTTGAAGTTTTTCCAATTT
MA1267.1	AT5G66940	Pso04G00410.0_SALSYN_promoter	971	999	+	12.0909	2.54e-05	0.0125	TCTTATTCTTCTTCTTCTTCTTCTTCTTC
MA1268.1	AT1G69570	Pso04G00410.0_SALSYN_promoter	1611	1637	-	12.6818	1.6e-05	0.0131	CCTTCTCTTTCAATTTTTGGTTTTGCT
MA1274.1	OBP3	Pso04G00410.0_SALSYN_promoter	1615	1635	-	11.697	3.48e-05	0.0133	TTCTCTTTCAATTTTTGGTTT
MA1267.1	AT5G66940	Pso04G00410.0_SALSYN_promoter	1606	1634	-	11.6212	3.33e-05	0.0136	TCTCTTTCAATTTTTGGTTTTGCTCCAAA
MA1330.1	ATHB24	Pso04G00410.0_SALSYN_promoter	1075	1089	+	15.9403	5.91e-07	0.0138	AAAAATAATTAACGA
MA1274.1	OBP3	Pso04G00410.0_SALSYN_promoter	1759	1779	+	11.2879	4.42e-05	0.0149	TTTCTCTTTTTCCTTTTATTA
MA1281.1	AT5G02460	Pso04G00410.0_SALSYN_promoter	1750	1770	-	12.1818	2.7e-05	0.0163	GAAAAAGAGAAAATTGGACCA
MA1267.1	AT5G66940	Pso04G00410.0_SALSYN_promoter	977	1005	+	10.9697	4.79e-05	0.0172	TCTTCTTCTTCTTCTTCTTCTTCTTAAAA
MA1267.1	AT5G66940	Pso04G00410.0_SALSYN_promoter	968	996	+	10.8788	5.04e-05	0.0174	CCATCTTATTCTTCTTCTTCTTCTTCTTC
MA1274.1	OBP3	Pso04G00410.0_SALSYN_promoter	1438	1458	-	10.4242	7.16e-05	0.019	TCTAGTTTTTTTTTTTATAAT
MA1274.1	OBP3	Pso04G00410.0_SALSYN_promoter	972	992	+	10.2727	7.77e-05	0.0198	CTTATTCTTCTTCTTCTTCTT
MA1274.1	OBP3	Pso04G00410.0_SALSYN_promoter	1432	1452	-	10.2273	7.97e-05	0.0199	TTTTTTTTTTATAATCAATTT
MA1267.1	AT5G66940	Pso04G00410.0_SALSYN_promoter	852	880	-	10.0909	7.63e-05	0.0221	TTTCTTCTTTTGATTTGTTTTTTTGATTG
MA1277.1	Adof1	Pso04G00410.0_SALSYN_promoter	863	883	+	13.697	1.01e-05	0.0228	ACAAATCAAAAGAAGAAAAAC
MA1273.1	dof4.2	Pso04G00410.0_SALSYN_promoter	1756	1774	-	14.5303	6.55e-06	0.024	AAAGGAAAAAGAGAAAATT
MA1267.1	AT5G66940	Pso04G00410.0_SALSYN_promoter	980	1008	+	9.65152	9.53e-05	0.026	TCTTCTTCTTCTTCTTCTTCTTAAAAGTA
MA1281.1	AT5G02460	Pso04G00410.0_SALSYN_promoter	976	996	-	10.5	6.98e-05	0.0274	GAAGAAGAAGAAGAAGAAGAA
MA1281.1	AT5G02460	Pso04G00410.0_SALSYN_promoter	979	999	-	10.5	6.98e-05	0.0274	GAAGAAGAAGAAGAAGAAGAA
MA1281.1	AT5G02460	Pso04G00410.0_SALSYN_promoter	973	993	-	10.3182	7.68e-05	0.0276	GAAGAAGAAGAAGAAGAATAA
MA1268.1	AT1G69570	Pso04G00410.0_SALSYN_promoter	1617	1643	-	10.7879	4.63e-05	0.0287	TCGTCACCTTCTCTTTCAATTTTTGGT
MA1327.1	ATHB23	Pso04G00410.0_SALSYN_promoter	1927	1948	+	15.9552	2.17e-06	0.0292	TCTATTAATTAATAGTCAAATT
MA1281.1	AT5G02460	Pso04G00410.0_SALSYN_promoter	982	1002	-	9.93939	9.33e-05	0.0308	TAAGAAGAAGAAGAAGAAGAA
MA1277.1	Adof1	Pso04G00410.0_SALSYN_promoter	1762	1782	-	12.7273	2.22e-05	0.0333	CCATAATAAAAGGAAAAAGAG
MA1273.1	dof4.2	Pso04G00410.0_SALSYN_promoter	1763	1781	-	13.2576	1.69e-05	0.035	CATAATAAAAGGAAAAAGA
MA1273.1	dof4.2	Pso04G00410.0_SALSYN_promoter	1154	1172	+	12.9394	2.09e-05	0.0396	AATAAAAAAAGGTCTTCAA
MA1404.1	BPC1	Pso04G00410.0_SALSYN_promoter	1755	1778	-	3.0303	2.06e-05	0.0439	AATAAAAGGAAAAAGAGAAAATTG
MA1272.1	AT2G28810	Pso04G00410.0_SALSYN_promoter	1750	1770	+	11.9848	3.58e-05	0.0445	TGGTCCAATTTTCTCTTTTTC
MA1278.1	OBP1	Pso04G00410.0_SALSYN_promoter	869	889	-	12.4394	2.77e-05	0.0452	TGTTCGGTTTTTCTTCTTTTG
MA1373.1	IDD2	Pso04G00410.0_SALSYN_promoter	869	883	+	10.0976	2.66e-05	0.0475	CAAAAGAAGAAAAAC
MA1274.1	OBP3	Pso04G00430.0_SALAT_promoter	1545	1565	-	19.3333	7.62e-08	0.000118	TTTTTTTTTTTTTTTTTTTTG
MA1274.1	OBP3	Pso04G00430.0_SALAT_promoter	1546	1566	-	18.9091	1.19e-07	0.000167	ATTTTTTTTTTTTTTTTTTTT
MA1274.1	OBP3	Pso04G00430.0_SALAT_promoter	1544	1564	-	17.1667	6.34e-07	0.000694	TTTTTTTTTTTTTTTTTTTGC
MA1267.1	AT5G66940	Pso04G00430.0_SALAT_promoter	1377	1405	-	16.9394	8.51e-07	0.0011	CTTTTTATTTCTTTCAGTTTTTTATCATT
MA1274.1	OBP3	Pso04G00430.0_SALAT_promoter	1543	1563	-	16.5	1.13e-06	0.0011	TTTTTTTTTTTTTTTTTTGCA
MA1274.1	OBP3	Pso04G00430.0_SALAT_promoter	1547	1567	-	16.0606	1.64e-06	0.00143	AATTTTTTTTTTTTTTTTTTT
MA1267.1	AT5G66940	Pso04G00430.0_SALAT_promoter	992	1020	-	16.3333	1.39e-06	0.00156	CCGACTTTTTTTTTAACTTTAAGTTTCAT
MA1274.1	OBP3	Pso04G00430.0_SALAT_promoter	1549	1569	-	15.5	2.57e-06	0.00209	AAAATTTTTTTTTTTTTTTTT
MA1281.1	AT5G02460	Pso04G00430.0_SALAT_promoter	1545	1565	+	16.1061	1.69e-06	0.00216	CAAAAAAAAAAAAAAAAAAAA
MA1281.1	AT5G02460	Pso04G00430.0_SALAT_promoter	1546	1566	+	15.6818	2.38e-06	0.00256	AAAAAAAAAAAAAAAAAAAAT
MA1274.1	OBP3	Pso04G00430.0_SALAT_promoter	1542	1562	-	14.9091	4.05e-06	0.00294	TTTTTTTTTTTTTTTTTGCAA
MA1274.1	OBP3	Pso04G00430.0_SALAT_promoter	1389	1409	-	14.7121	4.69e-06	0.00319	TATTCTTTTTATTTCTTTCAG
MA1274.1	OBP3	Pso04G00430.0_SALAT_promoter	1548	1568	-	14.697	4.74e-06	0.00319	AAATTTTTTTTTTTTTTTTTT
MA1274.1	OBP3	Pso04G00430.0_SALAT_promoter	1665	1685	-	14.3788	5.99e-06	0.00386	GTAACTTTTATATTTTTTACC
MA1380.1	AT2G20110	Pso04G00430.0_SALAT_promoter	1587	1601	-	18.8209	2.14e-07	0.00482	ATTTGAATTTTTTAT
MA1379.1	SOL1	Pso04G00430.0_SALAT_promoter	1587	1601	+	18.5672	3.24e-07	0.00509	ATAAAAAATTCAAAT
MA1267.1	AT5G66940	Pso04G00430.0_SALAT_promoter	1669	1697	-	14.1364	6.96e-06	0.00579	GTAATTAATATTGTAACTTTTATATTTTT
MA1267.1	AT5G66940	Pso04G00430.0_SALAT_promoter	1383	1411	-	14.0455	7.4e-06	0.00591	AGTATTCTTTTTATTTCTTTCAGTTTTTT
MA1268.1	AT1G69570	Pso04G00430.0_SALAT_promoter	1385	1411	-	14.3485	5.61e-06	0.00706	AGTATTCTTTTTATTTCTTTCAGTTTT
MA1267.1	AT5G66940	Pso04G00430.0_SALAT_promoter	1539	1567	-	13.3485	1.17e-05	0.00742	AATTTTTTTTTTTTTTTTTTTTGCAAATA
MA1274.1	OBP3	Pso04G00430.0_SALAT_promoter	1550	1570	-	12.7576	1.81e-05	0.00855	TAAAATTTTTTTTTTTTTTTT
MA1268.1	AT1G69570	Pso04G00430.0_SALAT_promoter	1661	1687	-	13.7879	8.08e-06	0.00861	TTGTAACTTTTATATTTTTTACCCTCC
MA1272.1	AT2G28810	Pso04G00430.0_SALAT_promoter	998	1018	-	15.6061	2.22e-06	0.00963	GACTTTTTTTTTAACTTTAAG
MA1268.1	AT1G69570	Pso04G00430.0_SALAT_promoter	984	1010	-	13.3485	1.06e-05	0.0104	TTTTAACTTTAAGTTTCATATATATTA
MA1274.1	OBP3	Pso04G00430.0_SALAT_promoter	1541	1561	-	12.2576	2.48e-05	0.0105	TTTTTTTTTTTTTTTTGCAAA
MA1281.1	AT5G02460	Pso04G00430.0_SALAT_promoter	1544	1564	+	13	1.62e-05	0.0109	GCAAAAAAAAAAAAAAAAAAA
MA1281.1	AT5G02460	Pso04G00430.0_SALAT_promoter	1547	1567	+	12.9394	1.69e-05	0.0111	AAAAAAAAAAAAAAAAAAATT
MA1274.1	OBP3	Pso04G00430.0_SALAT_promoter	1618	1638	-	12.0909	2.74e-05	0.0113	CTAACTTTTTTTACCTTGTAA
MA1268.1	AT1G69570	Pso04G00430.0_SALAT_promoter	165	191	+	13.0455	1.28e-05	0.0118	CTGATACTTTCTATTTTGTTTTGTAAT
MA1267.1	AT5G66940	Pso04G00430.0_SALAT_promoter	1540	1568	-	12.0303	2.63e-05	0.0128	AAATTTTTTTTTTTTTTTTTTTTGCAAAT
MA1267.1	AT5G66940	Pso04G00430.0_SALAT_promoter	1538	1566	-	11.9545	2.75e-05	0.0131	ATTTTTTTTTTTTTTTTTTTTGCAAATAC
MA1278.1	OBP1	Pso04G00430.0_SALAT_promoter	999	1019	-	14.7727	3.55e-06	0.0135	CGACTTTTTTTTTAACTTTAA
MA1268.1	AT1G69570	Pso04G00430.0_SALAT_promoter	1375	1401	-	12.5606	1.72e-05	0.0138	TTATTTCTTTCAGTTTTTTATCATTAA
MA1274.1	OBP3	Pso04G00430.0_SALAT_promoter	996	1016	-	11.5152	3.87e-05	0.014	CTTTTTTTTTAACTTTAAGTT
MA1354.1	AT4G12670	Pso04G00430.0_SALAT_promoter	1207	1235	+	5.04494	3.1e-07	0.0143	CCAAACCCGAAATCCGAAATCCAAAGTCA
MA1277.1	Adof1	Pso04G00430.0_SALAT_promoter	993	1013	+	14.4242	5.31e-06	0.0146	TGAAACTTAAAGTTAAAAAAA
MA1274.1	OBP3	Pso04G00430.0_SALAT_promoter	995	1015	-	10.9242	5.44e-05	0.016	TTTTTTTTTAACTTTAAGTTT
MA1274.1	OBP3	Pso04G00430.0_SALAT_promoter	1000	1020	-	10.9091	5.48e-05	0.016	CCGACTTTTTTTTTAACTTTA
MA1267.1	AT5G66940	Pso04G00430.0_SALAT_promoter	1376	1404	-	10.9545	4.83e-05	0.0172	TTTTTATTTCTTTCAGTTTTTTATCATTA
MA1274.1	OBP3	Pso04G00430.0_SALAT_promoter	548	568	-	10.5909	6.54e-05	0.0178	TCCACTTTTAGTACTTTTATG
MA1281.1	AT5G02460	Pso04G00430.0_SALAT_promoter	998	1018	+	11.9545	3.09e-05	0.018	CTTAAAGTTAAAAAAAAAGTC
MA1281.1	AT5G02460	Pso04G00430.0_SALAT_promoter	1548	1568	+	11.803	3.38e-05	0.0186	AAAAAAAAAAAAAAAAAATTT
MA1274.1	OBP3	Pso04G00430.0_SALAT_promoter	988	1008	-	10.4545	7.05e-05	0.0188	TTAACTTTAAGTTTCATATAT
MA1267.1	AT5G66940	Pso04G00430.0_SALAT_promoter	986	1014	-	10.5606	5.97e-05	0.0192	TTTTTTTTAACTTTAAGTTTCATATATAT
MA1267.1	AT5G66940	Pso04G00430.0_SALAT_promoter	1501	1529	-	10.4697	6.27e-05	0.0199	GATATAGTATTTTTTAGTTTTTTATCCTC
MA1267.1	AT5G66940	Pso04G00430.0_SALAT_promoter	1542	1570	-	10.4091	6.47e-05	0.0201	TAAAATTTTTTTTTTTTTTTTTTTTGCAA
MA1267.1	AT5G66940	Pso04G00430.0_SALAT_promoter	1622	1650	-	10.3333	6.73e-05	0.0204	AAAAATATAAATCTAACTTTTTTTACCTT
MA1274.1	OBP3	Pso04G00430.0_SALAT_promoter	1379	1399	-	10.1364	8.36e-05	0.0205	ATTTCTTTCAGTTTTTTATCA
MA1161.1	TSO1	Pso04G00430.0_SALAT_promoter	1586	1600	+	15.7917	2.88e-06	0.0207	GATAAAAAATTCAAA
MA1274.1	OBP3	Pso04G00430.0_SALAT_promoter	1722	1742	-	10.0303	8.84e-05	0.021	TCGATTTTTTGGATTTTTTAT
MA1274.1	OBP3	Pso04G00430.0_SALAT_promoter	1387	1407	-	10.0152	8.91e-05	0.021	TTCTTTTTATTTCTTTCAGTT
MA1279.1	COG1	Pso04G00430.0_SALAT_promoter	1667	1687	+	14.803	4.33e-06	0.0212	TAAAAAATATAAAAGTTACAA
MA1274.1	OBP3	Pso04G00430.0_SALAT_promoter	1381	1401	-	9.84848	9.73e-05	0.0222	TTATTTCTTTCAGTTTTTTAT
MA1267.1	AT5G66940	Pso04G00430.0_SALAT_promoter	552	580	-	9.9697	8.12e-05	0.0231	ATATAGTACTAATCCACTTTTAGTACTTT
MA1193.1	At2g38090	Pso04G00430.0_SALAT_promoter	1703	1723	+	16.4512	1.61e-06	0.0234	GAAATTTCGGATAATTATGAT
MA1268.1	AT1G69570	Pso04G00430.0_SALAT_promoter	61	87	+	11.2273	3.66e-05	0.0242	CTGATGCTTTCTATTTTGTTTTGTAAT
MA1366.1	AT1G76880	Pso04G00430.0_SALAT_promoter	1663	1678	+	15.8636	1.23e-06	0.0243	AGGGTAAAAAATATAA
MA1366.1	AT1G76880	Pso04G00430.0_SALAT_promoter	1622	1637	+	15.5909	1.7e-06	0.0243	AAGGTAAAAAAAGTTA
MA1366.1	AT1G76880	Pso04G00430.0_SALAT_promoter	1798	1813	+	15.4091	2.11e-06	0.0243	AAGGTAAAAAATCTAA
MA1267.1	AT5G66940	Pso04G00430.0_SALAT_promoter	543	571	-	9.75758	9.04e-05	0.0249	TAATCCACTTTTAGTACTTTTATGCATCA
MA1267.1	AT5G66940	Pso04G00430.0_SALAT_promoter	1541	1569	-	9.71212	9.24e-05	0.0254	AAAATTTTTTTTTTTTTTTTTTTTGCAAA
MA1281.1	AT5G02460	Pso04G00430.0_SALAT_promoter	1628	1648	+	10.3939	7.38e-05	0.0276	AAAAAAGTTAGATTTATATTT
MA1281.1	AT5G02460	Pso04G00430.0_SALAT_promoter	1795	1815	+	10.2576	7.92e-05	0.0278	TGTAAGGTAAAAAATCTAAAA
MA1366.1	AT1G76880	Pso04G00430.0_SALAT_promoter	769	784	+	15.0152	3.24e-06	0.0299	AAGGTAAAAATTCTAA
MA1380.1	AT2G20110	Pso04G00430.0_SALAT_promoter	500	514	-	14.7164	5.97e-06	0.0301	GTGTAAATTTTTAAT
MA1281.1	AT5G02460	Pso04G00430.0_SALAT_promoter	1675	1695	+	9.98485	9.11e-05	0.0303	ATAAAAGTTACAATATTAATT
MA1268.1	AT1G69570	Pso04G00430.0_SALAT_promoter	1868	1894	-	10.5303	5.3e-05	0.0306	CAACTCCTTTTAGATATTGATTTTTTT
MA1162.1	TCX2	Pso04G00430.0_SALAT_promoter	1587	1601	+	15.8955	2.72e-06	0.0314	ATAAAAAATTCAAAT
MA1277.1	Adof1	Pso04G00430.0_SALAT_promoter	1394	1414	+	12.697	2.27e-05	0.0333	AGAAATAAAAAGAATACTATA
MA1380.1	AT2G20110	Pso04G00430.0_SALAT_promoter	1609	1623	-	13.9104	9.61e-06	0.0372	TTGTAAATATGTTTA
MA1268.1	AT1G69570	Pso04G00430.0_SALAT_promoter	996	1022	-	9.66667	8.19e-05	0.0372	GACCGACTTTTTTTTTAACTTTAAGTT
MA1279.1	COG1	Pso04G00430.0_SALAT_promoter	1391	1411	+	13.1364	1.66e-05	0.0388	GAAAGAAATAAAAAGAATACT
MA1268.1	AT1G69570	Pso04G00430.0_SALAT_promoter	1546	1572	-	9.4697	9.02e-05	0.0395	AGTAAAATTTTTTTTTTTTTTTTTTTT
MA1268.1	AT1G69570	Pso04G00430.0_SALAT_promoter	544	570	-	9.37879	9.42e-05	0.0402	AATCCACTTTTAGTACTTTTATGCATC
MA1268.1	AT1G69570	Pso04G00430.0_SALAT_promoter	619	645	-	9.37879	9.42e-05	0.0402	TTAGAACTTTATTGTGTAAATTTTTAA
MA1404.1	BPC1	Pso04G00430.0_SALAT_promoter	1383	1406	+	3.30303	1.88e-05	0.0425	AAAAAACTGAAAGAAATAAAAAGA
MA1277.1	Adof1	Pso04G00430.0_SALAT_promoter	1670	1690	+	11.9697	3.89e-05	0.0428	AAAATATAAAAGTTACAATAT
MA1373.1	IDD2	Pso04G00430.0_SALAT_promoter	74	88	-	10.1951	2.56e-05	0.0475	AATTACAAAACAAAA
MA1373.1	IDD2	Pso04G00430.0_SALAT_promoter	178	192	-	10.1951	2.56e-05	0.0475	AATTACAAAACAAAA
MA1373.1	IDD2	Pso04G00430.0_SALAT_promoter	1543	1557	+	9.71951	3.03e-05	0.0475	TGCAAAAAAAAAAAA
MA1373.1	IDD2	Pso04G00430.0_SALAT_promoter	1545	1559	+	9.15854	3.72e-05	0.0475	CAAAAAAAAAAAAAA
MA1373.1	IDD2	Pso04G00430.0_SALAT_promoter	1546	1560	+	8.47561	4.68e-05	0.0475	AAAAAAAAAAAAAAA
MA1373.1	IDD2	Pso04G00430.0_SALAT_promoter	1547	1561	+	8.47561	4.68e-05	0.0475	AAAAAAAAAAAAAAA
MA1373.1	IDD2	Pso04G00430.0_SALAT_promoter	1548	1562	+	8.47561	4.68e-05	0.0475	AAAAAAAAAAAAAAA
MA1373.1	IDD2	Pso04G00430.0_SALAT_promoter	1549	1563	+	8.47561	4.68e-05	0.0475	AAAAAAAAAAAAAAA
MA1373.1	IDD2	Pso04G00430.0_SALAT_promoter	1550	1564	+	8.47561	4.68e-05	0.0475	AAAAAAAAAAAAAAA
MA1373.1	IDD2	Pso04G00430.0_SALAT_promoter	1551	1565	+	8.47561	4.68e-05	0.0475	AAAAAAAAAAAAAAA
MA1277.1	Adof1	Pso04G00430.0_SALAT_promoter	1623	1643	+	11.6667	4.81e-05	0.0476	AGGTAAAAAAAGTTAGATTTA
MA1379.1	SOL1	Pso04G00430.0_SALAT_promoter	500	514	+	13.5075	1.07e-05	0.048	ATTAAAAATTTACAC
MA1365.1	AT5G47660	Pso04G00430.0_SALAT_promoter	1663	1677	-	15.5857	2.13e-06	0.0496	TATATTTTTTACCCT
MA1274.1	OBP3	Pso04G00440.0_SALR_promoter	1561	1581	-	15.3333	2.93e-06	0.0023	TTCTCTTTTCTTTCTTTTAGT
MA1281.1	AT5G02460	Pso04G00440.0_SALR_promoter	1562	1582	+	14.7576	4.84e-06	0.00413	CTAAAAGAAAGAAAAGAGAAT
MA1268.1	AT1G69570	Pso04G00440.0_SALR_promoter	1557	1583	-	14.1364	6.45e-06	0.00791	AATTCTCTTTTCTTTCTTTTAGTCGGT
MA1267.1	AT5G66940	Pso04G00440.0_SALR_promoter	1556	1584	-	12.803	1.65e-05	0.00928	GAATTCTCTTTTCTTTCTTTTAGTCGGTT
MA1274.1	OBP3	Pso04G00440.0_SALR_promoter	1563	1583	-	11.2879	4.42e-05	0.0149	AATTCTCTTTTCTTTCTTTTA
MA1278.1	OBP1	Pso04G00440.0_SALR_promoter	1563	1583	-	14.0455	7.13e-06	0.0207	AATTCTCTTTTCTTTCTTTTA
MA0954.2	ATHB7	Pso04G00440.0_SALR_promoter	601	613	-	17.4091	5.32e-07	0.0264	TCAATGATTGGAA
MA1272.1	AT2G28810	Pso04G00440.0_SALR_promoter	1562	1582	-	13.5152	1.24e-05	0.027	ATTCTCTTTTCTTTCTTTTAG
MA1279.1	COG1	Pso04G00440.0_SALR_promoter	1563	1583	+	13.5152	1.25e-05	0.0305	TAAAAGAAAGAAAAGAGAATT
MA1281.1	AT5G02460	Pso04G00450.0_THS_promoter	1968	1988	+	14	8.33e-06	0.00615	AAAAAAGATGATATATAATGG
MA1267.1	AT5G66940	Pso04G00450.0_THS_promoter	1962	1990	-	13.3939	1.14e-05	0.00742	AGCCATTATATATCATCTTTTTTTTTATA
MA1277.1	Adof1	Pso04G00450.0_THS_promoter	1963	1983	+	13.4545	1.24e-05	0.0236	ATAAAAAAAAAGATGATATAT
MA1273.1	dof4.2	Pso04G00450.0_THS_promoter	1964	1982	+	14.3636	7.47e-06	0.0255	TAAAAAAAAAGATGATATA
MA1272.1	AT2G28810	Pso04G00450.0_THS_promoter	1968	1988	-	12.8788	1.96e-05	0.0351	CCATTATATATCATCTTTTTT
MA1404.1	BPC1	Pso04G00450.0_THS_promoter	1415	1438	-	2.63636	2.34e-05	0.0443	CATAGAGAGAACTAGAGAAAACAT
# FIMO (Find Individual Motif Occurrences): Version 5.3.0 compiled on Apr 12 2021 at 08:07:40
# The format of this file is described at http://meme-suite.org/doc/fimo-output-format.html.
# fimo ./JASPAR2018_CORE_plants_non-redundant_pfms.meme ./BIA-genes-promoter.fa
