# Supplementary material for: Three chromosome-scale Papaver genomes reveal punctuated patchwork evolution of the morphinan and noscapine biosynthesis pathway
Source: Nat Commun. 2021 Oct 15;12:6030. doi: 10.1038/s41467-021-26330-8 (PMC8521590; doi:10.1038/s41467-021-26330-8)
Supplement: Supplementary file 15 — Source Data [file 41467_2021_26330_MOESM15_ESM.zip]

Archive with 57 entries (56 files):
- Source Data/
- Source Data/Fig. 1b, c , Supplementary Fig. 12 and 13 Syntenic blocks across Papaver genomes.xlsx
- Source Data/Fig. 1b, Supplementary Fig. 12 P. setigerum chromosomes length.txt
- Source Data/Fig. 1b, Supplementary Fig. 12 P. setigerum.gc.txt
- Source Data/Fig. 1b, Supplementary Fig. 12 P. setigerum.gene.txt
- Source Data/Fig. 1b, Supplementary Fig. 12 P. setigerum.repeat.txt
- Source Data/Fig. 1d Ks_all_used.txt
- Source Data/Fig. 1e 48 single copy genes.xlsx
- Source Data/Fig. 2 Distributions of numbers of chromosomal fissions and fusions.xlsx
- Source Data/Fig. 2 Genes with protochromosome information.xlsx
- Source Data/Fig. 3a, Supplementary Fig. 25 The syntenic relationships in the donor and recipient loci.xlsx
- Source Data/Fig. 4a, Supplementary Figs. 27-35 Syntenic relatinoships associated with BIA genes.xlsx
- Source Data/Fig. 4a, Supplementary Figs. 27-35 The Top hits of BlastP results.xlsx
- Source Data/Fig. 5a Gene expression of STORR related genes.xlsx
- Source Data/Fig. 5c and Supplementary Fig. 40f Merged Hi-C contact chr15 morphinan branch copy.txt
- Source Data/Fig. 5c and Supplementary Fig. 40f Merged Hi-C contact chr8 morphinan branch copy.txt
- Source Data/Fig. 5d Morphinan gene promoter.txt
- Source Data/Fig. 6 Copy number and expression of genes on morphinan biosynthetic pathway.xlsx
- Source Data/Supplementary Fig. 12 P. rhoeas chromosomes length.txt
- Source Data/Supplementary Fig. 12 P. rhoeas.gc.txt
- Source Data/Supplementary Fig. 12 P. rhoeas.gene.txt
- Source Data/Supplementary Fig. 12 P. rhoeas.repeat.txt
- Source Data/Supplementary Fig. 12 P. somniferum chromosomes length.txt
- Source Data/Supplementary Fig. 12 P. somniferum.gc.txt
- Source Data/Supplementary Fig. 12 P. somniferum.gene.txt
- Source Data/Supplementary Fig. 12 P. somniferum.repeat.txt
- Source Data/Supplementary Fig. 14 The gene duplication types in three species.xlsx
- Source Data/Supplementary Fig. 15 The number of copies of gene with WGD type.xlsx
- Source Data/Supplementary Fig. 16 pathway enrichment.txt
- Source Data/Supplementary Fig. 17a P. somniferum and Grape.collinearity.txt
- Source Data/Supplementary Fig. 17b P.setigerum and Grape.collinearity.txt
- Source Data/Supplementary Fig. 17c P. rhoeas and Grape.collinearity.txt
- Source Data/Supplementary Fig. 18a P. somniferum and AEK.collinearity.txt
- Source Data/Supplementary Fig. 18b P.setigerum and AEK.collinearity.txt
- Source Data/Supplementary Fig. 18c P. rhoeas and AEK.collinearity.txt
- Source Data/Supplementary Fig. 18g AEK and pre-WGD-1 ancestor.collinearity.txt
- Source Data/Supplementary Fig. 18h AEK and post-WGD-1 ancestor.collinearity.txt
- Source Data/Supplementary Fig. 20 Simulations with infinite sites assumption.xlsx
- Source Data/Supplementary Fig. 21a pre-WGD-1 ancestor and P. rhoeas.collinearity.txt
- Source Data/Supplementary Fig. 21a pre-WGD-1 ancestor and P. setigerum.collinearity.txt
- Source Data/Supplementary Fig. 21a pre-WGD-1 ancestor and P. somniferum.collinearity.txt
- Source Data/Supplementary Fig. 21b post-WGD-1 ancestor and P. setigerum.collinearity.txt
- Source Data/Supplementary Fig. 21b post-WGD-1 ancestor and P. somniferum.collinearity.txt
- Source Data/Supplementary Fig. 21b pre-WGD-1 ancestor and post-WGD-1 ancestor.collinearity.txt
- Source Data/Supplementary Fig. 22 The KEGG enrichment of genes around the genome rearrangement breakpoint.xlsx
- Source Data/Supplementary Fig. 26 DNA transponse annotation of STORR related loci.txt
- Source Data/Supplementary Fig. 36 Identities between genes related with BIA gene cluster.xlsx
- Source Data/Supplementary Fig. 38 Gene expression profiles.xlsx
- Source Data/Supplementary Fig. 39 The detected loops in P. somniferum based on Hi-C data.xlsx
- Source Data/Supplementary Fig. 4, 6 and 7 Chromosome length.xlsx
- Source Data/Supplementary Fig. 40b Replicate 1 Hi-C contact of chr15 morphinan branch copy.txt
- Source Data/Supplementary Fig. 40b Replicate 1 Hi-C contact of chr8 morphinan branch copy.txt
- Source Data/Supplementary Fig. 40d Replicate 2 Hi-C contact of chr15 morphinan branch copy.txt
- Source Data/Supplementary Fig. 40d Replicate 2 Hi-C contact of chr8 morphinan branch copy.txt
- Source Data/Supplementary Fig. 41 Morphinan gene cds.txt
- Source Data/Supplementary Fig. 42a Syntenic relatinoships of T6ODM, COR, and CODM.xlsx
- Source Data/Supplementary Fig. 42b Gene expression of each gene copy in three species.xlsx
