# Supplementary material for: Three chromosome-scale Papaver genomes reveal punctuated patchwork evolution of the morphinan and noscapine biosynthesis pathway
Source: Nat Commun. 2021 Oct 15;12:6030. doi: 10.1038/s41467-021-26330-8 (PMC8521590; doi:10.1038/s41467-021-26330-8)
Supplement: Supplementary file 15 — Source Data [file 41467_2021_26330_MOESM15_ESM.zip › Source Data/Fig. 1b, c , Supplementary Fig. 12 and 13 Syntenic blocks across Papaver genomes.xlsx]

## Sheet: Sheet1
Syntenic blocks detected by MCScanX with default parameters in the three Papaver genomes
P. rhoeas						P. setigerum						P. somniferum						P. rhoeas vs P. somniferum						P. setigerum vs P. somniferum						P. rhoeas vs P. setigerum
############### Parameters ###############						############### Parameters ###############						############### Parameters ###############						############### Parameters ###############						############### Parameters ###############						############### Parameters ###############
# MATCH_SCORE: 50						# MATCH_SCORE: 50						# MATCH_SCORE: 50						# MATCH_SCORE: 50						# MATCH_SCORE: 50						# MATCH_SCORE: 50
# MATCH_SIZE: 5						# MATCH_SIZE: 5						# MATCH_SIZE: 5						# MATCH_SIZE: 5						# MATCH_SIZE: 5						# MATCH_SIZE: 5
# GAP_PENALTY: -1						# GAP_PENALTY: -1						# GAP_PENALTY: -1						# GAP_PENALTY: -1						# GAP_PENALTY: -1						# GAP_PENALTY: -1
# OVERLAP_WINDOW: 5						# OVERLAP_WINDOW: 5						# OVERLAP_WINDOW: 5						# OVERLAP_WINDOW: 5						# OVERLAP_WINDOW: 5						# OVERLAP_WINDOW: 5
# E_VALUE: 1e-05						# E_VALUE: 1e-05						# E_VALUE: 1e-05						# E_VALUE: 1e-05						# E_VALUE: 1e-05						# E_VALUE: 1e-05
# MAX GAPS: 25						# MAX GAPS: 25						# MAX GAPS: 25						# MAX GAPS: 25						# MAX GAPS: 25						# MAX GAPS: 25
############### Statistics ###############						############### Statistics ###############						############### Statistics ###############						############### Statistics ###############						############### Statistics ###############						############### Statistics ###############
# Number of collinear genes: 7181, Percentage: 17.32						# Number of collinear genes: 71351, Percentage: 66.99						# Number of collinear genes: 29009, Percentage: 52.44						# Number of collinear genes: 48172, Percentage: 49.77						# Number of collinear genes: 112471, Percentage: 69.50						# Number of collinear genes: 79735, Percentage: 53.88
# Number of all genes: 41470						# Number of all genes: 106517						# Number of all genes: 55318						# Number of all genes: 96788						# Number of all genes: 161835						# Number of all genes: 147987
##########################################						##########################################						##########################################						##########################################						##########################################						##########################################
## Alignment 0: score=578.0 e_value=1.7e-41 N=16 chr1&chr1 plus						## Alignment 0: score=4044.0 e_value=0 N=85 chr1&chr1 plus						## Alignment 0: score=488.0 e_value=1.1e-20 N=10 chr1&chr1 minus						## Alignment 0: score=5596.0 e_value=0 N=118 chr1&chr4 plus						## Alignment 0: score=608.0 e_value=6.9e-39 N=15 chr1&chr1 plus						## Alignment 0: score=252.0 e_value=6.9e-12 N=6 chr1&chr1 minus
0- 0:	Prh01G26210.0	Prh01G28250.0	4e-91			0- 0:	Pse01G04000.0	Pse01G47660.0	0			0- 0:	Pso01G55590.0	Pso01G56660.0	0			0- 0:	Pso01G09620.0	Prh04G33880.0	0			0- 0:	Pse01G65250.0	Pso01G29690.0	3e-81			0- 0:	Pse01G02660.0	Prh01G50050.0	0
0- 1:	Prh01G26280.0	Prh01G28410.0	0			0- 1:	Pse01G04040.0	Pse01G47690.0	0			0- 1:	Pso01G55600.0	Pso01G56650.0	0			0- 1:	Pso01G09650.0	Prh04G33900.0	7e-109			0- 1:	Pse01G65260.0	Pso01G29760.0	2e-57			0- 1:	Pse01G02670.0	Prh01G50000.0	1e-63
0- 2:	Prh01G26510.0	Prh01G28420.0	6e-06			0- 2:	Pse01G04050.0	Pse01G47700.0	0			0- 2:	Pso01G55610.0	Pso01G56640.0	0			0- 2:	Pso01G09660.0	Prh04G33910.0	0			0- 2:	Pse01G65340.0	Pso01G29890.0	2e-10			0- 2:	Pse01G02700.0	Prh01G49990.0	0
0- 3:	Prh01G26630.0	Prh01G28440.0	0			0- 3:	Pse01G04070.0	Pse01G47710.0	1e-147			0- 3:	Pso01G55700.0	Pso01G56630.0	2e-128			0- 3:	Pso01G09670.0	Prh04G33920.0	7e-126			0- 3:	Pse01G65350.0	Pso01G29970.0	0			0- 3:	Pse01G02950.0	Prh01G49860.0	0
0- 4:	Prh01G26680.0	Prh01G28500.0	1e-36			0- 4:	Pse01G04080.0	Pse01G47720.0	1e-19			0- 4:	Pso01G55710.0	Pso01G56610.0	0			0- 4:	Pso01G09700.0	Prh04G33940.0	6e-44			0- 4:	Pse01G65400.0	Pso01G30080.0	0			0- 4:	Pse01G02960.0	Prh01G49850.0	8e-34
0- 5:	Prh01G26920.0	Prh01G28550.0	1e-18			0- 5:	Pse01G04110.0	Pse01G47740.0	1e-47			0- 5:	Pso01G55730.0	Pso01G56600.0	0			0- 5:	Pso01G09720.0	Prh04G33970.0	8e-87			0- 5:	Pse01G65490.0	Pso01G30220.0	8e-147			0- 5:	Pse01G03040.0	Prh01G49660.0	1e-24
0- 6:	Prh01G26930.0	Prh01G28650.0	2e-13			0- 6:	Pse01G04120.0	Pse01G47750.0	1e-85			0- 6:	Pso01G55750.0	Pso01G56590.0	0			0- 6:	Pso01G09750.0	Prh04G33990.0	8e-83			0- 6:	Pse01G65530.0	Pso01G30370.0	0			## Alignment 1: score=22410.0 e_value=0 N=457 chr1&chr4 plus
0- 7:	Prh01G26960.0	Prh01G28840.0	4e-75			0- 7:	Pse01G04130.0	Pse01G47770.0	0			0- 7:	Pso01G55760.0	Pso01G56580.0	0			0- 7:	Pso01G09780.0	Prh04G34030.0	2e-104			0- 7:	Pse01G65540.0	Pso01G30480.0	2e-122			1- 0:	Pse01G68980.0	Prh04G14160.0	0
0- 8:	Prh01G26970.0	Prh01G29030.0	4e-18			0- 8:	Pse01G04150.0	Pse01G47780.0	3e-26			0- 8:	Pso01G55770.0	Pso01G56560.0	0			0- 8:	Pso01G09790.0	Prh04G34060.0	9e-115			0- 8:	Pse01G65580.0	Pso01G30600.0	0			1- 1:	Pse01G68990.0	Prh04G14170.0	0
0- 9:	Prh01G27050.0	Prh01G29150.0	0			0- 9:	Pse01G04160.0	Pse01G47790.0	0			0- 9:	Pso01G55780.0	Pso01G56550.0	0			0- 9:	Pso01G09820.0	Prh04G34100.0	1e-119			0- 9:	Pse01G65610.0	Pso01G30670.0	7e-175			1- 2:	Pse01G69000.0	Prh04G14180.0	6e-123
0- 10:	Prh01G27170.0	Prh01G29240.0	6e-46			0- 10:	Pse01G04180.0	Pse01G47800.0	1e-78			## Alignment 1: score=338.0 e_value=1e-11 N=7 chr1&chr10 plus						0- 10:	Pso01G09860.0	Prh04G34110.0	0			0- 10:	Pse01G65650.0	Pso01G30840.0	0			1- 3:	Pse01G69010.0	Prh04G14190.0	0
0- 11:	Prh01G27230.0	Prh01G29270.0	5e-89			0- 11:	Pse01G04250.0	Pse01G47820.0	3e-177			1- 0:	Pso01G44200.0	Pso10G02770.0	2e-41			0- 11:	Pso01G09880.0	Prh04G34120.0	0			0- 11:	Pse01G65660.0	Pso01G30850.0	6e-152			1- 4:	Pse01G69040.0	Prh04G14200.0	0
0- 12:	Prh01G27420.0	Prh01G29290.0	1e-30			0- 12:	Pse01G04260.0	Pse01G47840.0	3e-153			1- 1:	Pso01G44240.0	Pso10G02780.0	1e-80			0- 12:	Pso01G09900.0	Prh04G34130.0	0			0- 12:	Pse01G65690.0	Pso01G30880.0	0			1- 5:	Pse01G69050.0	Prh04G14220.0	1e-97
0- 13:	Prh01G27640.0	Prh01G29360.0	6e-19			0- 13:	Pse01G04300.0	Pse01G47910.0	6e-141			1- 2:	Pso01G44250.0	Pso10G02800.0	4e-117			0- 13:	Pso01G09920.0	Prh04G34160.0	0			0- 13:	Pse01G65720.0	Pso01G31050.0	1e-34			1- 6:	Pse01G69060.0	Prh04G14230.0	0
0- 14:	Prh01G27690.0	Prh01G29480.0	6e-118			0- 14:	Pse01G04310.0	Pse01G47920.0	0			1- 3:	Pso01G44270.0	Pso10G02810.0	1e-119			0- 14:	Pso01G09930.0	Prh04G34170.0	0			0- 14:	Pse01G65800.0	Pso01G31250.0	2e-36			1- 7:	Pse01G69070.0	Prh04G14240.0	0
0- 15:	Prh01G27940.0	Prh01G29510.0	0			0- 15:	Pse01G04340.0	Pse01G47960.0	0			1- 4:	Pso01G44310.0	Pso10G02830.0	1e-164			0- 15:	Pso01G09940.0	Prh04G34180.0	0			## Alignment 1: score=498.0 e_value=1.3e-24 N=11 chr1&chr1 plus						1- 8:	Pse01G69090.0	Prh04G14250.0	6e-179
## Alignment 1: score=553.0 e_value=4.3e-35 N=12 chr1&chr1 plus						0- 16:	Pse01G04360.0	Pse01G47970.0	0			1- 5:	Pso01G44330.0	Pso10G02840.0	0			0- 16:	Pso01G09960.0	Prh04G34220.0	0			1- 0:	Pse01G30860.0	Pso01G46080.0	0			1- 9:	Pse01G69100.0	Prh04G14260.0	8e-55
1- 0:	Prh01G40490.0	Prh01G58960.0	0			0- 17:	Pse01G04370.0	Pse01G47990.0	9e-178			1- 6:	Pso01G44370.0	Pso10G02850.0	0			0- 17:	Pso01G10000.0	Prh04G34240.0	0			1- 1:	Pse01G30910.0	Pso01G46120.0	6e-72			1- 10:	Pse01G69110.0	Prh04G14270.0	0
1- 1:	Prh01G40500.0	Prh01G58970.0	0			0- 18:	Pse01G04380.0	Pse01G48000.0	2e-157			## Alignment 2: score=590.0 e_value=4.4e-33 N=13 chr1&chr10 minus						0- 18:	Pso01G10010.0	Prh04G34250.0	0			1- 2:	Pse01G30920.0	Pso01G46150.0	2e-132			1- 11:	Pse01G69120.0	Prh04G14280.0	0
1- 2:	Prh01G40520.0	Prh01G58990.0	1e-65			0- 19:	Pse01G04400.0	Pse01G48020.0	8e-63			2- 0:	Pso01G44790.0	Pso10G04470.0	5e-121			0- 19:	Pso01G10030.0	Prh04G34260.0	0			1- 3:	Pse01G30930.0	Pso01G46160.0	0			1- 12:	Pse01G69140.0	Prh04G14290.0	1e-104
1- 3:	Prh01G40530.0	Prh01G59000.0	0			0- 20:	Pse01G04410.0	Pse01G48030.0	0			2- 1:	Pso01G44820.0	Pso10G04410.0	0			0- 20:	Pso01G10040.0	Prh04G34270.0	0			1- 4:	Pse01G30960.0	Pso01G46180.0	4e-96			1- 13:	Pse01G69150.0	Prh04G14320.0	1e-151
1- 4:	Prh01G40550.0	Prh01G59020.0	0			0- 21:	Pse01G04440.0	Pse01G48070.0	4e-48			2- 2:	Pso01G44840.0	Pso10G04400.0	0			0- 21:	Pso01G10070.0	Prh04G34300.0	8e-51			1- 5:	Pse01G31000.0	Pso01G46260.0	3e-59			1- 14:	Pse01G69160.0	Prh04G14330.0	0
1- 5:	Prh01G40560.0	Prh01G59080.0	0			0- 22:	Pse01G04450.0	Pse01G48140.0	1e-41			2- 3:	Pso01G44850.0	Pso10G04390.0	0			0- 22:	Pso01G10080.0	Prh04G34340.0	0			1- 6:	Pse01G31060.0	Pso01G46410.0	5e-24			1- 15:	Pse01G69180.0	Prh04G14340.0	0
1- 6:	Prh01G40630.0	Prh01G59320.0	0			0- 23:	Pse01G04470.0	Pse01G48160.0	4e-31			2- 4:	Pso01G44990.0	Pso10G04340.0	3e-124			0- 23:	Pso01G10110.0	Prh04G34360.0	0			1- 7:	Pse01G31100.0	Pso01G46420.0	2e-43			1- 16:	Pse01G69190.0	Prh04G14350.0	0
1- 7:	Prh01G40640.0	Prh01G59330.0	4e-46			0- 24:	Pse01G04490.0	Pse01G48170.0	0			2- 5:	Pso01G45010.0	Pso10G04270.0	3e-70			0- 24:	Pso01G10120.0	Prh04G34400.0	0			1- 8:	Pse01G31130.0	Pso01G46430.0	3e-49			1- 17:	Pse01G69210.0	Prh04G14370.0	0
1- 8:	Prh01G40660.0	Prh01G59340.0	2e-31			0- 25:	Pse01G04530.0	Pse01G48180.0	0			2- 6:	Pso01G45040.0	Pso10G04200.0	1e-26			0- 25:	Pso01G10140.0	Prh04G34470.0	0			1- 9:	Pse01G31140.0	Pso01G46480.0	1e-159			1- 18:	Pse01G69220.0	Prh04G14380.0	0
1- 9:	Prh01G40770.0	Prh01G59380.0	0			0- 26:	Pse01G04610.0	Pse01G48210.0	2e-99			2- 7:	Pso01G45060.0	Pso10G04190.0	5e-151			0- 26:	Pso01G10150.0	Prh04G34480.0	1e-69			1- 10:	Pse01G31160.0	Pso01G46630.0	3e-19			1- 19:	Pse01G69260.0	Prh04G14390.0	0
1- 10:	Prh01G40790.0	Prh01G59450.0	7e-56			0- 27:	Pse01G04620.0	Pse01G48220.0	6e-158			2- 8:	Pso01G45130.0	Pso10G04180.0	4e-54			0- 27:	Pso01G10160.0	Prh04G34490.0	0			## Alignment 2: score=468.0 e_value=9e-28 N=12 chr1&chr1 plus						1- 20:	Pse01G69270.0	Prh04G14400.0	0
1- 11:	Prh01G40800.0	Prh01G59460.0	0			0- 28:	Pse01G04630.0	Pse01G48230.0	2e-180			2- 9:	Pso01G45180.0	Pso10G04160.0	0			0- 28:	Pso01G10220.0	Prh04G34570.0	2e-154			2- 0:	Pse01G19130.0	Pso01G40540.0	2e-89			1- 21:	Pse01G69280.0	Prh04G14420.0	0
## Alignment 2: score=413.0 e_value=7.2e-21 N=9 chr1&chr1 plus						0- 29:	Pse01G04650.0	Pse01G48240.0	4e-92			2- 10:	Pso01G45230.0	Pso10G04030.0	6e-159			0- 29:	Pso01G10270.0	Prh04G34600.0	4e-22			2- 1:	Pse01G19290.0	Pso01G40680.0	3e-120			1- 22:	Pse01G69300.0	Prh04G14430.0	0
2- 0:	Prh01G39820.0	Prh01G59310.0	3e-91			0- 30:	Pse01G04660.0	Pse01G48270.0	0			2- 11:	Pso01G45260.0	Pso10G04010.0	6e-69			0- 30:	Pso01G10290.0	Prh04G34610.0	2e-110			2- 2:	Pse01G19470.0	Pso01G40740.0	2e-54			1- 23:	Pse01G69310.0	Prh04G14440.0	1e-54
2- 1:	Prh01G39850.0	Prh01G59320.0	0			0- 31:	Pse01G04670.0	Pse01G48280.0	0			2- 12:	Pso01G45310.0	Pso10G03980.0	2e-96			0- 31:	Pso01G10300.0	Prh04G34620.0	3e-81			2- 3:	Pse01G19500.0	Pso01G40750.0	0			1- 24:	Pse01G69320.0	Prh04G14460.0	0
2- 2:	Prh01G39950.0	Prh01G59340.0	4e-37			0- 32:	Pse01G04690.0	Pse01G48340.0	7e-110			## Alignment 3: score=483.0 e_value=1.1e-24 N=11 chr1&chr10 minus						0- 32:	Pso01G10310.0	Prh04G34630.0	0			2- 4:	Pse01G19590.0	Pso01G40760.0	0			1- 25:	Pse01G69340.0	Prh04G14490.0	4e-107
2- 3:	Prh01G40040.0	Prh01G59380.0	0			0- 33:	Pse01G04710.0	Pse01G48350.0	0			3- 0:	Pso01G46080.0	Pso10G05810.0	0			0- 33:	Pso01G10340.0	Prh04G34650.0	0			2- 5:	Pse01G19650.0	Pso01G40770.0	0			1- 26:	Pse01G69350.0	Prh04G14500.0	0
2- 4:	Prh01G40080.0	Prh01G59390.0	2e-137			0- 34:	Pse01G04740.0	Pse01G48360.0	1e-166			3- 1:	Pso01G46120.0	Pso10G05760.0	0			0- 34:	Pso01G10360.0	Prh04G34700.0	0			2- 6:	Pse01G19710.0	Pso01G40970.0	2e-167			1- 27:	Pse01G69360.0	Prh04G14510.0	0
2- 5:	Prh01G40130.0	Prh01G59470.0	2e-75			0- 35:	Pse01G04800.0	Pse01G48390.0	1e-163			3- 2:	Pso01G46150.0	Pso10G05730.0	2e-136			0- 35:	Pso01G10380.0	Prh04G34730.0	0			2- 7:	Pse01G19940.0	Pso01G41230.0	0			1- 28:	Pse01G69370.0	Prh04G14520.0	0
2- 6:	Prh01G40140.0	Prh01G59480.0	0			0- 36:	Pse01G04810.0	Pse01G48440.0	0			3- 3:	Pso01G46160.0	Pso10G05720.0	0			0- 36:	Pso01G10390.0	Prh04G34770.0	0			2- 8:	Pse01G20010.0	Pso01G41300.0	8e-162			1- 29:	Pse01G69380.0	Prh04G14530.0	0
2- 7:	Prh01G40150.0	Prh01G59500.0	0			0- 37:	Pse01G04830.0	Pse01G48460.0	0			3- 4:	Pso01G46170.0	Pso10G05700.0	5e-86			0- 37:	Pso01G10400.0	Prh04G34790.0	8e-132			2- 9:	Pse01G20050.0	Pso01G41320.0	0			1- 30:	Pse01G69390.0	Prh04G14540.0	0
2- 8:	Prh01G40200.0	Prh01G59580.0	0			0- 38:	Pse01G04850.0	Pse01G48480.0	0			3- 5:	Pso01G46180.0	Pso10G05660.0	7e-98			0- 38:	Pso01G10410.0	Prh04G34800.0	3e-69			2- 10:	Pse01G20070.0	Pso01G41520.0	0			1- 31:	Pse01G69400.0	Prh04G14550.0	0
## Alignment 3: score=342.0 e_value=2.2e-15 N=8 chr1&chr1 plus						0- 39:	Pse01G04860.0	Pse01G48500.0	4e-95			3- 6:	Pso01G46290.0	Pso10G05590.0	2e-36			0- 39:	Pso01G10420.0	Prh04G34810.0	9e-70			2- 11:	Pse01G20210.0	Pso01G41610.0	0			1- 32:	Pse01G69440.0	Prh04G14570.0	7e-163
3- 0:	Prh01G26800.0	Prh01G29090.0	0			0- 40:	Pse01G04880.0	Pse01G48540.0	0			3- 7:	Pso01G46410.0	Pso10G05540.0	9e-38			0- 40:	Pso01G10440.0	Prh04G34870.0	2e-77			## Alignment 3: score=279.0 e_value=7.6e-09 N=6 chr1&chr1 plus						1- 33:	Pse01G69460.0	Prh04G14580.0	2e-134
3- 1:	Prh01G26850.0	Prh01G29250.0	0			0- 41:	Pse01G04900.0	Pse01G48590.0	0			3- 8:	Pso01G46420.0	Pso10G05510.0	2e-49			0- 41:	Pso01G10450.0	Prh04G34880.0	1e-60			3- 0:	Pse01G23350.0	Pso01G35970.0	1e-151			1- 34:	Pse01G69470.0	Prh04G14590.0	0
3- 2:	Prh01G26950.0	Prh01G29300.0	0			0- 42:	Pse01G04910.0	Pse01G48600.0	8e-141			3- 9:	Pso01G46630.0	Pso10G05270.0	6e-60			0- 42:	Pso01G10460.0	Prh04G34900.0	0			3- 1:	Pse01G23380.0	Pso01G36040.0	0			1- 35:	Pse01G69480.0	Prh04G14600.0	5e-43
3- 3:	Prh01G26980.0	Prh01G29320.0	1e-08			0- 43:	Pse01G04920.0	Pse01G48610.0	8e-175			3- 10:	Pso01G46740.0	Pso10G05150.0	6e-152			0- 43:	Pso01G10530.0	Prh04G34980.0	5e-06			3- 2:	Pse01G23420.0	Pso01G36080.0	8e-116			1- 36:	Pse01G69550.0	Prh04G14690.0	0
3- 4:	Prh01G27000.0	Prh01G29330.0	8e-90			0- 44:	Pse01G04930.0	Pse01G48620.0	2e-145			## Alignment 4: score=331.0 e_value=1e-14 N=7 chr1&chr10 minus						0- 44:	Pso01G10560.0	Prh04G35030.0	3e-18			3- 3:	Pse01G23440.0	Pso01G36100.0	0			1- 37:	Pse01G69560.0	Prh04G14700.0	0
3- 5:	Prh01G27040.0	Prh01G29400.0	4e-25			0- 45:	Pse01G04950.0	Pse01G48640.0	6e-112			4- 0:	Pso01G46980.0	Pso10G05490.0	2e-117			0- 45:	Pso01G10570.0	Prh04G35100.0	3e-116			3- 4:	Pse01G23500.0	Pso01G36170.0	0			1- 38:	Pse01G69570.0	Prh04G14710.0	9e-104
3- 6:	Prh01G27050.0	Prh01G29430.0	9e-172			0- 46:	Pse01G04980.0	Pse01G48660.0	0			4- 1:	Pso01G46990.0	Pso10G05480.0	8e-40			0- 46:	Pso01G10640.0	Prh04G35310.0	0			3- 5:	Pse01G23560.0	Pso01G36190.0	4e-62			1- 39:	Pse01G69600.0	Prh04G14720.0	0
3- 7:	Prh01G27290.0	Prh01G29510.0	0			0- 47:	Pse01G04990.0	Pse01G48670.0	0			4- 2:	Pso01G47080.0	Pso10G05460.0	0			0- 47:	Pso01G10670.0	Prh04G35320.0	0			## Alignment 4: score=261.0 e_value=1.2e-09 N=6 chr1&chr1 plus						1- 40:	Pse01G69610.0	Prh04G14730.0	5e-164
## Alignment 4: score=335.0 e_value=1.6e-19 N=8 chr1&chr1 plus						0- 48:	Pse01G05000.0	Pse01G48680.0	1e-78			4- 3:	Pso01G47090.0	Pso10G05450.0	5e-129			0- 48:	Pso01G10680.0	Prh04G35330.0	2e-53			4- 0:	Pse01G24430.0	Pso01G28460.0	5e-66			1- 41:	Pse01G69640.0	Prh04G14740.0	0
4- 0:	Prh01G50850.0	Prh01G55480.0	1e-38			0- 49:	Pse01G05010.0	Pse01G48690.0	0			4- 4:	Pso01G47110.0	Pso10G05430.0	0			0- 49:	Pso01G10690.0	Prh04G35340.0	2e-12			4- 1:	Pse01G24440.0	Pso01G28570.0	8e-84			1- 42:	Pse01G69660.0	Prh04G14750.0	8e-71
4- 1:	Prh01G50910.0	Prh01G55540.0	0			0- 50:	Pse01G05020.0	Pse01G48700.0	0			4- 5:	Pso01G47190.0	Pso10G05370.0	7e-18			0- 50:	Pso01G10710.0	Prh04G35590.0	8e-155			4- 2:	Pse01G24460.0	Pso01G28590.0	0			1- 43:	Pse01G69680.0	Prh04G14770.0	0
4- 2:	Prh01G51140.0	Prh01G55740.0	5e-130			0- 51:	Pse01G05190.0	Pse01G48870.0	0			4- 6:	Pso01G47210.0	Pso10G05330.0	2e-18			0- 51:	Pso01G10760.0	Prh04G35600.0	1e-42			4- 3:	Pse01G24500.0	Pso01G28670.0	4e-69			1- 44:	Pse01G69690.0	Prh04G14780.0	0
4- 3:	Prh01G51240.0	Prh01G55750.0	2e-125			0- 52:	Pse01G05200.0	Pse01G48880.0	3e-154			## Alignment 5: score=296.0 e_value=5.2e-09 N=6 chr1&chr10 minus						0- 52:	Pso01G10780.0	Prh04G35610.0	0			4- 4:	Pse01G24620.0	Pso01G28850.0	5e-61			1- 45:	Pse01G69700.0	Prh04G14790.0	0
4- 4:	Prh01G51370.0	Prh01G55760.0	0			0- 53:	Pse01G05240.0	Pse01G48890.0	0			5- 0:	Pso01G42730.0	Pso10G02720.0	0			0- 53:	Pso01G10790.0	Prh04G35620.0	4e-131			4- 5:	Pse01G24660.0	Pso01G28900.0	0			1- 46:	Pse01G69730.0	Prh04G14800.0	0
4- 5:	Prh01G51380.0	Prh01G55770.0	0			0- 54:	Pse01G05330.0	Pse01G49010.0	2e-55			5- 1:	Pso01G42740.0	Pso10G02710.0	3e-62			0- 54:	Pso01G10810.0	Prh04G35630.0	2e-99			## Alignment 5: score=964.0 e_value=4.3e-62 N=21 chr1&chr1 minus						1- 47:	Pse01G69740.0	Prh04G14810.0	0
4- 6:	Prh01G51420.0	Prh01G55790.0	0			0- 55:	Pse01G05410.0	Pse01G49110.0	2e-49			5- 2:	Pso01G42750.0	Pso10G02690.0	0			0- 55:	Pso01G10820.0	Prh04G35640.0	7e-105			5- 0:	Pse01G74410.0	Pso01G38220.0	0			1- 48:	Pse01G69750.0	Prh04G14820.0	0
4- 7:	Prh01G51570.0	Prh01G55860.0	0			0- 56:	Pse01G05420.0	Pse01G49140.0	4e-154			5- 3:	Pso01G42780.0	Pso10G02680.0	2e-45			0- 56:	Pso01G10870.0	Prh04G35660.0	5e-138			5- 1:	Pse01G74420.0	Pso01G38180.0	6e-30			1- 49:	Pse01G69760.0	Prh04G14830.0	4e-137
## Alignment 5: score=330.0 e_value=2e-13 N=7 chr1&chr1 plus						0- 57:	Pse01G05430.0	Pse01G49180.0	1e-104			5- 4:	Pso01G42800.0	Pso10G02670.0	0			0- 57:	Pso01G10910.0	Prh04G35680.0	2e-148			5- 2:	Pse01G74450.0	Pso01G38170.0	0			1- 50:	Pse01G69770.0	Prh04G14850.0	3e-155
5- 0:	Prh01G45570.0	Prh01G56210.0	6e-30			0- 58:	Pse01G05440.0	Pse01G49190.0	4e-70			5- 5:	Pso01G42810.0	Pso10G02660.0	2e-94			0- 58:	Pso01G10920.0	Prh04G35730.0	0			5- 3:	Pse01G74480.0	Pso01G38140.0	0			1- 51:	Pse01G69790.0	Prh04G14870.0	7e-120
5- 1:	Prh01G45580.0	Prh01G56230.0	0			0- 59:	Pse01G05460.0	Pse01G49210.0	0			## Alignment 6: score=270.0 e_value=9.9e-10 N=6 chr1&chr10 minus						0- 59:	Pso01G10940.0	Prh04G35780.0	0			5- 4:	Pse01G74500.0	Pso01G38120.0	5e-54			1- 52:	Pse01G69800.0	Prh04G14880.0	6e-79
5- 2:	Prh01G45630.0	Prh01G56240.0	3e-163			0- 60:	Pse01G05530.0	Pse01G49300.0	3e-77			6- 0:	Pso01G45390.0	Pso10G06190.0	8e-153			0- 60:	Pso01G10950.0	Prh04G35790.0	0			5- 5:	Pse01G74520.0	Pso01G38090.0	4e-147			1- 53:	Pse01G69810.0	Prh04G14890.0	0
5- 3:	Prh01G45660.0	Prh01G56300.0	1e-89			0- 61:	Pse01G05570.0	Pse01G49320.0	3e-74			6- 1:	Pso01G45570.0	Pso10G06110.0	0			0- 61:	Pso01G10970.0	Prh04G35800.0	0			5- 6:	Pse01G74530.0	Pso01G38060.0	2e-28			1- 54:	Pse01G69820.0	Prh04G14900.0	0
5- 4:	Prh01G45670.0	Prh01G56310.0	2e-78			0- 62:	Pse01G05680.0	Pse01G49330.0	7e-61			6- 2:	Pso01G45580.0	Pso10G06100.0	0			0- 62:	Pso01G10980.0	Prh04G35810.0	1e-21			5- 7:	Pse01G74610.0	Pso01G37960.0	2e-168			1- 55:	Pse01G69840.0	Prh04G14910.0	1e-81
5- 5:	Prh01G45780.0	Prh01G56320.0	1e-64			0- 63:	Pse01G05700.0	Pse01G49340.0	0			6- 3:	Pso01G45660.0	Pso10G06070.0	1e-54			0- 63:	Pso01G11010.0	Prh04G35850.0	5e-164			5- 8:	Pse01G74670.0	Pso01G37890.0	0			1- 56:	Pse01G69850.0	Prh04G14920.0	3e-49
5- 6:	Prh01G45790.0	Prh01G56330.0	7e-28			0- 64:	Pse01G05730.0	Pse01G49360.0	0			6- 4:	Pso01G45700.0	Pso10G06050.0	0			0- 64:	Pso01G11030.0	Prh04G35880.0	6e-144			5- 9:	Pse01G74710.0	Pso01G37870.0	9e-108			1- 57:	Pse01G69910.0	Prh04G14950.0	6e-150
## Alignment 6: score=326.0 e_value=2.7e-25 N=7 chr1&chr1 plus						0- 65:	Pse01G05740.0	Pse01G49370.0	0			6- 5:	Pso01G45720.0	Pso10G06010.0	3e-152			0- 65:	Pso01G11050.0	Prh04G35920.0	4e-48			5- 10:	Pse01G74730.0	Pso01G37800.0	2e-61			1- 58:	Pse01G69940.0	Prh04G14970.0	2e-114
6- 0:	Prh01G02530.0	Prh01G03800.0	1e-41			0- 66:	Pse01G05750.0	Pse01G49380.0	2e-46			## Alignment 7: score=956.0 e_value=1.6e-63 N=21 chr1&chr2 plus						0- 66:	Pso01G11060.0	Prh04G35940.0	2e-45			5- 11:	Pse01G74760.0	Pso01G37760.0	3e-118			1- 59:	Pse01G69960.0	Prh04G14980.0	7e-133
6- 1:	Prh01G02700.0	Prh01G03880.0	5e-106			0- 67:	Pse01G05780.0	Pse01G49410.0	2e-127			7- 0:	Pso01G37240.0	Pso02G01570.0	0			0- 67:	Pso01G11090.0	Prh04G35960.0	0			5- 12:	Pse01G74770.0	Pso01G37750.0	8e-124			1- 60:	Pse01G69970.0	Prh04G15010.0	0
6- 2:	Prh01G02710.0	Prh01G03890.0	0			0- 68:	Pse01G05790.0	Pse01G49420.0	0			7- 1:	Pso01G37250.0	Pso02G01580.0	0			0- 68:	Pso01G11120.0	Prh04G36070.0	1e-73			5- 13:	Pse01G74780.0	Pso01G37720.0	2e-166			1- 61:	Pse01G70000.0	Prh04G15040.0	0
6- 3:	Prh01G02720.0	Prh01G03900.0	2e-95			0- 69:	Pse01G05830.0	Pse01G49440.0	2e-96			7- 2:	Pso01G37300.0	Pso02G01680.0	0			0- 69:	Pso01G11130.0	Prh04G36170.0	0			5- 14:	Pse01G74810.0	Pso01G37590.0	0			1- 62:	Pse01G70010.0	Prh04G15050.0	0
6- 4:	Prh01G02740.0	Prh01G03990.0	0			0- 70:	Pse01G05840.0	Pse01G49500.0	0			7- 3:	Pso01G37450.0	Pso02G01740.0	0			0- 70:	Pso01G11150.0	Prh04G36190.0	1e-83			5- 15:	Pse01G74820.0	Pso01G37580.0	0			1- 63:	Pse01G70020.0	Prh04G15070.0	0
6- 5:	Prh01G02750.0	Prh01G04000.0	7e-69			0- 71:	Pse01G05850.0	Pse01G49510.0	2e-108			7- 4:	Pso01G37540.0	Pso02G01800.0	0			0- 71:	Pso01G11180.0	Prh04G36200.0	0			5- 16:	Pse01G74830.0	Pso01G37540.0	0			1- 64:	Pse01G70030.0	Prh04G15080.0	3e-105
6- 6:	Prh01G02760.0	Prh01G04010.0	0			0- 72:	Pse01G05860.0	Pse01G49520.0	0			7- 5:	Pso01G37580.0	Pso02G01810.0	0			0- 72:	Pso01G11190.0	Prh04G36210.0	0			5- 17:	Pse01G74880.0	Pso01G37450.0	0			1- 65:	Pse01G70050.0	Prh04G15090.0	9e-150
## Alignment 7: score=316.0 e_value=1.4e-12 N=7 chr1&chr1 plus						0- 73:	Pse01G05870.0	Pse01G49570.0	0			7- 6:	Pso01G37590.0	Pso02G01820.0	0			0- 73:	Pso01G11200.0	Prh04G36230.0	1e-95			5- 18:	Pse01G74930.0	Pso01G37300.0	0			1- 66:	Pse01G70060.0	Prh04G15100.0	6e-112
7- 0:	Prh01G51130.0	Prh01G51860.0	4e-155			0- 74:	Pse01G05880.0	Pse01G49620.0	0			7- 7:	Pso01G37720.0	Pso02G01840.0	2e-166			0- 74:	Pso01G11240.0	Prh04G36250.0	2e-152			5- 19:	Pse01G75020.0	Pso01G37250.0	0			1- 67:	Pse01G70090.0	Prh04G15110.0	0
7- 1:	Prh01G51170.0	Prh01G51890.0	0			0- 75:	Pse01G05900.0	Pse01G49630.0	0			7- 8:	Pso01G37750.0	Pso02G01850.0	1e-127			0- 75:	Pso01G11250.0	Prh04G36260.0	2e-180			5- 20:	Pse01G75030.0	Pso01G37240.0	0			1- 68:	Pse01G70100.0	Prh04G15130.0	0
7- 2:	Prh01G51270.0	Prh01G52000.0	0			0- 76:	Pse01G05920.0	Pse01G49640.0	0			7- 9:	Pso01G37760.0	Pso02G01860.0	7e-118			0- 76:	Pso01G11280.0	Prh04G36290.0	1e-119			## Alignment 6: score=653.0 e_value=1.2e-40 N=15 chr1&chr1 minus						1- 69:	Pse01G70110.0	Prh04G15140.0	0
7- 3:	Prh01G51360.0	Prh01G52090.0	0			0- 77:	Pse01G05940.0	Pse01G49660.0	0			7- 10:	Pso01G37870.0	Pso02G01920.0	9e-108			0- 77:	Pso01G11290.0	Prh04G36320.0	0			6- 0:	Pse01G75060.0	Pso01G32570.0	1e-109			1- 70:	Pse01G70120.0	Prh04G15150.0	0
7- 4:	Prh01G51430.0	Prh01G52100.0	0			0- 78:	Pse01G05990.0	Pse01G49680.0	0			7- 11:	Pso01G37890.0	Pso02G01970.0	0			0- 78:	Pso01G11300.0	Prh04G36330.0	1e-112			6- 1:	Pse01G75070.0	Pso01G32420.0	6e-11			1- 71:	Pse01G70140.0	Prh04G15160.0	3e-137
7- 5:	Prh01G51460.0	Prh01G52130.0	0			0- 79:	Pse01G06050.0	Pse01G49790.0	3e-154			7- 12:	Pso01G37960.0	Pso02G02030.0	1e-173			0- 79:	Pso01G11350.0	Prh04G36380.0	9e-103			6- 2:	Pse01G75150.0	Pso01G32220.0	0			1- 72:	Pse01G70160.0	Prh04G15190.0	0
7- 6:	Prh01G51520.0	Prh01G52170.0	0			0- 80:	Pse01G06140.0	Pse01G49920.0	1e-129			7- 13:	Pso01G38050.0	Pso02G02050.0	0			0- 80:	Pso01G11430.0	Prh04G36480.0	0			6- 3:	Pse01G75160.0	Pso01G32100.0	0			1- 73:	Pse01G70170.0	Prh04G15200.0	2e-60
## Alignment 8: score=279.0 e_value=3.3e-14 N=7 chr1&chr1 plus						0- 81:	Pse01G06160.0	Pse01G49930.0	0			7- 14:	Pso01G38060.0	Pso02G02100.0	4e-22			0- 81:	Pso01G11450.0	Prh04G36670.0	1e-173			6- 4:	Pse01G75180.0	Pso01G31980.0	1e-22			1- 74:	Pse01G70190.0	Prh04G15210.0	0
8- 0:	Prh01G26210.0	Prh01G28840.0	4e-91			0- 82:	Pse01G06190.0	Pse01G49940.0	0			7- 15:	Pso01G38070.0	Pso02G02110.0	5e-62			0- 82:	Pso01G11510.0	Prh04G36760.0	3e-25			6- 5:	Pse01G75210.0	Pso01G31870.0	0			1- 75:	Pse01G70230.0	Prh04G15290.0	0
8- 1:	Prh01G26220.0	Prh01G28850.0	2e-19			0- 83:	Pse01G06200.0	Pse01G49970.0	0			7- 16:	Pso01G38120.0	Pso02G02130.0	9e-58			0- 83:	Pso01G11520.0	Prh04G36770.0	0			6- 6:	Pse01G75220.0	Pso01G31850.0	0			1- 76:	Pse01G70250.0	Prh04G15300.0	0
8- 2:	Prh01G26290.0	Prh01G29000.0	6e-19			0- 84:	Pse01G06220.0	Pse01G50010.0	7e-106			7- 17:	Pso01G38140.0	Pso02G02150.0	0			0- 84:	Pso01G11530.0	Prh04G36780.0	2e-42			6- 7:	Pse01G75300.0	Pso01G31740.0	0			1- 77:	Pse01G70260.0	Prh04G15310.0	0
8- 3:	Prh01G26340.0	Prh01G29240.0	3e-06			## Alignment 1: score=1723.0 e_value=9.3e-140 N=37 chr1&chr1 plus						7- 18:	Pso01G38170.0	Pso02G02180.0	0			0- 85:	Pso01G11550.0	Prh04G36790.0	0			6- 8:	Pse01G75370.0	Pso01G31650.0	0			1- 78:	Pse01G70340.0	Prh04G15360.0	1e-87
8- 4:	Prh01G26370.0	Prh01G29290.0	6e-37			1- 0:	Pse01G08470.0	Pse01G43760.0	5e-29			7- 19:	Pso01G38180.0	Pso02G02230.0	2e-31			0- 86:	Pso01G11570.0	Prh04G36800.0	0			6- 9:	Pse01G75390.0	Pso01G31620.0	9e-127			1- 79:	Pse01G70360.0	Prh04G15380.0	0
8- 5:	Prh01G26390.0	Prh01G29370.0	1e-60			1- 1:	Pse01G08660.0	Pse01G43940.0	0			7- 20:	Pso01G38220.0	Pso02G02250.0	0			0- 87:	Pso01G11580.0	Prh04G36810.0	0			6- 10:	Pse01G75420.0	Pso01G31580.0	2e-107			1- 80:	Pse01G70370.0	Prh04G15390.0	0
8- 6:	Prh01G26630.0	Prh01G29510.0	0			1- 2:	Pse01G08690.0	Pse01G43960.0	0			## Alignment 8: score=833.0 e_value=7.8e-49 N=18 chr1&chr2 plus						0- 88:	Pso01G11590.0	Prh04G36820.0	0			6- 11:	Pse01G75450.0	Pso01G31570.0	0			1- 81:	Pse01G70380.0	Prh04G15400.0	5e-136
## Alignment 9: score=269.0 e_value=2.6e-08 N=6 chr1&chr1 plus						1- 3:	Pse01G08700.0	Pse01G43970.0	3e-174			8- 0:	Pso01G32710.0	Pso02G00570.0	2e-117			0- 89:	Pso01G11630.0	Prh04G36870.0	0			6- 12:	Pse01G75460.0	Pso01G31520.0	2e-95			1- 82:	Pse01G70390.0	Prh04G15410.0	7e-52
9- 0:	Prh01G26800.0	Prh01G29300.0	0			1- 4:	Pse01G08720.0	Pse01G44010.0	0			8- 1:	Pso01G32720.0	Pso02G00590.0	0			0- 90:	Pso01G11640.0	Prh04G36880.0	0			6- 13:	Pse01G75480.0	Pso01G31500.0	0			1- 83:	Pse01G70400.0	Prh04G15420.0	0
9- 1:	Prh01G26850.0	Prh01G29330.0	0			1- 5:	Pse01G08740.0	Pse01G44020.0	0			8- 2:	Pso01G32750.0	Pso02G00610.0	8e-57			0- 91:	Pso01G11660.0	Prh04G36900.0	2e-137			6- 14:	Pse01G75500.0	Pso01G31480.0	0			1- 84:	Pse01G70420.0	Prh04G15430.0	0
9- 2:	Prh01G26870.0	Prh01G29390.0	2e-85			1- 6:	Pse01G08750.0	Pse01G44030.0	0			8- 3:	Pso01G32830.0	Pso02G00630.0	3e-59			0- 92:	Pso01G11670.0	Prh04G36910.0	3e-106			## Alignment 7: score=650.0 e_value=2.3e-35 N=14 chr1&chr1 minus						1- 85:	Pse01G70430.0	Prh04G15440.0	0
9- 3:	Prh01G26950.0	Prh01G29440.0	0			1- 7:	Pse01G08760.0	Pse01G44040.0	0			8- 4:	Pso01G32840.0	Pso02G00640.0	0			0- 93:	Pso01G11680.0	Prh04G36920.0	1e-172			7- 0:	Pse01G76090.0	Pso01G37000.0	5e-136			1- 86:	Pse01G70520.0	Prh04G15450.0	4e-100
9- 4:	Prh01G27040.0	Prh01G29460.0	1e-35			1- 8:	Pse01G08780.0	Pse01G44050.0	0			8- 5:	Pso01G32950.0	Pso02G00730.0	0			0- 94:	Pso01G11690.0	Prh04G36930.0	9e-157			7- 1:	Pse01G76180.0	Pso01G36990.0	6e-126			1- 87:	Pse01G70560.0	Prh04G15460.0	2e-10
9- 5:	Prh01G27050.0	Prh01G29540.0	0			1- 9:	Pse01G08800.0	Pse01G44090.0	1e-173			8- 6:	Pso01G32960.0	Pso02G00740.0	0			0- 95:	Pso01G11700.0	Prh04G36940.0	5e-69			7- 2:	Pse01G76200.0	Pso01G36980.0	5e-31			1- 88:	Pse01G70600.0	Prh04G15510.0	0
## Alignment 10: score=262.0 e_value=2.1e-10 N=6 chr1&chr1 plus						1- 10:	Pse01G08810.0	Pse01G44110.0	5e-76			8- 7:	Pso01G33000.0	Pso02G00770.0	0			0- 96:	Pso01G11730.0	Prh04G36960.0	1e-121			7- 3:	Pse01G76220.0	Pso01G36930.0	3e-59			1- 89:	Pse01G70640.0	Prh04G15550.0	0
10- 0:	Prh01G02500.0	Prh01G04050.0	2e-163			1- 11:	Pse01G08840.0	Pse01G44150.0	0			8- 8:	Pso01G33010.0	Pso02G00790.0	0			0- 97:	Pso01G11740.0	Prh04G37050.0	2e-23			7- 4:	Pse01G76230.0	Pso01G36920.0	1e-98			1- 90:	Pse01G70650.0	Prh04G15560.0	0
10- 1:	Prh01G02530.0	Prh01G04070.0	2e-97			1- 12:	Pse01G08850.0	Pse01G44160.0	0			8- 9:	Pso01G33060.0	Pso02G00820.0	4e-118			0- 98:	Pso01G11750.0	Prh04G37090.0	1e-168			7- 5:	Pse01G76250.0	Pso01G36870.0	6e-141			1- 91:	Pse01G70670.0	Prh04G15570.0	0
10- 2:	Prh01G02550.0	Prh01G04180.0	7e-141			1- 13:	Pse01G08870.0	Pse01G44190.0	5e-69			8- 10:	Pso01G33100.0	Pso02G00920.0	5e-35			0- 99:	Pso01G11770.0	Prh04G37100.0	1e-92			7- 6:	Pse01G76300.0	Pso01G36850.0	3e-161			1- 92:	Pse01G70680.0	Prh04G15580.0	0
10- 3:	Prh01G02560.0	Prh01G04200.0	0			1- 14:	Pse01G08880.0	Pse01G44200.0	6e-132			8- 11:	Pso01G33150.0	Pso02G00950.0	2e-54			0-100:	Pso01G11800.0	Prh04G37120.0	0			7- 7:	Pse01G76360.0	Pso01G36830.0	0			1- 93:	Pse01G70690.0	Prh04G15590.0	0
10- 4:	Prh01G02570.0	Prh01G04450.0	5e-72			1- 15:	Pse01G08890.0	Pse01G44210.0	0			8- 12:	Pso01G33170.0	Pso02G00960.0	1e-105			0-101:	Pso01G11810.0	Prh04G37130.0	0			7- 8:	Pse01G76380.0	Pso01G36720.0	0			1- 94:	Pse01G70700.0	Prh04G15620.0	2e-158
10- 5:	Prh01G02580.0	Prh01G04470.0	0			1- 16:	Pse01G08900.0	Pse01G44220.0	0			8- 13:	Pso01G33230.0	Pso02G01020.0	0			0-102:	Pso01G11830.0	Prh04G37140.0	0			7- 9:	Pse01G76400.0	Pso01G36610.0	4e-10			1- 95:	Pse01G70740.0	Prh04G15630.0	0
## Alignment 11: score=250.0 e_value=3.2e-11 N=6 chr1&chr1 plus						1- 17:	Pse01G08940.0	Pse01G44240.0	0			8- 14:	Pso01G33380.0	Pso02G01040.0	2e-76			0-103:	Pso01G11840.0	Prh04G37170.0	8e-37			7- 10:	Pse01G76420.0	Pso01G36600.0	0			1- 96:	Pse01G70750.0	Prh04G15640.0	0
11- 0:	Prh01G34690.0	Prh01G37620.0	3e-30			1- 18:	Pse01G08960.0	Pse01G44260.0	0			8- 15:	Pso01G33400.0	Pso02G01080.0	1e-135			0-104:	Pso01G11850.0	Prh04G37180.0	1e-153			7- 11:	Pse01G76440.0	Pso01G36590.0	7e-25			1- 97:	Pse01G70770.0	Prh04G15650.0	8e-70
11- 1:	Prh01G34920.0	Prh01G37670.0	2e-96			1- 19:	Pse01G08970.0	Pse01G44270.0	0			8- 16:	Pso01G33430.0	Pso02G01090.0	1e-27			0-105:	Pso01G11890.0	Prh04G37200.0	0			7- 12:	Pse01G76460.0	Pso01G36580.0	3e-37			1- 98:	Pse01G70780.0	Prh04G15660.0	2e-106
11- 2:	Prh01G34960.0	Prh01G37690.0	3e-47			1- 20:	Pse01G09010.0	Pse01G44300.0	3e-123			8- 17:	Pso01G33440.0	Pso02G01110.0	4e-37			0-106:	Pso01G11900.0	Prh04G37230.0	0			7- 13:	Pse01G76480.0	Pso01G36570.0	0			1- 99:	Pse01G70810.0	Prh04G15690.0	0
11- 3:	Prh01G34990.0	Prh01G37700.0	3e-133			1- 21:	Pse01G09090.0	Pse01G44350.0	0			## Alignment 9: score=784.0 e_value=2.3e-47 N=17 chr1&chr2 plus						0-107:	Pso01G11930.0	Prh04G37330.0	0			## Alignment 8: score=585.0 e_value=3.8e-30 N=13 chr1&chr1 minus						1-100:	Pse01G70830.0	Prh04G15700.0	0
11- 4:	Prh01G35120.0	Prh01G37710.0	7e-156			1- 22:	Pse01G09110.0	Pse01G44360.0	1e-149			9- 0:	Pso01G36500.0	Pso02G00130.0	4e-13			0-108:	Pso01G11980.0	Prh04G37370.0	0			8- 0:	Pse01G75520.0	Pso01G33440.0	4e-37			1-101:	Pse01G70840.0	Prh04G15710.0	5e-141
11- 5:	Prh01G35240.0	Prh01G37760.0	0			1- 23:	Pse01G09170.0	Pse01G44380.0	0			9- 1:	Pso01G36570.0	Pso02G00160.0	0			0-109:	Pso01G11990.0	Prh04G37380.0	0			8- 1:	Pse01G75540.0	Pso01G33400.0	2e-135			1-102:	Pse01G70880.0	Prh04G15740.0	0
## Alignment 12: score=1625.0 e_value=4.5e-139 N=37 chr1&chr1 minus						1- 24:	Pse01G09190.0	Pse01G44390.0	0			9- 2:	Pso01G36580.0	Pso02G00180.0	1e-37			0-110:	Pso01G12010.0	Prh04G37400.0	0			8- 2:	Pse01G75600.0	Pso01G33230.0	0			1-103:	Pse01G70890.0	Prh04G15750.0	0
12- 0:	Prh01G46970.0	Prh01G55030.0	3e-26			1- 25:	Pse01G09220.0	Pse01G44420.0	9e-89			9- 3:	Pso01G36590.0	Pso02G00200.0	7e-33			0-111:	Pso01G12030.0	Prh04G37430.0	5e-125			8- 3:	Pse01G75650.0	Pso01G33170.0	4e-105			1-104:	Pse01G70900.0	Prh04G15770.0	0
12- 1:	Prh01G47020.0	Prh01G54980.0	0			1- 26:	Pse01G09360.0	Pse01G44450.0	0			9- 4:	Pso01G36600.0	Pso02G00220.0	0			0-112:	Pso01G12040.0	Prh04G37440.0	0			8- 4:	Pse01G75660.0	Pso01G33150.0	6e-58			1-105:	Pse01G70910.0	Prh04G15780.0	0
12- 2:	Prh01G47030.0	Prh01G54930.0	2e-47			1- 27:	Pse01G09370.0	Pse01G44460.0	3e-166			9- 5:	Pso01G36610.0	Pso02G00230.0	3e-07			0-113:	Pso01G12050.0	Prh04G37450.0	7e-115			8- 5:	Pse01G75700.0	Pso01G33110.0	1e-120			1-106:	Pse01G70920.0	Prh04G15790.0	0
12- 3:	Prh01G47050.0	Prh01G54890.0	7e-20			1- 28:	Pse01G09600.0	Pse01G44630.0	3e-43			9- 6:	Pso01G36720.0	Pso02G00250.0	0			0-114:	Pso01G12080.0	Prh04G37460.0	3e-76			8- 6:	Pse01G75840.0	Pso01G33000.0	3e-71			1-107:	Pse01G70950.0	Prh04G15820.0	0
12- 4:	Prh01G47060.0	Prh01G54880.0	0			1- 29:	Pse01G09640.0	Pse01G44660.0	4e-41			9- 7:	Pso01G36830.0	Pso02G00270.0	0			0-115:	Pso01G12100.0	Prh04G37580.0	1e-18			8- 7:	Pse01G75890.0	Pso01G32960.0	0			1-108:	Pse01G70960.0	Prh04G15830.0	1e-130
12- 5:	Prh01G47100.0	Prh01G54840.0	7e-68			1- 30:	Pse01G09730.0	Pse01G44850.0	1e-149			9- 8:	Pso01G36850.0	Pso02G00340.0	2e-163			0-116:	Pso01G12110.0	Prh04G37610.0	1e-19			8- 8:	Pse01G75900.0	Pso01G32950.0	0			1-109:	Pse01G70970.0	Prh04G15840.0	5e-73
12- 6:	Prh01G47160.0	Prh01G54790.0	3e-10			1- 31:	Pse01G09770.0	Pse01G44890.0	1e-151			9- 9:	Pso01G36870.0	Pso02G00380.0	5e-144			0-117:	Pso01G12130.0	Prh04G37620.0	3e-42			8- 9:	Pse01G75990.0	Pso01G32840.0	0			1-110:	Pse01G70990.0	Prh04G15850.0	0
12- 7:	Prh01G47190.0	Prh01G54760.0	2e-12			1- 32:	Pse01G09790.0	Pse01G44910.0	0			9- 10:	Pso01G36910.0	Pso02G00390.0	2e-173			## Alignment 1: score=629.0 e_value=1.1e-31 N=13 chr1&chr4 plus						8- 10:	Pse01G76010.0	Pso01G32830.0	6e-110			1-111:	Pse01G71000.0	Prh04G15860.0	5e-54
12- 8:	Prh01G47310.0	Prh01G54680.0	5e-44			1- 33:	Pse01G09880.0	Pse01G44920.0	1e-59			9- 11:	Pso01G36930.0	Pso02G00410.0	9e-60			1- 0:	Pso01G09240.0	Prh04G38220.0	0			8- 11:	Pse01G76030.0	Pso01G32750.0	2e-53			1-112:	Pse01G71010.0	Prh04G15870.0	0
12- 9:	Prh01G47400.0	Prh01G54660.0	2e-37			1- 34:	Pse01G09900.0	Pse01G44930.0	4e-91			9- 12:	Pso01G36980.0	Pso02G00430.0	2e-31			1- 1:	Pso01G09310.0	Prh04G38240.0	1e-21			8- 12:	Pse01G76050.0	Pso01G32720.0	0			1-113:	Pse01G71020.0	Prh04G15880.0	2e-123
12- 10:	Prh01G47530.0	Prh01G54640.0	1e-27			1- 35:	Pse01G09920.0	Pse01G44950.0	0			9- 13:	Pso01G36990.0	Pso02G00450.0	8e-126			1- 2:	Pso01G09380.0	Prh04G38260.0	2e-151			## Alignment 9: score=559.0 e_value=3.1e-30 N=13 chr1&chr1 minus						1-114:	Pse01G71030.0	Prh04G15890.0	7e-147
12- 11:	Prh01G47730.0	Prh01G54510.0	0			1- 36:	Pse01G09930.0	Pse01G44960.0	2e-118			9- 14:	Pso01G37010.0	Pso02G00480.0	6e-61			1- 3:	Pso01G09390.0	Prh04G38270.0	0			9- 0:	Pse01G32260.0	Pso01G45310.0	5e-96			1-115:	Pse01G71040.0	Prh04G15900.0	0
12- 12:	Prh01G47760.0	Prh01G54420.0	5e-68			## Alignment 2: score=779.0 e_value=2.7e-42 N=16 chr1&chr1 plus						9- 15:	Pso01G37100.0	Pso02G00530.0	3e-97			1- 4:	Pso01G09410.0	Prh04G38300.0	0			9- 1:	Pse01G32300.0	Pso01G45260.0	1e-28			1-116:	Pse01G71060.0	Prh04G15920.0	0
12- 13:	Prh01G47770.0	Prh01G54410.0	0			2- 0:	Pse01G02540.0	Pse01G51410.0	0			9- 16:	Pso01G37200.0	Pso02G00560.0	0			1- 5:	Pso01G09420.0	Prh04G38310.0	0			9- 2:	Pse01G32330.0	Pso01G45230.0	1e-159			1-117:	Pse01G71080.0	Prh04G15950.0	8e-102
12- 14:	Prh01G47790.0	Prh01G54380.0	2e-123			2- 1:	Pse01G02600.0	Pse01G51440.0	0			## Alignment 10: score=717.0 e_value=5.1e-42 N=16 chr1&chr2 plus						1- 6:	Pso01G09430.0	Prh04G38320.0	1e-126			9- 3:	Pse01G32370.0	Pso01G45180.0	0			1-118:	Pse01G71090.0	Prh04G15970.0	2e-156
12- 15:	Prh01G47840.0	Prh01G54340.0	3e-81			2- 2:	Pse01G02620.0	Pse01G51460.0	1e-56			10- 0:	Pso01G44420.0	Pso02G41440.0	0			1- 7:	Pso01G09450.0	Prh04G38360.0	0			9- 4:	Pse01G32390.0	Pso01G45040.0	8e-39			1-119:	Pse01G71100.0	Prh04G15980.0	1e-138
12- 16:	Prh01G47850.0	Prh01G54310.0	1e-88			2- 3:	Pse01G02630.0	Pse01G51470.0	2e-46			10- 1:	Pso01G44450.0	Pso02G41450.0	6e-91			1- 8:	Pso01G09460.0	Prh04G38370.0	0			9- 5:	Pse01G32460.0	Pso01G45010.0	3e-70			1-120:	Pse01G71110.0	Prh04G15990.0	1e-81
12- 17:	Prh01G47870.0	Prh01G54290.0	1e-126			2- 4:	Pse01G02640.0	Pse01G51480.0	6e-75			10- 2:	Pso01G44590.0	Pso02G41480.0	3e-104			1- 9:	Pso01G09480.0	Prh04G38390.0	0			9- 6:	Pse01G32540.0	Pso01G44990.0	3e-124			1-121:	Pse01G71120.0	Prh04G16000.0	0
12- 18:	Prh01G47970.0	Prh01G54260.0	2e-121			2- 5:	Pse01G02650.0	Pse01G51490.0	2e-124			10- 3:	Pso01G44790.0	Pso02G41570.0	9e-123			1- 10:	Pso01G09500.0	Prh04G38410.0	1e-43			9- 7:	Pse01G32600.0	Pso01G44850.0	0			1-122:	Pse01G71140.0	Prh04G16010.0	0
12- 19:	Prh01G48010.0	Prh01G54240.0	8e-143			2- 6:	Pse01G02660.0	Pse01G51500.0	0			10- 4:	Pso01G44820.0	Pso02G41630.0	0			1- 11:	Pso01G09510.0	Prh04G38430.0	6e-174			9- 8:	Pse01G32610.0	Pso01G44840.0	0			1-123:	Pse01G71150.0	Prh04G16020.0	0
12- 20:	Prh01G48050.0	Prh01G54200.0	0			2- 7:	Pse01G02670.0	Pse01G51530.0	0			10- 5:	Pso01G44840.0	Pso02G41640.0	0			1- 12:	Pso01G09530.0	Prh04G38440.0	4e-56			9- 9:	Pse01G32620.0	Pso01G44820.0	0			1-124:	Pse01G71160.0	Prh04G16050.0	4e-102
12- 21:	Prh01G48250.0	Prh01G54120.0	0			2- 8:	Pse01G02680.0	Pse01G51540.0	4e-147			10- 6:	Pso01G44850.0	Pso02G41650.0	0			## Alignment 2: score=621.0 e_value=3.4e-41 N=14 chr1&chr4 plus						9- 10:	Pse01G32720.0	Pso01G44790.0	9e-123			1-125:	Pse01G71270.0	Prh04G16120.0	6e-116
12- 22:	Prh01G48260.0	Prh01G54100.0	8e-08			2- 9:	Pse01G02690.0	Pse01G51550.0	2e-88			10- 7:	Pso01G44990.0	Pso02G41690.0	3e-124			2- 0:	Pso01G07290.0	Prh04G42890.0	4e-19			9- 11:	Pse01G32810.0	Pso01G44590.0	8e-105			1-126:	Pse01G71380.0	Prh04G16210.0	1e-47
12- 23:	Prh01G48320.0	Prh01G54060.0	7e-53			2- 10:	Pse01G02700.0	Pse01G51560.0	0			10- 8:	Pso01G45010.0	Pso02G41750.0	7e-78			2- 1:	Pso01G07530.0	Prh04G43020.0	0			9- 12:	Pse01G32840.0	Pso01G44450.0	1e-90			1-127:	Pse01G71400.0	Prh04G16220.0	0
12- 24:	Prh01G48350.0	Prh01G53910.0	0			2- 11:	Pse01G02710.0	Pse01G51570.0	3e-79			10- 9:	Pso01G45040.0	Pso02G41790.0	8e-39			2- 2:	Pso01G07600.0	Prh04G43030.0	3e-84			## Alignment 10: score=481.0 e_value=1.1e-23 N=11 chr1&chr1 minus						1-128:	Pse01G71430.0	Prh04G16230.0	0
12- 25:	Prh01G48390.0	Prh01G53800.0	0			2- 12:	Pse01G02730.0	Pse01G51580.0	4e-92			10- 10:	Pso01G45060.0	Pso02G41810.0	3e-141			2- 3:	Pso01G07720.0	Prh04G43120.0	0			10- 0:	Pse01G64480.0	Pso01G35520.0	1e-128			1-129:	Pse01G71450.0	Prh04G16240.0	5e-107
12- 26:	Prh01G48410.0	Prh01G53790.0	6e-116			2- 13:	Pse01G02750.0	Pse01G51590.0	0			10- 11:	Pso01G45130.0	Pso02G41820.0	4e-56			2- 4:	Pso01G07730.0	Prh04G43140.0	2e-41			10- 1:	Pse01G64610.0	Pso01G35370.0	2e-105			1-130:	Pse01G71460.0	Prh04G16250.0	0
12- 27:	Prh01G48590.0	Prh01G53770.0	0			2- 14:	Pse01G02770.0	Pse01G51600.0	3e-45			10- 12:	Pso01G45180.0	Pso02G41840.0	0			2- 5:	Pso01G07750.0	Prh04G43160.0	6e-76			10- 2:	Pse01G64740.0	Pso01G35290.0	0			1-131:	Pse01G71470.0	Prh04G16260.0	5e-83
12- 28:	Prh01G48650.0	Prh01G53760.0	7e-123			2- 15:	Pse01G02880.0	Pse01G51620.0	2e-169			10- 13:	Pso01G45230.0	Pso02G41890.0	1e-159			2- 6:	Pso01G07760.0	Prh04G43190.0	3e-110			10- 3:	Pse01G64790.0	Pso01G35260.0	3e-62			1-132:	Pse01G71490.0	Prh04G16270.0	0
12- 29:	Prh01G48660.0	Prh01G53740.0	1e-119			## Alignment 3: score=376.0 e_value=5.7e-17 N=8 chr1&chr1 plus						10- 14:	Pso01G45260.0	Pso02G41930.0	1e-28			2- 7:	Pso01G07780.0	Prh04G43200.0	2e-119			10- 4:	Pse01G64820.0	Pso01G35240.0	3e-139			1-133:	Pse01G71500.0	Prh04G16280.0	2e-177
12- 30:	Prh01G48670.0	Prh01G53680.0	7e-139			3- 0:	Pse01G13030.0	Pse01G40670.0	0			10- 15:	Pso01G45310.0	Pso02G41970.0	2e-56			2- 8:	Pso01G08040.0	Prh04G43230.0	0			10- 5:	Pse01G64840.0	Pso01G35170.0	0			1-134:	Pse01G71520.0	Prh04G16290.0	0
12- 31:	Prh01G48780.0	Prh01G53600.0	0			3- 1:	Pse01G13100.0	Pse01G40740.0	1e-109			## Alignment 11: score=633.0 e_value=1.5e-37 N=14 chr1&chr2 plus						2- 9:	Pso01G08050.0	Prh04G43270.0	0			10- 6:	Pse01G64860.0	Pso01G35140.0	0			1-135:	Pse01G71530.0	Prh04G16310.0	5e-54
12- 32:	Prh01G48790.0	Prh01G53590.0	0			3- 2:	Pse01G13110.0	Pse01G40750.0	2e-63			11- 0:	Pso01G34860.0	Pso02G11300.0	0			2- 10:	Pso01G08060.0	Prh04G43280.0	0			10- 7:	Pse01G64950.0	Pso01G35080.0	6e-36			1-136:	Pse01G71540.0	Prh04G16330.0	0
12- 33:	Prh01G49010.0	Prh01G53570.0	0			3- 3:	Pse01G13130.0	Pse01G40760.0	5e-118			11- 1:	Pso01G34950.0	Pso02G11390.0	2e-68			2- 11:	Pso01G08110.0	Prh04G43320.0	0			10- 8:	Pse01G64990.0	Pso01G34990.0	0			1-137:	Pse01G71550.0	Prh04G16340.0	4e-51
12- 34:	Prh01G49090.0	Prh01G53530.0	3e-156			3- 4:	Pse01G13160.0	Pse01G40820.0	0			11- 2:	Pso01G34990.0	Pso02G11420.0	0			2- 12:	Pso01G08120.0	Prh04G43330.0	0			10- 9:	Pse01G65020.0	Pso01G34950.0	2e-95			1-138:	Pse01G71560.0	Prh04G16350.0	0
12- 35:	Prh01G49140.0	Prh01G53520.0	5e-111			3- 5:	Pse01G13230.0	Pse01G40880.0	4e-117			11- 3:	Pso01G35080.0	Pso02G11470.0	7e-38			2- 13:	Pso01G08150.0	Prh04G43350.0	0			10- 10:	Pse01G65130.0	Pso01G34850.0	0			1-139:	Pse01G71570.0	Prh04G16360.0	5e-100
12- 36:	Prh01G49150.0	Prh01G53490.0	3e-102			3- 6:	Pse01G13260.0	Pse01G40890.0	1e-43			11- 4:	Pso01G35120.0	Pso02G11520.0	5e-44			## Alignment 3: score=475.0 e_value=1.4e-23 N=10 chr1&chr4 plus						## Alignment 11: score=474.0 e_value=8e-27 N=12 chr1&chr1 minus						1-140:	Pse01G71580.0	Prh04G16370.0	0
## Alignment 13: score=1594.0 e_value=8.9e-133 N=36 chr1&chr1 minus						3- 7:	Pse01G13270.0	Pse01G40940.0	2e-55			11- 5:	Pso01G35130.0	Pso02G11530.0	9e-27			3- 0:	Pso01G01360.0	Prh04G52440.0	0			11- 0:	Pse01G34590.0	Pso01G41690.0	0			1-141:	Pse01G71600.0	Prh04G16390.0	0
13- 0:	Prh01G49650.0	Prh01G53470.0	0			## Alignment 4: score=336.0 e_value=6.3e-14 N=7 chr1&chr1 plus						11- 6:	Pso01G35140.0	Pso02G11570.0	0			3- 1:	Pso01G01370.0	Prh04G52450.0	0			11- 1:	Pse01G34680.0	Pso01G41520.0	0			1-142:	Pse01G71620.0	Prh04G16440.0	0
13- 1:	Prh01G49660.0	Prh01G53440.0	2e-106			4- 0:	Pse01G06230.0	Pse01G47470.0	8e-42			11- 7:	Pso01G35170.0	Pso02G11590.0	7e-178			3- 2:	Pso01G01380.0	Prh04G52470.0	3e-48			11- 2:	Pse01G34720.0	Pso01G41320.0	0			1-143:	Pse01G71660.0	Prh04G16510.0	0
13- 2:	Prh01G49770.0	Prh01G53430.0	5e-135			4- 1:	Pse01G06270.0	Pse01G47500.0	2e-40			11- 8:	Pso01G35240.0	Pso02G11610.0	3e-152			3- 3:	Pso01G01390.0	Prh04G52480.0	0			11- 3:	Pse01G34770.0	Pso01G41300.0	5e-161			1-144:	Pse01G71670.0	Prh04G16520.0	0
13- 3:	Prh01G49780.0	Prh01G53420.0	0			4- 2:	Pse01G06300.0	Pse01G47510.0	0			11- 9:	Pso01G35260.0	Pso02G11620.0	2e-55			3- 4:	Pso01G01450.0	Prh04G52620.0	0			11- 4:	Pse01G34810.0	Pso01G41230.0	0			1-145:	Pse01G71680.0	Prh04G16530.0	0
13- 4:	Prh01G49920.0	Prh01G53410.0	0			4- 3:	Pse01G06310.0	Pse01G47520.0	1e-51			11- 10:	Pso01G35290.0	Pso02G11680.0	0			3- 5:	Pso01G01470.0	Prh04G52650.0	9e-109			11- 5:	Pse01G35010.0	Pso01G40970.0	6e-170			1-146:	Pse01G71700.0	Prh04G16550.0	0
13- 5:	Prh01G49960.0	Prh01G53390.0	0			4- 4:	Pse01G06320.0	Pse01G47540.0	0			11- 11:	Pso01G35300.0	Pso02G11700.0	3e-40			3- 6:	Pso01G01480.0	Prh04G52670.0	2e-166			11- 6:	Pse01G35040.0	Pso01G40770.0	0			1-147:	Pse01G71710.0	Prh04G16580.0	0
13- 6:	Prh01G49990.0	Prh01G53360.0	0			4- 5:	Pse01G06350.0	Pse01G47560.0	0			11- 12:	Pso01G35430.0	Pso02G11820.0	6e-109			3- 7:	Pso01G01510.0	Prh04G52680.0	1e-139			11- 7:	Pse01G35120.0	Pso01G40760.0	0			1-148:	Pse01G71720.0	Prh04G16590.0	0
13- 7:	Prh01G50010.0	Prh01G53350.0	1e-110			4- 6:	Pse01G06390.0	Pse01G47630.0	1e-180			11- 13:	Pso01G35580.0	Pso02G11910.0	3e-176			3- 8:	Pso01G01520.0	Prh04G52720.0	0			11- 8:	Pse01G35180.0	Pso01G40750.0	0			1-149:	Pse01G71730.0	Prh04G16600.0	0
13- 8:	Prh01G50060.0	Prh01G53330.0	2e-96			## Alignment 5: score=302.0 e_value=4.1e-12 N=7 chr1&chr1 plus						## Alignment 12: score=602.0 e_value=6e-36 N=14 chr1&chr2 plus						3- 9:	Pso01G01530.0	Prh04G52760.0	0			11- 9:	Pse01G35220.0	Pso01G40740.0	8e-38			1-150:	Pse01G71760.0	Prh04G16620.0	6e-135
13- 9:	Prh01G50140.0	Prh01G53270.0	7e-89			5- 0:	Pse01G27060.0	Pse01G70950.0	2e-172			12- 0:	Pso01G31480.0	Pso02G01130.0	0			## Alignment 4: score=428.0 e_value=5.1e-20 N=9 chr1&chr4 plus						11- 10:	Pse01G35320.0	Pso01G40680.0	3e-120			1-151:	Pse01G71780.0	Prh04G16630.0	0
13- 10:	Prh01G50160.0	Prh01G53230.0	0			5- 1:	Pse01G27180.0	Pse01G71060.0	3e-165			12- 1:	Pso01G31500.0	Pso02G01150.0	0			4- 0:	Pso01G07720.0	Prh04G40610.0	0			11- 11:	Pse01G35370.0	Pso01G40540.0	7e-85			1-152:	Pse01G71800.0	Prh04G16650.0	0
13- 11:	Prh01G50180.0	Prh01G53140.0	7e-120			5- 2:	Pse01G27220.0	Pse01G71100.0	4e-56			12- 2:	Pso01G31520.0	Pso02G01170.0	2e-95			4- 1:	Pso01G07800.0	Prh04G40710.0	0			## Alignment 12: score=446.0 e_value=6.8e-24 N=10 chr1&chr1 minus						1-153:	Pse01G71820.0	Prh04G16660.0	0
13- 12:	Prh01G50210.0	Prh01G53130.0	0			5- 3:	Pse01G27310.0	Pse01G71170.0	0			12- 3:	Pso01G31570.0	Pso02G01180.0	0			4- 2:	Pso01G07810.0	Prh04G40720.0	0			12- 0:	Pse01G31270.0	Pso01G47200.0	9e-71			1-154:	Pse01G71830.0	Prh04G16670.0	0
13- 13:	Prh01G50220.0	Prh01G53110.0	0			5- 4:	Pse01G27330.0	Pse01G71190.0	5e-46			12- 4:	Pso01G31580.0	Pso02G01210.0	4e-111			4- 3:	Pso01G07830.0	Prh04G40780.0	1e-120			12- 1:	Pse01G31320.0	Pso01G47190.0	7e-13			1-155:	Pse01G71850.0	Prh04G16690.0	3e-152
13- 14:	Prh01G50240.0	Prh01G53100.0	0			5- 5:	Pse01G27350.0	Pse01G71220.0	1e-50			12- 5:	Pso01G31620.0	Pso02G01230.0	9e-127			4- 4:	Pso01G07840.0	Prh04G40830.0	8e-112			12- 2:	Pse01G31360.0	Pso01G47110.0	0			1-156:	Pse01G71890.0	Prh04G16720.0	7e-93
13- 15:	Prh01G50280.0	Prh01G53090.0	0			5- 6:	Pse01G27450.0	Pse01G71460.0	1e-102			12- 6:	Pso01G31650.0	Pso02G01250.0	0			4- 5:	Pso01G07850.0	Prh04G40840.0	0			12- 3:	Pse01G31380.0	Pso01G47090.0	7e-129			1-157:	Pse01G71900.0	Prh04G16730.0	0
13- 16:	Prh01G50290.0	Prh01G53080.0	2e-36			## Alignment 6: score=294.0 e_value=2.5e-10 N=6 chr1&chr1 plus						12- 7:	Pso01G31740.0	Pso02G01320.0	0			4- 6:	Pso01G07870.0	Prh04G40860.0	0			12- 4:	Pse01G31390.0	Pso01G47080.0	0			1-158:	Pse01G71910.0	Prh04G16740.0	0
13- 17:	Prh01G50300.0	Prh01G53070.0	0			6- 0:	Pse01G18080.0	Pse01G36320.0	4e-121			12- 8:	Pso01G31850.0	Pso02G01400.0	0			4- 7:	Pso01G07880.0	Prh04G40870.0	3e-113			12- 5:	Pse01G31400.0	Pso01G46990.0	2e-41			1-159:	Pse01G71920.0	Prh04G16760.0	0
13- 18:	Prh01G50430.0	Prh01G52930.0	2e-124			6- 1:	Pse01G18110.0	Pse01G36340.0	6e-91			12- 9:	Pso01G31980.0	Pso02G01440.0	2e-22			4- 8:	Pso01G07920.0	Prh04G40900.0	2e-105			12- 6:	Pse01G31410.0	Pso01G46980.0	2e-117			1-160:	Pse01G71960.0	Prh04G16770.0	0
13- 19:	Prh01G50550.0	Prh01G52920.0	0			6- 2:	Pse01G18130.0	Pse01G36360.0	4e-87			12- 10:	Pso01G32100.0	Pso02G01470.0	0			## Alignment 5: score=410.0 e_value=2e-19 N=10 chr1&chr4 plus						12- 7:	Pse01G31450.0	Pso01G46750.0	9e-51			1-161:	Pse01G71970.0	Prh04G16780.0	0
13- 20:	Prh01G50560.0	Prh01G52910.0	1e-69			6- 3:	Pse01G18170.0	Pse01G36400.0	8e-131			12- 11:	Pso01G32210.0	Pso02G01480.0	0			5- 0:	Pso01G29690.0	Prh04G10510.0	6e-83			12- 8:	Pse01G31500.0	Pso01G46740.0	2e-150			1-162:	Pse01G71990.0	Prh04G16800.0	0
13- 21:	Prh01G50600.0	Prh01G52880.0	0			6- 4:	Pse01G18180.0	Pse01G36410.0	3e-71			12- 12:	Pso01G32420.0	Pso02G01540.0	6e-11			5- 1:	Pso01G29760.0	Prh04G10520.0	3e-57			12- 9:	Pse01G31590.0	Pso01G46660.0	2e-12			1-163:	Pse01G72010.0	Prh04G16810.0	0
13- 22:	Prh01G50640.0	Prh01G52840.0	0			6- 5:	Pse01G18190.0	Pse01G36420.0	6e-163			12- 13:	Pso01G32570.0	Pso02G01550.0	1e-113			5- 2:	Pso01G29910.0	Prh04G10550.0	4e-99			## Alignment 13: score=316.0 e_value=7.8e-12 N=7 chr1&chr1 minus						1-164:	Pse01G72020.0	Prh04G16820.0	0
13- 23:	Prh01G50700.0	Prh01G52800.0	0			## Alignment 7: score=286.0 e_value=2.7e-11 N=7 chr1&chr1 plus						## Alignment 13: score=474.0 e_value=8.6e-27 N=12 chr1&chr2 plus						5- 3:	Pso01G29970.0	Prh04G10580.0	0			13- 0:	Pse01G24120.0	Pso01G29430.0	2e-56			1-165:	Pse01G72040.0	Prh04G16850.0	9e-149
13- 24:	Prh01G50710.0	Prh01G52770.0	0			7- 0:	Pse01G22620.0	Pse01G28680.0	0			13- 0:	Pso01G40540.0	Pso02G38790.0	1e-85			5- 4:	Pso01G30080.0	Prh04G10630.0	0			13- 1:	Pse01G24130.0	Pso01G29420.0	0			1-166:	Pse01G72070.0	Prh04G16890.0	0
13- 25:	Prh01G50720.0	Prh01G52750.0	8e-180			7- 1:	Pse01G22720.0	Pse01G28710.0	3e-145			13- 1:	Pso01G40680.0	Pso02G38870.0	3e-120			5- 5:	Pso01G30130.0	Prh04G10690.0	0			13- 2:	Pse01G24150.0	Pso01G29400.0	8e-63			1-167:	Pse01G72090.0	Prh04G16920.0	0
13- 26:	Prh01G50980.0	Prh01G52490.0	3e-112			7- 2:	Pse01G22760.0	Pse01G28730.0	0			13- 2:	Pso01G40700.0	Pso02G38910.0	5e-101			5- 6:	Pso01G30220.0	Prh04G10740.0	2e-162			13- 3:	Pse01G24280.0	Pso01G29280.0	9e-79			1-168:	Pse01G72110.0	Prh04G16940.0	0
13- 27:	Prh01G51090.0	Prh01G52430.0	1e-136			7- 3:	Pse01G22930.0	Pse01G28740.0	1e-132			13- 3:	Pso01G40750.0	Pso02G39040.0	0			5- 7:	Pso01G30370.0	Prh04G10780.0	0			13- 4:	Pse01G24300.0	Pso01G29180.0	0			1-169:	Pse01G72120.0	Prh04G16950.0	0
13- 28:	Prh01G51300.0	Prh01G52190.0	0			7- 4:	Pse01G22990.0	Pse01G28940.0	0			13- 4:	Pso01G40760.0	Pso02G39120.0	0			5- 8:	Pso01G30480.0	Prh04G10790.0	8e-103			13- 5:	Pse01G24320.0	Pso01G29110.0	2e-95			1-170:	Pse01G72130.0	Prh04G16960.0	8e-114
13- 29:	Prh01G51340.0	Prh01G52120.0	0			7- 5:	Pse01G23000.0	Pse01G28950.0	0			13- 5:	Pso01G40770.0	Pso02G39220.0	0			5- 9:	Pso01G30670.0	Prh04G10880.0	9e-26			13- 6:	Pse01G24350.0	Pso01G29040.0	3e-111			1-171:	Pse01G72140.0	Prh04G16980.0	0
13- 30:	Prh01G51590.0	Prh01G52110.0	0			7- 6:	Pse01G23060.0	Pse01G29130.0	0			13- 6:	Pso01G40970.0	Pso02G39260.0	5e-158			## Alignment 6: score=338.0 e_value=1e-18 N=8 chr1&chr4 plus						## Alignment 14: score=291.0 e_value=1.7e-09 N=6 chr1&chr1 minus						1-172:	Pse01G72150.0	Prh04G16990.0	3e-34
13- 31:	Prh01G51710.0	Prh01G52010.0	5e-41			## Alignment 8: score=251.0 e_value=1.1e-08 N=6 chr1&chr1 plus						13- 7:	Pso01G41230.0	Pso02G39470.0	0			6- 0:	Pso01G05610.0	Prh04G44190.0	2e-90			14- 0:	Pse01G23680.0	Pso01G34150.0	7e-144			1-173:	Pse01G72160.0	Prh04G17000.0	0
13- 32:	Prh01G51750.0	Prh01G51980.0	0			8- 0:	Pse01G60130.0	Pse01G73800.0	2e-123			13- 8:	Pso01G41300.0	Pso02G39520.0	2e-161			6- 1:	Pso01G05650.0	Prh04G44310.0	9e-148			14- 1:	Pse01G23690.0	Pso01G34140.0	7e-56			1-174:	Pse01G72200.0	Prh04G17010.0	6e-47
13- 33:	Prh01G51760.0	Prh01G51940.0	0			8- 1:	Pse01G60330.0	Pse01G74030.0	0			13- 9:	Pso01G41320.0	Pso02G39560.0	0			6- 2:	Pso01G05680.0	Prh04G44330.0	6e-54			14- 2:	Pse01G23740.0	Pso01G34120.0	7e-57			1-175:	Pse01G72210.0	Prh04G17040.0	3e-62
13- 34:	Prh01G51770.0	Prh01G51920.0	7e-177			8- 2:	Pse01G60380.0	Pse01G74080.0	5e-47			13- 10:	Pso01G41520.0	Pso02G39590.0	0			6- 3:	Pso01G05760.0	Prh04G44420.0	8e-93			14- 3:	Pse01G23750.0	Pso01G34080.0	0			1-176:	Pse01G72310.0	Prh04G17160.0	5e-59
13- 35:	Prh01G51800.0	Prh01G51910.0	0			8- 3:	Pse01G60420.0	Pse01G74180.0	1e-94			13- 11:	Pso01G41610.0	Pso02G39700.0	0			6- 4:	Pso01G05990.0	Prh04G44470.0	4e-158			14- 4:	Pse01G23760.0	Pso01G34060.0	9e-08			1-177:	Pse01G72440.0	Prh04G17300.0	0
## Alignment 14: score=1575.0 e_value=1e-130 N=35 chr1&chr1 minus						8- 4:	Pse01G60540.0	Pse01G74310.0	3e-20			## Alignment 14: score=448.0 e_value=3.3e-27 N=10 chr1&chr2 plus						6- 5:	Pso01G06190.0	Prh04G44550.0	7e-146			14- 5:	Pse01G23770.0	Pso01G34040.0	0			1-178:	Pse01G72450.0	Prh04G17320.0	0
14- 0:	Prh01G41550.0	Prh01G45540.0	2e-60			8- 5:	Pse01G60570.0	Pse01G74330.0	0			14- 0:	Pso01G46740.0	Pso02G42730.0	2e-150			6- 6:	Pso01G06200.0	Prh04G44560.0	0			## Alignment 15: score=273.0 e_value=4.1e-10 N=6 chr1&chr1 minus						1-179:	Pse01G72460.0	Prh04G17330.0	5e-121
14- 1:	Prh01G41650.0	Prh01G45500.0	9e-157			## Alignment 9: score=17300.0 e_value=0 N=357 chr1&chr1 minus						14- 1:	Pso01G46750.0	Pso02G42780.0	1e-39			6- 7:	Pso01G06210.0	Prh04G44570.0	0			15- 0:	Pse01G23790.0	Pso01G34890.0	8e-10			1-180:	Pse01G72470.0	Prh04G17340.0	0
14- 2:	Prh01G41780.0	Prh01G45440.0	0			9- 0:	Pse01G12980.0	Pse01G40730.0	0			14- 2:	Pso01G46980.0	Pso02G42820.0	2e-117			## Alignment 7: score=320.0 e_value=1.8e-16 N=7 chr1&chr4 plus						15- 1:	Pse01G23850.0	Pso01G34750.0	0			1-181:	Pse01G72480.0	Prh04G17350.0	0
14- 3:	Prh01G42040.0	Prh01G45290.0	0			9- 1:	Pse01G12990.0	Pse01G40720.0	2e-179			14- 3:	Pso01G46990.0	Pso02G42830.0	2e-41			7- 0:	Pso01G10340.0	Prh04G35210.0	0			15- 2:	Pse01G23900.0	Pso01G34620.0	4e-165			1-182:	Pse01G72490.0	Prh04G17360.0	0
14- 4:	Prh01G42050.0	Prh01G45280.0	0			9- 2:	Pse01G13000.0	Pse01G40710.0	0			14- 4:	Pso01G47080.0	Pso02G42840.0	0			7- 1:	Pso01G10580.0	Prh04G35470.0	0			15- 3:	Pse01G23910.0	Pso01G34610.0	2e-134			1-183:	Pse01G72510.0	Prh04G17370.0	0
14- 5:	Prh01G42110.0	Prh01G45250.0	3e-137			9- 3:	Pse01G13010.0	Pse01G40690.0	0			14- 5:	Pso01G47090.0	Pso02G42850.0	7e-129			7- 2:	Pso01G10590.0	Prh04G35490.0	0			15- 4:	Pse01G23930.0	Pso01G34590.0	0			1-184:	Pse01G72520.0	Prh04G17420.0	6e-80
14- 6:	Prh01G42120.0	Prh01G45240.0	0			9- 4:	Pse01G13020.0	Pse01G40680.0	0			14- 6:	Pso01G47110.0	Pso02G42870.0	0			7- 3:	Pso01G10600.0	Prh04G35500.0	0			15- 5:	Pse01G23950.0	Pso01G34580.0	2e-95			1-185:	Pse01G72530.0	Prh04G17430.0	0
14- 7:	Prh01G42130.0	Prh01G45220.0	0			9- 5:	Pse01G13040.0	Pse01G40660.0	2e-142			14- 7:	Pso01G47150.0	Pso02G42980.0	5e-83			7- 4:	Pso01G10610.0	Prh04G35510.0	0			## Alignment 16: score=3279.0 e_value=8.6e-285 N=67 chr1&chr10 plus						1-186:	Pse01G72550.0	Prh04G17450.0	0
14- 8:	Prh01G42140.0	Prh01G45210.0	0			9- 6:	Pse01G13070.0	Pse01G40620.0	0			14- 8:	Pso01G47160.0	Pso02G42990.0	7e-69			7- 5:	Pso01G10640.0	Prh04G35520.0	0			16- 0:	Pse01G27420.0	Pso10G08080.0	0			1-187:	Pse01G72560.0	Prh04G17460.0	0
14- 9:	Prh01G42170.0	Prh01G45180.0	0			9- 7:	Pse01G13080.0	Pse01G40610.0	0			14- 9:	Pso01G47240.0	Pso02G43000.0	0			7- 6:	Pso01G10670.0	Prh04G35530.0	0			16- 1:	Pse01G27450.0	Pso10G08090.0	0			1-188:	Pse01G72580.0	Prh04G17490.0	3e-42
14- 10:	Prh01G42180.0	Prh01G45130.0	0			9- 8:	Pse01G13270.0	Pse01G40560.0	1e-16			## Alignment 15: score=446.0 e_value=1.4e-22 N=10 chr1&chr2 plus						## Alignment 8: score=268.0 e_value=5.1e-11 N=6 chr1&chr4 plus						16- 2:	Pse01G27460.0	Pso10G08100.0	6e-93			1-189:	Pse01G72600.0	Prh04G17500.0	0
14- 11:	Prh01G42190.0	Prh01G45110.0	0			9- 9:	Pse01G13290.0	Pse01G40550.0	0			15- 0:	Pso01G28850.0	Pso02G49040.0	3e-68			8- 0:	Pso01G07200.0	Prh04G41360.0	2e-97			16- 3:	Pse01G27470.0	Pso10G08110.0	0			1-190:	Pse01G72610.0	Prh04G17510.0	0
14- 12:	Prh01G42220.0	Prh01G45100.0	0			9- 10:	Pse01G13310.0	Pse01G40530.0	3e-122			15- 1:	Pso01G29040.0	Pso02G49270.0	2e-90			8- 1:	Pso01G07210.0	Prh04G41370.0	2e-29			16- 4:	Pse01G27500.0	Pso10G08130.0	0			1-191:	Pse01G72620.0	Prh04G17520.0	0
14- 13:	Prh01G42280.0	Prh01G45060.0	0			9- 11:	Pse01G13410.0	Pse01G40440.0	6e-120			15- 2:	Pso01G29110.0	Pso02G49300.0	2e-95			8- 2:	Pso01G07330.0	Prh04G41470.0	0			16- 5:	Pse01G27520.0	Pso10G08140.0	0			1-192:	Pse01G72630.0	Prh04G17530.0	3e-161
14- 14:	Prh01G42420.0	Prh01G45020.0	1e-39			9- 12:	Pse01G13420.0	Pse01G40420.0	0			15- 3:	Pso01G29180.0	Pso02G49320.0	0			8- 3:	Pso01G07360.0	Prh04G41550.0	0			16- 6:	Pse01G27530.0	Pso10G08160.0	0			1-193:	Pse01G72640.0	Prh04G17540.0	0
14- 15:	Prh01G42430.0	Prh01G45000.0	1e-78			9- 13:	Pse01G13430.0	Pse01G40410.0	2e-77			15- 4:	Pso01G29280.0	Pso02G49340.0	9e-79			8- 4:	Pso01G07380.0	Prh04G41670.0	3e-96			16- 7:	Pse01G27540.0	Pso10G08170.0	0			1-194:	Pse01G72670.0	Prh04G17550.0	0
14- 16:	Prh01G42450.0	Prh01G44980.0	2e-128			9- 14:	Pse01G13460.0	Pse01G40390.0	8e-26			15- 5:	Pso01G29360.0	Pso02G49400.0	3e-20			8- 5:	Pso01G07420.0	Prh04G41680.0	2e-80			16- 8:	Pse01G27550.0	Pso10G08180.0	0			1-195:	Pse01G72680.0	Prh04G17600.0	0
14- 17:	Prh01G42470.0	Prh01G44950.0	3e-159			9- 15:	Pse01G13560.0	Pse01G40280.0	0			15- 6:	Pso01G29380.0	Pso02G49410.0	4e-174			## Alignment 9: score=258.0 e_value=1.3e-12 N=6 chr1&chr4 plus						16- 9:	Pse01G27560.0	Pso10G08230.0	2e-125			1-196:	Pse01G72690.0	Prh04G17610.0	0
14- 18:	Prh01G42500.0	Prh01G44910.0	7e-82			9- 16:	Pse01G13570.0	Pse01G40270.0	0			15- 7:	Pso01G29400.0	Pso02G49440.0	8e-63			9- 0:	Pso01G26170.0	Prh04G23480.0	1e-81			16- 10:	Pse01G27570.0	Pso10G08240.0	6e-173			1-197:	Pse01G72870.0	Prh04G17830.0	1e-86
14- 19:	Prh01G42570.0	Prh01G44900.0	0			9- 17:	Pse01G13580.0	Pse01G40260.0	0			15- 8:	Pso01G29420.0	Pso02G49450.0	0			9- 1:	Pso01G26200.0	Prh04G23500.0	0			16- 11:	Pse01G27610.0	Pso10G08250.0	0			1-198:	Pse01G72880.0	Prh04G17840.0	0
14- 20:	Prh01G42580.0	Prh01G44870.0	1e-58			9- 18:	Pse01G13620.0	Pse01G40240.0	0			15- 9:	Pso01G29430.0	Pso02G49460.0	2e-56			9- 2:	Pso01G26400.0	Prh04G23590.0	0			16- 12:	Pse01G27630.0	Pso10G08270.0	1e-177			1-199:	Pse01G73090.0	Prh04G17990.0	2e-126
14- 21:	Prh01G42650.0	Prh01G44790.0	0			9- 19:	Pse01G13630.0	Pse01G40220.0	5e-156			## Alignment 16: score=410.0 e_value=3e-18 N=9 chr1&chr2 plus						9- 3:	Pso01G26410.0	Prh04G23600.0	1e-69			16- 13:	Pse01G27650.0	Pso10G08290.0	0			1-200:	Pse01G73100.0	Prh04G18000.0	1e-61
14- 22:	Prh01G42660.0	Prh01G44720.0	0			9- 20:	Pse01G13650.0	Pse01G40210.0	0			16- 0:	Pso01G34450.0	Pso02G49600.0	0			9- 4:	Pso01G26550.0	Prh04G23750.0	1e-19			16- 14:	Pse01G27660.0	Pso10G08300.0	5e-177			1-201:	Pse01G73110.0	Prh04G18010.0	0
14- 23:	Prh01G42670.0	Prh01G44710.0	7e-81			9- 21:	Pse01G13660.0	Pse01G40200.0	0			16- 1:	Pso01G34480.0	Pso02G49620.0	4e-72			9- 5:	Pso01G26570.0	Prh04G23830.0	0			16- 15:	Pse01G27690.0	Pso10G08320.0	0			1-202:	Pse01G73120.0	Prh04G18030.0	0
14- 24:	Prh01G42710.0	Prh01G44680.0	0			9- 22:	Pse01G13670.0	Pse01G40190.0	0			16- 2:	Pso01G34580.0	Pso02G49660.0	5e-94			## Alignment 10: score=6596.0 e_value=0 N=141 chr1&chr4 minus						16- 16:	Pse01G27700.0	Pso10G08350.0	0			1-203:	Pse01G73130.0	Prh04G18040.0	0
14- 25:	Prh01G42790.0	Prh01G44670.0	0			9- 23:	Pse01G13680.0	Pse01G40170.0	1e-57			16- 3:	Pso01G34590.0	Pso02G49690.0	0			10- 0:	Pso01G06600.0	Prh04G42760.0	7e-146			16- 17:	Pse01G27710.0	Pso10G08360.0	0			1-204:	Pse01G73160.0	Prh04G18080.0	3e-85
14- 26:	Prh01G42810.0	Prh01G44660.0	4e-82			9- 24:	Pse01G13710.0	Pse01G40120.0	0			16- 4:	Pso01G34610.0	Pso02G49720.0	2e-134			10- 1:	Pso01G06620.0	Prh04G42710.0	0			16- 18:	Pse01G27720.0	Pso10G08370.0	0			1-205:	Pse01G73170.0	Prh04G18090.0	4e-179
14- 27:	Prh01G42850.0	Prh01G44620.0	0			9- 25:	Pse01G13740.0	Pse01G40090.0	0			16- 5:	Pso01G34620.0	Pso02G49740.0	6e-165			10- 2:	Pso01G06630.0	Prh04G42700.0	0			16- 19:	Pse01G27730.0	Pso10G08380.0	0			1-206:	Pse01G73190.0	Prh04G18100.0	4e-74
14- 28:	Prh01G42970.0	Prh01G44480.0	0			9- 26:	Pse01G13770.0	Pse01G40070.0	8e-102			16- 6:	Pso01G34720.0	Pso02G49770.0	8e-23			10- 3:	Pso01G06650.0	Prh04G42690.0	0			16- 20:	Pse01G27740.0	Pso10G08390.0	6e-162			1-207:	Pse01G73200.0	Prh04G18120.0	3e-152
14- 29:	Prh01G42980.0	Prh01G44470.0	0			9- 27:	Pse01G13780.0	Pse01G40050.0	0			16- 7:	Pso01G34750.0	Pso02G49790.0	1e-130			10- 4:	Pso01G06660.0	Prh04G42680.0	9e-162			16- 21:	Pse01G27750.0	Pso10G08410.0	0			1-208:	Pse01G73210.0	Prh04G18130.0	0
14- 30:	Prh01G43070.0	Prh01G44450.0	3e-154			9- 28:	Pse01G13810.0	Pse01G40030.0	0			16- 8:	Pso01G34890.0	Pso02G49840.0	8e-10			10- 5:	Pso01G06670.0	Prh04G42610.0	0			16- 22:	Pse01G27760.0	Pso10G08430.0	0			1-209:	Pse01G73220.0	Prh04G18140.0	0
14- 31:	Prh01G43110.0	Prh01G44440.0	2e-146			9- 29:	Pse01G13830.0	Pse01G40010.0	8e-81			## Alignment 17: score=338.0 e_value=6e-12 N=7 chr1&chr2 plus						10- 6:	Pso01G06680.0	Prh04G42600.0	0			16- 23:	Pse01G27780.0	Pso10G08450.0	0			1-210:	Pse01G73230.0	Prh04G18150.0	3e-130
14- 32:	Prh01G43180.0	Prh01G44420.0	3e-65			9- 30:	Pse01G13930.0	Pse01G39990.0	0			17- 0:	Pso01G44200.0	Pso02G40380.0	1e-72			10- 7:	Pso01G06700.0	Prh04G42570.0	0			16- 24:	Pse01G27830.0	Pso10G08470.0	0			1-211:	Pse01G73240.0	Prh04G18160.0	0
14- 33:	Prh01G43280.0	Prh01G44320.0	0			9- 31:	Pse01G13950.0	Pse01G39970.0	2e-149			17- 1:	Pso01G44240.0	Pso02G40390.0	1e-80			10- 8:	Pso01G06720.0	Prh04G42510.0	0			16- 25:	Pse01G27840.0	Pso10G08490.0	0			1-212:	Pse01G73250.0	Prh04G18180.0	0
14- 34:	Prh01G43440.0	Prh01G44260.0	0			9- 32:	Pse01G14020.0	Pse01G39930.0	1e-81			17- 2:	Pso01G44250.0	Pso02G40410.0	7e-115			10- 9:	Pso01G06730.0	Prh04G42500.0	0			16- 26:	Pse01G27850.0	Pso10G08510.0	0			1-213:	Pse01G73260.0	Prh04G18200.0	0
## Alignment 15: score=1561.0 e_value=2.2e-126 N=35 chr1&chr1 minus						9- 33:	Pse01G14030.0	Pse01G39920.0	3e-100			17- 3:	Pso01G44270.0	Pso02G40430.0	7e-80			10- 10:	Pso01G06740.0	Prh04G42470.0	6e-22			16- 27:	Pse01G27860.0	Pso10G08520.0	1e-119			1-214:	Pse01G73270.0	Prh04G18210.0	0
15- 0:	Prh01G33980.0	Prh01G38340.0	0			9- 34:	Pse01G14040.0	Pse01G39910.0	4e-79			17- 4:	Pso01G44310.0	Pso02G40440.0	1e-164			10- 11:	Pso01G06790.0	Prh04G42390.0	0			16- 28:	Pse01G27870.0	Pso10G08530.0	0			1-215:	Pse01G73280.0	Prh04G18220.0	0
15- 1:	Prh01G34000.0	Prh01G38310.0	8e-77			9- 35:	Pse01G14050.0	Pse01G39890.0	0			17- 5:	Pso01G44330.0	Pso02G40450.0	0			10- 12:	Pso01G06800.0	Prh04G42350.0	8e-166			16- 29:	Pse01G27880.0	Pso10G08540.0	0			1-216:	Pse01G73290.0	Prh04G18230.0	0
15- 2:	Prh01G34020.0	Prh01G38290.0	2e-146			9- 36:	Pse01G14060.0	Pse01G39880.0	0			17- 6:	Pso01G44370.0	Pso02G40460.0	0			10- 13:	Pso01G06820.0	Prh04G42340.0	0			16- 30:	Pse01G27900.0	Pso10G08550.0	3e-62			1-217:	Pse01G73300.0	Prh04G18240.0	0
15- 3:	Prh01G34030.0	Prh01G38280.0	0			9- 37:	Pse01G14070.0	Pse01G39870.0	5e-179			## Alignment 18: score=292.0 e_value=1.6e-09 N=6 chr1&chr2 plus						10- 14:	Pso01G06830.0	Prh04G42330.0	0			16- 31:	Pse01G27920.0	Pso10G08570.0	4e-143			1-218:	Pse01G73320.0	Prh04G18260.0	0
15- 4:	Prh01G34090.0	Prh01G38260.0	0			9- 38:	Pse01G14090.0	Pse01G39800.0	9e-09			18- 0:	Pso01G34040.0	Pso02G49860.0	0			10- 15:	Pso01G06840.0	Prh04G42240.0	0			16- 32:	Pse01G27940.0	Pso10G08590.0	2e-55			1-219:	Pse01G73330.0	Prh04G18270.0	0
15- 5:	Prh01G34140.0	Prh01G38250.0	9e-71			9- 39:	Pse01G14120.0	Pse01G39760.0	2e-29			18- 1:	Pso01G34060.0	Pso02G49880.0	9e-08			10- 16:	Pso01G06850.0	Prh04G42230.0	0			16- 33:	Pse01G27950.0	Pso10G08600.0	0			1-220:	Pse01G73340.0	Prh04G18280.0	0
15- 6:	Prh01G34160.0	Prh01G38240.0	1e-146			9- 40:	Pse01G14130.0	Pse01G39730.0	1e-93			18- 2:	Pso01G34080.0	Pso02G49890.0	0			10- 17:	Pso01G06870.0	Prh04G42200.0	2e-130			16- 34:	Pse01G27960.0	Pso10G08610.0	0			1-221:	Pse01G73350.0	Prh04G18290.0	1e-169
15- 7:	Prh01G34410.0	Prh01G38120.0	2e-89			9- 41:	Pse01G14140.0	Pse01G39710.0	2e-116			18- 3:	Pso01G34120.0	Pso02G49900.0	3e-84			10- 18:	Pso01G06880.0	Prh04G42190.0	0			16- 35:	Pse01G27990.0	Pso10G08630.0	4e-123			1-222:	Pse01G73360.0	Prh04G18300.0	5e-72
15- 8:	Prh01G34480.0	Prh01G38110.0	0			9- 42:	Pse01G14190.0	Pse01G39700.0	0			18- 4:	Pso01G34140.0	Pso02G49940.0	7e-56			10- 19:	Pso01G06950.0	Prh04G42180.0	0			16- 36:	Pse01G28000.0	Pso10G08640.0	0			1-223:	Pse01G73370.0	Prh04G18310.0	0
15- 9:	Prh01G34490.0	Prh01G38050.0	0			9- 43:	Pse01G14210.0	Pse01G39680.0	0			18- 5:	Pso01G34150.0	Pso02G49950.0	7e-144			10- 20:	Pso01G07000.0	Prh04G42160.0	0			16- 37:	Pse01G28040.0	Pso10G08670.0	0			1-224:	Pse01G73380.0	Prh04G18320.0	2e-98
15- 10:	Prh01G34610.0	Prh01G38000.0	2e-60			9- 44:	Pse01G14230.0	Pse01G39670.0	0			## Alignment 19: score=260.0 e_value=9e-09 N=6 chr1&chr2 plus						10- 21:	Pso01G07030.0	Prh04G42110.0	0			16- 38:	Pse01G28050.0	Pso10G08680.0	0			1-225:	Pse01G73400.0	Prh04G18340.0	0
15- 11:	Prh01G34660.0	Prh01G37950.0	0			9- 45:	Pse01G14240.0	Pse01G39650.0	1e-139			19- 0:	Pso01G15470.0	Pso02G09940.0	1e-19			10- 22:	Pso01G07040.0	Prh04G42070.0	4e-101			16- 39:	Pse01G28060.0	Pso10G08690.0	7e-155			1-226:	Pse01G73430.0	Prh04G18350.0	3e-172
15- 12:	Prh01G34720.0	Prh01G37910.0	5e-158			9- 46:	Pse01G14250.0	Pse01G39640.0	0			19- 1:	Pso01G15580.0	Pso02G10050.0	5e-84			10- 23:	Pso01G07060.0	Prh04G41980.0	6e-131			16- 40:	Pse01G28070.0	Pso10G08700.0	0			1-227:	Pse01G73440.0	Prh04G18360.0	1e-54
15- 13:	Prh01G34730.0	Prh01G37900.0	0			9- 47:	Pse01G14360.0	Pse01G39630.0	3e-75			19- 2:	Pso01G15590.0	Pso02G10080.0	0			10- 24:	Pso01G07120.0	Prh04G41860.0	0			16- 41:	Pse01G28080.0	Pso10G08710.0	3e-45			1-228:	Pse01G73450.0	Prh04G18370.0	0
15- 14:	Prh01G34740.0	Prh01G37880.0	7e-76			9- 48:	Pse01G14370.0	Pse01G39610.0	6e-40			19- 3:	Pso01G15670.0	Pso02G10130.0	2e-16			10- 25:	Pso01G07130.0	Prh04G41840.0	2e-171			16- 42:	Pse01G28110.0	Pso10G08740.0	0			1-229:	Pse01G73470.0	Prh04G18380.0	0
15- 15:	Prh01G34750.0	Prh01G37870.0	4e-57			9- 49:	Pse01G14390.0	Pse01G39600.0	0			19- 4:	Pso01G15680.0	Pso02G10140.0	4e-12			10- 26:	Pso01G07160.0	Prh04G41830.0	1e-134			16- 43:	Pse01G28120.0	Pso10G08760.0	0			1-230:	Pse01G73480.0	Prh04G18390.0	3e-132
15- 16:	Prh01G34770.0	Prh01G37850.0	3e-96			9- 50:	Pse01G14420.0	Pse01G39580.0	0			19- 5:	Pso01G15900.0	Pso02G10170.0	1e-33			10- 27:	Pso01G07200.0	Prh04G41760.0	0			16- 44:	Pse01G28130.0	Pso10G08770.0	0			1-231:	Pse01G73490.0	Prh04G18400.0	0
15- 17:	Prh01G34790.0	Prh01G37830.0	0			9- 51:	Pse01G14430.0	Pse01G39550.0	0			## Alignment 20: score=258.0 e_value=9.4e-10 N=6 chr1&chr2 plus						10- 28:	Pso01G07210.0	Prh04G41750.0	1e-87			16- 45:	Pse01G28140.0	Pso10G08780.0	9e-68			1-232:	Pse01G73510.0	Prh04G18430.0	0
15- 18:	Prh01G34920.0	Prh01G37760.0	0			9- 52:	Pse01G14450.0	Pse01G39520.0	3e-152			20- 0:	Pso01G17340.0	Pso02G07630.0	8e-100			10- 29:	Pso01G07240.0	Prh04G41730.0	5e-118			16- 46:	Pse01G28150.0	Pso10G08790.0	0			1-233:	Pse01G73520.0	Prh04G18440.0	0
15- 19:	Prh01G34930.0	Prh01G37730.0	0			9- 53:	Pse01G14470.0	Pse01G39510.0	0			20- 1:	Pso01G17510.0	Pso02G07650.0	0			10- 30:	Pso01G07270.0	Prh04G41690.0	3e-43			16- 47:	Pse01G28160.0	Pso10G08800.0	0			1-234:	Pse01G73530.0	Prh04G18450.0	0
15- 20:	Prh01G34970.0	Prh01G37710.0	0			9- 54:	Pse01G14480.0	Pse01G39500.0	0			20- 2:	Pso01G17530.0	Pso02G07670.0	0			10- 31:	Pso01G07300.0	Prh04G41610.0	9e-105			16- 48:	Pse01G28180.0	Pso10G08820.0	0			1-235:	Pse01G73550.0	Prh04G18460.0	0
15- 21:	Prh01G35020.0	Prh01G37680.0	1e-179			9- 55:	Pse01G14490.0	Pse01G39490.0	5e-76			20- 3:	Pso01G17560.0	Pso02G07720.0	7e-11			10- 32:	Pso01G07310.0	Prh04G41600.0	0			16- 49:	Pse01G28190.0	Pso10G08830.0	0			1-236:	Pse01G73560.0	Prh04G18470.0	1e-165
15- 22:	Prh01G35240.0	Prh01G37670.0	4e-126			9- 56:	Pse01G14500.0	Pse01G39470.0	2e-68			20- 4:	Pso01G17590.0	Pso02G07740.0	5e-29			10- 33:	Pso01G07350.0	Prh04G41570.0	0			16- 50:	Pse01G28200.0	Pso10G08840.0	0			1-237:	Pse01G73570.0	Prh04G18480.0	2e-68
15- 23:	Prh01G35290.0	Prh01G37640.0	0			9- 57:	Pse01G14510.0	Pse01G39460.0	0			20- 5:	Pso01G17790.0	Pso02G07920.0	4e-101			10- 34:	Pso01G07360.0	Prh04G41550.0	0			16- 51:	Pse01G28210.0	Pso10G08850.0	2e-84			1-238:	Pse01G73590.0	Prh04G18540.0	0
15- 24:	Prh01G35330.0	Prh01G37630.0	2e-57			9- 58:	Pse01G14530.0	Pse01G39450.0	0			## Alignment 21: score=596.0 e_value=9.1e-39 N=15 chr1&chr2 minus						10- 35:	Pso01G07400.0	Prh04G41540.0	0			16- 52:	Pse01G28220.0	Pso10G08860.0	5e-63			1-239:	Pse01G73600.0	Prh04G18550.0	0
15- 25:	Prh01G35470.0	Prh01G37530.0	4e-33			9- 59:	Pse01G14540.0	Pse01G39440.0	0			21- 0:	Pso01G29570.0	Pso02G11280.0	3e-150			10- 36:	Pso01G07430.0	Prh04G41470.0	0			16- 53:	Pse01G28230.0	Pso10G08870.0	9e-174			1-240:	Pse01G73620.0	Prh04G18560.0	0
15- 26:	Prh01G35510.0	Prh01G37510.0	0			9- 60:	Pse01G14550.0	Pse01G39420.0	3e-164			21- 1:	Pso01G29690.0	Pso02G11200.0	5e-83			10- 37:	Pso01G07440.0	Prh04G41250.0	3e-144			16- 54:	Pse01G28390.0	Pso10G08970.0	0			1-241:	Pse01G73630.0	Prh04G18570.0	0
15- 27:	Prh01G35650.0	Prh01G37480.0	5e-58			9- 61:	Pse01G14580.0	Pse01G39370.0	0			21- 2:	Pso01G29760.0	Pso02G11180.0	2e-57			10- 38:	Pso01G07480.0	Prh04G41100.0	4e-10			16- 55:	Pse01G28400.0	Pso10G08980.0	6e-113			1-242:	Pse01G73650.0	Prh04G18580.0	0
15- 28:	Prh01G35670.0	Prh01G37440.0	7e-144			9- 62:	Pse01G14610.0	Pse01G39360.0	0			21- 3:	Pso01G29910.0	Pso02G11130.0	4e-63			10- 39:	Pso01G07490.0	Prh04G41060.0	2e-150			16- 56:	Pse01G28510.0	Pso10G09080.0	0			1-243:	Pse01G73660.0	Prh04G18600.0	4e-100
15- 29:	Prh01G35680.0	Prh01G37430.0	9e-96			9- 63:	Pse01G14630.0	Pse01G39340.0	0			21- 4:	Pso01G29970.0	Pso02G11090.0	2e-180			10- 40:	Pso01G07500.0	Prh04G41050.0	8e-84			16- 57:	Pse01G28520.0	Pso10G09090.0	2e-100			1-244:	Pse01G73670.0	Prh04G18610.0	5e-86
15- 30:	Prh01G35690.0	Prh01G37400.0	0			9- 64:	Pse01G14650.0	Pse01G39320.0	2e-127			21- 5:	Pso01G30090.0	Pso02G11060.0	3e-25			10- 41:	Pso01G07520.0	Prh04G41030.0	9e-90			16- 58:	Pse01G28530.0	Pso10G09100.0	0			1-245:	Pse01G73690.0	Prh04G18630.0	0
15- 31:	Prh01G35820.0	Prh01G37380.0	0			9- 65:	Pse01G14660.0	Pse01G39310.0	0			21- 6:	Pso01G30220.0	Pso02G10940.0	4e-159			10- 42:	Pso01G07530.0	Prh04G41020.0	0			16- 59:	Pse01G28540.0	Pso10G09110.0	0			1-246:	Pse01G73700.0	Prh04G18640.0	0
15- 32:	Prh01G35890.0	Prh01G37290.0	1e-18			9- 66:	Pse01G14690.0	Pse01G39230.0	0			21- 7:	Pso01G30370.0	Pso02G10890.0	0			10- 43:	Pso01G07550.0	Prh04G41010.0	3e-43			16- 60:	Pse01G28550.0	Pso10G09130.0	4e-113			1-247:	Pse01G73710.0	Prh04G18670.0	0
15- 33:	Prh01G35950.0	Prh01G37240.0	3e-51			9- 67:	Pse01G14700.0	Pse01G39220.0	0			21- 8:	Pso01G30480.0	Pso02G10870.0	2e-100			10- 44:	Pso01G07580.0	Prh04G40990.0	0			16- 61:	Pse01G28560.0	Pso10G09150.0	0			1-248:	Pse01G73720.0	Prh04G18680.0	0
15- 34:	Prh01G36060.0	Prh01G37220.0	0			9- 68:	Pse01G14720.0	Pse01G39180.0	8e-83			21- 9:	Pso01G30670.0	Pso02G10840.0	7e-175			10- 45:	Pso01G07600.0	Prh04G40950.0	1e-84			16- 62:	Pse01G28580.0	Pso10G09180.0	1e-91			1-249:	Pse01G73730.0	Prh04G18720.0	0
## Alignment 16: score=1040.0 e_value=5.7e-74 N=23 chr1&chr1 minus						9- 69:	Pse01G14730.0	Pse01G39170.0	0			21- 10:	Pso01G30840.0	Pso02G10800.0	0			10- 46:	Pso01G07620.0	Prh04G40940.0	0			16- 63:	Pse01G28600.0	Pso10G09190.0	0			1-250:	Pse01G73740.0	Prh04G18730.0	0
16- 0:	Prh01G45950.0	Prh01G57550.0	8e-33			9- 70:	Pse01G14740.0	Pse01G39160.0	3e-176			21- 11:	Pso01G30850.0	Pso02G10790.0	6e-152			10- 47:	Pso01G07630.0	Prh04G40930.0	6e-148			16- 64:	Pse01G28620.0	Pso10G09210.0	0			1-251:	Pse01G73750.0	Prh04G18740.0	0
16- 1:	Prh01G46000.0	Prh01G57480.0	2e-153			9- 71:	Pse01G14750.0	Pse01G39150.0	0			21- 12:	Pso01G30880.0	Pso02G10760.0	0			10- 48:	Pso01G07650.0	Prh04G40920.0	2e-50			16- 65:	Pse01G28630.0	Pso10G09220.0	0			1-252:	Pse01G73760.0	Prh04G18750.0	1e-164
16- 2:	Prh01G46090.0	Prh01G57370.0	2e-82			9- 72:	Pse01G14780.0	Pse01G39140.0	5e-169			21- 13:	Pso01G31060.0	Pso02G10750.0	2e-135			10- 49:	Pso01G07660.0	Prh04G40720.0	7e-162			16- 66:	Pse01G28640.0	Pso10G09230.0	2e-40			1-253:	Pse01G73770.0	Prh04G18760.0	2e-176
16- 3:	Prh01G46100.0	Prh01G57350.0	0			9- 73:	Pse01G14830.0	Pse01G39090.0	5e-164			21- 14:	Pso01G31250.0	Pso02G10660.0	4e-42			10- 50:	Pso01G07670.0	Prh04G40680.0	0			## Alignment 17: score=2380.0 e_value=1.1e-187 N=49 chr1&chr10 plus						1-254:	Pse01G73780.0	Prh04G18770.0	3e-178
16- 4:	Prh01G46140.0	Prh01G57340.0	0			9- 74:	Pse01G14850.0	Pse01G39080.0	3e-83			## Alignment 22: score=519.0 e_value=6.1e-25 N=11 chr1&chr2 minus						10- 51:	Pso01G07680.0	Prh04G40660.0	3e-160			17- 0:	Pse01G25260.0	Pso10G10980.0	0			1-255:	Pse01G73790.0	Prh04G18790.0	2e-79
16- 5:	Prh01G46190.0	Prh01G57270.0	0			9- 75:	Pse01G14870.0	Pse01G39050.0	0			22- 0:	Pso01G46120.0	Pso02G43240.0	6e-36			10- 52:	Pso01G07690.0	Prh04G40640.0	2e-132			17- 1:	Pse01G25270.0	Pso10G10990.0	4e-75			1-256:	Pse01G73800.0	Prh04G18800.0	6e-159
16- 6:	Prh01G46210.0	Prh01G57210.0	0			9- 76:	Pse01G14890.0	Pse01G39040.0	3e-51			22- 1:	Pso01G46150.0	Pso02G43230.0	6e-133			10- 53:	Pso01G07700.0	Prh04G40630.0	2e-135			17- 2:	Pse01G25280.0	Pso10G11000.0	0			1-257:	Pse01G73810.0	Prh04G18810.0	1e-167
16- 7:	Prh01G46230.0	Prh01G57170.0	0			9- 77:	Pse01G14900.0	Pse01G39030.0	0			22- 2:	Pso01G46160.0	Pso02G43220.0	0			10- 54:	Pso01G07730.0	Prh04G40600.0	1e-46			17- 3:	Pse01G25290.0	Pso10G11020.0	2e-54			1-258:	Pse01G73820.0	Prh04G18820.0	2e-117
16- 8:	Prh01G46240.0	Prh01G57150.0	0			9- 78:	Pse01G14920.0	Pse01G39020.0	2e-155			22- 3:	Pso01G46170.0	Pso02G43210.0	1e-88			10- 55:	Pso01G07760.0	Prh04G40570.0	2e-103			17- 4:	Pse01G25320.0	Pso10G11030.0	0			1-259:	Pse01G73830.0	Prh04G18840.0	0
16- 9:	Prh01G46270.0	Prh01G57120.0	0			9- 79:	Pse01G14930.0	Pse01G39000.0	0			22- 4:	Pso01G46180.0	Pso02G43200.0	4e-96			10- 56:	Pso01G07780.0	Prh04G40560.0	1e-119			17- 5:	Pse01G25330.0	Pso10G11040.0	9e-149			1-260:	Pse01G73840.0	Prh04G18850.0	0
16- 10:	Prh01G46280.0	Prh01G57110.0	0			9- 80:	Pse01G14940.0	Pse01G38990.0	0			22- 5:	Pso01G46210.0	Pso02G43190.0	4e-35			10- 57:	Pso01G07990.0	Prh04G40530.0	3e-66			17- 6:	Pse01G25350.0	Pso10G11050.0	9e-151			1-261:	Pse01G73850.0	Prh04G18860.0	0
16- 11:	Prh01G46340.0	Prh01G57070.0	1e-124			9- 81:	Pse01G14960.0	Pse01G38980.0	2e-80			22- 6:	Pso01G46290.0	Pso02G43140.0	1e-37			10- 58:	Pso01G08040.0	Prh04G40470.0	0			17- 7:	Pse01G25380.0	Pso10G11070.0	3e-102			1-262:	Pse01G73860.0	Prh04G18880.0	0
16- 12:	Prh01G46350.0	Prh01G57060.0	0			9- 82:	Pse01G14970.0	Pse01G38970.0	0			22- 7:	Pso01G46410.0	Pso02G43100.0	2e-39			10- 59:	Pso01G08060.0	Prh04G40450.0	0			17- 8:	Pse01G25400.0	Pso10G11100.0	0			1-263:	Pse01G73880.0	Prh04G18890.0	0
16- 13:	Prh01G46370.0	Prh01G57050.0	0			9- 83:	Pse01G14980.0	Pse01G38960.0	0			22- 8:	Pso01G46420.0	Pso02G43060.0	4e-54			10- 60:	Pso01G08100.0	Prh04G40420.0	9e-177			17- 9:	Pse01G25420.0	Pso10G11130.0	0			1-264:	Pse01G73900.0	Prh04G18900.0	0
16- 14:	Prh01G46430.0	Prh01G57010.0	1e-55			9- 84:	Pse01G15000.0	Pse01G38940.0	0			22- 9:	Pso01G46430.0	Pso02G43030.0	9e-47			10- 61:	Pso01G08110.0	Prh04G40400.0	0			17- 10:	Pse01G25440.0	Pso10G11140.0	0			1-265:	Pse01G73910.0	Prh04G18940.0	0
16- 15:	Prh01G46440.0	Prh01G56960.0	0			9- 85:	Pse01G15040.0	Pse01G38910.0	0			22- 10:	Pso01G46480.0	Pso02G43020.0	5e-160			10- 62:	Pso01G08130.0	Prh04G40370.0	0			17- 11:	Pse01G25490.0	Pso10G11150.0	4e-102			1-266:	Pse01G73920.0	Prh04G18950.0	0
16- 16:	Prh01G46470.0	Prh01G56890.0	6e-41			9- 86:	Pse01G15050.0	Pse01G38900.0	0			## Alignment 23: score=486.0 e_value=5.4e-28 N=12 chr1&chr2 minus						10- 63:	Pso01G08150.0	Prh04G40340.0	0			17- 12:	Pse01G25510.0	Pso10G11170.0	4e-06			1-267:	Pse01G73930.0	Prh04G18980.0	0
16- 17:	Prh01G46500.0	Prh01G56850.0	2e-89			9- 87:	Pse01G15080.0	Pse01G38840.0	0			23- 0:	Pso01G40540.0	Pso02G54410.0	2e-89			10- 64:	Pso01G08160.0	Prh04G40330.0	0			17- 13:	Pse01G25520.0	Pso10G11180.0	1e-97			1-268:	Pse01G73940.0	Prh04G18990.0	0
16- 18:	Prh01G46520.0	Prh01G56840.0	4e-166			9- 88:	Pse01G15120.0	Pse01G38830.0	0			23- 1:	Pso01G40680.0	Pso02G54270.0	1e-119			10- 65:	Pso01G08190.0	Prh04G40300.0	0			17- 14:	Pse01G25530.0	Pso10G11200.0	0			1-269:	Pse01G73950.0	Prh04G19000.0	0
16- 19:	Prh01G46540.0	Prh01G56650.0	5e-48			9- 89:	Pse01G15130.0	Pse01G38820.0	0			23- 2:	Pso01G40700.0	Pso02G54220.0	5e-101			10- 66:	Pso01G08200.0	Prh04G40290.0	0			17- 15:	Pse01G25560.0	Pso10G11220.0	3e-47			1-270:	Pse01G73960.0	Prh04G19050.0	1e-70
16- 20:	Prh01G46680.0	Prh01G56510.0	0			9- 90:	Pse01G15140.0	Pse01G38810.0	6e-107			23- 3:	Pso01G40740.0	Pso02G54100.0	2e-54			10- 67:	Pso01G08210.0	Prh04G40280.0	3e-167			17- 16:	Pse01G25590.0	Pso10G11250.0	0			1-271:	Pse01G73970.0	Prh04G19070.0	0
16- 21:	Prh01G46710.0	Prh01G56420.0	0			9- 91:	Pse01G15170.0	Pse01G38770.0	0			23- 4:	Pso01G40750.0	Pso02G54060.0	0			10- 68:	Pso01G08220.0	Prh04G40270.0	0			17- 17:	Pse01G25600.0	Pso10G11270.0	0			1-272:	Pse01G73980.0	Prh04G19080.0	2e-145
16- 22:	Prh01G46720.0	Prh01G56320.0	4e-67			9- 92:	Pse01G15190.0	Pse01G38700.0	0			23- 5:	Pso01G40760.0	Pso02G54000.0	0			10- 69:	Pso01G08230.0	Prh04G40240.0	0			17- 18:	Pse01G25630.0	Pso10G11290.0	0			1-273:	Pse01G73990.0	Prh04G19090.0	1e-82
## Alignment 17: score=980.0 e_value=2.2e-73 N=23 chr1&chr1 minus						9- 93:	Pse01G15230.0	Pse01G38680.0	0			23- 6:	Pso01G40770.0	Pso02G53930.0	0			10- 70:	Pso01G08240.0	Prh04G40230.0	8e-104			17- 19:	Pse01G25640.0	Pso10G11300.0	1e-42			1-274:	Pse01G74010.0	Prh04G19100.0	6e-104
17- 0:	Prh01G01830.0	Prh01G04390.0	2e-71			9- 94:	Pse01G15240.0	Pse01G38660.0	3e-87			23- 7:	Pso01G40970.0	Pso02G53870.0	2e-170			10- 71:	Pso01G08250.0	Prh04G40200.0	6e-97			17- 20:	Pse01G25650.0	Pso10G11310.0	0			1-275:	Pse01G74020.0	Prh04G19110.0	1e-131
17- 1:	Prh01G01860.0	Prh01G04370.0	0			9- 95:	Pse01G15280.0	Pse01G38650.0	0			23- 8:	Pso01G41230.0	Pso02G53650.0	0			10- 72:	Pso01G08260.0	Prh04G40170.0	0			17- 21:	Pse01G25680.0	Pso10G11320.0	0			1-276:	Pse01G74030.0	Prh04G19120.0	0
17- 2:	Prh01G01880.0	Prh01G04350.0	3e-51			9- 96:	Pse01G15290.0	Pse01G38630.0	0			23- 9:	Pso01G41300.0	Pso02G53580.0	8e-162			10- 73:	Pso01G08290.0	Prh04G40060.0	3e-158			17- 22:	Pse01G25690.0	Pso10G11350.0	0			1-277:	Pse01G74040.0	Prh04G19140.0	0
17- 3:	Prh01G02030.0	Prh01G04330.0	4e-65			9- 97:	Pse01G15300.0	Pse01G38620.0	0			23- 10:	Pso01G41320.0	Pso02G53540.0	0			10- 74:	Pso01G08300.0	Prh04G40050.0	0			17- 23:	Pse01G25700.0	Pso10G11370.0	0			1-278:	Pse01G74050.0	Prh04G19160.0	0
17- 4:	Prh01G02270.0	Prh01G04280.0	7e-50			9- 98:	Pse01G15310.0	Pse01G38610.0	2e-161			23- 11:	Pso01G41520.0	Pso02G53510.0	0			10- 75:	Pso01G08330.0	Prh04G40040.0	0			17- 24:	Pse01G25710.0	Pso10G11390.0	0			1-279:	Pse01G74070.0	Prh04G19170.0	1e-136
17- 5:	Prh01G02290.0	Prh01G04270.0	3e-171			9- 99:	Pse01G15320.0	Pse01G38600.0	0			## Alignment 24: score=312.0 e_value=2.2e-13 N=7 chr1&chr2 minus						10- 76:	Pso01G08340.0	Prh04G39990.0	1e-42			17- 25:	Pse01G25720.0	Pso10G11400.0	2e-169			1-280:	Pse01G74090.0	Prh04G19180.0	0
17- 6:	Prh01G02410.0	Prh01G04260.0	1e-44			9-100:	Pse01G15340.0	Pse01G38580.0	7e-41			24- 0:	Pso01G28460.0	Pso02G49190.0	2e-69			10- 77:	Pso01G08350.0	Prh04G39970.0	0			17- 26:	Pse01G25730.0	Pso10G11410.0	0			1-281:	Pse01G74100.0	Prh04G19200.0	0
17- 7:	Prh01G02460.0	Prh01G04250.0	2e-162			9-101:	Pse01G15360.0	Pse01G38570.0	2e-58			24- 1:	Pso01G28570.0	Pso02G49170.0	6e-67			10- 78:	Pso01G08360.0	Prh04G39940.0	0			17- 27:	Pse01G25750.0	Pso10G11420.0	0			1-282:	Pse01G74110.0	Prh04G19220.0	0
17- 8:	Prh01G02470.0	Prh01G04230.0	0			9-102:	Pse01G15380.0	Pse01G38560.0	0			24- 2:	Pso01G28590.0	Pso02G49160.0	0			10- 79:	Pso01G08370.0	Prh04G39930.0	0			17- 28:	Pse01G25770.0	Pso10G11430.0	0			1-283:	Pse01G74120.0	Prh04G19230.0	0
17- 9:	Prh01G02540.0	Prh01G04210.0	2e-131			9-103:	Pse01G15410.0	Pse01G38550.0	0			24- 3:	Pso01G28650.0	Pso02G49130.0	2e-85			10- 80:	Pso01G08420.0	Prh04G39890.0	1e-179			17- 29:	Pse01G25800.0	Pso10G11450.0	0			1-284:	Pse01G74130.0	Prh04G19260.0	1e-153
17- 10:	Prh01G02560.0	Prh01G04100.0	0			9-104:	Pse01G15430.0	Pse01G38540.0	3e-118			24- 4:	Pso01G28670.0	Pso02G49120.0	3e-70			10- 81:	Pso01G08430.0	Prh04G39880.0	0			17- 30:	Pse01G25810.0	Pso10G11460.0	0			1-285:	Pse01G74140.0	Prh04G19270.0	3e-68
17- 11:	Prh01G02580.0	Prh01G04090.0	0			9-105:	Pse01G15460.0	Pse01G38500.0	4e-143			24- 5:	Pso01G28710.0	Pso02G49110.0	3e-61			10- 82:	Pso01G08450.0	Prh04G39870.0	4e-142			17- 31:	Pse01G25820.0	Pso10G11470.0	2e-133			1-286:	Pse01G74170.0	Prh04G19280.0	0
17- 12:	Prh01G02600.0	Prh01G04020.0	0			9-106:	Pse01G15470.0	Pse01G38490.0	1e-78			24- 6:	Pso01G28900.0	Pso02G49010.0	0			10- 83:	Pso01G08460.0	Prh04G39850.0	5e-51			17- 32:	Pse01G25830.0	Pso10G11490.0	0			1-287:	Pse01G74180.0	Prh04G19290.0	0
17- 13:	Prh01G02780.0	Prh01G03780.0	0			9-107:	Pse01G15480.0	Pse01G38470.0	3e-50			## Alignment 25: score=307.0 e_value=2.2e-12 N=7 chr1&chr2 minus						10- 84:	Pso01G08490.0	Prh04G39810.0	0			17- 33:	Pse01G25860.0	Pso10G11530.0	0			1-288:	Pse01G74190.0	Prh04G19300.0	6e-125
17- 14:	Prh01G02790.0	Prh01G03770.0	4e-135			9-108:	Pse01G15490.0	Pse01G38460.0	0			25- 0:	Pso01G17990.0	Pso02G09840.0	1e-16			10- 85:	Pso01G08540.0	Prh04G39770.0	0			17- 34:	Pse01G25880.0	Pso10G11540.0	0			1-289:	Pse01G74200.0	Prh04G19310.0	0
17- 15:	Prh01G02820.0	Prh01G03750.0	0			9-109:	Pse01G15510.0	Pse01G38430.0	0			25- 1:	Pso01G18000.0	Pso02G09770.0	0			10- 86:	Pso01G08560.0	Prh04G39750.0	0			17- 35:	Pse01G25910.0	Pso10G11550.0	0			1-290:	Pse01G74210.0	Prh04G19330.0	0
17- 16:	Prh01G02840.0	Prh01G03740.0	0			9-110:	Pse01G15570.0	Pse01G38420.0	0			25- 2:	Pso01G18160.0	Pso02G09750.0	1e-153			10- 87:	Pso01G08570.0	Prh04G39740.0	0			17- 36:	Pse01G25920.0	Pso10G11560.0	2e-25			1-291:	Pse01G74220.0	Prh04G19340.0	0
17- 17:	Prh01G03010.0	Prh01G03730.0	2e-11			9-111:	Pse01G15580.0	Pse01G38410.0	6e-119			25- 3:	Pso01G18230.0	Pso02G09710.0	4e-44			10- 88:	Pso01G08580.0	Prh04G39700.0	0			17- 37:	Pse01G25930.0	Pso10G11590.0	0			1-292:	Pse01G74230.0	Prh04G19350.0	0
17- 18:	Prh01G03060.0	Prh01G03710.0	0			9-112:	Pse01G15590.0	Pse01G38400.0	0			25- 4:	Pso01G18240.0	Pso02G09690.0	6e-159			10- 89:	Pso01G08590.0	Prh04G39690.0	0			17- 38:	Pse01G25960.0	Pso10G11610.0	3e-78			1-293:	Pse01G74240.0	Prh04G19370.0	0
17- 19:	Prh01G03300.0	Prh01G03630.0	3e-33			9-113:	Pse01G15600.0	Pse01G38390.0	8e-42			25- 5:	Pso01G18260.0	Pso02G09680.0	1e-123			10- 90:	Pso01G08600.0	Prh04G39670.0	3e-138			17- 39:	Pse01G25970.0	Pso10G11690.0	2e-180			1-294:	Pse01G74260.0	Prh04G19380.0	0
17- 20:	Prh01G03340.0	Prh01G03620.0	9e-139			9-114:	Pse01G15640.0	Pse01G38380.0	0			25- 6:	Pso01G18410.0	Pso02G09640.0	0			10- 91:	Pso01G08610.0	Prh04G39650.0	0			17- 40:	Pse01G25980.0	Pso10G11700.0	1e-161			1-295:	Pse01G74270.0	Prh04G19390.0	0
17- 21:	Prh01G03380.0	Prh01G03610.0	0			9-115:	Pse01G15660.0	Pse01G38370.0	0			## Alignment 26: score=297.0 e_value=1.1e-08 N=6 chr1&chr2 minus						10- 92:	Pso01G08620.0	Prh04G39640.0	8e-57			17- 41:	Pse01G26000.0	Pso10G11720.0	3e-103			1-296:	Pse01G74280.0	Prh04G19400.0	8e-153
17- 22:	Prh01G03540.0	Prh01G03590.0	2e-26			9-116:	Pse01G15680.0	Pse01G38360.0	0			26- 0:	Pso01G42730.0	Pso02G40270.0	0			10- 93:	Pso01G08630.0	Prh04G39630.0	0			17- 42:	Pse01G26010.0	Pso10G11730.0	0			1-297:	Pse01G74290.0	Prh04G19410.0	2e-121
## Alignment 18: score=977.0 e_value=6.8e-74 N=22 chr1&chr1 minus						9-117:	Pse01G15690.0	Pse01G38330.0	2e-40			26- 1:	Pso01G42740.0	Pso02G40260.0	1e-54			10- 94:	Pso01G08640.0	Prh04G39610.0	0			17- 43:	Pse01G26020.0	Pso10G11740.0	8e-31			1-298:	Pse01G74300.0	Prh04G19420.0	0
18- 0:	Prh01G32860.0	Prh01G39670.0	0			9-118:	Pse01G15700.0	Pse01G38320.0	5e-156			26- 2:	Pso01G42750.0	Pso02G40250.0	0			10- 95:	Pso01G08680.0	Prh04G39490.0	0			17- 44:	Pse01G26030.0	Pso10G11770.0	3e-95			1-299:	Pse01G74310.0	Prh04G19440.0	8e-88
18- 1:	Prh01G33010.0	Prh01G39490.0	0			9-119:	Pse01G15750.0	Pse01G38300.0	0			26- 3:	Pso01G42780.0	Pso02G40220.0	4e-46			10- 96:	Pso01G08720.0	Prh04G39460.0	1e-129			17- 45:	Pse01G26040.0	Pso10G11850.0	0			1-300:	Pse01G74320.0	Prh04G19450.0	1e-151
18- 2:	Prh01G33030.0	Prh01G39430.0	3e-73			9-120:	Pse01G15800.0	Pse01G38280.0	0			26- 4:	Pso01G42800.0	Pso02G40210.0	0			10- 97:	Pso01G08750.0	Prh04G39450.0	2e-140			17- 46:	Pse01G26070.0	Pso10G11920.0	0			1-301:	Pse01G74330.0	Prh04G19460.0	0
18- 3:	Prh01G33120.0	Prh01G39390.0	0			9-121:	Pse01G15810.0	Pse01G38270.0	3e-117			26- 5:	Pso01G42810.0	Pso02G40200.0	5e-91			10- 98:	Pso01G08770.0	Prh04G39440.0	4e-128			17- 47:	Pse01G26100.0	Pso10G11930.0	2e-142			1-302:	Pse01G74350.0	Prh04G19480.0	0
18- 4:	Prh01G33220.0	Prh01G39230.0	0			9-122:	Pse01G15820.0	Pse01G38250.0	0			## Alignment 27: score=271.0 e_value=9.9e-10 N=6 chr1&chr2 minus						10- 99:	Pso01G08790.0	Prh04G39380.0	0			17- 48:	Pse01G26110.0	Pso10G11940.0	0			1-303:	Pse01G74380.0	Prh04G19490.0	0
18- 5:	Prh01G33230.0	Prh01G39140.0	1e-98			9-123:	Pse01G15840.0	Pse01G38230.0	1e-117			27- 0:	Pso01G45390.0	Pso02G43630.0	3e-83			10-100:	Pso01G08820.0	Prh04G39370.0	0			## Alignment 18: score=2358.0 e_value=0 N=48 chr1&chr10 plus						1-304:	Pse01G74390.0	Prh04G19500.0	0
18- 6:	Prh01G33240.0	Prh01G39100.0	0			9-124:	Pse01G15850.0	Pse01G38220.0	1e-98			27- 1:	Pso01G45570.0	Pso02G43550.0	0			10-101:	Pso01G08890.0	Prh04G39300.0	0			18- 0:	Pse01G32170.0	Pso10G03890.0	0			1-305:	Pse01G74400.0	Prh04G19510.0	0
18- 7:	Prh01G33250.0	Prh01G39080.0	0			9-125:	Pse01G15860.0	Pse01G38190.0	0			27- 2:	Pso01G45580.0	Pso02G43530.0	0			10-102:	Pso01G08940.0	Prh04G39290.0	4e-103			18- 1:	Pse01G32180.0	Pso10G03900.0	0			1-306:	Pse01G74410.0	Prh04G19520.0	0
18- 8:	Prh01G33260.0	Prh01G39070.0	7e-52			9-126:	Pse01G15880.0	Pse01G38180.0	2e-93			27- 3:	Pso01G45660.0	Pso02G43490.0	1e-54			10-103:	Pso01G08950.0	Prh04G39150.0	0			18- 2:	Pse01G32190.0	Pso10G03920.0	0			1-307:	Pse01G74420.0	Prh04G19540.0	3e-113
18- 9:	Prh01G33300.0	Prh01G39060.0	0			9-127:	Pse01G15890.0	Pse01G38170.0	0			27- 4:	Pso01G45700.0	Pso02G43460.0	0			10-104:	Pso01G08960.0	Prh04G39130.0	3e-60			18- 3:	Pse01G32200.0	Pso10G03930.0	0			1-308:	Pse01G74430.0	Prh04G19560.0	0
18- 10:	Prh01G33330.0	Prh01G38900.0	0			9-128:	Pse01G15900.0	Pse01G38160.0	0			27- 5:	Pso01G45720.0	Pso02G43440.0	8e-152			10-105:	Pso01G08990.0	Prh04G39060.0	0			18- 4:	Pse01G32210.0	Pso10G03940.0	0			1-309:	Pse01G74450.0	Prh04G19580.0	0
18- 11:	Prh01G33340.0	Prh01G38890.0	6e-13			9-129:	Pse01G15960.0	Pse01G38110.0	1e-107			## Alignment 28: score=845.0 e_value=2.8e-56 N=19 chr1&chr3 plus						10-106:	Pso01G09000.0	Prh04G39050.0	4e-109			18- 5:	Pse01G32220.0	Pso10G03950.0	1e-91			1-310:	Pse01G74460.0	Prh04G19590.0	2e-180
18- 12:	Prh01G33360.0	Prh01G38860.0	1e-155			9-130:	Pse01G15970.0	Pse01G38100.0	0			28- 0:	Pso01G36310.0	Pso03G35600.0	9e-31			10-107:	Pso01G09020.0	Prh04G39040.0	0			18- 6:	Pse01G32230.0	Pso10G03960.0	0			1-311:	Pse01G74480.0	Prh04G19610.0	0
18- 13:	Prh01G33370.0	Prh01G38850.0	0			9-131:	Pse01G15980.0	Pse01G38090.0	0			28- 1:	Pso01G36370.0	Pso03G35790.0	1e-135			10-108:	Pso01G09070.0	Prh04G38890.0	5e-124			18- 7:	Pse01G32240.0	Pso10G03970.0	0			1-312:	Pse01G74490.0	Prh04G19640.0	0
18- 14:	Prh01G33380.0	Prh01G38840.0	1e-144			9-132:	Pse01G15990.0	Pse01G38080.0	1e-174			28- 2:	Pso01G36500.0	Pso03G35900.0	2e-15			10-109:	Pso01G09090.0	Prh04G38880.0	0			18- 8:	Pse01G32260.0	Pso10G03980.0	4e-167			1-313:	Pse01G74500.0	Prh04G19650.0	7e-134
18- 15:	Prh01G33390.0	Prh01G38830.0	0			9-133:	Pse01G16070.0	Pse01G38050.0	2e-118			28- 3:	Pso01G36570.0	Pso03G35950.0	0			10-110:	Pso01G09100.0	Prh04G38870.0	0			18- 9:	Pse01G32300.0	Pso10G04010.0	2e-64			1-314:	Pse01G74520.0	Prh04G19660.0	0
18- 16:	Prh01G33400.0	Prh01G38810.0	8e-40			9-134:	Pse01G16090.0	Pse01G38030.0	0			28- 4:	Pso01G36580.0	Pso03G35970.0	3e-37			10-111:	Pso01G09120.0	Prh04G38850.0	0			18- 10:	Pse01G32320.0	Pso10G04020.0	0			1-315:	Pse01G74530.0	Prh04G19670.0	3e-120
18- 17:	Prh01G33420.0	Prh01G38800.0	0			9-135:	Pse01G16100.0	Pse01G38020.0	0			28- 5:	Pso01G36590.0	Pso03G35990.0	2e-32			10-112:	Pso01G09130.0	Prh04G38840.0	2e-169			18- 11:	Pse01G32330.0	Pso10G04030.0	0			1-316:	Pse01G74540.0	Prh04G19680.0	0
18- 18:	Prh01G33470.0	Prh01G38540.0	0			9-136:	Pse01G16150.0	Pse01G37950.0	0			28- 6:	Pso01G36600.0	Pso03G36010.0	0			10-113:	Pso01G09140.0	Prh04G38830.0	0			18- 12:	Pse01G32340.0	Pso10G04040.0	0			1-317:	Pse01G74560.0	Prh04G19690.0	0
18- 19:	Prh01G33490.0	Prh01G38500.0	4e-140			9-137:	Pse01G16160.0	Pse01G37940.0	0			28- 7:	Pso01G36610.0	Pso03G36020.0	2e-22			10-114:	Pso01G09150.0	Prh04G38810.0	4e-37			18- 13:	Pse01G32350.0	Pso10G04050.0	6e-28			1-318:	Pse01G74590.0	Prh04G19710.0	2e-31
18- 20:	Prh01G33610.0	Prh01G38480.0	2e-139			9-138:	Pse01G16170.0	Pse01G37920.0	8e-111			28- 8:	Pso01G36720.0	Pso03G36040.0	0			10-115:	Pso01G09190.0	Prh04G38760.0	2e-158			18- 14:	Pse01G32360.0	Pso10G04070.0	3e-96			1-319:	Pse01G74610.0	Prh04G19730.0	0
18- 21:	Prh01G33630.0	Prh01G38420.0	2e-104			9-139:	Pse01G16180.0	Pse01G37910.0	0			28- 9:	Pso01G36830.0	Pso03G36090.0	0			10-116:	Pso01G09200.0	Prh04G38750.0	2e-78			18- 15:	Pse01G32370.0	Pso10G04160.0	0			1-320:	Pse01G74620.0	Prh04G19740.0	0
## Alignment 19: score=626.0 e_value=3.1e-35 N=14 chr1&chr1 minus						9-140:	Pse01G16190.0	Pse01G37900.0	0			28- 10:	Pso01G36850.0	Pso03G36200.0	6e-160			10-117:	Pso01G09240.0	Prh04G38730.0	3e-116			18- 16:	Pse01G32380.0	Pso10G04170.0	4e-67			1-321:	Pse01G74630.0	Prh04G19760.0	0
19- 0:	Prh01G39850.0	Prh01G59460.0	0			9-141:	Pse01G16290.0	Pse01G37880.0	1e-151			28- 11:	Pso01G36870.0	Pso03G36280.0	1e-140			10-118:	Pso01G09260.0	Prh04G38700.0	3e-68			18- 17:	Pse01G32390.0	Pso10G04200.0	3e-44			1-322:	Pse01G74640.0	Prh04G19800.0	0
19- 1:	Prh01G39890.0	Prh01G59390.0	0			9-142:	Pse01G16340.0	Pse01G37870.0	2e-33			28- 12:	Pso01G36910.0	Pso03G36290.0	1e-174			10-119:	Pso01G09270.0	Prh04G38670.0	1e-16			18- 18:	Pse01G32400.0	Pso10G04210.0	6e-48			1-323:	Pse01G74650.0	Prh04G19810.0	0
19- 2:	Prh01G39930.0	Prh01G59350.0	8e-76			9-143:	Pse01G16350.0	Pse01G37860.0	0			28- 13:	Pso01G36930.0	Pso03G36330.0	8e-61			10-120:	Pso01G09280.0	Prh04G38650.0	0			18- 19:	Pse01G32450.0	Pso10G04220.0	0			1-324:	Pse01G74660.0	Prh04G19820.0	8e-161
19- 3:	Prh01G40100.0	Prh01G59300.0	0			9-144:	Pse01G16360.0	Pse01G37850.0	0			28- 14:	Pso01G36980.0	Pso03G36350.0	4e-31			10-121:	Pso01G09290.0	Prh04G38610.0	4e-137			18- 20:	Pse01G32460.0	Pso10G04270.0	0			1-325:	Pse01G74670.0	Prh04G19830.0	0
19- 4:	Prh01G40140.0	Prh01G59290.0	0			9-145:	Pse01G16390.0	Pse01G37830.0	0			28- 15:	Pso01G36990.0	Pso03G36360.0	2e-128			10-122:	Pso01G09320.0	Prh04G38590.0	6e-155			18- 21:	Pse01G32470.0	Pso10G04280.0	2e-72			1-326:	Pse01G74680.0	Prh04G19840.0	5e-119
19- 5:	Prh01G40150.0	Prh01G59270.0	0			9-146:	Pse01G16400.0	Pse01G37820.0	0			28- 16:	Pso01G37010.0	Pso03G36390.0	4e-66			10-123:	Pso01G09330.0	Prh04G38540.0	0			18- 22:	Pse01G32480.0	Pso10G04290.0	3e-127			1-327:	Pse01G74690.0	Prh04G19850.0	0
19- 6:	Prh01G40160.0	Prh01G59190.0	0			9-147:	Pse01G16410.0	Pse01G37800.0	9e-147			28- 17:	Pso01G37100.0	Pso03G36470.0	1e-96			10-124:	Pso01G09500.0	Prh04G38470.0	0			18- 23:	Pse01G32490.0	Pso10G04300.0	0			1-328:	Pse01G74700.0	Prh04G19860.0	4e-124
19- 7:	Prh01G40200.0	Prh01G59180.0	0			9-148:	Pse01G16430.0	Pse01G37790.0	0			28- 18:	Pso01G37200.0	Pso03G36510.0	0			10-125:	Pso01G09520.0	Prh04G38250.0	1e-119			18- 24:	Pse01G32500.0	Pso10G04310.0	1e-146			1-329:	Pse01G74710.0	Prh04G19870.0	0
19- 8:	Prh01G40390.0	Prh01G59120.0	3e-46			9-149:	Pse01G16450.0	Pse01G37750.0	0			## Alignment 29: score=735.0 e_value=1.5e-44 N=16 chr1&chr3 plus						10-126:	Pso01G09550.0	Prh04G38190.0	0			18- 25:	Pse01G32510.0	Pso10G04320.0	0			1-330:	Pse01G74720.0	Prh04G19880.0	0
19- 9:	Prh01G40430.0	Prh01G59110.0	2e-132			9-150:	Pse01G16460.0	Pse01G37740.0	0			29- 0:	Pso01G34950.0	Pso03G47320.0	1e-67			10-127:	Pso01G09560.0	Prh04G38150.0	0			18- 26:	Pse01G32530.0	Pso10G04330.0	0			1-331:	Pse01G74730.0	Prh04G19890.0	6e-102
19- 10:	Prh01G40450.0	Prh01G59100.0	0			9-151:	Pse01G16480.0	Pse01G37720.0	2e-98			29- 1:	Pso01G34990.0	Pso03G47350.0	0			10-128:	Pso01G09600.0	Prh04G38130.0	0			18- 27:	Pse01G32540.0	Pso10G04340.0	8e-156			1-332:	Pse01G74740.0	Prh04G19900.0	1e-90
19- 11:	Prh01G40500.0	Prh01G59060.0	0			9-152:	Pse01G16490.0	Pse01G37700.0	8e-166			29- 2:	Pso01G35080.0	Pso03G47390.0	1e-35			10-129:	Pso01G09610.0	Prh04G38120.0	0			18- 28:	Pse01G32560.0	Pso10G04350.0	0			1-333:	Pse01G74750.0	Prh04G19910.0	3e-169
19- 12:	Prh01G40540.0	Prh01G59030.0	0			9-153:	Pse01G16500.0	Pse01G37670.0	0			29- 3:	Pso01G35120.0	Pso03G47410.0	7e-52			10-130:	Pso01G09620.0	Prh04G38050.0	0			18- 29:	Pse01G32570.0	Pso10G04360.0	0			1-334:	Pse01G74760.0	Prh04G19920.0	0
19- 13:	Prh01G40590.0	Prh01G58960.0	0			9-154:	Pse01G16510.0	Pse01G37640.0	0			29- 4:	Pso01G35130.0	Pso03G47430.0	8e-27			10-131:	Pso01G09700.0	Prh04G38030.0	8e-101			18- 30:	Pse01G32580.0	Pso10G04380.0	0			1-335:	Pse01G74770.0	Prh04G19930.0	0
## Alignment 20: score=530.0 e_value=2e-36 N=14 chr1&chr1 minus						9-155:	Pse01G16580.0	Pse01G37630.0	5e-171			29- 5:	Pso01G35140.0	Pso03G47460.0	0			10-132:	Pso01G09750.0	Prh04G37990.0	2e-86			18- 31:	Pse01G32600.0	Pso10G04390.0	0			1-336:	Pse01G74780.0	Prh04G19950.0	0
20- 0:	Prh01G47190.0	Prh01G54840.0	5e-24			9-156:	Pse01G16620.0	Pse01G37610.0	0			29- 6:	Pso01G35170.0	Pso03G47480.0	0			10-133:	Pso01G09780.0	Prh04G37960.0	2e-102			18- 32:	Pse01G32610.0	Pso10G04400.0	0			1-337:	Pse01G74790.0	Prh04G19960.0	0
20- 1:	Prh01G47200.0	Prh01G54810.0	4e-45			9-157:	Pse01G16630.0	Pse01G37600.0	0			29- 7:	Pso01G35240.0	Pso03G47520.0	6e-157			10-134:	Pso01G09800.0	Prh04G37930.0	8e-96			18- 33:	Pse01G32620.0	Pso10G04410.0	0			1-338:	Pse01G74810.0	Prh04G19990.0	0
20- 2:	Prh01G47300.0	Prh01G54770.0	1e-21			9-158:	Pse01G16690.0	Pse01G37590.0	4e-77			29- 8:	Pso01G35260.0	Pso03G47560.0	5e-66			10-135:	Pso01G09820.0	Prh04G37910.0	0			18- 34:	Pse01G32630.0	Pso10G04420.0	0			1-339:	Pse01G74820.0	Prh04G20000.0	0
20- 3:	Prh01G47500.0	Prh01G54750.0	1e-80			9-159:	Pse01G16700.0	Pse01G37580.0	0			29- 9:	Pso01G35290.0	Pso03G47630.0	0			10-136:	Pso01G09840.0	Prh04G37900.0	0			18- 35:	Pse01G32640.0	Pso10G04430.0	0			1-340:	Pse01G74830.0	Prh04G20010.0	0
20- 4:	Prh01G47730.0	Prh01G54640.0	0			9-160:	Pse01G16790.0	Pse01G37570.0	9e-70			29- 10:	Pso01G35300.0	Pso03G47640.0	2e-38			10-137:	Pso01G09860.0	Prh04G37890.0	0			18- 36:	Pse01G32660.0	Pso10G04450.0	0			1-341:	Pse01G74840.0	Prh04G20030.0	0
20- 5:	Prh01G47760.0	Prh01G54570.0	1e-48			9-161:	Pse01G16800.0	Pse01G37560.0	0			29- 11:	Pso01G35320.0	Pso03G47690.0	3e-53			10-138:	Pso01G09880.0	Prh04G37870.0	0			18- 37:	Pse01G32710.0	Pso10G04460.0	5e-50			1-342:	Pse01G74860.0	Prh04G20060.0	0
20- 6:	Prh01G47780.0	Prh01G54350.0	5e-72			9-162:	Pse01G16810.0	Pse01G37540.0	0			29- 12:	Pso01G35370.0	Pso03G47700.0	8e-106			10-139:	Pso01G10070.0	Prh04G37850.0	8e-43			18- 38:	Pse01G32720.0	Pso10G04470.0	0			1-343:	Pse01G74870.0	Prh04G20070.0	0
20- 7:	Prh01G47990.0	Prh01G54290.0	7e-134			9-163:	Pse01G16840.0	Pse01G37510.0	0			29- 13:	Pso01G35430.0	Pso03G47750.0	2e-110			10-140:	Pso01G10080.0	Prh04G37820.0	0			18- 39:	Pse01G32730.0	Pso10G04480.0	1e-93			1-344:	Pse01G74880.0	Prh04G20080.0	0
20- 8:	Prh01G48000.0	Prh01G54280.0	1e-170			9-164:	Pse01G16860.0	Pse01G37500.0	0			29- 14:	Pso01G35510.0	Pso03G47910.0	0			## Alignment 11: score=4427.0 e_value=0 N=96 chr1&chr4 minus						18- 40:	Pse01G32760.0	Pso10G04520.0	6e-154			1-345:	Pse01G74910.0	Prh04G20100.0	0
20- 9:	Prh01G48060.0	Prh01G54250.0	3e-141			9-165:	Pse01G16900.0	Pse01G37460.0	4e-117			29- 15:	Pso01G35520.0	Pso03G47950.0	6e-128			11- 0:	Pso01G03200.0	Prh04G49000.0	0			18- 41:	Pse01G32780.0	Pso10G04540.0	0			1-346:	Pse01G74920.0	Prh04G20120.0	0
20- 10:	Prh01G48240.0	Prh01G54010.0	3e-11			9-166:	Pse01G16920.0	Pse01G37440.0	0			## Alignment 30: score=654.0 e_value=5.7e-40 N=15 chr1&chr3 plus						11- 1:	Pso01G03220.0	Prh04G48970.0	4e-07			18- 42:	Pse01G32790.0	Pso10G04560.0	9e-80			1-347:	Pse01G74930.0	Prh04G20130.0	0
20- 11:	Prh01G48340.0	Prh01G53900.0	0			9-167:	Pse01G16930.0	Pse01G37430.0	2e-106			30- 0:	Pso01G28340.0	Pso03G49230.0	1e-47			11- 2:	Pso01G03240.0	Prh04G48940.0	5e-31			18- 43:	Pse01G32800.0	Pso10G04570.0	5e-82			1-348:	Pse01G74960.0	Prh04G20150.0	2e-179
20- 12:	Prh01G48500.0	Prh01G53770.0	9e-62			9-168:	Pse01G16940.0	Pse01G37420.0	0			30- 1:	Pso01G28460.0	Pso03G49330.0	9e-70			11- 3:	Pso01G03250.0	Prh04G48910.0	9e-148			18- 44:	Pse01G32820.0	Pso10G04580.0	2e-77			1-349:	Pse01G74980.0	Prh04G20160.0	0
20- 13:	Prh01G48690.0	Prh01G53600.0	0			9-169:	Pse01G16960.0	Pse01G37410.0	0			30- 2:	Pso01G28570.0	Pso03G49340.0	8e-74			11- 4:	Pso01G03270.0	Prh04G48880.0	0			18- 45:	Pse01G32830.0	Pso10G04600.0	0			1-350:	Pse01G74990.0	Prh04G20170.0	4e-59
## Alignment 21: score=373.0 e_value=4.1e-15 N=8 chr1&chr1 minus						9-170:	Pse01G16980.0	Pse01G37390.0	0			30- 3:	Pso01G28590.0	Pso03G49360.0	0			11- 5:	Pso01G03290.0	Prh04G48860.0	0			18- 46:	Pse01G32840.0	Pso10G04610.0	0			1-351:	Pse01G75020.0	Prh04G20180.0	0
21- 0:	Prh01G51250.0	Prh01G55460.0	0			9-171:	Pse01G16990.0	Pse01G37380.0	0			30- 4:	Pso01G28650.0	Pso03G49390.0	1e-84			11- 6:	Pso01G03300.0	Prh04G48850.0	0			18- 47:	Pse01G32860.0	Pso10G04630.0	0			1-352:	Pse01G75030.0	Prh04G20190.0	0
21- 1:	Prh01G51260.0	Prh01G55440.0	0			9-172:	Pse01G17000.0	Pse01G37370.0	0			30- 5:	Pso01G28670.0	Pso03G49400.0	1e-69			11- 7:	Pso01G03310.0	Prh04G48820.0	0			## Alignment 19: score=1718.0 e_value=4e-127 N=35 chr1&chr10 plus						1-353:	Pse01G75040.0	Prh04G20200.0	0
21- 2:	Prh01G51300.0	Prh01G55400.0	0			9-173:	Pse01G17010.0	Pse01G37360.0	8e-92			30- 6:	Pso01G28710.0	Pso03G49430.0	5e-56			11- 8:	Pso01G03390.0	Prh04G48740.0	2e-51			19- 0:	Pse01G28650.0	Pso10G07540.0	0			1-354:	Pse01G75050.0	Prh04G20210.0	7e-84
21- 3:	Prh01G51340.0	Prh01G55360.0	3e-135			9-174:	Pse01G17030.0	Pse01G37350.0	0			30- 7:	Pso01G28880.0	Pso03G49530.0	2e-27			11- 9:	Pso01G03400.0	Prh04G48730.0	0			19- 1:	Pse01G28690.0	Pso10G07640.0	9e-104			1-355:	Pse01G75060.0	Prh04G20230.0	6e-158
21- 4:	Prh01G51390.0	Prh01G55350.0	0			9-175:	Pse01G17040.0	Pse01G37320.0	2e-154			30- 8:	Pso01G28900.0	Pso03G49550.0	0			11- 10:	Pso01G03410.0	Prh04G48720.0	3e-156			19- 2:	Pse01G28720.0	Pso10G07660.0	0			1-356:	Pse01G75070.0	Prh04G20240.0	9e-41
21- 5:	Prh01G51420.0	Prh01G55270.0	5e-145			9-176:	Pse01G17050.0	Pse01G37310.0	0			30- 9:	Pso01G29110.0	Pso03G49680.0	3e-73			11- 11:	Pso01G03430.0	Prh04G48680.0	1e-122			19- 3:	Pse01G28730.0	Pso10G07670.0	0			1-357:	Pse01G75080.0	Prh04G20250.0	4e-141
21- 6:	Prh01G51510.0	Prh01G55190.0	4e-41			9-177:	Pse01G17060.0	Pse01G37280.0	0			30- 10:	Pso01G29280.0	Pso03G49720.0	5e-78			11- 12:	Pso01G03450.0	Prh04G48650.0	1e-54			19- 4:	Pse01G28740.0	Pso10G07680.0	0			1-358:	Pse01G75100.0	Prh04G20260.0	0
21- 7:	Prh01G51520.0	Prh01G55170.0	0			9-178:	Pse01G17110.0	Pse01G37270.0	5e-46			30- 11:	Pso01G29360.0	Pso03G49790.0	4e-15			11- 13:	Pso01G03480.0	Prh04G48560.0	0			19- 5:	Pse01G28760.0	Pso10G07690.0	0			1-359:	Pse01G75110.0	Prh04G20270.0	1e-40
## Alignment 22: score=357.0 e_value=2.2e-17 N=8 chr1&chr1 minus						9-179:	Pse01G17120.0	Pse01G37250.0	0			30- 12:	Pso01G29400.0	Pso03G49830.0	4e-63			11- 14:	Pso01G03490.0	Prh04G48550.0	0			19- 6:	Pse01G28770.0	Pso10G07700.0	0			1-360:	Pse01G75130.0	Prh04G20280.0	1e-70
22- 0:	Prh01G43830.0	Prh01G58560.0	6e-59			9-180:	Pse01G17130.0	Pse01G37230.0	0			30- 13:	Pso01G29420.0	Pso03G49850.0	1e-129			11- 15:	Pso01G03540.0	Prh04G48510.0	7e-175			19- 7:	Pse01G28800.0	Pso10G07710.0	0			1-361:	Pse01G75150.0	Prh04G20290.0	0
22- 1:	Prh01G43960.0	Prh01G58540.0	0			9-181:	Pse01G17160.0	Pse01G37200.0	0			30- 14:	Pso01G29430.0	Pso03G49870.0	2e-56			11- 16:	Pso01G03570.0	Prh04G48480.0	0			19- 8:	Pse01G28820.0	Pso10G07740.0	0			1-362:	Pse01G75160.0	Prh04G20300.0	0
22- 2:	Prh01G43980.0	Prh01G58510.0	1e-174			9-182:	Pse01G17210.0	Pse01G37140.0	0			## Alignment 31: score=529.0 e_value=4.3e-30 N=12 chr1&chr3 plus						11- 17:	Pso01G03600.0	Prh04G48460.0	3e-90			19- 9:	Pse01G28840.0	Pso10G07750.0	3e-42			1-363:	Pse01G75170.0	Prh04G20320.0	2e-114
22- 3:	Prh01G44020.0	Prh01G58490.0	4e-143			9-183:	Pse01G17260.0	Pse01G37100.0	8e-41			31- 0:	Pso01G31420.0	Pso03G36920.0	2e-13			11- 18:	Pso01G03630.0	Prh04G48450.0	0			19- 10:	Pse01G28850.0	Pso10G07760.0	5e-70			1-364:	Pse01G75190.0	Prh04G20330.0	0
22- 4:	Prh01G44070.0	Prh01G58410.0	8e-94			9-184:	Pse01G17270.0	Pse01G37090.0	1e-117			31- 1:	Pso01G31480.0	Pso03G37060.0	4e-44			11- 19:	Pso01G03640.0	Prh04G48440.0	0			19- 11:	Pse01G28870.0	Pso10G07770.0	2e-67			1-365:	Pse01G75200.0	Prh04G20340.0	0
22- 5:	Prh01G44190.0	Prh01G58230.0	0			9-185:	Pse01G17280.0	Pse01G37080.0	0			31- 2:	Pso01G31500.0	Pso03G37120.0	0			11- 20:	Pso01G03660.0	Prh04G48400.0	0			19- 12:	Pse01G28890.0	Pso10G07780.0	1e-69			1-366:	Pse01G75210.0	Prh04G20360.0	0
22- 6:	Prh01G44200.0	Prh01G58210.0	0			9-186:	Pse01G17300.0	Pse01G37060.0	2e-40			31- 3:	Pso01G31520.0	Pso03G37140.0	6e-94			11- 21:	Pso01G03700.0	Prh04G48200.0	3e-09			19- 13:	Pse01G28910.0	Pso10G07800.0	5e-71			1-367:	Pse01G75220.0	Prh04G20370.0	0
22- 7:	Prh01G44210.0	Prh01G58190.0	1e-31			9-187:	Pse01G17320.0	Pse01G37050.0	3e-56			31- 4:	Pso01G31570.0	Pso03G37170.0	0			11- 22:	Pso01G03850.0	Prh04G48020.0	0			19- 14:	Pse01G28930.0	Pso10G07820.0	6e-68			1-368:	Pse01G75240.0	Prh04G20380.0	0
## Alignment 23: score=344.0 e_value=2e-18 N=9 chr1&chr1 minus						9-188:	Pse01G17330.0	Pse01G37040.0	0			31- 5:	Pso01G31580.0	Pso03G37200.0	3e-110			11- 23:	Pso01G03870.0	Prh04G48010.0	0			19- 15:	Pse01G28950.0	Pso10G07840.0	0			1-369:	Pse01G75260.0	Prh04G20390.0	0
23- 0:	Prh01G41540.0	Prh01G45510.0	0			9-189:	Pse01G17350.0	Pse01G37030.0	0			31- 6:	Pso01G31620.0	Pso03G37220.0	5e-126			11- 24:	Pso01G03930.0	Prh04G47950.0	4e-153			19- 16:	Pse01G28960.0	Pso10G07850.0	0			1-370:	Pse01G75270.0	Prh04G20410.0	5e-29
23- 1:	Prh01G41590.0	Prh01G45450.0	3e-113			9-190:	Pse01G17360.0	Pse01G37020.0	0			31- 7:	Pso01G31650.0	Pso03G37240.0	0			11- 25:	Pso01G03990.0	Prh04G47930.0	8e-41			19- 17:	Pse01G28970.0	Pso10G07880.0	0			1-371:	Pse01G75300.0	Prh04G20510.0	0
23- 2:	Prh01G41770.0	Prh01G45430.0	0			9-191:	Pse01G17370.0	Pse01G36980.0	0			31- 8:	Pso01G31740.0	Pso03G37320.0	0			11- 26:	Pso01G04000.0	Prh04G47800.0	5e-116			19- 18:	Pse01G28980.0	Pso10G07900.0	0			1-372:	Pse01G75310.0	Prh04G20530.0	9e-102
23- 3:	Prh01G41900.0	Prh01G45240.0	0			9-192:	Pse01G17380.0	Pse01G36970.0	2e-156			31- 9:	Pso01G31850.0	Pso03G37410.0	0			11- 27:	Pso01G04040.0	Prh04G47720.0	3e-120			19- 19:	Pse01G28990.0	Pso10G07910.0	0			1-373:	Pse01G75330.0	Prh04G20550.0	1e-51
23- 4:	Prh01G42000.0	Prh01G45160.0	0			9-193:	Pse01G17390.0	Pse01G36960.0	0			31- 10:	Pso01G31870.0	Pso03G37420.0	0			11- 28:	Pso01G04130.0	Prh04G47650.0	1e-49			19- 20:	Pse01G29010.0	Pso10G07920.0	1e-139			1-374:	Pse01G75340.0	Prh04G20560.0	0
23- 5:	Prh01G42140.0	Prh01G45150.0	0			9-194:	Pse01G17430.0	Pse01G36950.0	0			31- 11:	Pso01G32100.0	Pso03G37490.0	0			11- 29:	Pso01G04140.0	Prh04G47640.0	0			19- 21:	Pse01G29030.0	Pso10G07930.0	0			1-375:	Pse01G75490.0	Prh04G20570.0	0
23- 6:	Prh01G42320.0	Prh01G45140.0	1e-94			9-195:	Pse01G17460.0	Pse01G36940.0	0			## Alignment 32: score=400.0 e_value=4.6e-23 N=10 chr1&chr3 plus						11- 30:	Pso01G04160.0	Prh04G47630.0	0			19- 22:	Pse01G29070.0	Pso10G07950.0	9e-143			1-376:	Pse01G75500.0	Prh04G20580.0	0
23- 7:	Prh01G42500.0	Prh01G44970.0	5e-84			9-196:	Pse01G17470.0	Pse01G36930.0	0			32- 0:	Pso01G21120.0	Pso03G46030.0	5e-119			11- 31:	Pso01G04170.0	Prh04G47610.0	0			19- 23:	Pse01G29080.0	Pso10G07960.0	1e-87			1-377:	Pse01G75510.0	Prh04G20620.0	2e-156
23- 8:	Prh01G42610.0	Prh01G44950.0	0			9-197:	Pse01G17490.0	Pse01G36910.0	1e-68			32- 1:	Pso01G21260.0	Pso03G46050.0	0			11- 32:	Pso01G04200.0	Prh04G47600.0	0			19- 24:	Pse01G29090.0	Pso10G07970.0	3e-93			1-378:	Pse01G75520.0	Prh04G20640.0	4e-141
## Alignment 24: score=325.0 e_value=3.1e-13 N=7 chr1&chr1 minus						9-198:	Pse01G17500.0	Pse01G36900.0	3e-35			32- 2:	Pso01G21460.0	Pso03G46110.0	0			11- 33:	Pso01G04210.0	Prh04G47520.0	5e-54			19- 25:	Pse01G29100.0	Pso10G07980.0	2e-145			1-379:	Pse01G75530.0	Prh04G20650.0	3e-56
24- 0:	Prh01G51180.0	Prh01G55410.0	0			9-199:	Pse01G17510.0	Pse01G36890.0	2e-51			32- 3:	Pso01G21470.0	Pso03G46140.0	0			11- 34:	Pso01G04230.0	Prh04G47510.0	6e-145			19- 26:	Pse01G29110.0	Pso10G07990.0	0			1-380:	Pse01G75540.0	Prh04G20660.0	0
24- 1:	Prh01G51240.0	Prh01G55310.0	0			9-200:	Pse01G17530.0	Pse01G36870.0	0			32- 4:	Pso01G21700.0	Pso03G46240.0	5e-80			11- 35:	Pso01G04240.0	Prh04G47500.0	0			19- 27:	Pse01G29120.0	Pso10G08000.0	0			1-381:	Pse01G75550.0	Prh04G20670.0	0
24- 2:	Prh01G51250.0	Prh01G55300.0	0			9-201:	Pse01G17620.0	Pse01G36860.0	0			32- 5:	Pso01G21740.0	Pso03G46250.0	0			11- 36:	Pso01G04250.0	Prh04G47470.0	0			19- 28:	Pse01G29130.0	Pso10G08010.0	0			1-382:	Pse01G75560.0	Prh04G20680.0	0
24- 3:	Prh01G51340.0	Prh01G55260.0	0			9-202:	Pse01G17640.0	Pse01G36840.0	0			32- 6:	Pso01G21760.0	Pso03G46270.0	5e-61			11- 37:	Pso01G04280.0	Prh04G47310.0	0			19- 29:	Pse01G29140.0	Pso10G08020.0	0			1-383:	Pse01G75580.0	Prh04G20700.0	3e-109
24- 4:	Prh01G51350.0	Prh01G55250.0	0			9-203:	Pse01G17650.0	Pse01G36830.0	1e-62			32- 7:	Pso01G21800.0	Pso03G46300.0	4e-38			11- 38:	Pso01G04290.0	Prh04G47300.0	6e-118			19- 30:	Pse01G29150.0	Pso10G08030.0	2e-158			1-384:	Pse01G75610.0	Prh04G20710.0	0
24- 5:	Prh01G51370.0	Prh01G55210.0	1e-123			9-204:	Pse01G17660.0	Pse01G36820.0	0			32- 8:	Pso01G22040.0	Pso03G46430.0	0			11- 39:	Pso01G04310.0	Prh04G47250.0	7e-106			19- 31:	Pse01G29160.0	Pso10G08040.0	0			1-385:	Pse01G75630.0	Prh04G20730.0	0
24- 6:	Prh01G51390.0	Prh01G55150.0	2e-51			9-205:	Pse01G17670.0	Pse01G36810.0	0			32- 9:	Pso01G22190.0	Pso03G46450.0	0			11- 40:	Pso01G04320.0	Prh04G47240.0	5e-135			19- 32:	Pse01G29170.0	Pso10G08050.0	0			1-386:	Pse01G75650.0	Prh04G20740.0	0
## Alignment 25: score=311.0 e_value=6.6e-17 N=9 chr1&chr1 minus						9-206:	Pse01G17690.0	Pse01G36750.0	0			## Alignment 33: score=364.0 e_value=9e-17 N=8 chr1&chr3 plus						11- 41:	Pso01G04350.0	Prh04G47220.0	3e-127			19- 33:	Pse01G29180.0	Pso10G08060.0	5e-24			1-387:	Pse01G75660.0	Prh04G20750.0	8e-159
25- 0:	Prh01G26800.0	Prh01G29440.0	0			9-207:	Pse01G17700.0	Pse01G36740.0	2e-177			33- 0:	Pso01G34480.0	Pso03G49950.0	9e-71			11- 42:	Pso01G04380.0	Prh04G47100.0	2e-78			19- 34:	Pse01G29210.0	Pso10G08070.0	1e-79			1-388:	Pse01G75670.0	Prh04G20760.0	0
25- 1:	Prh01G27000.0	Prh01G29250.0	6e-102			9-208:	Pse01G17710.0	Pse01G36730.0	0			33- 1:	Pso01G34580.0	Pso03G50010.0	2e-95			11- 43:	Pso01G04430.0	Prh04G47070.0	0			## Alignment 20: score=1086.0 e_value=8.2e-74 N=22 chr1&chr10 plus						1-389:	Pse01G75680.0	Prh04G20770.0	0
25- 2:	Prh01G27220.0	Prh01G29030.0	9e-10			9-209:	Pse01G17720.0	Pse01G36710.0	1e-140			33- 2:	Pso01G34590.0	Pso03G50040.0	0			11- 44:	Pso01G04440.0	Prh04G47060.0	0			20- 0:	Pse01G30230.0	Pso10G06210.0	3e-119			1-390:	Pse01G75700.0	Prh04G20780.0	1e-179
25- 3:	Prh01G27460.0	Prh01G28840.0	1e-80			9-210:	Pse01G17730.0	Pse01G36700.0	0			33- 3:	Pso01G34610.0	Pso03G50060.0	5e-130			11- 45:	Pso01G04490.0	Prh04G47040.0	0			20- 1:	Pse01G30240.0	Pso10G06220.0	0			1-391:	Pse01G75710.0	Prh04G20800.0	0
25- 4:	Prh01G27680.0	Prh01G28580.0	2e-07			9-211:	Pse01G17750.0	Pse01G36680.0	0			33- 4:	Pso01G34620.0	Pso03G50070.0	1e-176			11- 46:	Pso01G04500.0	Prh04G47020.0	1e-61			20- 2:	Pse01G30260.0	Pso10G06240.0	0			1-392:	Pse01G75720.0	Prh04G20810.0	9e-95
25- 5:	Prh01G27910.0	Prh01G28530.0	4e-33			9-212:	Pse01G17780.0	Pse01G36670.0	0			33- 5:	Pso01G34720.0	Pso03G50110.0	4e-23			11- 47:	Pso01G04510.0	Prh04G47010.0	0			20- 3:	Pse01G30270.0	Pso10G06250.0	0			1-393:	Pse01G75730.0	Prh04G20820.0	0
25- 6:	Prh01G28050.0	Prh01G28390.0	2e-07			9-213:	Pse01G17820.0	Pse01G36640.0	0			33- 6:	Pso01G34750.0	Pso03G50130.0	0			11- 48:	Pso01G04520.0	Prh04G47000.0	0			20- 4:	Pse01G30280.0	Pso10G06260.0	0			1-394:	Pse01G75750.0	Prh04G20830.0	5e-112
25- 7:	Prh01G28060.0	Prh01G28330.0	0			9-214:	Pse01G17840.0	Pse01G36610.0	0			33- 7:	Pso01G34890.0	Pso03G50160.0	6e-10			11- 49:	Pso01G04560.0	Prh04G46930.0	0			20- 5:	Pse01G30290.0	Pso10G06270.0	0			1-395:	Pse01G75760.0	Prh04G20840.0	0
25- 8:	Prh01G28180.0	Prh01G28280.0	1e-42			9-215:	Pse01G17850.0	Pse01G36600.0	0			## Alignment 34: score=332.0 e_value=1.2e-16 N=8 chr1&chr3 plus						11- 50:	Pso01G04590.0	Prh04G46900.0	0			20- 6:	Pse01G30330.0	Pso10G06280.0	0			1-396:	Pse01G75770.0	Prh04G20850.0	0
## Alignment 26: score=311.0 e_value=1e-11 N=7 chr1&chr1 minus						9-216:	Pse01G17860.0	Pse01G36590.0	0			34- 0:	Pso01G32710.0	Pso03G36520.0	1e-123			11- 51:	Pso01G04620.0	Prh04G46850.0	0			20- 7:	Pse01G30340.0	Pso10G06290.0	3e-111			1-397:	Pse01G75780.0	Prh04G20860.0	0
26- 0:	Prh01G39850.0	Prh01G40800.0	0			9-217:	Pse01G17900.0	Pse01G36580.0	0			34- 1:	Pso01G32960.0	Pso03G36760.0	0			11- 52:	Pso01G04670.0	Prh04G46810.0	0			20- 8:	Pse01G30350.0	Pso10G06300.0	2e-158			1-398:	Pse01G75790.0	Prh04G20870.0	0
26- 1:	Prh01G39930.0	Prh01G40790.0	6e-76			9-218:	Pse01G17910.0	Pse01G36570.0	0			34- 2:	Pso01G33170.0	Pso03G36900.0	1e-108			11- 53:	Pso01G04740.0	Prh04G46790.0	0			20- 9:	Pse01G30370.0	Pso10G06310.0	0			1-399:	Pse01G75800.0	Prh04G20880.0	0
26- 2:	Prh01G40000.0	Prh01G40760.0	0			9-219:	Pse01G17940.0	Pse01G36560.0	2e-54			34- 3:	Pso01G33230.0	Pso03G36960.0	4e-111			11- 54:	Pso01G04780.0	Prh04G46780.0	0			20- 10:	Pse01G30390.0	Pso10G06330.0	2e-81			1-400:	Pse01G75810.0	Prh04G20890.0	7e-137
26- 3:	Prh01G40080.0	Prh01G40660.0	4e-52			9-220:	Pse01G17960.0	Pse01G36540.0	5e-91			34- 4:	Pso01G33380.0	Pso03G36980.0	7e-127			11- 55:	Pso01G04800.0	Prh04G46760.0	0			20- 11:	Pse01G30400.0	Pso10G06340.0	8e-176			1-401:	Pse01G75820.0	Prh04G20910.0	2e-97
26- 4:	Prh01G40090.0	Prh01G40650.0	7e-51			9-221:	Pse01G17970.0	Pse01G36520.0	9e-18			34- 5:	Pso01G33400.0	Pso03G37010.0	1e-134			11- 56:	Pso01G04820.0	Prh04G46750.0	0			20- 12:	Pse01G30410.0	Pso10G06360.0	7e-161			1-402:	Pse01G75830.0	Prh04G20920.0	0
26- 5:	Prh01G40110.0	Prh01G40630.0	0			9-222:	Pse01G17990.0	Pse01G36510.0	1e-71			34- 6:	Pso01G33430.0	Pso03G37020.0	1e-33			11- 57:	Pso01G04830.0	Prh04G46740.0	1e-50			20- 13:	Pse01G30420.0	Pso10G06370.0	0			1-403:	Pse01G75840.0	Prh04G20930.0	3e-169
26- 6:	Prh01G40240.0	Prh01G40460.0	1e-33			9-223:	Pse01G18020.0	Pse01G36500.0	0			34- 7:	Pso01G33440.0	Pso03G37040.0	4e-36			11- 58:	Pso01G04870.0	Prh04G46700.0	0			20- 14:	Pse01G30430.0	Pso10G06380.0	1e-111			1-404:	Pse01G75850.0	Prh04G20940.0	0
## Alignment 27: score=297.0 e_value=1e-15 N=8 chr1&chr1 minus						9-224:	Pse01G18030.0	Pse01G36470.0	0			## Alignment 35: score=292.0 e_value=1e-09 N=6 chr1&chr3 plus						11- 59:	Pso01G04890.0	Prh04G46550.0	0			20- 15:	Pse01G30440.0	Pso10G06390.0	0			1-405:	Pse01G75870.0	Prh04G20960.0	0
27- 0:	Prh01G47430.0	Prh01G54940.0	5e-110			9-225:	Pse01G18040.0	Pse01G36450.0	0			35- 0:	Pso01G35680.0	Pso03G35680.0	7e-60			11- 60:	Pso01G04920.0	Prh04G46520.0	0			20- 16:	Pse01G30450.0	Pso10G06450.0	0			1-406:	Pse01G75890.0	Prh04G20970.0	0
27- 1:	Prh01G47450.0	Prh01G54930.0	2e-23			9-226:	Pse01G18060.0	Pse01G36440.0	0			35- 1:	Pso01G35690.0	Pso03G35700.0	0			11- 61:	Pso01G04950.0	Prh04G46380.0	9e-13			20- 17:	Pse01G30460.0	Pso10G06460.0	2e-143			1-407:	Pse01G75900.0	Prh04G20980.0	0
27- 2:	Prh01G47490.0	Prh01G54700.0	2e-18			9-227:	Pse01G18070.0	Pse01G36430.0	2e-105			35- 2:	Pso01G35750.0	Pso03G35750.0	0			11- 62:	Pso01G04960.0	Prh04G46330.0	0			20- 18:	Pse01G30480.0	Pso10G06490.0	3e-67			1-408:	Pse01G75910.0	Prh04G20990.0	0
27- 3:	Prh01G47620.0	Prh01G54470.0	0			9-228:	Pse01G18170.0	Pse01G36400.0	8e-131			35- 3:	Pso01G35760.0	Pso03G35760.0	9e-104			11- 63:	Pso01G04970.0	Prh04G46320.0	0			20- 19:	Pse01G30490.0	Pso10G06500.0	6e-166			1-409:	Pse01G75920.0	Prh04G21000.0	0
27- 4:	Prh01G47740.0	Prh01G54310.0	7e-23			9-229:	Pse01G18220.0	Pse01G36360.0	9e-35			35- 4:	Pso01G35780.0	Pso03G35770.0	3e-66			11- 64:	Pso01G04980.0	Prh04G46230.0	4e-61			20- 20:	Pse01G30500.0	Pso10G06510.0	0			1-410:	Pse01G75930.0	Prh04G21010.0	0
27- 5:	Prh01G47930.0	Prh01G54250.0	7e-132			9-230:	Pse01G18240.0	Pse01G36290.0	4e-87			35- 5:	Pso01G35800.0	Pso03G35780.0	6e-157			11- 65:	Pso01G05000.0	Prh04G46200.0	1e-163			20- 21:	Pse01G30510.0	Pso10G06520.0	0			1-411:	Pse01G75940.0	Prh04G21020.0	2e-78
27- 6:	Prh01G48020.0	Prh01G54180.0	2e-132			9-231:	Pse01G18250.0	Pse01G36280.0	0			## Alignment 36: score=285.0 e_value=8.8e-11 N=7 chr1&chr3 plus						11- 66:	Pso01G05030.0	Prh04G46130.0	0			## Alignment 21: score=986.0 e_value=2.1e-67 N=20 chr1&chr10 plus						1-412:	Pse01G75950.0	Prh04G21030.0	0
27- 7:	Prh01G48120.0	Prh01G54000.0	2e-101			9-232:	Pse01G18260.0	Pse01G36250.0	3e-89			36- 0:	Pso01G29570.0	Pso03G46940.0	1e-148			11- 67:	Pso01G05060.0	Prh04G46110.0	1e-103			21- 0:	Pse01G31130.0	Pso10G05240.0	0			1-413:	Pse01G75990.0	Prh04G21040.0	0
## Alignment 28: score=291.0 e_value=1.9e-08 N=6 chr1&chr1 minus						9-233:	Pse01G18270.0	Pse01G36210.0	0			36- 1:	Pso01G29690.0	Pso03G47070.0	3e-80			11- 68:	Pso01G05080.0	Prh04G46090.0	0			21- 1:	Pse01G31140.0	Pso10G05250.0	0			1-414:	Pse01G76010.0	Prh04G21050.0	3e-118
28- 0:	Prh01G26960.0	Prh01G28620.0	7e-58			9-234:	Pse01G18300.0	Pse01G36140.0	0			36- 2:	Pso01G29760.0	Pso03G47080.0	9e-57			11- 69:	Pso01G05110.0	Prh04G46080.0	0			21- 2:	Pse01G31150.0	Pso10G05260.0	0			1-415:	Pse01G76020.0	Prh04G21060.0	0
28- 1:	Prh01G26970.0	Prh01G28590.0	7e-31			9-235:	Pse01G18330.0	Pse01G36100.0	0			36- 3:	Pso01G29910.0	Pso03G47130.0	1e-90			11- 70:	Pso01G05140.0	Prh04G45990.0	0			21- 3:	Pse01G31160.0	Pso10G05270.0	1e-53			1-416:	Pse01G76030.0	Prh04G21070.0	6e-105
28- 2:	Prh01G26980.0	Prh01G28580.0	3e-56			9-236:	Pse01G18340.0	Pse01G36090.0	7e-62			36- 4:	Pso01G29970.0	Pso03G47180.0	0			11- 71:	Pso01G05160.0	Prh04G45910.0	0			21- 4:	Pse01G31200.0	Pso10G05290.0	4e-49			1-417:	Pse01G76040.0	Prh04G21080.0	6e-157
28- 3:	Prh01G27030.0	Prh01G28570.0	1e-73			9-237:	Pse01G18360.0	Pse01G36060.0	7e-43			36- 5:	Pso01G30130.0	Pso03G47230.0	0			11- 72:	Pso01G05170.0	Prh04G45890.0	0			21- 5:	Pse01G31210.0	Pso10G05300.0	0			1-418:	Pse01G76050.0	Prh04G21090.0	0
28- 4:	Prh01G27070.0	Prh01G28540.0	2e-94			9-238:	Pse01G18380.0	Pse01G36040.0	7e-69			36- 6:	Pso01G30270.0	Pso03G47310.0	1e-113			11- 73:	Pso01G05190.0	Prh04G45760.0	0			21- 6:	Pse01G31220.0	Pso10G05310.0	2e-50			1-419:	Pse01G76060.0	Prh04G21100.0	0
28- 5:	Prh01G27080.0	Prh01G28530.0	1e-90			9-239:	Pse01G18390.0	Pse01G36020.0	2e-87			## Alignment 37: score=268.0 e_value=1e-09 N=6 chr1&chr3 plus						11- 74:	Pso01G05210.0	Prh04G45580.0	4e-30			21- 7:	Pse01G31270.0	Pso10G05320.0	2e-101			1-420:	Pse01G76080.0	Prh04G21130.0	0
## Alignment 29: score=277.0 e_value=5.9e-10 N=6 chr1&chr1 minus						9-240:	Pse01G18400.0	Pse01G36000.0	1e-63			37- 0:	Pso01G25090.0	Pso03G34390.0	1e-31			11- 75:	Pso01G05240.0	Prh04G45550.0	0			21- 8:	Pse01G31280.0	Pso10G05330.0	3e-09			1-421:	Pse01G76090.0	Prh04G21150.0	0
29- 0:	Prh01G30980.0	Prh01G31420.0	0			9-241:	Pse01G18410.0	Pse01G35990.0	0			37- 1:	Pso01G25210.0	Pso03G34420.0	5e-30			11- 76:	Pso01G05270.0	Prh04G45540.0	5e-06			21- 9:	Pse01G31290.0	Pso10G05340.0	0			1-422:	Pse01G76100.0	Prh04G21160.0	1e-100
29- 1:	Prh01G30990.0	Prh01G31390.0	3e-44			9-242:	Pse01G18420.0	Pse01G35980.0	2e-140			37- 2:	Pso01G25240.0	Pso03G34430.0	5e-13			11- 77:	Pso01G05280.0	Prh04G45530.0	0			21- 10:	Pse01G31310.0	Pso10G05350.0	0			1-423:	Pse01G76110.0	Prh04G21170.0	3e-169
29- 2:	Prh01G31060.0	Prh01G31380.0	0			9-243:	Pse01G18440.0	Pse01G35970.0	0			37- 3:	Pso01G25310.0	Pso03G34460.0	6e-17			11- 78:	Pso01G05290.0	Prh04G45410.0	4e-176			21- 11:	Pse01G31330.0	Pso10G05360.0	0			1-424:	Pse01G76120.0	Prh04G21180.0	0
29- 3:	Prh01G31070.0	Prh01G31290.0	3e-19			9-244:	Pse01G18460.0	Pse01G35950.0	2e-146			37- 4:	Pso01G25340.0	Pso03G34490.0	2e-36			11- 79:	Pso01G05310.0	Prh04G45320.0	7e-111			21- 12:	Pse01G31340.0	Pso10G05380.0	0			1-425:	Pse01G76130.0	Prh04G21200.0	0
29- 4:	Prh01G31090.0	Prh01G31230.0	7e-62			9-245:	Pse01G18470.0	Pse01G35940.0	0			37- 5:	Pso01G25400.0	Pso03G34610.0	7e-37			11- 80:	Pso01G05320.0	Prh04G45310.0	0			21- 13:	Pse01G31350.0	Pso10G05390.0	4e-53			1-426:	Pse01G76150.0	Prh04G21220.0	0
29- 5:	Prh01G31120.0	Prh01G31210.0	1e-134			9-246:	Pse01G18490.0	Pse01G35930.0	0			## Alignment 38: score=740.0 e_value=4.8e-43 N=16 chr1&chr3 minus						11- 81:	Pso01G05340.0	Prh04G45300.0	1e-108			21- 14:	Pse01G31360.0	Pso10G05430.0	0			1-427:	Pse01G76160.0	Prh04G21230.0	0
## Alignment 30: score=278.0 e_value=1.8e-10 N=6 chr1&chr3 plus						9-247:	Pse01G18530.0	Pse01G35920.0	0			38- 0:	Pso01G37540.0	Pso03G38380.0	0			11- 82:	Pso01G05350.0	Prh04G45180.0	0			21- 15:	Pse01G31370.0	Pso10G05440.0	0			1-428:	Pse01G76170.0	Prh04G21250.0	0
30- 0:	Prh01G29890.0	Prh03G00360.0	8e-32			9-248:	Pse01G18540.0	Pse01G35910.0	0			38- 1:	Pso01G37580.0	Pso03G38370.0	0			11- 83:	Pso01G05390.0	Prh04G45090.0	3e-122			21- 16:	Pse01G31380.0	Pso10G05450.0	0			1-429:	Pse01G76180.0	Prh04G21270.0	2e-102
30- 1:	Prh01G29910.0	Prh03G00470.0	0			9-249:	Pse01G18550.0	Pse01G35890.0	3e-77			38- 2:	Pso01G37720.0	Pso03G38320.0	5e-136			11- 84:	Pso01G05400.0	Prh04G45080.0	0			21- 17:	Pse01G31390.0	Pso10G05460.0	0			1-430:	Pse01G76190.0	Prh04G21280.0	1e-39
30- 2:	Prh01G29920.0	Prh03G00510.0	0			9-250:	Pse01G18600.0	Pse01G35880.0	0			38- 3:	Pso01G37730.0	Pso03G38300.0	2e-70			11- 85:	Pso01G05410.0	Prh04G45060.0	5e-130			21- 18:	Pse01G31400.0	Pso10G05480.0	4e-108			1-431:	Pse01G76210.0	Prh04G21290.0	2e-161
30- 3:	Prh01G29930.0	Prh03G00520.0	7e-128			9-251:	Pse01G18640.0	Pse01G35760.0	1e-97			38- 4:	Pso01G37750.0	Pso03G38280.0	2e-136			11- 86:	Pso01G05430.0	Prh04G45020.0	0			21- 19:	Pse01G31410.0	Pso10G05490.0	0			1-432:	Pse01G76220.0	Prh04G21310.0	0
30- 4:	Prh01G29940.0	Prh03G00540.0	0			9-252:	Pse01G18650.0	Pse01G35750.0	0			38- 5:	Pso01G37760.0	Pso03G38270.0	2e-104			11- 87:	Pso01G05460.0	Prh04G44930.0	0			## Alignment 22: score=576.0 e_value=6.4e-35 N=13 chr1&chr10 plus						1-433:	Pse01G76230.0	Prh04G21330.0	0
30- 5:	Prh01G30020.0	Prh03G00630.0	7e-35			9-253:	Pse01G18660.0	Pse01G35730.0	7e-112			38- 6:	Pso01G37800.0	Pso03G38240.0	2e-61			11- 88:	Pso01G05520.0	Prh04G44920.0	0			22- 0:	Pse01G26200.0	Pso10G09320.0	0			1-434:	Pse01G76250.0	Prh04G21370.0	0
## Alignment 31: score=419.0 e_value=1.3e-20 N=9 chr1&chr3 minus						9-254:	Pse01G18690.0	Pse01G35660.0	6e-125			38- 7:	Pso01G37870.0	Pso03G38200.0	4e-111			11- 89:	Pso01G05530.0	Prh04G44910.0	0			22- 1:	Pse01G26400.0	Pso10G09390.0	1e-170			1-435:	Pse01G76270.0	Prh04G21410.0	0
31- 0:	Prh01G29990.0	Prh03G00660.0	2e-17			9-255:	Pse01G18700.0	Pse01G35650.0	5e-34			38- 8:	Pso01G37890.0	Pso03G38170.0	0			11- 90:	Pso01G05540.0	Prh04G44880.0	0			22- 2:	Pse01G26470.0	Pso10G09400.0	0			1-436:	Pse01G76280.0	Prh04G21420.0	0
31- 1:	Prh01G30100.0	Prh03G00600.0	2e-101			9-256:	Pse01G18710.0	Pse01G35640.0	4e-81			38- 9:	Pso01G37960.0	Pso03G38070.0	2e-173			11- 91:	Pso01G05610.0	Prh04G44830.0	0			22- 3:	Pse01G26480.0	Pso10G09420.0	0			1-437:	Pse01G76290.0	Prh04G21430.0	0
31- 2:	Prh01G30130.0	Prh03G00520.0	2e-115			9-257:	Pse01G18730.0	Pse01G35630.0	1e-121			38- 10:	Pso01G38050.0	Pso03G38040.0	0			11- 92:	Pso01G05620.0	Prh04G44810.0	9e-108			22- 4:	Pse01G26490.0	Pso10G09430.0	0			1-438:	Pse01G76300.0	Prh04G21450.0	0
31- 3:	Prh01G30140.0	Prh03G00510.0	0			9-258:	Pse01G18740.0	Pse01G35620.0	0			38- 11:	Pso01G38060.0	Pso03G38000.0	3e-22			11- 93:	Pso01G05630.0	Prh04G44790.0	0			22- 5:	Pse01G26500.0	Pso10G09470.0	4e-86			1-439:	Pse01G76310.0	Prh04G21460.0	4e-60
31- 4:	Prh01G30160.0	Prh03G00470.0	0			9-259:	Pse01G18770.0	Pse01G35610.0	0			38- 12:	Pso01G38070.0	Pso03G37980.0	1e-61			11- 94:	Pso01G05640.0	Prh04G44770.0	3e-26			22- 6:	Pse01G26510.0	Pso10G09480.0	0			1-440:	Pse01G76320.0	Prh04G21470.0	0
31- 5:	Prh01G30170.0	Prh03G00400.0	1e-33			9-260:	Pse01G18780.0	Pse01G35600.0	2e-161			38- 13:	Pso01G38120.0	Pso03G37960.0	2e-56			11- 95:	Pso01G05650.0	Prh04G44760.0	0			22- 7:	Pse01G26530.0	Pso10G09500.0	2e-92			1-441:	Pse01G76330.0	Prh04G21480.0	1e-165
31- 6:	Prh01G30180.0	Prh03G00340.0	1e-85			9-261:	Pse01G18800.0	Pse01G35590.0	0			38- 14:	Pso01G38140.0	Pso03G37930.0	0			## Alignment 12: score=3143.0 e_value=6.4e-283 N=68 chr1&chr4 minus						22- 8:	Pse01G26560.0	Pso10G09520.0	0			1-442:	Pse01G76340.0	Prh04G21490.0	0
31- 7:	Prh01G30190.0	Prh03G00330.0	0			9-262:	Pse01G18810.0	Pse01G35580.0	6e-43			38- 15:	Pso01G38170.0	Pso03G37880.0	0			12- 0:	Pso01G01530.0	Prh04G52360.0	0			22- 9:	Pse01G26600.0	Pso10G09620.0	0			1-443:	Pse01G76350.0	Prh04G21500.0	0
31- 8:	Prh01G30200.0	Prh03G00320.0	6e-149			9-263:	Pse01G18850.0	Pse01G35560.0	8e-108			## Alignment 39: score=463.0 e_value=1.2e-21 N=10 chr1&chr3 minus						12- 1:	Pso01G01550.0	Prh04G52310.0	0			22- 10:	Pse01G26610.0	Pso10G09650.0	0			1-444:	Pse01G76360.0	Prh04G21510.0	0
## Alignment 32: score=600.0 e_value=7.8e-36 N=14 chr1&chr6 plus						9-264:	Pse01G18860.0	Pse01G35550.0	0			39- 0:	Pso01G32720.0	Pso03G36880.0	0			12- 2:	Pso01G01560.0	Prh04G52300.0	0			22- 11:	Pse01G26750.0	Pso10G09760.0	0			1-445:	Pse01G76370.0	Prh04G21520.0	2e-83
32- 0:	Prh01G16790.0	Prh06G00100.0	0			9-265:	Pse01G18870.0	Pse01G35540.0	3e-131			39- 1:	Pso01G32750.0	Pso03G36860.0	2e-57			12- 3:	Pso01G01570.0	Prh04G52290.0	0			22- 12:	Pse01G26940.0	Pso10G09920.0	0			1-446:	Pse01G76380.0	Prh04G21530.0	0
32- 1:	Prh01G16810.0	Prh06G00120.0	2e-138			9-266:	Pse01G18880.0	Pse01G35530.0	0			39- 2:	Pso01G32810.0	Pso03G36840.0	2e-155			12- 4:	Pso01G01580.0	Prh04G52260.0	0			## Alignment 23: score=503.0 e_value=6.6e-23 N=11 chr1&chr10 plus						1-447:	Pse01G76390.0	Prh04G21540.0	4e-120
32- 2:	Prh01G16990.0	Prh06G00160.0	8e-79			9-267:	Pse01G18890.0	Pse01G35520.0	0			39- 3:	Pso01G32830.0	Pso03G36830.0	2e-105			12- 5:	Pso01G01600.0	Prh04G52180.0	2e-173			23- 0:	Pse01G69800.0	Pso10G09500.0	6e-41			1-448:	Pse01G76400.0	Prh04G21550.0	4e-13
32- 3:	Prh01G17010.0	Prh06G00170.0	2e-106			9-268:	Pse01G18910.0	Pse01G35500.0	0			39- 4:	Pso01G32840.0	Pso03G36820.0	0			12- 6:	Pso01G01620.0	Prh04G52120.0	2e-46			23- 1:	Pse01G69910.0	Pso10G09540.0	1e-83			1-449:	Pse01G76430.0	Prh04G21580.0	0
32- 4:	Prh01G17080.0	Prh06G00210.0	2e-123			9-269:	Pse01G18920.0	Pse01G35490.0	1e-178			39- 5:	Pso01G32950.0	Pso03G36770.0	0			12- 7:	Pso01G01650.0	Prh04G52030.0	0			23- 2:	Pse01G69920.0	Pso10G09570.0	7e-84			1-450:	Pse01G76440.0	Prh04G21590.0	3e-139
32- 5:	Prh01G17180.0	Prh06G00290.0	2e-69			9-270:	Pse01G18930.0	Pse01G35480.0	0			39- 6:	Pso01G33000.0	Pso03G36730.0	0			12- 8:	Pso01G01660.0	Prh04G52020.0	2e-74			23- 3:	Pse01G69970.0	Pso10G09600.0	4e-52			1-451:	Pse01G76450.0	Prh04G21600.0	0
32- 6:	Prh01G17290.0	Prh06G00340.0	2e-134			9-271:	Pse01G18940.0	Pse01G35470.0	0			39- 7:	Pso01G33010.0	Pso03G36700.0	0			12- 9:	Pso01G01680.0	Prh04G52000.0	8e-42			23- 4:	Pse01G70010.0	Pso10G09670.0	1e-92			1-452:	Pse01G76460.0	Prh04G21610.0	8e-151
32- 7:	Prh01G17340.0	Prh06G00390.0	0			9-272:	Pse01G18990.0	Pse01G35460.0	9e-24			39- 8:	Pso01G33060.0	Pso03G36660.0	2e-117			12- 10:	Pso01G01700.0	Prh04G51840.0	3e-130			23- 5:	Pse01G70100.0	Pso10G09720.0	3e-144			1-453:	Pse01G76470.0	Prh04G21620.0	0
32- 8:	Prh01G17390.0	Prh06G00410.0	0			9-273:	Pse01G19000.0	Pse01G35450.0	0			39- 9:	Pso01G33100.0	Pso03G36560.0	2e-37			12- 11:	Pso01G01720.0	Prh04G51820.0	6e-167			23- 6:	Pse01G70130.0	Pso10G09750.0	1e-106			1-454:	Pse01G76480.0	Prh04G21650.0	0
32- 9:	Prh01G17510.0	Prh06G00460.0	4e-152			9-274:	Pse01G19010.0	Pse01G35440.0	0			## Alignment 40: score=370.0 e_value=4.7e-21 N=9 chr1&chr3 minus						12- 12:	Pso01G01730.0	Prh04G51780.0	6e-167			23- 7:	Pse01G70160.0	Pso10G09770.0	0			1-455:	Pse01G76490.0	Prh04G21670.0	0
32- 10:	Prh01G17620.0	Prh06G00470.0	0			9-275:	Pse01G19040.0	Pse01G35430.0	0			40- 0:	Pso01G30370.0	Pso03G46810.0	0			12- 13:	Pso01G01740.0	Prh04G51770.0	0			23- 8:	Pse01G70190.0	Pso10G09810.0	0			1-456:	Pse01G76500.0	Prh04G21680.0	0
32- 11:	Prh01G17820.0	Prh06G00620.0	5e-117			9-276:	Pse01G19050.0	Pse01G35420.0	3e-164			40- 1:	Pso01G30480.0	Pso03G46780.0	2e-103			12- 14:	Pso01G01750.0	Prh04G51760.0	0			23- 9:	Pse01G70230.0	Pso10G09830.0	8e-67			## Alignment 2: score=11277.0 e_value=0 N=232 chr1&chr4 plus
32- 12:	Prh01G17840.0	Prh06G00660.0	0			9-277:	Pse01G19060.0	Pse01G35410.0	9e-35			40- 2:	Pso01G30600.0	Pso03G46770.0	0			12- 15:	Pso01G01770.0	Prh04G51650.0	0			23- 10:	Pse01G70310.0	Pso10G09840.0	4e-09			2- 0:	Pse01G20610.0	Prh04G04480.0	3e-23
32- 13:	Prh01G17890.0	Prh06G00720.0	0			9-278:	Pse01G19090.0	Pse01G35400.0	0			40- 3:	Pso01G30670.0	Pso03G46740.0	5e-174			12- 16:	Pso01G01800.0	Prh04G51640.0	0			## Alignment 24: score=396.0 e_value=7.8e-17 N=8 chr1&chr10 plus						2- 1:	Pse01G20630.0	Prh04G04500.0	3e-18
## Alignment 33: score=389.0 e_value=6.9e-20 N=9 chr1&chr6 plus						9-279:	Pse01G19110.0	Pse01G35390.0	0			40- 4:	Pso01G30840.0	Pso03G46620.0	0			12- 17:	Pso01G01820.0	Prh04G51560.0	1e-147			24- 0:	Pse01G33210.0	Pso10G03470.0	0			2- 2:	Pse01G20700.0	Prh04G04510.0	0
33- 0:	Prh01G12900.0	Prh06G10170.0	4e-14			9-280:	Pse01G19120.0	Pse01G35380.0	0			40- 5:	Pso01G30850.0	Pso03G46610.0	3e-150			12- 18:	Pso01G01830.0	Prh04G51550.0	0			24- 1:	Pse01G33220.0	Pso10G03480.0	4e-141			2- 3:	Pse01G20730.0	Prh04G04540.0	4e-76
33- 1:	Prh01G13030.0	Prh06G10200.0	4e-36			9-281:	Pse01G19130.0	Pse01G35370.0	0			40- 6:	Pso01G30880.0	Pso03G46590.0	0			12- 19:	Pso01G01860.0	Prh04G51530.0	0			24- 2:	Pse01G33230.0	Pso10G03490.0	7e-166			2- 4:	Pse01G20740.0	Prh04G04580.0	0
33- 2:	Prh01G13190.0	Prh06G10330.0	0			9-282:	Pse01G19150.0	Pse01G35360.0	0			40- 7:	Pso01G31060.0	Pso03G46580.0	6e-135			12- 20:	Pso01G01870.0	Prh04G51510.0	3e-111			24- 3:	Pse01G33240.0	Pso10G03500.0	2e-62			2- 5:	Pse01G20750.0	Prh04G04590.0	0
33- 3:	Prh01G13200.0	Prh06G10340.0	3e-26			9-283:	Pse01G19250.0	Pse01G35340.0	0			40- 8:	Pso01G31250.0	Pso03G46490.0	7e-43			12- 21:	Pso01G01880.0	Prh04G51500.0	0			24- 4:	Pse01G33250.0	Pso10G03520.0	0			2- 6:	Pse01G20770.0	Prh04G04600.0	0
33- 4:	Prh01G13250.0	Prh06G10440.0	5e-98			9-284:	Pse01G19260.0	Pse01G35330.0	0			## Alignment 41: score=305.0 e_value=9.4e-12 N=7 chr1&chr3 minus						12- 22:	Pso01G01890.0	Prh04G51400.0	2e-94			24- 5:	Pse01G33270.0	Pso10G03530.0	9e-91			2- 7:	Pse01G20790.0	Prh04G04630.0	0
33- 5:	Prh01G13290.0	Prh06G10480.0	7e-137			9-285:	Pse01G19290.0	Pse01G35320.0	1e-158			41- 0:	Pso01G35970.0	Pso03G50890.0	5e-149			12- 23:	Pso01G01900.0	Prh04G51390.0	0			24- 6:	Pse01G33280.0	Pso10G03540.0	1e-50			2- 8:	Pse01G20800.0	Prh04G04640.0	0
33- 6:	Prh01G13330.0	Prh06G10500.0	0			9-286:	Pse01G19300.0	Pse01G35310.0	0			41- 1:	Pso01G36010.0	Pso03G50810.0	3e-119			12- 24:	Pso01G01920.0	Prh04G51190.0	8e-54			24- 7:	Pse01G33290.0	Pso10G03570.0	2e-53			2- 9:	Pse01G20820.0	Prh04G04680.0	0
33- 7:	Prh01G13360.0	Prh06G10510.0	6e-100			9-287:	Pse01G19340.0	Pse01G35290.0	0			41- 2:	Pso01G36040.0	Pso03G50560.0	0			12- 25:	Pso01G01940.0	Prh04G51160.0	0			## Alignment 25: score=359.0 e_value=5.6e-19 N=8 chr1&chr10 plus						2- 10:	Pse01G20840.0	Prh04G04690.0	0
33- 8:	Prh01G13540.0	Prh06G10560.0	0			9-288:	Pse01G19350.0	Pse01G35280.0	2e-168			41- 3:	Pso01G36080.0	Pso03G50540.0	3e-116			12- 26:	Pso01G01960.0	Prh04G51130.0	0			25- 0:	Pse01G62060.0	Pso10G10350.0	0			2- 11:	Pse01G20850.0	Prh04G04720.0	4e-161
## Alignment 34: score=312.0 e_value=1.4e-13 N=7 chr1&chr6 plus						9-289:	Pse01G19370.0	Pse01G35270.0	0			41- 4:	Pso01G36100.0	Pso03G50530.0	0			12- 27:	Pso01G01990.0	Prh04G51120.0	0			25- 1:	Pse01G62150.0	Pso10G10470.0	0			2- 12:	Pse01G20860.0	Prh04G04740.0	0
34- 0:	Prh01G14580.0	Prh06G01970.0	3e-170			9-290:	Pse01G19380.0	Pse01G35260.0	9e-93			41- 5:	Pso01G36170.0	Pso03G50460.0	0			12- 28:	Pso01G02000.0	Prh04G51090.0	0			25- 2:	Pse01G62170.0	Pso10G10490.0	0			2- 13:	Pse01G20880.0	Prh04G04750.0	0
34- 1:	Prh01G14710.0	Prh06G02120.0	1e-86			9-291:	Pse01G19390.0	Pse01G35250.0	1e-141			41- 6:	Pso01G36190.0	Pso03G50410.0	8e-61			12- 29:	Pso01G02020.0	Prh04G51040.0	1e-56			25- 3:	Pse01G62180.0	Pso10G10740.0	0			2- 14:	Pse01G20920.0	Prh04G04790.0	0
34- 2:	Prh01G14720.0	Prh06G02150.0	6e-92			9-292:	Pse01G19400.0	Pse01G35240.0	3e-74			## Alignment 42: score=274.0 e_value=2.2e-11 N=6 chr1&chr3 minus						12- 30:	Pso01G02050.0	Prh04G51010.0	2e-69			25- 4:	Pse01G62190.0	Pso10G10750.0	5e-35			2- 15:	Pse01G20930.0	Prh04G04800.0	0
34- 3:	Prh01G14730.0	Prh06G02230.0	7e-143			9-293:	Pse01G19410.0	Pse01G35230.0	0			42- 0:	Pso01G38510.0	Pso03G35410.0	0			12- 31:	Pso01G02100.0	Prh04G50960.0	0			25- 5:	Pse01G62200.0	Pso10G10770.0	0			2- 16:	Pse01G20940.0	Prh04G04810.0	0
34- 4:	Prh01G14740.0	Prh06G02250.0	2e-134			9-294:	Pse01G19470.0	Pse01G35220.0	9e-75			42- 1:	Pso01G38520.0	Pso03G35310.0	2e-67			12- 32:	Pso01G02140.0	Prh04G50890.0	0			25- 6:	Pse01G62210.0	Pso10G10800.0	0			2- 17:	Pse01G20960.0	Prh04G04820.0	2e-85
34- 5:	Prh01G14840.0	Prh06G02360.0	0			9-295:	Pse01G19480.0	Pse01G35210.0	0			42- 2:	Pso01G38530.0	Pso03G35300.0	8e-171			12- 33:	Pso01G02150.0	Prh04G50880.0	0			25- 7:	Pse01G62240.0	Pso10G10830.0	0			2- 18:	Pse01G20980.0	Prh04G04830.0	7e-117
34- 6:	Prh01G14880.0	Prh06G02410.0	2e-163			9-296:	Pse01G19490.0	Pse01G35190.0	0			42- 3:	Pso01G38540.0	Pso03G35260.0	0			12- 34:	Pso01G02170.0	Prh04G50860.0	3e-81			## Alignment 26: score=295.0 e_value=2.5e-13 N=7 chr1&chr10 plus						2- 19:	Pse01G20990.0	Prh04G04840.0	3e-175
## Alignment 35: score=306.0 e_value=2.1e-16 N=8 chr1&chr6 plus						9-297:	Pse01G19500.0	Pse01G35180.0	0			42- 4:	Pso01G38600.0	Pso03G35140.0	0			12- 35:	Pso01G02230.0	Prh04G50790.0	6e-137			26- 0:	Pse01G22620.0	Pso10G07520.0	0			2- 20:	Pse01G21000.0	Prh04G04850.0	7e-156
35- 0:	Prh01G23980.0	Prh06G11950.0	2e-113			9-298:	Pse01G19510.0	Pse01G35130.0	4e-83			42- 5:	Pso01G38640.0	Pso03G35110.0	0			12- 36:	Pso01G02240.0	Prh04G50770.0	0			26- 1:	Pse01G22760.0	Pso10G07670.0	0			2- 21:	Pse01G21020.0	Prh04G04870.0	0
35- 1:	Prh01G24040.0	Prh06G11960.0	4e-09			9-299:	Pse01G19590.0	Pse01G35120.0	0			## Alignment 43: score=257.0 e_value=6.8e-13 N=6 chr1&chr3 minus						12- 37:	Pso01G02330.0	Prh04G50710.0	1e-95			26- 2:	Pse01G22910.0	Pso10G07720.0	0			2- 22:	Pse01G21030.0	Prh04G04890.0	2e-93
35- 2:	Prh01G24300.0	Prh06G11970.0	0			9-300:	Pse01G19600.0	Pse01G35110.0	4e-160			43- 0:	Pso01G26170.0	Pso03G34090.0	2e-83			12- 38:	Pso01G02380.0	Prh04G50640.0	0			26- 3:	Pse01G23000.0	Pso10G07840.0	0			2- 23:	Pse01G21040.0	Prh04G04900.0	4e-105
35- 3:	Prh01G24340.0	Prh06G12200.0	0			9-301:	Pse01G19630.0	Pse01G35080.0	0			43- 1:	Pso01G26200.0	Pso03G34050.0	0			12- 39:	Pso01G02400.0	Prh04G50630.0	0			26- 4:	Pse01G23020.0	Pso10G07860.0	0			2- 24:	Pse01G21050.0	Prh04G04920.0	0
35- 4:	Prh01G24420.0	Prh06G12230.0	9e-69			9-302:	Pse01G19640.0	Pse01G35050.0	0			43- 2:	Pso01G26400.0	Pso03G33990.0	0			12- 40:	Pso01G02420.0	Prh04G50500.0	5e-14			26- 5:	Pse01G23060.0	Pso10G08010.0	0			2- 25:	Pse01G21060.0	Prh04G04940.0	0
35- 5:	Prh01G24520.0	Prh06G12250.0	4e-155			9-303:	Pse01G19650.0	Pse01G35040.0	0			43- 3:	Pso01G26410.0	Pso03G33980.0	7e-69			12- 41:	Pso01G02460.0	Prh04G50420.0	0			26- 6:	Pse01G23080.0	Pso10G08020.0	3e-176			2- 26:	Pse01G21070.0	Prh04G04950.0	0
35- 6:	Prh01G24760.0	Prh06G12490.0	0			9-304:	Pse01G19660.0	Pse01G35030.0	0			43- 4:	Pso01G26550.0	Pso03G33790.0	1e-21			12- 42:	Pso01G02540.0	Prh04G50390.0	0			## Alignment 27: score=271.0 e_value=3.9e-14 N=6 chr1&chr10 plus						2- 27:	Pse01G21100.0	Prh04G04960.0	1e-150
35- 7:	Prh01G24800.0	Prh06G12530.0	3e-129			9-305:	Pse01G19700.0	Pse01G35020.0	0			43- 5:	Pso01G26570.0	Pso03G33750.0	3e-155			12- 43:	Pso01G02550.0	Prh04G50370.0	0			27- 0:	Pse01G63180.0	Pso10G12370.0	5e-23			2- 28:	Pse01G21130.0	Prh04G04980.0	2e-149
## Alignment 36: score=765.0 e_value=2.9e-54 N=17 chr1&chr6 minus						9-306:	Pse01G19710.0	Pse01G35010.0	0			## Alignment 44: score=3790.0 e_value=0 N=79 chr1&chr5 plus						12- 44:	Pso01G02630.0	Prh04G50260.0	6e-133			27- 1:	Pse01G63240.0	Pso10G12590.0	4e-83			2- 29:	Pse01G21140.0	Prh04G04990.0	0
36- 0:	Prh01G15370.0	Prh06G01830.0	1e-77			9-307:	Pse01G19720.0	Pse01G35000.0	1e-19			44- 0:	Pso01G06090.0	Pso05G48160.0	1e-60			12- 45:	Pso01G02670.0	Prh04G50230.0	0			27- 2:	Pse01G63320.0	Pso10G12600.0	4e-131			2- 30:	Pse01G21150.0	Prh04G05000.0	0
36- 1:	Prh01G15480.0	Prh06G01750.0	4e-15			9-308:	Pse01G19730.0	Pse01G34970.0	0			44- 1:	Pso01G06140.0	Pso05G48180.0	2e-107			12- 46:	Pso01G02680.0	Prh04G50220.0	5e-11			27- 3:	Pse01G63330.0	Pso10G12610.0	0			2- 31:	Pse01G21160.0	Prh04G05010.0	0
36- 2:	Prh01G15600.0	Prh06G01720.0	0			9-309:	Pse01G19750.0	Pse01G34960.0	0			44- 2:	Pso01G06180.0	Pso05G48220.0	2e-144			12- 47:	Pso01G02700.0	Prh04G50180.0	1e-59			27- 4:	Pse01G63340.0	Pso10G12620.0	2e-134			2- 32:	Pse01G21180.0	Prh04G05020.0	1e-98
36- 3:	Prh01G15630.0	Prh06G01690.0	3e-41			9-310:	Pse01G19760.0	Pse01G34950.0	8e-158			44- 3:	Pso01G06190.0	Pso05G48230.0	7e-153			12- 48:	Pso01G02720.0	Prh04G50120.0	6e-130			27- 5:	Pse01G63360.0	Pso10G12640.0	0			2- 33:	Pse01G21190.0	Prh04G05030.0	0
36- 4:	Prh01G15650.0	Prh06G01680.0	0			9-311:	Pse01G19780.0	Pse01G34930.0	2e-72			44- 4:	Pso01G06200.0	Pso05G48240.0	0			12- 49:	Pso01G02750.0	Prh04G50070.0	0			## Alignment 28: score=262.0 e_value=4.5e-12 N=7 chr1&chr10 plus						2- 34:	Pse01G21200.0	Prh04G05040.0	6e-107
36- 5:	Prh01G15680.0	Prh06G01630.0	0			9-312:	Pse01G19800.0	Pse01G34920.0	0			44- 5:	Pso01G06210.0	Pso05G48250.0	0			12- 50:	Pso01G02760.0	Prh04G50060.0	0			28- 0:	Pse01G43150.0	Pso10G30410.0	0			2- 35:	Pse01G21220.0	Prh04G05060.0	0
36- 6:	Prh01G15750.0	Prh06G01610.0	5e-104			9-313:	Pse01G19810.0	Pse01G34910.0	0			44- 6:	Pso01G06220.0	Pso05G48280.0	0			12- 51:	Pso01G02770.0	Prh04G49960.0	9e-56			28- 1:	Pse01G43300.0	Pso10G30640.0	0			2- 36:	Pse01G21250.0	Prh04G05090.0	0
36- 7:	Prh01G15770.0	Prh06G01590.0	2e-142			9-314:	Pse01G19820.0	Pse01G34900.0	5e-156			44- 7:	Pso01G06240.0	Pso05G48290.0	0			12- 52:	Pso01G02790.0	Prh04G49940.0	0			28- 2:	Pse01G43430.0	Pso10G30750.0	0			2- 37:	Pse01G21260.0	Prh04G05100.0	0
36- 8:	Prh01G15780.0	Prh06G01570.0	4e-95			9-315:	Pse01G19850.0	Pse01G34860.0	7e-49			44- 8:	Pso01G06250.0	Pso05G48300.0	0			12- 53:	Pso01G02800.0	Prh04G49910.0	0			28- 3:	Pse01G43650.0	Pso10G30820.0	2e-22			2- 38:	Pse01G21270.0	Prh04G05120.0	0
36- 9:	Prh01G15800.0	Prh06G01560.0	0			9-316:	Pse01G19860.0	Pse01G34840.0	0			44- 9:	Pso01G06260.0	Pso05G48310.0	0			12- 54:	Pso01G02860.0	Prh04G49800.0	1e-158			28- 4:	Pse01G43890.0	Pso10G30830.0	2e-169			2- 39:	Pse01G21300.0	Prh04G05170.0	1e-123
36- 10:	Prh01G15820.0	Prh06G01500.0	0			9-317:	Pse01G19910.0	Pse01G34830.0	0			44- 10:	Pso01G06270.0	Pso05G48320.0	0			12- 55:	Pso01G02870.0	Prh04G49770.0	0			28- 5:	Pse01G43930.0	Pso10G30870.0	7e-20			2- 40:	Pse01G21310.0	Prh04G05180.0	0
36- 11:	Prh01G15870.0	Prh06G01290.0	0			9-318:	Pse01G19930.0	Pse01G34820.0	0			44- 11:	Pso01G06280.0	Pso05G48330.0	0			12- 56:	Pso01G02880.0	Prh04G49760.0	0			28- 6:	Pse01G44010.0	Pso10G30950.0	5e-61			2- 41:	Pse01G21330.0	Prh04G05190.0	1e-169
36- 12:	Prh01G15880.0	Prh06G01280.0	7e-48			9-319:	Pse01G19940.0	Pse01G34810.0	0			44- 12:	Pso01G06290.0	Pso05G48340.0	0			12- 57:	Pso01G02900.0	Prh04G49720.0	0			## Alignment 29: score=251.0 e_value=1.7e-09 N=6 chr1&chr10 plus						2- 42:	Pse01G21340.0	Prh04G05200.0	0
36- 13:	Prh01G15950.0	Prh06G01270.0	1e-40			9-320:	Pse01G19950.0	Pse01G34800.0	0			44- 13:	Pso01G06300.0	Pso05G48360.0	0			12- 58:	Pso01G02920.0	Prh04G49690.0	0			29- 0:	Pse01G39610.0	Pso10G27030.0	7e-34			2- 43:	Pse01G21360.0	Prh04G05220.0	0
36- 14:	Prh01G16050.0	Prh06G01160.0	4e-151			9-321:	Pse01G19960.0	Pse01G34790.0	2e-79			44- 14:	Pso01G06350.0	Pso05G48370.0	2e-131			12- 59:	Pso01G02940.0	Prh04G49640.0	7e-71			29- 1:	Pse01G39730.0	Pso10G27120.0	1e-73			2- 44:	Pse01G21370.0	Prh04G05260.0	0
36- 15:	Prh01G16060.0	Prh06G01150.0	0			9-322:	Pse01G19970.0	Pse01G34780.0	6e-93			44- 15:	Pso01G06360.0	Pso05G48380.0	4e-34			12- 60:	Pso01G02960.0	Prh04G49630.0	0			29- 2:	Pse01G39880.0	Pso10G27140.0	1e-151			2- 45:	Pse01G21390.0	Prh04G05270.0	0
36- 16:	Prh01G16140.0	Prh06G01080.0	1e-143			9-323:	Pse01G20010.0	Pse01G34770.0	0			44- 16:	Pso01G06370.0	Pso05G48390.0	0			12- 61:	Pso01G03010.0	Prh04G49620.0	0			29- 3:	Pse01G40030.0	Pso10G27360.0	0			2- 46:	Pse01G21400.0	Prh04G05300.0	0
## Alignment 37: score=643.0 e_value=3.8e-35 N=14 chr1&chr6 minus						9-324:	Pse01G20020.0	Pse01G34750.0	0			44- 17:	Pso01G06390.0	Pso05G48420.0	0			12- 62:	Pso01G03080.0	Prh04G49550.0	4e-110			29- 4:	Pse01G40050.0	Pso10G27390.0	0			2- 47:	Pse01G21430.0	Prh04G05320.0	1e-70
37- 0:	Prh01G16240.0	Prh06G11550.0	7e-106			9-325:	Pse01G20030.0	Pse01G34730.0	5e-44			44- 18:	Pso01G06430.0	Pso05G48430.0	3e-163			12- 63:	Pso01G03100.0	Prh04G49500.0	0			29- 5:	Pse01G40070.0	Pso10G27410.0	2e-72			2- 48:	Pse01G21460.0	Prh04G05330.0	0
37- 1:	Prh01G16320.0	Prh06G11480.0	0			9-326:	Pse01G20050.0	Pse01G34720.0	0			44- 19:	Pso01G06450.0	Pso05G48450.0	0			12- 64:	Pso01G03120.0	Prh04G49490.0	1e-167			## Alignment 30: score=4497.0 e_value=0 N=92 chr1&chr10 minus						2- 49:	Pse01G21470.0	Prh04G05340.0	0
37- 2:	Prh01G16330.0	Prh06G11470.0	4e-40			9-327:	Pse01G20060.0	Pse01G34690.0	0			44- 20:	Pso01G06460.0	Pso05G48460.0	0			12- 65:	Pso01G03130.0	Prh04G49470.0	4e-08			30- 0:	Pse01G30520.0	Pso10G06200.0	0			2- 50:	Pse01G21480.0	Prh04G05360.0	4e-84
37- 3:	Prh01G16370.0	Prh06G11450.0	0			9-328:	Pse01G20070.0	Pse01G34680.0	0			44- 21:	Pso01G06500.0	Pso05G48490.0	2e-76			12- 66:	Pso01G03150.0	Prh04G49340.0	4e-11			30- 1:	Pse01G30530.0	Pso10G06190.0	4e-57			2- 51:	Pse01G21490.0	Prh04G05380.0	0
37- 4:	Prh01G16380.0	Prh06G11420.0	0			9-329:	Pse01G20080.0	Pse01G34620.0	0			44- 22:	Pso01G06510.0	Pso05G48500.0	0			12- 67:	Pso01G03160.0	Prh04G49330.0	0			30- 2:	Pse01G30550.0	Pso10G06180.0	0			2- 52:	Pse01G21500.0	Prh04G05420.0	0
37- 5:	Prh01G16440.0	Prh06G11160.0	0			9-330:	Pse01G20100.0	Pse01G34610.0	0			44- 23:	Pso01G06520.0	Pso05G48510.0	0			## Alignment 13: score=1478.0 e_value=2.4e-111 N=32 chr1&chr4 minus						30- 3:	Pse01G30570.0	Pso10G06170.0	1e-123			2- 53:	Pse01G21510.0	Prh04G05430.0	0
37- 6:	Prh01G16450.0	Prh06G11150.0	2e-114			9-331:	Pse01G20110.0	Pse01G34600.0	0			44- 24:	Pso01G06540.0	Pso05G48540.0	8e-156			13- 0:	Pso01G05350.0	Prh04G44620.0	0			30- 4:	Pse01G30580.0	Pso10G06160.0	0			2- 54:	Pse01G21540.0	Prh04G05470.0	2e-119
37- 7:	Prh01G16520.0	Prh06G11140.0	5e-77			9-332:	Pse01G20120.0	Pse01G34590.0	0			44- 25:	Pso01G06600.0	Pso05G48560.0	4e-170			13- 1:	Pso01G05430.0	Prh04G44610.0	0			30- 5:	Pse01G30590.0	Pso10G06120.0	3e-129			2- 55:	Pse01G21560.0	Prh04G05510.0	0
37- 8:	Prh01G16560.0	Prh06G11110.0	2e-137			9-333:	Pse01G20140.0	Pse01G34570.0	7e-88			44- 26:	Pso01G06610.0	Pso05G48570.0	3e-78			13- 2:	Pso01G05640.0	Prh04G44400.0	5e-26			30- 6:	Pse01G30610.0	Pso10G06110.0	0			2- 56:	Pse01G21680.0	Prh04G05660.0	0
37- 9:	Prh01G16600.0	Prh06G11090.0	1e-159			9-334:	Pse01G20170.0	Pse01G34560.0	2e-142			44- 27:	Pso01G06620.0	Pso05G48610.0	0			13- 3:	Pso01G05650.0	Prh04G44390.0	0			30- 7:	Pse01G30630.0	Pso10G06090.0	7e-140			2- 57:	Pse01G21690.0	Prh04G05860.0	0
37- 10:	Prh01G16620.0	Prh06G11080.0	0			9-335:	Pse01G20210.0	Pse01G34510.0	0			44- 28:	Pso01G06630.0	Pso05G48620.0	0			13- 4:	Pso01G05660.0	Prh04G44340.0	6e-60			30- 8:	Pse01G30640.0	Pso10G06070.0	0			2- 58:	Pse01G21700.0	Prh04G05950.0	0
37- 11:	Prh01G16640.0	Prh06G11070.0	0			9-336:	Pse01G20220.0	Pse01G34490.0	4e-96			44- 29:	Pso01G06650.0	Pso05G48630.0	5e-143			13- 5:	Pso01G05690.0	Prh04G44190.0	6e-125			30- 9:	Pse01G30650.0	Pso10G06050.0	0			2- 59:	Pse01G21710.0	Prh04G05960.0	0
37- 12:	Prh01G16650.0	Prh06G11050.0	5e-38			9-337:	Pse01G20230.0	Pse01G34480.0	7e-65			44- 30:	Pso01G06670.0	Pso05G48680.0	0			13- 6:	Pso01G05770.0	Prh04G44180.0	0			30- 10:	Pse01G30660.0	Pso10G06030.0	1e-92			2- 60:	Pse01G21720.0	Prh04G05970.0	8e-133
37- 13:	Prh01G16680.0	Prh06G10990.0	2e-133			9-338:	Pse01G20240.0	Pse01G34470.0	0			44- 31:	Pso01G06680.0	Pso05G48690.0	7e-51			13- 7:	Pso01G05780.0	Prh04G44170.0	0			30- 11:	Pse01G30670.0	Pso10G06010.0	0			2- 61:	Pse01G21730.0	Prh04G05980.0	2e-101
## Alignment 38: score=256.0 e_value=5.7e-08 N=6 chr1&chr6 minus						9-339:	Pse01G20250.0	Pse01G34460.0	2e-44			44- 32:	Pso01G06700.0	Pso05G48720.0	0			13- 8:	Pso01G05810.0	Prh04G44160.0	4e-125			30- 12:	Pse01G30680.0	Pso10G06000.0	1e-103			2- 62:	Pse01G21750.0	Prh04G06020.0	2e-179
38- 0:	Prh01G12480.0	Prh06G13760.0	8e-50			9-340:	Pse01G20280.0	Pse01G34440.0	0			44- 33:	Pso01G06720.0	Pso05G48740.0	0			13- 9:	Pso01G05830.0	Prh04G44150.0	0			30- 13:	Pse01G30690.0	Pso10G05990.0	0			2- 63:	Pse01G21760.0	Prh04G06030.0	0
38- 1:	Prh01G12540.0	Prh06G13660.0	0			9-341:	Pse01G20330.0	Pse01G34420.0	0			44- 34:	Pso01G06730.0	Pso05G48750.0	0			13- 10:	Pso01G05860.0	Prh04G44140.0	0			30- 14:	Pse01G30700.0	Pso10G05980.0	5e-178			2- 64:	Pse01G21780.0	Prh04G06060.0	0
38- 2:	Prh01G12630.0	Prh06G13550.0	2e-108			9-342:	Pse01G20340.0	Pse01G34410.0	0			44- 35:	Pso01G06740.0	Pso05G48760.0	1e-27			13- 11:	Pso01G05930.0	Prh04G44070.0	2e-113			30- 15:	Pse01G30710.0	Pso10G05970.0	0			2- 65:	Pse01G21790.0	Prh04G06070.0	0
38- 3:	Prh01G12700.0	Prh06G13480.0	0			9-343:	Pse01G20350.0	Pse01G34390.0	0			44- 36:	Pso01G06790.0	Pso05G48780.0	0			13- 12:	Pso01G05990.0	Prh04G44060.0	5e-159			30- 16:	Pse01G30720.0	Pso10G05950.0	0			2- 66:	Pse01G21800.0	Prh04G06080.0	1e-72
38- 4:	Prh01G12770.0	Prh06G13360.0	9e-102			9-344:	Pse01G20370.0	Pse01G34380.0	0			44- 37:	Pso01G06830.0	Pso05G48800.0	0			13- 13:	Pso01G06080.0	Prh04G44010.0	1e-105			30- 17:	Pse01G30730.0	Pso10G05940.0	0			2- 67:	Pse01G21820.0	Prh04G06090.0	0
38- 5:	Prh01G12800.0	Prh06G13270.0	0			9-345:	Pse01G20380.0	Pse01G34370.0	0			44- 38:	Pso01G06840.0	Pso05G48810.0	0			13- 14:	Pso01G06180.0	Prh04G43930.0	8e-137			30- 18:	Pse01G30740.0	Pso10G05920.0	0			2- 68:	Pse01G21840.0	Prh04G06120.0	2e-114
## Alignment 39: score=416.0 e_value=6.2e-22 N=9 chr1&chr7 plus						9-346:	Pse01G20390.0	Pse01G34360.0	0			44- 39:	Pso01G06850.0	Pso05G48820.0	0			13- 15:	Pso01G06190.0	Prh04G43920.0	2e-143			30- 19:	Pse01G30750.0	Pso10G05910.0	0			2- 69:	Pse01G21860.0	Prh04G06130.0	0
39- 0:	Prh01G29930.0	Prh07G11710.0	4e-125			9-347:	Pse01G20400.0	Pse01G34350.0	0			44- 40:	Pso01G06870.0	Pso05G48840.0	0			13- 16:	Pso01G06200.0	Prh04G43910.0	0			30- 20:	Pse01G30770.0	Pso10G05900.0	4e-42			2- 70:	Pse01G21910.0	Prh04G06220.0	9e-160
39- 1:	Prh01G30140.0	Prh07G11720.0	0			9-348:	Pse01G20410.0	Pse01G34340.0	2e-35			44- 41:	Pso01G06880.0	Pso05G48880.0	0			13- 17:	Pso01G06210.0	Prh04G43900.0	0			30- 21:	Pse01G30800.0	Pso10G05860.0	0			2- 71:	Pse01G21920.0	Prh04G06230.0	7e-140
39- 2:	Prh01G30160.0	Prh07G11810.0	0			9-349:	Pse01G20430.0	Pse01G34330.0	1e-69			44- 42:	Pso01G06950.0	Pso05G48890.0	0			13- 18:	Pso01G06220.0	Prh04G43890.0	0			30- 22:	Pse01G30810.0	Pso10G05840.0	0			2- 72:	Pse01G21940.0	Prh04G06240.0	0
39- 3:	Prh01G30170.0	Prh07G11820.0	2e-58			9-350:	Pse01G20460.0	Pse01G34310.0	0			44- 43:	Pso01G07000.0	Pso05G48900.0	9e-143			13- 19:	Pso01G06240.0	Prh04G43880.0	0			30- 23:	Pse01G30820.0	Pso10G05830.0	1e-53			2- 73:	Pse01G21950.0	Prh04G06250.0	0
39- 4:	Prh01G30190.0	Prh07G11870.0	0			9-351:	Pse01G20470.0	Pse01G34290.0	9e-155			44- 44:	Pso01G07030.0	Pso05G48950.0	0			13- 20:	Pso01G06250.0	Prh04G43860.0	0			30- 24:	Pse01G30830.0	Pso10G05820.0	2e-39			2- 74:	Pse01G21990.0	Prh04G06260.0	0
39- 5:	Prh01G30210.0	Prh07G11880.0	7e-118			9-352:	Pse01G20490.0	Pse01G34280.0	0			44- 45:	Pso01G07040.0	Pso05G48980.0	3e-101			13- 21:	Pso01G06260.0	Prh04G43850.0	0			30- 25:	Pse01G30860.0	Pso10G05810.0	0			2- 75:	Pse01G22000.0	Prh04G06270.0	0
39- 6:	Prh01G30220.0	Prh07G11900.0	0			9-353:	Pse01G20500.0	Pse01G34270.0	0			44- 46:	Pso01G07060.0	Pso05G49090.0	2e-67			13- 22:	Pso01G06280.0	Prh04G43810.0	7e-70			30- 26:	Pse01G30870.0	Pso10G05800.0	0			2- 76:	Pse01G22010.0	Prh04G06280.0	0
39- 7:	Prh01G30230.0	Prh07G11910.0	0			9-354:	Pse01G20550.0	Pse01G34260.0	2e-135			44- 47:	Pso01G07120.0	Pso05G49110.0	0			13- 23:	Pso01G06300.0	Prh04G43770.0	0			30- 27:	Pse01G30890.0	Pso10G05780.0	0			2- 77:	Pse01G22020.0	Prh04G06290.0	0
39- 8:	Prh01G30240.0	Prh07G11920.0	4e-34			9-355:	Pse01G20560.0	Pse01G34250.0	0			44- 48:	Pso01G07130.0	Pso05G49120.0	4e-170			13- 24:	Pso01G06350.0	Prh04G43760.0	0			30- 28:	Pse01G30900.0	Pso10G05770.0	4e-72			2- 78:	Pse01G22050.0	Prh04G06300.0	0
## Alignment 40: score=289.0 e_value=3.7e-12 N=7 chr1&chr7 plus						9-356:	Pse01G20600.0	Pse01G34240.0	2e-111			44- 49:	Pso01G07160.0	Pso05G49130.0	1e-145			13- 25:	Pso01G06370.0	Prh04G43710.0	0			30- 29:	Pse01G30910.0	Pso10G05760.0	8e-116			2- 79:	Pse01G22080.0	Prh04G06320.0	0
40- 0:	Prh01G29880.0	Prh07G11830.0	5e-56			## Alignment 10: score=5841.0 e_value=0 N=122 chr1&chr1 minus						44- 50:	Pso01G07170.0	Pso05G49140.0	0			13- 26:	Pso01G06390.0	Prh04G43620.0	0			30- 30:	Pse01G30920.0	Pso10G05730.0	0			2- 80:	Pse01G22090.0	Prh04G06330.0	7e-56
40- 1:	Prh01G29900.0	Prh07G11840.0	5e-41			10- 0:	Pse01G09940.0	Pse01G43930.0	2e-157			44- 51:	Pso01G07220.0	Pso05G49150.0	3e-64			13- 27:	Pso01G06450.0	Prh04G43610.0	0			30- 31:	Pse01G30930.0	Pso10G05720.0	0			2- 81:	Pse01G22100.0	Prh04G06340.0	1e-45
40- 2:	Prh01G29940.0	Prh07G11990.0	0			10- 1:	Pse01G09950.0	Pse01G43920.0	1e-62			44- 52:	Pso01G07230.0	Pso05G49170.0	8e-84			13- 28:	Pso01G06470.0	Prh04G43570.0	0			30- 32:	Pse01G30940.0	Pso10G05710.0	4e-112			2- 82:	Pse01G22110.0	Prh04G06350.0	0
40- 3:	Prh01G30020.0	Prh07G12150.0	8e-37			10- 2:	Pse01G09970.0	Pse01G43900.0	0			44- 53:	Pso01G07240.0	Pso05G49230.0	5e-152			13- 29:	Pso01G06500.0	Prh04G43550.0	3e-74			30- 33:	Pse01G30950.0	Pso10G05700.0	0			2- 83:	Pse01G22120.0	Prh04G06370.0	0
40- 4:	Prh01G30080.0	Prh07G12220.0	3e-34			10- 3:	Pse01G09980.0	Pse01G43890.0	0			44- 54:	Pso01G07300.0	Pso05G49240.0	5e-104			13- 30:	Pso01G06510.0	Prh04G43530.0	0			30- 34:	Pse01G30960.0	Pso10G05660.0	0			2- 84:	Pse01G22140.0	Prh04G06390.0	0
40- 5:	Prh01G30210.0	Prh07G12350.0	2e-36			10- 4:	Pse01G10000.0	Pse01G43870.0	0			44- 55:	Pso01G07310.0	Pso05G49250.0	0			13- 31:	Pso01G06520.0	Prh04G43500.0	1e-85			30- 35:	Pse01G30970.0	Pso10G05650.0	0			2- 85:	Pse01G22150.0	Prh04G06400.0	0
40- 6:	Prh01G30270.0	Prh07G12490.0	3e-40			10- 5:	Pse01G10040.0	Pse01G43860.0	0			44- 56:	Pso01G07320.0	Pso05G49260.0	0			## Alignment 14: score=1301.0 e_value=1.8e-100 N=28 chr1&chr4 minus						30- 36:	Pse01G30980.0	Pso10G05640.0	1e-135			2- 86:	Pse01G22250.0	Prh04G06420.0	0
## Alignment 41: score=311.0 e_value=5.1e-13 N=7 chr1&chr7 minus						10- 6:	Pse01G10070.0	Pse01G43820.0	0			44- 57:	Pso01G07360.0	Pso05G49290.0	2e-153			14- 0:	Pso01G11170.0	Prh04G33870.0	4e-28			30- 37:	Pse01G30990.0	Pso10G05620.0	0			2- 87:	Pse01G22260.0	Prh04G06430.0	0
41- 0:	Prh01G29870.0	Prh07G12320.0	1e-103			10- 7:	Pse01G10080.0	Pse01G43810.0	5e-84			44- 58:	Pso01G07430.0	Pso05G49330.0	2e-160			14- 1:	Pso01G11240.0	Prh04G33850.0	1e-152			30- 38:	Pse01G31010.0	Pso10G05610.0	4e-73			2- 88:	Pse01G22300.0	Prh04G06440.0	4e-66
41- 1:	Prh01G29940.0	Prh07G12250.0	0			10- 8:	Pse01G10140.0	Pse01G43770.0	0			44- 59:	Pso01G07450.0	Pso05G49340.0	6e-142			14- 2:	Pso01G11250.0	Prh04G33840.0	1e-179			30- 39:	Pse01G31020.0	Pso10G05600.0	3e-82			2- 89:	Pse01G22310.0	Prh04G06450.0	0
41- 2:	Prh01G29970.0	Prh07G12230.0	0			10- 9:	Pse01G10150.0	Pse01G43760.0	0			44- 60:	Pso01G07460.0	Pso05G49360.0	0			14- 3:	Pso01G11290.0	Prh04G33820.0	0			30- 40:	Pse01G31040.0	Pso10G05580.0	0			2- 90:	Pse01G22320.0	Prh04G06460.0	4e-166
41- 3:	Prh01G29980.0	Prh07G12220.0	3e-34			10- 10:	Pse01G10160.0	Pse01G43750.0	2e-174			44- 61:	Pso01G07470.0	Pso05G49370.0	5e-153			14- 4:	Pso01G11300.0	Prh04G33800.0	1e-133			30- 41:	Pse01G31050.0	Pso10G05560.0	0			2- 91:	Pse01G22330.0	Prh04G06490.0	2e-153
41- 4:	Prh01G29990.0	Prh07G12210.0	4e-53			10- 11:	Pse01G10170.0	Pse01G43710.0	6e-143			44- 62:	Pso01G07490.0	Pso05G49390.0	2e-150			14- 5:	Pso01G11340.0	Prh04G33760.0	2e-117			30- 42:	Pse01G31060.0	Pso10G05550.0	1e-178			2- 92:	Pse01G22340.0	Prh04G06510.0	2e-172
41- 5:	Prh01G30020.0	Prh07G12050.0	5e-34			10- 12:	Pse01G10240.0	Pse01G43650.0	1e-33			44- 63:	Pso01G07500.0	Pso05G49400.0	4e-74			14- 6:	Pso01G11430.0	Prh04G33580.0	0			30- 43:	Pse01G31070.0	Pso10G05540.0	0			2- 93:	Pse01G22360.0	Prh04G06530.0	0
41- 6:	Prh01G30190.0	Prh07G12010.0	0			10- 13:	Pse01G10250.0	Pse01G43630.0	0			44- 64:	Pso01G07510.0	Pso05G49410.0	0			14- 7:	Pso01G11450.0	Prh04G33430.0	3e-65			30- 44:	Pse01G31080.0	Pso10G05530.0	0			2- 94:	Pse01G22380.0	Prh04G06540.0	0
## Alignment 42: score=281.0 e_value=6.8e-09 N=6 chr1&chr7 minus						10- 14:	Pse01G10260.0	Pse01G43620.0	5e-54			44- 65:	Pso01G07570.0	Pso05G49450.0	0			14- 8:	Pso01G11480.0	Prh04G33410.0	3e-83			30- 45:	Pse01G31100.0	Pso10G05510.0	3e-117			2- 95:	Pse01G22390.0	Prh04G06560.0	0
42- 0:	Prh01G30010.0	Prh07G12440.0	1e-26			10- 15:	Pse01G10290.0	Pse01G43600.0	0			44- 66:	Pso01G07580.0	Pso05G49460.0	1e-123			14- 9:	Pso01G11510.0	Prh04G33370.0	3e-25			30- 46:	Pse01G31110.0	Pso10G05500.0	0			2- 96:	Pse01G22400.0	Prh04G06570.0	2e-96
42- 1:	Prh01G30080.0	Prh07G12430.0	6e-33			10- 16:	Pse01G10300.0	Pse01G43570.0	0			44- 67:	Pso01G07600.0	Pso05G49500.0	2e-86			14- 10:	Pso01G11520.0	Prh04G33360.0	0			30- 47:	Pse01G31320.0	Pso10G05370.0	6e-37			2- 97:	Pse01G22420.0	Prh04G06610.0	0
42- 2:	Prh01G30130.0	Prh07G12400.0	6e-115			10- 17:	Pse01G10310.0	Pse01G43560.0	8e-91			44- 68:	Pso01G07630.0	Pso05G49530.0	3e-157			14- 11:	Pso01G11530.0	Prh04G33350.0	0			30- 48:	Pse01G31420.0	Pso10G05220.0	0			2- 98:	Pse01G22430.0	Prh04G06640.0	0
42- 3:	Prh01G30180.0	Prh07G12370.0	4e-72			10- 18:	Pse01G10320.0	Pse01G43550.0	0			44- 69:	Pso01G07650.0	Pso05G49540.0	2e-50			14- 12:	Pso01G11590.0	Prh04G33330.0	0			30- 49:	Pse01G31460.0	Pso10G05200.0	0			2- 99:	Pse01G22440.0	Prh04G06650.0	1e-133
42- 4:	Prh01G30190.0	Prh07G12360.0	0			10- 19:	Pse01G10330.0	Pse01G43540.0	1e-19			44- 70:	Pso01G07660.0	Pso05G49610.0	5e-162			14- 13:	Pso01G11630.0	Prh04G33320.0	0			30- 50:	Pse01G31470.0	Pso10G05170.0	0			2-100:	Pse01G22490.0	Prh04G06690.0	6e-43
42- 5:	Prh01G30250.0	Prh07G12330.0	0			10- 20:	Pse01G10380.0	Pse01G43530.0	0			44- 71:	Pso01G07670.0	Pso05G49670.0	0			14- 14:	Pso01G11640.0	Prh04G33310.0	0			30- 51:	Pse01G31480.0	Pso10G05160.0	0			2-101:	Pse01G22510.0	Prh04G06710.0	0
## Alignment 43: score=372.0 e_value=3e-18 N=8 chr1&ups_1 plus						10- 21:	Pse01G10400.0	Pse01G43480.0	1e-58			44- 72:	Pso01G07680.0	Pso05G49690.0	9e-162			14- 15:	Pso01G11720.0	Prh04G33300.0	4e-130			30- 52:	Pse01G31500.0	Pso10G05150.0	6e-159			2-102:	Pse01G22520.0	Prh04G06720.0	0
43- 0:	Prh01G29910.0	PrhUNG00070.0	0			10- 22:	Pse01G10450.0	Pse01G43430.0	0			44- 73:	Pso01G07700.0	Pso05G49710.0	1e-118			14- 16:	Pso01G11730.0	Prh04G33280.0	3e-123			30- 53:	Pse01G31520.0	Pso10G05140.0	3e-35			2-103:	Pse01G22530.0	Prh04G06730.0	0
43- 1:	Prh01G29920.0	PrhUNG00100.0	0			10- 23:	Pse01G10470.0	Pse01G43420.0	7e-162			44- 74:	Pso01G07720.0	Pso05G49750.0	0			14- 17:	Pso01G11740.0	Prh04G33140.0	7e-176			30- 54:	Pse01G31530.0	Pso10G05130.0	0			2-104:	Pse01G22540.0	Prh04G06750.0	0
43- 2:	Prh01G29930.0	PrhUNG00110.0	2e-115			10- 24:	Pse01G10480.0	Pse01G43410.0	0			44- 75:	Pso01G07730.0	Pso05G49760.0	2e-54			14- 18:	Pso01G11750.0	Prh04G33130.0	3e-163			30- 55:	Pse01G31540.0	Pso10G05120.0	0			2-105:	Pse01G22550.0	Prh04G06760.0	2e-121
43- 3:	Prh01G29940.0	PrhUNG00130.0	0			10- 25:	Pse01G10490.0	Pse01G43380.0	0			44- 76:	Pso01G07750.0	Pso05G49770.0	2e-74			14- 19:	Pso01G11770.0	Prh04G33090.0	3e-88			30- 56:	Pse01G31550.0	Pso10G05110.0	0			2-106:	Pse01G22560.0	Prh04G06770.0	6e-96
43- 4:	Prh01G29970.0	PrhUNG00150.0	0			10- 26:	Pse01G10500.0	Pse01G43370.0	0			44- 77:	Pso01G07760.0	Pso05G49780.0	2e-120			14- 20:	Pso01G11800.0	Prh04G33080.0	0			30- 57:	Pse01G31560.0	Pso10G05100.0	0			2-107:	Pse01G22570.0	Prh04G06780.0	7e-158
43- 5:	Prh01G29980.0	PrhUNG00200.0	2e-35			10- 27:	Pse01G10540.0	Pse01G43320.0	3e-82			44- 78:	Pso01G07960.0	Pso05G49980.0	3e-65			14- 21:	Pso01G11810.0	Prh04G33070.0	0			30- 58:	Pse01G31570.0	Pso10G05090.0	0			2-108:	Pse01G22580.0	Prh04G06790.0	0
43- 6:	Prh01G30000.0	PrhUNG00220.0	8e-17			10- 28:	Pse01G10600.0	Pse01G43310.0	0			## Alignment 45: score=1102.0 e_value=1.9e-77 N=23 chr1&chr5 plus						14- 22:	Pso01G11840.0	Prh04G33040.0	2e-37			30- 59:	Pse01G31580.0	Pso10G05070.0	6e-48			2-109:	Pse01G22600.0	Prh04G06800.0	4e-136
43- 7:	Prh01G30190.0	PrhUNG00410.0	0			10- 29:	Pse01G10620.0	Pse01G43290.0	9e-130			45- 0:	Pso01G05060.0	Pso05G47680.0	1e-79			14- 23:	Pso01G11850.0	Prh04G33030.0	1e-153			30- 60:	Pse01G31650.0	Pso10G05050.0	0			2-110:	Pse01G22610.0	Prh04G06810.0	4e-141
## Alignment 44: score=278.0 e_value=1.2e-13 N=6 chr1&ups_1 plus						10- 30:	Pse01G10730.0	Pse01G43270.0	0			45- 1:	Pso01G05190.0	Pso05G47710.0	0			14- 24:	Pso01G11890.0	Prh04G32990.0	0			30- 61:	Pse01G31670.0	Pso10G05030.0	0			2-111:	Pse01G22620.0	Prh04G06850.0	0
44- 0:	Prh01G29880.0	PrhUNG00440.0	5e-48			10- 31:	Pse01G10770.0	Pse01G43240.0	9e-142			45- 2:	Pso01G05270.0	Pso05G47750.0	8e-09			14- 25:	Pso01G11920.0	Prh04G32980.0	5e-81			30- 62:	Pse01G31680.0	Pso10G05020.0	0			2-112:	Pse01G22630.0	Prh04G06860.0	0
44- 1:	Prh01G29980.0	PrhUNG00500.0	4e-35			10- 32:	Pse01G10780.0	Pse01G43190.0	1e-85			45- 3:	Pso01G05280.0	Pso05G47760.0	0			14- 26:	Pso01G12000.0	Prh04G32940.0	1e-97			30- 63:	Pse01G31690.0	Pso10G05010.0	0			2-113:	Pse01G22650.0	Prh04G06870.0	0
44- 2:	Prh01G29990.0	PrhUNG00510.0	2e-42			10- 33:	Pse01G10830.0	Pse01G43180.0	1e-86			45- 4:	Pso01G05290.0	Pso05G47770.0	4e-54			14- 27:	Pso01G12020.0	Prh04G32910.0	0			30- 64:	Pse01G31700.0	Pso10G05000.0	2e-128			2-114:	Pse01G22710.0	Prh04G06900.0	0
44- 3:	Prh01G30000.0	PrhUNG00520.0	8e-161			10- 34:	Pse01G10840.0	Pse01G43160.0	0			45- 5:	Pso01G05310.0	Pso05G47790.0	1e-131			## Alignment 15: score=962.0 e_value=6.3e-62 N=21 chr1&chr4 minus						30- 65:	Pse01G31720.0	Pso10G04970.0	4e-96			2-115:	Pse01G22720.0	Prh04G06920.0	0
44- 4:	Prh01G30020.0	PrhUNG00530.0	8e-41			10- 35:	Pse01G10850.0	Pse01G43150.0	0			45- 6:	Pso01G05320.0	Pso05G47810.0	1e-159			15- 0:	Pso01G37240.0	Prh04G20190.0	0			30- 66:	Pse01G31740.0	Pso10G04960.0	0			2-116:	Pse01G22750.0	Prh04G06940.0	0
44- 5:	Prh01G30150.0	PrhUNG00620.0	1e-10			10- 36:	Pse01G10860.0	Pse01G43140.0	0			45- 7:	Pso01G05350.0	Pso05G47880.0	0			15- 1:	Pso01G37250.0	Prh04G20180.0	0			30- 67:	Pse01G31750.0	Pso10G04950.0	0			2-117:	Pse01G22760.0	Prh04G06960.0	0
## Alignment 45: score=274.0 e_value=1.7e-09 N=6 chr1&ups_1 plus						10- 37:	Pse01G10870.0	Pse01G43130.0	0			45- 8:	Pso01G05360.0	Pso05G47890.0	1e-78			15- 2:	Pso01G37300.0	Prh04G20130.0	0			30- 68:	Pse01G31760.0	Pso10G04940.0	0			2-118:	Pse01G22770.0	Prh04G06970.0	1e-69
45- 0:	Prh01G24020.0	PrhUNG02630.0	1e-52			10- 38:	Pse01G10880.0	Pse01G43100.0	0			45- 9:	Pso01G05370.0	Pso05G47900.0	0			15- 3:	Pso01G37450.0	Prh04G20080.0	0			30- 69:	Pse01G31780.0	Pso10G04930.0	0			2-119:	Pse01G22790.0	Prh04G06980.0	6e-71
45- 1:	Prh01G24080.0	PrhUNG02640.0	2e-34			10- 39:	Pse01G10940.0	Pse01G43010.0	0			45- 10:	Pso01G05390.0	Pso05G47930.0	2e-124			15- 4:	Pso01G37540.0	Prh04G20010.0	0			30- 70:	Pse01G31790.0	Pso10G04920.0	0			2-120:	Pse01G22840.0	Prh04G07000.0	0
45- 2:	Prh01G24090.0	PrhUNG02650.0	0			10- 40:	Pse01G10970.0	Pse01G42960.0	0			45- 11:	Pso01G05400.0	Pso05G47940.0	0			15- 5:	Pso01G37580.0	Prh04G20000.0	0			30- 71:	Pse01G31800.0	Pso10G04910.0	0			2-121:	Pse01G22850.0	Prh04G07020.0	0
45- 3:	Prh01G24170.0	PrhUNG02780.0	1e-48			10- 41:	Pse01G10980.0	Pse01G42950.0	5e-151			45- 12:	Pso01G05410.0	Pso05G47950.0	3e-135			15- 6:	Pso01G37590.0	Prh04G19990.0	0			30- 72:	Pse01G31810.0	Pso10G04900.0	0			2-122:	Pse01G22860.0	Prh04G07030.0	1e-70
45- 4:	Prh01G24230.0	PrhUNG02830.0	4e-124			10- 42:	Pse01G10990.0	Pse01G42940.0	0			45- 13:	Pso01G05430.0	Pso05G47960.0	0			15- 7:	Pso01G37720.0	Prh04G19950.0	0			30- 73:	Pse01G31820.0	Pso10G04890.0	0			2-123:	Pse01G22880.0	Prh04G07070.0	0
45- 5:	Prh01G24280.0	PrhUNG02860.0	3e-43			10- 43:	Pse01G11000.0	Pse01G42930.0	5e-60			45- 14:	Pso01G05440.0	Pso05G47970.0	2e-138			15- 8:	Pso01G37750.0	Prh04G19930.0	1e-118			30- 74:	Pse01G31840.0	Pso10G04880.0	1e-149			2-124:	Pse01G22890.0	Prh04G07080.0	4e-53
## Alignment 46: score=2850.0 e_value=8.3e-277 N=64 chr1&ups_1 minus						10- 44:	Pse01G11010.0	Pse01G42920.0	0			45- 15:	Pso01G05460.0	Pso05G47990.0	0			15- 9:	Pso01G37760.0	Prh04G19920.0	5e-119			30- 75:	Pse01G31850.0	Pso10G04870.0	0			2-125:	Pse01G22940.0	Prh04G07110.0	0
46- 0:	Prh01G20770.0	PrhUNG04950.0	2e-67			10- 45:	Pse01G11070.0	Pse01G42890.0	2e-67			45- 16:	Pso01G05520.0	Pso05G48010.0	0			15- 10:	Pso01G37800.0	Prh04G19890.0	3e-62			30- 76:	Pse01G31860.0	Pso10G04860.0	3e-44			2-126:	Pse01G22950.0	Prh04G07150.0	0
46- 1:	Prh01G20830.0	PrhUNG04930.0	0			10- 46:	Pse01G11110.0	Pse01G42880.0	1e-82			45- 17:	Pso01G05540.0	Pso05G48020.0	0			15- 11:	Pso01G37870.0	Prh04G19870.0	2e-105			30- 77:	Pse01G31870.0	Pso10G04850.0	0			2-127:	Pse01G22960.0	Prh04G07170.0	0
46- 2:	Prh01G20840.0	PrhUNG04920.0	7e-97			10- 47:	Pse01G11120.0	Pse01G42870.0	0			45- 18:	Pso01G05600.0	Pso05G48070.0	2e-56			15- 12:	Pso01G37890.0	Prh04G19830.0	0			30- 78:	Pse01G31880.0	Pso10G04840.0	0			2-128:	Pse01G22970.0	Prh04G07180.0	3e-90
46- 3:	Prh01G20850.0	PrhUNG04910.0	0			10- 48:	Pse01G11130.0	Pse01G42850.0	4e-78			45- 19:	Pso01G05620.0	Pso05G48080.0	1e-105			15- 13:	Pso01G37960.0	Prh04G19730.0	1e-169			30- 79:	Pse01G31890.0	Pso10G04820.0	4e-12			2-129:	Pse01G22990.0	Prh04G07190.0	0
46- 4:	Prh01G20930.0	PrhUNG04770.0	3e-18			10- 49:	Pse01G11170.0	Pse01G42820.0	2e-171			45- 20:	Pso01G05640.0	Pso05G48100.0	1e-127			15- 14:	Pso01G38060.0	Prh04G19670.0	2e-27			30- 80:	Pse01G31930.0	Pso10G04810.0	0			2-130:	Pse01G23010.0	Prh04G07210.0	0
46- 5:	Prh01G21000.0	PrhUNG04680.0	0			10- 50:	Pse01G11190.0	Pse01G42780.0	1e-71			45- 21:	Pso01G05680.0	Pso05G48130.0	0			15- 15:	Pso01G38090.0	Prh04G19660.0	0			30- 81:	Pse01G31940.0	Pso10G04770.0	0			2-131:	Pse01G23030.0	Prh04G07240.0	0
46- 6:	Prh01G21010.0	PrhUNG04670.0	5e-135			10- 51:	Pse01G11200.0	Pse01G42770.0	0			45- 22:	Pso01G05690.0	Pso05G48150.0	2e-111			15- 16:	Pso01G38120.0	Prh04G19650.0	2e-53			30- 82:	Pse01G32010.0	Pso10G04760.0	0			2-132:	Pse01G23050.0	Prh04G07270.0	1e-131
46- 7:	Prh01G21080.0	PrhUNG04620.0	0			10- 52:	Pse01G11240.0	Pse01G42730.0	0			## Alignment 46: score=768.0 e_value=2e-43 N=16 chr1&chr5 plus						15- 17:	Pso01G38140.0	Prh04G19610.0	0			30- 83:	Pse01G32020.0	Pso10G04750.0	0			2-133:	Pse01G23060.0	Prh04G07280.0	0
46- 8:	Prh01G21090.0	PrhUNG04610.0	4e-30			10- 53:	Pse01G11280.0	Pse01G42660.0	3e-63			46- 0:	Pso01G10600.0	Pso05G44590.0	0			15- 18:	Pso01G38170.0	Prh04G19580.0	0			30- 84:	Pse01G32030.0	Pso10G04740.0	0			2-134:	Pse01G23070.0	Prh04G07290.0	0
46- 9:	Prh01G21200.0	PrhUNG04510.0	6e-117			10- 54:	Pse01G11300.0	Pse01G42640.0	0			46- 1:	Pso01G10610.0	Pso05G44600.0	0			15- 19:	Pso01G38180.0	Prh04G19540.0	6e-31			30- 85:	Pse01G32040.0	Pso10G04730.0	0			2-135:	Pse01G23080.0	Prh04G07300.0	0
46- 10:	Prh01G21210.0	PrhUNG04480.0	2e-56			10- 55:	Pse01G11330.0	Pse01G42610.0	0			46- 2:	Pso01G10640.0	Pso05G44610.0	0			15- 20:	Pso01G38220.0	Prh04G19520.0	0			30- 86:	Pse01G32060.0	Pso10G04720.0	0			2-136:	Pse01G23090.0	Prh04G07310.0	0
46- 11:	Prh01G21240.0	PrhUNG04450.0	0			10- 56:	Pse01G11360.0	Pse01G42590.0	0			46- 3:	Pso01G10670.0	Pso05G44620.0	8e-95			## Alignment 16: score=927.0 e_value=5.4e-63 N=20 chr1&chr4 minus						30- 87:	Pse01G32070.0	Pso10G04710.0	2e-101			2-137:	Pse01G23100.0	Prh04G07340.0	8e-74
46- 12:	Prh01G21250.0	PrhUNG04410.0	0			10- 57:	Pse01G11380.0	Pse01G42570.0	0			46- 4:	Pso01G10680.0	Pso05G44630.0	0			16- 0:	Pso01G34850.0	Prh04G10380.0	0			30- 88:	Pse01G32120.0	Pso10G04680.0	0			2-138:	Pse01G23110.0	Prh04G07350.0	1e-79
46- 13:	Prh01G21370.0	PrhUNG04260.0	9e-115			10- 58:	Pse01G11390.0	Pse01G42550.0	0			46- 5:	Pso01G10760.0	Pso05G44640.0	6e-43			16- 1:	Pso01G34860.0	Prh04G10370.0	0			30- 89:	Pse01G32130.0	Pso10G04670.0	0			2-139:	Pse01G23120.0	Prh04G07360.0	5e-104
46- 14:	Prh01G21380.0	PrhUNG04240.0	1e-107			10- 59:	Pse01G11400.0	Pse01G42530.0	0			46- 6:	Pso01G10780.0	Pso05G44650.0	0			16- 2:	Pso01G34950.0	Prh04G10330.0	2e-95			30- 90:	Pse01G32140.0	Pso10G04660.0	1e-72			2-140:	Pse01G23140.0	Prh04G07370.0	0
46- 15:	Prh01G21510.0	PrhUNG04230.0	0			10- 60:	Pse01G11420.0	Pse01G42520.0	4e-169			46- 7:	Pso01G10790.0	Pso05G44660.0	2e-104			16- 3:	Pso01G34990.0	Prh04G10290.0	0			30- 91:	Pse01G32150.0	Pso10G04650.0	0			2-141:	Pse01G23150.0	Prh04G07380.0	2e-59
46- 16:	Prh01G21560.0	PrhUNG04220.0	5e-69			10- 61:	Pse01G11430.0	Pse01G42490.0	5e-167			46- 8:	Pso01G10830.0	Pso05G44700.0	5e-91			16- 4:	Pso01G35080.0	Prh04G10250.0	4e-37			## Alignment 31: score=4169.0 e_value=0 N=85 chr1&chr10 minus						2-142:	Pse01G23160.0	Prh04G07390.0	0
46- 17:	Prh01G21570.0	PrhUNG04210.0	0			10- 62:	Pse01G11460.0	Pse01G42430.0	0			46- 9:	Pso01G10880.0	Pso05G44720.0	6e-69			16- 5:	Pso01G35140.0	Prh04G10230.0	0			31- 0:	Pse01G32870.0	Pso10G03860.0	8e-106			2-143:	Pse01G23170.0	Prh04G07420.0	0
46- 18:	Prh01G21620.0	PrhUNG04190.0	9e-08			10- 63:	Pse01G11470.0	Pse01G42370.0	0			46- 10:	Pso01G10920.0	Pso05G44770.0	0			16- 6:	Pso01G35170.0	Prh04G10210.0	0			31- 1:	Pse01G32880.0	Pso10G03840.0	0			2-144:	Pse01G23180.0	Prh04G07430.0	0
46- 19:	Prh01G21670.0	PrhUNG04160.0	8e-15			10- 64:	Pse01G11490.0	Pse01G42320.0	8e-104			46- 11:	Pso01G10940.0	Pso05G44800.0	0			16- 7:	Pso01G35240.0	Prh04G10180.0	6e-149			31- 2:	Pse01G32890.0	Pso10G03830.0	0			2-145:	Pse01G23190.0	Prh04G07440.0	0
46- 20:	Prh01G21710.0	PrhUNG04140.0	3e-18			10- 65:	Pse01G11500.0	Pse01G42310.0	0			46- 12:	Pso01G10950.0	Pso05G44810.0	0			16- 8:	Pso01G35260.0	Prh04G10150.0	2e-78			31- 3:	Pse01G32900.0	Pso10G03820.0	5e-93			2-146:	Pse01G23200.0	Prh04G07450.0	1e-99
46- 21:	Prh01G21810.0	PrhUNG04110.0	0			10- 66:	Pse01G11580.0	Pse01G42300.0	0			46- 13:	Pso01G10960.0	Pso05G44820.0	3e-106			16- 9:	Pso01G35290.0	Prh04G10090.0	0			31- 4:	Pse01G32910.0	Pso10G03810.0	0			2-147:	Pse01G23210.0	Prh04G07460.0	0
46- 22:	Prh01G21910.0	PrhUNG04090.0	0			10- 67:	Pse01G11630.0	Pse01G42280.0	0			46- 14:	Pso01G11010.0	Pso05G44850.0	0			16- 10:	Pso01G35300.0	Prh04G10080.0	6e-40			31- 5:	Pse01G32920.0	Pso10G03790.0	0			2-148:	Pse01G23220.0	Prh04G07480.0	0
46- 23:	Prh01G22000.0	PrhUNG04030.0	3e-104			10- 68:	Pse01G11640.0	Pse01G42270.0	0			46- 15:	Pso01G11030.0	Pso05G44890.0	7e-141			16- 11:	Pso01G35320.0	Prh04G10040.0	6e-52			31- 6:	Pse01G32930.0	Pso10G03770.0	1e-59			2-149:	Pse01G23230.0	Prh04G07490.0	4e-105
46- 24:	Prh01G22050.0	PrhUNG04010.0	7e-136			10- 69:	Pse01G11660.0	Pse01G42190.0	1e-132			## Alignment 47: score=446.0 e_value=5.5e-21 N=10 chr1&chr5 plus						16- 12:	Pso01G35330.0	Prh04G10030.0	2e-109			31- 7:	Pse01G32940.0	Pso10G03740.0	0			2-150:	Pse01G23240.0	Prh04G07500.0	0
46- 25:	Prh01G22060.0	PrhUNG04000.0	0			10- 70:	Pse01G11670.0	Pse01G42160.0	0			47- 0:	Pso01G05610.0	Pso05G47250.0	4e-64			16- 13:	Pso01G35370.0	Prh04G10020.0	2e-47			31- 8:	Pse01G32970.0	Pso10G03730.0	0			2-151:	Pse01G23250.0	Prh04G07510.0	0
46- 26:	Prh01G22130.0	PrhUNG03990.0	0			10- 71:	Pse01G11680.0	Pse01G42130.0	3e-161			47- 1:	Pso01G05650.0	Pso05G47260.0	1e-150			16- 14:	Pso01G35430.0	Prh04G09960.0	7e-114			31- 9:	Pse01G33060.0	Pso10G03700.0	0			2-152:	Pse01G23260.0	Prh04G07520.0	0
46- 27:	Prh01G22170.0	PrhUNG03960.0	3e-39			10- 72:	Pse01G11780.0	Pse01G42070.0	0			47- 2:	Pso01G05710.0	Pso05G47280.0	3e-13			16- 15:	Pso01G35510.0	Prh04G09860.0	0			31- 10:	Pse01G33070.0	Pso10G03690.0	3e-163			2-153:	Pse01G23270.0	Prh04G07530.0	0
46- 28:	Prh01G22400.0	PrhUNG03890.0	0			10- 73:	Pse01G11790.0	Pse01G42040.0	4e-96			47- 3:	Pso01G05760.0	Pso05G47310.0	3e-20			16- 16:	Pso01G35520.0	Prh04G09840.0	6e-128			31- 11:	Pse01G33090.0	Pso10G03670.0	1e-89			2-154:	Pse01G23280.0	Prh04G07550.0	0
46- 29:	Prh01G22410.0	PrhUNG03880.0	5e-74			10- 74:	Pse01G11830.0	Pse01G42000.0	9e-120			47- 4:	Pso01G05770.0	Pso05G47330.0	0			16- 17:	Pso01G35580.0	Prh04G09730.0	2e-170			31- 12:	Pse01G33100.0	Pso10G03660.0	0			2-155:	Pse01G23290.0	Prh04G07560.0	2e-82
46- 30:	Prh01G22420.0	PrhUNG03870.0	7e-32			10- 75:	Pse01G11850.0	Pse01G41970.0	8e-159			47- 5:	Pso01G05780.0	Pso05G47340.0	0			16- 18:	Pso01G35590.0	Prh04G09710.0	3e-159			31- 13:	Pse01G33110.0	Pso10G03650.0	5e-160			2-156:	Pse01G23300.0	Prh04G07570.0	0
46- 31:	Prh01G22430.0	PrhUNG03860.0	0			10- 76:	Pse01G11890.0	Pse01G41940.0	0			47- 6:	Pso01G05830.0	Pso05G47350.0	0			16- 19:	Pso01G35620.0	Prh04G09680.0	0			31- 14:	Pse01G33120.0	Pso10G03640.0	0			2-157:	Pse01G23310.0	Prh04G07580.0	0
46- 32:	Prh01G22440.0	PrhUNG03850.0	0			10- 77:	Pse01G11990.0	Pse01G41920.0	1e-33			47- 7:	Pso01G05860.0	Pso05G47370.0	4e-158			## Alignment 17: score=916.0 e_value=1.6e-59 N=20 chr1&chr4 minus						31- 15:	Pse01G33130.0	Pso10G03630.0	5e-65			2-158:	Pse01G23320.0	Prh04G07590.0	0
46- 33:	Prh01G22450.0	PrhUNG03830.0	5e-85			10- 78:	Pse01G12010.0	Pse01G41880.0	0			47- 8:	Pso01G06010.0	Pso05G47590.0	8e-91			17- 0:	Pso01G00970.0	Prh04G54340.0	9e-96			31- 16:	Pse01G33140.0	Pso10G03620.0	2e-129			2-159:	Pse01G23330.0	Prh04G07610.0	0
46- 34:	Prh01G22480.0	PrhUNG03810.0	0			10- 79:	Pse01G12020.0	Pse01G41870.0	0			47- 9:	Pso01G06160.0	Pso05G47630.0	4e-76			17- 1:	Pso01G00980.0	Prh04G54330.0	8e-147			31- 17:	Pse01G33150.0	Pso10G03610.0	0			2-160:	Pse01G23340.0	Prh04G07620.0	3e-58
46- 35:	Prh01G22520.0	PrhUNG03770.0	3e-112			10- 80:	Pse01G12070.0	Pse01G41860.0	0			## Alignment 48: score=386.0 e_value=6.3e-22 N=9 chr1&chr5 plus						17- 2:	Pso01G00990.0	Prh04G54320.0	0			31- 18:	Pse01G33160.0	Pso10G03600.0	0			2-161:	Pse01G23350.0	Prh04G07630.0	0
46- 36:	Prh01G22610.0	PrhUNG03630.0	0			10- 81:	Pse01G12080.0	Pse01G41850.0	0			48- 0:	Pso01G02000.0	Pso05G51870.0	0			17- 3:	Pso01G01000.0	Prh04G54310.0	0			31- 19:	Pse01G33180.0	Pso10G03590.0	0			2-162:	Pse01G23360.0	Prh04G07640.0	2e-63
46- 37:	Prh01G22690.0	PrhUNG03570.0	3e-73			10- 82:	Pse01G12090.0	Pse01G41840.0	1e-120			48- 1:	Pso01G02150.0	Pso05G52050.0	1e-92			17- 4:	Pso01G01010.0	Prh04G54290.0	0			31- 20:	Pse01G33190.0	Pso10G03580.0	0			2-163:	Pse01G23370.0	Prh04G07650.0	0
46- 38:	Prh01G22760.0	PrhUNG03530.0	0			10- 83:	Pse01G12100.0	Pse01G41830.0	0			48- 2:	Pso01G02240.0	Pso05G52080.0	0			17- 5:	Pso01G01030.0	Prh04G54220.0	1e-60			31- 21:	Pse01G33250.0	Pso10G03520.0	0			2-164:	Pse01G23380.0	Prh04G07660.0	0
46- 39:	Prh01G22900.0	PrhUNG03420.0	1e-57			10- 84:	Pse01G12150.0	Pse01G41810.0	0			48- 3:	Pso01G02260.0	Pso05G52340.0	7e-38			17- 6:	Pso01G01040.0	Prh04G54170.0	0			31- 22:	Pse01G33320.0	Pso10G03450.0	1e-147			2-165:	Pse01G23390.0	Prh04G07670.0	0
46- 40:	Prh01G22950.0	PrhUNG03400.0	2e-56			10- 85:	Pse01G12160.0	Pse01G41800.0	2e-147			48- 4:	Pso01G02280.0	Pso05G52370.0	0			17- 7:	Pso01G01050.0	Prh04G54050.0	2e-140			31- 23:	Pse01G33330.0	Pso10G03430.0	0			2-166:	Pse01G23420.0	Prh04G07680.0	0
46- 41:	Prh01G23170.0	PrhUNG03360.0	0			10- 86:	Pse01G12170.0	Pse01G41780.0	0			48- 5:	Pso01G02290.0	Pso05G52380.0	2e-102			17- 8:	Pso01G01070.0	Prh04G54040.0	2e-29			31- 24:	Pse01G33350.0	Pso10G03410.0	0			2-167:	Pse01G23440.0	Prh04G07690.0	0
46- 42:	Prh01G23180.0	PrhUNG03350.0	0			10- 87:	Pse01G12190.0	Pse01G41770.0	0			48- 6:	Pso01G02310.0	Pso05G52390.0	2e-89			17- 9:	Pso01G01080.0	Prh04G53980.0	2e-154			31- 25:	Pse01G33360.0	Pso10G03400.0	3e-46			2-168:	Pse01G23460.0	Prh04G07720.0	0
46- 43:	Prh01G23240.0	PrhUNG03330.0	2e-07			10- 88:	Pse01G12200.0	Pse01G41760.0	0			48- 7:	Pso01G02340.0	Pso05G52410.0	0			17- 10:	Pso01G01090.0	Prh04G53970.0	7e-167			31- 26:	Pse01G33390.0	Pso10G03370.0	0			2-169:	Pse01G23470.0	Prh04G07730.0	6e-67
46- 44:	Prh01G23290.0	PrhUNG03300.0	3e-40			10- 89:	Pse01G12230.0	Pse01G41740.0	0			48- 8:	Pso01G02440.0	Pso05G52450.0	1e-93			17- 11:	Pso01G01100.0	Prh04G53960.0	0			31- 27:	Pse01G33400.0	Pso10G03360.0	0			2-170:	Pse01G23480.0	Prh04G07740.0	6e-96
46- 45:	Prh01G23320.0	PrhUNG03290.0	0			10- 90:	Pse01G12240.0	Pse01G41730.0	0			## Alignment 49: score=342.0 e_value=2e-11 N=7 chr1&chr5 plus						17- 12:	Pso01G01110.0	Prh04G53950.0	3e-157			31- 28:	Pse01G33410.0	Pso10G03350.0	0			2-171:	Pse01G23490.0	Prh04G07750.0	0
46- 46:	Prh01G23350.0	PrhUNG03240.0	2e-61			10- 91:	Pse01G12270.0	Pse01G41710.0	7e-87			49- 0:	Pso01G04820.0	Pso05G50230.0	0			17- 13:	Pso01G01120.0	Prh04G53940.0	0			31- 29:	Pse01G33430.0	Pso10G03330.0	0			2-172:	Pse01G23500.0	Prh04G07760.0	0
46- 47:	Prh01G23360.0	PrhUNG03230.0	0			10- 92:	Pse01G12280.0	Pse01G41700.0	0			49- 1:	Pso01G04830.0	Pso05G50240.0	2e-59			17- 14:	Pso01G01130.0	Prh04G53930.0	2e-51			31- 30:	Pse01G33440.0	Pso10G03310.0	1e-156			2-173:	Pse01G23510.0	Prh04G07770.0	7e-80
46- 48:	Prh01G23560.0	PrhUNG03200.0	2e-73			10- 93:	Pse01G12300.0	Pse01G41690.0	3e-78			49- 2:	Pso01G04870.0	Pso05G50250.0	0			17- 15:	Pso01G01170.0	Prh04G53740.0	0			31- 31:	Pse01G33450.0	Pso10G03300.0	2e-170			2-174:	Pse01G23530.0	Prh04G07780.0	0
46- 49:	Prh01G23600.0	PrhUNG03160.0	0			10- 94:	Pse01G12320.0	Pse01G41670.0	0			49- 3:	Pso01G04890.0	Pso05G50270.0	0			17- 16:	Pso01G01210.0	Prh04G53600.0	1e-52			31- 32:	Pse01G33470.0	Pso10G03270.0	0			2-175:	Pse01G23540.0	Prh04G07790.0	0
46- 50:	Prh01G23610.0	PrhUNG03090.0	1e-36			10- 95:	Pse01G12350.0	Pse01G41660.0	8e-110			49- 4:	Pso01G04910.0	Pso05G50280.0	0			17- 17:	Pso01G01250.0	Prh04G53520.0	9e-111			31- 33:	Pse01G33490.0	Pso10G03260.0	2e-66			2-176:	Pse01G23550.0	Prh04G07800.0	0
46- 51:	Prh01G23630.0	PrhUNG03050.0	0			10- 96:	Pse01G12420.0	Pse01G41610.0	3e-141			49- 5:	Pso01G04920.0	Pso05G50300.0	0			17- 18:	Pso01G01260.0	Prh04G53460.0	5e-55			31- 34:	Pse01G33510.0	Pso10G03250.0	0			2-177:	Pse01G23570.0	Prh04G07840.0	0
46- 52:	Prh01G23670.0	PrhUNG03010.0	2e-35			10- 97:	Pse01G12480.0	Pse01G41580.0	0			49- 6:	Pso01G04950.0	Pso05G50320.0	1e-174			17- 19:	Pso01G01290.0	Prh04G53320.0	0			31- 35:	Pse01G33520.0	Pso10G03230.0	7e-93			2-178:	Pse01G23590.0	Prh04G07850.0	0
46- 53:	Prh01G23690.0	PrhUNG02980.0	5e-09			10- 98:	Pse01G12500.0	Pse01G41560.0	0			## Alignment 50: score=255.0 e_value=3.1e-12 N=6 chr1&chr5 plus						## Alignment 18: score=690.0 e_value=4.9e-43 N=16 chr1&chr4 minus						31- 36:	Pse01G33530.0	Pso10G03220.0	2e-156			2-179:	Pse01G23610.0	Prh04G07890.0	0
46- 54:	Prh01G23770.0	PrhUNG02970.0	8e-64			10- 99:	Pse01G12510.0	Pse01G41540.0	0			50- 0:	Pso01G26170.0	Pso05G35910.0	1e-82			18- 0:	Pso01G36320.0	Prh04G21910.0	1e-120			31- 37:	Pse01G33560.0	Pso10G03200.0	0			2-180:	Pse01G23620.0	Prh04G07900.0	0
46- 55:	Prh01G24020.0	PrhUNG02900.0	4e-35			10-100:	Pse01G12520.0	Pse01G41500.0	3e-118			50- 1:	Pso01G26200.0	Pso05G35930.0	0			18- 1:	Pso01G36370.0	Prh04G21770.0	2e-137			31- 38:	Pse01G33570.0	Pso10G03190.0	0			2-181:	Pse01G23630.0	Prh04G07910.0	0
46- 56:	Prh01G24080.0	PrhUNG02850.0	1e-50			10-101:	Pse01G12530.0	Pse01G41490.0	7e-169			50- 2:	Pso01G26400.0	Pso05G35980.0	0			18- 2:	Pso01G36500.0	Prh04G21690.0	2e-16			31- 39:	Pse01G33580.0	Pso10G03160.0	6e-119			2-182:	Pse01G23640.0	Prh04G07920.0	0
46- 57:	Prh01G24110.0	PrhUNG02830.0	3e-124			10-102:	Pse01G12550.0	Pse01G41450.0	0			50- 3:	Pso01G26410.0	Pso05G35990.0	9e-70			18- 3:	Pso01G36570.0	Prh04G21650.0	0			31- 40:	Pse01G33590.0	Pso10G03140.0	0			2-183:	Pse01G23650.0	Prh04G07930.0	0
46- 58:	Prh01G24170.0	PrhUNG02780.0	1e-48			10-103:	Pse01G12560.0	Pse01G41440.0	0			50- 4:	Pso01G26550.0	Pso05G36190.0	4e-22			18- 4:	Pso01G36580.0	Prh04G21610.0	3e-39			31- 41:	Pse01G33600.0	Pso10G03130.0	1e-117			2-184:	Pse01G23660.0	Prh04G07940.0	5e-169
46- 59:	Prh01G24210.0	PrhUNG02680.0	2e-18			10-104:	Pse01G12580.0	Pse01G41420.0	0			50- 5:	Pso01G26570.0	Pso05G36250.0	0			18- 5:	Pso01G36590.0	Prh04G21590.0	2e-25			31- 42:	Pse01G33610.0	Pso10G03120.0	0			2-185:	Pse01G23670.0	Prh04G07950.0	0
46- 60:	Prh01G24240.0	PrhUNG02630.0	4e-18			10-105:	Pse01G12590.0	Pse01G41400.0	3e-114			## Alignment 51: score=7088.0 e_value=0 N=149 chr1&chr5 minus						18- 6:	Pso01G36610.0	Prh04G21550.0	3e-18			31- 43:	Pse01G33620.0	Pso10G03100.0	0			2-186:	Pse01G23680.0	Prh04G07970.0	0
46- 61:	Prh01G24290.0	PrhUNG02620.0	0			10-106:	Pse01G12610.0	Pse01G41390.0	2e-157			51- 0:	Pso01G00970.0	Pso05G53560.0	5e-81			18- 7:	Pso01G36720.0	Prh04G21530.0	0			31- 44:	Pse01G33630.0	Pso10G03090.0	2e-119			2-187:	Pse01G23690.0	Prh04G07980.0	4e-102
46- 62:	Prh01G24320.0	PrhUNG02590.0	6e-34			10-107:	Pse01G12630.0	Pse01G41360.0	7e-30			51- 1:	Pso01G00990.0	Pso05G53550.0	0			18- 8:	Pso01G36830.0	Prh04G21510.0	0			31- 45:	Pse01G33640.0	Pso10G03080.0	0			2-188:	Pse01G23700.0	Prh04G07990.0	0
46- 63:	Prh01G24360.0	PrhUNG02430.0	0			10-108:	Pse01G12650.0	Pse01G41340.0	0			51- 2:	Pso01G01000.0	Pso05G53540.0	0			18- 9:	Pso01G36850.0	Prh04G21450.0	3e-156			31- 46:	Pse01G33660.0	Pso10G03070.0	0			2-189:	Pse01G23740.0	Prh04G08010.0	0
## Alignment 47: score=1405.0 e_value=2.3e-121 N=31 chr1&ups_1 minus						10-109:	Pse01G12660.0	Pse01G41320.0	0			51- 3:	Pso01G01010.0	Pso05G53530.0	0			18- 10:	Pso01G36870.0	Prh04G21370.0	2e-134			31- 47:	Pse01G33670.0	Pso10G03040.0	2e-08			2-190:	Pse01G23750.0	Prh04G08020.0	0
47- 0:	Prh01G24330.0	PrhUNG02040.0	5e-165			10-110:	Pse01G12670.0	Pse01G41290.0	0			51- 4:	Pso01G01030.0	Pso05G53490.0	1e-61			18- 11:	Pso01G36920.0	Prh04G21330.0	3e-166			31- 48:	Pse01G33680.0	Pso10G03030.0	3e-172			2-191:	Pse01G23760.0	Prh04G08030.0	2e-51
47- 1:	Prh01G24340.0	PrhUNG02030.0	0			10-111:	Pse01G12680.0	Pse01G41280.0	0			51- 5:	Pso01G01040.0	Pso05G53470.0	0			18- 12:	Pso01G36930.0	Prh04G21310.0	2e-59			31- 49:	Pse01G33690.0	Pso10G03000.0	1e-88			2-192:	Pse01G23770.0	Prh04G08040.0	0
47- 2:	Prh01G24410.0	PrhUNG01940.0	0			10-112:	Pse01G12730.0	Pse01G41260.0	0			51- 6:	Pso01G01050.0	Pso05G53460.0	9e-110			18- 13:	Pso01G36990.0	Prh04G21270.0	2e-53			31- 50:	Pse01G33700.0	Pso10G02990.0	2e-106			2-193:	Pse01G23790.0	Prh04G08050.0	1e-149
47- 3:	Prh01G24420.0	PrhUNG01910.0	1e-163			10-113:	Pse01G12760.0	Pse01G41250.0	1e-99			51- 7:	Pso01G01070.0	Pso05G53450.0	1e-29			18- 14:	Pso01G37000.0	Prh04G21150.0	6e-137			31- 51:	Pse01G33720.0	Pso10G02980.0	0			2-194:	Pse01G23820.0	Prh04G08070.0	0
47- 4:	Prh01G24430.0	PrhUNG01900.0	0			10-114:	Pse01G12770.0	Pse01G41200.0	0			51- 8:	Pso01G01080.0	Pso05G53430.0	2e-154			18- 15:	Pso01G37200.0	Prh04G21120.0	0			31- 52:	Pse01G33740.0	Pso10G02970.0	2e-140			2-195:	Pse01G23830.0	Prh04G08080.0	0
47- 5:	Prh01G24460.0	PrhUNG01830.0	6e-48			10-115:	Pse01G12800.0	Pse01G41190.0	3e-82			51- 9:	Pso01G01090.0	Pso05G53420.0	1e-154			## Alignment 19: score=686.0 e_value=2.1e-41 N=15 chr1&chr4 minus						31- 53:	Pse01G33750.0	Pso10G02950.0	0			2-196:	Pse01G23840.0	Prh04G08090.0	0
47- 6:	Prh01G24520.0	PrhUNG01810.0	0			10-116:	Pse01G12810.0	Pse01G41180.0	0			51- 10:	Pso01G01100.0	Pso05G53410.0	0			19- 0:	Pso01G32710.0	Prh04G21110.0	2e-114			31- 54:	Pse01G33760.0	Pso10G02940.0	0			2-197:	Pse01G23850.0	Prh04G08100.0	0
47- 7:	Prh01G24710.0	PrhUNG01650.0	0			10-117:	Pse01G12820.0	Pse01G41150.0	0			51- 11:	Pso01G01110.0	Pso05G53390.0	2e-155			19- 1:	Pso01G32720.0	Prh04G21090.0	0			31- 55:	Pse01G33800.0	Pso10G02870.0	0			2-198:	Pse01G23860.0	Prh04G08120.0	5e-165
47- 8:	Prh01G24750.0	PrhUNG01620.0	9e-08			10-118:	Pse01G12830.0	Pse01G41140.0	0			51- 12:	Pso01G01130.0	Pso05G53380.0	3e-61			19- 2:	Pso01G32750.0	Prh04G21070.0	9e-52			31- 56:	Pse01G33810.0	Pso10G02850.0	0			2-199:	Pse01G23880.0	Prh04G08150.0	0
47- 9:	Prh01G24760.0	PrhUNG01540.0	0			10-119:	Pse01G12850.0	Pse01G41120.0	0			51- 13:	Pso01G01140.0	Pso05G53300.0	1e-39			19- 3:	Pso01G32830.0	Prh04G21050.0	2e-110			31- 57:	Pse01G33830.0	Pso10G02840.0	0			2-200:	Pse01G23900.0	Prh04G08160.0	0
47- 10:	Prh01G24770.0	PrhUNG01530.0	0			10-120:	Pse01G12870.0	Pse01G41060.0	0			51- 14:	Pso01G01190.0	Pso05G53250.0	4e-34			19- 4:	Pso01G32840.0	Prh04G21040.0	0			31- 58:	Pse01G33840.0	Pso10G02830.0	0			2-201:	Pse01G23910.0	Prh04G08180.0	0
47- 11:	Prh01G24780.0	PrhUNG01520.0	8e-81			10-121:	Pse01G12910.0	Pse01G41020.0	0			51- 15:	Pso01G01300.0	Pso05G53220.0	1e-103			19- 5:	Pso01G32950.0	Prh04G20980.0	0			31- 59:	Pse01G33850.0	Pso10G02810.0	0			2-202:	Pse01G23920.0	Prh04G08190.0	0
47- 12:	Prh01G24790.0	PrhUNG01510.0	8e-83			## Alignment 11: score=5717.0 e_value=0 N=119 chr1&chr1 minus						51- 16:	Pso01G01360.0	Pso05G53210.0	0			19- 6:	Pso01G32960.0	Prh04G20970.0	0			31- 60:	Pse01G33860.0	Pso10G02800.0	0			2-203:	Pse01G23930.0	Prh04G08200.0	0
47- 13:	Prh01G24800.0	PrhUNG01500.0	0			11- 0:	Pse01G00010.0	Pse01G54410.0	1e-32			51- 17:	Pso01G01370.0	Pso05G53200.0	1e-170			19- 7:	Pso01G33000.0	Prh04G20930.0	6e-71			31- 61:	Pse01G33870.0	Pso10G02790.0	9e-54			2-204:	Pse01G23950.0	Prh04G08230.0	0
47- 14:	Prh01G24810.0	PrhUNG01470.0	0			11- 1:	Pse01G00020.0	Pse01G54390.0	0			51- 18:	Pso01G01380.0	Pso05G53190.0	0			19- 8:	Pso01G33010.0	Prh04G20900.0	0			31- 62:	Pse01G33880.0	Pso10G02780.0	9e-84			2-205:	Pse01G23960.0	Prh04G08250.0	0
47- 15:	Prh01G24820.0	PrhUNG01460.0	0			11- 2:	Pse01G00040.0	Pse01G54360.0	0			51- 19:	Pso01G01390.0	Pso05G53180.0	0			19- 9:	Pso01G33100.0	Prh04G20790.0	5e-35			31- 63:	Pse01G33890.0	Pso10G02770.0	0			2-206:	Pse01G23980.0	Prh04G08260.0	0
47- 16:	Prh01G24830.0	PrhUNG01430.0	3e-33			11- 3:	Pse01G00050.0	Pse01G54330.0	4e-29			51- 20:	Pso01G01460.0	Pso05G53170.0	0			19- 10:	Pso01G33110.0	Prh04G20780.0	3e-155			31- 64:	Pse01G33900.0	Pso10G02760.0	0			2-207:	Pse01G23990.0	Prh04G08280.0	0
47- 17:	Prh01G24990.0	PrhUNG01330.0	6e-155			11- 4:	Pse01G00070.0	Pse01G54300.0	0			51- 21:	Pso01G01470.0	Pso05G53160.0	5e-145			19- 11:	Pso01G33150.0	Prh04G20750.0	7e-55			31- 65:	Pse01G33920.0	Pso10G02750.0	5e-94			2-208:	Pse01G24060.0	Prh04G08290.0	0
47- 18:	Prh01G25080.0	PrhUNG01310.0	6e-87			11- 5:	Pse01G00090.0	Pse01G54290.0	1e-176			51- 22:	Pso01G01510.0	Pso05G53130.0	0			19- 12:	Pso01G33170.0	Prh04G20740.0	1e-105			31- 66:	Pse01G33970.0	Pso10G02730.0	2e-82			2-209:	Pse01G24100.0	Prh04G08310.0	0
47- 19:	Prh01G25130.0	PrhUNG01260.0	0			11- 6:	Pse01G00100.0	Pse01G54270.0	0			51- 23:	Pso01G01520.0	Pso05G53120.0	0			19- 13:	Pso01G33400.0	Prh04G20660.0	3e-136			31- 67:	Pse01G33990.0	Pso10G02720.0	0			2-210:	Pse01G24110.0	Prh04G08320.0	0
47- 20:	Prh01G25140.0	PrhUNG01180.0	0			11- 7:	Pse01G00110.0	Pse01G54260.0	9e-141			51- 24:	Pso01G01560.0	Pso05G53100.0	3e-170			19- 14:	Pso01G33440.0	Prh04G20640.0	3e-38			31- 68:	Pse01G34000.0	Pso10G02710.0	9e-70			2-211:	Pse01G24130.0	Prh04G08340.0	0
47- 21:	Prh01G25250.0	PrhUNG01150.0	2e-156			11- 8:	Pse01G00130.0	Pse01G54200.0	0			51- 25:	Pso01G01570.0	Pso05G53090.0	0			## Alignment 20: score=658.0 e_value=1.9e-36 N=15 chr1&chr4 minus						31- 69:	Pse01G34010.0	Pso10G02690.0	0			2-212:	Pse01G24150.0	Prh04G08350.0	4e-104
47- 22:	Prh01G25300.0	PrhUNG01130.0	0			11- 9:	Pse01G00150.0	Pse01G54120.0	0			51- 26:	Pso01G01580.0	Pso05G53080.0	0			20- 0:	Pso01G28400.0	Prh04G08790.0	7e-85			31- 70:	Pse01G34040.0	Pso10G02670.0	0			2-213:	Pse01G24190.0	Prh04G08370.0	2e-164
47- 23:	Prh01G25320.0	PrhUNG01090.0	1e-38			11- 10:	Pse01G00160.0	Pse01G54100.0	0			51- 27:	Pso01G01610.0	Pso05G53070.0	3e-171			20- 1:	Pso01G28430.0	Prh04G08740.0	0			31- 71:	Pse01G34050.0	Pso10G02660.0	1e-139			2-214:	Pse01G24200.0	Prh04G08390.0	0
47- 24:	Prh01G25370.0	PrhUNG01060.0	3e-23			11- 11:	Pse01G00180.0	Pse01G54050.0	0			51- 28:	Pso01G01650.0	Pso05G53040.0	0			20- 2:	Pso01G28460.0	Prh04G08700.0	4e-76			31- 72:	Pse01G34060.0	Pso10G02640.0	1e-142			2-215:	Pse01G24230.0	Prh04G08410.0	3e-82
47- 25:	Prh01G25420.0	PrhUNG01040.0	1e-25			11- 12:	Pse01G00220.0	Pse01G54030.0	0			51- 29:	Pso01G01660.0	Pso05G53030.0	8e-83			20- 3:	Pso01G28570.0	Prh04G08690.0	0			31- 73:	Pse01G34070.0	Pso10G02630.0	1e-147			2-216:	Pse01G24240.0	Prh04G08420.0	0
47- 26:	Prh01G25590.0	PrhUNG00970.0	2e-64			11- 13:	Pse01G00230.0	Pse01G54010.0	3e-13			51- 30:	Pso01G01690.0	Pso05G53020.0	0			20- 4:	Pso01G28590.0	Prh04G08680.0	0			31- 74:	Pse01G34080.0	Pso10G02620.0	0			2-217:	Pse01G24280.0	Prh04G08430.0	1e-86
47- 27:	Prh01G25610.0	PrhUNG00930.0	3e-38			11- 14:	Pse01G00240.0	Pse01G54000.0	0			51- 31:	Pso01G01700.0	Pso05G52950.0	2e-103			20- 5:	Pso01G28670.0	Prh04G08640.0	3e-66			31- 75:	Pse01G34090.0	Pso10G02600.0	7e-78			2-218:	Pse01G24290.0	Prh04G08440.0	1e-91
47- 28:	Prh01G25620.0	PrhUNG00920.0	0			11- 15:	Pse01G00250.0	Pse01G53960.0	1e-91			51- 32:	Pso01G01730.0	Pso05G52940.0	2e-97			20- 6:	Pso01G28710.0	Prh04G08620.0	4e-44			31- 76:	Pse01G34110.0	Pso10G02590.0	0			2-219:	Pse01G24300.0	Prh04G08450.0	0
47- 29:	Prh01G25650.0	PrhUNG00880.0	1e-160			11- 16:	Pse01G00290.0	Pse01G53910.0	4e-80			51- 33:	Pso01G01740.0	Pso05G52930.0	0			20- 7:	Pso01G28900.0	Prh04G08510.0	0			31- 77:	Pse01G34120.0	Pso10G02580.0	0			2-220:	Pse01G24310.0	Prh04G08460.0	0
47- 30:	Prh01G25770.0	PrhUNG00870.0	4e-91			11- 17:	Pse01G00300.0	Pse01G53860.0	1e-79			51- 34:	Pso01G01750.0	Pso05G52920.0	0			20- 8:	Pso01G29040.0	Prh04G08490.0	5e-111			31- 78:	Pse01G34130.0	Pso10G02570.0	3e-100			2-221:	Pse01G24320.0	Prh04G08480.0	0
## Alignment 48: score=486.0 e_value=2.7e-21 N=10 chr1&ups_1 minus						11- 18:	Pse01G00330.0	Pse01G53820.0	1e-152			51- 35:	Pso01G01760.0	Pso05G52910.0	5e-63			20- 9:	Pso01G29110.0	Prh04G08480.0	9e-102			31- 79:	Pse01G34140.0	Pso10G02560.0	0			2-222:	Pse01G24350.0	Prh04G08490.0	4e-111
48- 0:	Prh01G30080.0	PrhUNG00200.0	2e-35			11- 19:	Pse01G00340.0	Pse01G53810.0	7e-107			51- 36:	Pso01G01770.0	Pso05G52900.0	0			20- 10:	Pso01G29180.0	Prh04G08450.0	0			31- 80:	Pse01G34160.0	Pso10G02550.0	0			2-223:	Pse01G24390.0	Prh04G08500.0	0
48- 1:	Prh01G30100.0	PrhUNG00170.0	4e-102			11- 20:	Pse01G00380.0	Pse01G53780.0	2e-98			51- 37:	Pso01G01800.0	Pso05G52880.0	2e-86			20- 11:	Pso01G29280.0	Prh04G08430.0	9e-79			31- 81:	Pse01G34210.0	Pso10G02510.0	0			2-224:	Pse01G24410.0	Prh04G08520.0	0
48- 2:	Prh01G30130.0	PrhUNG00110.0	2e-115			11- 21:	Pse01G00410.0	Pse01G53750.0	2e-89			51- 38:	Pso01G01820.0	Pso05G52860.0	1e-154			20- 12:	Pso01G29360.0	Prh04G08400.0	3e-16			31- 82:	Pse01G34220.0	Pso10G02490.0	0			2-225:	Pse01G24540.0	Prh04G08610.0	0
48- 3:	Prh01G30140.0	PrhUNG00100.0	0			11- 22:	Pse01G00450.0	Pse01G53740.0	2e-155			51- 39:	Pso01G01830.0	Pso05G52850.0	3e-156			20- 13:	Pso01G29400.0	Prh04G08350.0	5e-62			31- 83:	Pse01G34230.0	Pso10G02470.0	4e-142			2-226:	Pse01G24670.0	Prh04G08740.0	0
48- 4:	Prh01G30150.0	PrhUNG00090.0	2e-48			11- 23:	Pse01G00460.0	Pse01G53710.0	0			51- 40:	Pso01G01880.0	Pso05G52840.0	0			20- 14:	Pso01G29420.0	Prh04G08340.0	0			31- 84:	Pse01G34240.0	Pso10G02460.0	1e-157			2-227:	Pse01G24680.0	Prh04G08790.0	8e-66
48- 5:	Prh01G30160.0	PrhUNG00070.0	0			11- 24:	Pse01G00470.0	Pse01G53670.0	0			51- 41:	Pso01G01890.0	Pso05G52820.0	4e-90			## Alignment 21: score=419.0 e_value=6.2e-22 N=10 chr1&chr4 minus						## Alignment 32: score=2646.0 e_value=1.8e-217 N=54 chr1&chr10 minus						2-228:	Pse01G24690.0	Prh04G08810.0	0
48- 6:	Prh01G30170.0	PrhUNG00060.0	2e-178			11- 25:	Pse01G00480.0	Pse01G53660.0	0			51- 42:	Pso01G01900.0	Pso05G52810.0	0			21- 0:	Pso01G17530.0	Prh04G12820.0	0			32- 0:	Pse01G29220.0	Pso10G07210.0	0			2-229:	Pse01G24750.0	Prh04G08870.0	3e-120
48- 7:	Prh01G30190.0	PrhUNG00030.0	3e-29			11- 26:	Pse01G00490.0	Pse01G53650.0	0			51- 43:	Pso01G01940.0	Pso05G52730.0	0			21- 1:	Pso01G17610.0	Prh04G12760.0	1e-88			32- 1:	Pse01G29230.0	Pso10G07200.0	6e-57			2-230:	Pse01G24780.0	Prh04G08920.0	0
48- 8:	Prh01G30210.0	PrhUNG00020.0	3e-47			11- 27:	Pse01G00500.0	Pse01G53630.0	0			51- 44:	Pso01G01960.0	Pso05G52710.0	0			21- 2:	Pso01G17680.0	Prh04G12730.0	0			32- 2:	Pse01G29240.0	Pso10G07170.0	3e-149			2-231:	Pse01G24970.0	Prh04G08950.0	0
48- 9:	Prh01G30250.0	PrhUNG00010.0	0			11- 28:	Pse01G00510.0	Pse01G53620.0	0			51- 45:	Pso01G01970.0	Pso05G52700.0	9e-130			21- 3:	Pso01G17790.0	Prh04G12610.0	3e-96			32- 3:	Pse01G29270.0	Pso10G07160.0	1e-171			## Alignment 3: score=4107.0 e_value=0 N=86 chr1&chr4 plus
## Alignment 49: score=365.0 e_value=2.7e-20 N=10 chr1&ups_1 minus						11- 29:	Pse01G00520.0	Pse01G53610.0	1e-98			51- 46:	Pso01G02000.0	Pso05G52650.0	0			21- 4:	Pso01G17990.0	Prh04G12470.0	5e-13			32- 4:	Pse01G29290.0	Pso10G07150.0	0			3- 0:	Pse01G63570.0	Prh04G09010.0	3e-114
49- 0:	Prh01G21370.0	PrhUNG04340.0	1e-127			11- 30:	Pse01G00540.0	Pse01G53600.0	8e-76			51- 47:	Pso01G02050.0	Pso05G52600.0	5e-78			21- 5:	Pso01G18200.0	Prh04G12400.0	0			32- 5:	Pse01G29300.0	Pso10G07140.0	0			3- 1:	Pse01G63620.0	Prh04G09040.0	0
49- 1:	Prh01G21610.0	PrhUNG04140.0	4e-17			11- 31:	Pse01G00750.0	Pse01G53590.0	0			51- 48:	Pso01G02060.0	Pso05G52580.0	0			21- 6:	Pso01G18230.0	Prh04G12360.0	2e-49			32- 6:	Pse01G29320.0	Pso10G07130.0	0			3- 2:	Pse01G63740.0	Prh04G09190.0	3e-100
49- 2:	Prh01G21800.0	PrhUNG04100.0	2e-93			11- 32:	Pse01G00760.0	Pse01G53580.0	0			51- 49:	Pso01G02100.0	Pso05G52550.0	0			21- 7:	Pso01G18240.0	Prh04G12350.0	2e-76			32- 7:	Pse01G29330.0	Pso10G07120.0	3e-164			3- 3:	Pse01G63750.0	Prh04G09200.0	5e-72
49- 3:	Prh01G21970.0	PrhUNG04020.0	4e-22			11- 33:	Pse01G00770.0	Pse01G53550.0	3e-111			51- 50:	Pso01G02140.0	Pso05G52530.0	0			21- 8:	Pso01G18260.0	Prh04G12330.0	4e-123			32- 8:	Pse01G29350.0	Pso10G07100.0	0			3- 4:	Pse01G63770.0	Prh04G09210.0	0
49- 4:	Prh01G22090.0	PrhUNG03980.0	0			11- 34:	Pse01G00810.0	Pse01G53500.0	9e-90			51- 51:	Pso01G02150.0	Pso05G52520.0	0			21- 9:	Pso01G18410.0	Prh04G12300.0	0			32- 9:	Pse01G29360.0	Pso10G07080.0	0			3- 5:	Pse01G63880.0	Prh04G09270.0	0
49- 5:	Prh01G22160.0	PrhUNG03930.0	5e-147			11- 35:	Pse01G00850.0	Pse01G53470.0	5e-81			51- 52:	Pso01G02170.0	Pso05G52500.0	8e-91			## Alignment 22: score=408.0 e_value=1.8e-22 N=9 chr1&chr4 minus						32- 10:	Pse01G29370.0	Pso10G07070.0	0			3- 6:	Pse01G64020.0	Prh04G09370.0	0
49- 6:	Prh01G22400.0	PrhUNG03800.0	2e-99			11- 36:	Pse01G00860.0	Pse01G53460.0	7e-89			51- 53:	Pso01G02330.0	Pso05G52420.0	1e-93			22- 0:	Pso01G08560.0	Prh04G39580.0	2e-114			32- 11:	Pse01G29390.0	Pso10G07060.0	3e-81			3- 7:	Pse01G64130.0	Prh04G09380.0	0
49- 7:	Prh01G22430.0	PrhUNG03630.0	6e-87			11- 37:	Pse01G00880.0	Pse01G53450.0	0			51- 54:	Pso01G02350.0	Pso05G52330.0	7e-40			22- 1:	Pso01G08580.0	Prh04G39570.0	0			32- 12:	Pse01G29410.0	Pso10G07050.0	0			3- 8:	Pse01G64250.0	Prh04G09530.0	1e-87
49- 8:	Prh01G22600.0	PrhUNG03620.0	0			11- 38:	Pse01G00910.0	Pse01G53420.0	0			51- 55:	Pso01G02380.0	Pso05G52300.0	0			22- 2:	Pso01G08590.0	Prh04G39550.0	0			32- 13:	Pse01G29430.0	Pso10G07040.0	1e-129			3- 9:	Pse01G64260.0	Prh04G09550.0	6e-178
49- 9:	Prh01G22660.0	PrhUNG03550.0	2e-65			11- 39:	Pse01G00920.0	Pse01G53400.0	0			51- 56:	Pso01G02490.0	Pso05G52270.0	9e-48			22- 3:	Pso01G08600.0	Prh04G39530.0	4e-138			32- 14:	Pse01G29440.0	Pso10G07030.0	0			3- 10:	Pse01G64290.0	Prh04G09580.0	7e-102
## Alignment 50: score=263.0 e_value=3.6e-10 N=6 chr1&ups_1 minus						11- 40:	Pse01G00930.0	Pse01G53390.0	0			51- 57:	Pso01G02530.0	Pso05G52260.0	0			22- 4:	Pso01G08610.0	Prh04G39520.0	0			32- 15:	Pse01G29450.0	Pso10G07020.0	0			3- 11:	Pse01G64310.0	Prh04G09590.0	4e-49
50- 0:	Prh01G24100.0	PrhUNG02900.0	6e-31			11- 41:	Pse01G00940.0	Pse01G53330.0	2e-91			51- 58:	Pso01G02540.0	Pso05G52240.0	0			22- 5:	Pso01G08630.0	Prh04G39510.0	0			32- 16:	Pse01G29470.0	Pso10G07000.0	8e-147			3- 12:	Pse01G64510.0	Prh04G09770.0	0
50- 1:	Prh01G24170.0	PrhUNG02860.0	1e-40			11- 42:	Pse01G00970.0	Pse01G53300.0	0			51- 59:	Pso01G02610.0	Pso05G52190.0	4e-148			22- 6:	Pso01G08670.0	Prh04G39470.0	3e-12			32- 17:	Pse01G29480.0	Pso10G06980.0	2e-141			3- 13:	Pse01G64640.0	Prh04G09960.0	3e-127
50- 2:	Prh01G24200.0	PrhUNG02850.0	6e-63			11- 43:	Pse01G01000.0	Pse01G53290.0	0			51- 60:	Pso01G02620.0	Pso05G52180.0	0			22- 7:	Pso01G08880.0	Prh04G39280.0	1e-92			32- 18:	Pse01G29510.0	Pso10G06970.0	1e-140			3- 14:	Pse01G64740.0	Prh04G10090.0	0
50- 3:	Prh01G24230.0	PrhUNG02830.0	4e-124			11- 44:	Pse01G01010.0	Pse01G53280.0	0			51- 61:	Pso01G02630.0	Pso05G52170.0	3e-148			22- 8:	Pso01G08940.0	Prh04G39120.0	4e-164			32- 19:	Pse01G29520.0	Pso10G06960.0	2e-108			3- 15:	Pse01G64750.0	Prh04G10100.0	0
50- 4:	Prh01G24280.0	PrhUNG02730.0	5e-46			11- 45:	Pse01G01020.0	Pse01G53140.0	1e-92			51- 62:	Pso01G02670.0	Pso05G52150.0	0			## Alignment 23: score=394.0 e_value=8e-23 N=9 chr1&chr4 minus						32- 20:	Pse01G29570.0	Pso10G06950.0	7e-113			3- 16:	Pse01G64760.0	Prh04G10110.0	0
50- 5:	Prh01G24300.0	PrhUNG02540.0	0			11- 46:	Pse01G01030.0	Pse01G53130.0	0			51- 63:	Pso01G02680.0	Pso05G52140.0	1e-16			23- 0:	Pso01G07060.0	Prh04G41870.0	1e-63			32- 21:	Pse01G29580.0	Pso10G06940.0	0			3- 17:	Pse01G64770.0	Prh04G10120.0	0
## Alignment 51: score=703.0 e_value=5.3e-46 N=15 chr1&ups_13 plus						11- 47:	Pse01G01050.0	Pse01G53090.0	0			51- 64:	Pso01G02700.0	Pso05G52120.0	9e-24			23- 1:	Pso01G07220.0	Prh04G41780.0	4e-65			32- 22:	Pse01G29590.0	Pso10G06920.0	0			3- 18:	Pse01G64780.0	Prh04G10140.0	0
51- 0:	Prh01G30300.0	PrhUNG46980.0	5e-103			11- 48:	Pse01G01060.0	Pse01G53080.0	0			51- 65:	Pso01G02710.0	Pso05G52110.0	0			23- 2:	Pso01G07320.0	Prh04G41560.0	2e-84			32- 23:	Pse01G29600.0	Pso10G06910.0	1e-121			3- 19:	Pse01G64800.0	Prh04G10160.0	0
51- 1:	Prh01G30320.0	PrhUNG47000.0	7e-157			11- 49:	Pse01G01070.0	Pse01G53070.0	0			51- 66:	Pso01G02720.0	Pso05G52100.0	0			23- 3:	Pso01G07330.0	Prh04G41470.0	0			32- 24:	Pse01G29610.0	Pso10G06900.0	5e-147			3- 20:	Pse01G64820.0	Prh04G10180.0	0
51- 2:	Prh01G30330.0	PrhUNG47010.0	1e-154			11- 50:	Pse01G01180.0	Pse01G53060.0	8e-95			51- 67:	Pso01G02730.0	Pso05G52090.0	1e-124			23- 4:	Pso01G07420.0	Prh04G41460.0	1e-125			32- 25:	Pse01G29620.0	Pso10G06890.0	0			3- 21:	Pse01G64830.0	Prh04G10200.0	8e-172
51- 3:	Prh01G30350.0	PrhUNG47030.0	1e-99			11- 51:	Pse01G01190.0	Pse01G53040.0	5e-31			51- 68:	Pso01G02750.0	Pso05G52050.0	0			23- 5:	Pso01G07460.0	Prh04G41440.0	0			32- 26:	Pse01G29640.0	Pso10G06880.0	0			3- 22:	Pse01G64840.0	Prh04G10210.0	0
51- 4:	Prh01G30510.0	PrhUNG47090.0	0			11- 52:	Pse01G01200.0	Pse01G53030.0	3e-156			51- 69:	Pso01G02760.0	Pso05G52040.0	0			23- 6:	Pso01G07470.0	Prh04G41430.0	0			32- 27:	Pse01G29650.0	Pso10G06870.0	9e-61			3- 23:	Pse01G64850.0	Prh04G10220.0	0
51- 5:	Prh01G30520.0	PrhUNG47100.0	0			11- 53:	Pse01G01220.0	Pse01G53020.0	0			51- 70:	Pso01G02770.0	Pso05G52030.0	0			23- 7:	Pso01G07490.0	Prh04G41410.0	4e-139			32- 28:	Pse01G29660.0	Pso10G06860.0	8e-59			3- 24:	Pse01G64860.0	Prh04G10230.0	0
51- 6:	Prh01G30530.0	PrhUNG47110.0	6e-142			11- 54:	Pse01G01240.0	Pse01G53000.0	2e-161			51- 71:	Pso01G02800.0	Pso05G52010.0	0			23- 8:	Pso01G07500.0	Prh04G41400.0	2e-84			32- 29:	Pse01G29680.0	Pso10G06840.0	0			3- 25:	Pse01G64870.0	Prh04G10240.0	9e-165
51- 7:	Prh01G30590.0	PrhUNG47130.0	2e-108			11- 55:	Pse01G01280.0	Pse01G52930.0	5e-108			51- 72:	Pso01G02860.0	Pso05G51990.0	0			## Alignment 24: score=394.0 e_value=5.5e-20 N=10 chr1&chr4 minus						32- 30:	Pse01G29690.0	Pso10G06830.0	7e-133			3- 26:	Pse01G64950.0	Prh04G10250.0	1e-103
51- 8:	Prh01G30640.0	PrhUNG47180.0	9e-118			11- 56:	Pse01G01320.0	Pse01G52920.0	9e-83			51- 73:	Pso01G02870.0	Pso05G51970.0	0			24- 0:	Pso01G05860.0	Prh04G44470.0	3e-144			32- 31:	Pse01G29700.0	Pso10G06820.0	8e-126			3- 27:	Pse01G64960.0	Prh04G10260.0	7e-108
51- 9:	Prh01G30770.0	PrhUNG47210.0	0			11- 57:	Pse01G01340.0	Pse01G52910.0	0			51- 74:	Pso01G02890.0	Pso05G51940.0	3e-168			24- 1:	Pso01G05930.0	Prh04G44220.0	2e-164			32- 32:	Pse01G29720.0	Pso10G06800.0	4e-72			3- 28:	Pse01G64970.0	Prh04G10270.0	0
51- 10:	Prh01G30780.0	PrhUNG47220.0	0			11- 58:	Pse01G01350.0	Pse01G52900.0	0			51- 75:	Pso01G02900.0	Pso05G51930.0	0			24- 2:	Pso01G05990.0	Prh04G44140.0	9e-168			32- 33:	Pse01G29730.0	Pso10G06790.0	0			3- 29:	Pse01G64990.0	Prh04G10290.0	0
51- 11:	Prh01G30820.0	PrhUNG47250.0	0			11- 59:	Pse01G01380.0	Pse01G52860.0	0			51- 76:	Pso01G02910.0	Pso05G51900.0	1e-123			24- 3:	Pso01G06140.0	Prh04G44010.0	1e-107			32- 34:	Pse01G29740.0	Pso10G06780.0	0			3- 30:	Pse01G65010.0	Prh04G10310.0	0
51- 12:	Prh01G30890.0	PrhUNG47260.0	2e-161			11- 60:	Pse01G01390.0	Pse01G52850.0	3e-144			51- 77:	Pso01G02920.0	Pso05G51880.0	7e-64			24- 4:	Pso01G06270.0	Prh04G43800.0	0			32- 35:	Pse01G29750.0	Pso10G06770.0	6e-123			3- 31:	Pse01G65020.0	Prh04G10330.0	2e-150
51- 13:	Prh01G30900.0	PrhUNG47270.0	9e-150			11- 61:	Pse01G01400.0	Pse01G52840.0	0			51- 78:	Pso01G02940.0	Pso05G51800.0	3e-66			24- 5:	Pso01G06370.0	Prh04G43560.0	0			32- 36:	Pse01G29760.0	Pso10G06760.0	5e-86			3- 32:	Pse01G65030.0	Prh04G10340.0	4e-68
51- 14:	Prh01G30910.0	PrhUNG47280.0	0			11- 62:	Pse01G01410.0	Pse01G52830.0	5e-54			51- 79:	Pso01G02960.0	Pso05G51790.0	8e-113			24- 6:	Pso01G06390.0	Prh04G43490.0	0			32- 37:	Pse01G29770.0	Pso10G06750.0	0			3- 33:	Pse01G65050.0	Prh04G10360.0	0
## Alignment 52: score=682.0 e_value=5.1e-45 N=15 chr1&ups_17 plus						11- 63:	Pse01G01450.0	Pse01G52790.0	0			51- 80:	Pso01G02990.0	Pso05G51780.0	0			24- 7:	Pso01G06450.0	Prh04G43480.0	0			32- 38:	Pse01G29780.0	Pso10G06720.0	1e-46			3- 34:	Pse01G65110.0	Prh04G10390.0	0
52- 0:	Prh01G00270.0	PrhUNG53560.0	0			11- 64:	Pse01G01480.0	Pse01G52740.0	0			51- 81:	Pso01G03020.0	Pso05G51750.0	5e-138			24- 8:	Pso01G06470.0	Prh04G43420.0	0			32- 39:	Pse01G29830.0	Pso10G06700.0	6e-123			3- 35:	Pse01G65150.0	Prh04G10420.0	0
52- 1:	Prh01G00300.0	PrhUNG53570.0	0			11- 65:	Pse01G01500.0	Pse01G52720.0	4e-74			51- 82:	Pso01G03030.0	Pso05G51740.0	1e-45			24- 9:	Pso01G06500.0	Prh04G43400.0	2e-76			32- 40:	Pse01G29850.0	Pso10G06690.0	1e-154			3- 36:	Pse01G65160.0	Prh04G10430.0	0
52- 2:	Prh01G00360.0	PrhUNG53690.0	2e-128			11- 66:	Pse01G01530.0	Pse01G52700.0	0			51- 83:	Pso01G03090.0	Pso05G51730.0	2e-161			## Alignment 25: score=373.0 e_value=7.7e-20 N=8 chr1&chr4 minus						32- 41:	Pse01G29860.0	Pso10G06680.0	9e-99			3- 37:	Pse01G65170.0	Prh04G10440.0	0
52- 3:	Prh01G00370.0	PrhUNG53700.0	0			11- 67:	Pse01G01540.0	Pse01G52690.0	0			51- 84:	Pso01G03100.0	Pso05G51710.0	1e-151			25- 0:	Pso01G06670.0	Prh04G42960.0	0			32- 42:	Pse01G29870.0	Pso10G06670.0	9e-167			3- 38:	Pse01G65200.0	Prh04G10460.0	0
52- 4:	Prh01G00400.0	PrhUNG53720.0	0			11- 68:	Pse01G01550.0	Pse01G52680.0	2e-69			51- 85:	Pso01G03110.0	Pso05G51700.0	1e-58			25- 1:	Pso01G06680.0	Prh04G42950.0	0			32- 43:	Pse01G29890.0	Pso10G06660.0	0			3- 39:	Pse01G65210.0	Prh04G10470.0	0
52- 5:	Prh01G00490.0	PrhUNG53730.0	0			11- 69:	Pse01G01580.0	Pse01G52670.0	9e-134			51- 86:	Pso01G03130.0	Pso05G51690.0	4e-98			25- 2:	Pso01G06700.0	Prh04G42930.0	0			32- 44:	Pse01G30100.0	Pso10G06640.0	0			3- 40:	Pse01G65220.0	Prh04G10480.0	0
52- 6:	Prh01G00510.0	PrhUNG53750.0	0			11- 70:	Pse01G01620.0	Pse01G52660.0	4e-21			51- 87:	Pso01G03160.0	Pso05G51590.0	5e-12			25- 3:	Pso01G06710.0	Prh04G42880.0	6e-67			32- 45:	Pse01G30110.0	Pso10G06630.0	0			3- 41:	Pse01G65230.0	Prh04G10490.0	0
52- 7:	Prh01G00520.0	PrhUNG53760.0	0			11- 71:	Pse01G01650.0	Pse01G52630.0	8e-123			51- 88:	Pso01G03240.0	Pso05G51580.0	2e-42			25- 4:	Pso01G06720.0	Prh04G42870.0	0			32- 46:	Pse01G30140.0	Pso10G06620.0	7e-84			3- 42:	Pse01G65240.0	Prh04G10500.0	9e-100
52- 8:	Prh01G00530.0	PrhUNG53770.0	0			11- 72:	Pse01G01660.0	Pse01G52620.0	5e-135			51- 89:	Pso01G03250.0	Pso05G51560.0	2e-146			25- 5:	Pso01G06730.0	Prh04G42860.0	0			32- 47:	Pse01G30150.0	Pso10G06610.0	0			3- 43:	Pse01G65250.0	Prh04G10510.0	0
52- 9:	Prh01G00720.0	PrhUNG53830.0	0			11- 73:	Pse01G01690.0	Pse01G52610.0	0			51- 90:	Pso01G03260.0	Pso05G51550.0	0			25- 6:	Pso01G06740.0	Prh04G42850.0	1e-41			32- 48:	Pse01G30160.0	Pso10G06600.0	0			3- 44:	Pse01G65260.0	Prh04G10520.0	0
52- 10:	Prh01G00730.0	PrhUNG53840.0	0			11- 74:	Pse01G01720.0	Pse01G52600.0	0			51- 91:	Pso01G03270.0	Pso05G51530.0	0			25- 7:	Pso01G06950.0	Prh04G42620.0	0			32- 49:	Pse01G30170.0	Pso10G06590.0	4e-130			3- 45:	Pse01G65270.0	Prh04G10530.0	0
52- 11:	Prh01G00780.0	PrhUNG53900.0	0			11- 75:	Pse01G01730.0	Pse01G52570.0	0			51- 92:	Pso01G03290.0	Pso05G51510.0	0			## Alignment 26: score=364.0 e_value=2.3e-17 N=8 chr1&chr4 minus						32- 50:	Pse01G30190.0	Pso10G06570.0	0			3- 46:	Pse01G65320.0	Prh04G10550.0	1e-64
52- 12:	Prh01G00810.0	PrhUNG53930.0	6e-53			11- 76:	Pse01G01740.0	Pse01G52560.0	0			51- 93:	Pso01G03310.0	Pso05G51500.0	0			26- 0:	Pso01G34480.0	Prh04G08270.0	4e-71			32- 51:	Pse01G30200.0	Pso10G06560.0	0			3- 47:	Pse01G65330.0	Prh04G10560.0	0
52- 13:	Prh01G00980.0	PrhUNG53960.0	1e-126			11- 77:	Pse01G01750.0	Pse01G52540.0	0			51- 94:	Pso01G03330.0	Pso05G51490.0	0			26- 1:	Pso01G34580.0	Prh04G08230.0	1e-98			32- 52:	Pse01G30210.0	Pso10G06550.0	0			3- 48:	Pse01G65340.0	Prh04G10570.0	1e-164
52- 14:	Prh01G01020.0	PrhUNG53970.0	0			11- 78:	Pse01G01760.0	Pse01G52520.0	0			51- 95:	Pso01G03390.0	Pso05G51360.0	3e-30			26- 2:	Pso01G34590.0	Prh04G08200.0	0			32- 53:	Pse01G30220.0	Pso10G06540.0	0			3- 49:	Pse01G65350.0	Prh04G10580.0	0
## Alignment 53: score=986.0 e_value=1.3e-67 N=22 chr2&chr2 plus						11- 79:	Pse01G01780.0	Pse01G52490.0	2e-28			51- 96:	Pso01G03400.0	Pso05G51350.0	0			26- 3:	Pso01G34610.0	Prh04G08180.0	4e-134			## Alignment 33: score=1547.0 e_value=7.2e-126 N=33 chr1&chr10 minus						3- 50:	Pse01G65370.0	Prh04G10590.0	0
53- 0:	Prh02G03730.0	Prh02G08000.0	0			11- 80:	Pse01G01790.0	Pse01G52450.0	0			51- 97:	Pso01G03410.0	Pso05G51340.0	8e-156			26- 4:	Pso01G34620.0	Prh04G08170.0	7e-168			33- 0:	Pse01G26120.0	Pso10G10300.0	0			3- 51:	Pse01G65380.0	Prh04G10620.0	9e-154
53- 1:	Prh02G03750.0	Prh02G08010.0	0			11- 81:	Pse01G01820.0	Pse01G52420.0	3e-129			51- 98:	Pso01G03430.0	Pso05G51320.0	1e-56			26- 5:	Pso01G34720.0	Prh04G08130.0	4e-23			33- 1:	Pse01G26130.0	Pso10G10260.0	5e-72			3- 52:	Pse01G65400.0	Prh04G10630.0	0
53- 2:	Prh02G03780.0	Prh02G08060.0	0			11- 82:	Pse01G01830.0	Pse01G52400.0	4e-57			51- 99:	Pso01G03440.0	Pso05G51310.0	2e-59			26- 6:	Pso01G34750.0	Prh04G08100.0	0			33- 2:	Pse01G26230.0	Pso10G10230.0	8e-152			3- 53:	Pse01G65410.0	Prh04G10640.0	0
53- 3:	Prh02G03800.0	Prh02G08070.0	0			11- 83:	Pse01G01850.0	Pse01G52390.0	1e-178			51-100:	Pso01G03460.0	Pso05G51290.0	0			26- 7:	Pso01G34890.0	Prh04G08050.0	7e-10			33- 3:	Pse01G26240.0	Pso10G10150.0	0			3- 54:	Pse01G65420.0	Prh04G10650.0	0
53- 4:	Prh02G03930.0	Prh02G08090.0	1e-116			11- 84:	Pse01G01910.0	Pse01G52330.0	1e-58			51-101:	Pso01G03470.0	Pso05G51210.0	3e-64			## Alignment 27: score=362.0 e_value=1.6e-14 N=8 chr1&chr4 minus						33- 4:	Pse01G26250.0	Pso10G10120.0	0			3- 55:	Pse01G65430.0	Prh04G10660.0	0
53- 5:	Prh02G04020.0	Prh02G08100.0	2e-82			11- 85:	Pse01G01920.0	Pse01G52240.0	1e-127			51-102:	Pso01G03480.0	Pso05G51200.0	0			27- 0:	Pso01G07160.0	Prh04G41390.0	6e-08			33- 5:	Pse01G26260.0	Pso10G10110.0	0			3- 56:	Pse01G65440.0	Prh04G10670.0	3e-123
53- 6:	Prh02G04050.0	Prh02G08110.0	0			11- 86:	Pse01G01930.0	Pse01G52230.0	0			51-103:	Pso01G03490.0	Pso05G51190.0	0			27- 1:	Pso01G07200.0	Prh04G41360.0	2e-97			33- 6:	Pse01G26270.0	Pso10G10090.0	0			3- 57:	Pse01G65450.0	Prh04G10680.0	2e-155
53- 7:	Prh02G04120.0	Prh02G08130.0	1e-95			11- 87:	Pse01G01940.0	Pse01G52220.0	0			51-104:	Pso01G03510.0	Pso05G51160.0	0			27- 2:	Pso01G07270.0	Prh04G41260.0	1e-27			33- 7:	Pse01G26290.0	Pso10G10070.0	0			3- 58:	Pse01G65460.0	Prh04G10700.0	6e-123
53- 8:	Prh02G04300.0	Prh02G08140.0	0			11- 88:	Pse01G01950.0	Pse01G52210.0	0			51-105:	Pso01G03520.0	Pso05G51140.0	7e-152			27- 3:	Pso01G07330.0	Prh04G41200.0	2e-139			33- 8:	Pse01G26300.0	Pso10G10060.0	0			3- 59:	Pse01G65480.0	Prh04G10720.0	8e-148
53- 9:	Prh02G04380.0	Prh02G08170.0	0			11- 89:	Pse01G01980.0	Pse01G52190.0	1e-169			51-106:	Pso01G03540.0	Pso05G51120.0	2e-62			27- 4:	Pso01G07350.0	Prh04G41190.0	1e-91			33- 9:	Pse01G26320.0	Pso10G10050.0	0			3- 60:	Pse01G65490.0	Prh04G10740.0	0
53- 10:	Prh02G04420.0	Prh02G08180.0	2e-78			11- 90:	Pse01G01990.0	Pse01G52170.0	4e-122			51-107:	Pso01G03570.0	Pso05G51110.0	0			27- 5:	Pso01G07420.0	Prh04G41130.0	2e-125			33- 10:	Pse01G26330.0	Pso10G10040.0	0			3- 61:	Pse01G65520.0	Prh04G10770.0	0
53- 11:	Prh02G04500.0	Prh02G08220.0	1e-94			11- 91:	Pse01G02000.0	Pse01G52160.0	0			51-108:	Pso01G03640.0	Pso05G51090.0	6e-70			27- 6:	Pso01G07470.0	Prh04G41080.0	0			33- 11:	Pse01G26340.0	Pso10G10020.0	0			3- 62:	Pse01G65530.0	Prh04G10780.0	0
53- 12:	Prh02G04510.0	Prh02G08230.0	1e-82			11- 92:	Pse01G02020.0	Pse01G52120.0	2e-110			51-109:	Pso01G03650.0	Pso05G51020.0	2e-161			27- 7:	Pso01G07570.0	Prh04G40970.0	5e-171			33- 12:	Pse01G26570.0	Pso10G09880.0	2e-151			3- 63:	Pse01G65540.0	Prh04G10790.0	1e-98
53- 13:	Prh02G04550.0	Prh02G08290.0	9e-82			11- 93:	Pse01G02030.0	Pse01G52100.0	4e-18			51-110:	Pso01G03850.0	Pso05G51000.0	0			## Alignment 28: score=342.0 e_value=2.1e-12 N=7 chr1&chr4 minus						33- 13:	Pse01G26630.0	Pso10G09860.0	0			3- 64:	Pse01G65650.0	Prh04G10850.0	0
53- 14:	Prh02G04590.0	Prh02G08310.0	0			11- 94:	Pse01G02040.0	Pse01G52080.0	0			51-111:	Pso01G03870.0	Pso05G50990.0	0			28- 0:	Pso01G34030.0	Prh04G08060.0	9e-25			33- 14:	Pse01G26650.0	Pso10G09850.0	0			3- 65:	Pse01G65720.0	Prh04G10910.0	0
53- 15:	Prh02G04700.0	Prh02G08320.0	1e-134			11- 95:	Pse01G02080.0	Pse01G52070.0	0			51-112:	Pso01G03930.0	Pso05G50980.0	6e-153			28- 1:	Pso01G34040.0	Prh04G08040.0	0			33- 15:	Pse01G26670.0	Pso10G09840.0	2e-90			3- 66:	Pse01G65730.0	Prh04G10930.0	5e-142
53- 16:	Prh02G04740.0	Prh02G08340.0	0			11- 96:	Pse01G02090.0	Pse01G52030.0	0			51-113:	Pso01G04000.0	Pso05G50920.0	1e-99			28- 2:	Pso01G34060.0	Prh04G08030.0	1e-146			33- 16:	Pse01G26680.0	Pso10G09820.0	0			3- 67:	Pse01G65740.0	Prh04G10940.0	0
53- 17:	Prh02G04750.0	Prh02G08350.0	0			11- 97:	Pse01G02100.0	Pse01G52020.0	0			51-114:	Pso01G04030.0	Pso05G50900.0	1e-170			28- 3:	Pso01G34080.0	Prh04G08020.0	0			33- 17:	Pse01G26700.0	Pso10G09810.0	0			3- 68:	Pse01G65760.0	Prh04G10950.0	0
53- 18:	Prh02G04780.0	Prh02G08360.0	0			11- 98:	Pse01G02120.0	Pse01G52000.0	4e-38			51-115:	Pso01G04040.0	Pso05G50890.0	7e-80			28- 4:	Pso01G34120.0	Prh04G08010.0	2e-77			33- 18:	Pse01G26710.0	Pso10G09800.0	0			3- 69:	Pse01G65770.0	Prh04G10960.0	3e-90
53- 19:	Prh02G04790.0	Prh02G08430.0	5e-101			11- 99:	Pse01G02160.0	Pse01G51990.0	0			51-116:	Pso01G04110.0	Pso05G50820.0	5e-167			28- 5:	Pso01G34140.0	Prh04G07980.0	2e-55			33- 19:	Pse01G26720.0	Pso10G09790.0	0			3- 70:	Pse01G65790.0	Prh04G10970.0	2e-77
53- 20:	Prh02G04890.0	Prh02G08450.0	0			11-100:	Pse01G02170.0	Pse01G51980.0	0			51-117:	Pso01G04160.0	Pso05G50810.0	0			28- 6:	Pso01G34150.0	Prh04G07970.0	3e-143			33- 20:	Pse01G26730.0	Pso10G09780.0	2e-46			3- 71:	Pse01G65800.0	Prh04G10990.0	0
53- 21:	Prh02G04980.0	Prh02G08520.0	2e-177			11-101:	Pse01G02200.0	Pse01G51970.0	6e-144			51-118:	Pso01G04170.0	Pso05G50800.0	0			## Alignment 29: score=340.0 e_value=4.9e-12 N=7 chr1&chr4 minus						33- 21:	Pse01G26780.0	Pso10G09750.0	0			3- 72:	Pse01G65830.0	Prh04G11010.0	0
## Alignment 54: score=750.0 e_value=2.2e-46 N=16 chr2&chr2 plus						11-102:	Pse01G02220.0	Pse01G51930.0	4e-93			51-119:	Pso01G04200.0	Pso05G50780.0	0			29- 0:	Pso01G12150.0	Prh04G32380.0	0			33- 22:	Pse01G26810.0	Pso10G09720.0	0			3- 73:	Pse01G65840.0	Prh04G11030.0	0
54- 0:	Prh02G29300.0	Prh02G30680.0	5e-42			11-103:	Pse01G02230.0	Pse01G51920.0	5e-95			51-120:	Pso01G04210.0	Pso05G50700.0	1e-75			29- 1:	Pso01G12160.0	Prh04G32350.0	5e-06			33- 23:	Pse01G26830.0	Pso10G09700.0	2e-128			3- 74:	Pse01G65850.0	Prh04G11040.0	0
54- 1:	Prh02G29320.0	Prh02G30730.0	1e-06			11-104:	Pse01G02240.0	Pse01G51910.0	0			51-121:	Pso01G04230.0	Pso05G50690.0	9e-87			29- 2:	Pso01G12170.0	Prh04G32310.0	3e-61			33- 24:	Pse01G26850.0	Pso10G09670.0	0			3- 75:	Pse01G65860.0	Prh04G11050.0	3e-152
54- 2:	Prh02G29340.0	Prh02G30820.0	0			11-105:	Pse01G02250.0	Pse01G51900.0	0			51-122:	Pso01G04240.0	Pso05G50680.0	0			29- 3:	Pso01G12220.0	Prh04G32290.0	1e-11			33- 25:	Pse01G26860.0	Pso10G09660.0	0			3- 76:	Pse01G65880.0	Prh04G11060.0	0
54- 3:	Prh02G29350.0	Prh02G30830.0	0			11-106:	Pse01G02270.0	Pse01G51890.0	0			51-123:	Pso01G04280.0	Pso05G50650.0	0			29- 4:	Pso01G12240.0	Prh04G32280.0	2e-15			33- 26:	Pse01G26870.0	Pso10G09600.0	0			3- 77:	Pse01G65890.0	Prh04G11070.0	0
54- 4:	Prh02G29360.0	Prh02G30850.0	8e-106			11-107:	Pse01G02300.0	Pse01G51840.0	8e-77			51-124:	Pso01G04310.0	Pso05G50610.0	4e-105			29- 5:	Pso01G12250.0	Prh04G32270.0	0			33- 27:	Pse01G26880.0	Pso10G09590.0	0			3- 78:	Pse01G65900.0	Prh04G11080.0	0
54- 5:	Prh02G29440.0	Prh02G30890.0	1e-51			11-108:	Pse01G02330.0	Pse01G51830.0	0			51-125:	Pso01G04320.0	Pso05G50600.0	1e-136			29- 6:	Pso01G12260.0	Prh04G32260.0	0			33- 28:	Pse01G26890.0	Pso10G09570.0	1e-148			3- 79:	Pse01G65920.0	Prh04G11090.0	4e-110
54- 6:	Prh02G29510.0	Prh02G30910.0	0			11-109:	Pse01G02340.0	Pse01G51810.0	0			51-126:	Pso01G04330.0	Pso05G50590.0	0			## Alignment 30: score=336.0 e_value=3.6e-14 N=8 chr1&chr4 minus						33- 29:	Pse01G26910.0	Pso10G09540.0	0			3- 80:	Pse01G65940.0	Prh04G11130.0	0
54- 7:	Prh02G29530.0	Prh02G30930.0	2e-109			11-110:	Pse01G02370.0	Pse01G51790.0	3e-92			51-127:	Pso01G04340.0	Pso05G50580.0	1e-132			30- 0:	Pso01G09880.0	Prh04G35560.0	0			33- 30:	Pse01G26920.0	Pso10G09530.0	0			3- 81:	Pse01G65980.0	Prh04G11160.0	0
54- 8:	Prh02G29550.0	Prh02G30940.0	0			11-111:	Pse01G02440.0	Pse01G51730.0	5e-115			51-128:	Pso01G04430.0	Pso05G50560.0	0			30- 1:	Pso01G10120.0	Prh04G35300.0	0			33- 31:	Pse01G26970.0	Pso10G09310.0	1e-129			3- 82:	Pse01G66020.0	Prh04G11170.0	8e-17
54- 9:	Prh02G29560.0	Prh02G30960.0	0			11-112:	Pse01G02450.0	Pse01G51720.0	1e-63			51-129:	Pso01G04440.0	Pso05G50550.0	0			30- 2:	Pso01G10140.0	Prh04G35290.0	0			33- 32:	Pse01G27070.0	Pso10G09240.0	0			3- 83:	Pse01G66030.0	Prh04G11190.0	1e-71
54- 10:	Prh02G29580.0	Prh02G30970.0	0			11-113:	Pse01G02470.0	Pse01G51700.0	3e-100			51-130:	Pso01G04490.0	Pso05G50540.0	0			30- 3:	Pso01G10210.0	Prh04G35270.0	0			## Alignment 34: score=1482.0 e_value=1.5e-114 N=30 chr1&chr10 minus						3- 84:	Pse01G66040.0	Prh04G11210.0	1e-165
54- 11:	Prh02G29710.0	Prh02G31000.0	1e-108			11-114:	Pse01G02490.0	Pse01G51690.0	0			51-131:	Pso01G04500.0	Pso05G50510.0	2e-88			30- 4:	Pso01G10250.0	Prh04G35230.0	6e-13			34- 0:	Pse01G26990.0	Pso10G07620.0	0			3- 85:	Pse01G66050.0	Prh04G11220.0	0
54- 12:	Prh02G29730.0	Prh02G31010.0	5e-92			11-115:	Pse01G02500.0	Pse01G51670.0	0			51-132:	Pso01G04520.0	Pso05G50500.0	0			30- 5:	Pso01G10340.0	Prh04G35210.0	0			34- 1:	Pse01G27000.0	Pso10G07610.0	6e-146			## Alignment 4: score=862.0 e_value=1.1e-54 N=18 chr1&chr4 plus
54- 13:	Prh02G29790.0	Prh02G31050.0	3e-31			11-116:	Pse01G02510.0	Pse01G51660.0	0			51-133:	Pso01G04610.0	Pso05G50460.0	0			30- 6:	Pso01G10380.0	Prh04G35130.0	0			34- 2:	Pse01G27010.0	Pso10G07600.0	2e-91			4- 0:	Pse01G68640.0	Prh04G12500.0	0
54- 14:	Prh02G29810.0	Prh02G31070.0	0			11-117:	Pse01G02520.0	Pse01G51650.0	0			51-134:	Pso01G04670.0	Pso05G50430.0	0			30- 7:	Pso01G10470.0	Prh04G34980.0	1e-09			34- 3:	Pse01G27020.0	Pso10G07590.0	7e-133			4- 1:	Pse01G68660.0	Prh04G12540.0	0
54- 15:	Prh02G29830.0	Prh02G31080.0	0			11-118:	Pse01G02530.0	Pse01G51630.0	1e-27			51-135:	Pso01G04750.0	Pso05G50420.0	6e-158			## Alignment 31: score=332.0 e_value=4.8e-17 N=8 chr1&chr4 minus						34- 4:	Pse01G27030.0	Pso10G07580.0	0			4- 2:	Pse01G68710.0	Prh04G12750.0	3e-108
## Alignment 55: score=677.0 e_value=5.9e-44 N=15 chr2&chr2 plus						## Alignment 12: score=3999.0 e_value=0 N=85 chr1&chr1 minus						51-136:	Pso01G04760.0	Pso05G50400.0	0			31- 0:	Pso01G09240.0	Prh04G38470.0	0			34- 5:	Pse01G27040.0	Pso10G07570.0	0			4- 3:	Pse01G68720.0	Prh04G12760.0	0
55- 0:	Prh02G35860.0	Prh02G36370.0	3e-133			12- 0:	Pse01G06310.0	Pse01G47580.0	1e-22			51-137:	Pso01G04780.0	Pso05G50390.0	0			31- 1:	Pso01G09290.0	Prh04G38410.0	5e-47			34- 6:	Pse01G27060.0	Pso10G07560.0	0			4- 4:	Pse01G68740.0	Prh04G12770.0	0
55- 1:	Prh02G35890.0	Prh02G36440.0	5e-144			12- 1:	Pse01G06380.0	Pse01G47540.0	2e-10			51-138:	Pso01G04800.0	Pso05G50360.0	0			31- 2:	Pso01G09500.0	Prh04G38230.0	0			34- 7:	Pse01G27140.0	Pso10G07510.0	0			4- 5:	Pse01G68760.0	Prh04G12790.0	0
55- 2:	Prh02G35920.0	Prh02G36470.0	2e-150			12- 2:	Pse01G06470.0	Pse01G47430.0	3e-128			51-139:	Pso01G04840.0	Pso05G50290.0	0			31- 3:	Pso01G09640.0	Prh04G38010.0	4e-88			34- 8:	Pse01G27160.0	Pso10G07490.0	0			4- 6:	Pse01G68770.0	Prh04G12810.0	2e-61
55- 3:	Prh02G35930.0	Prh02G36480.0	4e-113			12- 3:	Pse01G06480.0	Pse01G47410.0	0			51-140:	Pso01G04870.0	Pso05G50250.0	0			31- 4:	Pso01G09700.0	Prh04G37960.0	8e-78			34- 9:	Pse01G27170.0	Pso10G07480.0	0			4- 7:	Pse01G68790.0	Prh04G12820.0	0
55- 4:	Prh02G35950.0	Prh02G36510.0	8e-165			12- 4:	Pse01G06490.0	Pse01G47390.0	2e-147			51-141:	Pso01G04940.0	Pso05G50170.0	1e-54			31- 5:	Pso01G09720.0	Prh04G37940.0	2e-137			34- 10:	Pse01G27190.0	Pso10G07470.0	4e-46			4- 8:	Pse01G68820.0	Prh04G12840.0	0
55- 5:	Prh02G35960.0	Prh02G36520.0	3e-78			12- 5:	Pse01G06520.0	Pse01G47380.0	7e-69			51-142:	Pso01G04960.0	Pso05G50150.0	0			31- 6:	Pso01G09740.0	Prh04G37920.0	2e-85			34- 11:	Pse01G27200.0	Pso10G07440.0	1e-23			4- 9:	Pse01G68830.0	Prh04G12850.0	0
55- 6:	Prh02G36050.0	Prh02G36530.0	0			12- 6:	Pse01G06550.0	Pse01G47340.0	0			51-143:	Pso01G04970.0	Pso05G50140.0	0			31- 7:	Pso01G09900.0	Prh04G37910.0	0			34- 12:	Pse01G27210.0	Pso10G07430.0	0			4- 10:	Pse01G68860.0	Prh04G12870.0	4e-87
55- 7:	Prh02G36060.0	Prh02G36540.0	0			12- 7:	Pse01G06560.0	Pse01G47300.0	0			51-144:	Pso01G04980.0	Pso05G50120.0	0			## Alignment 32: score=323.0 e_value=1.9e-15 N=8 chr1&chr4 minus						34- 13:	Pse01G27220.0	Pso10G07410.0	8e-96			4- 11:	Pse01G68870.0	Prh04G12880.0	4e-179
55- 8:	Prh02G36070.0	Prh02G36550.0	2e-105			12- 8:	Pse01G06600.0	Pse01G47290.0	0			51-145:	Pso01G05000.0	Pso05G50110.0	3e-167			32- 0:	Pso01G04730.0	Prh04G46840.0	9e-80			34- 14:	Pse01G27230.0	Pso10G07390.0	0			4- 12:	Pse01G68880.0	Prh04G12890.0	0
55- 9:	Prh02G36120.0	Prh02G36630.0	0			12- 9:	Pse01G06610.0	Pse01G47280.0	0			51-146:	Pso01G05030.0	Pso05G50080.0	0			32- 1:	Pso01G04770.0	Prh04G46770.0	1e-165			34- 15:	Pse01G27240.0	Pso10G07370.0	0			4- 13:	Pse01G68890.0	Prh04G12940.0	3e-119
55- 10:	Prh02G36150.0	Prh02G36660.0	0			12- 10:	Pse01G06620.0	Pse01G47260.0	0			51-147:	Pso01G05040.0	Pso05G50050.0	9e-39			32- 2:	Pso01G04840.0	Prh04G46540.0	0			34- 16:	Pse01G27250.0	Pso10G07360.0	0			4- 14:	Pse01G68900.0	Prh04G12950.0	0
55- 11:	Prh02G36260.0	Prh02G36690.0	0			12- 11:	Pse01G06630.0	Pse01G47250.0	5e-149			51-148:	Pso01G05060.0	Pso05G50010.0	2e-80			32- 3:	Pso01G04920.0	Prh04G46350.0	3e-89			34- 17:	Pse01G27260.0	Pso10G07350.0	2e-75			4- 15:	Pse01G68910.0	Prh04G12960.0	0
55- 12:	Prh02G36320.0	Prh02G36840.0	0			12- 12:	Pse01G06650.0	Pse01G47240.0	1e-56			## Alignment 52: score=7077.0 e_value=0 N=148 chr1&chr5 minus						32- 4:	Pso01G04930.0	Prh04G46340.0	3e-28			34- 18:	Pse01G27280.0	Pso10G07340.0	2e-102			4- 16:	Pse01G68950.0	Prh04G12990.0	0
55- 13:	Prh02G36340.0	Prh02G37050.0	4e-115			12- 13:	Pse01G06700.0	Pse01G47210.0	0			52- 0:	Pso01G08300.0	Pso05G46770.0	0			32- 5:	Pso01G04990.0	Prh04G46190.0	0			34- 19:	Pse01G27290.0	Pso10G07330.0	0			4- 17:	Pse01G68960.0	Prh04G13000.0	0
55- 14:	Prh02G36350.0	Prh02G37080.0	1e-48			12- 14:	Pse01G06720.0	Pse01G47190.0	0			52- 1:	Pso01G08320.0	Pso05G46750.0	2e-08			32- 6:	Pso01G05040.0	Prh04G46100.0	2e-83			34- 20:	Pse01G27310.0	Pso10G07320.0	0			## Alignment 5: score=792.0 e_value=5.1e-58 N=17 chr1&chr4 plus
## Alignment 56: score=646.0 e_value=9.2e-41 N=14 chr2&chr2 plus						12- 15:	Pse01G06740.0	Pse01G47180.0	0			52- 2:	Pso01G08340.0	Pso05G46740.0	1e-49			32- 7:	Pso01G05140.0	Prh04G46070.0	0			34- 21:	Pse01G27320.0	Pso10G07300.0	6e-175			5- 0:	Pse01G68020.0	Prh04G13770.0	0
56- 0:	Prh02G16480.0	Prh02G17140.0	2e-35			12- 16:	Pse01G06800.0	Pse01G47140.0	0			52- 3:	Pso01G08350.0	Pso05G46730.0	1e-167			## Alignment 33: score=319.0 e_value=9.9e-14 N=7 chr1&chr4 minus						34- 22:	Pse01G27330.0	Pso10G07290.0	2e-140			5- 1:	Pse01G68040.0	Prh04G13790.0	0
56- 1:	Prh02G16600.0	Prh02G17200.0	0			12- 17:	Pse01G06830.0	Pse01G47130.0	0			52- 4:	Pso01G08360.0	Pso05G46710.0	0			33- 0:	Pso01G25090.0	Prh04G23180.0	1e-31			34- 23:	Pse01G27340.0	Pso10G07280.0	0			5- 2:	Pse01G68050.0	Prh04G13800.0	0
56- 2:	Prh02G16710.0	Prh02G17220.0	5e-145			12- 18:	Pse01G06840.0	Pse01G47120.0	2e-155			52- 5:	Pso01G08390.0	Pso05G46700.0	2e-37			33- 1:	Pso01G25210.0	Prh04G23100.0	6e-67			34- 24:	Pse01G27350.0	Pso10G07270.0	5e-114			5- 3:	Pse01G68060.0	Prh04G13810.0	7e-129
56- 3:	Prh02G16720.0	Prh02G17230.0	2e-77			12- 19:	Pse01G06870.0	Pse01G47100.0	0			52- 6:	Pso01G08420.0	Pso05G46670.0	2e-176			33- 2:	Pso01G25240.0	Prh04G23090.0	5e-13			34- 25:	Pse01G27360.0	Pso10G07260.0	2e-160			5- 4:	Pse01G68070.0	Prh04G13820.0	3e-83
56- 4:	Prh02G16820.0	Prh02G17240.0	5e-107			12- 20:	Pse01G06880.0	Pse01G47090.0	0			52- 7:	Pso01G08460.0	Pso05G46650.0	0			33- 3:	Pso01G25310.0	Prh04G23070.0	1e-16			34- 26:	Pse01G27370.0	Pso10G07250.0	0			5- 5:	Pse01G68080.0	Prh04G13850.0	0
56- 5:	Prh02G16900.0	Prh02G17260.0	6e-129			12- 21:	Pse01G06900.0	Pse01G47010.0	0			52- 8:	Pso01G08470.0	Pso05G46640.0	0			33- 4:	Pso01G25330.0	Prh04G23040.0	6e-149			34- 27:	Pse01G27380.0	Pso10G07240.0	3e-166			5- 6:	Pse01G68100.0	Prh04G13860.0	0
56- 6:	Prh02G16920.0	Prh02G17270.0	0			12- 22:	Pse01G06910.0	Pse01G47000.0	1e-73			52- 9:	Pso01G08490.0	Pso05G46630.0	0			33- 5:	Pso01G25340.0	Prh04G23030.0	5e-37			34- 28:	Pse01G27390.0	Pso10G07230.0	4e-103			5- 7:	Pse01G68110.0	Prh04G13870.0	0
56- 7:	Prh02G16930.0	Prh02G17280.0	0			12- 23:	Pse01G06920.0	Pse01G46990.0	6e-62			52- 10:	Pso01G08500.0	Pso05G46610.0	0			33- 6:	Pso01G25400.0	Prh04G22920.0	1e-68			34- 29:	Pse01G27400.0	Pso10G07220.0	0			5- 8:	Pse01G68120.0	Prh04G13880.0	0
56- 8:	Prh02G16950.0	Prh02G17290.0	0			12- 24:	Pse01G06930.0	Pse01G46980.0	4e-97			52- 11:	Pso01G08540.0	Pso05G46600.0	0			## Alignment 34: score=295.0 e_value=3.1e-17 N=8 chr1&chr4 minus						## Alignment 35: score=587.0 e_value=8.9e-32 N=12 chr1&chr10 minus						5- 9:	Pse01G68150.0	Prh04G13890.0	0
56- 9:	Prh02G16960.0	Prh02G17300.0	0			12- 25:	Pse01G06950.0	Pse01G46910.0	2e-40			52- 12:	Pso01G08550.0	Pso05G46590.0	5e-26			34- 0:	Pso01G31480.0	Prh04G20580.0	0			35- 0:	Pse01G28280.0	Pso10G09070.0	0			5- 10:	Pse01G68160.0	Prh04G13900.0	0
56- 10:	Prh02G17040.0	Prh02G17380.0	8e-134			12- 26:	Pse01G06960.0	Pse01G46900.0	0			52- 13:	Pso01G08570.0	Pso05G46570.0	0			34- 1:	Pso01G31740.0	Prh04G20510.0	0			35- 1:	Pse01G28310.0	Pso10G09030.0	0			5- 11:	Pse01G68170.0	Prh04G13950.0	0
56- 11:	Prh02G17060.0	Prh02G17390.0	0			12- 27:	Pse01G07120.0	Pse01G46780.0	0			52- 14:	Pso01G08590.0	Pso05G46540.0	0			34- 2:	Pso01G31850.0	Prh04G20370.0	0			35- 2:	Pse01G28320.0	Pso10G09020.0	0			5- 12:	Pse01G68190.0	Prh04G13960.0	0
56- 12:	Prh02G17070.0	Prh02G17400.0	2e-119			12- 28:	Pse01G07130.0	Pse01G46710.0	0			52- 15:	Pso01G08600.0	Pso05G46520.0	7e-149			34- 3:	Pso01G31870.0	Prh04G20360.0	0			35- 3:	Pse01G28340.0	Pso10G09010.0	0			5- 13:	Pse01G68200.0	Prh04G13970.0	0
56- 13:	Prh02G17110.0	Prh02G17480.0	1e-135			12- 29:	Pse01G07150.0	Pse01G46680.0	4e-33			52- 16:	Pso01G08620.0	Pso05G46500.0	3e-108			34- 4:	Pso01G32100.0	Prh04G20300.0	0			35- 4:	Pse01G28370.0	Pso10G09000.0	0			5- 14:	Pse01G68210.0	Prh04G13980.0	0
## Alignment 57: score=420.0 e_value=1.6e-20 N=9 chr2&chr2 plus						12- 30:	Pse01G07170.0	Pse01G46550.0	0			52- 17:	Pso01G08630.0	Pso05G46490.0	0			34- 5:	Pso01G32220.0	Prh04G20290.0	0			35- 5:	Pse01G28380.0	Pso10G08990.0	4e-154			5- 15:	Pse01G68270.0	Prh04G14240.0	0
57- 0:	Prh02G08650.0	Prh02G09280.0	0			12- 31:	Pse01G07250.0	Pse01G46510.0	8e-149			52- 18:	Pso01G08660.0	Pso05G46470.0	0			34- 6:	Pso01G32430.0	Prh04G20240.0	2e-80			35- 6:	Pse01G28420.0	Pso10G08960.0	6e-55			5- 16:	Pse01G68480.0	Prh04G14470.0	3e-15
57- 1:	Prh02G08690.0	Prh02G09320.0	0			12- 32:	Pse01G07260.0	Pse01G46470.0	0			52- 19:	Pso01G08670.0	Pso05G46450.0	0			34- 7:	Pso01G32570.0	Prh04G20230.0	1e-114			35- 7:	Pse01G28440.0	Pso10G08950.0	0			## Alignment 6: score=646.0 e_value=2.9e-36 N=13 chr1&chr4 plus
57- 2:	Prh02G08700.0	Prh02G09330.0	2e-164			12- 33:	Pse01G07320.0	Pse01G46430.0	0			52- 20:	Pso01G08680.0	Pso05G46440.0	5e-143			## Alignment 35: score=264.0 e_value=3.6e-10 N=6 chr1&chr4 minus						35- 8:	Pse01G28450.0	Pso10G08930.0	4e-11			6- 0:	Pse01G67360.0	Prh04G11650.0	1e-80
57- 3:	Prh02G08730.0	Prh02G09370.0	0			12- 34:	Pse01G07340.0	Pse01G46420.0	0			52- 21:	Pso01G08720.0	Pso05G46420.0	1e-134			35- 0:	Pso01G08930.0	Prh04G37800.0	4e-67			35- 9:	Pse01G28480.0	Pso10G08920.0	3e-76			6- 1:	Pse01G67370.0	Prh04G11670.0	0
57- 4:	Prh02G08740.0	Prh02G09380.0	0			12- 35:	Pse01G07350.0	Pse01G46410.0	0			52- 22:	Pso01G08750.0	Pso05G46410.0	1e-137			35- 1:	Pso01G09190.0	Prh04G37770.0	0			35- 10:	Pse01G28490.0	Pso10G08910.0	8e-138			6- 2:	Pse01G67380.0	Prh04G11680.0	0
57- 5:	Prh02G08800.0	Prh02G09460.0	0			12- 36:	Pse01G07380.0	Pse01G46320.0	3e-87			52- 23:	Pso01G08760.0	Pso05G46390.0	3e-27			35- 2:	Pso01G09230.0	Prh04G37760.0	0			35- 11:	Pse01G28500.0	Pso10G08900.0	0			6- 3:	Pse01G67390.0	Prh04G11690.0	0
57- 6:	Prh02G08810.0	Prh02G09480.0	8e-24			12- 37:	Pse01G07390.0	Pse01G46310.0	8e-63			52- 24:	Pso01G08790.0	Pso05G46330.0	4e-52			35- 3:	Pso01G09280.0	Prh04G37700.0	0			## Alignment 36: score=359.0 e_value=6e-19 N=8 chr1&chr10 minus						6- 4:	Pse01G67400.0	Prh04G11700.0	0
57- 7:	Prh02G08850.0	Prh02G09650.0	3e-130			12- 38:	Pse01G07480.0	Pse01G46280.0	2e-28			52- 25:	Pso01G08810.0	Pso05G46310.0	7e-136			35- 4:	Pso01G09290.0	Prh04G37680.0	4e-137			36- 0:	Pse01G70950.0	Pso10G07560.0	7e-172			6- 5:	Pse01G67420.0	Prh04G11720.0	7e-62
57- 8:	Prh02G08860.0	Prh02G09660.0	0			12- 39:	Pse01G07500.0	Pse01G46210.0	4e-141			52- 26:	Pso01G08880.0	Pso05G46290.0	0			35- 5:	Pso01G09320.0	Prh04G37650.0	7e-150			36- 1:	Pse01G71100.0	Pso10G07410.0	9e-38			6- 6:	Pse01G67430.0	Prh04G11730.0	2e-126
## Alignment 58: score=323.0 e_value=1.3e-15 N=7 chr2&chr2 plus						12- 40:	Pse01G07510.0	Pse01G46200.0	1e-112			52- 27:	Pso01G08960.0	Pso05G46210.0	3e-29			## Alignment 36: score=10300.0 e_value=0 N=209 chr1&chr5 plus						36- 2:	Pse01G71110.0	Pso10G07400.0	3e-35			6- 7:	Pse01G67440.0	Prh04G11740.0	0
58- 0:	Prh02G07070.0	Prh02G56450.0	0			12- 41:	Pse01G07530.0	Pse01G46180.0	0			52- 28:	Pso01G09000.0	Pso05G46110.0	6e-145			36- 0:	Pso01G35890.0	Prh05G20230.0	3e-145			36- 3:	Pse01G71170.0	Pso10G07320.0	0			6- 8:	Pse01G67450.0	Prh04G11750.0	1e-79
58- 1:	Prh02G07080.0	Prh02G56470.0	0			12- 42:	Pse01G07540.0	Pse01G46170.0	0			52- 29:	Pso01G09010.0	Pso05G46100.0	0			36- 1:	Pso01G35900.0	Prh05G20240.0	0			36- 4:	Pse01G71190.0	Pso10G07290.0	1e-45			6- 9:	Pse01G67470.0	Prh04G11760.0	2e-68
58- 2:	Prh02G07180.0	Prh02G56490.0	1e-40			12- 43:	Pse01G07560.0	Pse01G46130.0	0			52- 30:	Pso01G09020.0	Pso05G46090.0	0			36- 2:	Pso01G35910.0	Prh05G20250.0	6e-117			36- 5:	Pse01G71210.0	Pso10G07280.0	1e-135			6- 10:	Pse01G67480.0	Prh04G11770.0	4e-56
58- 3:	Prh02G07190.0	Prh02G56510.0	0			12- 44:	Pse01G07680.0	Pse01G46040.0	4e-152			52- 31:	Pso01G09070.0	Pso05G46070.0	5e-118			36- 3:	Pso01G36120.0	Prh05G20470.0	2e-72			36- 6:	Pse01G71220.0	Pso10G07270.0	4e-46			6- 11:	Pse01G67490.0	Prh04G11780.0	0
58- 4:	Prh02G07200.0	Prh02G56520.0	1e-68			12- 45:	Pse01G07790.0	Pse01G46020.0	9e-109			52- 32:	Pso01G09090.0	Pso05G46060.0	0			36- 4:	Pso01G36320.0	Prh05G20480.0	0			36- 7:	Pse01G71400.0	Pso10G07250.0	5e-90			6- 12:	Pse01G67500.0	Prh04G11800.0	4e-15
58- 5:	Prh02G07350.0	Prh02G56530.0	0			12- 46:	Pse01G07810.0	Pse01G46010.0	1e-43			52- 33:	Pso01G09100.0	Pso05G46050.0	0			36- 5:	Pso01G36330.0	Prh05G20490.0	0			## Alignment 37: score=21061.0 e_value=0 N=438 chr1&chr2 plus						## Alignment 7: score=579.0 e_value=7.3e-29 N=13 chr1&chr4 plus
58- 6:	Prh02G07360.0	Prh02G56560.0	0			12- 47:	Pse01G07830.0	Pse01G46000.0	5e-130			52- 34:	Pso01G09130.0	Pso05G46030.0	9e-171			36- 6:	Pso01G36340.0	Prh05G20500.0	0			37- 0:	Pse01G09940.0	Pso02G30820.0	9e-158			7- 0:	Pse01G26930.0	Prh04G15680.0	1e-109
## Alignment 59: score=296.0 e_value=3.4e-14 N=7 chr2&chr2 plus						12- 48:	Pse01G07840.0	Pse01G45970.0	0			52- 35:	Pso01G09140.0	Pso05G46020.0	0			36- 7:	Pso01G36350.0	Prh05G20510.0	9e-166			37- 1:	Pse01G09950.0	Pso02G30830.0	6e-63			7- 1:	Pse01G27060.0	Prh04G15820.0	1e-164
59- 0:	Prh02G37210.0	Prh02G45740.0	2e-25			12- 49:	Pse01G07870.0	Pse01G45890.0	2e-37			52- 36:	Pso01G09190.0	Pso05G46010.0	0			36- 8:	Pso01G36370.0	Prh05G20520.0	0			37- 2:	Pse01G09970.0	Pso02G30850.0	7e-112			7- 2:	Pse01G27140.0	Prh04G15910.0	3e-131
59- 1:	Prh02G37250.0	Prh02G45760.0	0			12- 50:	Pse01G07920.0	Pse01G45870.0	0			52- 37:	Pso01G09200.0	Pso05G46000.0	2e-78			36- 9:	Pso01G36380.0	Prh05G20530.0	0			37- 3:	Pse01G09980.0	Pso02G30860.0	0			7- 3:	Pse01G27170.0	Prh04G15920.0	3e-123
59- 2:	Prh02G37360.0	Prh02G45840.0	7e-100			12- 51:	Pse01G07930.0	Pse01G45860.0	0			52- 38:	Pso01G09220.0	Pso05G45980.0	3e-50			36- 10:	Pso01G36390.0	Prh05G20560.0	0			37- 4:	Pse01G10000.0	Pso02G30870.0	0			7- 4:	Pse01G27220.0	Prh04G15980.0	3e-58
59- 3:	Prh02G37430.0	Prh02G45880.0	3e-15			12- 52:	Pse01G07940.0	Pse01G45850.0	0			52- 39:	Pso01G09260.0	Pso05G45970.0	7e-54			36- 11:	Pso01G36400.0	Prh05G20580.0	1e-90			37- 5:	Pse01G10040.0	Pso02G30880.0	0			7- 5:	Pse01G27240.0	Prh04G16070.0	6e-77
59- 4:	Prh02G37460.0	Prh02G45890.0	0			12- 53:	Pse01G07950.0	Pse01G45840.0	2e-126			52- 40:	Pso01G09280.0	Pso05G45960.0	0			36- 12:	Pso01G36410.0	Prh05G20590.0	6e-84			37- 6:	Pse01G10070.0	Pso02G30900.0	0			7- 6:	Pse01G27260.0	Prh04G16090.0	7e-49
59- 5:	Prh02G37560.0	Prh02G45990.0	0			12- 54:	Pse01G07980.0	Pse01G45780.0	0			52- 41:	Pso01G09290.0	Pso05G45950.0	8e-173			36- 13:	Pso01G36470.0	Prh05G20660.0	0			37- 7:	Pse01G10150.0	Pso02G30920.0	0			7- 7:	Pse01G27340.0	Prh04G16170.0	2e-123
59- 6:	Prh02G37810.0	Prh02G46230.0	2e-53			12- 55:	Pse01G07990.0	Pse01G45770.0	4e-104			52- 42:	Pso01G09320.0	Pso05G45930.0	8e-168			36- 14:	Pso01G36480.0	Prh05G20670.0	2e-92			37- 8:	Pse01G10170.0	Pso02G30950.0	0			7- 8:	Pse01G27370.0	Prh04G16220.0	4e-96
## Alignment 60: score=284.0 e_value=2.3e-10 N=6 chr2&chr2 plus						12- 56:	Pse01G08000.0	Pse01G45760.0	0			52- 43:	Pso01G09390.0	Pso05G45910.0	1e-176			36- 15:	Pso01G36490.0	Prh05G20680.0	1e-59			37- 9:	Pse01G10250.0	Pso02G31040.0	0			7- 9:	Pse01G27450.0	Prh04G16250.0	5e-106
60- 0:	Prh02G05630.0	Prh02G07610.0	0			12- 57:	Pse01G08030.0	Pse01G45740.0	6e-25			52- 44:	Pso01G09400.0	Pso05G45900.0	0			36- 16:	Pso01G36500.0	Prh05G20690.0	0			37- 10:	Pse01G10260.0	Pso02G31050.0	2e-75			7- 10:	Pse01G27500.0	Prh04G16270.0	2e-148
60- 1:	Prh02G05640.0	Prh02G07620.0	0			12- 58:	Pse01G08050.0	Pse01G45700.0	0			52- 45:	Pso01G09410.0	Pso05G45890.0	0			36- 17:	Pso01G36510.0	Prh05G20700.0	0			37- 11:	Pse01G10290.0	Pso02G31070.0	0			7- 11:	Pse01G27550.0	Prh04G16330.0	1e-140
60- 2:	Prh02G05650.0	Prh02G07630.0	0			12- 59:	Pse01G08090.0	Pse01G45690.0	0			52- 46:	Pso01G09420.0	Pso05G45880.0	0			36- 18:	Pso01G36530.0	Prh05G20710.0	0			37- 12:	Pse01G10300.0	Pso02G31080.0	0			7- 12:	Pse01G27560.0	Prh04G16410.0	9e-29
60- 3:	Prh02G05660.0	Prh02G07640.0	0			12- 60:	Pse01G08110.0	Pse01G45660.0	5e-134			52- 47:	Pso01G09430.0	Pso05G45850.0	3e-116			36- 19:	Pso01G36550.0	Prh05G20750.0	0			37- 13:	Pse01G10310.0	Pso02G31090.0	0			## Alignment 8: score=491.0 e_value=1.2e-25 N=10 chr1&chr4 plus
60- 4:	Prh02G05760.0	Prh02G07690.0	0			12- 61:	Pse01G08120.0	Pse01G45650.0	0			52- 48:	Pso01G09460.0	Pso05G45830.0	2e-30			36- 20:	Pso01G36560.0	Prh05G20760.0	0			37- 14:	Pse01G10320.0	Pso02G31100.0	0			8- 0:	Pse01G66080.0	Prh04G13410.0	0
60- 5:	Prh02G05840.0	Prh02G07700.0	1e-109			12- 62:	Pse01G08130.0	Pse01G45640.0	0			52- 49:	Pso01G09470.0	Pso05G45810.0	2e-70			36- 21:	Pso01G36570.0	Prh05G20770.0	0			37- 15:	Pse01G10380.0	Pso02G31110.0	0			8- 1:	Pse01G66090.0	Prh04G13430.0	0
## Alignment 61: score=257.0 e_value=4e-12 N=6 chr2&chr2 plus						12- 63:	Pse01G08190.0	Pse01G45630.0	0			52- 50:	Pso01G09480.0	Pso05G45770.0	1e-35			36- 22:	Pso01G36580.0	Prh05G20780.0	4e-171			37- 16:	Pse01G10450.0	Pso02G31120.0	0			8- 2:	Pse01G66100.0	Prh04G13440.0	0
61- 0:	Prh02G14020.0	Prh02G15820.0	0			12- 64:	Pse01G08210.0	Pse01G45620.0	0			52- 51:	Pso01G09520.0	Pso05G45720.0	6e-166			36- 23:	Pso01G36590.0	Prh05G20790.0	4e-118			37- 17:	Pse01G10470.0	Pso02G31150.0	4e-149			8- 3:	Pse01G66110.0	Prh04G13450.0	0
61- 1:	Prh02G14030.0	Prh02G15830.0	2e-102			12- 65:	Pse01G08230.0	Pse01G45590.0	0			52- 52:	Pso01G09550.0	Pso05G45660.0	0			36- 24:	Pso01G36600.0	Prh05G20810.0	0			37- 18:	Pse01G10480.0	Pso02G31160.0	0			8- 4:	Pse01G66120.0	Prh04G13460.0	0
61- 2:	Prh02G14090.0	Prh02G15990.0	0			12- 66:	Pse01G08250.0	Pse01G45490.0	2e-178			52- 53:	Pso01G09560.0	Pso05G45650.0	0			36- 25:	Pso01G36610.0	Prh05G20820.0	9e-71			37- 19:	Pse01G10490.0	Pso02G31170.0	0			8- 5:	Pse01G66140.0	Prh04G13470.0	0
61- 3:	Prh02G14110.0	Prh02G16020.0	3e-33			12- 67:	Pse01G08290.0	Pse01G45470.0	0			52- 54:	Pso01G09590.0	Pso05G45640.0	0			36- 26:	Pso01G36620.0	Prh05G20830.0	7e-147			37- 20:	Pse01G10500.0	Pso02G31180.0	0			8- 6:	Pse01G66150.0	Prh04G13480.0	0
61- 4:	Prh02G14260.0	Prh02G16120.0	2e-164			12- 68:	Pse01G08330.0	Pse01G45450.0	1e-92			52- 55:	Pso01G09600.0	Pso05G45630.0	0			36- 27:	Pso01G36630.0	Prh05G20850.0	2e-127			37- 21:	Pse01G10510.0	Pso02G31200.0	4e-108			8- 7:	Pse01G66170.0	Prh04G13510.0	0
61- 5:	Prh02G14360.0	Prh02G16250.0	1e-84			12- 69:	Pse01G08340.0	Pse01G45440.0	0			52- 56:	Pso01G09610.0	Pso05G45620.0	0			36- 28:	Pso01G36650.0	Prh05G20860.0	0			37- 22:	Pse01G10540.0	Pso02G31230.0	0			8- 8:	Pse01G66180.0	Prh04G13530.0	1e-67
## Alignment 62: score=1803.0 e_value=3e-146 N=38 chr2&chr2 minus						12- 70:	Pse01G08370.0	Pse01G45430.0	0			52- 57:	Pso01G09620.0	Pso05G45580.0	0			36- 29:	Pso01G36660.0	Prh05G20870.0	0			37- 23:	Pse01G10600.0	Pso02G31240.0	0			8- 9:	Pse01G66230.0	Prh04G13550.0	0
62- 0:	Prh02G21220.0	Prh02G26250.0	2e-152			12- 71:	Pse01G08390.0	Pse01G45350.0	9e-71			52- 58:	Pso01G09650.0	Pso05G45560.0	3e-134			36- 30:	Pso01G36670.0	Prh05G20880.0	0			37- 24:	Pse01G10620.0	Pso02G31250.0	0			## Alignment 9: score=396.0 e_value=1.5e-18 N=8 chr1&chr4 plus
62- 1:	Prh02G21230.0	Prh02G26230.0	2e-169			12- 72:	Pse01G08400.0	Pse01G45340.0	1e-83			52- 59:	Pso01G09660.0	Pso05G45550.0	0			36- 31:	Pso01G36680.0	Prh05G20890.0	0			37- 25:	Pse01G10730.0	Pso02G31270.0	0			9- 0:	Pse01G67150.0	Prh04G11970.0	0
62- 2:	Prh02G21240.0	Prh02G26210.0	9e-98			12- 73:	Pse01G08420.0	Pse01G45330.0	3e-54			52- 60:	Pso01G09670.0	Pso05G45540.0	1e-45			36- 32:	Pso01G36690.0	Prh05G20900.0	1e-16			37- 26:	Pse01G10770.0	Pso02G31310.0	6e-142			9- 1:	Pse01G67160.0	Prh04G11980.0	0
62- 3:	Prh02G21250.0	Prh02G26130.0	3e-111			12- 74:	Pse01G08430.0	Pse01G45310.0	0			52- 61:	Pso01G09680.0	Pso05G45530.0	1e-69			36- 33:	Pso01G36710.0	Prh05G20910.0	0			37- 27:	Pse01G10780.0	Pso02G31330.0	2e-85			9- 2:	Pse01G67170.0	Prh04G11990.0	0
62- 4:	Prh02G21300.0	Prh02G26040.0	4e-39			12- 75:	Pse01G08440.0	Pse01G45300.0	0			52- 62:	Pso01G09720.0	Pso05G45520.0	3e-57			36- 34:	Pso01G36720.0	Prh05G20920.0	0			37- 28:	Pse01G10790.0	Pso02G31360.0	4e-74			9- 3:	Pse01G67180.0	Prh04G12010.0	2e-23
62- 5:	Prh02G21340.0	Prh02G26020.0	2e-146			12- 76:	Pse01G08450.0	Pse01G45280.0	0			52- 63:	Pso01G09730.0	Pso05G45480.0	1e-54			36- 35:	Pso01G36740.0	Prh05G20930.0	7e-168			37- 29:	Pse01G10830.0	Pso02G31380.0	8e-87			9- 4:	Pse01G67200.0	Prh04G12020.0	0
62- 6:	Prh02G21380.0	Prh02G25930.0	0			12- 77:	Pse01G08460.0	Pse01G45270.0	0			52- 64:	Pso01G09790.0	Pso05G45450.0	2e-91			36- 36:	Pso01G36750.0	Prh05G20940.0	0			37- 30:	Pse01G10850.0	Pso02G31420.0	0			9- 5:	Pse01G67210.0	Prh04G12030.0	7e-66
62- 7:	Prh02G21390.0	Prh02G25730.0	1e-146			12- 78:	Pse01G08540.0	Pse01G45260.0	0			52- 65:	Pso01G09870.0	Pso05G45420.0	0			36- 37:	Pso01G36800.0	Prh05G20990.0	0			37- 31:	Pse01G10860.0	Pso02G31440.0	0			9- 6:	Pse01G67220.0	Prh04G12040.0	4e-109
62- 8:	Prh02G21400.0	Prh02G25700.0	0			12- 79:	Pse01G08550.0	Pse01G45250.0	0			52- 66:	Pso01G09880.0	Pso05G45410.0	0			36- 38:	Pso01G36810.0	Prh05G21000.0	1e-75			37- 32:	Pse01G10870.0	Pso02G31450.0	0			9- 7:	Pse01G67250.0	Prh04G12060.0	0
62- 9:	Prh02G21450.0	Prh02G25670.0	0			12- 80:	Pse01G08570.0	Pse01G45230.0	7e-121			52- 67:	Pso01G09890.0	Pso05G45400.0	0			36- 39:	Pso01G36820.0	Prh05G21010.0	7e-148			37- 33:	Pse01G10880.0	Pso02G31480.0	0			## Alignment 10: score=395.0 e_value=8.9e-18 N=9 chr1&chr4 plus
62- 10:	Prh02G21480.0	Prh02G25650.0	6e-69			12- 81:	Pse01G08580.0	Pse01G45180.0	0			52- 68:	Pso01G09900.0	Pso05G45380.0	0			36- 40:	Pso01G36830.0	Prh05G21020.0	0			37- 34:	Pse01G10940.0	Pso02G31500.0	0			10- 0:	Pse01G28680.0	Prh04G06850.0	0
62- 11:	Prh02G21490.0	Prh02G25640.0	0			12- 82:	Pse01G08600.0	Pse01G45130.0	4e-148			52- 69:	Pso01G09920.0	Pso05G45360.0	1e-158			36- 41:	Pso01G36840.0	Prh05G21050.0	4e-152			37- 35:	Pse01G10970.0	Pso02G31530.0	0			10- 1:	Pse01G28710.0	Prh04G06920.0	8e-151
62- 12:	Prh02G21500.0	Prh02G25600.0	1e-99			12- 83:	Pse01G08620.0	Pse01G45000.0	0			52- 70:	Pso01G09960.0	Pso05G45330.0	0			36- 42:	Pso01G36850.0	Prh05G21060.0	0			37- 36:	Pse01G10980.0	Pso02G31560.0	3e-91			10- 2:	Pse01G28730.0	Prh04G06960.0	0
62- 13:	Prh02G21520.0	Prh02G25550.0	0			12- 84:	Pse01G08630.0	Pse01G44980.0	3e-69			52- 71:	Pso01G10000.0	Pso05G45270.0	0			36- 43:	Pso01G36860.0	Prh05G21070.0	0			37- 37:	Pse01G10990.0	Pso02G31600.0	0			10- 3:	Pse01G28740.0	Prh04G07040.0	2e-97
62- 14:	Prh02G21540.0	Prh02G25540.0	0			## Alignment 13: score=2930.0 e_value=1e-247 N=61 chr1&chr1 minus						52- 72:	Pso01G10010.0	Pso05G45260.0	0			36- 44:	Pso01G36870.0	Prh05G21080.0	0			37- 38:	Pse01G11000.0	Pso02G31610.0	3e-60			10- 4:	Pse01G28940.0	Prh04G07190.0	0
62- 15:	Prh02G21570.0	Prh02G25500.0	0			13- 0:	Pse01G02890.0	Pse01G51390.0	0			52- 73:	Pso01G10030.0	Pso05G45230.0	0			36- 45:	Pso01G36880.0	Prh05G21100.0	0			37- 39:	Pse01G11010.0	Pso02G31620.0	0			10- 5:	Pse01G28950.0	Prh04G07230.0	0
62- 16:	Prh02G21580.0	Prh02G25470.0	3e-128			13- 1:	Pse01G02910.0	Pse01G51370.0	0			52- 74:	Pso01G10040.0	Pso05G45210.0	0			36- 46:	Pso01G36890.0	Prh05G21110.0	3e-177			37- 40:	Pse01G11070.0	Pso02G31650.0	4e-166			10- 6:	Pse01G29030.0	Prh04G07260.0	1e-141
62- 17:	Prh02G21590.0	Prh02G25410.0	0			13- 2:	Pse01G02920.0	Pse01G51310.0	3e-140			52- 75:	Pso01G10070.0	Pso05G45180.0	0			36- 47:	Pso01G36900.0	Prh05G21120.0	1e-101			37- 41:	Pse01G11110.0	Pso02G31660.0	8e-83			10- 7:	Pse01G29130.0	Prh04G07280.0	0
62- 18:	Prh02G21600.0	Prh02G25400.0	7e-165			13- 3:	Pse01G02930.0	Pse01G51270.0	0			52- 76:	Pso01G10080.0	Pso05G45170.0	0			36- 48:	Pso01G36910.0	Prh05G21140.0	0			37- 42:	Pse01G11120.0	Pso02G31670.0	0			10- 8:	Pse01G29140.0	Prh04G07300.0	6e-173
62- 19:	Prh02G21650.0	Prh02G25370.0	0			13- 4:	Pse01G02960.0	Pse01G51200.0	6e-62			52- 77:	Pso01G10110.0	Pso05G45150.0	2e-42			36- 49:	Pso01G36930.0	Prh05G21160.0	0			37- 43:	Pse01G11130.0	Pso02G31680.0	2e-78			## Alignment 11: score=367.0 e_value=3.3e-16 N=8 chr1&chr4 plus
62- 20:	Prh02G21700.0	Prh02G25330.0	0			13- 5:	Pse01G02990.0	Pse01G51170.0	0			52- 78:	Pso01G10120.0	Pso05G45140.0	0			36- 50:	Pso01G36940.0	Prh05G21170.0	0			37- 44:	Pse01G11160.0	Pso02G31690.0	0			11- 0:	Pse01G60290.0	Prh04G19080.0	1e-49
62- 21:	Prh02G21710.0	Prh02G25320.0	0			13- 6:	Pse01G03020.0	Pse01G51130.0	0			52- 79:	Pso01G10140.0	Pso05G45130.0	0			36- 51:	Pso01G36970.0	Prh05G21190.0	2e-118			37- 45:	Pse01G11170.0	Pso02G31700.0	1e-171			11- 1:	Pse01G60330.0	Prh04G19120.0	0
62- 22:	Prh02G21720.0	Prh02G25300.0	0			13- 7:	Pse01G03030.0	Pse01G51120.0	0			52- 80:	Pso01G10180.0	Pso05G45120.0	3e-13			36- 52:	Pso01G36990.0	Prh05G21200.0	0			37- 46:	Pse01G11200.0	Pso02G31740.0	0			11- 2:	Pse01G60370.0	Prh04G19170.0	3e-137
62- 23:	Prh02G21760.0	Prh02G25280.0	0			13- 8:	Pse01G03040.0	Pse01G51110.0	3e-179			52- 81:	Pso01G10220.0	Pso05G45110.0	4e-155			36- 53:	Pso01G37000.0	Prh05G21210.0	0			37- 47:	Pse01G11210.0	Pso02G31760.0	1e-19			11- 3:	Pse01G60380.0	Prh04G19190.0	4e-43
62- 24:	Prh02G21770.0	Prh02G25270.0	0			13- 9:	Pse01G03050.0	Pse01G51100.0	0			52- 82:	Pso01G10290.0	Pso05G45090.0	5e-123			36- 54:	Pso01G37030.0	Prh05G21230.0	0			37- 48:	Pse01G11250.0	Pso02G31790.0	4e-52			11- 4:	Pse01G60420.0	Prh04G19290.0	1e-99
62- 25:	Prh02G21780.0	Prh02G25250.0	0			13- 10:	Pse01G03090.0	Pse01G51080.0	0			52- 83:	Pso01G10310.0	Pso05G45080.0	0			36- 55:	Pso01G37040.0	Prh05G21240.0	0			37- 49:	Pse01G11300.0	Pso02G31810.0	0			11- 5:	Pse01G60440.0	Prh04G19300.0	2e-07
62- 26:	Prh02G21800.0	Prh02G25220.0	0			13- 11:	Pse01G03100.0	Pse01G51050.0	0			52- 84:	Pso01G10340.0	Pso05G45060.0	0			36- 56:	Pso01G37070.0	Prh05G21250.0	0			37- 50:	Pse01G11310.0	Pso02G31820.0	7e-66			11- 6:	Pse01G60540.0	Prh04G19440.0	2e-16
62- 27:	Prh02G21810.0	Prh02G25210.0	0			13- 12:	Pse01G03120.0	Pse01G51030.0	2e-40			52- 85:	Pso01G10360.0	Pso05G45030.0	0			36- 57:	Pso01G37080.0	Prh05G21260.0	0			37- 51:	Pse01G11350.0	Pso02G31860.0	0			11- 7:	Pse01G60570.0	Prh04G19460.0	0
62- 28:	Prh02G21820.0	Prh02G25200.0	5e-26			13- 13:	Pse01G03140.0	Pse01G51010.0	5e-48			52- 86:	Pso01G10400.0	Pso05G45020.0	2e-133			36- 58:	Pso01G37090.0	Prh05G21270.0	0			37- 52:	Pse01G11360.0	Pso02G31870.0	0			## Alignment 12: score=338.0 e_value=3e-12 N=7 chr1&chr4 plus
62- 29:	Prh02G21830.0	Prh02G25190.0	5e-104			13- 14:	Pse01G03160.0	Pse01G50990.0	4e-135			52- 87:	Pso01G10410.0	Pso05G45010.0	1e-69			36- 59:	Pso01G37100.0	Prh05G21280.0	3e-101			37- 53:	Pse01G11380.0	Pso02G31890.0	0			12- 0:	Pse01G66520.0	Prh04G12910.0	0
62- 30:	Prh02G21840.0	Prh02G25180.0	0			13- 15:	Pse01G03200.0	Pse01G50930.0	3e-95			52- 88:	Pso01G10420.0	Pso05G44990.0	3e-55			36- 60:	Pso01G37120.0	Prh05G21290.0	0			37- 54:	Pse01G11400.0	Pso02G31930.0	0			12- 1:	Pse01G66560.0	Prh04G12990.0	8e-121
62- 31:	Prh02G21850.0	Prh02G25170.0	0			13- 16:	Pse01G03220.0	Pse01G50920.0	0			52- 89:	Pso01G10440.0	Pso05G44980.0	7e-79			36- 61:	Pso01G37160.0	Prh05G21350.0	0			37- 55:	Pse01G11420.0	Pso02G31950.0	2e-169			12- 2:	Pse01G66580.0	Prh04G13000.0	1e-40
62- 32:	Prh02G21860.0	Prh02G25150.0	6e-115			13- 17:	Pse01G03240.0	Pse01G50890.0	5e-180			52- 90:	Pso01G10450.0	Pso05G44970.0	0			36- 62:	Pso01G37170.0	Prh05G21370.0	0			37- 56:	Pse01G11430.0	Pso02G31970.0	2e-169			12- 3:	Pse01G66590.0	Prh04G13020.0	0
62- 33:	Prh02G21870.0	Prh02G25120.0	2e-109			13- 18:	Pse01G03250.0	Pse01G50880.0	0			52- 91:	Pso01G10460.0	Pso05G44960.0	0			36- 63:	Pso01G37180.0	Prh05G21380.0	0			37- 57:	Pse01G11470.0	Pso02G32100.0	0			12- 4:	Pse01G66600.0	Prh04G13030.0	0
62- 34:	Prh02G21900.0	Prh02G25110.0	9e-93			13- 19:	Pse01G03260.0	Pse01G50870.0	5e-92			52- 92:	Pso01G10560.0	Pso05G44940.0	4e-33			36- 64:	Pso01G37190.0	Prh05G21390.0	0			37- 58:	Pse01G11570.0	Pso02G32130.0	9e-31			12- 5:	Pse01G66630.0	Prh04G13040.0	6e-104
62- 35:	Prh02G21930.0	Prh02G25090.0	1e-91			13- 20:	Pse01G03270.0	Pse01G50810.0	0			52- 93:	Pso01G10580.0	Pso05G44920.0	0			36- 65:	Pso01G37200.0	Prh05G21400.0	0			37- 59:	Pse01G11600.0	Pso02G32160.0	0			12- 6:	Pse01G66650.0	Prh04G13060.0	0
62- 36:	Prh02G21960.0	Prh02G25080.0	0			13- 21:	Pse01G03300.0	Pse01G50800.0	0			52- 94:	Pso01G10590.0	Pso05G44900.0	0			36- 66:	Pso01G37210.0	Prh05G21410.0	0			37- 60:	Pse01G11630.0	Pso02G32170.0	0			## Alignment 13: score=313.0 e_value=1e-13 N=7 chr1&chr4 plus
62- 37:	Prh02G21970.0	Prh02G25070.0	4e-178			13- 22:	Pse01G03310.0	Pse01G50790.0	0			52- 95:	Pso01G10800.0	Pso05G44710.0	3e-35			36- 67:	Pso01G37230.0	Prh05G21430.0	0			37- 61:	Pse01G11640.0	Pso02G32180.0	0			13- 0:	Pse01G74910.0	Prh04G20420.0	0
## Alignment 63: score=1267.0 e_value=2.3e-101 N=29 chr2&chr2 minus						13- 23:	Pse01G03360.0	Pse01G50780.0	0			52- 96:	Pso01G11060.0	Pso05G44550.0	1e-29			36- 68:	Pso01G37240.0	Prh05G21440.0	0			37- 62:	Pse01G11670.0	Pso02G32260.0	0			13- 1:	Pse01G74920.0	Prh04G20440.0	0
63- 0:	Prh02G27430.0	Prh02G48230.0	6e-31			13- 24:	Pse01G03370.0	Pse01G50760.0	2e-46			52- 97:	Pso01G11090.0	Pso05G44520.0	0			36- 69:	Pso01G37250.0	Prh05G21450.0	0			37- 63:	Pse01G11680.0	Pso02G32270.0	3e-152			13- 2:	Pse01G74930.0	Prh04G20450.0	0
63- 1:	Prh02G27490.0	Prh02G48190.0	1e-120			13- 25:	Pse01G03420.0	Pse01G50750.0	5e-137			52- 98:	Pso01G11110.0	Pso05G44480.0	1e-176			36- 70:	Pso01G37260.0	Prh05G21460.0	0			37- 64:	Pse01G11770.0	Pso02G32280.0	2e-134			13- 3:	Pse01G74960.0	Prh04G20470.0	9e-179
63- 2:	Prh02G27700.0	Prh02G48070.0	9e-18			13- 26:	Pse01G03430.0	Pse01G50720.0	0			52- 99:	Pso01G11130.0	Pso05G44470.0	0			36- 71:	Pso01G37270.0	Prh05G21470.0	0			37- 65:	Pse01G11780.0	Pso02G32310.0	0			13- 4:	Pse01G75130.0	Prh04G20490.0	2e-54
63- 3:	Prh02G27920.0	Prh02G48060.0	0			13- 27:	Pse01G03470.0	Pse01G50680.0	0			52-100:	Pso01G11150.0	Pso05G44450.0	4e-90			36- 72:	Pso01G37280.0	Prh05G21480.0	0			37- 66:	Pse01G11790.0	Pso02G32320.0	1e-92			13- 5:	Pse01G75170.0	Prh04G20500.0	2e-115
63- 4:	Prh02G27980.0	Prh02G48050.0	2e-61			13- 28:	Pse01G03480.0	Pse01G50670.0	0			52-101:	Pso01G11170.0	Pso05G44440.0	2e-15			36- 73:	Pso01G37290.0	Prh05G21490.0	0			37- 67:	Pse01G11830.0	Pso02G32340.0	6e-108			13- 6:	Pse01G75290.0	Prh04G20660.0	2e-09
63- 5:	Prh02G28050.0	Prh02G48030.0	5e-146			13- 29:	Pse01G03490.0	Pse01G50660.0	1e-173			52-102:	Pso01G11190.0	Pso05G44420.0	0			36- 74:	Pso01G37300.0	Prh05G21500.0	0			37- 68:	Pse01G11880.0	Pso02G32370.0	2e-46			## Alignment 14: score=281.0 e_value=1.6e-16 N=6 chr1&chr4 plus
63- 6:	Prh02G28070.0	Prh02G48010.0	0			13- 30:	Pse01G03510.0	Pse01G50630.0	0			52-103:	Pso01G11200.0	Pso05G44410.0	3e-111			36- 75:	Pso01G37310.0	Prh05G21510.0	0			37- 69:	Pse01G11890.0	Pso02G32380.0	0			14- 0:	Pse01G24790.0	Prh04G09250.0	0
63- 7:	Prh02G28110.0	Prh02G47950.0	6e-79			13- 31:	Pse01G03520.0	Pse01G50600.0	3e-136			52-104:	Pso01G11230.0	Pso05G44380.0	5e-165			36- 76:	Pso01G37320.0	Prh05G21520.0	0			37- 70:	Pse01G11990.0	Pso02G32400.0	6e-34			14- 1:	Pse01G24800.0	Prh04G09260.0	2e-100
63- 8:	Prh02G28140.0	Prh02G47910.0	0			13- 32:	Pse01G03530.0	Pse01G50540.0	4e-111			52-105:	Pso01G11300.0	Pso05G44290.0	6e-133			36- 77:	Pso01G37330.0	Prh05G21550.0	9e-93			37- 71:	Pse01G12010.0	Pso02G32430.0	0			14- 2:	Pse01G24820.0	Prh04G09280.0	4e-41
63- 9:	Prh02G28210.0	Prh02G47880.0	0			13- 33:	Pse01G03540.0	Pse01G50530.0	1e-140			52-106:	Pso01G11340.0	Pso05G44250.0	6e-103			36- 78:	Pso01G37370.0	Prh05G21590.0	5e-130			37- 72:	Pse01G12070.0	Pso02G32460.0	0			14- 3:	Pse01G24830.0	Prh04G09290.0	0
63- 10:	Prh02G28260.0	Prh02G47860.0	3e-149			13- 34:	Pse01G03600.0	Pse01G50500.0	2e-103			52-107:	Pso01G11430.0	Pso05G44160.0	0			36- 79:	Pso01G37390.0	Prh05G21600.0	0			37- 73:	Pse01G12080.0	Pso02G32470.0	0			14- 4:	Pse01G24840.0	Prh04G09300.0	0
63- 11:	Prh02G28470.0	Prh02G47820.0	0			13- 35:	Pse01G03620.0	Pse01G50480.0	0			52-108:	Pso01G11450.0	Pso05G44100.0	0			36- 80:	Pso01G37410.0	Prh05G21610.0	0			37- 74:	Pse01G12150.0	Pso02G32490.0	0			14- 5:	Pse01G25020.0	Prh04G09490.0	0
63- 12:	Prh02G28480.0	Prh02G47810.0	4e-132			13- 36:	Pse01G03640.0	Pse01G50460.0	0			52-109:	Pso01G11480.0	Pso05G44090.0	5e-162			36- 81:	Pso01G37420.0	Prh05G21620.0	0			37- 75:	Pse01G12160.0	Pso02G32500.0	3e-150			## Alignment 15: score=280.0 e_value=3.4e-12 N=6 chr1&chr4 plus
63- 13:	Prh02G28580.0	Prh02G47750.0	0			13- 37:	Pse01G03650.0	Pse01G50440.0	0			52-110:	Pso01G11500.0	Pso05G44080.0	3e-21			36- 82:	Pso01G37430.0	Prh05G21650.0	0			37- 76:	Pse01G12170.0	Pso02G32510.0	0			15- 0:	Pse01G21600.0	Prh04G05800.0	0
63- 14:	Prh02G28680.0	Prh02G47700.0	0			13- 38:	Pse01G03660.0	Pse01G50420.0	0			52-111:	Pso01G11510.0	Pso05G44060.0	7e-40			36- 83:	Pso01G37440.0	Prh05G21660.0	0			37- 77:	Pse01G12240.0	Pso02G32560.0	0			15- 1:	Pse01G21610.0	Prh04G05820.0	2e-118
63- 15:	Prh02G28700.0	Prh02G47680.0	0			13- 39:	Pse01G03670.0	Pse01G50410.0	0			52-112:	Pso01G11520.0	Pso05G44040.0	6e-140			36- 84:	Pso01G37450.0	Prh05G21670.0	0			37- 78:	Pse01G12250.0	Pso02G32570.0	1e-136			15- 2:	Pse01G21620.0	Prh04G05830.0	0
63- 16:	Prh02G28710.0	Prh02G47660.0	3e-81			13- 40:	Pse01G03680.0	Pse01G50400.0	0			52-113:	Pso01G11530.0	Pso05G44030.0	2e-132			36- 85:	Pso01G37460.0	Prh05G21690.0	6e-106			37- 79:	Pse01G12270.0	Pso02G32590.0	4e-87			15- 3:	Pse01G21630.0	Prh04G05840.0	0
63- 17:	Prh02G28730.0	Prh02G47530.0	2e-47			13- 41:	Pse01G03690.0	Pse01G50390.0	0			52-114:	Pso01G11550.0	Pso05G44020.0	0			36- 86:	Pso01G37470.0	Prh05G21700.0	0			37- 80:	Pse01G12320.0	Pso02G32620.0	0			15- 4:	Pse01G21680.0	Prh04G05850.0	0
63- 18:	Prh02G28760.0	Prh02G47490.0	8e-70			13- 42:	Pse01G03700.0	Pse01G50370.0	6e-108			52-115:	Pso01G11570.0	Pso05G43960.0	0			36- 87:	Pso01G37480.0	Prh05G21720.0	0			37- 81:	Pse01G12350.0	Pso02G32670.0	3e-107			15- 5:	Pse01G21770.0	Prh04G06010.0	2e-147
63- 19:	Prh02G28770.0	Prh02G47470.0	5e-100			13- 43:	Pse01G03710.0	Pse01G50360.0	1e-56			52-116:	Pso01G11580.0	Pso05G43950.0	0			36- 88:	Pso01G37490.0	Prh05G21730.0	0			37- 82:	Pse01G12420.0	Pso02G32710.0	0			## Alignment 16: score=270.0 e_value=2.4e-11 N=7 chr1&chr4 plus
63- 20:	Prh02G28780.0	Prh02G47460.0	3e-81			13- 44:	Pse01G03720.0	Pse01G50350.0	0			52-117:	Pso01G11590.0	Pso05G43930.0	0			36- 89:	Pso01G37510.0	Prh05G21740.0	4e-92			37- 83:	Pse01G12500.0	Pso02G32740.0	0			16- 0:	Pse01G63930.0	Prh04G09170.0	0
63- 21:	Prh02G28850.0	Prh02G47380.0	3e-25			13- 45:	Pse01G03730.0	Pse01G50330.0	4e-127			52-118:	Pso01G11630.0	Pso05G43910.0	0			36- 90:	Pso01G37520.0	Prh05G21750.0	0			37- 84:	Pse01G12510.0	Pso02G32780.0	0			16- 1:	Pse01G64000.0	Prh04G09400.0	0
63- 22:	Prh02G28860.0	Prh02G47310.0	5e-85			13- 46:	Pse01G03740.0	Pse01G50320.0	3e-67			52-119:	Pso01G11660.0	Pso05G43890.0	4e-138			36- 91:	Pso01G37530.0	Prh05G21770.0	0			37- 85:	Pse01G12520.0	Pso02G32800.0	2e-118			16- 2:	Pse01G64140.0	Prh04G09570.0	1e-150
63- 23:	Prh02G29020.0	Prh02G47270.0	6e-48			13- 47:	Pse01G03750.0	Pse01G50300.0	0			52-120:	Pso01G11670.0	Pso05G43860.0	3e-96			36- 92:	Pso01G37540.0	Prh05G21780.0	0			37- 86:	Pse01G12530.0	Pso02G32810.0	2e-169			16- 3:	Pse01G64180.0	Prh04G09610.0	0
63- 24:	Prh02G29030.0	Prh02G47260.0	1e-158			13- 48:	Pse01G03760.0	Pse01G50280.0	7e-130			52-121:	Pso01G11680.0	Pso05G43850.0	1e-175			36- 93:	Pso01G37550.0	Prh05G21790.0	0			37- 87:	Pse01G12570.0	Pso02G32870.0	0			16- 4:	Pse01G64220.0	Prh04G09650.0	0
63- 25:	Prh02G29050.0	Prh02G47240.0	0			13- 49:	Pse01G03780.0	Pse01G50230.0	0			52-122:	Pso01G11690.0	Pso05G43840.0	0			36- 94:	Pso01G37560.0	Prh05G21800.0	7e-35			37- 88:	Pse01G12580.0	Pso02G32910.0	0			16- 5:	Pse01G64430.0	Prh04G09860.0	0
63- 26:	Prh02G29080.0	Prh02G47180.0	3e-166			13- 50:	Pse01G03840.0	Pse01G50180.0	0			52-123:	Pso01G11700.0	Pso05G43830.0	2e-69			36- 95:	Pso01G37570.0	Prh05G21820.0	0			37- 89:	Pse01G12590.0	Pso02G32920.0	2e-114			16- 6:	Pse01G64600.0	Prh04G10030.0	0
63- 27:	Prh02G29240.0	Prh02G47000.0	0			13- 51:	Pse01G03870.0	Pse01G50150.0	3e-127			52-124:	Pso01G11730.0	Pso05G43800.0	5e-121			36- 96:	Pso01G37580.0	Prh05G21830.0	0			37- 90:	Pse01G12610.0	Pso02G32930.0	2e-141			## Alignment 17: score=3373.0 e_value=9.9e-305 N=69 chr1&chr4 minus
63- 28:	Prh02G29250.0	Prh02G46990.0	0			13- 52:	Pse01G03890.0	Pse01G50120.0	7e-124			52-125:	Pso01G11740.0	Pso05G43750.0	3e-83			36- 97:	Pso01G37590.0	Prh05G21840.0	0			37- 91:	Pse01G12650.0	Pso02G32940.0	0			17- 0:	Pse01G66690.0	Prh04G12500.0	0
## Alignment 64: score=919.0 e_value=3.3e-71 N=20 chr2&chr2 minus						13- 53:	Pse01G03900.0	Pse01G50110.0	0			52-126:	Pso01G11750.0	Pso05G43740.0	7e-71			36- 98:	Pso01G37600.0	Prh05G21850.0	0			37- 92:	Pse01G12660.0	Pso02G32960.0	0			17- 1:	Pse01G66700.0	Prh04G12480.0	0
64- 0:	Prh02G13530.0	Prh02G16370.0	8e-11			13- 54:	Pse01G03920.0	Pse01G50100.0	0			52-127:	Pso01G11770.0	Pso05G43690.0	9e-104			36- 99:	Pso01G37610.0	Prh05G21860.0	3e-33			37- 93:	Pse01G12670.0	Pso02G32980.0	0			17- 2:	Pse01G66710.0	Prh04G12470.0	3e-168
64- 1:	Prh02G13540.0	Prh02G16360.0	0			13- 55:	Pse01G03930.0	Pse01G50090.0	0			52-128:	Pso01G11820.0	Pso05G43630.0	8e-80			36-100:	Pso01G37630.0	Prh05G21890.0	0			37- 94:	Pse01G12710.0	Pso02G33000.0	7e-83			17- 3:	Pse01G66730.0	Prh04G12460.0	0
64- 2:	Prh02G13700.0	Prh02G16340.0	8e-30			13- 56:	Pse01G03950.0	Pse01G50080.0	3e-174			52-129:	Pso01G11840.0	Pso05G43620.0	1e-31			36-101:	Pso01G37640.0	Prh05G21900.0	0			37- 95:	Pse01G12720.0	Pso02G33010.0	0			17- 4:	Pse01G66740.0	Prh04G12450.0	0
64- 3:	Prh02G13730.0	Prh02G16330.0	0			13- 57:	Pse01G03970.0	Pse01G50060.0	0			52-130:	Pso01G11850.0	Pso05G43610.0	7e-152			36-102:	Pso01G37700.0	Prh05G21910.0	1e-180			37- 96:	Pse01G12730.0	Pso02G33020.0	0			17- 5:	Pse01G66760.0	Prh04G12430.0	0
64- 4:	Prh02G13740.0	Prh02G16320.0	2e-163			13- 58:	Pse01G03980.0	Pse01G50040.0	6e-136			52-131:	Pso01G11890.0	Pso05G43600.0	2e-157			36-103:	Pso01G37710.0	Prh05G21920.0	0			37- 97:	Pse01G12760.0	Pso02G33030.0	4e-138			17- 6:	Pse01G66780.0	Prh04G12410.0	0
64- 5:	Prh02G13760.0	Prh02G16300.0	6e-163			13- 59:	Pse01G03990.0	Pse01G50020.0	0			52-132:	Pso01G11930.0	Pso05G43590.0	0			36-104:	Pso01G37720.0	Prh05G21930.0	1e-67			37- 98:	Pse01G12770.0	Pso02G33070.0	0			17- 7:	Pse01G66800.0	Prh04G12380.0	0
64- 6:	Prh02G13770.0	Prh02G16290.0	3e-39			13- 60:	Pse01G04030.0	Pse01G49780.0	7e-167			52-133:	Pso01G11970.0	Pso05G43580.0	2e-94			36-105:	Pso01G37730.0	Prh05G21940.0	0			37- 99:	Pse01G12800.0	Pso02G33080.0	1e-82			17- 8:	Pse01G66830.0	Prh04G12370.0	0
64- 7:	Prh02G13790.0	Prh02G16280.0	3e-74			## Alignment 14: score=675.0 e_value=3.8e-40 N=14 chr1&chr1 minus						52-134:	Pso01G11980.0	Pso05G43550.0	0			36-106:	Pso01G37750.0	Prh05G21950.0	0			37-100:	Pse01G12810.0	Pso02G33090.0	0			17- 9:	Pse01G66840.0	Prh04G12360.0	5e-14
64- 8:	Prh02G13820.0	Prh02G16240.0	7e-173			14- 0:	Pse01G09420.0	Pse01G44830.0	0			52-135:	Pso01G11990.0	Pso05G43540.0	0			36-107:	Pso01G37760.0	Prh05G21960.0	0			37-101:	Pse01G12820.0	Pso02G33110.0	0			17- 10:	Pse01G66850.0	Prh04G12350.0	5e-121
64- 9:	Prh02G13850.0	Prh02G16220.0	0			14- 1:	Pse01G09430.0	Pse01G44820.0	0			52-136:	Pso01G12010.0	Pso05G43520.0	0			36-108:	Pso01G37770.0	Prh05G21980.0	0			37-102:	Pse01G12850.0	Pso02G33130.0	0			17- 11:	Pse01G66860.0	Prh04G12340.0	0
64- 10:	Prh02G13890.0	Prh02G16210.0	2e-57			14- 2:	Pse01G09440.0	Pse01G44810.0	0			52-137:	Pso01G12040.0	Pso05G43480.0	0			36-109:	Pso01G37790.0	Prh05G21990.0	0			37-103:	Pse01G12870.0	Pso02G33140.0	0			17- 12:	Pse01G66870.0	Prh04G12330.0	0
64- 11:	Prh02G13900.0	Prh02G16200.0	0			14- 3:	Pse01G09450.0	Pse01G44800.0	0			52-138:	Pso01G12050.0	Pso05G43470.0	1e-114			36-110:	Pso01G37800.0	Prh05G22000.0	8e-82			37-104:	Pse01G12950.0	Pso02G33170.0	3e-69			17- 13:	Pse01G66880.0	Prh04G12320.0	0
64- 12:	Prh02G13910.0	Prh02G16180.0	1e-162			14- 4:	Pse01G09460.0	Pse01G44790.0	3e-148			52-139:	Pso01G12060.0	Pso05G43440.0	2e-145			36-111:	Pso01G37830.0	Prh05G22020.0	0			37-105:	Pse01G12960.0	Pso02G33190.0	0			17- 14:	Pse01G66890.0	Prh04G12310.0	0
64- 13:	Prh02G13920.0	Prh02G16150.0	0			14- 5:	Pse01G09530.0	Pse01G44780.0	0			52-140:	Pso01G12080.0	Pso05G43430.0	4e-65			36-112:	Pso01G37850.0	Prh05G22040.0	5e-49			37-106:	Pse01G13160.0	Pso02G33450.0	0			17- 15:	Pse01G66900.0	Prh04G12300.0	0
64- 14:	Prh02G14050.0	Prh02G16070.0	0			14- 6:	Pse01G09540.0	Pse01G44740.0	1e-88			52-141:	Pso01G12120.0	Pso05G43410.0	3e-20			36-113:	Pso01G37870.0	Prh05G22050.0	5e-69			37-107:	Pse01G13270.0	Pso02G33620.0	2e-51			17- 16:	Pse01G66920.0	Prh04G12290.0	0
64- 15:	Prh02G14070.0	Prh02G16040.0	7e-106			14- 7:	Pse01G09580.0	Pse01G44710.0	6e-84			52-142:	Pso01G12130.0	Pso05G43390.0	3e-27			36-114:	Pso01G37880.0	Prh05G22060.0	0			37-108:	Pse01G13290.0	Pso02G33630.0	0			17- 17:	Pse01G66930.0	Prh04G12280.0	0
64- 16:	Prh02G14080.0	Prh02G16000.0	0			14- 8:	Pse01G09590.0	Pse01G44700.0	0			52-143:	Pso01G12150.0	Pso05G43380.0	0			36-115:	Pso01G37890.0	Prh05G22070.0	0			37-109:	Pse01G13310.0	Pso02G33650.0	6e-127			17- 18:	Pse01G66950.0	Prh04G12270.0	0
64- 17:	Prh02G14290.0	Prh02G15990.0	0			14- 9:	Pse01G09650.0	Pse01G44610.0	2e-67			52-144:	Pso01G12170.0	Pso05G43320.0	4e-53			36-116:	Pso01G37900.0	Prh05G22080.0	1e-153			37-110:	Pse01G13320.0	Pso02G33720.0	2e-74			17- 19:	Pse01G66960.0	Prh04G12260.0	0
64- 18:	Prh02G14410.0	Prh02G15950.0	0			14- 10:	Pse01G09660.0	Pse01G44590.0	2e-97			52-145:	Pso01G12220.0	Pso05G43310.0	1e-07			36-117:	Pso01G37910.0	Prh05G22090.0	0			37-111:	Pse01G13410.0	Pso02G33730.0	3e-120			17- 20:	Pse01G66970.0	Prh04G12250.0	1e-80
64- 19:	Prh02G14420.0	Prh02G15910.0	0			14- 11:	Pse01G09670.0	Pse01G44580.0	5e-41			52-146:	Pso01G12250.0	Pso05G43300.0	0			36-118:	Pso01G37920.0	Prh05G22110.0	0			37-112:	Pse01G13420.0	Pso02G33740.0	0			17- 21:	Pse01G66980.0	Prh04G12240.0	0
## Alignment 65: score=779.0 e_value=8e-50 N=17 chr2&chr2 minus						14- 12:	Pse01G09700.0	Pse01G44570.0	0			52-147:	Pso01G12260.0	Pso05G43290.0	0			36-119:	Pso01G37930.0	Prh05G22130.0	0			37-113:	Pse01G13430.0	Pso02G33750.0	9e-60			17- 22:	Pse01G66990.0	Prh04G12230.0	0
65- 0:	Prh02G05140.0	Prh02G08010.0	9e-173			14- 13:	Pse01G09720.0	Pse01G44540.0	0			## Alignment 53: score=3214.0 e_value=1.8e-282 N=67 chr1&chr5 minus						36-120:	Pso01G37950.0	Prh05G22140.0	4e-107			37-114:	Pse01G13450.0	Pso02G33790.0	0			17- 23:	Pse01G67000.0	Prh04G12220.0	0
65- 1:	Prh02G05210.0	Prh02G07990.0	2e-161			## Alignment 15: score=527.0 e_value=5.3e-32 N=13 chr1&chr1 minus						53- 0:	Pso01G00010.0	Pso05G55320.0	0			36-121:	Pso01G37960.0	Prh05G22150.0	0			37-115:	Pse01G13560.0	Pso02G33830.0	0			17- 24:	Pse01G67010.0	Prh04G12180.0	0
65- 2:	Prh02G05230.0	Prh02G07980.0	6e-172			15- 0:	Pse01G58560.0	Pse01G72910.0	3e-42			53- 1:	Pso01G00030.0	Pso05G55270.0	0			36-122:	Pso01G37970.0	Prh05G22160.0	0			37-116:	Pse01G13570.0	Pso02G33840.0	0			17- 25:	Pse01G67040.0	Prh04G12170.0	0
65- 3:	Prh02G05250.0	Prh02G07970.0	0			15- 1:	Pse01G58650.0	Pse01G72760.0	0			53- 2:	Pso01G00040.0	Pso05G55260.0	0			36-123:	Pso01G37990.0	Prh05G22170.0	0			37-117:	Pse01G13580.0	Pso02G33860.0	0			17- 26:	Pse01G67050.0	Prh04G12160.0	0
65- 4:	Prh02G05260.0	Prh02G07940.0	0			15- 2:	Pse01G58660.0	Pse01G72750.0	2e-164			53- 3:	Pso01G00050.0	Pso05G55250.0	0			36-124:	Pso01G38040.0	Prh05G22180.0	0			37-118:	Pse01G13620.0	Pso02G33870.0	0			17- 27:	Pse01G67070.0	Prh04G12140.0	0
65- 5:	Prh02G05310.0	Prh02G07900.0	0			15- 3:	Pse01G58680.0	Pse01G72710.0	4e-118			53- 4:	Pso01G00070.0	Pso05G55230.0	0			36-125:	Pso01G38050.0	Prh05G22190.0	0			37-119:	Pse01G13630.0	Pso02G33880.0	7e-135			17- 28:	Pse01G67080.0	Prh04G12130.0	0
65- 6:	Prh02G05320.0	Prh02G07890.0	0			15- 4:	Pse01G58840.0	Pse01G72490.0	0			53- 5:	Pso01G00080.0	Pso05G55220.0	0			36-126:	Pso01G38060.0	Prh05G22200.0	5e-37			37-120:	Pse01G13650.0	Pso02G33900.0	0			17- 29:	Pse01G67090.0	Prh04G12120.0	3e-116
65- 7:	Prh02G05330.0	Prh02G07880.0	2e-146			15- 5:	Pse01G58980.0	Pse01G72330.0	0			53- 6:	Pso01G00090.0	Pso05G55200.0	0			36-127:	Pso01G38070.0	Prh05G22220.0	4e-157			37-121:	Pse01G13660.0	Pso02G33910.0	0			17- 30:	Pse01G67110.0	Prh04G12100.0	2e-140
65- 8:	Prh02G05390.0	Prh02G07850.0	0			15- 6:	Pse01G59100.0	Pse01G72210.0	2e-35			53- 7:	Pso01G00110.0	Pso05G55180.0	0			36-128:	Pso01G38080.0	Prh05G22230.0	0			37-122:	Pse01G13670.0	Pso02G33920.0	0			17- 31:	Pse01G67120.0	Prh04G12090.0	0
65- 9:	Prh02G05400.0	Prh02G07840.0	0			15- 7:	Pse01G59110.0	Pse01G72200.0	6e-19			53- 8:	Pso01G00130.0	Pso05G55170.0	0			36-129:	Pso01G38090.0	Prh05G22240.0	0			37-123:	Pse01G13680.0	Pso02G33940.0	6e-58			17- 32:	Pse01G67130.0	Prh04G12080.0	0
65- 10:	Prh02G05460.0	Prh02G07830.0	3e-26			15- 8:	Pse01G59130.0	Pse01G72150.0	9e-24			53- 9:	Pso01G00150.0	Pso05G55160.0	1e-163			36-130:	Pso01G38100.0	Prh05G22250.0	3e-154			37-124:	Pse01G13710.0	Pso02G34010.0	0			17- 33:	Pse01G67140.0	Prh04G12070.0	0
65- 11:	Prh02G05500.0	Prh02G07800.0	6e-24			15- 9:	Pse01G59200.0	Pse01G72030.0	8e-113			53- 10:	Pso01G00180.0	Pso05G55150.0	5e-178			36-131:	Pso01G38110.0	Prh05G22260.0	2e-120			37-125:	Pse01G13740.0	Pso02G34020.0	0			17- 34:	Pse01G67260.0	Prh04G11960.0	0
65- 12:	Prh02G05550.0	Prh02G07790.0	0			15- 10:	Pse01G59400.0	Pse01G72020.0	1e-52			53- 11:	Pso01G00190.0	Pso05G55140.0	0			36-132:	Pso01G38120.0	Prh05G22270.0	1e-112			37-126:	Pse01G13770.0	Pso02G34050.0	4e-102			17- 35:	Pse01G67270.0	Prh04G11950.0	0
65- 13:	Prh02G05660.0	Prh02G07720.0	3e-06			15- 11:	Pse01G59550.0	Pse01G71880.0	8e-115			53- 12:	Pso01G00240.0	Pso05G55130.0	0			36-133:	Pso01G38130.0	Prh05G22280.0	0			37-127:	Pse01G13780.0	Pso02G34070.0	0			17- 36:	Pse01G67280.0	Prh04G11940.0	1e-78
65- 14:	Prh02G05730.0	Prh02G07600.0	0			15- 12:	Pse01G59560.0	Pse01G71760.0	5e-113			53- 13:	Pso01G00270.0	Pso05G55100.0	5e-65			36-134:	Pso01G38140.0	Prh05G22290.0	0			37-128:	Pse01G13810.0	Pso02G34080.0	0			17- 37:	Pse01G67290.0	Prh04G11910.0	0
65- 15:	Prh02G05760.0	Prh02G07570.0	0			## Alignment 16: score=417.0 e_value=1.6e-22 N=10 chr1&chr1 minus						53- 14:	Pso01G00280.0	Pso05G55090.0	9e-97			36-135:	Pso01G38160.0	Prh05G22310.0	0			37-129:	Pse01G13820.0	Pso02G34090.0	3e-169			17- 38:	Pse01G67300.0	Prh04G11900.0	0
65- 16:	Prh02G05940.0	Prh02G07490.0	2e-147			16- 0:	Pse01G20900.0	Pse01G28260.0	4e-103			53- 15:	Pso01G00290.0	Pso05G55080.0	0			36-136:	Pso01G38170.0	Prh05G22320.0	0			37-130:	Pse01G13830.0	Pso02G34100.0	4e-81			17- 39:	Pse01G67320.0	Prh04G11860.0	0
## Alignment 66: score=767.0 e_value=1.9e-49 N=18 chr2&chr2 minus						16- 1:	Pse01G21060.0	Pse01G28090.0	0			53- 16:	Pso01G00300.0	Pso05G55050.0	7e-115			36-137:	Pso01G38180.0	Prh05G22330.0	7e-106			37-131:	Pse01G13860.0	Pso02G34130.0	4e-104			17- 40:	Pse01G67330.0	Prh04G11850.0	0
66- 0:	Prh02G31950.0	Prh02G52280.0	5e-148			16- 2:	Pse01G21190.0	Pse01G28050.0	0			53- 17:	Pso01G00320.0	Pso05G55020.0	3e-48			36-138:	Pso01G38190.0	Prh05G22340.0	0			37-132:	Pse01G14020.0	Pso02G34160.0	8e-82			17- 41:	Pse01G67340.0	Prh04G11830.0	0
66- 1:	Prh02G32010.0	Prh02G52220.0	0			16- 3:	Pse01G21370.0	Pse01G27910.0	5e-110			53- 18:	Pso01G00350.0	Pso05G55010.0	9e-71			36-139:	Pso01G38200.0	Prh05G22350.0	0			37-133:	Pse01G14030.0	Pso02G34170.0	1e-97			17- 42:	Pse01G67350.0	Prh04G11820.0	0
66- 2:	Prh02G32070.0	Prh02G52050.0	2e-56			16- 4:	Pse01G21390.0	Pse01G27880.0	0			53- 19:	Pso01G00360.0	Pso05G54990.0	2e-146			36-140:	Pso01G38210.0	Prh05G22360.0	0			37-134:	Pse01G14040.0	Pso02G34180.0	3e-77			17- 43:	Pse01G67580.0	Prh04G11640.0	0
66- 3:	Prh02G32120.0	Prh02G51990.0	1e-49			16- 5:	Pse01G21600.0	Pse01G27820.0	2e-156			53- 20:	Pso01G00390.0	Pso05G54980.0	0			36-141:	Pso01G38220.0	Prh05G22370.0	0			37-135:	Pse01G14050.0	Pso02G34190.0	0			17- 44:	Pse01G67600.0	Prh04G11610.0	0
66- 4:	Prh02G32140.0	Prh02G51940.0	3e-56			16- 6:	Pse01G21620.0	Pse01G27780.0	0			53- 21:	Pso01G00400.0	Pso05G54970.0	0			36-142:	Pso01G38230.0	Prh05G22380.0	0			37-136:	Pse01G14060.0	Pso02G34210.0	0			17- 45:	Pse01G67610.0	Prh04G11590.0	1e-91
66- 5:	Prh02G32220.0	Prh02G51910.0	0			16- 7:	Pse01G21710.0	Pse01G27750.0	0			53- 22:	Pso01G00410.0	Pso05G54960.0	0			36-143:	Pso01G38240.0	Prh05G22390.0	0			37-137:	Pse01G14080.0	Pso02G34280.0	4e-45			17- 46:	Pse01G67620.0	Prh04G11580.0	0
66- 6:	Prh02G32230.0	Prh02G51900.0	8e-132			16- 8:	Pse01G21720.0	Pse01G27740.0	2e-79			53- 23:	Pso01G00430.0	Pso05G54900.0	0			36-144:	Pso01G38280.0	Prh05G22420.0	4e-32			37-138:	Pse01G14100.0	Pso02G34320.0	4e-169			17- 47:	Pse01G67630.0	Prh04G11570.0	8e-102
66- 7:	Prh02G32290.0	Prh02G51750.0	0			16- 9:	Pse01G21780.0	Pse01G27720.0	0			53- 24:	Pso01G00450.0	Pso05G54810.0	0			36-145:	Pso01G38290.0	Prh05G22430.0	2e-77			37-139:	Pse01G14130.0	Pso02G34340.0	8e-94			17- 48:	Pse01G67650.0	Prh04G11550.0	1e-56
66- 8:	Prh02G32310.0	Prh02G51740.0	1e-58			## Alignment 17: score=412.0 e_value=6e-22 N=11 chr1&chr1 minus						53- 25:	Pso01G00460.0	Pso05G54800.0	3e-41			36-146:	Pso01G38310.0	Prh05G22440.0	0			37-140:	Pse01G14140.0	Pso02G34350.0	7e-110			17- 49:	Pse01G67660.0	Prh04G11540.0	0
66- 9:	Prh02G32390.0	Prh02G51680.0	4e-149			17- 0:	Pse01G06240.0	Pse01G47580.0	1e-13			53- 26:	Pso01G00480.0	Pso05G54770.0	5e-76			36-147:	Pso01G38320.0	Prh05G22460.0	1e-107			37-141:	Pse01G14210.0	Pso02G34360.0	0			17- 50:	Pse01G67670.0	Prh04G11520.0	0
66- 10:	Prh02G32410.0	Prh02G51600.0	0			17- 1:	Pse01G06350.0	Pse01G47480.0	9e-107			53- 27:	Pso01G00490.0	Pso05G54760.0	0			36-148:	Pso01G38330.0	Prh05G22470.0	4e-175			37-142:	Pse01G14230.0	Pso02G34370.0	0			17- 51:	Pse01G67680.0	Prh04G11510.0	7e-97
66- 11:	Prh02G32460.0	Prh02G51580.0	2e-100			17- 2:	Pse01G06550.0	Pse01G47280.0	0			53- 28:	Pso01G00510.0	Pso05G54750.0	0			36-149:	Pso01G38340.0	Prh05G22480.0	0			37-143:	Pse01G14250.0	Pso02G34380.0	0			17- 52:	Pse01G67700.0	Prh04G11490.0	6e-52
66- 12:	Prh02G32500.0	Prh02G51470.0	3e-119			17- 3:	Pse01G06690.0	Pse01G47200.0	7e-119			53- 29:	Pso01G00530.0	Pso05G54740.0	5e-122			36-150:	Pso01G38350.0	Prh05G22490.0	9e-147			37-144:	Pse01G14360.0	Pso02G34390.0	5e-33			17- 53:	Pse01G67720.0	Prh04G11480.0	0
66- 13:	Prh02G32550.0	Prh02G51420.0	3e-172			17- 4:	Pse01G06750.0	Pse01G47130.0	0			53- 30:	Pso01G00540.0	Pso05G54730.0	2e-80			36-151:	Pso01G38360.0	Prh05G22500.0	6e-172			37-145:	Pse01G14370.0	Pso02G34400.0	1e-86			17- 54:	Pse01G67730.0	Prh04G11470.0	4e-136
66- 14:	Prh02G32620.0	Prh02G51330.0	2e-134			17- 5:	Pse01G06850.0	Pse01G46910.0	3e-170			53- 31:	Pso01G00570.0	Pso05G54650.0	3e-26			36-152:	Pso01G38370.0	Prh05G22510.0	0			37-146:	Pse01G14390.0	Pso02G34420.0	0			17- 55:	Pse01G67740.0	Prh04G11460.0	0
66- 15:	Prh02G32630.0	Prh02G51240.0	0			17- 6:	Pse01G06980.0	Pse01G46680.0	1e-34			53- 32:	Pso01G00610.0	Pso05G54640.0	2e-28			36-153:	Pso01G38380.0	Prh05G22520.0	2e-174			37-147:	Pse01G14400.0	Pso02G34430.0	0			17- 56:	Pse01G67750.0	Prh04G11450.0	2e-164
66- 16:	Prh02G32640.0	Prh02G51150.0	0			17- 7:	Pse01G07150.0	Pse01G46560.0	1e-58			53- 33:	Pso01G00640.0	Pso05G54630.0	1e-77			36-154:	Pso01G38390.0	Prh05G22530.0	0			37-148:	Pse01G14420.0	Pso02G34440.0	0			17- 57:	Pse01G67760.0	Prh04G11430.0	0
66- 17:	Prh02G32790.0	Prh02G50890.0	2e-25			17- 8:	Pse01G07290.0	Pse01G46540.0	3e-119			53- 34:	Pso01G00650.0	Pso05G54620.0	6e-72			36-155:	Pso01G38420.0	Prh05G22550.0	0			37-149:	Pse01G14430.0	Pso02G34450.0	0			17- 58:	Pse01G67770.0	Prh04G11410.0	0
## Alignment 67: score=766.0 e_value=2e-47 N=16 chr2&chr2 minus						17- 9:	Pse01G07340.0	Pse01G46510.0	5e-128			53- 35:	Pso01G00670.0	Pso05G54610.0	3e-82			36-156:	Pso01G38450.0	Prh05G22560.0	0			37-150:	Pse01G14470.0	Pso02G34490.0	0			17- 59:	Pse01G67790.0	Prh04G11390.0	0
67- 0:	Prh02G29840.0	Prh02G30740.0	4e-38			17- 10:	Pse01G07440.0	Pse01G46360.0	0			53- 36:	Pso01G00690.0	Pso05G54600.0	0			36-157:	Pso01G38460.0	Prh05G22570.0	0			37-151:	Pse01G14480.0	Pso02G34500.0	0			17- 60:	Pse01G67820.0	Prh04G11380.0	0
67- 1:	Prh02G29860.0	Prh02G30730.0	6e-38			## Alignment 18: score=405.0 e_value=2.2e-16 N=9 chr1&chr1 minus						53- 37:	Pso01G00700.0	Pso05G54590.0	9e-95			36-158:	Pso01G38470.0	Prh05G22580.0	0			37-152:	Pse01G14490.0	Pso02G34510.0	5e-74			17- 61:	Pse01G67830.0	Prh04G11370.0	1e-92
67- 2:	Prh02G29880.0	Prh02G30720.0	4e-102			18- 0:	Pse01G26610.0	Pse01G70420.0	0			53- 38:	Pso01G00710.0	Pso05G54580.0	0			36-159:	Pso01G38480.0	Prh05G22600.0	8e-41			37-153:	Pse01G14510.0	Pso02G34540.0	0			17- 62:	Pse01G67850.0	Prh04G11360.0	1e-19
67- 3:	Prh02G29890.0	Prh02G30710.0	0			18- 1:	Pse01G26670.0	Pse01G70330.0	7e-70			53- 39:	Pso01G00720.0	Pso05G54570.0	1e-122			36-160:	Pso01G38500.0	Prh05G22630.0	8e-58			37-154:	Pse01G14530.0	Pso02G34550.0	0			17- 63:	Pse01G67870.0	Prh04G11330.0	0
67- 4:	Prh02G29900.0	Prh02G30700.0	0			18- 2:	Pse01G26740.0	Pse01G70160.0	4e-52			53- 40:	Pso01G00760.0	Pso05G54510.0	2e-14			36-161:	Pso01G38510.0	Prh05G22640.0	0			37-155:	Pse01G14540.0	Pso02G34560.0	0			17- 64:	Pse01G67890.0	Prh04G11320.0	0
67- 5:	Prh02G29950.0	Prh02G30690.0	7e-80			18- 3:	Pse01G26780.0	Pse01G70130.0	1e-104			53- 41:	Pso01G00790.0	Pso05G54500.0	1e-178			36-162:	Pso01G38520.0	Prh05G22650.0	0			37-156:	Pse01G14550.0	Pso02G34570.0	1e-164			17- 65:	Pse01G67910.0	Prh04G11290.0	0
67- 6:	Prh02G29960.0	Prh02G30670.0	0			18- 4:	Pse01G26810.0	Pse01G70100.0	1e-144			53- 42:	Pso01G00800.0	Pso05G54490.0	1e-151			36-163:	Pso01G38530.0	Prh05G22660.0	0			37-157:	Pse01G14610.0	Pso02G34630.0	0			17- 66:	Pse01G67920.0	Prh04G11280.0	3e-107
67- 7:	Prh02G29980.0	Prh02G30630.0	0			18- 5:	Pse01G26850.0	Pse01G70010.0	9e-93			53- 43:	Pso01G00810.0	Pso05G54470.0	2e-157			36-164:	Pso01G38540.0	Prh05G22680.0	0			37-158:	Pse01G14660.0	Pso02G34670.0	1e-177			17- 67:	Pse01G67930.0	Prh04G11260.0	0
67- 8:	Prh02G29990.0	Prh02G30590.0	0			18- 6:	Pse01G26870.0	Pse01G69970.0	6e-64			53- 44:	Pso01G00830.0	Pso05G54400.0	3e-123			36-165:	Pso01G38550.0	Prh05G22700.0	0			37-159:	Pse01G14690.0	Pso02G34720.0	0			17- 68:	Pse01G67940.0	Prh04G11230.0	4e-84
67- 9:	Prh02G30070.0	Prh02G30500.0	2e-43			18- 7:	Pse01G26890.0	Pse01G69920.0	5e-89			53- 45:	Pso01G00850.0	Pso05G54390.0	1e-163			36-166:	Pso01G38560.0	Prh05G22710.0	0			37-160:	Pse01G14700.0	Pso02G34730.0	0			## Alignment 18: score=978.0 e_value=8.4e-63 N=20 chr1&chr4 minus
67- 10:	Prh02G30090.0	Prh02G30480.0	2e-107			18- 8:	Pse01G26910.0	Pse01G69910.0	6e-92			53- 46:	Pso01G00860.0	Pso05G54380.0	0			36-167:	Pso01G38570.0	Prh05G22730.0	7e-114			37-161:	Pse01G14730.0	Pso02G34740.0	0			18- 0:	Pse01G72710.0	Prh04G17980.0	1e-92
67- 11:	Prh02G30120.0	Prh02G30420.0	0			## Alignment 19: score=287.0 e_value=1e-15 N=6 chr1&chr1 minus						53- 47:	Pso01G00870.0	Pso05G54370.0	0			36-168:	Pso01G38580.0	Prh05G22750.0	2e-169			37-162:	Pse01G14740.0	Pso02G34750.0	4e-176			18- 1:	Pse01G72730.0	Prh04G17960.0	8e-106
67- 12:	Prh02G30130.0	Prh02G30400.0	5e-55			19- 0:	Pse01G07600.0	Pse01G07900.0	4e-46			53- 48:	Pso01G00880.0	Pso05G54360.0	0			36-169:	Pso01G38590.0	Prh05G22760.0	0			37-163:	Pse01G14750.0	Pso02G34760.0	0			18- 2:	Pse01G72760.0	Prh04G17940.0	0
67- 13:	Prh02G30140.0	Prh02G30390.0	6e-58			19- 1:	Pse01G07620.0	Pse01G07830.0	6e-157			53- 49:	Pso01G00900.0	Pso05G54330.0	0			36-170:	Pso01G38600.0	Prh05G22770.0	0			37-164:	Pse01G14760.0	Pso02G34800.0	2e-30			18- 3:	Pse01G72770.0	Prh04G17930.0	0
67- 14:	Prh02G30160.0	Prh02G30320.0	0			19- 2:	Pse01G07630.0	Pse01G07820.0	3e-128			53- 50:	Pso01G00960.0	Pso05G54260.0	0			36-171:	Pso01G38610.0	Prh05G22780.0	0			37-165:	Pse01G14810.0	Pso02G34860.0	0			18- 4:	Pse01G72780.0	Prh04G17920.0	0
67- 15:	Prh02G30170.0	Prh02G30310.0	0			19- 3:	Pse01G07640.0	Pse01G07800.0	5e-99			53- 51:	Pso01G00970.0	Pso05G54210.0	8e-90			36-172:	Pso01G38620.0	Prh05G22790.0	2e-112			37-166:	Pse01G14900.0	Pso02G34930.0	0			18- 5:	Pse01G72800.0	Prh04G17900.0	0
## Alignment 68: score=693.0 e_value=3.9e-55 N=15 chr2&chr2 minus						19- 4:	Pse01G07650.0	Pse01G07790.0	3e-123			53- 52:	Pso01G00990.0	Pso05G54190.0	0			36-173:	Pso01G38630.0	Prh05G22800.0	0			37-167:	Pse01G14920.0	Pso02G34950.0	8e-156			18- 6:	Pse01G72840.0	Prh04G17890.0	0
68- 0:	Prh02G28550.0	Prh02G31330.0	0			19- 5:	Pse01G07720.0	Pse01G07730.0	1e-123			53- 53:	Pso01G01010.0	Pso05G54150.0	7e-135			36-174:	Pso01G38640.0	Prh05G22810.0	0			37-168:	Pse01G14930.0	Pso02G34960.0	0			18- 7:	Pse01G72850.0	Prh04G17880.0	0
68- 1:	Prh02G28590.0	Prh02G31320.0	0			## Alignment 20: score=7519.0 e_value=0 N=154 chr1&chr10 plus						53- 54:	Pso01G01020.0	Pso05G54140.0	0			36-175:	Pso01G38660.0	Prh05G22820.0	2e-173			37-169:	Pse01G14940.0	Pso02G34970.0	0			18- 8:	Pse01G72860.0	Prh04G17870.0	0
68- 2:	Prh02G28640.0	Prh02G31300.0	8e-91			20- 0:	Pse01G29220.0	Pse10G32030.0	4e-111			53- 55:	Pso01G01030.0	Pso05G54090.0	3e-27			36-176:	Pso01G38670.0	Prh05G22830.0	0			37-170:	Pse01G14960.0	Pso02G34980.0	1e-80			18- 9:	Pse01G72920.0	Prh04G17810.0	0
68- 3:	Prh02G28650.0	Prh02G31290.0	0			20- 1:	Pse01G29230.0	Pse10G32040.0	9e-57			53- 56:	Pso01G01050.0	Pso05G54050.0	5e-100			36-177:	Pso01G38680.0	Prh05G22840.0	0			37-171:	Pse01G14980.0	Pso02G34990.0	0			18- 10:	Pse01G72930.0	Prh04G17790.0	5e-164
68- 4:	Prh02G28770.0	Prh02G31260.0	6e-124			20- 2:	Pse01G29240.0	Pse10G32050.0	0			53- 57:	Pso01G01090.0	Pso05G54010.0	2e-62			36-178:	Pso01G38690.0	Prh05G22850.0	0			37-172:	Pse01G14990.0	Pso02G35000.0	0			18- 11:	Pse01G72940.0	Prh04G17780.0	0
68- 5:	Prh02G28780.0	Prh02G31250.0	4e-147			20- 3:	Pse01G29250.0	Pse10G32060.0	2e-139			53- 58:	Pso01G01100.0	Pso05G54000.0	4e-158			36-179:	Pso01G38700.0	Prh05G22860.0	0			37-173:	Pse01G15000.0	Pso02G35010.0	0			18- 12:	Pse01G72950.0	Prh04G17770.0	0
68- 6:	Prh02G28790.0	Prh02G31240.0	5e-65			20- 4:	Pse01G29270.0	Pse10G32080.0	0			53- 59:	Pso01G01110.0	Pso05G53990.0	4e-140			36-180:	Pso01G38710.0	Prh05G22870.0	0			37-174:	Pse01G15040.0	Pso02G35040.0	0			18- 13:	Pse01G72960.0	Prh04G17760.0	0
68- 7:	Prh02G28800.0	Prh02G31230.0	2e-60			20- 5:	Pse01G29290.0	Pse10G32090.0	0			53- 60:	Pso01G01140.0	Pso05G53910.0	2e-23			36-181:	Pso01G38720.0	Prh05G22890.0	0			37-175:	Pse01G15050.0	Pso02G35050.0	0			18- 14:	Pse01G72970.0	Prh04G17750.0	0
68- 8:	Prh02G28810.0	Prh02G31220.0	5e-161			20- 6:	Pse01G29300.0	Pse10G32100.0	0			53- 61:	Pso01G01210.0	Pso05G53860.0	3e-42			36-182:	Pso01G38730.0	Prh05G22900.0	2e-73			37-176:	Pse01G15070.0	Pso02G35060.0	0			18- 15:	Pse01G72980.0	Prh04G17710.0	0
68- 9:	Prh02G28920.0	Prh02G31190.0	0			20- 7:	Pse01G29310.0	Pse10G32110.0	0			53- 62:	Pso01G01240.0	Pso05G53780.0	5e-71			36-183:	Pso01G38740.0	Prh05G22920.0	1e-118			37-177:	Pse01G15080.0	Pso02G35070.0	0			18- 16:	Pse01G73000.0	Prh04G17700.0	2e-140
68- 10:	Prh02G29140.0	Prh02G31180.0	0			20- 8:	Pse01G29320.0	Pse10G32120.0	0			53- 63:	Pso01G01290.0	Pso05G53770.0	7e-137			36-184:	Pso01G38750.0	Prh05G22930.0	0			37-178:	Pse01G15090.0	Pso02G35100.0	0			18- 17:	Pse01G73010.0	Prh04G17690.0	2e-75
68- 11:	Prh02G29190.0	Prh02G31130.0	2e-147			20- 9:	Pse01G29330.0	Pse10G32130.0	0			53- 64:	Pso01G01330.0	Pso05G53740.0	7e-79			36-185:	Pso01G38760.0	Prh05G22940.0	0			37-179:	Pse01G15120.0	Pso02G35130.0	0			18- 18:	Pse01G73050.0	Prh04G17660.0	2e-63
68- 12:	Prh02G29240.0	Prh02G31110.0	0			20- 10:	Pse01G29350.0	Pse10G32150.0	0			53- 65:	Pso01G01360.0	Pso05G53700.0	6e-144			36-186:	Pso01G38770.0	Prh05G22950.0	0			37-180:	Pse01G15130.0	Pso02G35140.0	0			18- 19:	Pse01G73080.0	Prh04G17650.0	0
68- 13:	Prh02G29250.0	Prh02G31100.0	0			20- 11:	Pse01G29360.0	Pse10G32160.0	0			53- 66:	Pso01G01450.0	Pso05G53650.0	0			36-187:	Pso01G38790.0	Prh05G22970.0	0			37-181:	Pse01G15140.0	Pso02G35150.0	3e-107			## Alignment 19: score=736.0 e_value=2.3e-43 N=15 chr1&chr4 minus
68- 14:	Prh02G29260.0	Prh02G31090.0	2e-95			20- 12:	Pse01G29370.0	Pse10G32170.0	0			## Alignment 54: score=533.0 e_value=3.3e-24 N=11 chr1&chr5 minus						36-188:	Pso01G38810.0	Prh05G22990.0	4e-99			37-182:	Pse01G15170.0	Pso02G35200.0	0			19- 0:	Pse01G72220.0	Prh04G17290.0	0
## Alignment 69: score=631.0 e_value=1.9e-36 N=14 chr2&chr2 minus						20- 13:	Pse01G29380.0	Pse10G32180.0	0			54- 0:	Pso01G08050.0	Pso05G49970.0	0			36-189:	Pso01G38820.0	Prh05G23000.0	0			37-183:	Pse01G15230.0	Pso02G35250.0	0			19- 1:	Pse01G72250.0	Prh04G17280.0	0
69- 0:	Prh02G17890.0	Prh02G20930.0	0			20- 14:	Pse01G29390.0	Pse10G32200.0	2e-117			54- 1:	Pso01G08060.0	Pso05G49960.0	0			36-190:	Pso01G38830.0	Prh05G23010.0	0			37-184:	Pse01G15240.0	Pso02G35260.0	6e-176			19- 2:	Pse01G72270.0	Prh04G17190.0	7e-147
69- 1:	Prh02G17950.0	Prh02G20880.0	0			20- 15:	Pse01G29410.0	Pse10G32210.0	0			54- 2:	Pso01G08070.0	Pso05G49950.0	3e-101			36-191:	Pso01G38850.0	Prh05G23020.0	6e-136			37-185:	Pse01G15290.0	Pso02G35340.0	0			19- 3:	Pse01G72280.0	Prh04G17180.0	0
69- 2:	Prh02G17980.0	Prh02G20760.0	2e-155			20- 16:	Pse01G29430.0	Pse10G32220.0	2e-132			54- 3:	Pso01G08100.0	Pso05G49890.0	2e-175			36-192:	Pso01G38860.0	Prh05G23030.0	0			37-186:	Pse01G15300.0	Pso02G35350.0	0			19- 4:	Pse01G72290.0	Prh04G17170.0	2e-162
69- 3:	Prh02G18160.0	Prh02G20750.0	4e-68			20- 17:	Pse01G29440.0	Pse10G32230.0	0			54- 4:	Pso01G08110.0	Pso05G49880.0	0			36-193:	Pso01G38870.0	Prh05G23040.0	0			37-187:	Pse01G15320.0	Pso02G35370.0	0			19- 5:	Pse01G72320.0	Prh04G17140.0	8e-40
69- 4:	Prh02G18190.0	Prh02G20700.0	2e-65			20- 18:	Pse01G29450.0	Pse10G32240.0	0			54- 5:	Pso01G08120.0	Pso05G49860.0	0			36-194:	Pso01G38880.0	Prh05G23050.0	0			37-188:	Pse01G15340.0	Pso02G35390.0	5e-42			19- 6:	Pse01G72330.0	Prh04G17130.0	0
69- 5:	Prh02G18210.0	Prh02G20630.0	4e-53			20- 19:	Pse01G29470.0	Pse10G32260.0	3e-156			54- 6:	Pso01G08190.0	Pso05G49840.0	0			36-195:	Pso01G38890.0	Prh05G23060.0	5e-153			37-189:	Pse01G15430.0	Pso02G35420.0	8e-114			19- 7:	Pse01G72350.0	Prh04G17120.0	0
69- 6:	Prh02G18220.0	Prh02G20620.0	2e-52			20- 20:	Pse01G29510.0	Pse10G32290.0	3e-140			54- 7:	Pso01G08200.0	Pso05G49820.0	0			36-196:	Pso01G38900.0	Prh05G23070.0	2e-109			37-190:	Pse01G15450.0	Pso02G35430.0	3e-29			19- 8:	Pse01G72360.0	Prh04G17110.0	0
69- 7:	Prh02G18240.0	Prh02G20610.0	0			20- 21:	Pse01G29520.0	Pse10G32300.0	1e-127			54- 8:	Pso01G08210.0	Pso05G49810.0	4e-105			36-197:	Pso01G38920.0	Prh05G23090.0	0			37-191:	Pse01G15460.0	Pso02G35470.0	2e-178			19- 9:	Pse01G72370.0	Prh04G17100.0	3e-68
69- 8:	Prh02G18250.0	Prh02G20600.0	0			20- 22:	Pse01G29570.0	Pse10G32320.0	1e-112			54- 9:	Pso01G08220.0	Pso05G49800.0	0			36-198:	Pso01G38930.0	Prh05G23100.0	1e-161			37-192:	Pse01G15480.0	Pso02G35520.0	5e-56			19- 10:	Pse01G72380.0	Prh04G17090.0	0
69- 9:	Prh02G18340.0	Prh02G20520.0	0			20- 23:	Pse01G29580.0	Pse10G32330.0	0			54- 10:	Pso01G08270.0	Pso05G49760.0	1e-16			36-199:	Pso01G38940.0	Prh05G23110.0	0			37-193:	Pse01G15510.0	Pso02G35550.0	0			19- 11:	Pse01G72390.0	Prh04G17080.0	5e-150
69- 10:	Prh02G18360.0	Prh02G20480.0	0			20- 24:	Pse01G29590.0	Pse10G32340.0	0			## Alignment 55: score=335.0 e_value=1.7e-13 N=7 chr1&chr5 minus						36-200:	Pso01G38950.0	Prh05G23120.0	0			37-194:	Pse01G15570.0	Pso02G35560.0	0			19- 12:	Pse01G72400.0	Prh04G17070.0	0
69- 11:	Prh02G18390.0	Prh02G20420.0	4e-171			20- 25:	Pse01G29600.0	Pse10G32350.0	2e-121			55- 0:	Pso01G07690.0	Pso05G49730.0	4e-140			36-201:	Pso01G38970.0	Prh05G23130.0	2e-125			37-195:	Pse01G15580.0	Pso02G35580.0	1e-135			19- 13:	Pse01G72410.0	Prh04G17060.0	0
69- 12:	Prh02G18450.0	Prh02G20400.0	0			20- 26:	Pse01G29610.0	Pse10G32360.0	1e-146			55- 1:	Pso01G07800.0	Pso05G49620.0	0			36-202:	Pso01G38980.0	Prh05G23150.0	0			37-196:	Pse01G15600.0	Pso02G35610.0	8e-42			19- 14:	Pse01G72430.0	Prh04G17050.0	0
69- 13:	Prh02G18490.0	Prh02G20350.0	0			20- 27:	Pse01G29620.0	Pse10G32370.0	0			55- 2:	Pso01G07810.0	Pso05G49590.0	4e-100			36-203:	Pso01G39000.0	Prh05G23180.0	0			37-197:	Pse01G15620.0	Pso02G35620.0	0			## Alignment 20: score=734.0 e_value=3.7e-42 N=15 chr1&chr4 minus
## Alignment 70: score=629.0 e_value=1.4e-41 N=14 chr2&chr2 minus						20- 28:	Pse01G29640.0	Pse10G32380.0	0			55- 3:	Pso01G07830.0	Pso05G49580.0	0			36-204:	Pso01G39020.0	Prh05G23190.0	0			37-198:	Pse01G15640.0	Pso02G35630.0	0			20- 0:	Pse01G66250.0	Prh04G13270.0	2e-74
70- 0:	Prh02G00850.0	Prh02G03020.0	6e-40			20- 29:	Pse01G29650.0	Pse10G32400.0	3e-69			55- 4:	Pso01G07840.0	Pso05G49570.0	9e-106			36-205:	Pso01G39040.0	Prh05G23200.0	0			37-199:	Pse01G15660.0	Pso02G35640.0	0			20- 1:	Pse01G66260.0	Prh04G13260.0	0
70- 1:	Prh02G01020.0	Prh02G02810.0	5e-106			20- 30:	Pse01G29660.0	Pse10G32410.0	2e-58			55- 5:	Pso01G07870.0	Pso05G49560.0	0			36-206:	Pso01G39050.0	Prh05G23210.0	0			37-200:	Pse01G15680.0	Pso02G35650.0	0			20- 2:	Pse01G66280.0	Prh04G13250.0	0
70- 2:	Prh02G01030.0	Prh02G02800.0	0			20- 31:	Pse01G29680.0	Pse10G32430.0	0			55- 6:	Pso01G07880.0	Pso05G49550.0	2e-113			36-207:	Pso01G39060.0	Prh05G23220.0	1e-52			37-201:	Pse01G15700.0	Pso02G35700.0	3e-156			20- 3:	Pse01G66290.0	Prh04G13240.0	0
70- 3:	Prh02G01090.0	Prh02G02790.0	0			20- 32:	Pse01G29690.0	Pse10G32440.0	1e-132			## Alignment 56: score=328.0 e_value=2.2e-14 N=8 chr1&chr5 minus						36-208:	Pso01G39070.0	Prh05G23230.0	1e-177			37-202:	Pse01G15730.0	Pso02G35720.0	0			20- 4:	Pse01G66300.0	Prh04G13220.0	0
70- 4:	Prh02G01100.0	Prh02G02780.0	7e-168			20- 33:	Pse01G29700.0	Pse10G32450.0	6e-109			56- 0:	Pso01G08370.0	Pso05G46690.0	0			## Alignment 37: score=9167.0 e_value=0 N=189 chr1&chr5 plus						37-203:	Pse01G15750.0	Pso02G35740.0	0			20- 5:	Pse01G66320.0	Prh04G13210.0	0
70- 5:	Prh02G01120.0	Prh02G02770.0	0			20- 34:	Pse01G29710.0	Pse10G32460.0	0			56- 1:	Pso01G08410.0	Pso05G46660.0	1e-128			37- 0:	Pso01G29980.0	Prh05G14210.0	0			37-204:	Pse01G15800.0	Pso02G35750.0	0			20- 6:	Pse01G66350.0	Prh04G13200.0	2e-138
70- 6:	Prh02G01130.0	Prh02G02700.0	0			20- 35:	Pse01G29720.0	Pse10G32480.0	9e-72			56- 2:	Pso01G08560.0	Pso05G46550.0	2e-110			37- 1:	Pso01G30110.0	Prh05G14220.0	0			37-205:	Pse01G15810.0	Pso02G35760.0	4e-84			20- 7:	Pse01G66360.0	Prh04G13160.0	2e-124
70- 7:	Prh02G01150.0	Prh02G02660.0	2e-46			20- 36:	Pse01G29730.0	Pse10G32490.0	0			56- 3:	Pso01G08640.0	Pso05G46460.0	0			37- 2:	Pso01G30280.0	Prh05G14320.0	2e-52			37-206:	Pse01G15820.0	Pso02G35770.0	0			20- 8:	Pse01G66370.0	Prh04G13150.0	0
70- 8:	Prh02G01190.0	Prh02G02590.0	5e-61			20- 37:	Pse01G29740.0	Pse10G32500.0	0			56- 4:	Pso01G08880.0	Pso05G46370.0	0			37- 3:	Pso01G30510.0	Prh05G14330.0	0			37-207:	Pse01G15840.0	Pso02G35780.0	0			20- 9:	Pse01G66390.0	Prh04G13140.0	0
70- 9:	Prh02G01230.0	Prh02G02550.0	3e-31			20- 38:	Pse01G29750.0	Pse10G32510.0	1e-122			56- 5:	Pso01G08940.0	Pso05G46360.0	0			37- 4:	Pso01G30550.0	Prh05G14340.0	0			37-208:	Pse01G15850.0	Pso02G35800.0	5e-113			20- 10:	Pse01G66410.0	Prh04G13110.0	0
70- 10:	Prh02G01260.0	Prh02G02460.0	0			20- 39:	Pse01G29760.0	Pse10G32520.0	1e-85			56- 6:	Pso01G08990.0	Pso05G46340.0	0			37- 5:	Pso01G30700.0	Prh05G14370.0	0			37-209:	Pse01G15860.0	Pso02G35820.0	0			20- 11:	Pse01G66430.0	Prh04G13100.0	0
70- 11:	Prh02G01300.0	Prh02G02390.0	0			20- 40:	Pse01G29770.0	Pse10G32530.0	0			56- 7:	Pso01G09150.0	Pso05G46270.0	5e-08			37- 6:	Pso01G30710.0	Prh05G14380.0	0			37-210:	Pse01G15880.0	Pso02G35840.0	1e-93			20- 12:	Pse01G66480.0	Prh04G13090.0	0
70- 12:	Prh02G01310.0	Prh02G02380.0	0			20- 41:	Pse01G29790.0	Pse10G32540.0	4e-35			## Alignment 57: score=290.0 e_value=2.1e-10 N=7 chr1&chr5 minus						37- 7:	Pso01G30720.0	Prh05G14390.0	0			37-211:	Pse01G15890.0	Pso02G35850.0	0			20- 13:	Pse01G66490.0	Prh04G13080.0	0
70- 13:	Prh02G01360.0	Prh02G02240.0	2e-17			20- 42:	Pse01G29810.0	Pse10G32560.0	2e-73			57- 0:	Pso01G04460.0	Pso05G50500.0	2e-71			37- 8:	Pso01G30750.0	Prh05G14430.0	0			37-212:	Pse01G15900.0	Pso02G35860.0	0			20- 14:	Pse01G66500.0	Prh04G13070.0	1e-60
## Alignment 71: score=558.0 e_value=4.2e-29 N=12 chr2&chr2 minus						20- 43:	Pse01G29830.0	Pse10G32580.0	2e-122			57- 1:	Pso01G04570.0	Pso05G50430.0	0			37- 9:	Pso01G30760.0	Prh05G14440.0	0			37-213:	Pse01G15960.0	Pso02G35900.0	1e-109			## Alignment 21: score=690.0 e_value=9e-38 N=14 chr1&chr4 minus
71- 0:	Prh02G14780.0	Prh02G15920.0	6e-104			20- 44:	Pse01G29850.0	Pse10G32590.0	1e-153			57- 2:	Pso01G04740.0	Pso05G50370.0	2e-165			37- 10:	Pso01G30770.0	Prh05G14460.0	0			37-214:	Pse01G15970.0	Pso02G35920.0	0			21- 0:	Pse01G71160.0	Prh04G16210.0	0
71- 1:	Prh02G14800.0	Prh02G15900.0	0			20- 45:	Pse01G29860.0	Pse10G32600.0	2e-98			57- 3:	Pso01G04830.0	Pso05G50240.0	2e-59			37- 11:	Pso01G30780.0	Prh05G14470.0	0			37-215:	Pse01G15980.0	Pso02G35930.0	0			21- 1:	Pse01G71170.0	Prh04G16190.0	1e-121
71- 2:	Prh02G14810.0	Prh02G15890.0	0			20- 46:	Pse01G29870.0	Pse10G32610.0	2e-166			57- 4:	Pso01G04920.0	Pso05G50160.0	3e-24			37- 12:	Pso01G30790.0	Prh05G14480.0	0			37-216:	Pse01G15990.0	Pso02G35940.0	1e-152			21- 2:	Pse01G71190.0	Prh04G16180.0	5e-106
71- 3:	Prh02G14820.0	Prh02G15870.0	1e-123			20- 47:	Pse01G29890.0	Pse10G32630.0	0			57- 5:	Pso01G04990.0	Pso05G50100.0	0			37- 13:	Pso01G30800.0	Prh05G14490.0	0			37-217:	Pse01G16070.0	Pso02G35970.0	9e-119			21- 3:	Pse01G71210.0	Prh04G16170.0	0
71- 4:	Prh02G14840.0	Prh02G15860.0	0			20- 48:	Pse01G30100.0	Pse10G32650.0	0			57- 6:	Pso01G05080.0	Pso05G50040.0	0			37- 14:	Pso01G30810.0	Prh05G14500.0	0			37-218:	Pse01G16090.0	Pso02G35990.0	0			21- 4:	Pse01G71220.0	Prh04G16160.0	7e-116
71- 5:	Prh02G14860.0	Prh02G15800.0	0			20- 49:	Pse01G30110.0	Pse10G32660.0	0			## Alignment 58: score=272.0 e_value=7.1e-10 N=6 chr1&chr5 minus						37- 15:	Pso01G30830.0	Prh05G14520.0	9e-97			37-219:	Pse01G16100.0	Pso02G36000.0	0			21- 5:	Pse01G71240.0	Prh04G16150.0	0
71- 6:	Prh02G14910.0	Prh02G15730.0	0			20- 50:	Pse01G30140.0	Pse10G32670.0	1e-83			58- 0:	Pso01G25090.0	Pso05G35570.0	2e-33			37- 16:	Pso01G30840.0	Prh05G14530.0	0			37-220:	Pse01G16150.0	Pso02G36070.0	0			21- 6:	Pse01G71260.0	Prh04G16140.0	0
71- 7:	Prh02G14920.0	Prh02G15720.0	0			20- 51:	Pse01G30150.0	Pse10G32680.0	0			58- 1:	Pso01G25240.0	Pso05G35530.0	5e-13			37- 17:	Pso01G30850.0	Prh05G14540.0	0			37-221:	Pse01G16160.0	Pso02G36080.0	0			21- 7:	Pse01G71300.0	Prh04G16110.0	5e-122
71- 8:	Prh02G14990.0	Prh02G15640.0	0			20- 52:	Pse01G30160.0	Pse10G32690.0	0			58- 2:	Pso01G25310.0	Pso05G35500.0	7e-17			37- 18:	Pso01G30890.0	Prh05G14550.0	0			37-222:	Pse01G16170.0	Pso02G36100.0	1e-104			21- 8:	Pse01G71330.0	Prh04G16100.0	0
71- 9:	Prh02G15040.0	Prh02G15600.0	8e-93			20- 53:	Pse01G30170.0	Pse10G32700.0	7e-130			58- 3:	Pso01G25330.0	Pso05G35480.0	2e-43			37- 19:	Pso01G30920.0	Prh05G14570.0	3e-88			37-223:	Pse01G16180.0	Pso02G36110.0	0			21- 9:	Pse01G71340.0	Prh04G16090.0	1e-77
71- 10:	Prh02G15130.0	Prh02G15480.0	3e-71			20- 54:	Pse01G30180.0	Pse10G32710.0	3e-96			58- 4:	Pso01G25340.0	Pso05G35470.0	2e-37			37- 20:	Pso01G30930.0	Prh05G14580.0	0			37-224:	Pse01G16190.0	Pso02G36120.0	0			21- 10:	Pse01G71350.0	Prh04G16080.0	8e-122
71- 11:	Prh02G15170.0	Prh02G15410.0	2e-54			20- 55:	Pse01G30190.0	Pse10G32720.0	0			58- 5:	Pso01G25400.0	Pso05G35390.0	5e-69			37- 21:	Pso01G30950.0	Prh05G14590.0	0			37-225:	Pse01G16290.0	Pso02G36150.0	7e-152			21- 11:	Pse01G71360.0	Prh04G16070.0	0
## Alignment 72: score=556.0 e_value=2.7e-32 N=12 chr2&chr2 minus						20- 56:	Pse01G30200.0	Pse10G32740.0	0			## Alignment 59: score=3967.0 e_value=0 N=81 chr1&chr6 plus						37- 22:	Pso01G30960.0	Prh05G14610.0	0			37-226:	Pse01G16330.0	Pso02G36160.0	3e-180			21- 12:	Pse01G71370.0	Prh04G16060.0	0
72- 0:	Prh02G22130.0	Prh02G22990.0	1e-141			20- 57:	Pse01G30210.0	Pse10G32750.0	0			59- 0:	Pso01G42950.0	Pso06G12210.0	4e-153			37- 23:	Pso01G31000.0	Prh05G14620.0	0			37-227:	Pse01G16350.0	Pso02G36170.0	0			21- 13:	Pse01G71380.0	Prh04G16050.0	2e-70
72- 1:	Prh02G22180.0	Prh02G22970.0	4e-76			20- 58:	Pse01G30220.0	Pse10G32760.0	0			59- 1:	Pso01G42980.0	Pso06G12240.0	0			37- 24:	Pso01G31010.0	Prh05G14640.0	9e-176			37-228:	Pse01G16360.0	Pso02G36180.0	0			## Alignment 22: score=678.0 e_value=5.8e-39 N=14 chr1&chr4 minus
72- 2:	Prh02G22300.0	Prh02G22950.0	2e-166			20- 59:	Pse01G30400.0	Pse10G32950.0	0			59- 2:	Pso01G42990.0	Pso06G12250.0	0			37- 25:	Pso01G31040.0	Prh05G14660.0	0			37-229:	Pse01G16390.0	Pso02G36200.0	0			22- 0:	Pse01G68220.0	Prh04G14290.0	2e-116
72- 3:	Prh02G22330.0	Prh02G22940.0	2e-35			20- 60:	Pse01G30520.0	Pse10G33130.0	0			59- 3:	Pso01G43000.0	Pso06G12260.0	0			37- 26:	Pso01G31050.0	Prh05G14670.0	4e-175			37-230:	Pse01G16400.0	Pso02G36210.0	0			22- 1:	Pse01G68300.0	Prh04G14150.0	0
72- 4:	Prh02G22360.0	Prh02G22920.0	0			20- 61:	Pse01G30530.0	Pse10G33140.0	4e-57			59- 4:	Pso01G43160.0	Pso06G12420.0	0			37- 27:	Pso01G31060.0	Prh05G14680.0	0			37-231:	Pse01G16410.0	Pso02G36220.0	0			22- 2:	Pse01G68330.0	Prh04G14130.0	0
72- 5:	Prh02G22400.0	Prh02G22900.0	4e-177			20- 62:	Pse01G30550.0	Pse10G33150.0	0			59- 5:	Pso01G43310.0	Pso06G12560.0	0			37- 28:	Pso01G31070.0	Prh05G14690.0	4e-114			37-232:	Pse01G16450.0	Pso02G36250.0	0			22- 3:	Pse01G68380.0	Prh04G14110.0	0
72- 6:	Prh02G22450.0	Prh02G22890.0	7e-48			20- 63:	Pse01G30570.0	Pse10G33160.0	3e-123			59- 6:	Pso01G43320.0	Pso06G12570.0	5e-157			37- 29:	Pso01G31080.0	Prh05G14710.0	0			37-233:	Pse01G16460.0	Pso02G36260.0	0			22- 4:	Pse01G68390.0	Prh04G14100.0	0
72- 7:	Prh02G22520.0	Prh02G22880.0	0			20- 64:	Pse01G30580.0	Pse10G33170.0	2e-97			59- 7:	Pso01G43340.0	Pso06G12600.0	0			37- 30:	Pso01G31090.0	Prh05G14720.0	8e-178			37-234:	Pse01G16480.0	Pso02G36280.0	5e-125			22- 5:	Pse01G68400.0	Prh04G14090.0	0
72- 8:	Prh02G22530.0	Prh02G22870.0	0			20- 65:	Pse01G30590.0	Pse10G33190.0	5e-133			59- 8:	Pso01G43350.0	Pso06G12620.0	0			37- 31:	Pso01G31100.0	Prh05G14730.0	0			37-235:	Pse01G16490.0	Pso02G36290.0	2e-83			22- 6:	Pse01G68410.0	Prh04G14070.0	2e-158
72- 9:	Prh02G22540.0	Prh02G22850.0	3e-159			20- 66:	Pse01G30610.0	Pse10G33200.0	0			59- 9:	Pso01G43360.0	Pso06G12630.0	0			37- 32:	Pso01G31120.0	Prh05G14740.0	5e-79			37-236:	Pse01G16500.0	Pso02G36310.0	0			22- 7:	Pse01G68420.0	Prh04G14060.0	0
72- 10:	Prh02G22550.0	Prh02G22840.0	3e-129			20- 67:	Pse01G30630.0	Pse10G33240.0	1e-139			59- 10:	Pso01G43370.0	Pso06G12640.0	0			37- 33:	Pso01G31140.0	Prh05G14760.0	0			37-237:	Pse01G16540.0	Pso02G36330.0	9e-144			22- 8:	Pse01G68430.0	Prh04G14050.0	0
72- 11:	Prh02G22670.0	Prh02G22740.0	6e-157			20- 68:	Pse01G30640.0	Pse10G33270.0	0			59- 11:	Pso01G43380.0	Pso06G12660.0	0			37- 34:	Pso01G31150.0	Prh05G14790.0	0			37-238:	Pse01G16560.0	Pso02G36350.0	0			22- 9:	Pse01G68440.0	Prh04G14040.0	0
## Alignment 73: score=545.0 e_value=2.3e-33 N=13 chr2&chr2 minus						20- 69:	Pse01G30650.0	Pse10G33290.0	0			59- 12:	Pso01G43390.0	Pso06G12670.0	3e-118			37- 35:	Pso01G31160.0	Prh05G14810.0	0			37-239:	Pse01G16570.0	Pso02G36360.0	0			22- 10:	Pse01G68450.0	Prh04G14020.0	0
73- 0:	Prh02G25950.0	Prh02G48830.0	3e-150			20- 70:	Pse01G30660.0	Pse10G33310.0	1e-92			59- 13:	Pso01G43400.0	Pso06G12680.0	0			37- 36:	Pso01G31170.0	Prh05G14820.0	3e-48			37-240:	Pse01G16580.0	Pso02G36380.0	6e-166			22- 11:	Pse01G68460.0	Prh04G14010.0	0
73- 1:	Prh02G25980.0	Prh02G48790.0	3e-45			20- 71:	Pse01G30670.0	Pse10G33320.0	0			59- 14:	Pso01G43440.0	Pso06G12720.0	2e-132			37- 37:	Pso01G31180.0	Prh05G14830.0	0			37-241:	Pse01G16630.0	Pso02G36410.0	0			22- 12:	Pse01G68480.0	Prh04G13990.0	9e-53
73- 2:	Prh02G26070.0	Prh02G48750.0	0			20- 72:	Pse01G30680.0	Pse10G33330.0	2e-103			59- 15:	Pso01G43450.0	Pso06G12730.0	0			37- 38:	Pso01G31190.0	Prh05G14850.0	0			37-242:	Pse01G16680.0	Pso02G36430.0	0			22- 13:	Pse01G68490.0	Prh04G13980.0	0
73- 3:	Prh02G26250.0	Prh02G48690.0	5e-149			20- 73:	Pse01G30690.0	Pse10G33340.0	0			59- 16:	Pso01G43470.0	Pso06G12740.0	0			37- 39:	Pso01G31230.0	Prh05G14860.0	1e-101			37-243:	Pse01G16690.0	Pso02G36440.0	7e-77			## Alignment 23: score=621.0 e_value=1.9e-43 N=13 chr1&chr4 minus
73- 4:	Prh02G26390.0	Prh02G48660.0	2e-179			20- 74:	Pse01G30700.0	Pse10G33350.0	9e-178			59- 17:	Pso01G43480.0	Pso06G12760.0	2e-102			37- 40:	Pso01G31240.0	Prh05G14880.0	0			37-244:	Pse01G16750.0	Pso02G36460.0	0			23- 0:	Pse01G24270.0	Prh04G08880.0	9e-67
73- 5:	Prh02G26400.0	Prh02G48650.0	1e-157			20- 75:	Pse01G30710.0	Pse10G33360.0	0			59- 18:	Pso01G43500.0	Pso06G12780.0	1e-22			37- 41:	Pso01G31250.0	Prh05G14900.0	0			37-245:	Pse01G16760.0	Pso02G36500.0	0			23- 1:	Pse01G24430.0	Prh04G08700.0	9e-163
73- 6:	Prh02G26420.0	Prh02G48640.0	0			20- 76:	Pse01G30720.0	Pse10G33380.0	0			59- 19:	Pso01G43510.0	Pso06G12810.0	0			37- 42:	Pso01G31280.0	Prh05G14910.0	0			37-246:	Pse01G16800.0	Pso02G36510.0	0			23- 2:	Pse01G24440.0	Prh04G08690.0	5e-136
73- 7:	Prh02G26430.0	Prh02G48610.0	3e-74			20- 77:	Pse01G30730.0	Pse10G33390.0	0			59- 20:	Pso01G43520.0	Pso06G12830.0	7e-42			37- 43:	Pso01G31290.0	Prh05G14920.0	0			37-247:	Pse01G16810.0	Pso02G36520.0	0			23- 3:	Pse01G24460.0	Prh04G08680.0	0
73- 8:	Prh02G26660.0	Prh02G48560.0	2e-35			20- 78:	Pse01G30740.0	Pse10G33400.0	2e-158			59- 21:	Pso01G43530.0	Pso06G12840.0	7e-50			37- 44:	Pso01G31360.0	Prh05G14960.0	2e-105			37-248:	Pse01G16820.0	Pso02G36530.0	3e-122			23- 4:	Pse01G24470.0	Prh04G08670.0	0
73- 9:	Prh02G26870.0	Prh02G48550.0	0			20- 79:	Pse01G30750.0	Pse10G33410.0	0			59- 22:	Pso01G43540.0	Pso06G12850.0	0			37- 45:	Pso01G31410.0	Prh05G15010.0	0			37-249:	Pse01G16840.0	Pso02G36550.0	0			23- 5:	Pse01G24480.0	Prh04G08660.0	0
73- 10:	Prh02G26890.0	Prh02G48520.0	8e-132			20- 80:	Pse01G30770.0	Pse10G33440.0	8e-42			59- 23:	Pso01G43550.0	Pso06G12860.0	0			37- 46:	Pso01G31420.0	Prh05G15030.0	0			37-250:	Pse01G16890.0	Pso02G36590.0	0			23- 6:	Pse01G24490.0	Prh04G08650.0	0
73- 11:	Prh02G26990.0	Prh02G48510.0	4e-103			20- 81:	Pse01G30800.0	Pse10G33480.0	0			59- 24:	Pso01G43560.0	Pso06G12880.0	2e-141			37- 47:	Pso01G31450.0	Prh05G15040.0	0			37-251:	Pse01G16920.0	Pso02G36620.0	0			23- 7:	Pse01G24500.0	Prh04G08640.0	6e-162
73- 12:	Prh02G27080.0	Prh02G48460.0	0			20- 82:	Pse01G30810.0	Pse10G33500.0	0			59- 25:	Pso01G43570.0	Pso06G12890.0	0			37- 48:	Pso01G31460.0	Prh05G15050.0	1e-87			37-252:	Pse01G16930.0	Pso02G36630.0	1e-106			23- 8:	Pse01G24570.0	Prh04G08580.0	0
## Alignment 74: score=432.0 e_value=1.4e-21 N=10 chr2&chr2 minus						20- 83:	Pse01G30820.0	Pse10G33510.0	2e-53			59- 26:	Pso01G43580.0	Pso06G12900.0	3e-171			37- 49:	Pso01G31470.0	Prh05G15060.0	1e-99			37-253:	Pse01G16940.0	Pso02G36640.0	0			23- 9:	Pse01G24580.0	Prh04G08570.0	3e-146
74- 0:	Prh02G00010.0	Prh02G03370.0	1e-07			20- 84:	Pse01G30860.0	Pse10G33530.0	0			59- 27:	Pso01G43590.0	Pso06G12910.0	0			37- 50:	Pso01G31480.0	Prh05G15070.0	0			37-254:	Pse01G16980.0	Pso02G36650.0	0			23- 10:	Pse01G24600.0	Prh04G08560.0	0
74- 1:	Prh02G00050.0	Prh02G03340.0	6e-15			20- 85:	Pse01G30870.0	Pse10G33540.0	0			59- 28:	Pso01G43600.0	Pso06G12920.0	6e-151			37- 51:	Pso01G31490.0	Prh05G15100.0	8e-144			37-255:	Pse01G16990.0	Pso02G36660.0	0			23- 11:	Pse01G24610.0	Prh04G08550.0	0
74- 2:	Prh02G00150.0	Prh02G03270.0	0			20- 86:	Pse01G30890.0	Pse10G33550.0	0			59- 29:	Pso01G43620.0	Pso06G12950.0	1e-169			37- 52:	Pso01G31500.0	Prh05G15110.0	0			37-256:	Pse01G17000.0	Pso02G36670.0	0			23- 12:	Pse01G24660.0	Prh04G08510.0	0
74- 3:	Prh02G00160.0	Prh02G03220.0	0			20- 87:	Pse01G30900.0	Pse10G33560.0	2e-113			59- 30:	Pso01G43630.0	Pso06G12960.0	0			37- 53:	Pso01G31520.0	Prh05G15120.0	0			37-257:	Pse01G17010.0	Pso02G36680.0	4e-92			## Alignment 24: score=556.0 e_value=2.1e-32 N=13 chr1&chr4 minus
74- 4:	Prh02G00280.0	Prh02G03160.0	9e-07			20- 88:	Pse01G30910.0	Pse10G33570.0	2e-115			59- 31:	Pso01G43640.0	Pso06G12970.0	3e-112			37- 54:	Pso01G31530.0	Prh05G15140.0	0			37-258:	Pse01G17030.0	Pso02G36690.0	0			24- 0:	Pse01G58820.0	Prh04G17450.0	2e-44
74- 5:	Prh02G00430.0	Prh02G03020.0	1e-40			20- 89:	Pse01G30920.0	Pse10G33580.0	0			59- 32:	Pso01G43660.0	Pso06G12990.0	3e-67			37- 55:	Pso01G31540.0	Prh05G15150.0	0			37-259:	Pse01G17040.0	Pso02G36700.0	0			24- 1:	Pse01G58840.0	Prh04G17360.0	0
74- 6:	Prh02G00460.0	Prh02G02970.0	0			20- 90:	Pse01G30930.0	Pse10G33590.0	0			59- 33:	Pso01G43670.0	Pso06G13000.0	0			37- 56:	Pso01G31560.0	Prh05G15180.0	0			37-260:	Pse01G17050.0	Pso02G36720.0	0			24- 2:	Pse01G58980.0	Prh04G17130.0	0
74- 7:	Prh02G00570.0	Prh02G02960.0	3e-78			20- 91:	Pse01G30940.0	Pse10G33600.0	8e-112			59- 34:	Pso01G43680.0	Pso06G13010.0	0			37- 57:	Pso01G31570.0	Prh05G15190.0	0			37-261:	Pse01G17060.0	Pso02G36750.0	0			24- 3:	Pse01G59020.0	Prh04G17070.0	3e-71
74- 8:	Prh02G00580.0	Prh02G02950.0	4e-100			20- 92:	Pse01G30960.0	Pse10G33640.0	0			59- 35:	Pso01G43690.0	Pso06G13020.0	0			37- 58:	Pso01G31580.0	Prh05G15200.0	3e-170			37-262:	Pse01G17120.0	Pso02G36780.0	0			24- 4:	Pse01G59100.0	Prh04G17040.0	2e-35
74- 9:	Prh02G00720.0	Prh02G02940.0	3e-143			20- 93:	Pse01G30970.0	Pse10G33720.0	0			59- 36:	Pso01G43700.0	Pso06G13030.0	0			37- 59:	Pso01G31590.0	Prh05G15210.0	0			37-263:	Pse01G17130.0	Pso02G36790.0	0			24- 5:	Pse01G59110.0	Prh04G17010.0	2e-19
## Alignment 75: score=383.0 e_value=5.8e-20 N=9 chr2&chr2 minus						20- 94:	Pse01G30980.0	Pse10G33730.0	2e-139			59- 37:	Pso01G43720.0	Pso06G13060.0	1e-63			37- 60:	Pso01G31600.0	Prh05G15230.0	0			37-264:	Pse01G17160.0	Pso02G36830.0	0			24- 6:	Pse01G59130.0	Prh04G16990.0	4e-24
75- 0:	Prh02G04060.0	Prh02G46490.0	0			20- 95:	Pse01G30990.0	Pse10G33750.0	0			59- 38:	Pso01G43730.0	Pso06G13070.0	1e-102			37- 61:	Pso01G31620.0	Prh05G15250.0	2e-122			37-265:	Pse01G17210.0	Pso02G36930.0	0			24- 7:	Pse01G59200.0	Prh04G16870.0	1e-102
75- 1:	Prh02G04100.0	Prh02G46480.0	0			20- 96:	Pse01G31000.0	Pse10G33760.0	3e-139			59- 39:	Pso01G43740.0	Pso06G13080.0	0			37- 62:	Pso01G31630.0	Prh05G15260.0	0			37-266:	Pse01G17270.0	Pso02G36990.0	4e-105			24- 8:	Pse01G59400.0	Prh04G16820.0	4e-42
75- 2:	Prh02G04300.0	Prh02G46380.0	2e-118			20- 97:	Pse01G31040.0	Pse10G33790.0	0			59- 40:	Pso01G43750.0	Pso06G13090.0	0			37- 63:	Pso01G31640.0	Prh05G15290.0	0			37-267:	Pse01G17280.0	Pso02G37000.0	0			24- 9:	Pse01G59410.0	Prh04G16810.0	0
75- 3:	Prh02G04310.0	Prh02G46360.0	3e-127			20- 98:	Pse01G31060.0	Pse10G33800.0	4e-179			59- 41:	Pso01G43760.0	Pso06G13100.0	0			37- 64:	Pso01G31650.0	Prh05G15300.0	0			37-268:	Pse01G17300.0	Pso02G37010.0	0			24- 10:	Pse01G59430.0	Prh04G16780.0	8e-161
75- 4:	Prh02G04320.0	Prh02G46340.0	0			20- 99:	Pse01G31070.0	Pse10G33810.0	0			59- 42:	Pso01G43770.0	Pso06G13110.0	0			37- 65:	Pso01G31660.0	Prh05G15310.0	2e-154			37-269:	Pse01G17320.0	Pso02G37030.0	1e-56			24- 11:	Pse01G59550.0	Prh04G16690.0	5e-104
75- 5:	Prh02G04540.0	Prh02G46300.0	1e-72			20-100:	Pse01G31080.0	Pse10G33820.0	0			59- 43:	Pso01G43780.0	Pso06G13120.0	0			37- 66:	Pso01G31680.0	Prh05G15330.0	0			37-270:	Pse01G17330.0	Pso02G37040.0	0			24- 12:	Pse01G59560.0	Prh04G16620.0	3e-104
75- 6:	Prh02G04620.0	Prh02G46290.0	2e-50			20-101:	Pse01G31090.0	Pse10G33830.0	0			59- 44:	Pso01G43790.0	Pso06G13130.0	1e-101			37- 67:	Pso01G31700.0	Prh05G15460.0	2e-95			37-271:	Pse01G17350.0	Pso02G37050.0	0			## Alignment 25: score=544.0 e_value=1.1e-27 N=11 chr1&chr4 minus
75- 7:	Prh02G04740.0	Prh02G46280.0	6e-161			20-102:	Pse01G31100.0	Pse10G33840.0	2e-123			59- 45:	Pso01G43800.0	Pso06G13140.0	0			37- 68:	Pso01G31710.0	Prh05G15470.0	9e-90			37-272:	Pse01G17360.0	Pso02G37060.0	0			25- 0:	Pse01G75330.0	Prh04G28650.0	1e-51
75- 8:	Prh02G04780.0	Prh02G46230.0	0			20-103:	Pse01G31110.0	Pse10G33850.0	0			59- 46:	Pso01G43810.0	Pso06G13150.0	0			37- 69:	Pso01G31720.0	Prh05G15490.0	0			37-273:	Pse01G17370.0	Pso02G37110.0	0			25- 1:	Pse01G75360.0	Prh04G28640.0	0
## Alignment 76: score=340.0 e_value=1.5e-17 N=7 chr2&chr2 minus						20-104:	Pse01G31290.0	Pse10G33980.0	0			59- 47:	Pso01G43820.0	Pso06G13160.0	3e-127			37- 70:	Pso01G31740.0	Prh05G15500.0	0			37-274:	Pse01G17380.0	Pso02G37120.0	1e-156			25- 2:	Pse01G75370.0	Prh04G28630.0	0
76- 0:	Prh02G17620.0	Prh02G18120.0	0			20-105:	Pse01G31420.0	Pse10G34110.0	0			59- 48:	Pso01G43840.0	Pso06G13170.0	0			37- 71:	Pso01G31760.0	Prh05G15510.0	0			37-275:	Pse01G17390.0	Pso02G37130.0	0			25- 3:	Pse01G75380.0	Prh04G28620.0	4e-89
76- 1:	Prh02G17690.0	Prh02G18060.0	0			20-106:	Pse01G31430.0	Pse10G34120.0	0			59- 49:	Pso01G43860.0	Pso06G13190.0	0			37- 72:	Pso01G31770.0	Prh05G15520.0	8e-85			37-276:	Pse01G17410.0	Pso02G37140.0	6e-16			25- 4:	Pse01G75400.0	Prh04G28610.0	0
76- 2:	Prh02G17700.0	Prh02G18050.0	4e-69			20-107:	Pse01G31440.0	Pse10G34130.0	0			59- 50:	Pso01G43870.0	Pso06G13200.0	2e-88			37- 73:	Pso01G31780.0	Prh05G15530.0	0			37-277:	Pse01G17440.0	Pso02G37150.0	3e-63			25- 5:	Pse01G75420.0	Prh04G28600.0	4e-151
76- 3:	Prh02G17710.0	Prh02G18040.0	2e-73			20-108:	Pse01G31460.0	Pse10G34150.0	0			59- 51:	Pso01G43880.0	Pso06G13210.0	0			37- 74:	Pso01G31790.0	Prh05G15550.0	2e-112			37-278:	Pse01G17450.0	Pso02G37160.0	0			25- 6:	Pse01G75430.0	Prh04G28590.0	2e-72
76- 4:	Prh02G17720.0	Prh02G18020.0	2e-111			20-109:	Pse01G31470.0	Pse10G34190.0	0			59- 52:	Pso01G43900.0	Pso06G13240.0	0			37- 75:	Pso01G31800.0	Prh05G15560.0	1e-149			37-279:	Pse01G17460.0	Pso02G37180.0	0			25- 7:	Pse01G75450.0	Prh04G28580.0	0
76- 5:	Prh02G17730.0	Prh02G18000.0	3e-69			20-110:	Pse01G31480.0	Pse10G34200.0	0			59- 53:	Pso01G43930.0	Pso06G13270.0	3e-45			37- 76:	Pso01G31810.0	Prh05G15580.0	0			37-280:	Pse01G17470.0	Pso02G37190.0	0			25- 8:	Pse01G75460.0	Prh04G28560.0	0
76- 6:	Prh02G17760.0	Prh02G17980.0	3e-112			20-111:	Pse01G31500.0	Pse10G34210.0	1e-158			59- 54:	Pso01G43970.0	Pso06G13310.0	0			37- 77:	Pso01G31830.0	Prh05G15600.0	0			37-281:	Pse01G17530.0	Pso02G37200.0	0			25- 9:	Pse01G75470.0	Prh04G28550.0	0
## Alignment 77: score=319.0 e_value=1.4e-16 N=8 chr2&chr2 minus						20-112:	Pse01G31520.0	Pse10G34230.0	4e-135			59- 55:	Pso01G43990.0	Pso06G13320.0	0			37- 78:	Pso01G31840.0	Prh05G15610.0	0			37-282:	Pse01G17620.0	Pso02G37250.0	0			25- 10:	Pse01G75480.0	Prh04G28540.0	0
77- 0:	Prh02G09330.0	Prh02G57370.0	7e-38			20-113:	Pse01G31530.0	Pse10G34240.0	0			59- 56:	Pso01G44030.0	Pso06G13370.0	0			37- 79:	Pso01G31850.0	Prh05G15620.0	0			37-283:	Pse01G17640.0	Pso02G37270.0	0			## Alignment 26: score=531.0 e_value=4.5e-31 N=11 chr1&chr4 minus
77- 1:	Prh02G09410.0	Prh02G57360.0	0			20-114:	Pse01G31540.0	Pse10G34250.0	0			59- 57:	Pso01G44050.0	Pso06G13400.0	0			37- 80:	Pso01G31870.0	Prh05G15630.0	0			37-284:	Pse01G17650.0	Pso02G37280.0	6e-63			26- 0:	Pse01G64360.0	Prh04G09930.0	0
77- 2:	Prh02G09420.0	Prh02G57330.0	0			20-115:	Pse01G31550.0	Pse10G34260.0	0			59- 58:	Pso01G44070.0	Pso06G13410.0	0			37- 81:	Pso01G31880.0	Prh05G15640.0	1e-161			37-285:	Pse01G17660.0	Pso02G37290.0	0			26- 1:	Pse01G64390.0	Prh04G09900.0	0
77- 3:	Prh02G09430.0	Prh02G57320.0	3e-53			20-116:	Pse01G31560.0	Pse10G34270.0	0			59- 59:	Pso01G44090.0	Pso06G13430.0	1e-47			37- 82:	Pso01G31890.0	Prh05G15650.0	0			37-286:	Pse01G17670.0	Pso02G37310.0	0			26- 2:	Pse01G64400.0	Prh04G09890.0	0
77- 4:	Prh02G09570.0	Prh02G57290.0	2e-143			20-117:	Pse01G31580.0	Pse10G34300.0	5e-106			59- 60:	Pso01G44100.0	Pso06G13440.0	0			37- 83:	Pso01G31900.0	Prh05G15660.0	3e-81			37-287:	Pse01G17690.0	Pso02G37360.0	0			26- 3:	Pse01G64410.0	Prh04G09870.0	0
77- 5:	Prh02G09810.0	Prh02G57170.0	2e-50			20-118:	Pse01G31650.0	Pse10G34310.0	0			59- 61:	Pso01G44110.0	Pso06G13450.0	2e-93			37- 84:	Pso01G31910.0	Prh05G15670.0	2e-86			37-288:	Pse01G17700.0	Pso02G37370.0	3e-177			26- 4:	Pse01G64460.0	Prh04G09850.0	1e-165
77- 6:	Prh02G10070.0	Prh02G57030.0	3e-83			20-119:	Pse01G31660.0	Pse10G34320.0	2e-123			59- 62:	Pso01G44120.0	Pso06G13470.0	6e-112			37- 85:	Pso01G31940.0	Prh05G15710.0	0			37-289:	Pse01G17710.0	Pso02G37380.0	0			26- 5:	Pse01G64480.0	Prh04G09840.0	0
77- 7:	Prh02G10190.0	Prh02G57020.0	0			20-120:	Pse01G31670.0	Pse10G34330.0	0			59- 63:	Pso01G44130.0	Pso06G13480.0	0			37- 86:	Pso01G31990.0	Prh05G15730.0	0			37-290:	Pse01G17720.0	Pso02G37400.0	8e-141			26- 6:	Pse01G64520.0	Prh04G09750.0	0
## Alignment 78: score=298.0 e_value=5.2e-15 N=7 chr2&chr2 minus						20-121:	Pse01G31680.0	Pse10G34340.0	0			59- 64:	Pso01G44140.0	Pso06G13490.0	1e-82			37- 87:	Pso01G32020.0	Prh05G15750.0	0			37-291:	Pse01G17730.0	Pso02G37410.0	0			26- 7:	Pse01G64530.0	Prh04G09740.0	0
78- 0:	Prh02G00100.0	Prh02G53940.0	1e-99			20-122:	Pse01G31690.0	Pse10G34350.0	0			59- 65:	Pso01G44160.0	Pso06G13510.0	0			37- 88:	Pso01G32030.0	Prh05G15760.0	0			37-292:	Pse01G17750.0	Pso02G37420.0	0			26- 8:	Pse01G64540.0	Prh04G09730.0	0
78- 1:	Prh02G00250.0	Prh02G53700.0	1e-78			20-123:	Pse01G31700.0	Pse10G34360.0	3e-128			59- 66:	Pso01G44170.0	Pso06G13520.0	0			37- 89:	Pso01G32050.0	Prh05G15770.0	0			37-293:	Pse01G17780.0	Pso02G37450.0	0			26- 9:	Pse01G64550.0	Prh04G09710.0	0
78- 2:	Prh02G00270.0	Prh02G53680.0	0			20-124:	Pse01G31710.0	Pse10G34370.0	0			59- 67:	Pso01G44180.0	Pso06G13530.0	0			37- 90:	Pso01G32060.0	Prh05G15790.0	0			37-294:	Pse01G17790.0	Pso02G37460.0	0			26- 10:	Pse01G64560.0	Prh04G09680.0	0
78- 3:	Prh02G00350.0	Prh02G53660.0	5e-48			20-125:	Pse01G31720.0	Pse10G34400.0	3e-97			59- 68:	Pso01G44200.0	Pso06G13560.0	6e-123			37- 91:	Pso01G32070.0	Prh05G15800.0	0			37-295:	Pse01G17820.0	Pso02G37470.0	0			## Alignment 27: score=395.0 e_value=2.1e-14 N=8 chr1&chr4 minus
78- 4:	Prh02G00380.0	Prh02G53650.0	0			20-126:	Pse01G31740.0	Pse10G34410.0	0			59- 69:	Pso01G44220.0	Pso06G13580.0	3e-154			37- 92:	Pso01G32100.0	Prh05G15820.0	0			37-296:	Pse01G17840.0	Pso02G37490.0	0			27- 0:	Pse01G65590.0	Prh04G10890.0	0
78- 5:	Prh02G00390.0	Prh02G53630.0	0			20-127:	Pse01G31750.0	Pse10G34420.0	0			59- 70:	Pso01G44250.0	Pso06G13630.0	0			37- 93:	Pso01G32110.0	Prh05G15830.0	0			37-297:	Pse01G17850.0	Pso02G37500.0	0			27- 1:	Pse01G65610.0	Prh04G10880.0	2e-82
78- 6:	Prh02G00580.0	Prh02G53560.0	9e-40			20-128:	Pse01G31760.0	Pse10G34430.0	0			59- 71:	Pso01G44270.0	Pso06G13640.0	0			37- 94:	Pso01G32150.0	Prh05G15860.0	2e-156			37-298:	Pse01G17860.0	Pso02G37510.0	0			27- 2:	Pse01G65630.0	Prh04G10870.0	3e-43
## Alignment 79: score=288.0 e_value=3.6e-13 N=7 chr2&chr2 minus						20-129:	Pse01G31780.0	Pse10G34440.0	0			59- 72:	Pso01G44280.0	Pso06G13650.0	0			37- 95:	Pso01G32170.0	Prh05G15900.0	0			37-299:	Pse01G17900.0	Pso02G37520.0	0			27- 3:	Pse01G65640.0	Prh04G10860.0	0
79- 0:	Prh02G07880.0	Prh02G46520.0	3e-163			20-130:	Pse01G31790.0	Pse10G34450.0	0			59- 73:	Pso01G44290.0	Pso06G13670.0	0			37- 96:	Pso01G32190.0	Prh05G15940.0	0			37-300:	Pse01G17910.0	Pso02G37530.0	0			27- 4:	Pse01G65660.0	Prh04G10840.0	0
79- 1:	Prh02G08140.0	Prh02G46380.0	2e-118			20-131:	Pse01G31800.0	Pse10G34460.0	0			59- 74:	Pso01G44310.0	Pso06G13690.0	0			37- 97:	Pso01G32200.0	Prh05G15950.0	0			37-301:	Pse01G17930.0	Pso02G37540.0	0			27- 5:	Pse01G65670.0	Prh04G10830.0	0
79- 2:	Prh02G08290.0	Prh02G46300.0	0			20-132:	Pse01G31810.0	Pse10G34470.0	0			59- 75:	Pso01G44320.0	Pso06G13700.0	0			37- 98:	Pso01G32210.0	Prh05G15960.0	0			37-302:	Pse01G17940.0	Pso02G37550.0	9e-55			27- 6:	Pse01G65690.0	Prh04G10820.0	0
79- 3:	Prh02G08340.0	Prh02G46280.0	5e-163			20-133:	Pse01G31820.0	Pse10G34480.0	0			59- 76:	Pso01G44330.0	Pso06G13710.0	0			37- 99:	Pso01G32230.0	Prh05G15980.0	0			37-303:	Pse01G17960.0	Pso02G37560.0	3e-91			27- 7:	Pse01G65710.0	Prh04G10810.0	7e-144
79- 4:	Prh02G08360.0	Prh02G46230.0	0			20-134:	Pse01G31830.0	Pse10G34490.0	0			59- 77:	Pso01G44340.0	Pso06G13720.0	0			37-100:	Pso01G32240.0	Prh05G15990.0	0			37-304:	Pse01G17970.0	Pso02G37580.0	4e-47			## Alignment 28: score=392.0 e_value=2.8e-18 N=8 chr1&chr4 minus
79- 5:	Prh02G08460.0	Prh02G46210.0	8e-56			20-135:	Pse01G31840.0	Pse10G34500.0	1e-133			59- 78:	Pso01G44360.0	Pso06G13750.0	2e-150			37-101:	Pso01G32260.0	Prh05G16000.0	1e-125			37-305:	Pse01G18020.0	Pso02G37590.0	0			28- 0:	Pse01G68540.0	Prh04G12620.0	0
79- 6:	Prh02G08530.0	Prh02G46170.0	1e-73			20-136:	Pse01G31850.0	Pse10G34510.0	0			59- 79:	Pso01G44370.0	Pso06G13770.0	0			37-102:	Pso01G32280.0	Prh05G16030.0	5e-149			37-306:	Pse01G18030.0	Pso02G37600.0	1e-176			28- 1:	Pse01G68550.0	Prh04G12610.0	0
## Alignment 80: score=285.0 e_value=5.4e-10 N=6 chr2&chr2 minus						20-137:	Pse01G31860.0	Pse10G34520.0	5e-44			59- 80:	Pso01G44380.0	Pso06G13780.0	8e-180			37-103:	Pso01G32290.0	Prh05G16040.0	1e-110			37-307:	Pse01G18040.0	Pso02G37620.0	0			28- 2:	Pse01G68560.0	Prh04G12600.0	1e-91
80- 0:	Prh02G27360.0	Prh02G27680.0	3e-98			20-138:	Pse01G31870.0	Pse10G34530.0	0			## Alignment 60: score=3464.0 e_value=4e-314 N=73 chr1&chr6 plus						37-104:	Pso01G32310.0	Prh05G16050.0	2e-178			37-308:	Pse01G18050.0	Pso02G37630.0	7e-135			28- 3:	Pse01G68570.0	Prh04G12590.0	7e-116
80- 1:	Prh02G27380.0	Prh02G27670.0	0			20-139:	Pse01G31880.0	Pse10G34540.0	0			60- 0:	Pso01G15000.0	Pso06G39810.0	0			37-105:	Pso01G32320.0	Prh05G16060.0	0			37-309:	Pse01G18070.0	Pso02G37640.0	2e-106			28- 4:	Pse01G68590.0	Prh04G12580.0	0
80- 2:	Prh02G27400.0	Prh02G27660.0	0			20-140:	Pse01G31890.0	Pse10G34550.0	5e-120			60- 1:	Pso01G15020.0	Pso06G39820.0	0			37-106:	Pso01G32330.0	Prh05G16070.0	0			37-310:	Pse01G18180.0	Pso02G37660.0	3e-73			28- 5:	Pse01G68600.0	Prh04G12570.0	3e-111
80- 3:	Prh02G27410.0	Prh02G27650.0	0			20-141:	Pse01G31930.0	Pse10G34560.0	0			60- 2:	Pso01G15030.0	Pso06G39830.0	0			37-107:	Pso01G32350.0	Prh05G16090.0	8e-57			37-311:	Pse01G18210.0	Pso02G37680.0	8e-49			28- 6:	Pse01G68610.0	Prh04G12560.0	0
80- 4:	Prh02G27510.0	Prh02G27640.0	7e-171			20-142:	Pse01G31940.0	Pse10G34600.0	0			60- 3:	Pso01G15090.0	Pso06G39840.0	0			37-108:	Pso01G32360.0	Prh05G16100.0	0			37-312:	Pse01G18220.0	Pso02G37690.0	1e-35			28- 7:	Pse01G68690.0	Prh04G12530.0	0
80- 5:	Prh02G27560.0	Prh02G27630.0	0			20-143:	Pse01G32010.0	Pse10G34610.0	0			60- 4:	Pso01G15160.0	Pso06G39850.0	0			37-109:	Pso01G32380.0	Prh05G16120.0	0			37-313:	Pse01G18240.0	Pso02G37800.0	2e-87			## Alignment 29: score=389.0 e_value=6.4e-19 N=9 chr1&chr4 minus
## Alignment 81: score=264.0 e_value=3.4e-09 N=6 chr2&chr2 minus						20-144:	Pse01G32020.0	Pse10G34620.0	0			60- 5:	Pso01G15200.0	Pso06G39860.0	0			37-110:	Pso01G32390.0	Prh05G16130.0	0			37-314:	Pse01G18250.0	Pso02G37810.0	0			29- 0:	Pse01G26580.0	Prh04G15610.0	0
81- 0:	Prh02G07050.0	Prh02G13370.0	2e-42			20-145:	Pse01G32030.0	Pse10G34630.0	0			60- 6:	Pso01G15220.0	Pso06G39880.0	2e-179			37-111:	Pso01G32400.0	Prh05G16150.0	0			37-315:	Pse01G18260.0	Pso02G37850.0	2e-89			29- 1:	Pse01G26620.0	Prh04G15450.0	8e-87
81- 1:	Prh02G07210.0	Prh02G13340.0	3e-159			20-146:	Pse01G32040.0	Pse10G34640.0	0			60- 7:	Pso01G15270.0	Pso06G39890.0	0			37-112:	Pso01G32420.0	Prh05G16170.0	9e-172			37-316:	Pse01G18270.0	Pso02G37880.0	0			29- 2:	Pse01G26700.0	Prh04G15210.0	0
81- 2:	Prh02G07240.0	Prh02G13330.0	0			20-147:	Pse01G32060.0	Pse10G34650.0	0			60- 8:	Pso01G15290.0	Pso06G39900.0	0			37-113:	Pso01G32430.0	Prh05G16180.0	1e-172			37-317:	Pse01G18280.0	Pso02G37890.0	0			29- 3:	Pse01G26740.0	Prh04G15190.0	4e-43
81- 3:	Prh02G07270.0	Prh02G13280.0	0			20-148:	Pse01G32070.0	Pse10G34660.0	4e-101			60- 9:	Pso01G15300.0	Pso06G39920.0	0			37-114:	Pso01G32450.0	Prh05G16200.0	7e-33			37-318:	Pse01G18300.0	Pso02G37930.0	0			29- 4:	Pse01G26810.0	Prh04G15130.0	2e-162
81- 4:	Prh02G07310.0	Prh02G13260.0	0			20-149:	Pse01G32080.0	Pse10G34670.0	0			60- 10:	Pso01G15360.0	Pso06G40000.0	0			37-115:	Pso01G32470.0	Prh05G16210.0	0			37-319:	Pse01G18330.0	Pso02G37970.0	0			29- 5:	Pse01G26820.0	Prh04G15120.0	2e-39
81- 5:	Prh02G07440.0	Prh02G13130.0	0			20-150:	Pse01G32120.0	Pse10G34680.0	0			60- 11:	Pso01G15460.0	Pso06G40020.0	0			37-116:	Pso01G32510.0	Prh05G16230.0	0			37-320:	Pse01G18340.0	Pso02G37980.0	4e-62			29- 6:	Pse01G26850.0	Prh04G15050.0	4e-95
## Alignment 82: score=329.0 e_value=3e-15 N=8 chr2&chr5 minus						20-151:	Pse01G32130.0	Pse10G34690.0	0			60- 12:	Pso01G15470.0	Pso06G40030.0	1e-47			37-117:	Pso01G32520.0	Prh05G16240.0	0			37-321:	Pse01G18360.0	Pso02G38000.0	1e-74			29- 7:	Pse01G26870.0	Prh04G15010.0	7e-67
82- 0:	Prh02G43630.0	Prh05G36170.0	2e-74			20-152:	Pse01G32140.0	Pse10G34700.0	2e-72			60- 13:	Pso01G15480.0	Pso06G40040.0	2e-98			37-118:	Pso01G32540.0	Prh05G16260.0	0			37-322:	Pse01G18380.0	Pso02G38040.0	4e-69			29- 8:	Pse01G26890.0	Prh04G14950.0	1e-53
82- 1:	Prh02G43860.0	Prh05G36070.0	0			20-153:	Pse01G32150.0	Pse10G34710.0	0			60- 14:	Pso01G15510.0	Pso06G40060.0	6e-171			37-119:	Pso01G32560.0	Prh05G16290.0	0			37-323:	Pse01G18390.0	Pso02G38060.0	6e-85			## Alignment 30: score=347.0 e_value=2.7e-17 N=8 chr1&chr4 minus
82- 2:	Prh02G43890.0	Prh05G35980.0	5e-61			## Alignment 21: score=4210.0 e_value=0 N=86 chr1&chr10 plus						60- 15:	Pso01G15520.0	Pso06G40070.0	0			37-120:	Pso01G32570.0	Prh05G16340.0	3e-149			37-324:	Pse01G18400.0	Pso02G38070.0	6e-64			30- 0:	Pse01G63460.0	Prh04G09410.0	0
82- 3:	Prh02G43910.0	Prh05G35950.0	6e-176			21- 0:	Pse01G32870.0	Pse10G35560.0	3e-113			60- 16:	Pso01G15530.0	Pso06G40080.0	1e-59			37-121:	Pso01G32600.0	Prh05G16350.0	0			37-325:	Pse01G18410.0	Pso02G38080.0	0			30- 1:	Pse01G63490.0	Prh04G09340.0	0
82- 4:	Prh02G44150.0	Prh05G35890.0	5e-97			21- 1:	Pse01G32880.0	Pse10G35590.0	0			60- 17:	Pso01G15540.0	Pso06G40090.0	0			37-122:	Pso01G32610.0	Prh05G16360.0	5e-138			37-326:	Pse01G18420.0	Pso02G38090.0	3e-128			30- 2:	Pse01G63500.0	Prh04G09320.0	0
82- 5:	Prh02G44180.0	Prh05G35850.0	2e-109			21- 2:	Pse01G32890.0	Pse10G35600.0	0			60- 18:	Pso01G15550.0	Pso06G40100.0	4e-138			37-123:	Pso01G32620.0	Prh05G16370.0	6e-173			37-327:	Pse01G18440.0	Pso02G38100.0	0			30- 3:	Pse01G63510.0	Prh04G09310.0	0
82- 6:	Prh02G44240.0	Prh05G35810.0	6e-20			21- 3:	Pse01G32900.0	Pse10G35610.0	3e-67			60- 19:	Pso01G15570.0	Pso06G40130.0	0			37-124:	Pso01G32660.0	Prh05G16430.0	0			37-328:	Pse01G18460.0	Pso02G38130.0	1e-146			30- 4:	Pse01G63540.0	Prh04G09140.0	9e-130
82- 7:	Prh02G44330.0	Prh05G35720.0	1e-172			21- 4:	Pse01G32910.0	Pse10G35620.0	0			60- 20:	Pso01G15580.0	Pso06G40150.0	0			37-125:	Pso01G32680.0	Prh05G16490.0	0			37-329:	Pse01G18490.0	Pso02G38150.0	3e-137			30- 5:	Pse01G63560.0	Prh04G09130.0	0
## Alignment 83: score=261.0 e_value=9.1e-10 N=6 chr2&chr6 plus						21- 5:	Pse01G32920.0	Pse10G35650.0	0			60- 21:	Pso01G15590.0	Pso06G40160.0	0			37-126:	Pso01G32710.0	Prh05G16530.0	0			37-330:	Pse01G18500.0	Pso02G38160.0	1e-39			30- 6:	Pse01G63610.0	Prh04G09100.0	0
83- 0:	Prh02G44090.0	Prh06G11560.0	5e-29			21- 6:	Pse01G32930.0	Pse10G35690.0	1e-79			60- 22:	Pso01G15610.0	Pso06G40180.0	4e-165			37-127:	Pso01G32720.0	Prh05G16540.0	0			37-331:	Pse01G18530.0	Pso02G38170.0	0			30- 7:	Pse01G63860.0	Prh04G08840.0	0
83- 1:	Prh02G44190.0	Prh06G11690.0	2e-108			21- 7:	Pse01G32940.0	Pse10G35720.0	0			60- 23:	Pso01G15650.0	Pso06G40190.0	4e-48			37-128:	Pso01G32740.0	Prh05G16570.0	2e-176			37-332:	Pse01G18540.0	Pso02G38180.0	0			## Alignment 31: score=290.0 e_value=1e-10 N=6 chr1&chr4 minus
83- 2:	Prh02G44210.0	Prh06G11730.0	4e-20			21- 8:	Pse01G32970.0	Pse10G35730.0	0			60- 24:	Pso01G15700.0	Pso06G40200.0	6e-20			37-129:	Pso01G32750.0	Prh05G16580.0	2e-102			37-333:	Pse01G18550.0	Pso02G38190.0	0			31- 0:	Pse01G27000.0	Prh04G15890.0	7e-102
83- 3:	Prh02G44240.0	Prh06G11750.0	8e-78			21- 9:	Pse01G33060.0	Pse10G35760.0	0			60- 25:	Pso01G15710.0	Pso06G40230.0	0			37-130:	Pso01G32760.0	Prh05G16590.0	2e-161			37-334:	Pse01G18600.0	Pso02G38210.0	0			31- 1:	Pse01G27020.0	Prh04G15870.0	0
83- 4:	Prh02G44360.0	Prh06G11900.0	8e-31			21- 10:	Pse01G33070.0	Pse10G35770.0	3e-155			60- 26:	Pso01G15730.0	Pso06G40250.0	0			37-131:	Pso01G32770.0	Prh05G16610.0	0			37-335:	Pse01G18640.0	Pso02G38420.0	5e-98			31- 2:	Pse01G27030.0	Prh04G15850.0	0
83- 5:	Prh02G44450.0	Prh06G11950.0	6e-58			21- 11:	Pse01G33090.0	Pse10G35790.0	2e-89			60- 27:	Pso01G15740.0	Pso06G40260.0	2e-105			37-132:	Pso01G32780.0	Prh05G16630.0	0			37-336:	Pse01G18650.0	Pso02G38430.0	0			31- 3:	Pse01G27040.0	Prh04G15840.0	2e-129
## Alignment 84: score=263.0 e_value=1.1e-09 N=6 chr2&chr6 minus						21- 12:	Pse01G33100.0	Pse10G35800.0	0			60- 28:	Pso01G15780.0	Pso06G40290.0	5e-79			37-133:	Pso01G32810.0	Prh05G16710.0	0			37-337:	Pse01G18660.0	Pso02G38450.0	4e-112			31- 4:	Pse01G27080.0	Prh04G15770.0	0
84- 0:	Prh02G33460.0	Prh06G42710.0	2e-77			21- 13:	Pse01G33110.0	Pse10G35810.0	9e-160			60- 29:	Pso01G15800.0	Pso06G40360.0	6e-106			37-134:	Pso01G32830.0	Prh05G16760.0	1e-53			37-338:	Pse01G18690.0	Pso02G38510.0	5e-125			31- 5:	Pse01G27110.0	Prh04G15740.0	8e-126
84- 1:	Prh02G33570.0	Prh06G42550.0	9e-60			21- 14:	Pse01G33120.0	Pse10G35820.0	0			60- 30:	Pso01G15840.0	Pso06G40420.0	1e-44			37-135:	Pso01G32840.0	Prh05G16770.0	0			37-339:	Pse01G18710.0	Pso02G38520.0	3e-81			## Alignment 32: score=276.0 e_value=2.7e-12 N=7 chr1&chr4 minus
84- 2:	Prh02G33600.0	Prh06G42530.0	0			21- 15:	Pse01G33130.0	Pse10G35830.0	2e-37			60- 31:	Pso01G15860.0	Pso06G40430.0	0			37-136:	Pso01G32870.0	Prh05G16780.0	1e-127			37-340:	Pse01G18720.0	Pso02G38530.0	8e-92			32- 0:	Pse01G25270.0	Prh04G27950.0	4e-33
84- 3:	Prh02G33630.0	Prh06G42510.0	8e-92			21- 16:	Pse01G33140.0	Pse10G35840.0	8e-130			60- 32:	Pso01G15880.0	Pso06G40440.0	0			37-137:	Pso01G32890.0	Prh05G16800.0	0			37-341:	Pse01G18730.0	Pso02G38540.0	5e-122			32- 1:	Pse01G25490.0	Prh04G27900.0	4e-26
84- 4:	Prh02G33740.0	Prh06G42480.0	2e-37			21- 17:	Pse01G33150.0	Pse10G35850.0	0			60- 33:	Pso01G15900.0	Pso06G40450.0	4e-121			37-138:	Pso01G32950.0	Prh05G16820.0	0			37-342:	Pse01G18770.0	Pso02G38560.0	0			32- 2:	Pse01G25630.0	Prh04G27730.0	0
84- 5:	Prh02G33750.0	Prh06G42390.0	2e-165			21- 18:	Pse01G33160.0	Pse10G35860.0	0			60- 34:	Pso01G15950.0	Pso06G40470.0	3e-94			37-139:	Pso01G32960.0	Prh05G16830.0	0			37-343:	Pse01G18800.0	Pso02G38570.0	0			32- 3:	Pse01G25650.0	Prh04G27700.0	0
## Alignment 85: score=259.0 e_value=1.5e-10 N=6 chr2&chr6 minus						21- 19:	Pse01G33180.0	Pse10G35870.0	3e-144			60- 35:	Pso01G16000.0	Pso06G40550.0	2e-79			37-140:	Pso01G32970.0	Prh05G16840.0	0			37-344:	Pse01G18810.0	Pso02G38580.0	4e-43			32- 4:	Pse01G25710.0	Prh04G27690.0	0
85- 0:	Prh02G34660.0	Prh06G35490.0	2e-143			21- 20:	Pse01G33190.0	Pse10G35880.0	0			60- 36:	Pso01G16080.0	Pso06G40580.0	2e-57			37-141:	Pso01G33000.0	Prh05G16870.0	0			37-345:	Pse01G18820.0	Pso02G38590.0	4e-151			32- 5:	Pse01G25840.0	Prh04G27580.0	2e-81
85- 1:	Prh02G34690.0	Prh06G35380.0	9e-40			21- 21:	Pse01G33200.0	Pse10G35890.0	4e-130			60- 37:	Pso01G16090.0	Pso06G40590.0	0			37-142:	Pso01G33010.0	Prh05G16890.0	0			37-346:	Pse01G18850.0	Pso02G38610.0	4e-108			32- 6:	Pse01G26030.0	Prh04G27460.0	1e-47
85- 2:	Prh02G34710.0	Prh06G35340.0	4e-56			21- 22:	Pse01G33260.0	Pse10G35940.0	0			60- 38:	Pso01G16210.0	Pso06G40660.0	2e-29			37-143:	Pso01G33040.0	Prh05G16920.0	0			37-347:	Pse01G18860.0	Pso02G38620.0	0			## Alignment 33: score=703.0 e_value=3e-43 N=16 chr1&chr5 plus
85- 3:	Prh02G34750.0	Prh06G35280.0	0			21- 23:	Pse01G33320.0	Pse10G36010.0	7e-151			60- 39:	Pso01G16220.0	Pso06G40670.0	0			37-144:	Pso01G33060.0	Prh05G16930.0	0			37-348:	Pse01G18880.0	Pso02G38640.0	0			33- 0:	Pse01G30530.0	Prh05G29140.0	5e-52
85- 4:	Prh02G34770.0	Prh06G35230.0	0			21- 24:	Pse01G33330.0	Pse10G36030.0	0			60- 40:	Pso01G16250.0	Pso06G40690.0	0			37-145:	Pso01G33070.0	Prh05G16950.0	0			37-349:	Pse01G18890.0	Pso02G38650.0	0			33- 1:	Pse01G30550.0	Prh05G29170.0	1e-118
85- 5:	Prh02G34900.0	Prh06G35030.0	0			21- 25:	Pse01G33350.0	Pse10G36050.0	0			60- 41:	Pso01G16290.0	Pso06G40700.0	8e-110			37-146:	Pso01G33090.0	Prh05G17000.0	0			37-350:	Pse01G18910.0	Pso02G38660.0	0			33- 2:	Pse01G30610.0	Prh05G29340.0	0
## Alignment 86: score=299.0 e_value=8.3e-10 N=6 chr2&ups_77 plus						21- 26:	Pse01G33370.0	Pse10G36060.0	4e-129			60- 42:	Pso01G16310.0	Pso06G40720.0	4e-85			37-147:	Pso01G33100.0	Prh05G17010.0	8e-87			37-351:	Pse01G18920.0	Pso02G38680.0	2e-159			33- 3:	Pse01G30640.0	Prh05G29470.0	1e-82
86- 0:	Prh02G36560.0	PrhUNG56760.0	0			21- 27:	Pse01G33390.0	Pse10G36100.0	0			60- 43:	Pso01G16350.0	Pso06G40750.0	0			37-148:	Pso01G33110.0	Prh05G17030.0	0			37-352:	Pse01G18930.0	Pso02G38690.0	0			33- 4:	Pse01G30650.0	Prh05G29520.0	0
86- 1:	Prh02G36580.0	PrhUNG56770.0	0			21- 28:	Pse01G33400.0	Pse10G36110.0	0			60- 44:	Pso01G16360.0	Pso06G40760.0	1e-81			37-149:	Pso01G33130.0	Prh05G17040.0	0			37-353:	Pse01G18940.0	Pso02G38700.0	0			33- 5:	Pse01G30670.0	Prh05G29540.0	8e-136
86- 2:	Prh02G36590.0	PrhUNG56780.0	0			21- 29:	Pse01G33410.0	Pse10G36120.0	0			60- 45:	Pso01G16380.0	Pso06G40770.0	0			37-150:	Pso01G33150.0	Prh05G17050.0	5e-139			37-354:	Pse01G18990.0	Pso02G38710.0	0			33- 6:	Pse01G30750.0	Prh05G29650.0	0
86- 3:	Prh02G36600.0	PrhUNG56790.0	0			21- 30:	Pse01G33430.0	Pse10G36130.0	0			60- 46:	Pso01G16400.0	Pso06G40790.0	2e-68			37-151:	Pso01G33190.0	Prh05G17070.0	1e-142			37-355:	Pse01G19000.0	Pso02G38720.0	0			33- 7:	Pse01G30860.0	Prh05G29880.0	0
86- 4:	Prh02G36610.0	PrhUNG56800.0	0			21- 31:	Pse01G33450.0	Pse10G36140.0	0			60- 47:	Pso01G16420.0	Pso06G40800.0	1e-177			37-152:	Pso01G33220.0	Prh05G17090.0	0			37-356:	Pse01G19010.0	Pso02G38730.0	0			33- 8:	Pse01G30910.0	Prh05G29960.0	6e-72
86- 5:	Prh02G36620.0	PrhUNG56810.0	0			21- 32:	Pse01G33470.0	Pse10G36180.0	0			60- 48:	Pso01G16430.0	Pso06G40810.0	2e-169			37-153:	Pso01G33230.0	Prh05G17100.0	0			37-357:	Pse01G19040.0	Pso02G38740.0	0			33- 9:	Pse01G30930.0	Prh05G29990.0	0
## Alignment 87: score=2915.0 e_value=1.2e-288 N=66 chr3&chr3 plus						21- 33:	Pse01G33490.0	Pse10G36200.0	6e-79			60- 49:	Pso01G16450.0	Pso06G40820.0	0			37-154:	Pso01G33250.0	Prh05G17110.0	0			37-358:	Pse01G19050.0	Pso02G38750.0	1e-164			33- 10:	Pse01G30950.0	Prh05G30010.0	6e-143
87- 0:	Prh03G38370.0	Prh03G50180.0	2e-20			21- 34:	Pse01G33510.0	Pse10G36210.0	0			60- 50:	Pso01G16460.0	Pso06G40830.0	0			37-155:	Pso01G33260.0	Prh05G17120.0	8e-154			37-359:	Pse01G19060.0	Pso02G38760.0	5e-35			33- 11:	Pse01G30960.0	Prh05G30030.0	6e-90
87- 1:	Prh03G38420.0	Prh03G50200.0	8e-129			21- 35:	Pse01G33520.0	Pse10G36230.0	1e-92			60- 51:	Pso01G16500.0	Pso06G40900.0	0			37-156:	Pso01G33290.0	Prh05G17150.0	5e-130			37-360:	Pse01G19090.0	Pso02G38770.0	0			33- 12:	Pse01G30980.0	Prh05G30080.0	6e-26
87- 2:	Prh03G38490.0	Prh03G50220.0	0			21- 36:	Pse01G33530.0	Pse10G36240.0	3e-156			60- 52:	Pso01G16560.0	Pso06G40950.0	0			37-157:	Pso01G33300.0	Prh05G17160.0	2e-81			37-361:	Pse01G19120.0	Pso02G38780.0	0			33- 13:	Pse01G31000.0	Prh05G30130.0	2e-59
87- 3:	Prh03G38650.0	Prh03G50270.0	0			21- 37:	Pse01G33560.0	Pse10G36270.0	0			60- 53:	Pso01G16600.0	Pso06G40980.0	0			37-158:	Pso01G33310.0	Prh05G17170.0	6e-118			37-362:	Pse01G19130.0	Pso02G38790.0	0			33- 14:	Pse01G31100.0	Prh05G30220.0	4e-43
87- 4:	Prh03G38660.0	Prh03G50280.0	0			21- 38:	Pse01G33570.0	Pse10G36290.0	0			60- 54:	Pso01G16610.0	Pso06G40990.0	6e-129			37-159:	Pso01G33330.0	Prh05G17180.0	0			37-363:	Pse01G19150.0	Pso02G38810.0	0			33- 15:	Pse01G31130.0	Prh05G30230.0	2e-44
87- 5:	Prh03G38680.0	Prh03G50290.0	0			21- 39:	Pse01G33580.0	Pse10G36300.0	1e-118			60- 55:	Pso01G16630.0	Pso06G41000.0	2e-169			37-160:	Pso01G33370.0	Prh05G17200.0	2e-148			37-364:	Pse01G19250.0	Pso02G38850.0	0			## Alignment 34: score=579.0 e_value=3.1e-34 N=13 chr1&chr5 plus
87- 6:	Prh03G38740.0	Prh03G50300.0	0			21- 40:	Pse01G33600.0	Pse10G36330.0	2e-117			60- 56:	Pso01G16650.0	Pso06G41030.0	5e-128			37-161:	Pso01G33380.0	Prh05G17210.0	0			37-365:	Pse01G19260.0	Pso02G38860.0	0			34- 0:	Pse01G64430.0	Prh05G18280.0	0
87- 7:	Prh03G38750.0	Prh03G50310.0	0			21- 41:	Pse01G33610.0	Pse10G36340.0	0			60- 57:	Pso01G16680.0	Pso06G41050.0	5e-32			37-162:	Pso01G33400.0	Prh05G17260.0	0			37-366:	Pse01G19290.0	Pso02G38870.0	5e-159			34- 1:	Pse01G64610.0	Prh05G18480.0	4e-107
87- 8:	Prh03G38820.0	Prh03G50320.0	7e-165			21- 42:	Pse01G33620.0	Pse10G36360.0	0			60- 58:	Pso01G16690.0	Pso06G41070.0	5e-71			37-163:	Pso01G33420.0	Prh05G17270.0	0			37-367:	Pse01G19300.0	Pso02G38880.0	0			34- 2:	Pse01G64740.0	Prh05G18640.0	1e-171
87- 9:	Prh03G38860.0	Prh03G50330.0	2e-61			21- 43:	Pse01G33630.0	Pse10G36370.0	4e-119			60- 59:	Pso01G16710.0	Pso06G41080.0	0			37-164:	Pso01G33430.0	Prh05G17290.0	4e-64			37-368:	Pse01G19320.0	Pso02G38900.0	1e-144			34- 3:	Pse01G64790.0	Prh05G18650.0	2e-62
87- 10:	Prh03G38910.0	Prh03G50350.0	2e-69			21- 44:	Pse01G33640.0	Pse10G36380.0	0			60- 60:	Pso01G16750.0	Pso06G41140.0	9e-52			37-165:	Pso01G33440.0	Prh05G17300.0	1e-138			37-369:	Pse01G19330.0	Pso02G38910.0	1e-147			34- 4:	Pse01G64820.0	Prh05G18680.0	3e-140
87- 11:	Prh03G38920.0	Prh03G50400.0	2e-51			21- 45:	Pse01G33650.0	Pse10G36390.0	0			60- 61:	Pso01G16770.0	Pso06G41320.0	5e-71			37-166:	Pso01G33460.0	Prh05G17320.0	0			37-370:	Pse01G19350.0	Pso02G38920.0	1e-168			34- 5:	Pse01G64840.0	Prh05G18740.0	0
87- 12:	Prh03G38960.0	Prh03G50440.0	4e-75			21- 46:	Pse01G33660.0	Pse10G36400.0	0			60- 62:	Pso01G16790.0	Pso06G41350.0	3e-152			37-167:	Pso01G33480.0	Prh05G17340.0	0			37-371:	Pse01G19370.0	Pso02G38930.0	0			34- 6:	Pse01G64860.0	Prh05G18770.0	0
87- 13:	Prh03G38970.0	Prh03G50460.0	0			21- 47:	Pse01G33670.0	Pse10G36420.0	1e-13			60- 63:	Pso01G16800.0	Pso06G41380.0	0			37-168:	Pso01G33490.0	Prh05G17360.0	0			37-372:	Pse01G19380.0	Pso02G38950.0	9e-85			34- 7:	Pse01G64870.0	Prh05G18780.0	5e-98
87- 14:	Prh03G39010.0	Prh03G50490.0	5e-17			21- 48:	Pse01G33680.0	Pse10G36440.0	5e-176			60- 64:	Pso01G16810.0	Pso06G41390.0	2e-148			37-169:	Pso01G33500.0	Prh05G17370.0	0			37-373:	Pse01G19410.0	Pso02G38980.0	0			34- 8:	Pse01G64900.0	Prh05G18810.0	2e-59
87- 15:	Prh03G39020.0	Prh03G50500.0	0			21- 49:	Pse01G33690.0	Pse10G36480.0	8e-85			60- 65:	Pso01G16850.0	Pso06G41450.0	8e-105			37-170:	Pso01G33520.0	Prh05G17390.0	0			37-374:	Pse01G19480.0	Pso02G38990.0	0			34- 9:	Pse01G64950.0	Prh05G18830.0	6e-63
87- 16:	Prh03G39060.0	Prh03G50540.0	7e-70			21- 50:	Pse01G33720.0	Pse10G36490.0	0			60- 66:	Pso01G16870.0	Pso06G41480.0	0			37-171:	Pso01G33530.0	Prh05G17400.0	0			37-375:	Pse01G19490.0	Pso02G39010.0	0			34- 10:	Pse01G64990.0	Prh05G18880.0	0
87- 17:	Prh03G39090.0	Prh03G50550.0	0			21- 51:	Pse01G33730.0	Pse10G36500.0	2e-179			60- 67:	Pso01G16980.0	Pso06G41540.0	0			37-172:	Pso01G33540.0	Prh05G17410.0	5e-152			37-376:	Pse01G19500.0	Pso02G39040.0	0			34- 11:	Pse01G65020.0	Prh05G18900.0	2e-88
87- 18:	Prh03G39200.0	Prh03G50600.0	2e-100			21- 52:	Pse01G33740.0	Pse10G36510.0	4e-140			60- 68:	Pso01G16990.0	Pso06G41570.0	0			37-173:	Pso01G33550.0	Prh05G17430.0	1e-57			37-377:	Pse01G19530.0	Pso02G39060.0	0			34- 12:	Pse01G65140.0	Prh05G19030.0	0
87- 19:	Prh03G39260.0	Prh03G50690.0	1e-28			21- 53:	Pse01G33750.0	Pse10G36520.0	0			60- 69:	Pso01G17000.0	Pso06G41580.0	0			37-174:	Pso01G33570.0	Prh05G17450.0	0			37-378:	Pse01G19590.0	Pso02G39120.0	0			## Alignment 35: score=482.0 e_value=2.9e-25 N=11 chr1&chr5 plus
87- 20:	Prh03G39270.0	Prh03G50950.0	0			21- 54:	Pse01G33760.0	Pse10G36530.0	0			60- 70:	Pso01G17010.0	Pso06G41600.0	3e-16			37-175:	Pso01G33580.0	Prh05G17460.0	0			37-379:	Pse01G19600.0	Pso02G39130.0	2e-160			35- 0:	Pse01G65250.0	Prh05G13160.0	4e-81
87- 21:	Prh03G39350.0	Prh03G51180.0	0			21- 55:	Pse01G33790.0	Pse10G36560.0	4e-176			60- 71:	Pso01G17060.0	Pso06G41620.0	1e-102			37-176:	Pso01G33610.0	Prh05G17470.0	2e-100			37-380:	Pse01G19610.0	Pso02G39140.0	0			35- 1:	Pse01G65260.0	Prh05G13230.0	1e-53
87- 22:	Prh03G39360.0	Prh03G51190.0	2e-40			21- 56:	Pse01G33800.0	Pse10G36580.0	0			60- 72:	Pso01G17070.0	Pso06G41650.0	1e-89			37-177:	Pso01G33630.0	Prh05G17480.0	1e-142			37-381:	Pse01G19620.0	Pso02G39170.0	0			35- 2:	Pse01G65320.0	Prh05G13290.0	3e-63
87- 23:	Prh03G39450.0	Prh03G51230.0	8e-72			21- 57:	Pse01G33810.0	Pse10G36620.0	0			## Alignment 61: score=2828.0 e_value=6e-237 N=58 chr1&chr6 plus						37-178:	Pso01G33640.0	Prh05G17490.0	0			37-382:	Pse01G19630.0	Pso02G39180.0	0			35- 3:	Pse01G65340.0	Prh05G13380.0	2e-10
87- 24:	Prh03G39460.0	Prh03G51240.0	5e-91			21- 58:	Pse01G33840.0	Pse10G36650.0	0			61- 0:	Pso01G24750.0	Pso06G31540.0	0			37-179:	Pso01G33650.0	Prh05G17510.0	0			37-383:	Pse01G19640.0	Pso02G39210.0	0			35- 4:	Pse01G65350.0	Prh05G13430.0	0
87- 25:	Prh03G39510.0	Prh03G51310.0	1e-75			21- 59:	Pse01G33850.0	Pse10G36670.0	0			61- 1:	Pso01G24760.0	Pso06G31550.0	0			37-180:	Pso01G33680.0	Prh05G17550.0	2e-63			37-384:	Pse01G19650.0	Pso02G39220.0	0			35- 5:	Pse01G65380.0	Prh05G13480.0	3e-30
87- 26:	Prh03G39580.0	Prh03G51410.0	3e-69			21- 60:	Pse01G33860.0	Pse10G36690.0	0			61- 2:	Pso01G24780.0	Pso06G31590.0	1e-99			37-181:	Pso01G33720.0	Prh05G17570.0	1e-66			37-385:	Pse01G19660.0	Pso02G39230.0	0			35- 6:	Pse01G65400.0	Prh05G13490.0	0
87- 27:	Prh03G39650.0	Prh03G51460.0	2e-60			21- 61:	Pse01G33870.0	Pse10G36710.0	3e-53			61- 3:	Pso01G24800.0	Pso06G31600.0	0			37-182:	Pso01G33740.0	Prh05G17610.0	4e-157			37-386:	Pse01G19680.0	Pso02G39240.0	0			35- 7:	Pse01G65490.0	Prh05G13620.0	2e-144
87- 28:	Prh03G39680.0	Prh03G51500.0	0			21- 62:	Pse01G33880.0	Pse10G36720.0	2e-83			61- 4:	Pso01G24820.0	Pso06G31610.0	3e-82			37-183:	Pso01G33770.0	Prh05G17640.0	0			37-387:	Pse01G19700.0	Pso02G39250.0	0			35- 8:	Pse01G65530.0	Prh05G13750.0	0
87- 29:	Prh03G39690.0	Prh03G51580.0	0			21- 63:	Pse01G33890.0	Pse10G36730.0	0			61- 5:	Pso01G24840.0	Pso06G31620.0	0			37-184:	Pso01G33790.0	Prh05G17660.0	0			37-388:	Pse01G19710.0	Pso02G39260.0	0			35- 9:	Pse01G65540.0	Prh05G13810.0	2e-125
87- 30:	Prh03G39700.0	Prh03G51620.0	8e-73			21- 64:	Pse01G33900.0	Pse10G36740.0	0			61- 6:	Pso01G24850.0	Pso06G31630.0	0			37-185:	Pso01G33800.0	Prh05G17690.0	0			37-389:	Pse01G19720.0	Pso02G39270.0	6e-131			35- 10:	Pse01G65610.0	Prh05G13930.0	2e-177
87- 31:	Prh03G39720.0	Prh03G51870.0	3e-79			21- 65:	Pse01G33910.0	Pse10G36750.0	0			61- 7:	Pso01G24910.0	Pso06G31640.0	0			37-186:	Pso01G33810.0	Prh05G17700.0	1e-96			37-390:	Pse01G19730.0	Pso02G39300.0	0			## Alignment 36: score=455.0 e_value=2.7e-21 N=10 chr1&chr5 plus
87- 32:	Prh03G39750.0	Prh03G51980.0	0			21- 66:	Pse01G33970.0	Pse10G36770.0	3e-82			61- 8:	Pso01G24970.0	Pso06G31680.0	0			37-187:	Pso01G33820.0	Prh05G17710.0	0			37-391:	Pse01G19740.0	Pso02G39310.0	0			36- 0:	Pse01G33620.0	Prh05G26560.0	0
87- 33:	Prh03G39760.0	Prh03G51990.0	0			21- 67:	Pse01G33980.0	Pse10G36780.0	0			61- 9:	Pso01G25020.0	Pso06G31720.0	4e-75			37-188:	Pso01G33860.0	Prh05G17760.0	3e-143			37-392:	Pse01G19750.0	Pso02G39330.0	0			36- 1:	Pse01G33680.0	Prh05G26660.0	5e-131
87- 34:	Prh03G39780.0	Prh03G52020.0	0			21- 68:	Pse01G33990.0	Pse10G36790.0	0			61- 10:	Pso01G25050.0	Pso06G31740.0	0			## Alignment 38: score=6921.0 e_value=0 N=141 chr1&chr5 plus						37-393:	Pse01G19760.0	Pso02G39340.0	0			36- 2:	Pse01G33690.0	Prh05G26690.0	2e-23
87- 35:	Prh03G39800.0	Prh03G52030.0	0			21- 69:	Pse01G34000.0	Pse10G36800.0	2e-69			61- 11:	Pso01G25060.0	Pso06G31750.0	2e-28			38- 0:	Pso01G44400.0	Prh05G28260.0	4e-85			37-394:	Pse01G19780.0	Pso02G39350.0	9e-157			36- 3:	Pse01G33700.0	Prh05G26700.0	2e-26
87- 36:	Prh03G39820.0	Prh03G52060.0	2e-164			21- 70:	Pse01G34010.0	Pse10G36830.0	0			61- 12:	Pso01G25070.0	Pso06G31770.0	0			38- 1:	Pso01G44410.0	Prh05G28270.0	9e-169			37-395:	Pse01G19800.0	Pso02G39380.0	0			36- 4:	Pse01G33780.0	Prh05G26740.0	0
87- 37:	Prh03G39890.0	Prh03G52070.0	0			21- 71:	Pse01G34040.0	Pse10G36840.0	0			61- 13:	Pso01G25080.0	Pso06G31780.0	0			38- 2:	Pso01G44420.0	Prh05G28280.0	0			37-396:	Pse01G19810.0	Pso02G39390.0	0			36- 5:	Pse01G33810.0	Prh05G26870.0	0
87- 38:	Prh03G39900.0	Prh03G52080.0	3e-47			21- 72:	Pse01G34050.0	Pse10G36850.0	2e-139			61- 14:	Pso01G25090.0	Pso06G31790.0	1e-133			38- 3:	Pso01G44440.0	Prh05G28290.0	0			37-397:	Pse01G19820.0	Pso02G39400.0	2e-154			36- 6:	Pse01G33830.0	Prh05G26930.0	0
87- 39:	Prh03G39940.0	Prh03G52100.0	1e-105			21- 73:	Pse01G34060.0	Pse10G36880.0	0			61- 15:	Pso01G25120.0	Pso06G31820.0	0			38- 4:	Pso01G44450.0	Prh05G28300.0	0			37-398:	Pse01G19860.0	Pso02G39430.0	0			36- 7:	Pse01G33850.0	Prh05G26990.0	3e-121
87- 40:	Prh03G39950.0	Prh03G52110.0	0			21- 74:	Pse01G34070.0	Pse10G36890.0	2e-146			61- 16:	Pso01G25130.0	Pso06G31830.0	0			38- 5:	Pso01G44460.0	Prh05G28310.0	6e-146			37-399:	Pse01G19910.0	Pso02G39440.0	0			36- 8:	Pse01G33860.0	Prh05G27000.0	1e-112
87- 41:	Prh03G39960.0	Prh03G52120.0	0			21- 75:	Pse01G34080.0	Pse10G36900.0	0			61- 17:	Pso01G25160.0	Pso06G31840.0	0			38- 6:	Pso01G44470.0	Prh05G28330.0	0			37-400:	Pse01G19920.0	Pso02G39450.0	1e-149			36- 9:	Pse01G33880.0	Prh05G27060.0	8e-81
87- 42:	Prh03G39970.0	Prh03G52130.0	8e-103			21- 76:	Pse01G34090.0	Pse10G36940.0	1e-77			61- 18:	Pso01G25170.0	Pso06G31860.0	7e-92			38- 7:	Pso01G44480.0	Prh05G28340.0	0			37-401:	Pse01G19940.0	Pso02G39470.0	0			## Alignment 37: score=345.0 e_value=2.8e-10 N=7 chr1&chr5 plus
87- 43:	Prh03G40010.0	Prh03G52270.0	2e-130			21- 77:	Pse01G34110.0	Pse10G36950.0	0			61- 19:	Pso01G25180.0	Pso06G31870.0	0			38- 8:	Pso01G44540.0	Prh05G28400.0	0			37-402:	Pse01G19950.0	Pso02G39480.0	0			37- 0:	Pse01G29920.0	Prh05G24950.0	2e-73
87- 44:	Prh03G40080.0	Prh03G52370.0	1e-131			21- 78:	Pse01G34120.0	Pse10G36960.0	0			61- 20:	Pso01G25220.0	Pso06G31910.0	3e-54			38- 9:	Pso01G44600.0	Prh05G28410.0	0			37-403:	Pse01G19960.0	Pso02G39500.0	1e-79			37- 1:	Pse01G29930.0	Prh05G24960.0	2e-133
87- 45:	Prh03G40090.0	Prh03G52400.0	3e-165			21- 79:	Pse01G34130.0	Pse10G36970.0	2e-114			61- 21:	Pso01G25260.0	Pso06G31930.0	2e-46			38- 10:	Pso01G44700.0	Prh05G28500.0	0			37-404:	Pse01G19970.0	Pso02G39510.0	3e-93			37- 2:	Pse01G29950.0	Prh05G24970.0	2e-37
87- 46:	Prh03G40120.0	Prh03G52440.0	3e-167			21- 80:	Pse01G34140.0	Pse10G36980.0	0			61- 22:	Pso01G25270.0	Pso06G31940.0	8e-61			38- 11:	Pso01G44720.0	Prh05G28520.0	0			37-405:	Pse01G20010.0	Pso02G39520.0	0			37- 3:	Pse01G29960.0	Prh05G24990.0	9e-112
87- 47:	Prh03G40140.0	Prh03G52450.0	1e-171			21- 81:	Pse01G34160.0	Pse10G36990.0	0			61- 23:	Pso01G25300.0	Pso06G31950.0	0			38- 12:	Pso01G44730.0	Prh05G28530.0	0			37-406:	Pse01G20020.0	Pso02G39540.0	0			37- 4:	Pse01G29970.0	Prh05G25010.0	5e-80
87- 48:	Prh03G40170.0	Prh03G52460.0	0			21- 82:	Pse01G34190.0	Pse10G37020.0	2e-34			61- 24:	Pso01G25320.0	Pso06G31960.0	9e-26			38- 13:	Pso01G44740.0	Prh05G28540.0	1e-13			37-407:	Pse01G20050.0	Pso02G39560.0	0			37- 5:	Pse01G29990.0	Prh05G25030.0	0
87- 49:	Prh03G40180.0	Prh03G52470.0	0			21- 83:	Pse01G34210.0	Pse10G37030.0	0			61- 25:	Pso01G25330.0	Pso06G31970.0	0			38- 14:	Pso01G44750.0	Prh05G28560.0	0			37-408:	Pse01G20060.0	Pso02G39580.0	0			37- 6:	Pse01G30010.0	Prh05G25050.0	7e-173
87- 50:	Prh03G40190.0	Prh03G52480.0	0			21- 84:	Pse01G34220.0	Pse10G37050.0	0			61- 26:	Pso01G25340.0	Pso06G31980.0	6e-108			38- 15:	Pso01G44760.0	Prh05G28570.0	8e-158			37-409:	Pse01G20070.0	Pso02G39590.0	0			## Alignment 38: score=340.0 e_value=1.3e-14 N=8 chr1&chr5 plus
87- 51:	Prh03G40200.0	Prh03G52490.0	0			21- 85:	Pse01G34230.0	Pse10G37060.0	0			61- 27:	Pso01G25350.0	Pso06G31990.0	4e-67			38- 16:	Pso01G44770.0	Prh05G28580.0	0			37-410:	Pse01G20080.0	Pso02G39610.0	0			38- 0:	Pse01G19130.0	Prh05G24530.0	8e-97
87- 52:	Prh03G40210.0	Prh03G52500.0	0			## Alignment 22: score=1595.0 e_value=5.6e-137 N=34 chr1&chr10 plus						61- 28:	Pso01G25370.0	Pso06G32000.0	0			38- 17:	Pso01G44790.0	Prh05G28590.0	0			37-411:	Pse01G20100.0	Pso02G39640.0	0			38- 1:	Pse01G19290.0	Prh05G24660.0	3e-17
87- 53:	Prh03G40310.0	Prh03G52600.0	3e-40			22- 0:	Pse01G26120.0	Pse10G28830.0	0			61- 29:	Pso01G25390.0	Pso06G32010.0	0			38- 18:	Pso01G44800.0	Prh05G28600.0	0			37-412:	Pse01G20110.0	Pso02G39650.0	0			38- 2:	Pse01G19330.0	Prh05G24680.0	1e-139
87- 54:	Prh03G40340.0	Prh03G52760.0	5e-88			22- 1:	Pse01G26230.0	Pse10G28880.0	1e-151			61- 30:	Pso01G25400.0	Pso06G32020.0	0			38- 19:	Pso01G44820.0	Prh05G28610.0	0			37-413:	Pse01G20140.0	Pso02G39670.0	4e-88			38- 3:	Pse01G19470.0	Prh05G24730.0	5e-53
87- 55:	Prh03G40440.0	Prh03G52800.0	4e-19			22- 2:	Pse01G26240.0	Pse10G28960.0	0			61- 31:	Pso01G25410.0	Pso06G32030.0	2e-154			38- 20:	Pso01G44840.0	Prh05G28630.0	0			37-414:	Pse01G20150.0	Pso02G39680.0	0			38- 4:	Pse01G19500.0	Prh05G24750.0	0
87- 56:	Prh03G40490.0	Prh03G52810.0	3e-06			22- 3:	Pse01G26250.0	Pse10G29000.0	0			61- 32:	Pso01G25430.0	Pso06G32050.0	5e-118			38- 21:	Pso01G44860.0	Prh05G28640.0	6e-132			37-415:	Pse01G20170.0	Pso02G39690.0	8e-143			38- 5:	Pse01G19590.0	Prh05G24760.0	0
87- 57:	Prh03G40720.0	Prh03G52880.0	0			22- 4:	Pse01G26260.0	Pse10G29020.0	0			61- 33:	Pso01G25440.0	Pso06G32060.0	1e-154			38- 22:	Pso01G44870.0	Prh05G28650.0	0			37-416:	Pse01G20210.0	Pso02G39700.0	0			38- 6:	Pse01G19650.0	Prh05G24770.0	0
87- 58:	Prh03G40810.0	Prh03G52890.0	6e-56			22- 5:	Pse01G26270.0	Pse10G29050.0	0			61- 34:	Pso01G25450.0	Pso06G32070.0	0			38- 23:	Pso01G44880.0	Prh05G28670.0	0			37-417:	Pse01G20220.0	Pso02G39710.0	7e-91			38- 7:	Pse01G19800.0	Prh05G24870.0	0
87- 59:	Prh03G40820.0	Prh03G53010.0	0			22- 6:	Pse01G26290.0	Pse10G29060.0	0			61- 35:	Pso01G25490.0	Pso06G32080.0	0			38- 24:	Pso01G44890.0	Prh05G28690.0	8e-161			37-418:	Pse01G20240.0	Pso02G39730.0	0			## Alignment 39: score=339.0 e_value=1e-14 N=8 chr1&chr5 plus
87- 60:	Prh03G40840.0	Prh03G53110.0	1e-52			22- 7:	Pse01G26300.0	Pse10G29070.0	0			61- 36:	Pso01G25500.0	Pso06G32100.0	0			38- 25:	Pso01G44900.0	Prh05G28710.0	0			37-419:	Pse01G20250.0	Pso02G39740.0	1e-44			39- 0:	Pse01G31060.0	Prh05G30430.0	1e-23
87- 61:	Prh03G40850.0	Prh03G53200.0	6e-44			22- 8:	Pse01G26320.0	Pse10G29080.0	3e-131			61- 37:	Pso01G25520.0	Pso06G32120.0	0			38- 26:	Pso01G44930.0	Prh05G28730.0	0			37-420:	Pse01G20280.0	Pso02G39760.0	0			39- 1:	Pse01G31080.0	Prh05G30520.0	5e-109
87- 62:	Prh03G40960.0	Prh03G53380.0	3e-11			22- 9:	Pse01G26330.0	Pse10G29090.0	3e-127			61- 38:	Pso01G25530.0	Pso06G32130.0	0			38- 27:	Pso01G44960.0	Prh05G28750.0	4e-61			37-421:	Pse01G20320.0	Pso02G39770.0	3e-65			39- 2:	Pse01G31220.0	Prh05G30610.0	2e-37
87- 63:	Prh03G41170.0	Prh03G53570.0	0			22- 10:	Pse01G26340.0	Pse10G29110.0	0			61- 39:	Pso01G25550.0	Pso06G32170.0	3e-145			38- 28:	Pso01G44980.0	Prh05G28770.0	0			37-422:	Pse01G20330.0	Pso02G39780.0	0			39- 3:	Pse01G31320.0	Prh05G30630.0	9e-13
87- 64:	Prh03G41220.0	Prh03G53660.0	0			22- 11:	Pse01G26570.0	Pse10G29250.0	3e-152			61- 40:	Pso01G25560.0	Pso06G32210.0	0			38- 29:	Pso01G45010.0	Prh05G28790.0	0			37-423:	Pse01G20340.0	Pso02G39790.0	0			39- 4:	Pse01G31360.0	Prh05G30670.0	0
87- 65:	Prh03G41230.0	Prh03G53670.0	5e-109			22- 12:	Pse01G26630.0	Pse10G29270.0	0			61- 41:	Pso01G25570.0	Pso06G32220.0	0			38- 30:	Pso01G45020.0	Prh05G28800.0	1e-129			37-424:	Pse01G20350.0	Pso02G39810.0	0			39- 5:	Pse01G31380.0	Prh05G30680.0	6e-129
## Alignment 88: score=595.0 e_value=2.4e-25 N=12 chr3&chr3 plus						22- 13:	Pse01G26650.0	Pse10G29280.0	0			61- 42:	Pso01G25580.0	Pso06G32240.0	0			38- 31:	Pso01G45030.0	Prh05G28810.0	1e-139			37-425:	Pse01G20370.0	Pso02G39820.0	0			39- 6:	Pse01G31410.0	Prh05G30740.0	1e-179
88- 0:	Prh03G14750.0	Prh03G15090.0	9e-09			22- 14:	Pse01G26670.0	Pse10G29290.0	3e-90			61- 43:	Pso01G25590.0	Pso06G32250.0	1e-97			38- 32:	Pso01G45040.0	Prh05G28820.0	7e-71			37-426:	Pse01G20380.0	Pso02G39830.0	0			39- 7:	Pse01G31500.0	Prh05G30970.0	3e-153
88- 1:	Prh03G14770.0	Prh03G15100.0	0			22- 15:	Pse01G26680.0	Pse10G29300.0	0			61- 44:	Pso01G25600.0	Pso06G32260.0	3e-120			38- 33:	Pso01G45050.0	Prh05G28830.0	0			37-427:	Pse01G20390.0	Pso02G39840.0	0			## Alignment 40: score=323.0 e_value=6.8e-14 N=8 chr1&chr5 plus
88- 2:	Prh03G14780.0	Prh03G15110.0	0			22- 16:	Pse01G26700.0	Pse10G29310.0	0			61- 45:	Pso01G25620.0	Pso06G32290.0	0			38- 34:	Pso01G45060.0	Prh05G28840.0	0			37-428:	Pse01G20420.0	Pso02G39850.0	0			40- 0:	Pse01G19710.0	Prh05G25140.0	6e-143
88- 3:	Prh03G14790.0	Prh03G15120.0	0			22- 17:	Pse01G26710.0	Pse10G29320.0	0			61- 46:	Pso01G25630.0	Pso06G32300.0	0			38- 35:	Pso01G45070.0	Prh05G28850.0	0			37-429:	Pse01G20430.0	Pso02G39860.0	8e-70			40- 1:	Pse01G19820.0	Prh05G25170.0	4e-63
88- 4:	Prh03G14810.0	Prh03G15130.0	3e-101			22- 18:	Pse01G26720.0	Pse10G29330.0	0			61- 47:	Pso01G25640.0	Pso06G32310.0	0			38- 36:	Pso01G45110.0	Prh05G28880.0	0			37-430:	Pse01G20450.0	Pso02G39880.0	0			40- 2:	Pse01G19940.0	Prh05G25270.0	0
88- 5:	Prh03G14820.0	Prh03G15140.0	7e-96			22- 19:	Pse01G26730.0	Pse10G29340.0	4e-46			61- 48:	Pso01G25650.0	Pso06G32320.0	2e-115			38- 37:	Pso01G45130.0	Prh05G28890.0	2e-74			37-431:	Pse01G20460.0	Pso02G39890.0	0			40- 3:	Pse01G20010.0	Prh05G25340.0	2e-152
88- 6:	Prh03G14830.0	Prh03G15150.0	0			22- 20:	Pse01G26740.0	Pse10G29350.0	2e-74			61- 49:	Pso01G25660.0	Pso06G32330.0	0			38- 38:	Pso01G45140.0	Prh05G28900.0	0			37-432:	Pse01G20470.0	Pso02G39900.0	0			40- 4:	Pse01G20050.0	Prh05G25350.0	0
88- 7:	Prh03G14840.0	Prh03G15160.0	6e-99			22- 21:	Pse01G26750.0	Pse10G29360.0	0			61- 50:	Pso01G25670.0	Pso06G32340.0	0			38- 39:	Pso01G45160.0	Prh05G28910.0	0			37-433:	Pse01G20490.0	Pso02G39920.0	0			40- 5:	Pse01G20070.0	Prh05G25520.0	0
88- 8:	Prh03G14850.0	Prh03G15180.0	0			22- 22:	Pse01G26780.0	Pse10G29380.0	0			61- 51:	Pso01G25680.0	Pso06G32350.0	1e-113			38- 40:	Pso01G45170.0	Prh05G28920.0	0			37-434:	Pse01G20500.0	Pso02G39930.0	0			40- 6:	Pse01G20120.0	Prh05G25730.0	8e-111
88- 9:	Prh03G14860.0	Prh03G15190.0	8e-102			22- 23:	Pse01G26810.0	Pse10G29390.0	0			61- 52:	Pso01G25690.0	Pso06G32360.0	4e-84			38- 41:	Pso01G45180.0	Prh05G28930.0	0			37-435:	Pse01G20550.0	Pso02G39940.0	1e-135			40- 7:	Pse01G20150.0	Prh05G25850.0	0
88- 10:	Prh03G14880.0	Prh03G15200.0	3e-121			22- 24:	Pse01G26820.0	Pse10G29400.0	3e-104			61- 53:	Pso01G25710.0	Pso06G32390.0	9e-106			38- 42:	Pso01G45190.0	Prh05G28940.0	0			37-436:	Pse01G20560.0	Pso02G39950.0	0			## Alignment 41: score=259.0 e_value=3.3e-09 N=6 chr1&chr5 plus
88- 11:	Prh03G14900.0	Prh03G15210.0	0			22- 25:	Pse01G26830.0	Pse10G29410.0	2e-163			61- 54:	Pso01G25720.0	Pso06G32400.0	2e-33			38- 43:	Pso01G45210.0	Prh05G28960.0	0			37-437:	Pse01G20600.0	Pso02G39960.0	2e-179			41- 0:	Pse01G23790.0	Prh05G19010.0	3e-10
## Alignment 89: score=489.0 e_value=5.4e-32 N=11 chr3&chr3 plus						22- 26:	Pse01G26850.0	Pse10G29450.0	0			61- 55:	Pso01G25770.0	Pso06G32460.0	1e-95			38- 44:	Pso01G45220.0	Prh05G28970.0	0			## Alignment 38: score=20268.0 e_value=0 N=421 chr1&chr2 plus						41- 1:	Pse01G23850.0	Prh05G19140.0	0
89- 0:	Prh03G38820.0	Prh03G50400.0	5e-49			22- 27:	Pse01G26860.0	Pse10G29460.0	0			61- 56:	Pso01G25780.0	Pso06G32470.0	0			38- 45:	Pso01G45230.0	Prh05G28990.0	0			38- 0:	Pse01G34620.0	Pso02G53490.0	0			41- 2:	Pse01G23910.0	Prh05G19310.0	1e-147
89- 1:	Prh03G39040.0	Prh03G50470.0	8e-51			22- 28:	Pse01G26870.0	Pse10G29530.0	0			61- 57:	Pso01G25800.0	Pso06G32590.0	5e-66			38- 46:	Pso01G45240.0	Prh05G29000.0	0			38- 1:	Pse01G34680.0	Pso02G53510.0	0			41- 3:	Pse01G23930.0	Prh05G19330.0	0
89- 2:	Prh03G39210.0	Prh03G50580.0	5e-33			22- 29:	Pse01G26890.0	Pse10G29550.0	3e-148			## Alignment 62: score=2188.0 e_value=2.6e-181 N=45 chr1&chr6 plus						38- 47:	Pso01G45250.0	Prh05G29010.0	0			38- 2:	Pse01G34690.0	Pso02G53520.0	0			41- 4:	Pse01G23950.0	Prh05G19340.0	9e-93
89- 3:	Prh03G39270.0	Prh03G50680.0	0			22- 30:	Pse01G26910.0	Pse10G29620.0	0			62- 0:	Pso01G45110.0	Pso06G10390.0	3e-162			38- 48:	Pso01G45260.0	Prh05G29020.0	0			38- 3:	Pse01G34700.0	Pso02G53530.0	3e-116			41- 5:	Pse01G24060.0	Prh05G19460.0	0
89- 4:	Prh03G39280.0	Prh03G50710.0	1e-169			22- 31:	Pse01G26920.0	Pse10G29630.0	3e-75			62- 1:	Pso01G45270.0	Pso06G10580.0	0			38- 49:	Pso01G45270.0	Prh05G29030.0	0			38- 4:	Pse01G34720.0	Pso02G53540.0	0			## Alignment 42: score=257.0 e_value=3.5e-09 N=6 chr1&chr5 plus
89- 5:	Prh03G39290.0	Prh03G50720.0	0			22- 32:	Pse01G26970.0	Pse10G29840.0	2e-129			62- 2:	Pso01G45280.0	Pso06G10590.0	0			38- 50:	Pso01G45280.0	Prh05G29040.0	0			38- 5:	Pse01G34730.0	Pso02G53550.0	2e-28			42- 0:	Pse01G24430.0	Prh05G11880.0	3e-59
89- 6:	Prh03G39300.0	Prh03G50730.0	0			22- 33:	Pse01G27070.0	Pse10G29930.0	0			62- 3:	Pso01G45290.0	Pso06G10600.0	1e-102			38- 51:	Pso01G45290.0	Prh05G29050.0	2e-113			38- 6:	Pse01G34740.0	Pso02G53560.0	0			42- 1:	Pse01G24460.0	Prh05G12050.0	0
89- 7:	Prh03G39310.0	Prh03G50740.0	0			## Alignment 23: score=1377.0 e_value=1.2e-105 N=28 chr1&chr10 plus						62- 4:	Pso01G45300.0	Pso06G10620.0	0			38- 52:	Pso01G45300.0	Prh05G29060.0	0			38- 7:	Pse01G34750.0	Pso02G53570.0	0			42- 2:	Pse01G24490.0	Prh05G12100.0	0
89- 8:	Prh03G39320.0	Prh03G50750.0	0			23- 0:	Pse01G26990.0	Pse10G31600.0	0			62- 5:	Pso01G45310.0	Pso06G10630.0	6e-108			38- 53:	Pso01G45310.0	Prh05G29070.0	2e-96			38- 8:	Pse01G34770.0	Pso02G53580.0	0			42- 3:	Pse01G24500.0	Prh05G12110.0	5e-69
89- 9:	Prh03G39340.0	Prh03G50760.0	5e-100			23- 1:	Pse01G27000.0	Pse10G31610.0	1e-145			62- 6:	Pso01G45320.0	Pso06G10640.0	3e-179			38- 54:	Pso01G45320.0	Prh05G29080.0	0			38- 9:	Pse01G34780.0	Pso02G53620.0	3e-93			42- 4:	Pse01G24620.0	Prh05G12270.0	2e-60
89- 10:	Prh03G39470.0	Prh03G50880.0	6e-95			23- 2:	Pse01G27010.0	Pse10G31620.0	4e-86			62- 7:	Pso01G45330.0	Pso06G10650.0	0			38- 55:	Pso01G45330.0	Prh05G29090.0	0			38- 10:	Pse01G34790.0	Pso02G53630.0	1e-79			42- 5:	Pse01G24660.0	Prh05G12360.0	0
## Alignment 90: score=299.0 e_value=1.4e-14 N=7 chr3&chr3 plus						23- 3:	Pse01G27020.0	Pse10G31630.0	3e-136			62- 8:	Pso01G45340.0	Pso06G10660.0	7e-128			38- 56:	Pso01G45340.0	Prh05G29100.0	8e-124			38- 11:	Pse01G34800.0	Pso02G53640.0	0			## Alignment 43: score=255.0 e_value=5.8e-12 N=6 chr1&chr5 plus
90- 0:	Prh03G43030.0	Prh03G45960.0	0			23- 4:	Pse01G27030.0	Pse10G31650.0	0			62- 9:	Pso01G45350.0	Pso06G10670.0	0			38- 57:	Pso01G45370.0	Prh05G29110.0	0			38- 12:	Pse01G34810.0	Pso02G53650.0	0			43- 0:	Pse01G65630.0	Prh05G14410.0	2e-93
90- 1:	Prh03G43050.0	Prh03G45970.0	0			23- 5:	Pse01G27040.0	Pse10G31660.0	0			62- 10:	Pso01G45370.0	Pso06G10680.0	0			38- 58:	Pso01G45380.0	Prh05G29120.0	0			38- 13:	Pse01G34820.0	Pso02G53660.0	0			43- 1:	Pse01G65650.0	Prh05G14530.0	0
90- 2:	Prh03G43060.0	Prh03G45990.0	0			23- 6:	Pse01G27050.0	Pse10G31670.0	3e-49			62- 11:	Pso01G45380.0	Pso06G10690.0	0			38- 59:	Pso01G45390.0	Prh05G29140.0	0			38- 14:	Pse01G34830.0	Pso02G53680.0	0			43- 2:	Pse01G65660.0	Prh05G14540.0	2e-149
90- 3:	Prh03G43200.0	Prh03G46000.0	0			23- 7:	Pse01G27060.0	Pse10G31680.0	0			62- 12:	Pso01G45390.0	Pso06G10700.0	0			38- 60:	Pso01G45400.0	Prh05G29150.0	2e-61			38- 15:	Pse01G34840.0	Pso02G53690.0	0			43- 3:	Pse01G65690.0	Prh05G14560.0	0
90- 4:	Prh03G43240.0	Prh03G46010.0	0			23- 8:	Pse01G27140.0	Pse10G31720.0	0			62- 13:	Pso01G45400.0	Pso06G10710.0	8e-66			38- 61:	Pso01G45410.0	Prh05G29160.0	0			38- 16:	Pse01G34900.0	Pso02G53740.0	2e-154			43- 4:	Pse01G65730.0	Prh05G14650.0	7e-137
90- 5:	Prh03G43470.0	Prh03G46060.0	0			23- 9:	Pse01G27160.0	Pse10G31750.0	0			62- 14:	Pso01G45410.0	Pso06G10720.0	0			38- 62:	Pso01G45420.0	Prh05G29200.0	0			38- 17:	Pse01G34910.0	Pso02G53750.0	0			43- 5:	Pse01G65800.0	Prh05G14900.0	3e-37
90- 6:	Prh03G43580.0	Prh03G46180.0	4e-34			23- 10:	Pse01G27170.0	Pse10G31760.0	0			62- 15:	Pso01G45420.0	Pso06G10790.0	3e-130			38- 63:	Pso01G45440.0	Prh05G29220.0	5e-164			38- 18:	Pse01G34920.0	Pso02G53760.0	0			## Alignment 44: score=1017.0 e_value=2.6e-67 N=22 chr1&chr5 minus
## Alignment 91: score=295.0 e_value=2.2e-11 N=7 chr3&chr3 plus						23- 11:	Pse01G27190.0	Pse10G31770.0	8e-46			62- 16:	Pso01G45440.0	Pso06G10820.0	2e-179			38- 64:	Pso01G45480.0	Prh05G29230.0	4e-59			38- 19:	Pse01G34930.0	Pso02G53780.0	1e-72			44- 0:	Pse01G74410.0	Prh05G22370.0	0
91- 0:	Prh03G41700.0	Prh03G42330.0	0			23- 12:	Pse01G27200.0	Pse10G31790.0	7e-30			62- 17:	Pso01G45470.0	Pso06G10830.0	1e-92			38- 65:	Pso01G45490.0	Prh05G29250.0	0			38- 20:	Pse01G34950.0	Pso02G53800.0	3e-165			44- 1:	Pse01G74420.0	Prh05G22330.0	2e-29
91- 1:	Prh03G41800.0	Prh03G42340.0	1e-88			23- 13:	Pse01G27210.0	Pse10G31810.0	0			62- 18:	Pso01G45490.0	Pso06G10840.0	2e-113			38- 66:	Pso01G45500.0	Prh05G29260.0	1e-177			38- 21:	Pse01G34960.0	Pso02G53810.0	0			44- 2:	Pse01G74450.0	Prh05G22320.0	0
91- 2:	Prh03G41870.0	Prh03G42350.0	0			23- 14:	Pse01G27220.0	Pse10G31830.0	1e-95			62- 19:	Pso01G45510.0	Pso06G10850.0	6e-121			38- 67:	Pso01G45510.0	Prh05G29270.0	4e-117			38- 22:	Pse01G34970.0	Pso02G53840.0	0			44- 3:	Pse01G74480.0	Prh05G22290.0	0
91- 3:	Prh03G41990.0	Prh03G42400.0	5e-42			23- 15:	Pse01G27230.0	Pse10G31850.0	0			62- 20:	Pso01G45520.0	Pso06G10860.0	5e-177			38- 68:	Pso01G45520.0	Prh05G29280.0	1e-176			38- 23:	Pse01G35010.0	Pso02G53870.0	0			44- 4:	Pse01G74500.0	Prh05G22270.0	8e-57
91- 4:	Prh03G42100.0	Prh03G42420.0	0			23- 16:	Pse01G27240.0	Pse10G31880.0	0			62- 21:	Pso01G45530.0	Pso06G10870.0	0			38- 69:	Pso01G45530.0	Prh05G29290.0	0			38- 24:	Pse01G35020.0	Pso02G53880.0	0			44- 5:	Pse01G74520.0	Prh05G22220.0	1e-128
91- 5:	Prh03G42190.0	Prh03G42470.0	8e-120			23- 17:	Pse01G27250.0	Pse10G31890.0	0			62- 22:	Pso01G45540.0	Pso06G10880.0	0			38- 70:	Pso01G45550.0	Prh05G29310.0	0			38- 25:	Pse01G35030.0	Pso02G53920.0	0			44- 6:	Pse01G74530.0	Prh05G22200.0	7e-50
91- 6:	Prh03G42310.0	Prh03G42490.0	1e-06			23- 18:	Pse01G27260.0	Pse10G31900.0	4e-75			62- 23:	Pso01G45560.0	Pso06G10910.0	0			38- 71:	Pso01G45560.0	Prh05G29320.0	0			38- 26:	Pse01G35040.0	Pso02G53930.0	0			44- 7:	Pse01G74560.0	Prh05G22190.0	0
## Alignment 92: score=274.0 e_value=1.6e-10 N=6 chr3&chr3 plus						23- 19:	Pse01G27280.0	Pse10G31910.0	4e-102			62- 24:	Pso01G45570.0	Pso06G10920.0	0			38- 72:	Pso01G45570.0	Prh05G29340.0	0			38- 27:	Pse01G35050.0	Pso02G53940.0	0			44- 8:	Pse01G74610.0	Prh05G22150.0	2e-174
92- 0:	Prh03G00980.0	Prh03G10730.0	2e-74			23- 20:	Pse01G27310.0	Pse10G31930.0	0			62- 25:	Pso01G45580.0	Pso06G10930.0	0			38- 73:	Pso01G45580.0	Prh05G29350.0	0			38- 28:	Pse01G35080.0	Pso02G53960.0	0			44- 9:	Pse01G74670.0	Prh05G22070.0	0
92- 1:	Prh03G01000.0	Prh03G10740.0	4e-78			23- 21:	Pse01G27320.0	Pse10G31950.0	1e-176			62- 26:	Pso01G45590.0	Pso06G10950.0	0			38- 74:	Pso01G45600.0	Prh05G29380.0	6e-151			38- 29:	Pse01G35110.0	Pso02G53990.0	2e-68			44- 10:	Pse01G74710.0	Prh05G22050.0	5e-19
92- 2:	Prh03G01090.0	Prh03G10790.0	4e-89			23- 22:	Pse01G27330.0	Pse10G31960.0	4e-140			62- 27:	Pso01G45600.0	Pso06G10960.0	2e-150			38- 75:	Pso01G45620.0	Prh05G29400.0	4e-59			38- 30:	Pse01G35120.0	Pso02G54000.0	0			44- 11:	Pse01G74720.0	Prh05G22030.0	9e-155
92- 3:	Prh03G01140.0	Prh03G10830.0	2e-30			23- 23:	Pse01G27340.0	Pse10G31970.0	0			62- 28:	Pso01G45630.0	Pso06G10970.0	3e-180			38- 76:	Pso01G45630.0	Prh05G29410.0	0			38- 31:	Pse01G35130.0	Pso02G54030.0	0			44- 12:	Pse01G74730.0	Prh05G22000.0	2e-55
92- 4:	Prh03G01250.0	Prh03G10940.0	4e-84			23- 24:	Pse01G27360.0	Pse10G31990.0	5e-167			62- 29:	Pso01G45650.0	Pso06G11000.0	0			38- 77:	Pso01G45650.0	Prh05G29460.0	0			38- 32:	Pse01G35180.0	Pso02G54060.0	0			44- 13:	Pse01G74760.0	Prh05G21960.0	2e-119
92- 5:	Prh03G01260.0	Prh03G10980.0	3e-77			23- 25:	Pse01G27370.0	Pse10G32000.0	0			62- 30:	Pso01G45660.0	Pso06G11010.0	3e-138			38- 78:	Pso01G45660.0	Prh05G29470.0	1e-135			38- 33:	Pse01G35190.0	Pso02G54070.0	0			44- 14:	Pse01G74770.0	Prh05G21950.0	2e-124
## Alignment 93: score=256.0 e_value=9.7e-11 N=6 chr3&chr3 plus						23- 26:	Pse01G27380.0	Pse10G32010.0	7e-166			62- 31:	Pso01G45700.0	Pso06G11020.0	0			38- 79:	Pso01G45670.0	Prh05G29480.0	4e-103			38- 34:	Pse01G35200.0	Pso02G54080.0	0			44- 15:	Pse01G74810.0	Prh05G21840.0	0
93- 0:	Prh03G43870.0	Prh03G45420.0	2e-51			23- 27:	Pse01G27400.0	Pse10G32020.0	0			62- 32:	Pso01G45720.0	Pso06G11030.0	0			38- 80:	Pso01G45680.0	Prh05G29500.0	7e-113			38- 35:	Pse01G35210.0	Pso02G54090.0	0			44- 16:	Pse01G74820.0	Prh05G21830.0	0
93- 1:	Prh03G44080.0	Prh03G45490.0	1e-06			## Alignment 24: score=946.0 e_value=2.1e-65 N=19 chr1&chr10 plus						62- 33:	Pso01G45730.0	Pso06G11040.0	0			38- 81:	Pso01G45690.0	Prh05G29510.0	0			38- 36:	Pse01G35220.0	Pso02G54100.0	4e-75			44- 17:	Pse01G74830.0	Prh05G21780.0	0
93- 2:	Prh03G44230.0	Prh03G45500.0	2e-29			24- 0:	Pse01G28040.0	Pse10G30310.0	0			62- 34:	Pso01G45750.0	Pso06G11050.0	9e-119			38- 82:	Pso01G45700.0	Prh05G29520.0	0			38- 37:	Pse01G35230.0	Pso02G54140.0	0			44- 18:	Pse01G74880.0	Prh05G21670.0	0
93- 3:	Prh03G44250.0	Prh03G45540.0	0			24- 1:	Pse01G28050.0	Pse10G30320.0	0			62- 35:	Pso01G45780.0	Pso06G11080.0	0			38- 83:	Pso01G45720.0	Prh05G29540.0	0			38- 38:	Pse01G35240.0	Pso02G54160.0	2e-74			44- 19:	Pse01G74930.0	Prh05G21500.0	0
93- 4:	Prh03G44260.0	Prh03G45570.0	6e-161			24- 2:	Pse01G28060.0	Pse10G30330.0	3e-155			62- 36:	Pso01G45810.0	Pso06G11090.0	3e-30			38- 84:	Pso01G45730.0	Prh05G29550.0	0			38- 39:	Pse01G35250.0	Pso02G54170.0	7e-143			44- 20:	Pse01G75020.0	Prh05G21450.0	0
93- 5:	Prh03G44320.0	Prh03G45620.0	2e-24			24- 3:	Pse01G28070.0	Pse10G30340.0	0			62- 37:	Pso01G45830.0	Pso06G11130.0	3e-128			38- 85:	Pso01G45750.0	Prh05G29560.0	9e-119			38- 40:	Pse01G35260.0	Pso02G54180.0	3e-91			44- 21:	Pse01G75030.0	Prh05G21440.0	0
## Alignment 94: score=3234.0 e_value=1e-299 N=70 chr3&chr3 minus						24- 4:	Pse01G28080.0	Pse10G30350.0	5e-45			62- 38:	Pso01G45850.0	Pso06G11140.0	0			38- 86:	Pso01G45760.0	Prh05G29570.0	5e-58			38- 41:	Pse01G35270.0	Pso02G54190.0	0			## Alignment 45: score=782.0 e_value=6.3e-47 N=17 chr1&chr5 minus
94- 0:	Prh03G00350.0	Prh03G11700.0	1e-64			24- 5:	Pse01G28090.0	Pse10G30360.0	0			62- 39:	Pso01G45880.0	Pso06G11180.0	0			38- 87:	Pso01G45780.0	Prh05G29590.0	0			38- 42:	Pse01G35280.0	Pso02G54200.0	8e-168			45- 0:	Pse01G75520.0	Prh05G17300.0	9e-37
94- 1:	Prh03G00360.0	Prh03G11670.0	1e-44			24- 6:	Pse01G28100.0	Pse10G30380.0	0			62- 40:	Pso01G45890.0	Pso06G11200.0	0			38- 88:	Pso01G45810.0	Prh05G29600.0	0			38- 43:	Pse01G35290.0	Pso02G54210.0	0			45- 1:	Pse01G75540.0	Prh05G17260.0	0
94- 2:	Prh03G00530.0	Prh03G11660.0	0			24- 7:	Pse01G28110.0	Pse10G30390.0	0			62- 41:	Pso01G45900.0	Pso06G11210.0	0			38- 89:	Pso01G45850.0	Prh05G29630.0	0			38- 44:	Pse01G35310.0	Pso02G54260.0	0			45- 2:	Pse01G75560.0	Prh05G17210.0	7e-143
94- 3:	Prh03G00630.0	Prh03G11540.0	7e-46			24- 8:	Pse01G28120.0	Pse10G30400.0	0			62- 42:	Pso01G45910.0	Pso06G11220.0	0			38- 90:	Pso01G45860.0	Prh05G29640.0	0			38- 45:	Pse01G35320.0	Pso02G54270.0	3e-158			45- 3:	Pse01G75600.0	Prh05G17100.0	0
94- 4:	Prh03G00650.0	Prh03G11490.0	5e-55			24- 9:	Pse01G28130.0	Pse10G30420.0	0			62- 43:	Pso01G45940.0	Pso06G11230.0	1e-126			38- 91:	Pso01G45870.0	Prh05G29660.0	1e-72			38- 46:	Pse01G35330.0	Pso02G54290.0	0			45- 4:	Pse01G75660.0	Prh05G17050.0	6e-59
94- 5:	Prh03G00680.0	Prh03G11430.0	4e-114			24- 10:	Pse01G28140.0	Pse10G30430.0	2e-67			62- 44:	Pso01G45980.0	Pso06G11280.0	2e-178			38- 92:	Pso01G45880.0	Prh05G29680.0	0			38- 47:	Pse01G35340.0	Pso02G54300.0	0			45- 5:	Pse01G75700.0	Prh05G17010.0	4e-83
94- 6:	Prh03G00710.0	Prh03G11350.0	0			24- 11:	Pse01G28150.0	Pse10G30440.0	0			## Alignment 63: score=1967.0 e_value=7.4e-159 N=40 chr1&chr6 plus						38- 93:	Pso01G45900.0	Prh05G29690.0	0			38- 48:	Pse01G35360.0	Pso02G54390.0	0			45- 6:	Pse01G75790.0	Prh05G16930.0	3e-117
94- 7:	Prh03G00740.0	Prh03G11260.0	3e-60			24- 12:	Pse01G28170.0	Pse10G30470.0	0			63- 0:	Pso01G35680.0	Pso06G21270.0	6e-110			38- 94:	Pso01G45910.0	Prh05G29730.0	0			38- 49:	Pse01G35370.0	Pso02G54410.0	0			45- 7:	Pse01G75800.0	Prh05G16910.0	9e-95
94- 8:	Prh03G00760.0	Prh03G11230.0	0			24- 13:	Pse01G28180.0	Pse10G30480.0	0			63- 1:	Pso01G35690.0	Pso06G21280.0	0			38- 95:	Pso01G45920.0	Prh05G29740.0	2e-124			38- 50:	Pse01G35380.0	Pso02G54420.0	0			45- 8:	Pse01G75840.0	Prh05G16880.0	2e-76
94- 9:	Prh03G00770.0	Prh03G11210.0	0			24- 14:	Pse01G28190.0	Pse10G30490.0	0			63- 2:	Pso01G35700.0	Pso06G21290.0	0			38- 96:	Pso01G45940.0	Prh05G29750.0	3e-149			38- 51:	Pse01G35390.0	Pso02G54430.0	0			45- 9:	Pse01G75850.0	Prh05G16870.0	0
94- 10:	Prh03G00790.0	Prh03G11150.0	0			24- 15:	Pse01G28200.0	Pse10G30500.0	0			63- 3:	Pso01G35710.0	Pso06G21300.0	1e-114			38- 97:	Pso01G45970.0	Prh05G29780.0	1e-131			38- 52:	Pse01G35400.0	Pso02G54440.0	0			45- 10:	Pse01G75890.0	Prh05G16830.0	0
94- 11:	Prh03G00800.0	Prh03G11130.0	3e-68			24- 16:	Pse01G28210.0	Pse10G30510.0	4e-84			63- 4:	Pso01G35720.0	Pso06G21310.0	4e-80			38- 98:	Pso01G45980.0	Prh05G29790.0	0			38- 53:	Pse01G35410.0	Pso02G54450.0	4e-34			45- 11:	Pse01G75900.0	Prh05G16820.0	0
94- 12:	Prh03G00850.0	Prh03G11110.0	0			24- 17:	Pse01G28220.0	Pse10G30520.0	9e-63			63- 5:	Pso01G35730.0	Pso06G21330.0	2e-164			38- 99:	Pso01G45990.0	Prh05G29800.0	5e-30			38- 54:	Pse01G35430.0	Pso02G54460.0	0			45- 12:	Pse01G75990.0	Prh05G16770.0	0
94- 13:	Prh03G00890.0	Prh03G11060.0	7e-21			24- 18:	Pse01G28230.0	Pse10G30530.0	2e-173			63- 6:	Pso01G35740.0	Pso06G21340.0	0			38-100:	Pso01G46020.0	Prh05G29810.0	0			38- 55:	Pse01G35440.0	Pso02G54490.0	0			45- 13:	Pse01G76010.0	Prh05G16760.0	3e-48
94- 14:	Prh03G00910.0	Prh03G11030.0	0			## Alignment 25: score=787.0 e_value=7.5e-48 N=17 chr1&chr10 plus						63- 7:	Pso01G35750.0	Pso06G21360.0	0			38-101:	Pso01G46030.0	Prh05G29820.0	0			38- 56:	Pse01G35450.0	Pso02G54500.0	0			45- 14:	Pse01G76020.0	Prh05G16630.0	2e-86
94- 15:	Prh03G00920.0	Prh03G11020.0	0			25- 0:	Pse01G54890.0	Pse10G00010.0	0			63- 8:	Pso01G35760.0	Pso06G21370.0	0			38-102:	Pso01G46040.0	Prh05G29830.0	3e-60			38- 57:	Pse01G35470.0	Pso02G54520.0	2e-105			45- 15:	Pse01G76030.0	Prh05G16580.0	6e-53
94- 16:	Prh03G00960.0	Prh03G10990.0	4e-108			25- 1:	Pse01G54930.0	Pse10G00020.0	2e-14			63- 9:	Pso01G35770.0	Pso06G21380.0	7e-102			38-103:	Pso01G46050.0	Prh05G29840.0	0			38- 58:	Pse01G35480.0	Pso02G54570.0	0			45- 16:	Pse01G76050.0	Prh05G16540.0	0
94- 17:	Prh03G00980.0	Prh03G10980.0	3e-112			25- 2:	Pse01G54970.0	Pse10G00070.0	0			63- 10:	Pso01G35780.0	Pso06G21390.0	0			38-104:	Pso01G46060.0	Prh05G29850.0	0			38- 59:	Pse01G35500.0	Pso02G54580.0	0			## Alignment 46: score=652.0 e_value=1.1e-34 N=14 chr1&chr5 minus
94- 18:	Prh03G00990.0	Prh03G10960.0	0			25- 3:	Pse01G54980.0	Pse10G00080.0	0			63- 11:	Pso01G35790.0	Pso06G21400.0	0			38-105:	Pso01G46070.0	Prh05G29860.0	0			38- 60:	Pse01G35520.0	Pso02G54600.0	0			46- 0:	Pse01G76100.0	Prh05G21280.0	3e-97
94- 19:	Prh03G01000.0	Prh03G10950.0	7e-106			25- 4:	Pse01G55010.0	Pse10G00120.0	0			63- 12:	Pso01G35800.0	Pso06G21410.0	0			38-106:	Pso01G46080.0	Prh05G29880.0	0			38- 61:	Pse01G35530.0	Pso02G54610.0	0			46- 1:	Pse01G76140.0	Prh05G21220.0	0
94- 20:	Prh03G01060.0	Prh03G10930.0	3e-82			25- 5:	Pse01G55070.0	Pse10G00270.0	0			63- 13:	Pso01G35810.0	Pso06G21420.0	0			38-107:	Pso01G46090.0	Prh05G29890.0	9e-104			38- 62:	Pse01G35540.0	Pso02G54620.0	5e-107			46- 2:	Pse01G76180.0	Prh05G21200.0	2e-127
94- 21:	Prh03G01070.0	Prh03G10900.0	0			25- 6:	Pse01G55120.0	Pse10G00320.0	8e-124			63- 14:	Pso01G35900.0	Pso06G21480.0	0			38-108:	Pso01G46100.0	Prh05G29900.0	0			38- 63:	Pse01G35550.0	Pso02G54630.0	0			46- 3:	Pse01G76220.0	Prh05G21160.0	2e-60
94- 22:	Prh03G01120.0	Prh03G10780.0	0			25- 7:	Pse01G55150.0	Pse10G00340.0	2e-120			63- 15:	Pso01G35920.0	Pso06G21500.0	0			38-109:	Pso01G46120.0	Prh05G29960.0	0			38- 64:	Pse01G35560.0	Pso02G54640.0	4e-108			46- 4:	Pse01G76230.0	Prh05G21140.0	3e-95
94- 23:	Prh03G01130.0	Prh03G10770.0	6e-49			25- 8:	Pse01G55190.0	Pse10G00360.0	0			63- 16:	Pso01G35930.0	Pso06G21510.0	0			38-110:	Pso01G46130.0	Prh05G29970.0	7e-81			38- 65:	Pse01G35580.0	Pso02G54670.0	2e-44			46- 5:	Pse01G76250.0	Prh05G21080.0	9e-150
94- 24:	Prh03G01140.0	Prh03G10740.0	1e-103			25- 9:	Pse01G55200.0	Pse10G00370.0	0			63- 17:	Pso01G35940.0	Pso06G21520.0	1e-97			38-111:	Pso01G46140.0	Prh05G29980.0	2e-92			38- 66:	Pse01G35590.0	Pso02G54680.0	0			46- 6:	Pse01G76300.0	Prh05G21060.0	7e-162
94- 25:	Prh03G01150.0	Prh03G10730.0	7e-100			25- 10:	Pse01G55210.0	Pse10G00380.0	0			63- 18:	Pso01G35960.0	Pso06G21530.0	4e-66			38-112:	Pso01G46160.0	Prh05G29990.0	0			38- 67:	Pse01G35600.0	Pso02G54690.0	4e-156			46- 7:	Pse01G76360.0	Prh05G21020.0	0
94- 26:	Prh03G01250.0	Prh03G10720.0	2e-75			25- 11:	Pse01G55330.0	Pse10G00440.0	4e-178			63- 19:	Pso01G35970.0	Pso06G21540.0	0			38-113:	Pso01G46180.0	Prh05G30030.0	0			38- 68:	Pse01G35610.0	Pso02G54700.0	0			46- 8:	Pse01G76380.0	Prh05G20920.0	0
94- 27:	Prh03G01300.0	Prh03G10650.0	0			25- 12:	Pse01G55350.0	Pse10G00460.0	4e-175			63- 20:	Pso01G36010.0	Pso06G21560.0	0			38-114:	Pso01G46190.0	Prh05G30040.0	0			38- 69:	Pse01G35620.0	Pso02G54720.0	0			46- 9:	Pse01G76400.0	Prh05G20820.0	1e-10
94- 28:	Prh03G01370.0	Prh03G10460.0	0			25- 13:	Pse01G55390.0	Pse10G00570.0	0			63- 21:	Pso01G36030.0	Pso06G21570.0	6e-33			38-115:	Pso01G46200.0	Prh05G30050.0	0			38- 70:	Pse01G35650.0	Pso02G54750.0	2e-34			46- 10:	Pse01G76420.0	Prh05G20810.0	0
94- 29:	Prh03G01390.0	Prh03G10450.0	0			25- 14:	Pse01G55400.0	Pse10G00580.0	2e-46			63- 22:	Pso01G36040.0	Pso06G21580.0	0			38-116:	Pso01G46210.0	Prh05G30070.0	0			38- 71:	Pse01G35660.0	Pso02G54770.0	3e-122			46- 11:	Pse01G76440.0	Prh05G20790.0	2e-21
94- 30:	Prh03G01410.0	Prh03G10410.0	0			25- 15:	Pse01G55420.0	Pse10G00630.0	0			63- 23:	Pso01G36060.0	Pso06G21590.0	5e-155			38-117:	Pso01G46220.0	Prh05G30100.0	3e-170			38- 72:	Pse01G35730.0	Pso02G54800.0	8e-113			46- 12:	Pse01G76460.0	Prh05G20780.0	9e-40
94- 31:	Prh03G01510.0	Prh03G10260.0	1e-51			25- 16:	Pse01G55470.0	Pse10G00650.0	5e-95			63- 24:	Pso01G36080.0	Pso06G21620.0	0			38-118:	Pso01G46230.0	Prh05G30110.0	1e-85			38- 73:	Pse01G35750.0	Pso02G54820.0	0			46- 13:	Pse01G76480.0	Prh05G20770.0	0
94- 32:	Prh03G01520.0	Prh03G10220.0	8e-161			## Alignment 26: score=738.0 e_value=1.3e-42 N=15 chr1&chr10 plus						63- 25:	Pso01G36100.0	Pso06G21630.0	0			38-119:	Pso01G46250.0	Prh05G30120.0	0			38- 74:	Pse01G35880.0	Pso02G54860.0	0			## Alignment 47: score=610.0 e_value=4.9e-44 N=15 chr1&chr5 minus
94- 33:	Prh03G01540.0	Prh03G10180.0	1e-45			26- 0:	Pse01G28280.0	Pse10G30100.0	0			63- 26:	Pso01G36110.0	Pso06G21640.0	0			38-120:	Pso01G46260.0	Prh05G30130.0	6e-158			38- 75:	Pse01G35890.0	Pso02G54890.0	0			47- 0:	Pse01G75060.0	Prh05G16340.0	5e-112
94- 34:	Prh03G01600.0	Prh03G10080.0	0			26- 1:	Pse01G28290.0	Pse10G30110.0	0			63- 27:	Pso01G36120.0	Pso06G21660.0	0			38-121:	Pso01G46270.0	Prh05G30140.0	0			38- 76:	Pse01G35910.0	Pso02G54910.0	0			47- 1:	Pse01G75070.0	Prh05G16170.0	6e-11
94- 35:	Prh03G01620.0	Prh03G10030.0	1e-95			26- 2:	Pse01G28300.0	Pse10G30140.0	1e-54			63- 28:	Pso01G36130.0	Pso06G21700.0	4e-104			38-122:	Pso01G46280.0	Prh05G30150.0	0			38- 77:	Pse01G35920.0	Pso02G54920.0	0			47- 2:	Pse01G75150.0	Prh05G15960.0	0
94- 36:	Prh03G01630.0	Prh03G10000.0	3e-26			26- 3:	Pse01G28310.0	Pse10G30160.0	9e-86			63- 29:	Pso01G36140.0	Pso06G21720.0	0			38-123:	Pso01G46290.0	Prh05G30160.0	9e-91			38- 78:	Pse01G35930.0	Pso02G54940.0	0			47- 3:	Pse01G75160.0	Prh05G15820.0	0
94- 37:	Prh03G01650.0	Prh03G09970.0	1e-24			26- 4:	Pse01G28320.0	Pse10G30170.0	3e-109			63- 30:	Pso01G36150.0	Pso06G21730.0	0			38-124:	Pso01G46420.0	Prh05G30220.0	2e-133			38- 79:	Pse01G35940.0	Pso02G54960.0	0			47- 4:	Pse01G75210.0	Prh05G15630.0	0
94- 38:	Prh03G01680.0	Prh03G09890.0	6e-60			26- 5:	Pse01G28340.0	Pse10G30180.0	0			63- 31:	Pso01G36180.0	Pso06G21750.0	0			38-125:	Pso01G46430.0	Prh05G30230.0	0			38- 80:	Pse01G35950.0	Pso02G54970.0	5e-146			47- 5:	Pse01G75220.0	Prh05G15620.0	0
94- 39:	Prh03G01710.0	Prh03G09850.0	0			26- 6:	Pse01G28370.0	Pse10G30190.0	0			63- 32:	Pso01G36190.0	Pso06G21760.0	0			38-126:	Pso01G46440.0	Prh05G30240.0	0			38- 81:	Pse01G35970.0	Pso02G54990.0	0			47- 6:	Pse01G75300.0	Prh05G15500.0	0
94- 40:	Prh03G01730.0	Prh03G09810.0	0			26- 7:	Pse01G28400.0	Pse10G30200.0	1e-112			63- 33:	Pso01G36200.0	Pso06G21770.0	0			38-127:	Pso01G46450.0	Prh05G30250.0	1e-59			38- 82:	Pse01G35980.0	Pso02G55000.0	1e-140			47- 7:	Pse01G75370.0	Prh05G15300.0	0
94- 41:	Prh03G01760.0	Prh03G09790.0	0			26- 8:	Pse01G28420.0	Pse10G30210.0	6e-57			63- 34:	Pso01G36210.0	Pso06G21780.0	9e-63			38-128:	Pso01G46470.0	Prh05G30260.0	0			38- 83:	Pse01G35990.0	Pso02G55010.0	0			47- 8:	Pse01G75390.0	Prh05G15250.0	4e-95
94- 42:	Prh03G01770.0	Prh03G09780.0	0			26- 9:	Pse01G28440.0	Pse10G30220.0	0			63- 35:	Pso01G36230.0	Pso06G21810.0	0			38-129:	Pso01G46500.0	Prh05G30280.0	2e-49			38- 84:	Pse01G36000.0	Pso02G55020.0	4e-63			47- 9:	Pse01G75420.0	Prh05G15200.0	4e-116
94- 43:	Prh03G01780.0	Prh03G09760.0	2e-91			26- 10:	Pse01G28450.0	Pse10G30240.0	1e-79			63- 36:	Pso01G36260.0	Pso06G21820.0	0			38-130:	Pso01G46510.0	Prh05G30290.0	0			38- 85:	Pse01G36040.0	Pso02G55030.0	4e-69			47- 10:	Pse01G75450.0	Prh05G15190.0	0
94- 44:	Prh03G01820.0	Prh03G09700.0	0			26- 11:	Pse01G28470.0	Pse10G30250.0	0			63- 37:	Pso01G36270.0	Pso06G21830.0	0			38-131:	Pso01G46550.0	Prh05G30330.0	0			38- 86:	Pse01G36050.0	Pso02G55040.0	3e-91			47- 11:	Pse01G75460.0	Prh05G15120.0	1e-95
94- 45:	Prh03G01830.0	Prh03G09660.0	0			26- 12:	Pse01G28480.0	Pse10G30260.0	5e-76			63- 38:	Pso01G36280.0	Pso06G21860.0	0			38-132:	Pso01G46560.0	Prh05G30340.0	5e-142			38- 87:	Pse01G36060.0	Pso02G55050.0	2e-76			47- 12:	Pse01G75480.0	Prh05G15110.0	0
94- 46:	Prh03G01880.0	Prh03G09610.0	0			26- 13:	Pse01G28490.0	Pse10G30270.0	1e-137			63- 39:	Pso01G36290.0	Pso06G21870.0	0			38-133:	Pso01G46570.0	Prh05G30350.0	8e-114			38- 88:	Pse01G36090.0	Pso02G55070.0	4e-62			47- 13:	Pse01G75500.0	Prh05G15070.0	0
94- 47:	Prh03G01890.0	Prh03G09590.0	0			26- 14:	Pse01G28500.0	Pse10G30280.0	0			## Alignment 64: score=1810.0 e_value=8.3e-152 N=37 chr1&chr6 plus						38-134:	Pso01G46580.0	Prh05G30360.0	0			38- 89:	Pse01G36100.0	Pso02G55080.0	0			47- 14:	Pse01G75710.0	Prh05G14830.0	5e-30
94- 48:	Prh03G01900.0	Prh03G09570.0	0			## Alignment 27: score=313.0 e_value=3.4e-13 N=7 chr1&chr10 plus						64- 0:	Pso01G39080.0	Pso06G17750.0	0			38-135:	Pso01G46590.0	Prh05G30370.0	0			38- 90:	Pse01G36140.0	Pso02G55150.0	0			## Alignment 48: score=576.0 e_value=3.3e-34 N=14 chr1&chr5 minus
94- 49:	Prh03G01910.0	Prh03G09560.0	0			27- 0:	Pse01G21370.0	Pse10G30640.0	1e-111			64- 1:	Pso01G39090.0	Pso06G17760.0	0			38-136:	Pso01G46600.0	Prh05G30380.0	1e-141			38- 91:	Pse01G36170.0	Pso02G55160.0	2e-169			48- 0:	Pse01G32260.0	Prh05G29070.0	2e-108
94- 50:	Prh03G01920.0	Prh03G09440.0	0			27- 1:	Pse01G21390.0	Pse10G30660.0	0			64- 2:	Pso01G39110.0	Pso06G17770.0	0			38-137:	Pso01G46610.0	Prh05G30390.0	4e-91			38- 92:	Pse01G36210.0	Pso02G55190.0	0			48- 1:	Pse01G32300.0	Prh05G29020.0	3e-28
94- 51:	Prh03G01940.0	Prh03G09310.0	9e-161			27- 2:	Pse01G21600.0	Pse10G30730.0	1e-76			64- 3:	Pso01G39120.0	Pso06G17780.0	6e-77			38-138:	Pso01G46620.0	Prh05G30400.0	4e-122			38- 93:	Pse01G36250.0	Pso02G55200.0	2e-89			48- 2:	Pse01G32330.0	Prh05G28990.0	2e-154
94- 52:	Prh03G01960.0	Prh03G09300.0	0			27- 3:	Pse01G21620.0	Pse10G30760.0	0			64- 4:	Pso01G39230.0	Pso06G17840.0	0			38-139:	Pso01G46630.0	Prh05G30410.0	1e-106			38- 94:	Pse01G36260.0	Pso02G55210.0	1e-51			48- 3:	Pse01G32370.0	Prh05G28930.0	0
94- 53:	Prh03G01970.0	Prh03G09290.0	0			27- 4:	Pse01G21710.0	Pse10G30790.0	0			64- 5:	Pso01G39240.0	Pso06G17850.0	3e-159			38-140:	Pso01G46650.0	Prh05G30550.0	5e-136			38- 95:	Pse01G36280.0	Pso02G55220.0	0			48- 4:	Pse01G32390.0	Prh05G28820.0	2e-38
94- 54:	Prh03G01980.0	Prh03G09280.0	0			27- 5:	Pse01G21720.0	Pse10G30810.0	8e-77			64- 6:	Pso01G39270.0	Pso06G17880.0	0			## Alignment 39: score=6791.0 e_value=0 N=139 chr1&chr5 plus						38- 96:	Pse01G36290.0	Pso02G55230.0	3e-91			48- 5:	Pse01G32460.0	Prh05G28790.0	3e-71
94- 55:	Prh03G01990.0	Prh03G09260.0	0			27- 6:	Pse01G21780.0	Pse10G30830.0	0			64- 7:	Pso01G39310.0	Pso06G17890.0	2e-91			39- 0:	Pso01G39770.0	Prh05G23870.0	0			38- 97:	Pse01G36360.0	Pso02G55250.0	2e-44			48- 6:	Pse01G32480.0	Prh05G28640.0	1e-34
94- 56:	Prh03G02020.0	Prh03G09180.0	3e-79			## Alignment 28: score=265.0 e_value=1.7e-08 N=6 chr1&chr10 plus						64- 8:	Pso01G39320.0	Pso06G17900.0	2e-179			39- 1:	Pso01G39790.0	Prh05G23880.0	0			38- 98:	Pse01G36410.0	Pso02G55310.0	1e-71			48- 7:	Pse01G32610.0	Prh05G28630.0	0
94- 57:	Prh03G02060.0	Prh03G09170.0	0			28- 0:	Pse01G62950.0	Pse10G28400.0	0			64- 9:	Pso01G39330.0	Pso06G17910.0	0			39- 2:	Pso01G40050.0	Prh05G24130.0	0			38- 99:	Pse01G36430.0	Pso02G55420.0	1e-105			48- 8:	Pse01G32620.0	Prh05G28610.0	0
94- 58:	Prh03G02100.0	Prh03G09150.0	0			28- 1:	Pse01G63000.0	Pse10G28410.0	0			64- 10:	Pso01G39340.0	Pso06G17920.0	6e-157			39- 3:	Pso01G40060.0	Prh05G24140.0	0			38-100:	Pse01G36450.0	Pso02G55440.0	0			48- 9:	Pse01G32720.0	Prh05G28590.0	7e-123
94- 59:	Prh03G02120.0	Prh03G09120.0	1e-108			28- 2:	Pse01G63070.0	Pse10G28450.0	0			64- 11:	Pso01G39350.0	Pso06G17930.0	0			39- 4:	Pso01G40070.0	Prh05G24150.0	3e-89			38-101:	Pse01G36470.0	Pso02G55460.0	1e-176			48- 10:	Pse01G32810.0	Prh05G28420.0	9e-105
94- 60:	Prh03G02140.0	Prh03G09110.0	0			28- 3:	Pse01G63100.0	Pse10G28480.0	0			64- 12:	Pso01G39360.0	Pso06G17950.0	1e-77			39- 5:	Pso01G40080.0	Prh05G24160.0	0			38-102:	Pse01G36500.0	Pso02G55470.0	0			48- 11:	Pse01G32840.0	Prh05G28300.0	3e-96
94- 61:	Prh03G02150.0	Prh03G09100.0	0			28- 4:	Pse01G63220.0	Pse10G28590.0	6e-87			64- 13:	Pso01G39380.0	Pso06G17980.0	0			39- 6:	Pso01G40090.0	Prh05G24170.0	0			38-103:	Pse01G36510.0	Pso02G55480.0	3e-58			48- 12:	Pse01G32980.0	Prh05G28230.0	1e-39
94- 62:	Prh03G02190.0	Prh03G09080.0	0			28- 5:	Pse01G63310.0	Pse10G28720.0	0			64- 14:	Pso01G39400.0	Pso06G17990.0	6e-114			39- 7:	Pso01G40100.0	Prh05G24180.0	0			38-104:	Pse01G36540.0	Pso02G55540.0	3e-91			48- 13:	Pse01G33110.0	Prh05G28010.0	1e-16
94- 63:	Prh03G02230.0	Prh03G09050.0	2e-125			## Alignment 29: score=2613.0 e_value=1.1e-217 N=54 chr1&chr10 minus						64- 15:	Pso01G39410.0	Pso06G18010.0	1e-107			39- 8:	Pso01G40110.0	Prh05G24190.0	0			38-105:	Pse01G36550.0	Pso02G55550.0	3e-54			## Alignment 49: score=531.0 e_value=2.3e-27 N=12 chr1&chr5 minus
94- 64:	Prh03G02240.0	Prh03G09040.0	0			29- 0:	Pse01G27420.0	Pse10G31100.0	0			64- 16:	Pso01G39420.0	Pso06G18020.0	2e-175			39- 9:	Pso01G40120.0	Prh05G24350.0	0			38-106:	Pse01G36560.0	Pso02G55560.0	1e-54			49- 0:	Pse01G23350.0	Prh05G20170.0	9e-153
94- 65:	Prh03G02250.0	Prh03G09020.0	2e-131			29- 1:	Pse01G27440.0	Pse10G31080.0	0			64- 17:	Pso01G39430.0	Pso06G18030.0	0			39- 10:	Pso01G40130.0	Prh05G24360.0	2e-120			38-107:	Pse01G36570.0	Pso02G55580.0	0			49- 1:	Pse01G23380.0	Prh05G20110.0	0
94- 66:	Prh03G02260.0	Prh03G08940.0	0			29- 2:	Pse01G27450.0	Pse10G31070.0	0			64- 18:	Pso01G39450.0	Pso06G18050.0	0			39- 11:	Pso01G40320.0	Prh05G24380.0	0			38-108:	Pse01G36580.0	Pso02G55590.0	0			49- 2:	Pse01G23420.0	Prh05G20070.0	6e-115
94- 67:	Prh03G02280.0	Prh03G08920.0	9e-95			29- 3:	Pse01G27460.0	Pse10G31050.0	1e-92			64- 19:	Pso01G39460.0	Pso06G18060.0	4e-58			39- 12:	Pso01G40330.0	Prh05G24390.0	2e-100			38-109:	Pse01G36590.0	Pso02G55620.0	0			49- 3:	Pse01G23440.0	Prh05G20060.0	0
94- 68:	Prh03G02290.0	Prh03G08870.0	1e-112			29- 4:	Pse01G27470.0	Pse10G31040.0	0			64- 20:	Pso01G39470.0	Pso06G18090.0	0			39- 13:	Pso01G40340.0	Prh05G24400.0	0			38-110:	Pse01G36600.0	Pso02G55640.0	0			49- 4:	Pse01G23490.0	Prh05G19990.0	0
94- 69:	Prh03G02300.0	Prh03G08810.0	0			29- 5:	Pse01G27500.0	Pse10G31030.0	0			64- 21:	Pso01G39490.0	Pso06G18120.0	0			39- 14:	Pso01G40390.0	Prh05G24410.0	2e-76			38-111:	Pse01G36610.0	Pso02G55650.0	0			49- 5:	Pse01G23500.0	Prh05G19980.0	0
## Alignment 95: score=1752.0 e_value=4.4e-144 N=39 chr3&chr3 minus						29- 6:	Pse01G27520.0	Pse10G31020.0	0			64- 22:	Pso01G39500.0	Pso06G18130.0	0			39- 15:	Pso01G40400.0	Prh05G24420.0	0			38-112:	Pse01G36640.0	Pso02G55660.0	0			49- 6:	Pse01G23550.0	Prh05G19950.0	3e-65
95- 0:	Prh03G02340.0	Prh03G08000.0	1e-30			29- 7:	Pse01G27530.0	Pse10G31000.0	0			64- 23:	Pso01G39510.0	Pso06G18140.0	4e-142			39- 16:	Pso01G40410.0	Prh05G24430.0	1e-71			38-113:	Pse01G36670.0	Pso02G55700.0	0			49- 7:	Pse01G23680.0	Prh05G19780.0	4e-143
95- 1:	Prh03G02530.0	Prh03G07960.0	2e-77			29- 8:	Pse01G27540.0	Pse10G30980.0	0			64- 24:	Pso01G39540.0	Pso06G18180.0	0			39- 17:	Pso01G40420.0	Prh05G24440.0	1e-95			38-114:	Pse01G36680.0	Pso02G55710.0	0			49- 8:	Pse01G23740.0	Prh05G19740.0	6e-49
95- 2:	Prh03G02550.0	Prh03G07920.0	2e-89			29- 9:	Pse01G27560.0	Pse10G30940.0	3e-125			64- 25:	Pso01G39550.0	Pso06G18190.0	5e-62			39- 18:	Pso01G40440.0	Prh05G24460.0	0			38-115:	Pse01G36700.0	Pso02G55740.0	0			49- 9:	Pse01G23750.0	Prh05G19690.0	0
95- 3:	Prh03G02560.0	Prh03G07880.0	0			29- 10:	Pse01G27610.0	Pse10G30930.0	0			64- 26:	Pso01G39570.0	Pso06G18200.0	3e-55			39- 19:	Pso01G40460.0	Prh05G24470.0	2e-130			38-116:	Pse01G36710.0	Pso02G55750.0	8e-148			49- 10:	Pse01G23770.0	Prh05G19650.0	0
95- 4:	Prh03G02590.0	Prh03G07820.0	1e-168			29- 11:	Pse01G27630.0	Pse10G30920.0	2e-177			64- 27:	Pso01G39590.0	Pso06G18230.0	2e-135			39- 20:	Pso01G40470.0	Prh05G24480.0	0			38-117:	Pse01G36720.0	Pso02G55760.0	6e-129			49- 11:	Pse01G24000.0	Prh05G19460.0	0
95- 5:	Prh03G02600.0	Prh03G07790.0	1e-74			29- 12:	Pse01G27650.0	Pse10G30890.0	0			64- 28:	Pso01G39600.0	Pso06G18240.0	1e-22			39- 21:	Pso01G40500.0	Prh05G24500.0	4e-163			38-118:	Pse01G36730.0	Pso02G55770.0	3e-137			## Alignment 50: score=354.0 e_value=3.8e-14 N=8 chr1&chr5 minus
95- 6:	Prh03G02670.0	Prh03G07770.0	0			29- 13:	Pse01G27690.0	Pse10G30870.0	0			64- 29:	Pso01G39610.0	Pso06G18250.0	4e-91			39- 22:	Pso01G40520.0	Prh05G24520.0	0			38-119:	Pse01G36740.0	Pso02G55780.0	8e-176			50- 0:	Pse01G34920.0	Prh05G24870.0	0
95- 7:	Prh03G02710.0	Prh03G07750.0	0			29- 14:	Pse01G27700.0	Pse10G30850.0	0			64- 30:	Pso01G39620.0	Pso06G18260.0	0			39- 23:	Pso01G40540.0	Prh05G24530.0	0			38-120:	Pse01G36750.0	Pso02G55790.0	0			50- 1:	Pse01G35040.0	Prh05G24770.0	0
95- 8:	Prh03G02740.0	Prh03G07660.0	9e-15			29- 15:	Pse01G27710.0	Pse10G30840.0	0			64- 31:	Pso01G39640.0	Pso06G18320.0	2e-115			39- 24:	Pso01G40560.0	Prh05G24550.0	0			38-121:	Pse01G36820.0	Pso02G55830.0	0			50- 2:	Pse01G35120.0	Prh05G24760.0	0
95- 9:	Prh03G02760.0	Prh03G07620.0	0			29- 16:	Pse01G27720.0	Pse10G30830.0	0			64- 32:	Pso01G39660.0	Pso06G18350.0	0			39- 25:	Pso01G40590.0	Prh05G24560.0	6e-153			38-122:	Pse01G36830.0	Pso02G55840.0	6e-63			50- 3:	Pse01G35180.0	Prh05G24750.0	0
95- 10:	Prh03G02770.0	Prh03G07580.0	2e-95			29- 17:	Pse01G27730.0	Pse10G30820.0	0			64- 33:	Pso01G39670.0	Pso06G18360.0	1e-117			39- 26:	Pso01G40600.0	Prh05G24570.0	0			38-123:	Pse01G36840.0	Pso02G55850.0	0			50- 4:	Pse01G35220.0	Prh05G24730.0	1e-36
95- 11:	Prh03G02790.0	Prh03G07540.0	0			29- 18:	Pse01G27740.0	Pse10G30810.0	1e-160			64- 34:	Pso01G39680.0	Pso06G18370.0	0			39- 27:	Pso01G40620.0	Prh05G24580.0	0			38-124:	Pse01G36860.0	Pso02G55870.0	0			50- 5:	Pse01G35290.0	Prh05G24680.0	3e-141
95- 12:	Prh03G02840.0	Prh03G07530.0	0			29- 19:	Pse01G27750.0	Pse10G30790.0	0			64- 35:	Pso01G39690.0	Pso06G18380.0	0			39- 28:	Pso01G40630.0	Prh05G24590.0	0			38-125:	Pse01G36870.0	Pso02G55950.0	0			50- 6:	Pse01G35320.0	Prh05G24660.0	5e-18
95- 13:	Prh03G02880.0	Prh03G07510.0	0			29- 20:	Pse01G27760.0	Pse10G30770.0	0			64- 36:	Pso01G39710.0	Pso06G18390.0	0			39- 29:	Pso01G40640.0	Prh05G24600.0	0			38-126:	Pse01G36890.0	Pso02G55970.0	7e-52			50- 7:	Pse01G35370.0	Prh05G24530.0	1e-92
95- 14:	Prh03G02910.0	Prh03G07370.0	0			29- 21:	Pse01G27780.0	Pse10G30760.0	0			## Alignment 65: score=1717.0 e_value=1.1e-125 N=35 chr1&chr6 plus						39- 30:	Pso01G40650.0	Prh05G24620.0	0			38-127:	Pse01G36900.0	Pso02G55980.0	2e-35			## Alignment 51: score=313.0 e_value=5.3e-12 N=7 chr1&chr5 minus
95- 15:	Prh03G02930.0	Prh03G07350.0	0			29- 22:	Pse01G27790.0	Pse10G30740.0	0			65- 0:	Pso01G34450.0	Pso06G22210.0	0			39- 31:	Pso01G40660.0	Prh05G24630.0	0			38-128:	Pse01G36910.0	Pso02G55990.0	9e-69			51- 0:	Pse01G24120.0	Prh05G12850.0	1e-56
95- 16:	Prh03G02940.0	Prh03G07340.0	5e-137			29- 23:	Pse01G27820.0	Pse10G30730.0	2e-122			65- 1:	Pso01G34460.0	Pso06G22220.0	0			39- 32:	Pso01G40670.0	Prh05G24650.0	0			38-129:	Pse01G36930.0	Pso02G56010.0	0			51- 1:	Pse01G24130.0	Prh05G12840.0	0
95- 17:	Prh03G02950.0	Prh03G07330.0	2e-114			29- 24:	Pse01G27830.0	Pse10G30720.0	0			65- 2:	Pso01G34480.0	Pso06G22250.0	0			39- 33:	Pso01G40680.0	Prh05G24660.0	1e-39			38-130:	Pse01G36940.0	Pso02G56020.0	0			51- 2:	Pse01G24150.0	Prh05G12810.0	2e-62
95- 18:	Prh03G02960.0	Prh03G07320.0	0			29- 25:	Pse01G27840.0	Pse10G30710.0	0			65- 3:	Pso01G34490.0	Pso06G22260.0	2e-163			39- 34:	Pso01G40690.0	Prh05G24670.0	0			38-131:	Pse01G36950.0	Pso02G56040.0	0			51- 3:	Pse01G24280.0	Prh05G12660.0	5e-79
95- 19:	Prh03G02970.0	Prh03G07290.0	1e-88			29- 26:	Pse01G27850.0	Pse10G30690.0	0			65- 4:	Pso01G34500.0	Pso06G22300.0	3e-155			39- 35:	Pso01G40710.0	Prh05G24690.0	0			38-132:	Pse01G36960.0	Pso02G56110.0	0			51- 4:	Pse01G24300.0	Prh05G12580.0	0
95- 20:	Prh03G03040.0	Prh03G07230.0	0			29- 27:	Pse01G27860.0	Pse10G30680.0	1e-119			65- 5:	Pso01G34520.0	Pso06G22320.0	7e-76			39- 36:	Pso01G40720.0	Prh05G24700.0	0			38-133:	Pse01G36970.0	Pso02G56120.0	1e-156			51- 5:	Pse01G24320.0	Prh05G12490.0	6e-108
95- 21:	Prh03G03050.0	Prh03G07160.0	4e-35			29- 28:	Pse01G27870.0	Pse10G30670.0	0			65- 6:	Pso01G34580.0	Pso06G22340.0	0			39- 37:	Pso01G40730.0	Prh05G24710.0	9e-107			38-134:	Pse01G36980.0	Pso02G56130.0	0			51- 6:	Pse01G24350.0	Prh05G12420.0	7e-111
95- 22:	Prh03G03060.0	Prh03G07140.0	3e-34			29- 29:	Pse01G27880.0	Pse10G30660.0	0			65- 7:	Pso01G34590.0	Pso06G22360.0	0			39- 38:	Pso01G40740.0	Prh05G24730.0	2e-115			38-135:	Pse01G37020.0	Pso02G56140.0	0			## Alignment 52: score=299.0 e_value=9.1e-13 N=7 chr1&chr5 minus
95- 23:	Prh03G03080.0	Prh03G07130.0	7e-139			29- 30:	Pse01G27900.0	Pse10G30650.0	2e-62			65- 8:	Pso01G34600.0	Pso06G22370.0	0			39- 39:	Pso01G40750.0	Prh05G24750.0	0			38-136:	Pse01G37030.0	Pso02G56150.0	0			52- 0:	Pse01G66930.0	Prh05G08890.0	2e-167
95- 24:	Prh03G03150.0	Prh03G07110.0	8e-146			29- 31:	Pse01G27910.0	Pse10G30640.0	0			65- 9:	Pso01G34640.0	Pso06G22390.0	0			39- 40:	Pso01G40760.0	Prh05G24760.0	0			38-137:	Pse01G37040.0	Pso02G56160.0	0			52- 1:	Pse01G66950.0	Prh05G08880.0	0
95- 25:	Prh03G03170.0	Prh03G07060.0	0			29- 32:	Pse01G27920.0	Pse10G30630.0	8e-143			65- 10:	Pso01G34650.0	Pso06G22410.0	0			39- 41:	Pso01G40770.0	Prh05G24770.0	0			38-138:	Pse01G37050.0	Pso02G56170.0	1e-93			52- 2:	Pse01G66960.0	Prh05G08860.0	4e-64
95- 26:	Prh03G03190.0	Prh03G07030.0	3e-48			29- 33:	Pse01G27930.0	Pse10G30620.0	3e-61			65- 11:	Pso01G34660.0	Pso06G22440.0	2e-167			39- 42:	Pso01G40780.0	Prh05G24780.0	0			38-139:	Pse01G37060.0	Pso02G56180.0	5e-64			52- 3:	Pse01G67000.0	Prh05G08780.0	0
95- 27:	Prh03G03200.0	Prh03G06970.0	0			29- 34:	Pse01G27940.0	Pse10G30600.0	4e-55			65- 12:	Pso01G34670.0	Pso06G22450.0	1e-84			39- 43:	Pso01G40790.0	Prh05G24790.0	0			38-140:	Pse01G37080.0	Pso02G56200.0	0			52- 4:	Pse01G67090.0	Prh05G08660.0	2e-41
95- 28:	Prh03G03220.0	Prh03G06960.0	0			29- 35:	Pse01G27950.0	Pse10G30590.0	0			65- 13:	Pso01G34700.0	Pso06G22470.0	2e-54			39- 44:	Pso01G40800.0	Prh05G24800.0	0			38-141:	Pse01G37090.0	Pso02G56210.0	6e-120			52- 5:	Pse01G67160.0	Prh05G08550.0	5e-114
95- 29:	Prh03G03230.0	Prh03G06930.0	0			29- 36:	Pse01G27960.0	Pse10G30580.0	0			65- 14:	Pso01G34710.0	Pso06G22480.0	0			39- 45:	Pso01G40820.0	Prh05G24810.0	0			38-142:	Pse01G37120.0	Pso02G56230.0	0			52- 6:	Pse01G67300.0	Prh05G08330.0	7e-126
95- 30:	Prh03G03250.0	Prh03G06920.0	2e-40			29- 37:	Pse01G27990.0	Pse10G30570.0	8e-123			65- 15:	Pso01G34720.0	Pso06G22490.0	3e-54			39- 46:	Pso01G40830.0	Prh05G24820.0	4e-139			38-143:	Pse01G37140.0	Pso02G56270.0	0			## Alignment 53: score=293.0 e_value=1.3e-09 N=6 chr1&chr5 minus
95- 31:	Prh03G03280.0	Prh03G06900.0	0			29- 38:	Pse01G28000.0	Pse10G30560.0	0			65- 16:	Pso01G34730.0	Pso06G22500.0	0			39- 47:	Pso01G40840.0	Prh05G24830.0	0			38-144:	Pse01G37200.0	Pso02G56330.0	0			53- 0:	Pse01G33990.0	Prh05G26340.0	3e-160
95- 32:	Prh03G03310.0	Prh03G06850.0	0			29- 39:	Pse01G28020.0	Pse10G30550.0	0			65- 17:	Pso01G34740.0	Pso06G22520.0	0			39- 48:	Pso01G40860.0	Prh05G24850.0	0			38-145:	Pse01G37230.0	Pso02G56380.0	0			53- 1:	Pse01G34000.0	Prh05G26330.0	2e-62
95- 33:	Prh03G03330.0	Prh03G06830.0	4e-20			29- 40:	Pse01G28030.0	Pse10G30540.0	0			65- 18:	Pso01G34750.0	Pso06G22530.0	0			39- 49:	Pso01G40870.0	Prh05G24860.0	0			38-146:	Pse01G37250.0	Pso02G56390.0	0			53- 2:	Pse01G34010.0	Prh05G26320.0	0
95- 34:	Prh03G03370.0	Prh03G06630.0	2e-62			29- 41:	Pse01G28240.0	Pse10G30300.0	2e-158			65- 19:	Pso01G34760.0	Pso06G22540.0	1e-121			39- 50:	Pso01G40880.0	Prh05G24870.0	0			38-147:	Pse01G37280.0	Pso02G56430.0	0			53- 3:	Pse01G34040.0	Prh05G26280.0	0
95- 35:	Prh03G03570.0	Prh03G06500.0	3e-90			29- 42:	Pse01G28250.0	Pse10G30290.0	0			65- 20:	Pso01G34780.0	Pso06G22570.0	0			39- 51:	Pso01G40890.0	Prh05G24880.0	0			38-148:	Pse01G37310.0	Pso02G56440.0	0			53- 4:	Pse01G34050.0	Prh05G26250.0	6e-58
95- 36:	Prh03G03620.0	Prh03G06460.0	8e-51			29- 43:	Pse01G28510.0	Pse10G30090.0	0			65- 21:	Pso01G34800.0	Pso06G22590.0	2e-172			39- 52:	Pso01G40900.0	Prh05G24890.0	0			38-149:	Pse01G37350.0	Pso02G56460.0	0			53- 5:	Pse01G34060.0	Prh05G26220.0	0
95- 37:	Prh03G03680.0	Prh03G06360.0	1e-122			29- 44:	Pse01G28520.0	Pse10G30080.0	0			65- 22:	Pso01G34820.0	Pso06G22600.0	7e-102			39- 53:	Pso01G40930.0	Prh05G25100.0	0			38-150:	Pse01G37360.0	Pso02G56480.0	4e-92			## Alignment 54: score=289.0 e_value=6.3e-11 N=7 chr1&chr5 minus
95- 38:	Prh03G03870.0	Prh03G06100.0	2e-172			29- 45:	Pse01G28530.0	Pse10G30070.0	0			65- 23:	Pso01G34830.0	Pso06G22620.0	7e-76			39- 54:	Pso01G40940.0	Prh05G25110.0	0			38-151:	Pse01G37370.0	Pso02G56490.0	0			54- 0:	Pse01G34510.0	Prh05G25630.0	0
## Alignment 96: score=1694.0 e_value=8.4e-146 N=38 chr3&chr3 minus						29- 46:	Pse01G28540.0	Pse10G30060.0	0			65- 24:	Pso01G34840.0	Pso06G22630.0	9e-115			39- 55:	Pso01G40970.0	Prh05G25140.0	0			38-152:	Pse01G37380.0	Pso02G56500.0	0			54- 1:	Pse01G34680.0	Prh05G25520.0	0
96- 0:	Prh03G42670.0	Prh03G46200.0	7e-35			29- 47:	Pse01G28550.0	Pse10G30040.0	1e-121			65- 25:	Pso01G34850.0	Pso06G22650.0	0			39- 56:	Pso01G40980.0	Prh05G25150.0	0			38-153:	Pse01G37390.0	Pso02G56510.0	0			54- 2:	Pse01G34720.0	Prh05G25350.0	0
96- 1:	Prh03G42690.0	Prh03G46180.0	6e-169			29- 48:	Pse01G28560.0	Pse10G30020.0	0			65- 26:	Pso01G34860.0	Pso06G22660.0	0			39- 57:	Pso01G40990.0	Prh05G25160.0	0			38-154:	Pse01G37420.0	Pso02G56530.0	0			54- 3:	Pse01G34770.0	Prh05G25340.0	2e-151
96- 2:	Prh03G42870.0	Prh03G46150.0	2e-38			29- 49:	Pse01G28580.0	Pse10G30010.0	2e-91			65- 27:	Pso01G34880.0	Pso06G22680.0	0			39- 58:	Pso01G41020.0	Prh05G25180.0	1e-52			38-155:	Pse01G37430.0	Pso02G56540.0	5e-106			54- 4:	Pse01G34810.0	Prh05G25270.0	0
96- 3:	Prh03G42930.0	Prh03G46140.0	1e-121			29- 50:	Pse01G28600.0	Pse10G30000.0	0			65- 28:	Pso01G34890.0	Pso06G22690.0	3e-169			39- 59:	Pso01G41040.0	Prh05G25200.0	0			38-156:	Pse01G37440.0	Pso02G56550.0	0			54- 5:	Pse01G34900.0	Prh05G25170.0	1e-63
96- 4:	Prh03G42940.0	Prh03G46110.0	1e-55			29- 51:	Pse01G28620.0	Pse10G29980.0	0			65- 29:	Pso01G34900.0	Pso06G22700.0	6e-158			39- 60:	Pso01G41050.0	Prh05G25210.0	0			38-157:	Pse01G37460.0	Pso02G56580.0	1e-27			54- 6:	Pse01G35010.0	Prh05G25140.0	2e-145
96- 5:	Prh03G43030.0	Prh03G46090.0	0			29- 52:	Pse01G28630.0	Pse10G29960.0	0			65- 30:	Pso01G34910.0	Pso06G22710.0	1e-134			39- 61:	Pso01G41170.0	Prh05G25230.0	6e-139			38-158:	Pse01G37500.0	Pso02G56620.0	0			## Alignment 55: score=19746.0 e_value=0 N=407 chr1&chr7 plus
96- 6:	Prh03G43070.0	Prh03G46000.0	0			29- 53:	Pse01G28640.0	Pse10G29950.0	3e-40			65- 31:	Pso01G34940.0	Pso06G22730.0	8e-172			39- 62:	Pso01G41190.0	Prh05G25240.0	0			38-159:	Pse01G37540.0	Pso02G56660.0	0			55- 0:	Pse01G32870.0	Prh07G24740.0	9e-106
96- 7:	Prh03G43110.0	Prh03G45960.0	3e-148			## Alignment 30: score=2379.0 e_value=4e-203 N=49 chr1&chr10 minus						65- 32:	Pso01G34960.0	Pso06G22750.0	0			39- 63:	Pso01G41200.0	Prh05G25250.0	0			38-160:	Pse01G37550.0	Pso02G56670.0	3e-122			55- 1:	Pse01G32880.0	Prh07G24750.0	0
96- 8:	Prh03G43220.0	Prh03G45950.0	0			30- 0:	Pse01G31950.0	Pse10G35660.0	9e-80			65- 33:	Pso01G34980.0	Pso06G22780.0	0			39- 64:	Pso01G41210.0	Prh05G25260.0	0			38-161:	Pse01G37560.0	Pso02G56680.0	0			55- 2:	Pse01G32890.0	Prh07G24760.0	0
96- 9:	Prh03G43470.0	Prh03G45910.0	8e-136			30- 1:	Pse01G32170.0	Pse10G35550.0	0			65- 34:	Pso01G34990.0	Pso06G22790.0	0			39- 65:	Pso01G41230.0	Prh05G25270.0	0			38-162:	Pse01G37570.0	Pso02G56690.0	2e-71			55- 3:	Pse01G32900.0	Prh07G24770.0	1e-53
96- 10:	Prh03G43540.0	Prh03G45880.0	9e-21			30- 2:	Pse01G32180.0	Pse10G35540.0	0			## Alignment 66: score=1363.0 e_value=2.8e-101 N=28 chr1&chr6 plus						39- 66:	Pso01G41240.0	Prh05G25280.0	0			38-163:	Pse01G37590.0	Pso02G56770.0	2e-110			55- 4:	Pse01G32910.0	Prh07G24780.0	0
96- 11:	Prh03G43610.0	Prh03G45850.0	3e-159			30- 3:	Pse01G32190.0	Pse10G35520.0	0			66- 0:	Pso01G46670.0	Pso06G09320.0	2e-172			39- 67:	Pso01G41260.0	Prh05G25290.0	3e-171			38-164:	Pse01G37600.0	Pso02G56810.0	0			55- 5:	Pse01G32920.0	Prh07G24790.0	0
96- 12:	Prh03G43620.0	Prh03G45820.0	4e-139			30- 4:	Pse01G32200.0	Pse10G35510.0	0			66- 1:	Pso01G46700.0	Pso06G09330.0	8e-144			39- 68:	Pso01G41270.0	Prh05G25310.0	0			38-165:	Pse01G37610.0	Pso02G56840.0	0			55- 6:	Pse01G32940.0	Prh07G24800.0	0
96- 13:	Prh03G43630.0	Prh03G45810.0	0			30- 5:	Pse01G32210.0	Pse10G35500.0	0			66- 2:	Pso01G46710.0	Pso06G09340.0	0			39- 69:	Pso01G41280.0	Prh05G25330.0	3e-56			38-166:	Pse01G37630.0	Pso02G56900.0	2e-171			55- 7:	Pse01G32970.0	Prh07G24820.0	0
96- 14:	Prh03G43640.0	Prh03G45780.0	0			30- 6:	Pse01G32220.0	Pse10G35490.0	2e-91			66- 3:	Pso01G46720.0	Pso06G09350.0	0			39- 70:	Pso01G41300.0	Prh05G25340.0	0			38-167:	Pse01G37640.0	Pso02G56920.0	0			55- 8:	Pse01G32980.0	Prh07G24830.0	1e-117
96- 15:	Prh03G43650.0	Prh03G45760.0	4e-66			30- 7:	Pse01G32230.0	Pse10G35480.0	0			66- 4:	Pso01G46740.0	Pso06G09360.0	7e-157			39- 71:	Pso01G41320.0	Prh05G25350.0	0			38-168:	Pse01G37660.0	Pso02G56950.0	0			55- 9:	Pse01G33020.0	Prh07G24840.0	1e-36
96- 16:	Prh03G43820.0	Prh03G45750.0	4e-154			30- 8:	Pse01G32240.0	Pse10G35470.0	0			66- 5:	Pso01G46840.0	Pso06G09410.0	0			39- 72:	Pso01G41330.0	Prh05G25360.0	0			38-169:	Pse01G37670.0	Pso02G57000.0	0			55- 10:	Pse01G33070.0	Prh07G24890.0	3e-164
96- 17:	Prh03G43900.0	Prh03G45710.0	1e-85			30- 9:	Pse01G32260.0	Pse10G35460.0	7e-147			66- 6:	Pso01G46910.0	Pso06G09480.0	4e-132			39- 73:	Pso01G41340.0	Prh05G25370.0	3e-143			38-170:	Pse01G37700.0	Pso02G57010.0	5e-166			55- 11:	Pse01G33090.0	Prh07G24910.0	3e-90
96- 18:	Prh03G44120.0	Prh03G45700.0	1e-28			30- 10:	Pse01G32300.0	Pse10G35400.0	3e-62			66- 7:	Pso01G46920.0	Pso06G09490.0	6e-92			39- 74:	Pso01G41350.0	Prh05G25380.0	0			38-171:	Pse01G37720.0	Pso02G57020.0	1e-98			55- 12:	Pse01G33100.0	Prh07G24920.0	0
96- 19:	Prh03G44140.0	Prh03G45690.0	9e-21			30- 11:	Pse01G32320.0	Pse10G35390.0	0			66- 8:	Pso01G46930.0	Pso06G09510.0	0			39- 75:	Pso01G41370.0	Prh05G25390.0	0			38-172:	Pse01G37740.0	Pso02G57030.0	0			55- 13:	Pse01G33110.0	Prh07G24930.0	5e-144
96- 20:	Prh03G44290.0	Prh03G45660.0	0			30- 12:	Pse01G32330.0	Pse10G35380.0	0			66- 9:	Pso01G46940.0	Pso06G09530.0	7e-43			39- 76:	Pso01G41380.0	Prh05G25400.0	0			38-173:	Pse01G37750.0	Pso02G57040.0	0			55- 14:	Pse01G33120.0	Prh07G24940.0	0
96- 21:	Prh03G44300.0	Prh03G45490.0	2e-29			30- 13:	Pse01G32340.0	Pse10G35370.0	0			66- 10:	Pso01G46950.0	Pso06G09540.0	0			39- 77:	Pso01G41410.0	Prh05G25410.0	0			38-174:	Pse01G37800.0	Pso02G57050.0	0			55- 15:	Pse01G33130.0	Prh07G24950.0	2e-64
96- 22:	Prh03G44380.0	Prh03G45430.0	0			30- 14:	Pse01G32350.0	Pse10G35330.0	1e-11			66- 11:	Pso01G46960.0	Pso06G09560.0	0			39- 78:	Pso01G41420.0	Prh05G25430.0	0			38-175:	Pse01G37820.0	Pso02G57070.0	0			55- 16:	Pse01G33140.0	Prh07G24960.0	2e-123
96- 23:	Prh03G44390.0	Prh03G45420.0	4e-90			30- 15:	Pse01G32370.0	Pse10G35230.0	0			66- 12:	Pso01G46970.0	Pso06G09570.0	0			39- 79:	Pso01G41430.0	Prh05G25440.0	3e-114			38-176:	Pse01G37830.0	Pso02G57080.0	0			55- 17:	Pse01G33150.0	Prh07G24970.0	0
96- 24:	Prh03G44410.0	Prh03G45410.0	0			30- 16:	Pse01G32380.0	Pse10G35220.0	3e-65			66- 13:	Pso01G46980.0	Pso06G09600.0	5e-142			39- 80:	Pso01G41450.0	Prh05G25450.0	0			38-177:	Pse01G37840.0	Pso02G57090.0	7e-114			55- 18:	Pse01G33160.0	Prh07G24980.0	0
96- 25:	Prh03G44420.0	Prh03G45400.0	5e-174			30- 17:	Pse01G32390.0	Pse10G35200.0	2e-57			66- 14:	Pso01G46990.0	Pso06G09610.0	3e-101			39- 81:	Pso01G41460.0	Prh05G25460.0	2e-147			38-178:	Pse01G37850.0	Pso02G57110.0	0			55- 19:	Pse01G33180.0	Prh07G24990.0	1e-108
96- 26:	Prh03G44430.0	Prh03G45390.0	0			30- 18:	Pse01G32400.0	Pse10G35190.0	1e-47			66- 15:	Pso01G47000.0	Pso06G09620.0	0			39- 82:	Pso01G41470.0	Prh05G25470.0	0			38-179:	Pse01G37860.0	Pso02G57120.0	0			55- 20:	Pse01G33190.0	Prh07G25020.0	0
96- 27:	Prh03G44460.0	Prh03G45370.0	7e-87			30- 19:	Pse01G32450.0	Pse10G35180.0	0			66- 16:	Pso01G47040.0	Pso06G09630.0	0			39- 83:	Pso01G41480.0	Prh05G25480.0	4e-69			38-180:	Pse01G37870.0	Pso02G57130.0	9e-34			55- 21:	Pse01G33200.0	Prh07G25030.0	6e-163
96- 28:	Prh03G44480.0	Prh03G45340.0	0			30- 20:	Pse01G32460.0	Pse10G35090.0	0			66- 17:	Pso01G47060.0	Pso06G09640.0	4e-172			39- 84:	Pso01G41490.0	Prh05G25490.0	1e-80			38-181:	Pse01G37880.0	Pso02G57160.0	4e-151			55- 22:	Pse01G33260.0	Prh07G25080.0	0
96- 29:	Prh03G44550.0	Prh03G45310.0	0			30- 21:	Pse01G32470.0	Pse10G35080.0	6e-136			66- 18:	Pso01G47070.0	Pso06G09650.0	1e-111			39- 85:	Pso01G41520.0	Prh05G25510.0	0			38-182:	Pse01G37970.0	Pso02G57170.0	0			55- 23:	Pse01G33320.0	Prh07G25160.0	4e-106
96- 30:	Prh03G44560.0	Prh03G45300.0	0			30- 22:	Pse01G32480.0	Pse10G35070.0	6e-127			66- 19:	Pso01G47080.0	Pso06G09670.0	0			39- 86:	Pso01G41540.0	Prh05G25530.0	0			38-183:	Pse01G37980.0	Pso02G57180.0	2e-99			55- 24:	Pse01G33330.0	Prh07G25170.0	0
96- 31:	Prh03G44570.0	Prh03G45280.0	4e-118			30- 23:	Pse01G32490.0	Pse10G35060.0	0			66- 20:	Pso01G47090.0	Pso06G09680.0	0			39- 87:	Pso01G41560.0	Prh05G25540.0	0			38-184:	Pse01G37990.0	Pso02G57330.0	0			55- 25:	Pse01G33350.0	Prh07G25180.0	0
96- 32:	Prh03G44660.0	Prh03G45270.0	0			30- 24:	Pse01G32500.0	Pse10G35050.0	0			66- 21:	Pso01G47110.0	Pso06G09700.0	0			39- 88:	Pso01G41570.0	Prh05G25560.0	0			38-185:	Pse01G38000.0	Pso02G57340.0	0			55- 26:	Pse01G33360.0	Prh07G25190.0	2e-71
96- 33:	Prh03G44710.0	Prh03G45250.0	3e-84			30- 25:	Pse01G32510.0	Pse10G35040.0	0			66- 22:	Pso01G47120.0	Pso06G09720.0	0			39- 89:	Pso01G41580.0	Prh05G25590.0	0			38-186:	Pse01G38010.0	Pso02G57350.0	0			55- 27:	Pse01G33370.0	Prh07G25200.0	3e-126
96- 34:	Prh03G44720.0	Prh03G45240.0	0			30- 26:	Pse01G32530.0	Pse10G35030.0	0			66- 23:	Pso01G47170.0	Pso06G09760.0	2e-12			39- 90:	Pso01G41610.0	Prh05G25630.0	0			38-187:	Pse01G38020.0	Pso02G57420.0	0			55- 28:	Pse01G33390.0	Prh07G25220.0	0
96- 35:	Prh03G44730.0	Prh03G45230.0	0			30- 27:	Pse01G32540.0	Pse10G35020.0	1e-155			66- 24:	Pso01G47200.0	Pso06G09790.0	1e-103			39- 91:	Pso01G41620.0	Prh05G25640.0	0			38-188:	Pse01G38030.0	Pso02G57430.0	0			55- 29:	Pse01G33400.0	Prh07G25230.0	0
96- 36:	Prh03G44740.0	Prh03G45220.0	0			30- 28:	Pse01G32560.0	Pse10G35010.0	0			66- 25:	Pso01G47210.0	Pso06G09800.0	1e-61			39- 92:	Pso01G41630.0	Prh05G25670.0	3e-166			38-189:	Pse01G38050.0	Pso02G57450.0	2e-112			55- 30:	Pse01G33410.0	Prh07G25240.0	0
96- 37:	Prh03G44800.0	Prh03G45210.0	1e-70			30- 29:	Pse01G32570.0	Pse10G34990.0	0			66- 26:	Pso01G47220.0	Pso06G09810.0	5e-76			39- 93:	Pso01G41640.0	Prh05G25680.0	0			38-190:	Pse01G38080.0	Pso02G57510.0	7e-175			55- 31:	Pse01G33430.0	Prh07G25250.0	0
## Alignment 97: score=1253.0 e_value=5.9e-99 N=27 chr3&chr3 minus						30- 30:	Pse01G32580.0	Pse10G34970.0	0			66- 27:	Pso01G47240.0	Pso06G09820.0	0			39- 94:	Pso01G41650.0	Prh05G25690.0	7e-127			38-191:	Pse01G38090.0	Pso02G57520.0	0			55- 32:	Pse01G33440.0	Prh07G25270.0	1e-109
97- 0:	Prh03G46680.0	Prh03G50150.0	0			30- 31:	Pse01G32600.0	Pse10G34950.0	0			## Alignment 67: score=1035.0 e_value=1.8e-68 N=21 chr1&chr6 plus						39- 95:	Pso01G41670.0	Prh05G25700.0	0			38-192:	Pse01G38100.0	Pso02G57530.0	0			55- 33:	Pse01G33450.0	Prh07G25280.0	0
97- 1:	Prh03G46690.0	Prh03G50140.0	0			30- 32:	Pse01G32610.0	Pse10G34940.0	0			67- 0:	Pso01G40660.0	Pso06G16160.0	0			39- 96:	Pso01G41680.0	Prh05G25720.0	0			38-193:	Pse01G38110.0	Pso02G57540.0	5e-108			55- 34:	Pse01G33490.0	Prh07G25300.0	1e-87
97- 2:	Prh03G46730.0	Prh03G50100.0	1e-52			30- 33:	Pse01G32620.0	Pse10G34930.0	0			67- 1:	Pso01G40670.0	Pso06G16180.0	0			39- 97:	Pso01G41690.0	Prh05G25730.0	4e-129			38-194:	Pse01G38160.0	Pso02G57580.0	0			55- 35:	Pse01G33520.0	Prh07G25320.0	9e-94
97- 3:	Prh03G46740.0	Prh03G50090.0	0			30- 34:	Pse01G32630.0	Pse10G34920.0	0			67- 2:	Pso01G40680.0	Pso06G16190.0	1e-134			39- 98:	Pso01G41700.0	Prh05G25740.0	0			38-195:	Pse01G38170.0	Pso02G57590.0	0			55- 36:	Pse01G33530.0	Prh07G25330.0	1e-157
97- 4:	Prh03G46820.0	Prh03G50080.0	4e-138			30- 35:	Pse01G32640.0	Pse10G34910.0	0			67- 3:	Pso01G40690.0	Pso06G16220.0	0			39- 99:	Pso01G41740.0	Prh05G25750.0	3e-102			38-196:	Pse01G38180.0	Pso02G57600.0	9e-94			55- 37:	Pse01G33560.0	Prh07G25360.0	0
97- 5:	Prh03G46900.0	Prh03G50020.0	0			30- 36:	Pse01G32660.0	Pse10G34880.0	0			67- 4:	Pso01G40700.0	Pso06G16230.0	1e-88			39-100:	Pso01G41750.0	Prh05G25780.0	0			38-197:	Pse01G38190.0	Pso02G57610.0	0			55- 38:	Pse01G33570.0	Prh07G25370.0	0
97- 6:	Prh03G46920.0	Prh03G50000.0	0			30- 37:	Pse01G32710.0	Pse10G34860.0	1e-49			67- 5:	Pso01G40710.0	Pso06G16250.0	0			39-101:	Pso01G41760.0	Prh05G25790.0	0			38-198:	Pse01G38220.0	Pso02G57630.0	8e-130			55- 39:	Pse01G33580.0	Prh07G25390.0	1e-104
97- 7:	Prh03G46980.0	Prh03G49980.0	0			30- 38:	Pse01G32720.0	Pse10G34850.0	0			67- 6:	Pso01G40720.0	Pso06G16260.0	0			39-102:	Pso01G41770.0	Prh05G25800.0	6e-128			38-199:	Pse01G38250.0	Pso02G57640.0	0			55- 40:	Pse01G33590.0	Prh07G25400.0	0
97- 8:	Prh03G47050.0	Prh03G49900.0	0			30- 39:	Pse01G32730.0	Pse10G34840.0	6e-93			67- 7:	Pso01G40730.0	Pso06G16270.0	4e-107			39-103:	Pso01G41780.0	Prh05G25810.0	0			38-200:	Pse01G38270.0	Pso02G57650.0	5e-85			55- 41:	Pse01G33600.0	Prh07G25410.0	6e-117
97- 9:	Prh03G47080.0	Prh03G49860.0	0			30- 40:	Pse01G32740.0	Pse10G34830.0	6e-72			67- 8:	Pso01G40740.0	Pso06G16280.0	3e-118			39-104:	Pso01G41790.0	Prh05G25820.0	0			38-201:	Pse01G38280.0	Pso02G57660.0	0			55- 42:	Pse01G33610.0	Prh07G25420.0	0
97- 10:	Prh03G47090.0	Prh03G49820.0	8e-175			30- 41:	Pse01G32760.0	Pse10G34800.0	7e-107			67- 9:	Pso01G40750.0	Pso06G16300.0	0			39-105:	Pso01G41800.0	Prh05G25830.0	1e-154			38-202:	Pse01G38300.0	Pso02G57680.0	0			55- 43:	Pse01G33620.0	Prh07G25430.0	0
97- 11:	Prh03G47120.0	Prh03G49800.0	0			30- 42:	Pse01G32780.0	Pse10G34790.0	0			67- 10:	Pso01G40760.0	Pso06G16310.0	0			39-106:	Pso01G41810.0	Prh05G25840.0	0			38-203:	Pse01G38320.0	Pso02G57730.0	3e-156			55- 44:	Pse01G33630.0	Prh07G25440.0	2e-101
97- 12:	Prh03G47130.0	Prh03G49790.0	2e-160			30- 43:	Pse01G32790.0	Pse10G34770.0	0			67- 11:	Pso01G40770.0	Pso06G16320.0	0			39-107:	Pso01G41830.0	Prh05G25860.0	0			38-204:	Pse01G38330.0	Pso02G57740.0	5e-41			55- 45:	Pse01G33650.0	Prh07G25450.0	0
97- 13:	Prh03G47150.0	Prh03G49780.0	0			30- 44:	Pse01G32800.0	Pse10G34760.0	4e-82			67- 12:	Pso01G40780.0	Pso06G16330.0	0			39-108:	Pso01G41840.0	Prh05G25870.0	0			38-205:	Pse01G38360.0	Pso02G57750.0	0			55- 46:	Pse01G33660.0	Prh07G25460.0	0
97- 14:	Prh03G47160.0	Prh03G49770.0	0			30- 45:	Pse01G32820.0	Pse10G34750.0	3e-77			67- 13:	Pso01G40830.0	Pso06G16340.0	4e-139			39-109:	Pso01G41850.0	Prh05G25880.0	3e-168			38-206:	Pse01G38370.0	Pso02G57770.0	0			55- 47:	Pse01G33680.0	Prh07G25470.0	1e-173
97- 15:	Prh03G47260.0	Prh03G49730.0	3e-08			30- 46:	Pse01G32830.0	Pse10G34740.0	0			67- 14:	Pso01G40850.0	Pso06G16350.0	0			39-110:	Pso01G41860.0	Prh05G25890.0	0			38-207:	Pse01G38380.0	Pso02G57780.0	0			55- 48:	Pse01G33690.0	Prh07G25490.0	4e-78
97- 16:	Prh03G47290.0	Prh03G49600.0	2e-54			30- 47:	Pse01G32840.0	Pse10G34730.0	0			67- 15:	Pso01G40860.0	Pso06G16380.0	0			39-111:	Pso01G41870.0	Prh05G25900.0	2e-72			38-208:	Pse01G38390.0	Pso02G57830.0	9e-121			55- 49:	Pse01G33720.0	Prh07G25500.0	0
97- 17:	Prh03G47360.0	Prh03G49520.0	0			30- 48:	Pse01G32860.0	Pse10G34720.0	0			67- 16:	Pso01G40880.0	Pso06G16390.0	0			39-112:	Pso01G41880.0	Prh05G25910.0	0			38-209:	Pse01G38400.0	Pso02G57850.0	2e-162			55- 50:	Pse01G33730.0	Prh07G25510.0	7e-170
97- 18:	Prh03G47380.0	Prh03G49500.0	0			## Alignment 31: score=2317.0 e_value=1.2e-183 N=48 chr1&chr10 minus						67- 17:	Pso01G40890.0	Pso06G16400.0	0			39-113:	Pso01G41890.0	Prh05G25920.0	5e-101			38-210:	Pse01G38410.0	Pso02G57860.0	3e-119			55- 51:	Pse01G33740.0	Prh07G25520.0	0
97- 19:	Prh03G47430.0	Prh03G49480.0	2e-34			31- 0:	Pse01G25260.0	Pse10G28100.0	0			67- 18:	Pso01G40900.0	Pso06G16410.0	0			39-114:	Pso01G41900.0	Prh05G25930.0	0			38-211:	Pse01G38420.0	Pso02G57880.0	0			55- 52:	Pse01G33750.0	Prh07G25530.0	0
97- 20:	Prh03G47460.0	Prh03G49470.0	0			31- 1:	Pse01G25270.0	Pse10G28090.0	1e-75			67- 19:	Pso01G40930.0	Pso06G16440.0	0			39-115:	Pso01G41910.0	Prh05G25940.0	2e-59			38-212:	Pse01G38430.0	Pso02G57930.0	0			55- 53:	Pse01G33780.0	Prh07G25540.0	0
97- 21:	Prh03G47470.0	Prh03G49460.0	0			31- 2:	Pse01G25280.0	Pse10G28080.0	0			67- 20:	Pso01G40940.0	Pso06G16450.0	0			39-116:	Pso01G41920.0	Prh05G25950.0	0			38-213:	Pse01G38450.0	Pso02G57940.0	4e-101			55- 54:	Pse01G33790.0	Prh07G25550.0	0
97- 22:	Prh03G47520.0	Prh03G49370.0	1e-61			31- 3:	Pse01G25290.0	Pse10G28050.0	4e-54			## Alignment 68: score=901.0 e_value=2.6e-66 N=19 chr1&chr6 plus						39-117:	Pso01G41930.0	Prh05G25960.0	1e-179			38-214:	Pse01G38460.0	Pso02G57950.0	0			55- 55:	Pse01G33800.0	Prh07G25560.0	0
97- 23:	Prh03G47530.0	Prh03G49350.0	3e-57			31- 4:	Pse01G25320.0	Pse10G28040.0	0			68- 0:	Pso01G42280.0	Pso06G13960.0	0			39-118:	Pso01G41940.0	Prh05G25970.0	0			38-215:	Pse01G38470.0	Pso02G57960.0	1e-49			55- 56:	Pse01G33810.0	Prh07G25600.0	0
97- 24:	Prh03G47550.0	Prh03G49340.0	2e-67			31- 5:	Pse01G25330.0	Pse10G28030.0	2e-148			68- 1:	Pso01G42300.0	Pso06G13970.0	0			39-119:	Pso01G41950.0	Prh05G25980.0	0			38-216:	Pse01G38490.0	Pso02G58000.0	3e-80			55- 57:	Pse01G33830.0	Prh07G25620.0	0
97- 25:	Prh03G47560.0	Prh03G49330.0	0			31- 6:	Pse01G25350.0	Pse10G28020.0	3e-152			68- 2:	Pso01G42310.0	Pso06G13990.0	8e-88			39-120:	Pso01G41960.0	Prh05G26000.0	4e-120			38-217:	Pse01G38500.0	Pso02G58020.0	2e-143			55- 58:	Pse01G33840.0	Prh07G25630.0	0
97- 26:	Prh03G47700.0	Prh03G49260.0	7e-43			31- 7:	Pse01G25380.0	Pse10G28010.0	6e-102			68- 3:	Pso01G42320.0	Pso06G14000.0	0			39-121:	Pso01G41970.0	Prh05G26010.0	2e-157			38-218:	Pse01G38540.0	Pso02G58050.0	0			55- 59:	Pse01G33850.0	Prh07G25640.0	0
## Alignment 98: score=795.0 e_value=4e-54 N=17 chr3&chr3 minus						31- 8:	Pse01G25400.0	Pse10G27980.0	0			68- 4:	Pso01G42330.0	Pso06G14010.0	0			39-122:	Pso01G41980.0	Prh05G26020.0	2e-178			38-219:	Pse01G38550.0	Pso02G58070.0	0			55- 60:	Pse01G33860.0	Prh07G25680.0	0
98- 0:	Prh03G37160.0	Prh03G38300.0	2e-134			31- 9:	Pse01G25410.0	Pse10G27960.0	1e-27			68- 5:	Pso01G42340.0	Pso06G14020.0	2e-102			39-123:	Pso01G41990.0	Prh05G26030.0	0			38-220:	Pse01G38560.0	Pso02G58100.0	0			55- 61:	Pse01G33870.0	Prh07G25700.0	2e-51
98- 1:	Prh03G37220.0	Prh03G38290.0	0			31- 10:	Pse01G25420.0	Pse10G27940.0	0			68- 6:	Pso01G42380.0	Pso06G14060.0	4e-97			39-124:	Pso01G42000.0	Prh05G26040.0	0			38-221:	Pse01G38570.0	Pso02G58110.0	0			55- 62:	Pse01G33880.0	Prh07G25710.0	9e-84
98- 2:	Prh03G37290.0	Prh03G38280.0	0			31- 11:	Pse01G25440.0	Pse10G27930.0	0			68- 7:	Pso01G42390.0	Pso06G14070.0	0			39-125:	Pso01G42010.0	Prh05G26050.0	0			38-222:	Pse01G38580.0	Pso02G58120.0	2e-54			55- 63:	Pse01G33890.0	Prh07G25720.0	0
98- 3:	Prh03G37300.0	Prh03G38270.0	0			31- 12:	Pse01G25490.0	Pse10G27910.0	1e-126			68- 8:	Pso01G42400.0	Pso06G14080.0	0			39-126:	Pso01G42020.0	Prh05G26060.0	7e-25			38-223:	Pse01G38600.0	Pso02G58140.0	0			55- 64:	Pse01G33900.0	Prh07G25730.0	1e-105
98- 4:	Prh03G37410.0	Prh03G38100.0	0			31- 13:	Pse01G25530.0	Pse10G27880.0	0			68- 9:	Pso01G42410.0	Pso06G14090.0	1e-136			39-127:	Pso01G42030.0	Prh05G26070.0	6e-180			38-224:	Pse01G38610.0	Pso02G58150.0	2e-164			55- 65:	Pse01G33910.0	Prh07G25740.0	0
98- 5:	Prh03G37450.0	Prh03G38070.0	0			31- 14:	Pse01G25560.0	Pse10G27850.0	0			68- 10:	Pso01G42420.0	Pso06G14100.0	0			39-128:	Pso01G42050.0	Prh05G26080.0	0			38-225:	Pse01G38630.0	Pso02G58170.0	0			55- 66:	Pse01G33940.0	Prh07G25750.0	3e-167
98- 6:	Prh03G37490.0	Prh03G38050.0	3e-135			31- 15:	Pse01G25590.0	Pse10G27820.0	0			68- 11:	Pso01G42600.0	Pso06G14300.0	1e-165			39-129:	Pso01G42060.0	Prh05G26090.0	7e-43			38-226:	Pse01G38640.0	Pso02G58180.0	7e-117			55- 67:	Pse01G33970.0	Prh07G25770.0	4e-80
98- 7:	Prh03G37500.0	Prh03G38040.0	0			31- 16:	Pse01G25600.0	Pse10G27770.0	0			68- 12:	Pso01G42700.0	Pso06G14510.0	6e-118			39-130:	Pso01G42070.0	Prh05G26100.0	0			38-227:	Pse01G38650.0	Pso02G58190.0	0			55- 68:	Pse01G33980.0	Prh07G25790.0	0
98- 8:	Prh03G37510.0	Prh03G38020.0	3e-69			31- 17:	Pse01G25630.0	Pse10G27760.0	0			68- 13:	Pso01G42710.0	Pso06G14520.0	1e-97			39-131:	Pso01G42080.0	Prh05G26110.0	0			38-228:	Pse01G38680.0	Pso02G58220.0	0			55- 69:	Pse01G33990.0	Prh07G25800.0	0
98- 9:	Prh03G37530.0	Prh03G37970.0	2e-32			31- 18:	Pse01G25650.0	Pse10G27740.0	0			68- 14:	Pso01G42720.0	Pso06G14540.0	7e-124			39-132:	Pso01G42100.0	Prh05G26120.0	2e-139			38-229:	Pse01G38770.0	Pso02G58250.0	0			55- 70:	Pse01G34000.0	Prh07G25810.0	4e-69
98- 10:	Prh03G37560.0	Prh03G37940.0	1e-130			31- 19:	Pse01G25680.0	Pse10G27730.0	0			68- 15:	Pso01G42730.0	Pso06G14550.0	0			39-133:	Pso01G42130.0	Prh05G26130.0	0			38-230:	Pse01G38810.0	Pso02G58270.0	3e-107			55- 71:	Pse01G34010.0	Prh07G25820.0	0
98- 11:	Prh03G37580.0	Prh03G37910.0	2e-107			31- 20:	Pse01G25710.0	Pse10G27680.0	0			68- 16:	Pso01G42740.0	Pso06G14560.0	4e-71			39-134:	Pso01G42140.0	Prh05G26140.0	0			38-231:	Pse01G38820.0	Pso02G58280.0	0			55- 72:	Pse01G34020.0	Prh07G25830.0	0
98- 12:	Prh03G37590.0	Prh03G37800.0	3e-129			31- 21:	Pse01G25720.0	Pse10G27670.0	1e-170			68- 17:	Pso01G42750.0	Pso06G14570.0	0			39-135:	Pso01G42150.0	Prh05G26150.0	0			38-232:	Pse01G38830.0	Pso02G58290.0	0			55- 73:	Pse01G34040.0	Prh07G25860.0	0
98- 13:	Prh03G37610.0	Prh03G37790.0	1e-176			31- 22:	Pse01G25730.0	Pse10G27640.0	0			68- 18:	Pso01G42800.0	Pso06G14620.0	0			39-136:	Pso01G42180.0	Prh05G26160.0	9e-75			38-233:	Pse01G38840.0	Pso02G58300.0	0			55- 74:	Pse01G34120.0	Prh07G25910.0	5e-106
98- 14:	Prh03G37620.0	Prh03G37780.0	3e-161			31- 23:	Pse01G25750.0	Pse10G27630.0	0			## Alignment 69: score=845.0 e_value=1.1e-58 N=18 chr1&chr6 plus						39-137:	Pso01G42200.0	Prh05G26190.0	0			38-234:	Pse01G38850.0	Pso02G58320.0	0			55- 75:	Pse01G34210.0	Prh07G25990.0	0
98- 15:	Prh03G37630.0	Prh03G37770.0	0			31- 24:	Pse01G25770.0	Pse10G27610.0	0			69- 0:	Pso01G14360.0	Pso06G41620.0	6e-78			39-138:	Pso01G42230.0	Prh05G26220.0	0			38-235:	Pse01G38870.0	Pso02G58330.0	3e-67			55- 76:	Pse01G34230.0	Prh07G26000.0	0
98- 16:	Prh03G37650.0	Prh03G37740.0	0			31- 25:	Pse01G25790.0	Pse10G27600.0	3e-83			69- 1:	Pso01G14380.0	Pso06G41660.0	0			## Alignment 40: score=5229.0 e_value=0 N=109 chr1&chr5 plus						38-236:	Pse01G38880.0	Pso02G58340.0	0			55- 77:	Pse01G34240.0	Prh07G26030.0	1e-158
## Alignment 99: score=625.0 e_value=4e-40 N=13 chr3&chr3 minus						31- 26:	Pse01G25800.0	Pse10G27590.0	0			69- 2:	Pso01G14410.0	Pso06G41690.0	0			40- 0:	Pso01G27780.0	Prh05G11520.0	1e-93			38-237:	Pse01G38900.0	Pso02G58370.0	0			55- 78:	Pse01G34250.0	Prh07G26050.0	7e-153
99- 0:	Prh03G47580.0	Prh03G48960.0	0			31- 27:	Pse01G25810.0	Pse10G27580.0	0			69- 3:	Pso01G14430.0	Pso06G41720.0	0			40- 1:	Pso01G27790.0	Prh05G11530.0	0			38-238:	Pse01G38910.0	Pso02G58380.0	0			55- 79:	Pse01G34270.0	Prh07G26070.0	0
99- 1:	Prh03G47620.0	Prh03G48800.0	0			31- 28:	Pse01G25820.0	Pse10G27570.0	2e-152			69- 4:	Pso01G14450.0	Pso06G41730.0	1e-15			40- 2:	Pso01G28050.0	Prh05G11750.0	0			38-239:	Pse01G38920.0	Pso02G58390.0	3e-71			55- 80:	Pse01G34280.0	Prh07G26080.0	0
99- 2:	Prh03G47630.0	Prh03G48790.0	0			31- 29:	Pse01G25830.0	Pse10G27560.0	0			69- 5:	Pso01G14460.0	Pso06G41740.0	0			40- 3:	Pso01G28100.0	Prh05G11760.0	4e-56			38-240:	Pse01G38940.0	Pso02G58440.0	0			55- 81:	Pse01G34290.0	Prh07G26090.0	0
99- 3:	Prh03G47660.0	Prh03G48760.0	7e-149			31- 30:	Pse01G25840.0	Pse10G27530.0	3e-167			69- 6:	Pso01G14480.0	Pso06G41750.0	4e-99			40- 4:	Pso01G28130.0	Prh05G11790.0	2e-136			38-241:	Pse01G38960.0	Pso02G58460.0	0			55- 82:	Pse01G34310.0	Prh07G26120.0	0
99- 4:	Prh03G47700.0	Prh03G48740.0	0			31- 31:	Pse01G25860.0	Pse10G27520.0	0			69- 7:	Pso01G14500.0	Pso06G41770.0	0			40- 5:	Pso01G28160.0	Prh05G11810.0	0			38-242:	Pse01G38970.0	Pso02G58470.0	0			55- 83:	Pse01G34320.0	Prh07G26160.0	1e-21
99- 5:	Prh03G47720.0	Prh03G48730.0	0			31- 32:	Pse01G25880.0	Pse10G27510.0	0			69- 8:	Pso01G14510.0	Pso06G41780.0	2e-79			40- 6:	Pso01G28170.0	Prh05G11820.0	1e-137			38-243:	Pse01G38980.0	Pso02G58480.0	1e-80			55- 84:	Pse01G34330.0	Prh07G26250.0	6e-120
99- 6:	Prh03G47730.0	Prh03G48720.0	0			31- 33:	Pse01G25910.0	Pse10G27470.0	0			69- 9:	Pso01G14540.0	Pso06G41790.0	2e-10			40- 7:	Pso01G28410.0	Prh05G11830.0	0			38-244:	Pse01G38990.0	Pso02G58490.0	0			55- 85:	Pse01G34350.0	Prh07G26260.0	0
99- 7:	Prh03G47740.0	Prh03G48700.0	6e-133			31- 34:	Pse01G25930.0	Pse10G27440.0	0			69- 10:	Pso01G14550.0	Pso06G41800.0	0			40- 8:	Pso01G28420.0	Prh05G11840.0	4e-93			38-245:	Pse01G39000.0	Pso02G58500.0	0			55- 86:	Pse01G34360.0	Prh07G26290.0	0
99- 8:	Prh03G47750.0	Prh03G48690.0	0			31- 35:	Pse01G25960.0	Pse10G27430.0	7e-78			69- 11:	Pso01G14560.0	Pso06G41810.0	0			40- 9:	Pso01G28430.0	Prh05G11850.0	0			38-246:	Pse01G39020.0	Pso02G58510.0	8e-156			55- 87:	Pse01G34370.0	Prh07G26300.0	0
99- 9:	Prh03G47770.0	Prh03G48680.0	1e-56			31- 36:	Pse01G25970.0	Pse10G27390.0	5e-180			69- 12:	Pso01G14570.0	Pso06G41820.0	5e-159			40- 10:	Pso01G28450.0	Prh05G11870.0	0			38-247:	Pse01G39030.0	Pso02G58530.0	0			55- 88:	Pse01G34380.0	Prh07G26310.0	0
99- 10:	Prh03G47780.0	Prh03G48660.0	1e-24			31- 37:	Pse01G25980.0	Pse10G27370.0	3e-161			69- 13:	Pso01G14590.0	Pso06G41840.0	9e-65			40- 11:	Pso01G28460.0	Prh05G11880.0	2e-166			38-248:	Pse01G39050.0	Pso02G58560.0	0			55- 89:	Pse01G34390.0	Prh07G26320.0	0
99- 11:	Prh03G47800.0	Prh03G48650.0	0			31- 38:	Pse01G25990.0	Pse10G27350.0	0			69- 14:	Pso01G14770.0	Pso06G42030.0	0			40- 12:	Pso01G28470.0	Prh05G11890.0	0			38-249:	Pse01G39140.0	Pso02G58650.0	5e-150			55- 90:	Pse01G34410.0	Prh07G26330.0	0
99- 12:	Prh03G47810.0	Prh03G48640.0	0			31- 39:	Pse01G26000.0	Pse10G27340.0	6e-103			69- 15:	Pso01G14780.0	Pso06G42060.0	6e-23			40- 13:	Pso01G28480.0	Prh05G11900.0	3e-94			38-250:	Pse01G39160.0	Pso02G58690.0	0			55- 91:	Pse01G34420.0	Prh07G26340.0	0
## Alignment 100: score=576.0 e_value=1.3e-33 N=12 chr3&chr3 minus						31- 40:	Pse01G26010.0	Pse10G27330.0	0			69- 16:	Pso01G14950.0	Pso06G42070.0	7e-108			40- 14:	Pso01G28490.0	Prh05G11910.0	0			38-251:	Pse01G39170.0	Pso02G58700.0	0			55- 92:	Pse01G34440.0	Prh07G26380.0	0
100- 0:	Prh03G26980.0	Prh03G27640.0	0			31- 41:	Pse01G26030.0	Pse10G27290.0	0			69- 17:	Pso01G14990.0	Pso06G42140.0	2e-128			40- 15:	Pso01G28510.0	Prh05G11920.0	0			38-252:	Pse01G39180.0	Pso02G58710.0	5e-82			55- 93:	Pse01G34450.0	Prh07G26390.0	0
100- 1:	Prh03G27060.0	Prh03G27630.0	0			31- 42:	Pse01G26040.0	Pse10G27220.0	0			## Alignment 70: score=841.0 e_value=1.5e-54 N=17 chr1&chr6 plus						40- 16:	Pso01G28590.0	Prh05G12050.0	0			38-253:	Pse01G39220.0	Pso02G58730.0	0			55- 94:	Pse01G34470.0	Prh07G26410.0	0
100- 2:	Prh03G27090.0	Prh03G27620.0	0			31- 43:	Pse01G26060.0	Pse10G27160.0	2e-115			70- 0:	Pso01G34190.0	Pso06G23530.0	0			40- 17:	Pso01G28630.0	Prh05G12070.0	0			38-254:	Pse01G39230.0	Pso02G58740.0	0			55- 95:	Pse01G34480.0	Prh07G26430.0	3e-85
100- 3:	Prh03G27110.0	Prh03G27610.0	0			31- 44:	Pse01G26070.0	Pse10G27150.0	0			70- 1:	Pso01G34200.0	Pso06G23540.0	0			40- 18:	Pso01G28670.0	Prh05G12110.0	0			38-255:	Pse01G39310.0	Pso02G58790.0	0			55- 96:	Pse01G34490.0	Prh07G26440.0	4e-100
100- 4:	Prh03G27120.0	Prh03G27600.0	3e-144			31- 45:	Pse01G26100.0	Pse10G27140.0	1e-128			70- 2:	Pso01G34210.0	Pso06G23560.0	0			40- 19:	Pso01G28690.0	Prh05G12150.0	0			38-256:	Pse01G39320.0	Pso02G58800.0	8e-128			55- 97:	Pse01G34500.0	Prh07G26450.0	0
100- 5:	Prh03G27130.0	Prh03G27580.0	0			31- 46:	Pse01G26110.0	Pse10G27130.0	0			70- 3:	Pso01G34220.0	Pso06G23570.0	0			40- 20:	Pso01G28740.0	Prh05G12220.0	0			38-257:	Pse01G39330.0	Pso02G58810.0	1e-52			55- 98:	Pse01G34510.0	Prh07G26460.0	0
100- 6:	Prh03G27180.0	Prh03G27550.0	0			31- 47:	Pse01G26220.0	Pse10G27110.0	4e-85			70- 4:	Pso01G34230.0	Pso06G23580.0	0			40- 21:	Pso01G28750.0	Prh05G12230.0	0			38-258:	Pse01G39340.0	Pso02G58820.0	0			55- 99:	Pse01G34560.0	Prh07G26520.0	8e-145
100- 7:	Prh03G27200.0	Prh03G27520.0	8e-83			## Alignment 32: score=1661.0 e_value=1.3e-118 N=34 chr1&chr10 minus						70- 5:	Pso01G34270.0	Pso06G23600.0	6e-105			40- 22:	Pso01G28760.0	Prh05G12240.0	0			38-259:	Pse01G39350.0	Pso02G58830.0	0			55-100:	Pse01G34570.0	Prh07G26550.0	2e-88
100- 8:	Prh03G27230.0	Prh03G27510.0	0			32- 0:	Pse01G28650.0	Pse10G31690.0	0			70- 6:	Pso01G34280.0	Pso06G23610.0	3e-106			40- 23:	Pso01G28780.0	Prh05G12250.0	0			38-260:	Pse01G39360.0	Pso02G58840.0	0			55-101:	Pse01G34590.0	Prh07G26570.0	0
100- 9:	Prh03G27280.0	Prh03G27460.0	4e-57			32- 1:	Pse01G28690.0	Pse10G31570.0	8e-104			70- 7:	Pso01G34290.0	Pso06G23620.0	0			40- 24:	Pso01G28800.0	Prh05G12260.0	2e-133			38-261:	Pse01G39420.0	Pso02G58870.0	0			55-102:	Pse01G34600.0	Prh07G26580.0	0
100- 10:	Prh03G27290.0	Prh03G27440.0	0			32- 2:	Pse01G28710.0	Pse10G31560.0	1e-172			70- 8:	Pso01G34300.0	Pso06G23630.0	9e-115			40- 25:	Pso01G28840.0	Prh05G12290.0	1e-133			38-262:	Pse01G39440.0	Pso02G58910.0	0			55-103:	Pse01G34620.0	Prh07G26600.0	0
100- 11:	Prh03G27300.0	Prh03G27430.0	2e-114			32- 3:	Pse01G28720.0	Pse10G31550.0	0			70- 9:	Pso01G34330.0	Pso06G23640.0	0			40- 26:	Pso01G28870.0	Prh05G12340.0	5e-129			38-263:	Pse01G39450.0	Pso02G58920.0	0			55-104:	Pse01G34630.0	Prh07G26620.0	8e-143
## Alignment 101: score=573.0 e_value=1.9e-48 N=12 chr3&chr3 minus						32- 4:	Pse01G28730.0	Pse10G31540.0	0			70- 10:	Pso01G34340.0	Pso06G23650.0	0			40- 27:	Pso01G28900.0	Prh05G12360.0	0			38-264:	Pse01G39460.0	Pso02G58950.0	0			55-105:	Pse01G34680.0	Prh07G26640.0	0
101- 0:	Prh03G14510.0	Prh03G15280.0	7e-155			32- 5:	Pse01G28740.0	Pse10G31530.0	0			70- 11:	Pso01G34350.0	Pso06G23660.0	0			40- 28:	Pso01G28910.0	Prh05G12370.0	0			38-265:	Pse01G39470.0	Pso02G58970.0	9e-69			55-106:	Pse01G34690.0	Prh07G26650.0	0
101- 1:	Prh03G14530.0	Prh03G15270.0	2e-30			32- 6:	Pse01G28760.0	Pse10G31520.0	0			70- 12:	Pso01G34360.0	Pso06G23670.0	0			40- 29:	Pso01G28930.0	Prh05G12380.0	1e-124			38-266:	Pse01G39500.0	Pso02G58990.0	0			55-107:	Pse01G34700.0	Prh07G26660.0	0
101- 2:	Prh03G14760.0	Prh03G15050.0	0			32- 7:	Pse01G28770.0	Pse10G31510.0	0			70- 13:	Pso01G34370.0	Pso06G23680.0	0			40- 30:	Pso01G28940.0	Prh05G12390.0	2e-51			38-267:	Pse01G39510.0	Pso02G59000.0	0			55-108:	Pse01G34720.0	Prh07G26670.0	0
101- 3:	Prh03G14770.0	Prh03G15030.0	0			32- 8:	Pse01G28800.0	Pse10G31500.0	0			70- 14:	Pso01G34380.0	Pso06G23690.0	0			40- 31:	Pso01G28950.0	Prh05G12400.0	0			38-268:	Pse01G39520.0	Pso02G59010.0	6e-164			55-109:	Pse01G34730.0	Prh07G26680.0	3e-159
101- 4:	Prh03G14780.0	Prh03G15020.0	0			32- 9:	Pse01G28820.0	Pse10G31470.0	0			70- 15:	Pso01G34390.0	Pso06G23700.0	0			40- 32:	Pso01G29040.0	Prh05G12420.0	9e-111			38-269:	Pse01G39530.0	Pso02G59020.0	1e-97			55-110:	Pse01G34750.0	Prh07G26700.0	0
101- 5:	Prh03G14790.0	Prh03G15010.0	0			32- 10:	Pse01G28840.0	Pse10G31460.0	0			70- 16:	Pso01G34430.0	Pso06G23710.0	0			40- 33:	Pso01G29060.0	Prh05G12440.0	0			38-270:	Pse01G39550.0	Pso02G59040.0	0			55-111:	Pse01G34770.0	Prh07G26710.0	0
101- 6:	Prh03G14810.0	Prh03G14990.0	3e-101			32- 11:	Pse01G28850.0	Pse10G31440.0	1e-69			## Alignment 71: score=799.0 e_value=2e-61 N=17 chr1&chr6 plus						40- 34:	Pso01G29070.0	Prh05G12450.0	0			38-271:	Pse01G39580.0	Pso02G59060.0	0			55-112:	Pse01G34780.0	Prh07G26720.0	9e-102
101- 7:	Prh03G14820.0	Prh03G14980.0	7e-96			32- 12:	Pse01G28880.0	Pse10G31430.0	2e-71			71- 0:	Pso01G48000.0	Pso06G08190.0	0			40- 35:	Pso01G29080.0	Prh05G12460.0	0			38-272:	Pse01G39610.0	Pso02G59090.0	7e-98			55-113:	Pse01G34790.0	Prh07G26730.0	5e-78
101- 8:	Prh03G14830.0	Prh03G14970.0	0			32- 13:	Pse01G28890.0	Pse10G31420.0	2e-69			71- 1:	Pso01G48090.0	Pso06G08400.0	3e-89			40- 36:	Pso01G29090.0	Prh05G12470.0	0			38-273:	Pse01G39630.0	Pso02G59100.0	3e-33			55-114:	Pse01G34800.0	Prh07G26740.0	0
101- 9:	Prh03G14840.0	Prh03G14950.0	6e-99			32- 14:	Pse01G28910.0	Pse10G31400.0	9e-71			71- 2:	Pso01G48100.0	Pso06G08410.0	0			40- 37:	Pso01G29100.0	Prh05G12480.0	2e-74			38-274:	Pse01G39640.0	Pso02G59210.0	0			55-115:	Pse01G34810.0	Prh07G26750.0	0
101- 10:	Prh03G14850.0	Prh03G14930.0	0			32- 15:	Pse01G28930.0	Pse10G31380.0	7e-124			71- 3:	Pso01G48110.0	Pso06G08420.0	5e-158			40- 38:	Pso01G29110.0	Prh05G12490.0	0			38-275:	Pse01G39650.0	Pso02G59220.0	0			55-116:	Pse01G34820.0	Prh07G26760.0	0
101- 11:	Prh03G14860.0	Prh03G14920.0	7e-102			32- 16:	Pse01G28940.0	Pse10G31370.0	0			71- 4:	Pso01G48120.0	Pso06G08430.0	0			40- 39:	Pso01G29120.0	Prh05G12510.0	2e-178			38-276:	Pse01G39670.0	Pso02G59230.0	0			55-117:	Pse01G34830.0	Prh07G26770.0	0
## Alignment 102: score=468.0 e_value=3.3e-23 N=10 chr3&chr3 minus						32- 17:	Pse01G28960.0	Pse10G31340.0	0			71- 5:	Pso01G48130.0	Pso06G08460.0	4e-168			40- 40:	Pso01G29160.0	Prh05G12570.0	0			38-277:	Pse01G39700.0	Pso02G59270.0	0			55-118:	Pse01G34880.0	Prh07G26780.0	0
102- 0:	Prh03G03730.0	Prh03G12980.0	0			32- 18:	Pse01G28970.0	Pse10G31310.0	0			71- 6:	Pso01G48140.0	Pso06G08470.0	0			40- 41:	Pso01G29180.0	Prh05G12580.0	0			38-278:	Pse01G39710.0	Pso02G59280.0	8e-105			55-119:	Pse01G34900.0	Prh07G26800.0	3e-156
102- 1:	Prh03G03790.0	Prh03G12890.0	0			32- 19:	Pse01G28980.0	Pse10G31300.0	0			71- 7:	Pso01G48250.0	Pso06G08490.0	0			40- 42:	Pso01G29190.0	Prh05G12600.0	8e-104			38-279:	Pse01G39730.0	Pso02G59340.0	8e-94			55-120:	Pse01G34920.0	Prh07G26820.0	0
[truncated: 126,401 more rows]
