# Supplementary material for: Three chromosome-scale Papaver genomes reveal punctuated patchwork evolution of the morphinan and noscapine biosynthesis pathway
Source: Nat Commun. 2021 Oct 15;12:6030. doi: 10.1038/s41467-021-26330-8 (PMC8521590; doi:10.1038/s41467-021-26330-8)
Supplement: Supplementary file 15 — Source Data [file 41467_2021_26330_MOESM15_ESM.zip › Source Data/Fig. 1b, Supplementary Fig. 12 P. setigerum chromosomes length.txt]

chr	-	chr1	1	1	329104670	_1
chr	-	chr2	2	1	297783679	_2
chr	-	chr3	3	1	293286284	_3
chr	-	chr4	4	1	253722553	_4
chr	-	chr5	5	1	242110621	_5
chr	-	chr6	6	1	233953896	_6
chr	-	chr7	7	1	229773019	_7
chr	-	chr8	8	1	212240622	_8
chr	-	chr9	9	1	211159933	_9
chr	-	chr10	10	1	202266642	_10
chr	-	chr11	11	1	201785181	_11
chr	-	chr12	12	1	185072483	_12
chr	-	chr13	13	1	178776135	_13
chr	-	chr14	14	1	176738993	_14
chr	-	chr15	15	1	173543440	_15
chr	-	chr16	16	1	169978703	_16
chr	-	chr17	17	1	162023365	_17
chr	-	chr18	18	1	156623771	_18
chr	-	chr19	19	1	156463891	_19
chr	-	chr20	20	1	155080500	_20
chr	-	chr21	21	1	145669529	_21
chr	-	chr22	22	1	110451906	_22
