# Supplementary material for: Three chromosome-scale Papaver genomes reveal punctuated patchwork evolution of the morphinan and noscapine biosynthesis pathway
Source: Nat Commun. 2021 Oct 15;12:6030. doi: 10.1038/s41467-021-26330-8 (PMC8521590; doi:10.1038/s41467-021-26330-8)
Supplement: Supplementary file 15 — Source Data [file 41467_2021_26330_MOESM15_ESM.zip › Source Data/Fig. 1b, Supplementary Fig. 12 P. setigerum.gc.txt]

chr1	1	2000000	0.367348
chr1	2000001	4000000	0.37374
chr1	4000001	6000000	0.365881
chr1	6000001	8000000	0.369186
chr1	8000001	10000000	0.368424
chr1	10000001	12000000	0.36919
chr1	12000001	14000000	0.369487
chr1	14000001	16000000	0.368221
chr1	16000001	18000000	0.370893
chr1	18000001	20000000	0.372883
chr1	20000001	22000000	0.370871
chr1	22000001	24000000	0.375811
chr1	24000001	26000000	0.369292
chr1	26000001	28000000	0.37198
chr1	28000001	30000000	0.375233
chr1	30000001	32000000	0.368322
chr1	32000001	34000000	0.3652
chr1	34000001	36000000	0.372064
chr1	36000001	38000000	0.370087
chr1	38000001	40000000	0.37389
chr1	40000001	42000000	0.371445
chr1	42000001	44000000	0.366541
chr1	44000001	46000000	0.369586
chr1	46000001	48000000	0.371642
chr1	48000001	50000000	0.37199
chr1	50000001	52000000	0.374013
chr1	52000001	54000000	0.372683
chr1	54000001	56000000	0.368084
chr1	56000001	58000000	0.370166
chr1	58000001	60000000	0.371749
chr1	60000001	62000000	0.371505
chr1	62000001	64000000	0.375866
chr1	64000001	66000000	0.369785
chr1	66000001	68000000	0.377926
chr1	68000001	70000000	0.371814
chr1	70000001	72000000	0.374814
chr1	72000001	74000000	0.376477
chr1	74000001	76000000	0.380644
chr1	76000001	78000000	0.374075
chr1	78000001	80000000	0.375599
chr1	80000001	82000000	0.373886
chr1	82000001	84000000	0.377238
chr1	84000001	86000000	0.373542
chr1	86000001	88000000	0.369728
chr1	88000001	90000000	0.379057
chr1	90000001	92000000	0.369774
chr1	92000001	94000000	0.376755
chr1	94000001	96000000	0.377218
chr1	96000001	98000000	0.377592
chr1	98000001	100000000	0.378533
chr1	100000001	102000000	0.372812
chr1	102000001	104000000	0.373628
chr1	104000001	106000000	0.377432
chr1	106000001	108000000	0.380562
chr1	108000001	110000000	0.373276
chr1	110000001	112000000	0.377063
chr1	112000001	114000000	0.373623
chr1	114000001	116000000	0.370737
chr1	116000001	118000000	0.374856
chr1	118000001	120000000	0.378155
chr1	120000001	122000000	0.374326
chr1	122000001	124000000	0.373172
chr1	124000001	126000000	0.373985
chr1	126000001	128000000	0.370499
chr1	128000001	130000000	0.368556
chr1	130000001	132000000	0.369688
chr1	132000001	134000000	0.376153
chr1	134000001	136000000	0.373195
chr1	136000001	138000000	0.371774
chr1	138000001	140000000	0.37633
chr1	140000001	142000000	0.380813
chr1	142000001	144000000	0.372606
chr1	144000001	146000000	0.373259
chr1	146000001	148000000	0.374854
chr1	148000001	150000000	0.375348
chr1	150000001	152000000	0.371554
chr1	152000001	154000000	0.367477
chr1	154000001	156000000	0.366005
chr1	156000001	158000000	0.371897
chr1	158000001	160000000	0.374582
chr1	160000001	162000000	0.37075
chr1	162000001	164000000	0.372143
chr1	164000001	166000000	0.370499
chr1	166000001	168000000	0.371066
chr1	168000001	170000000	0.370134
chr1	170000001	172000000	0.369595
chr1	172000001	174000000	0.370087
chr1	174000001	176000000	0.369876
chr1	176000001	178000000	0.368329
chr1	178000001	180000000	0.366861
chr1	180000001	182000000	0.368735
chr1	182000001	184000000	0.365573
chr1	184000001	186000000	0.370847
chr1	186000001	188000000	0.371646
chr1	188000001	190000000	0.367674
chr1	190000001	192000000	0.366743
chr1	192000001	194000000	0.370517
chr1	194000001	196000000	0.370074
chr1	196000001	198000000	0.367551
chr1	198000001	200000000	0.367344
chr1	200000001	202000000	0.367777
chr1	202000001	204000000	0.369445
chr1	204000001	206000000	0.368488
chr1	206000001	208000000	0.364141
chr1	208000001	210000000	0.366937
chr1	210000001	212000000	0.366267
chr1	212000001	214000000	0.371878
chr1	214000001	216000000	0.369027
chr1	216000001	218000000	0.367197
chr1	218000001	220000000	0.374165
chr1	220000001	222000000	0.372191
chr1	222000001	224000000	0.373847
chr1	224000001	226000000	0.373792
chr1	226000001	228000000	0.368546
chr1	228000001	230000000	0.373266
chr1	230000001	232000000	0.370472
chr1	232000001	234000000	0.374889
chr1	234000001	236000000	0.376676
chr1	236000001	238000000	0.37632
chr1	238000001	240000000	0.368417
chr1	240000001	242000000	0.328697
chr1	242000001	244000000	0.367547
chr1	244000001	246000000	0.375504
chr1	246000001	248000000	0.378626
chr1	248000001	250000000	0.378391
chr1	250000001	252000000	0.376866
chr1	252000001	254000000	0.372858
chr1	254000001	256000000	0.377802
chr1	256000001	258000000	0.382548
chr1	258000001	260000000	0.376248
chr1	260000001	262000000	0.379041
chr1	262000001	264000000	0.351604
chr1	264000001	266000000	0.378147
chr1	266000001	268000000	0.377128
chr1	268000001	270000000	0.378742
chr1	270000001	272000000	0.376346
chr1	272000001	274000000	0.37754
chr1	274000001	276000000	0.374448
chr1	276000001	278000000	0.37576
chr1	278000001	280000000	0.368052
chr1	280000001	282000000	0.379219
chr1	282000001	284000000	0.380159
chr1	284000001	286000000	0.374278
chr1	286000001	288000000	0.370316
chr1	288000001	290000000	0.375951
chr1	290000001	292000000	0.380999
chr1	292000001	294000000	0.371515
chr1	294000001	296000000	0.372294
chr1	296000001	298000000	0.375301
chr1	298000001	300000000	0.371733
chr1	300000001	302000000	0.375393
chr1	302000001	304000000	0.376113
chr1	304000001	306000000	0.374291
chr1	306000001	308000000	0.368742
chr1	308000001	310000000	0.380239
chr1	310000001	312000000	0.373728
chr1	312000001	314000000	0.370705
chr1	314000001	316000000	0.371186
chr1	316000001	318000000	0.368952
chr1	318000001	320000000	0.370166
chr1	320000001	322000000	0.37343
chr1	322000001	324000000	0.368492
chr1	324000001	326000000	0.373597
chr1	326000001	328000000	0.370286
chr1	328000001	329104670	0.376391
chr2	1	2000000	0.37297
chr2	2000001	4000000	0.368926
chr2	4000001	6000000	0.370212
chr2	6000001	8000000	0.370165
chr2	8000001	10000000	0.370156
chr2	10000001	12000000	0.376385
chr2	12000001	14000000	0.378769
chr2	14000001	16000000	0.375149
chr2	16000001	18000000	0.373805
chr2	18000001	20000000	0.372286
chr2	20000001	22000000	0.364588
chr2	22000001	24000000	0.373847
chr2	24000001	26000000	0.37379
chr2	26000001	28000000	0.374596
chr2	28000001	30000000	0.37237
chr2	30000001	32000000	0.385029
chr2	32000001	34000000	0.376239
chr2	34000001	36000000	0.374318
chr2	36000001	38000000	0.379028
chr2	38000001	40000000	0.378537
chr2	40000001	42000000	0.383042
chr2	42000001	44000000	0.37343
chr2	44000001	46000000	0.373655
chr2	46000001	48000000	0.375542
chr2	48000001	50000000	0.379757
chr2	50000001	52000000	0.377787
chr2	52000001	54000000	0.380707
chr2	54000001	56000000	0.384886
chr2	56000001	58000000	0.377763
chr2	58000001	60000000	0.367054
chr2	60000001	62000000	0.382421
chr2	62000001	64000000	0.377569
chr2	64000001	66000000	0.373414
chr2	66000001	68000000	0.379457
chr2	68000001	70000000	0.377754
chr2	70000001	72000000	0.37956
chr2	72000001	74000000	0.379123
chr2	74000001	76000000	0.375831
chr2	76000001	78000000	0.370114
chr2	78000001	80000000	0.378961
chr2	80000001	82000000	0.37643
chr2	82000001	84000000	0.377456
chr2	84000001	86000000	0.373745
chr2	86000001	88000000	0.376253
chr2	88000001	90000000	0.377792
chr2	90000001	92000000	0.368886
chr2	92000001	94000000	0.374077
chr2	94000001	96000000	0.371553
chr2	96000001	98000000	0.373685
chr2	98000001	100000000	0.376291
chr2	100000001	102000000	0.377238
chr2	102000001	104000000	0.373864
chr2	104000001	106000000	0.373086
chr2	106000001	108000000	0.378191
chr2	108000001	110000000	0.375356
chr2	110000001	112000000	0.37632
chr2	112000001	114000000	0.371172
chr2	114000001	116000000	0.375018
chr2	116000001	118000000	0.374352
chr2	118000001	120000000	0.375992
chr2	120000001	122000000	0.375817
chr2	122000001	124000000	0.376347
chr2	124000001	126000000	0.378518
chr2	126000001	128000000	0.376942
chr2	128000001	130000000	0.376824
chr2	130000001	132000000	0.372572
chr2	132000001	134000000	0.373063
chr2	134000001	136000000	0.377741
chr2	136000001	138000000	0.373451
chr2	138000001	140000000	0.375054
chr2	140000001	142000000	0.37757
chr2	142000001	144000000	0.371918
chr2	144000001	146000000	0.373344
chr2	146000001	148000000	0.374236
chr2	148000001	150000000	0.369329
chr2	150000001	152000000	0.370838
chr2	152000001	154000000	0.374593
chr2	154000001	156000000	0.374027
chr2	156000001	158000000	0.370695
chr2	158000001	160000000	0.367931
chr2	160000001	162000000	0.37499
chr2	162000001	164000000	0.373882
chr2	164000001	166000000	0.374333
chr2	166000001	168000000	0.370342
chr2	168000001	170000000	0.372705
chr2	170000001	172000000	0.373152
chr2	172000001	174000000	0.37744
chr2	174000001	176000000	0.376958
chr2	176000001	178000000	0.379055
chr2	178000001	180000000	0.376815
chr2	180000001	182000000	0.372893
chr2	182000001	184000000	0.367179
chr2	184000001	186000000	0.373773
chr2	186000001	188000000	0.368729
chr2	188000001	190000000	0.37702
chr2	190000001	192000000	0.370674
chr2	192000001	194000000	0.366615
chr2	194000001	196000000	0.372034
chr2	196000001	198000000	0.369606
chr2	198000001	200000000	0.366516
chr2	200000001	202000000	0.372256
chr2	202000001	204000000	0.369251
chr2	204000001	206000000	0.367075
chr2	206000001	208000000	0.368635
chr2	208000001	210000000	0.370328
chr2	210000001	212000000	0.369177
chr2	212000001	214000000	0.366276
chr2	214000001	216000000	0.366319
chr2	216000001	218000000	0.36277
chr2	218000001	220000000	0.365214
chr2	220000001	222000000	0.369872
chr2	222000001	224000000	0.367884
chr2	224000001	226000000	0.36707
chr2	226000001	228000000	0.368835
chr2	228000001	230000000	0.368309
chr2	230000001	232000000	0.375226
chr2	232000001	234000000	0.371152
chr2	234000001	236000000	0.37669
chr2	236000001	238000000	0.373006
chr2	238000001	240000000	0.377141
chr2	240000001	242000000	0.372239
chr2	242000001	244000000	0.372773
chr2	244000001	246000000	0.376029
chr2	246000001	248000000	0.377551
chr2	248000001	250000000	0.380747
chr2	250000001	252000000	0.379272
chr2	252000001	254000000	0.374414
chr2	254000001	256000000	0.379873
chr2	256000001	258000000	0.37596
chr2	258000001	260000000	0.38004
chr2	260000001	262000000	0.376498
chr2	262000001	264000000	0.3696
chr2	264000001	266000000	0.376598
chr2	266000001	268000000	0.369665
chr2	268000001	270000000	0.373725
chr2	270000001	272000000	0.37
chr2	272000001	274000000	0.37458
chr2	274000001	276000000	0.369319
chr2	276000001	278000000	0.372597
chr2	278000001	280000000	0.367702
chr2	280000001	282000000	0.375766
chr2	282000001	284000000	0.371146
chr2	284000001	286000000	0.375757
chr2	286000001	288000000	0.369706
chr2	288000001	290000000	0.372716
chr2	290000001	292000000	0.372539
chr2	292000001	294000000	0.365239
chr2	294000001	296000000	0.367425
chr2	296000001	297783679	0.36226
chr3	1	2000000	0.37484
chr3	2000001	4000000	0.372303
chr3	4000001	6000000	0.368174
chr3	6000001	8000000	0.372202
chr3	8000001	10000000	0.375676
chr3	10000001	12000000	0.371997
chr3	12000001	14000000	0.367049
chr3	14000001	16000000	0.369473
chr3	16000001	18000000	0.36888
chr3	18000001	20000000	0.368
chr3	20000001	22000000	0.371288
chr3	22000001	24000000	0.377162
chr3	24000001	26000000	0.373763
chr3	26000001	28000000	0.374876
chr3	28000001	30000000	0.373827
chr3	30000001	32000000	0.371841
chr3	32000001	34000000	0.37892
chr3	34000001	36000000	0.375226
chr3	36000001	38000000	0.37969
chr3	38000001	40000000	0.37749
chr3	40000001	42000000	0.368499
chr3	42000001	44000000	0.378861
chr3	44000001	46000000	0.380278
chr3	46000001	48000000	0.377569
chr3	48000001	50000000	0.377555
chr3	50000001	52000000	0.375067
chr3	52000001	54000000	0.377233
chr3	54000001	56000000	0.387665
chr3	56000001	58000000	0.37569
chr3	58000001	60000000	0.377463
chr3	60000001	62000000	0.373584
chr3	62000001	64000000	0.37899
chr3	64000001	66000000	0.380479
chr3	66000001	68000000	0.374603
chr3	68000001	70000000	0.372638
chr3	70000001	72000000	0.364728
chr3	72000001	74000000	0.365934
chr3	74000001	76000000	0.351503
chr3	76000001	78000000	0.376654
chr3	78000001	80000000	0.380857
chr3	80000001	82000000	0.378659
chr3	82000001	84000000	0.375909
chr3	84000001	86000000	0.371418
chr3	86000001	88000000	0.37701
chr3	88000001	90000000	0.379246
chr3	90000001	92000000	0.373844
chr3	92000001	94000000	0.37331
chr3	94000001	96000000	0.370838
chr3	96000001	98000000	0.373094
chr3	98000001	100000000	0.378106
chr3	100000001	102000000	0.377973
chr3	102000001	104000000	0.377807
chr3	104000001	106000000	0.378127
chr3	106000001	108000000	0.374893
chr3	108000001	110000000	0.374393
chr3	110000001	112000000	0.383182
chr3	112000001	114000000	0.380786
chr3	114000001	116000000	0.36962
chr3	116000001	118000000	0.377735
chr3	118000001	120000000	0.3799
chr3	120000001	122000000	0.3772
chr3	122000001	124000000	0.381634
chr3	124000001	126000000	0.375204
chr3	126000001	128000000	0.377009
chr3	128000001	130000000	0.376371
chr3	130000001	132000000	0.372628
chr3	132000001	134000000	0.373271
chr3	134000001	136000000	0.37573
chr3	136000001	138000000	0.375938
chr3	138000001	140000000	0.376213
chr3	140000001	142000000	0.367357
chr3	142000001	144000000	0.374866
chr3	144000001	146000000	0.368852
chr3	146000001	148000000	0.376205
chr3	148000001	150000000	0.368796
chr3	150000001	152000000	0.369507
chr3	152000001	154000000	0.368198
chr3	154000001	156000000	0.368837
chr3	156000001	158000000	0.365394
chr3	158000001	160000000	0.374006
chr3	160000001	162000000	0.372246
chr3	162000001	164000000	0.372008
chr3	164000001	166000000	0.365146
chr3	166000001	168000000	0.373712
chr3	168000001	170000000	0.371413
chr3	170000001	172000000	0.375109
chr3	172000001	174000000	0.374626
chr3	174000001	176000000	0.378503
chr3	176000001	178000000	0.375092
chr3	178000001	180000000	0.375984
chr3	180000001	182000000	0.375789
chr3	182000001	184000000	0.3761
chr3	184000001	186000000	0.375204
chr3	186000001	188000000	0.380166
chr3	188000001	190000000	0.376708
chr3	190000001	192000000	0.380583
chr3	192000001	194000000	0.369917
chr3	194000001	196000000	0.375636
chr3	196000001	198000000	0.380115
chr3	198000001	200000000	0.383895
chr3	200000001	202000000	0.382486
chr3	202000001	204000000	0.385153
chr3	204000001	206000000	0.380042
chr3	206000001	208000000	0.382148
chr3	208000001	210000000	0.372131
chr3	210000001	212000000	0.366826
chr3	212000001	214000000	0.376038
chr3	214000001	216000000	0.382562
chr3	216000001	218000000	0.375401
chr3	218000001	220000000	0.376613
chr3	220000001	222000000	0.373447
chr3	222000001	224000000	0.382051
chr3	224000001	226000000	0.37572
chr3	226000001	228000000	0.372698
chr3	228000001	230000000	0.381342
chr3	230000001	232000000	0.372942
chr3	232000001	234000000	0.375807
chr3	234000001	236000000	0.380807
chr3	236000001	238000000	0.377643
chr3	238000001	240000000	0.380355
chr3	240000001	242000000	0.377886
chr3	242000001	244000000	0.378999
chr3	244000001	246000000	0.370818
chr3	246000001	248000000	0.368053
chr3	248000001	250000000	0.375156
chr3	250000001	252000000	0.372803
chr3	252000001	254000000	0.370623
chr3	254000001	256000000	0.367731
chr3	256000001	258000000	0.375076
chr3	258000001	260000000	0.370641
chr3	260000001	262000000	0.372035
chr3	262000001	264000000	0.372445
chr3	264000001	266000000	0.369441
chr3	266000001	268000000	0.369783
chr3	268000001	270000000	0.375998
chr3	270000001	272000000	0.368218
chr3	272000001	274000000	0.370462
chr3	274000001	276000000	0.370199
chr3	276000001	278000000	0.370257
chr3	278000001	280000000	0.367153
chr3	280000001	282000000	0.360369
chr3	282000001	284000000	0.366428
chr3	284000001	286000000	0.365196
chr3	286000001	288000000	0.368157
chr3	288000001	290000000	0.367038
chr3	290000001	292000000	0.365016
chr3	292000001	293286284	0.365661
chr4	1	2000000	0.369301
chr4	2000001	4000000	0.369604
chr4	4000001	6000000	0.370299
chr4	6000001	8000000	0.366428
chr4	8000001	10000000	0.376412
chr4	10000001	12000000	0.371961
chr4	12000001	14000000	0.368104
chr4	14000001	16000000	0.369351
chr4	16000001	18000000	0.369556
chr4	18000001	20000000	0.368769
chr4	20000001	22000000	0.375282
chr4	22000001	24000000	0.372977
chr4	24000001	26000000	0.373619
chr4	26000001	28000000	0.372531
chr4	28000001	30000000	0.370667
chr4	30000001	32000000	0.367574
chr4	32000001	34000000	0.36747
chr4	34000001	36000000	0.370102
chr4	36000001	38000000	0.372195
chr4	38000001	40000000	0.371693
chr4	40000001	42000000	0.369837
chr4	42000001	44000000	0.37319
chr4	44000001	46000000	0.373689
chr4	46000001	48000000	0.365429
chr4	48000001	50000000	0.373473
chr4	50000001	52000000	0.368681
chr4	52000001	54000000	0.371867
chr4	54000001	56000000	0.375222
chr4	56000001	58000000	0.37179
chr4	58000001	60000000	0.367865
chr4	60000001	62000000	0.374305
chr4	62000001	64000000	0.369724
chr4	64000001	66000000	0.374502
chr4	66000001	68000000	0.37635
chr4	68000001	70000000	0.380792
chr4	70000001	72000000	0.37549
chr4	72000001	74000000	0.372861
chr4	74000001	76000000	0.370316
chr4	76000001	78000000	0.372852
chr4	78000001	80000000	0.372535
chr4	80000001	82000000	0.370017
chr4	82000001	84000000	0.368861
chr4	84000001	86000000	0.371055
chr4	86000001	88000000	0.370866
chr4	88000001	90000000	0.368542
chr4	90000001	92000000	0.371679
chr4	92000001	94000000	0.372908
chr4	94000001	96000000	0.371965
chr4	96000001	98000000	0.372639
chr4	98000001	100000000	0.37616
chr4	100000001	102000000	0.366546
chr4	102000001	104000000	0.371368
chr4	104000001	106000000	0.369548
chr4	106000001	108000000	0.374448
chr4	108000001	110000000	0.371869
chr4	110000001	112000000	0.374524
chr4	112000001	114000000	0.378807
chr4	114000001	116000000	0.372513
chr4	116000001	118000000	0.373909
chr4	118000001	120000000	0.373577
chr4	120000001	122000000	0.374477
chr4	122000001	124000000	0.376991
chr4	124000001	126000000	0.379351
chr4	126000001	128000000	0.370671
chr4	128000001	130000000	0.372617
chr4	130000001	132000000	0.373548
chr4	132000001	134000000	0.37445
chr4	134000001	136000000	0.377695
chr4	136000001	138000000	0.376074
chr4	138000001	140000000	0.369066
chr4	140000001	142000000	0.378001
chr4	142000001	144000000	0.378572
chr4	144000001	146000000	0.371316
chr4	146000001	148000000	0.377884
chr4	148000001	150000000	0.375447
chr4	150000001	152000000	0.379123
chr4	152000001	154000000	0.375938
chr4	154000001	156000000	0.374714
chr4	156000001	158000000	0.377344
chr4	158000001	160000000	0.371932
chr4	160000001	162000000	0.3727
chr4	162000001	164000000	0.376877
chr4	164000001	166000000	0.381821
chr4	166000001	168000000	0.376244
chr4	168000001	170000000	0.374596
chr4	170000001	172000000	0.377439
chr4	172000001	174000000	0.373581
chr4	174000001	176000000	0.37987
chr4	176000001	178000000	0.375268
chr4	178000001	180000000	0.371674
chr4	180000001	182000000	0.377088
chr4	182000001	184000000	0.375777
chr4	184000001	186000000	0.372582
chr4	186000001	188000000	0.377197
chr4	188000001	190000000	0.374177
chr4	190000001	192000000	0.378373
chr4	192000001	194000000	0.378423
chr4	194000001	196000000	0.380187
chr4	196000001	198000000	0.38072
chr4	198000001	200000000	0.379617
chr4	200000001	202000000	0.377786
chr4	202000001	204000000	0.378543
chr4	204000001	206000000	0.383097
chr4	206000001	208000000	0.373429
chr4	208000001	210000000	0.381219
chr4	210000001	212000000	0.378288
chr4	212000001	214000000	0.368469
chr4	214000001	216000000	0.360685
chr4	216000001	218000000	0.378213
chr4	218000001	220000000	0.377871
chr4	220000001	222000000	0.377592
chr4	222000001	224000000	0.375698
chr4	224000001	226000000	0.381539
chr4	226000001	228000000	0.382274
chr4	228000001	230000000	0.379597
chr4	230000001	232000000	0.377445
chr4	232000001	234000000	0.380506
chr4	234000001	236000000	0.376361
chr4	236000001	238000000	0.373511
chr4	238000001	240000000	0.377313
chr4	240000001	242000000	0.368205
chr4	242000001	244000000	0.370375
chr4	244000001	246000000	0.369902
chr4	246000001	248000000	0.364033
chr4	248000001	250000000	0.369489
chr4	250000001	252000000	0.371639
chr4	252000001	253722553	0.373861
chr5	1	2000000	0.360277
chr5	2000001	4000000	0.359531
chr5	4000001	6000000	0.357314
chr5	6000001	8000000	0.360699
chr5	8000001	10000000	0.359005
chr5	10000001	12000000	0.36032
chr5	12000001	14000000	0.362168
chr5	14000001	16000000	0.364479
chr5	16000001	18000000	0.360832
chr5	18000001	20000000	0.365194
chr5	20000001	22000000	0.361711
chr5	22000001	24000000	0.36341
chr5	24000001	26000000	0.364856
chr5	26000001	28000000	0.361025
chr5	28000001	30000000	0.362141
chr5	30000001	32000000	0.358761
chr5	32000001	34000000	0.364452
chr5	34000001	36000000	0.374916
chr5	36000001	38000000	0.384835
chr5	38000001	40000000	0.373444
chr5	40000001	42000000	0.385073
chr5	42000001	44000000	0.383981
chr5	44000001	46000000	0.366667
chr5	46000001	48000000	0.372642
chr5	48000001	50000000	0.377459
chr5	50000001	52000000	0.380635
chr5	52000001	54000000	0.38024
chr5	54000001	56000000	0.380111
chr5	56000001	58000000	0.376662
chr5	58000001	60000000	0.38611
chr5	60000001	62000000	0.377251
chr5	62000001	64000000	0.374715
chr5	64000001	66000000	0.379465
chr5	66000001	68000000	0.375454
chr5	68000001	70000000	0.375189
chr5	70000001	72000000	0.37785
chr5	72000001	74000000	0.381812
chr5	74000001	76000000	0.375996
chr5	76000001	78000000	0.379706
chr5	78000001	80000000	0.378487
chr5	80000001	82000000	0.374496
chr5	82000001	84000000	0.380162
chr5	84000001	86000000	0.379008
chr5	86000001	88000000	0.379121
chr5	88000001	90000000	0.372455
chr5	90000001	92000000	0.372932
chr5	92000001	94000000	0.372724
chr5	94000001	96000000	0.372146
chr5	96000001	98000000	0.375667
chr5	98000001	100000000	0.37517
chr5	100000001	102000000	0.377859
chr5	102000001	104000000	0.374409
chr5	104000001	106000000	0.376588
chr5	106000001	108000000	0.371658
chr5	108000001	110000000	0.375426
chr5	110000001	112000000	0.376086
chr5	112000001	114000000	0.373009
chr5	114000001	116000000	0.374858
chr5	116000001	118000000	0.370834
chr5	118000001	120000000	0.376336
chr5	120000001	122000000	0.374252
chr5	122000001	124000000	0.373568
chr5	124000001	126000000	0.368965
chr5	126000001	128000000	0.374075
chr5	128000001	130000000	0.36854
chr5	130000001	132000000	0.375447
chr5	132000001	134000000	0.373176
chr5	134000001	136000000	0.369707
chr5	136000001	138000000	0.370396
chr5	138000001	140000000	0.370353
chr5	140000001	142000000	0.371332
chr5	142000001	144000000	0.37325
chr5	144000001	146000000	0.366418
chr5	146000001	148000000	0.36644
chr5	148000001	150000000	0.371994
chr5	150000001	152000000	0.373294
chr5	152000001	154000000	0.366919
chr5	154000001	156000000	0.370168
chr5	156000001	158000000	0.371362
chr5	158000001	160000000	0.371742
chr5	160000001	162000000	0.374393
chr5	162000001	164000000	0.370129
chr5	164000001	166000000	0.372037
chr5	166000001	168000000	0.369479
chr5	168000001	170000000	0.370472
chr5	170000001	172000000	0.372851
chr5	172000001	174000000	0.369383
chr5	174000001	176000000	0.368259
chr5	176000001	178000000	0.368326
chr5	178000001	180000000	0.370502
chr5	180000001	182000000	0.371743
chr5	182000001	184000000	0.368421
chr5	184000001	186000000	0.371457
chr5	186000001	188000000	0.374288
chr5	188000001	190000000	0.368103
chr5	190000001	192000000	0.371271
chr5	192000001	194000000	0.369604
chr5	194000001	196000000	0.370629
chr5	196000001	198000000	0.369843
chr5	198000001	200000000	0.37395
chr5	200000001	202000000	0.37436
chr5	202000001	204000000	0.372616
chr5	204000001	206000000	0.368182
chr5	206000001	208000000	0.372117
chr5	208000001	210000000	0.369353
chr5	210000001	212000000	0.372624
chr5	212000001	214000000	0.371402
chr5	214000001	216000000	0.367941
chr5	216000001	218000000	0.368527
chr5	218000001	220000000	0.372111
chr5	220000001	222000000	0.369253
chr5	222000001	224000000	0.36822
chr5	224000001	226000000	0.371757
chr5	226000001	228000000	0.375877
chr5	228000001	230000000	0.367585
chr5	230000001	232000000	0.367786
chr5	232000001	234000000	0.369027
chr5	234000001	236000000	0.364104
chr5	236000001	238000000	0.367323
chr5	238000001	240000000	0.366184
chr5	240000001	242000000	0.360766
chr5	242000001	242110621	0.362538
chr6	1	2000000	0.360866
chr6	2000001	4000000	0.362271
chr6	4000001	6000000	0.359158
chr6	6000001	8000000	0.361896
chr6	8000001	10000000	0.362356
chr6	10000001	12000000	0.361248
chr6	12000001	14000000	0.361975
chr6	14000001	16000000	0.363064
chr6	16000001	18000000	0.363146
chr6	18000001	20000000	0.363563
chr6	20000001	22000000	0.364286
chr6	22000001	24000000	0.362578
chr6	24000001	26000000	0.363946
chr6	26000001	28000000	0.368715
chr6	28000001	30000000	0.364335
chr6	30000001	32000000	0.363685
chr6	32000001	34000000	0.362004
chr6	34000001	36000000	0.362143
chr6	36000001	38000000	0.364841
chr6	38000001	40000000	0.361245
chr6	40000001	42000000	0.366007
chr6	42000001	44000000	0.361703
chr6	44000001	46000000	0.366459
chr6	46000001	48000000	0.361565
chr6	48000001	50000000	0.361682
chr6	50000001	52000000	0.363112
chr6	52000001	54000000	0.365897
chr6	54000001	56000000	0.365765
chr6	56000001	58000000	0.365835
chr6	58000001	60000000	0.358904
chr6	60000001	62000000	0.365066
chr6	62000001	64000000	0.366891
chr6	64000001	66000000	0.365567
chr6	66000001	68000000	0.363497
chr6	68000001	70000000	0.364695
chr6	70000001	72000000	0.3614
chr6	72000001	74000000	0.363069
chr6	74000001	76000000	0.362579
chr6	76000001	78000000	0.362933
chr6	78000001	80000000	0.368122
chr6	80000001	82000000	0.367073
chr6	82000001	84000000	0.36562
chr6	84000001	86000000	0.363264
chr6	86000001	88000000	0.363056
chr6	88000001	90000000	0.370708
chr6	90000001	92000000	0.363322
chr6	92000001	94000000	0.368966
chr6	94000001	96000000	0.360236
chr6	96000001	98000000	0.365188
chr6	98000001	100000000	0.36253
chr6	100000001	102000000	0.36438
chr6	102000001	104000000	0.36419
chr6	104000001	106000000	0.369276
chr6	106000001	108000000	0.36401
chr6	108000001	110000000	0.364411
chr6	110000001	112000000	0.363607
chr6	112000001	114000000	0.36082
chr6	114000001	116000000	0.361553
chr6	116000001	118000000	0.367542
chr6	118000001	120000000	0.361975
chr6	120000001	122000000	0.364093
chr6	122000001	124000000	0.363023
chr6	124000001	126000000	0.366786
chr6	126000001	128000000	0.367184
chr6	128000001	130000000	0.365904
chr6	130000001	132000000	0.364161
chr6	132000001	134000000	0.363205
chr6	134000001	136000000	0.363322
chr6	136000001	138000000	0.369549
chr6	138000001	140000000	0.363865
chr6	140000001	142000000	0.366812
chr6	142000001	144000000	0.364195
chr6	144000001	146000000	0.367204
chr6	146000001	148000000	0.366368
chr6	148000001	150000000	0.36877
chr6	150000001	152000000	0.366709
chr6	152000001	154000000	0.362669
chr6	154000001	156000000	0.34264
chr6	156000001	158000000	0.365868
chr6	158000001	160000000	0.366799
chr6	160000001	162000000	0.363969
chr6	162000001	164000000	0.36366
chr6	164000001	166000000	0.362096
chr6	166000001	168000000	0.361962
chr6	168000001	170000000	0.363484
chr6	170000001	172000000	0.367894
chr6	172000001	174000000	0.363158
chr6	174000001	176000000	0.368244
chr6	176000001	178000000	0.364401
chr6	178000001	180000000	0.364354
chr6	180000001	182000000	0.361793
chr6	182000001	184000000	0.366946
chr6	184000001	186000000	0.362054
chr6	186000001	188000000	0.365903
chr6	188000001	190000000	0.364508
chr6	190000001	192000000	0.364043
chr6	192000001	194000000	0.362908
chr6	194000001	196000000	0.362262
chr6	196000001	198000000	0.362251
chr6	198000001	200000000	0.363945
chr6	200000001	202000000	0.363939
chr6	202000001	204000000	0.360974
chr6	204000001	206000000	0.367316
chr6	206000001	208000000	0.363208
chr6	208000001	210000000	0.365081
chr6	210000001	212000000	0.36304
chr6	212000001	214000000	0.366589
chr6	214000001	216000000	0.361904
chr6	216000001	218000000	0.35984
chr6	218000001	220000000	0.358801
chr6	220000001	222000000	0.363763
chr6	222000001	224000000	0.363616
chr6	224000001	226000000	0.367678
chr6	226000001	228000000	0.36474
chr6	228000001	230000000	0.361688
chr6	230000001	232000000	0.363175
chr6	232000001	233953896	0.360603
chr7	1	2000000	0.367199
chr7	2000001	4000000	0.35869
chr7	4000001	6000000	0.3624
chr7	6000001	8000000	0.362271
chr7	8000001	10000000	0.364786
chr7	10000001	12000000	0.36556
chr7	12000001	14000000	0.362598
chr7	14000001	16000000	0.3662
chr7	16000001	18000000	0.366438
chr7	18000001	20000000	0.361708
chr7	20000001	22000000	0.364182
chr7	22000001	24000000	0.360309
chr7	24000001	26000000	0.363891
chr7	26000001	28000000	0.363442
chr7	28000001	30000000	0.364299
chr7	30000001	32000000	0.36422
chr7	32000001	34000000	0.364986
chr7	34000001	36000000	0.365758
chr7	36000001	38000000	0.36852
chr7	38000001	40000000	0.362508
chr7	40000001	42000000	0.366761
chr7	42000001	44000000	0.36397
chr7	44000001	46000000	0.364402
chr7	46000001	48000000	0.363957
chr7	48000001	50000000	0.363485
chr7	50000001	52000000	0.362689
chr7	52000001	54000000	0.361487
chr7	54000001	56000000	0.363082
chr7	56000001	58000000	0.362712
chr7	58000001	60000000	0.363872
chr7	60000001	62000000	0.366826
chr7	62000001	64000000	0.364241
chr7	64000001	66000000	0.363569
chr7	66000001	68000000	0.364614
chr7	68000001	70000000	0.362108
chr7	70000001	72000000	0.365195
chr7	72000001	74000000	0.364868
chr7	74000001	76000000	0.364936
chr7	76000001	78000000	0.365025
chr7	78000001	80000000	0.36236
chr7	80000001	82000000	0.367507
chr7	82000001	84000000	0.36356
chr7	84000001	86000000	0.36676
chr7	86000001	88000000	0.361905
chr7	88000001	90000000	0.364816
chr7	90000001	92000000	0.360535
chr7	92000001	94000000	0.378223
chr7	94000001	96000000	0.365228
chr7	96000001	98000000	0.361732
chr7	98000001	100000000	0.368154
chr7	100000001	102000000	0.369391
chr7	102000001	104000000	0.364394
chr7	104000001	106000000	0.364729
chr7	106000001	108000000	0.364127
chr7	108000001	110000000	0.365802
chr7	110000001	112000000	0.36494
chr7	112000001	114000000	0.362023
chr7	114000001	116000000	0.365301
chr7	116000001	118000000	0.36445
chr7	118000001	120000000	0.369934
chr7	120000001	122000000	0.365748
chr7	122000001	124000000	0.367991
chr7	124000001	126000000	0.360763
chr7	126000001	128000000	0.36879
chr7	128000001	130000000	0.367168
chr7	130000001	132000000	0.363407
chr7	132000001	134000000	0.365106
chr7	134000001	136000000	0.36747
chr7	136000001	138000000	0.362495
chr7	138000001	140000000	0.361399
chr7	140000001	142000000	0.366928
chr7	142000001	144000000	0.365593
chr7	144000001	146000000	0.364924
chr7	146000001	148000000	0.366433
chr7	148000001	150000000	0.361163
chr7	150000001	152000000	0.362565
chr7	152000001	154000000	0.362521
chr7	154000001	156000000	0.362344
chr7	156000001	158000000	0.362532
chr7	158000001	160000000	0.362315
chr7	160000001	162000000	0.363206
chr7	162000001	164000000	0.361089
chr7	164000001	166000000	0.358352
chr7	166000001	168000000	0.361562
chr7	168000001	170000000	0.361724
chr7	170000001	172000000	0.360133
chr7	172000001	174000000	0.364596
chr7	174000001	176000000	0.364818
chr7	176000001	178000000	0.356765
chr7	178000001	180000000	0.360056
chr7	180000001	182000000	0.363584
chr7	182000001	184000000	0.366943
chr7	184000001	186000000	0.362403
chr7	186000001	188000000	0.36236
chr7	188000001	190000000	0.3633
chr7	190000001	192000000	0.359115
chr7	192000001	194000000	0.360175
chr7	194000001	196000000	0.357178
chr7	196000001	198000000	0.359534
chr7	198000001	200000000	0.361616
chr7	200000001	202000000	0.362369
chr7	202000001	204000000	0.365738
chr7	204000001	206000000	0.364521
chr7	206000001	208000000	0.364907
chr7	208000001	210000000	0.362129
chr7	210000001	212000000	0.361585
chr7	212000001	214000000	0.362238
chr7	214000001	216000000	0.362518
chr7	216000001	218000000	0.364546
chr7	218000001	220000000	0.358258
chr7	220000001	222000000	0.361118
chr7	222000001	224000000	0.36005
chr7	224000001	226000000	0.36025
chr7	226000001	228000000	0.360744
chr7	228000001	229773019	0.362789
chr8	1	2000000	0.370582
chr8	2000001	4000000	0.37309
chr8	4000001	6000000	0.369143
chr8	6000001	8000000	0.374146
chr8	8000001	10000000	0.368413
chr8	10000001	12000000	0.373402
chr8	12000001	14000000	0.371017
chr8	14000001	16000000	0.369936
chr8	16000001	18000000	0.36783
chr8	18000001	20000000	0.370974
chr8	20000001	22000000	0.366004
chr8	22000001	24000000	0.37212
chr8	24000001	26000000	0.369709
chr8	26000001	28000000	0.377003
chr8	28000001	30000000	0.36766
chr8	30000001	32000000	0.371187
chr8	32000001	34000000	0.369501
chr8	34000001	36000000	0.371198
chr8	36000001	38000000	0.372555
chr8	38000001	40000000	0.373263
chr8	40000001	42000000	0.383405
chr8	42000001	44000000	0.373739
chr8	44000001	46000000	0.377042
chr8	46000001	48000000	0.380032
chr8	48000001	50000000	0.374846
chr8	50000001	52000000	0.377737
chr8	52000001	54000000	0.372933
chr8	54000001	56000000	0.372607
chr8	56000001	58000000	0.374614
chr8	58000001	60000000	0.377052
chr8	60000001	62000000	0.374656
chr8	62000001	64000000	0.369395
chr8	64000001	66000000	0.37746
chr8	66000001	68000000	0.378767
chr8	68000001	70000000	0.3764
chr8	70000001	72000000	0.361647
chr8	72000001	74000000	0.370018
chr8	74000001	76000000	0.37263
chr8	76000001	78000000	0.36972
chr8	78000001	80000000	0.347548
chr8	80000001	82000000	0.376696
chr8	82000001	84000000	0.384039
chr8	84000001	86000000	0.36904
chr8	86000001	88000000	0.376476
chr8	88000001	90000000	0.378183
chr8	90000001	92000000	0.379204
chr8	92000001	94000000	0.375436
chr8	94000001	96000000	0.374532
chr8	96000001	98000000	0.374918
chr8	98000001	100000000	0.378566
chr8	100000001	102000000	0.376763
chr8	102000001	104000000	0.377147
chr8	104000001	106000000	0.376036
chr8	106000001	108000000	0.371728
chr8	108000001	110000000	0.379435
chr8	110000001	112000000	0.376537
chr8	112000001	114000000	0.372237
chr8	114000001	116000000	0.370285
chr8	116000001	118000000	0.370869
chr8	118000001	120000000	0.372781
chr8	120000001	122000000	0.37779
chr8	122000001	124000000	0.376006
chr8	124000001	126000000	0.374455
chr8	126000001	128000000	0.372504
chr8	128000001	130000000	0.370095
chr8	130000001	132000000	0.37454
chr8	132000001	134000000	0.377784
chr8	134000001	136000000	0.371202
chr8	136000001	138000000	0.373242
chr8	138000001	140000000	0.36975
chr8	140000001	142000000	0.37325
chr8	142000001	144000000	0.370956
chr8	144000001	146000000	0.375211
chr8	146000001	148000000	0.377109
chr8	148000001	150000000	0.368929
chr8	150000001	152000000	0.367373
chr8	152000001	154000000	0.37427
chr8	154000001	156000000	0.369669
chr8	156000001	158000000	0.375065
chr8	158000001	160000000	0.372819
chr8	160000001	162000000	0.374625
chr8	162000001	164000000	0.374528
chr8	164000001	166000000	0.373516
chr8	166000001	168000000	0.373808
chr8	168000001	170000000	0.374159
chr8	170000001	172000000	0.369159
chr8	172000001	174000000	0.367408
chr8	174000001	176000000	0.370507
chr8	176000001	178000000	0.372298
chr8	178000001	180000000	0.375086
chr8	180000001	182000000	0.374097
chr8	182000001	184000000	0.374164
chr8	184000001	186000000	0.372695
chr8	186000001	188000000	0.372947
chr8	188000001	190000000	0.368124
chr8	190000001	192000000	0.369152
chr8	192000001	194000000	0.37003
chr8	194000001	196000000	0.366805
chr8	196000001	198000000	0.369004
chr8	198000001	200000000	0.368982
chr8	200000001	202000000	0.369174
chr8	202000001	204000000	0.36707
chr8	204000001	206000000	0.368175
chr8	206000001	208000000	0.369249
chr8	208000001	210000000	0.368721
chr8	210000001	212000000	0.367567
chr8	212000001	212240622	0.369486
chr9	1	2000000	0.368655
chr9	2000001	4000000	0.363766
chr9	4000001	6000000	0.36689
chr9	6000001	8000000	0.373821
chr9	8000001	10000000	0.379044
chr9	10000001	12000000	0.376486
chr9	12000001	14000000	0.376199
chr9	14000001	16000000	0.373676
chr9	16000001	18000000	0.368947
chr9	18000001	20000000	0.374746
chr9	20000001	22000000	0.373145
chr9	22000001	24000000	0.374387
chr9	24000001	26000000	0.376436
chr9	26000001	28000000	0.372901
chr9	28000001	30000000	0.374618
chr9	30000001	32000000	0.373254
chr9	32000001	34000000	0.37521
chr9	34000001	36000000	0.377898
chr9	36000001	38000000	0.375197
chr9	38000001	40000000	0.381526
chr9	40000001	42000000	0.374857
chr9	42000001	44000000	0.377079
chr9	44000001	46000000	0.375855
chr9	46000001	48000000	0.376056
chr9	48000001	50000000	0.379724
chr9	50000001	52000000	0.378583
chr9	52000001	54000000	0.372439
chr9	54000001	56000000	0.378328
chr9	56000001	58000000	0.380377
chr9	58000001	60000000	0.378555
chr9	60000001	62000000	0.377108
chr9	62000001	64000000	0.374971
chr9	64000001	66000000	0.369648
chr9	66000001	68000000	0.378063
chr9	68000001	70000000	0.373528
chr9	70000001	72000000	0.373176
chr9	72000001	74000000	0.373603
chr9	74000001	76000000	0.37473
chr9	76000001	78000000	0.375346
chr9	78000001	80000000	0.377452
chr9	80000001	82000000	0.375468
chr9	82000001	84000000	0.376029
chr9	84000001	86000000	0.377259
chr9	86000001	88000000	0.37616
chr9	88000001	90000000	0.37197
chr9	90000001	92000000	0.376529
chr9	92000001	94000000	0.380095
chr9	94000001	96000000	0.372767
chr9	96000001	98000000	0.374563
chr9	98000001	100000000	0.375622
chr9	100000001	102000000	0.37406
chr9	102000001	104000000	0.376629
chr9	104000001	106000000	0.369458
chr9	106000001	108000000	0.373268
chr9	108000001	110000000	0.373314
chr9	110000001	112000000	0.373924
chr9	112000001	114000000	0.376435
chr9	114000001	116000000	0.368707
chr9	116000001	118000000	0.375131
chr9	118000001	120000000	0.372676
chr9	120000001	122000000	0.370737
chr9	122000001	124000000	0.376761
chr9	124000001	126000000	0.371646
chr9	126000001	128000000	0.373687
chr9	128000001	130000000	0.376138
chr9	130000001	132000000	0.374551
chr9	132000001	134000000	0.370776
chr9	134000001	136000000	0.378908
chr9	136000001	138000000	0.372725
chr9	138000001	140000000	0.372757
chr9	140000001	142000000	0.371127
chr9	142000001	144000000	0.372052
chr9	144000001	146000000	0.377663
chr9	146000001	148000000	0.374937
chr9	148000001	150000000	0.373204
chr9	150000001	152000000	0.376367
chr9	152000001	154000000	0.379823
chr9	154000001	156000000	0.368266
chr9	156000001	158000000	0.373013
chr9	158000001	160000000	0.373365
chr9	160000001	162000000	0.374847
chr9	162000001	164000000	0.370013
chr9	164000001	166000000	0.370125
chr9	166000001	168000000	0.370747
chr9	168000001	170000000	0.37174
chr9	170000001	172000000	0.372457
chr9	172000001	174000000	0.37265
chr9	174000001	176000000	0.371771
chr9	176000001	178000000	0.370448
chr9	178000001	180000000	0.371304
chr9	180000001	182000000	0.371917
chr9	182000001	184000000	0.371062
chr9	184000001	186000000	0.374972
chr9	186000001	188000000	0.368548
chr9	188000001	190000000	0.367243
chr9	190000001	192000000	0.369381
chr9	192000001	194000000	0.370379
chr9	194000001	196000000	0.365793
chr9	196000001	198000000	0.375379
chr9	198000001	200000000	0.371239
chr9	200000001	202000000	0.368445
chr9	202000001	204000000	0.373772
chr9	204000001	206000000	0.369988
chr9	206000001	208000000	0.3669
chr9	208000001	210000000	0.369903
chr9	210000001	211159933	0.376021
chr10	1	2000000	0.367614
chr10	2000001	4000000	0.371269
chr10	4000001	6000000	0.369836
chr10	6000001	8000000	0.371611
chr10	8000001	10000000	0.375686
chr10	10000001	12000000	0.370915
chr10	12000001	14000000	0.373982
chr10	14000001	16000000	0.373659
chr10	16000001	18000000	0.369853
chr10	18000001	20000000	0.379798
chr10	20000001	22000000	0.365935
chr10	22000001	24000000	0.367081
chr10	24000001	26000000	0.379326
chr10	26000001	28000000	0.37055
chr10	28000001	30000000	0.372819
chr10	30000001	32000000	0.371391
chr10	32000001	34000000	0.367832
chr10	34000001	36000000	0.365322
chr10	36000001	38000000	0.371085
chr10	38000001	40000000	0.371061
chr10	40000001	42000000	0.370199
chr10	42000001	44000000	0.370752
chr10	44000001	46000000	0.369766
chr10	46000001	48000000	0.3698
chr10	48000001	50000000	0.368981
chr10	50000001	52000000	0.370999
chr10	52000001	54000000	0.36981
chr10	54000001	56000000	0.374963
chr10	56000001	58000000	0.378016
chr10	58000001	60000000	0.372974
chr10	60000001	62000000	0.367857
chr10	62000001	64000000	0.372058
chr10	64000001	66000000	0.373094
chr10	66000001	68000000	0.381408
chr10	68000001	70000000	0.364792
chr10	70000001	72000000	0.370474
chr10	72000001	74000000	0.366287
chr10	74000001	76000000	0.37183
chr10	76000001	78000000	0.363093
chr10	78000001	80000000	0.36444
chr10	80000001	82000000	0.365026
chr10	82000001	84000000	0.372371
chr10	84000001	86000000	0.367574
chr10	86000001	88000000	0.371007
chr10	88000001	90000000	0.373695
chr10	90000001	92000000	0.37263
chr10	92000001	94000000	0.366396
chr10	94000001	96000000	0.372289
chr10	96000001	98000000	0.374743
chr10	98000001	100000000	0.372473
chr10	100000001	102000000	0.378116
chr10	102000001	104000000	0.372444
chr10	104000001	106000000	0.379412
chr10	106000001	108000000	0.372747
chr10	108000001	110000000	0.383106
chr10	110000001	112000000	0.371664
chr10	112000001	114000000	0.360863
chr10	114000001	116000000	0.374
chr10	116000001	118000000	0.373687
chr10	118000001	120000000	0.380952
chr10	120000001	122000000	0.344619
chr10	122000001	124000000	0.381422
chr10	124000001	126000000	0.377288
chr10	126000001	128000000	0.373699
chr10	128000001	130000000	0.375161
chr10	130000001	132000000	0.37773
chr10	132000001	134000000	0.380926
chr10	134000001	136000000	0.37775
chr10	136000001	138000000	0.381805
chr10	138000001	140000000	0.3759
chr10	140000001	142000000	0.381781
chr10	142000001	144000000	0.379617
chr10	144000001	146000000	0.388147
chr10	146000001	148000000	0.381766
chr10	148000001	150000000	0.373289
chr10	150000001	152000000	0.378445
chr10	152000001	154000000	0.379501
chr10	154000001	156000000	0.380577
chr10	156000001	158000000	0.38259
chr10	158000001	160000000	0.376491
chr10	160000001	162000000	0.373743
chr10	162000001	164000000	0.376802
chr10	164000001	166000000	0.378794
chr10	166000001	168000000	0.37781
chr10	168000001	170000000	0.376362
chr10	170000001	172000000	0.377358
chr10	172000001	174000000	0.37542
chr10	174000001	176000000	0.376811
chr10	176000001	178000000	0.373961
chr10	178000001	180000000	0.381679
chr10	180000001	182000000	0.372195
chr10	182000001	184000000	0.371104
chr10	184000001	186000000	0.373229
chr10	186000001	188000000	0.369854
chr10	188000001	190000000	0.375665
chr10	190000001	192000000	0.374709
chr10	192000001	194000000	0.371995
chr10	194000001	196000000	0.372229
chr10	196000001	198000000	0.368419
chr10	198000001	200000000	0.370015
chr10	200000001	202000000	0.363877
chr10	202000001	202266642	0.371593
chr11	1	2000000	0.363946
chr11	2000001	4000000	0.356077
chr11	4000001	6000000	0.361886
chr11	6000001	8000000	0.361589
chr11	8000001	10000000	0.359168
chr11	10000001	12000000	0.360466
chr11	12000001	14000000	0.366398
chr11	14000001	16000000	0.361797
chr11	16000001	18000000	0.363688
chr11	18000001	20000000	0.362301
chr11	20000001	22000000	0.360658
chr11	22000001	24000000	0.367973
chr11	24000001	26000000	0.36435
chr11	26000001	28000000	0.365546
chr11	28000001	30000000	0.362011
chr11	30000001	32000000	0.363143
chr11	32000001	34000000	0.363271
chr11	34000001	36000000	0.364578
chr11	36000001	38000000	0.362202
chr11	38000001	40000000	0.36624
chr11	40000001	42000000	0.363555
chr11	42000001	44000000	0.362862
chr11	44000001	46000000	0.364704
chr11	46000001	48000000	0.360208
chr11	48000001	50000000	0.364656
chr11	50000001	52000000	0.365524
chr11	52000001	54000000	0.361283
chr11	54000001	56000000	0.36218
chr11	56000001	58000000	0.370239
chr11	58000001	60000000	0.364867
chr11	60000001	62000000	0.361723
chr11	62000001	64000000	0.367296
chr11	64000001	66000000	0.362133
chr11	66000001	68000000	0.367058
chr11	68000001	70000000	0.363724
chr11	70000001	72000000	0.368333
chr11	72000001	74000000	0.36449
chr11	74000001	76000000	0.367759
chr11	76000001	78000000	0.351824
chr11	78000001	80000000	0.366098
chr11	80000001	82000000	0.3548
chr11	82000001	84000000	0.366234
chr11	84000001	86000000	0.362335
chr11	86000001	88000000	0.359919
chr11	88000001	90000000	0.360806
chr11	90000001	92000000	0.36295
chr11	92000001	94000000	0.364167
chr11	94000001	96000000	0.365617
chr11	96000001	98000000	0.367843
chr11	98000001	100000000	0.361042
chr11	100000001	102000000	0.365196
chr11	102000001	104000000	0.367523
chr11	104000001	106000000	0.3666
chr11	106000001	108000000	0.365344
chr11	108000001	110000000	0.363859
chr11	110000001	112000000	0.368109
chr11	112000001	114000000	0.365054
chr11	114000001	116000000	0.363341
chr11	116000001	118000000	0.367853
chr11	118000001	120000000	0.364071
chr11	120000001	122000000	0.367403
chr11	122000001	124000000	0.364196
chr11	124000001	126000000	0.374885
chr11	126000001	128000000	0.362367
chr11	128000001	130000000	0.36413
chr11	130000001	132000000	0.367299
chr11	132000001	134000000	0.364207
chr11	134000001	136000000	0.367273
chr11	136000001	138000000	0.366324
chr11	138000001	140000000	0.362959
chr11	140000001	142000000	0.360138
chr11	142000001	144000000	0.360976
chr11	144000001	146000000	0.363818
chr11	146000001	148000000	0.365584
chr11	148000001	150000000	0.363332
chr11	150000001	152000000	0.36676
chr11	152000001	154000000	0.368953
chr11	154000001	156000000	0.371354
chr11	156000001	158000000	0.365446
chr11	158000001	160000000	0.36417
chr11	160000001	162000000	0.361867
chr11	162000001	164000000	0.362221
chr11	164000001	166000000	0.360808
chr11	166000001	168000000	0.36658
chr11	168000001	170000000	0.362633
chr11	170000001	172000000	0.365952
chr11	172000001	174000000	0.362935
chr11	174000001	176000000	0.368566
chr11	176000001	178000000	0.362274
chr11	178000001	180000000	0.362647
chr11	180000001	182000000	0.363914
chr11	182000001	184000000	0.366192
chr11	184000001	186000000	0.36171
chr11	186000001	188000000	0.361331
chr11	188000001	190000000	0.360328
chr11	190000001	192000000	0.361463
chr11	192000001	194000000	0.363145
chr11	194000001	196000000	0.36312
chr11	196000001	198000000	0.359462
chr11	198000001	200000000	0.363095
chr11	200000001	201785181	0.363226
chr12	1	2000000	0.372172
chr12	2000001	4000000	0.372856
chr12	4000001	6000000	0.37438
chr12	6000001	8000000	0.372676
chr12	8000001	10000000	0.38323
chr12	10000001	12000000	0.37123
chr12	12000001	14000000	0.373908
chr12	14000001	16000000	0.369394
chr12	16000001	18000000	0.379524
chr12	18000001	20000000	0.370013
chr12	20000001	22000000	0.376608
chr12	22000001	24000000	0.372316
chr12	24000001	26000000	0.374452
chr12	26000001	28000000	0.373167
chr12	28000001	30000000	0.371141
chr12	30000001	32000000	0.374361
chr12	32000001	34000000	0.376081
chr12	34000001	36000000	0.37311
chr12	36000001	38000000	0.380532
chr12	38000001	40000000	0.380141
chr12	40000001	42000000	0.375305
chr12	42000001	44000000	0.384172
chr12	44000001	46000000	0.366762
chr12	46000001	48000000	0.372663
chr12	48000001	50000000	0.38207
chr12	50000001	52000000	0.373568
chr12	52000001	54000000	0.373396
chr12	54000001	56000000	0.383383
chr12	56000001	58000000	0.377629
chr12	58000001	60000000	0.372565
chr12	60000001	62000000	0.370968
chr12	62000001	64000000	0.372849
chr12	64000001	66000000	0.373543
chr12	66000001	68000000	0.380365
chr12	68000001	70000000	0.372612
chr12	70000001	72000000	0.374893
chr12	72000001	74000000	0.373381
chr12	74000001	76000000	0.37471
chr12	76000001	78000000	0.373967
chr12	78000001	80000000	0.374121
chr12	80000001	82000000	0.376361
chr12	82000001	84000000	0.375725
chr12	84000001	86000000	0.372422
chr12	86000001	88000000	0.373572
chr12	88000001	90000000	0.372195
chr12	90000001	92000000	0.370032
chr12	92000001	94000000	0.373156
chr12	94000001	96000000	0.374195
chr12	96000001	98000000	0.373705
chr12	98000001	100000000	0.372894
chr12	100000001	102000000	0.371589
chr12	102000001	104000000	0.374505
chr12	104000001	106000000	0.377568
chr12	106000001	108000000	0.368475
chr12	108000001	110000000	0.372707
chr12	110000001	112000000	0.370717
chr12	112000001	114000000	0.372332
chr12	114000001	116000000	0.375598
chr12	116000001	118000000	0.371102
chr12	118000001	120000000	0.374074
chr12	120000001	122000000	0.376349
chr12	122000001	124000000	0.372897
chr12	124000001	126000000	0.37386
chr12	126000001	128000000	0.367595
chr12	128000001	130000000	0.373643
chr12	130000001	132000000	0.377591
chr12	132000001	134000000	0.378986
chr12	134000001	136000000	0.371975
chr12	136000001	138000000	0.373032
chr12	138000001	140000000	0.369896
chr12	140000001	142000000	0.368654
chr12	142000001	144000000	0.372561
chr12	144000001	146000000	0.37623
chr12	146000001	148000000	0.37137
chr12	148000001	150000000	0.369338
chr12	150000001	152000000	0.37297
chr12	152000001	154000000	0.368673
chr12	154000001	156000000	0.368883
chr12	156000001	158000000	0.367502
chr12	158000001	160000000	0.366371
chr12	160000001	162000000	0.375015
chr12	162000001	164000000	0.37286
chr12	164000001	166000000	0.369027
chr12	166000001	168000000	0.366947
chr12	168000001	170000000	0.367395
chr12	170000001	172000000	0.36985
chr12	172000001	174000000	0.374561
chr12	174000001	176000000	0.372562
chr12	176000001	178000000	0.368618
chr12	178000001	180000000	0.367238
chr12	180000001	182000000	0.363779
chr12	182000001	184000000	0.368391
chr12	184000001	185072483	0.36797
chr13	1	2000000	0.361827
chr13	2000001	4000000	0.364846
chr13	4000001	6000000	0.361496
chr13	6000001	8000000	0.36422
chr13	8000001	10000000	0.361782
chr13	10000001	12000000	0.36428
chr13	12000001	14000000	0.363303
chr13	14000001	16000000	0.362215
chr13	16000001	18000000	0.362672
chr13	18000001	20000000	0.363956
chr13	20000001	22000000	0.366584
chr13	22000001	24000000	0.363829
chr13	24000001	26000000	0.364522
chr13	26000001	28000000	0.365458
chr13	28000001	30000000	0.361822
chr13	30000001	32000000	0.363465
chr13	32000001	34000000	0.363995
chr13	34000001	36000000	0.362733
chr13	36000001	38000000	0.362552
chr13	38000001	40000000	0.362083
chr13	40000001	42000000	0.366077
chr13	42000001	44000000	0.363759
chr13	44000001	46000000	0.364951
chr13	46000001	48000000	0.365058
chr13	48000001	50000000	0.360759
chr13	50000001	52000000	0.361576
chr13	52000001	54000000	0.36184
chr13	54000001	56000000	0.363455
chr13	56000001	58000000	0.364977
chr13	58000001	60000000	0.363795
chr13	60000001	62000000	0.361105
chr13	62000001	64000000	0.361119
chr13	64000001	66000000	0.363418
chr13	66000001	68000000	0.362199
chr13	68000001	70000000	0.363249
chr13	70000001	72000000	0.359898
chr13	72000001	74000000	0.361299
chr13	74000001	76000000	0.366936
chr13	76000001	78000000	0.362257
chr13	78000001	80000000	0.35788
chr13	80000001	82000000	0.361852
chr13	82000001	84000000	0.363942
chr13	84000001	86000000	0.364005
chr13	86000001	88000000	0.365489
chr13	88000001	90000000	0.364914
chr13	90000001	92000000	0.366731
chr13	92000001	94000000	0.362153
chr13	94000001	96000000	0.360034
chr13	96000001	98000000	0.364699
chr13	98000001	100000000	0.361785
chr13	100000001	102000000	0.357722
chr13	102000001	104000000	0.362592
chr13	104000001	106000000	0.361947
chr13	106000001	108000000	0.363105
chr13	108000001	110000000	0.361202
chr13	110000001	112000000	0.365752
chr13	112000001	114000000	0.362563
chr13	114000001	116000000	0.365015
chr13	116000001	118000000	0.36187
chr13	118000001	120000000	0.363366
chr13	120000001	122000000	0.363742
chr13	122000001	124000000	0.366255
chr13	124000001	126000000	0.365858
chr13	126000001	128000000	0.368324
chr13	128000001	130000000	0.363839
chr13	130000001	132000000	0.365377
chr13	132000001	134000000	0.36385
chr13	134000001	136000000	0.365712
chr13	136000001	138000000	0.369249
chr13	138000001	140000000	0.364123
chr13	140000001	142000000	0.371489
chr13	142000001	144000000	0.361898
chr13	144000001	146000000	0.366786
chr13	146000001	148000000	0.366594
chr13	148000001	150000000	0.358735
chr13	150000001	152000000	0.357354
chr13	152000001	154000000	0.359552
chr13	154000001	156000000	0.352527
chr13	156000001	158000000	0.362207
chr13	158000001	160000000	0.36332
chr13	160000001	162000000	0.360755
chr13	162000001	164000000	0.362554
chr13	164000001	166000000	0.361836
chr13	166000001	168000000	0.360418
chr13	168000001	170000000	0.360726
chr13	170000001	172000000	0.361012
chr13	172000001	174000000	0.360775
chr13	174000001	176000000	0.359876
chr13	176000001	178000000	0.366716
chr13	178000001	178776135	0.358997
chr14	1	2000000	0.37008
chr14	2000001	4000000	0.370185
chr14	4000001	6000000	0.370104
chr14	6000001	8000000	0.371254
chr14	8000001	10000000	0.376644
chr14	10000001	12000000	0.370862
chr14	12000001	14000000	0.370742
chr14	14000001	16000000	0.370234
chr14	16000001	18000000	0.375417
chr14	18000001	20000000	0.372817
chr14	20000001	22000000	0.375054
chr14	22000001	24000000	0.368732
chr14	24000001	26000000	0.372053
chr14	26000001	28000000	0.370159
chr14	28000001	30000000	0.374664
chr14	30000001	32000000	0.373871
chr14	32000001	34000000	0.37253
chr14	34000001	36000000	0.379656
chr14	36000001	38000000	0.361896
chr14	38000001	40000000	0.331356
chr14	40000001	42000000	0.36482
chr14	42000001	44000000	0.369689
chr14	44000001	46000000	0.373193
chr14	46000001	48000000	0.373032
chr14	48000001	50000000	0.363864
chr14	50000001	52000000	0.378396
chr14	52000001	54000000	0.377479
chr14	54000001	56000000	0.381329
chr14	56000001	58000000	0.370306
chr14	58000001	60000000	0.372548
chr14	60000001	62000000	0.371927
chr14	62000001	64000000	0.375277
chr14	64000001	66000000	0.371099
chr14	66000001	68000000	0.374705
chr14	68000001	70000000	0.373607
chr14	70000001	72000000	0.378299
chr14	72000001	74000000	0.376143
chr14	74000001	76000000	0.373112
chr14	76000001	78000000	0.370532
chr14	78000001	80000000	0.37569
chr14	80000001	82000000	0.371404
chr14	82000001	84000000	0.375329
chr14	84000001	86000000	0.371182
chr14	86000001	88000000	0.372877
chr14	88000001	90000000	0.370814
chr14	90000001	92000000	0.370926
chr14	92000001	94000000	0.376645
chr14	94000001	96000000	0.374735
chr14	96000001	98000000	0.37417
chr14	98000001	100000000	0.368858
chr14	100000001	102000000	0.357288
chr14	102000001	104000000	0.371689
chr14	104000001	106000000	0.379998
chr14	106000001	108000000	0.375414
chr14	108000001	110000000	0.376609
chr14	110000001	112000000	0.371626
chr14	112000001	114000000	0.36826
chr14	114000001	116000000	0.376478
chr14	116000001	118000000	0.377126
chr14	118000001	120000000	0.371804
chr14	120000001	122000000	0.371754
chr14	122000001	124000000	0.371926
chr14	124000001	126000000	0.371599
chr14	126000001	128000000	0.371543
chr14	128000001	130000000	0.369771
chr14	130000001	132000000	0.372589
chr14	132000001	134000000	0.36998
chr14	134000001	136000000	0.373142
chr14	136000001	138000000	0.372115
chr14	138000001	140000000	0.373031
chr14	140000001	142000000	0.370452
chr14	142000001	144000000	0.370793
chr14	144000001	146000000	0.371441
chr14	146000001	148000000	0.370994
chr14	148000001	150000000	0.373557
chr14	150000001	152000000	0.365183
chr14	152000001	154000000	0.371405
chr14	154000001	156000000	0.37501
chr14	156000001	158000000	0.371531
chr14	158000001	160000000	0.371092
chr14	160000001	162000000	0.366117
chr14	162000001	164000000	0.373244
chr14	164000001	166000000	0.373704
chr14	166000001	168000000	0.370012
chr14	168000001	170000000	0.365917
chr14	170000001	172000000	0.365469
chr14	172000001	174000000	0.371755
chr14	174000001	176000000	0.36497
chr14	176000001	176738993	0.365124
chr15	1	2000000	0.372968
chr15	2000001	4000000	0.370065
chr15	4000001	6000000	0.368478
chr15	6000001	8000000	0.369647
chr15	8000001	10000000	0.375062
chr15	10000001	12000000	0.367816
chr15	12000001	14000000	0.37488
chr15	14000001	16000000	0.370556
chr15	16000001	18000000	0.369615
chr15	18000001	20000000	0.370683
chr15	20000001	22000000	0.368807
chr15	22000001	24000000	0.369133
chr15	24000001	26000000	0.368799
chr15	26000001	28000000	0.373259
chr15	28000001	30000000	0.374324
chr15	30000001	32000000	0.371332
chr15	32000001	34000000	0.367358
chr15	34000001	36000000	0.369057
chr15	36000001	38000000	0.365701
chr15	38000001	40000000	0.369915
chr15	40000001	42000000	0.3668
chr15	42000001	44000000	0.366815
chr15	44000001	46000000	0.372586
chr15	46000001	48000000	0.370333
chr15	48000001	50000000	0.37448
chr15	50000001	52000000	0.369173
chr15	52000001	54000000	0.371762
chr15	54000001	56000000	0.37097
chr15	56000001	58000000	0.368776
chr15	58000001	60000000	0.375558
chr15	60000001	62000000	0.374685
chr15	62000001	64000000	0.372141
chr15	64000001	66000000	0.375739
chr15	66000001	68000000	0.368868
chr15	68000001	70000000	0.371283
chr15	70000001	72000000	0.365556
chr15	72000001	74000000	0.36652
chr15	74000001	76000000	0.370989
chr15	76000001	78000000	0.36888
chr15	78000001	80000000	0.373143
chr15	80000001	82000000	0.37467
chr15	82000001	84000000	0.375715
chr15	84000001	86000000	0.371157
chr15	86000001	88000000	0.371493
chr15	88000001	90000000	0.374475
chr15	90000001	92000000	0.377696
chr15	92000001	94000000	0.371274
chr15	94000001	96000000	0.376233
chr15	96000001	98000000	0.374536
chr15	98000001	100000000	0.369175
chr15	100000001	102000000	0.371769
chr15	102000001	104000000	0.374004
chr15	104000001	106000000	0.375927
chr15	106000001	108000000	0.381658
chr15	108000001	110000000	0.378751
chr15	110000001	112000000	0.381647
chr15	112000001	114000000	0.376053
chr15	114000001	116000000	0.372046
chr15	116000001	118000000	0.367196
chr15	118000001	120000000	0.377018
chr15	120000001	122000000	0.37368
chr15	122000001	124000000	0.371389
chr15	124000001	126000000	0.359586
chr15	126000001	128000000	0.370941
chr15	128000001	130000000	0.378588
chr15	130000001	132000000	0.372285
chr15	132000001	134000000	0.371523
chr15	134000001	136000000	0.36837
chr15	136000001	138000000	0.370012
chr15	138000001	140000000	0.389047
chr15	140000001	142000000	0.373773
chr15	142000001	144000000	0.369644
chr15	144000001	146000000	0.372239
chr15	146000001	148000000	0.366903
chr15	148000001	150000000	0.371551
chr15	150000001	152000000	0.37178
chr15	152000001	154000000	0.371374
chr15	154000001	156000000	0.372863
chr15	156000001	158000000	0.37837
chr15	158000001	160000000	0.367507
chr15	160000001	162000000	0.369391
chr15	162000001	164000000	0.370599
chr15	164000001	166000000	0.371938
chr15	166000001	168000000	0.372731
chr15	168000001	170000000	0.377176
chr15	170000001	172000000	0.370932
chr15	172000001	173543440	0.369668
chr16	1	2000000	0.36221
chr16	2000001	4000000	0.362339
chr16	4000001	6000000	0.362275
chr16	6000001	8000000	0.364134
chr16	8000001	10000000	0.363999
chr16	10000001	12000000	0.366116
chr16	12000001	14000000	0.362255
chr16	14000001	16000000	0.363585
chr16	16000001	18000000	0.366599
chr16	18000001	20000000	0.363769
chr16	20000001	22000000	0.361792
chr16	22000001	24000000	0.365466
chr16	24000001	26000000	0.36467
chr16	26000001	28000000	0.365564
chr16	28000001	30000000	0.366198
chr16	30000001	32000000	0.3645
chr16	32000001	34000000	0.363285
chr16	34000001	36000000	0.368778
chr16	36000001	38000000	0.363782
chr16	38000001	40000000	0.364036
chr16	40000001	42000000	0.363842
chr16	42000001	44000000	0.364083
chr16	44000001	46000000	0.367858
chr16	46000001	48000000	0.36235
chr16	48000001	50000000	0.363186
chr16	50000001	52000000	0.363925
chr16	52000001	54000000	0.365276
chr16	54000001	56000000	0.361163
chr16	56000001	58000000	0.358602
chr16	58000001	60000000	0.36035
chr16	60000001	62000000	0.365576
chr16	62000001	64000000	0.363517
chr16	64000001	66000000	0.361202
chr16	66000001	68000000	0.364876
chr16	68000001	70000000	0.365005
chr16	70000001	72000000	0.360428
chr16	72000001	74000000	0.361218
chr16	74000001	76000000	0.363964
chr16	76000001	78000000	0.364703
chr16	78000001	80000000	0.36619
chr16	80000001	82000000	0.364821
chr16	82000001	84000000	0.367807
chr16	84000001	86000000	0.361296
chr16	86000001	88000000	0.365165
chr16	88000001	90000000	0.358788
chr16	90000001	92000000	0.359969
chr16	92000001	94000000	0.365811
chr16	94000001	96000000	0.364707
chr16	96000001	98000000	0.363677
chr16	98000001	100000000	0.364845
chr16	100000001	102000000	0.359913
chr16	102000001	104000000	0.361963
chr16	104000001	106000000	0.363639
chr16	106000001	108000000	0.361427
chr16	108000001	110000000	0.362636
chr16	110000001	112000000	0.368434
chr16	112000001	114000000	0.365327
chr16	114000001	116000000	0.363936
chr16	116000001	118000000	0.361875
chr16	118000001	120000000	0.358955
chr16	120000001	122000000	0.365349
chr16	122000001	124000000	0.363923
chr16	124000001	126000000	0.361617
chr16	126000001	128000000	0.359294
chr16	128000001	130000000	0.365024
chr16	130000001	132000000	0.364945
chr16	132000001	134000000	0.36711
chr16	134000001	136000000	0.363135
chr16	136000001	138000000	0.36089
chr16	138000001	140000000	0.363645
chr16	140000001	142000000	0.360597
chr16	142000001	144000000	0.364896
chr16	144000001	146000000	0.361873
chr16	146000001	148000000	0.361026
chr16	148000001	150000000	0.364117
chr16	150000001	152000000	0.363666
chr16	152000001	154000000	0.359574
chr16	154000001	156000000	0.361644
chr16	156000001	158000000	0.361984
chr16	158000001	160000000	0.363298
chr16	160000001	162000000	0.361697
chr16	162000001	164000000	0.364526
chr16	164000001	166000000	0.366169
chr16	166000001	168000000	0.359501
chr16	168000001	169978703	0.361608
chr17	1	2000000	0.363153
chr17	2000001	4000000	0.36173
chr17	4000001	6000000	0.358921
chr17	6000001	8000000	0.363221
chr17	8000001	10000000	0.362263
chr17	10000001	12000000	0.360483
chr17	12000001	14000000	0.359552
chr17	14000001	16000000	0.362542
chr17	16000001	18000000	0.36034
chr17	18000001	20000000	0.362303
chr17	20000001	22000000	0.359472
chr17	22000001	24000000	0.362142
chr17	24000001	26000000	0.364341
chr17	26000001	28000000	0.360424
chr17	28000001	30000000	0.36411
chr17	30000001	32000000	0.360051
chr17	32000001	34000000	0.360734
chr17	34000001	36000000	0.363076
chr17	36000001	38000000	0.35984
chr17	38000001	40000000	0.36478
chr17	40000001	42000000	0.365455
chr17	42000001	44000000	0.36432
chr17	44000001	46000000	0.365962
chr17	46000001	48000000	0.370146
chr17	48000001	50000000	0.361731
chr17	50000001	52000000	0.365792
chr17	52000001	54000000	0.365793
chr17	54000001	56000000	0.363389
chr17	56000001	58000000	0.364351
chr17	58000001	60000000	0.363688
chr17	60000001	62000000	0.3736
chr17	62000001	64000000	0.366742
chr17	64000001	66000000	0.365512
chr17	66000001	68000000	0.365467
chr17	68000001	70000000	0.363381
chr17	70000001	72000000	0.361436
chr17	72000001	74000000	0.364902
chr17	74000001	76000000	0.365286
chr17	76000001	78000000	0.364302
chr17	78000001	80000000	0.363784
chr17	80000001	82000000	0.364029
chr17	82000001	84000000	0.364915
chr17	84000001	86000000	0.365457
chr17	86000001	88000000	0.36708
chr17	88000001	90000000	0.366907
chr17	90000001	92000000	0.364427
chr17	92000001	94000000	0.367921
chr17	94000001	96000000	0.366783
chr17	96000001	98000000	0.362719
chr17	98000001	100000000	0.364012
chr17	100000001	102000000	0.365883
chr17	102000001	104000000	0.364898
chr17	104000001	106000000	0.364545
chr17	106000001	108000000	0.362837
chr17	108000001	110000000	0.361022
chr17	110000001	112000000	0.363951
chr17	112000001	114000000	0.35654
chr17	114000001	116000000	0.357914
chr17	116000001	118000000	0.352292
chr17	118000001	120000000	0.365172
chr17	120000001	122000000	0.365216
chr17	122000001	124000000	0.375113
chr17	124000001	126000000	0.379579
chr17	126000001	128000000	0.380571
chr17	128000001	130000000	0.379275
chr17	130000001	132000000	0.375041
chr17	132000001	134000000	0.377707
chr17	134000001	136000000	0.37765
chr17	136000001	138000000	0.378591
chr17	138000001	140000000	0.37054
chr17	140000001	142000000	0.375978
chr17	142000001	144000000	0.374038
chr17	144000001	146000000	0.373344
chr17	146000001	148000000	0.375916
chr17	148000001	150000000	0.377224
chr17	150000001	152000000	0.370722
chr17	152000001	154000000	0.378134
chr17	154000001	156000000	0.372262
chr17	156000001	158000000	0.375858
chr17	158000001	160000000	0.372866
chr17	160000001	162000000	0.366747
chr17	162000001	162023365	0.347586
chr18	1	2000000	0.367048
chr18	2000001	4000000	0.365569
chr18	4000001	6000000	0.366461
chr18	6000001	8000000	0.363498
chr18	8000001	10000000	0.363078
chr18	10000001	12000000	0.359479
chr18	12000001	14000000	0.366885
chr18	14000001	16000000	0.363146
chr18	16000001	18000000	0.362744
chr18	18000001	20000000	0.363302
chr18	20000001	22000000	0.361954
chr18	22000001	24000000	0.364447
chr18	24000001	26000000	0.362816
chr18	26000001	28000000	0.362149
chr18	28000001	30000000	0.365241
chr18	30000001	32000000	0.36336
chr18	32000001	34000000	0.35453
chr18	34000001	36000000	0.352163
chr18	36000001	38000000	0.368339
chr18	38000001	40000000	0.364012
chr18	40000001	42000000	0.361381
chr18	42000001	44000000	0.364157
chr18	44000001	46000000	0.360733
chr18	46000001	48000000	0.362904
chr18	48000001	50000000	0.365187
chr18	50000001	52000000	0.363787
chr18	52000001	54000000	0.364624
chr18	54000001	56000000	0.366607
chr18	56000001	58000000	0.36337
chr18	58000001	60000000	0.366096
chr18	60000001	62000000	0.363669
chr18	62000001	64000000	0.364666
chr18	64000001	66000000	0.365918
chr18	66000001	68000000	0.365608
chr18	68000001	70000000	0.363374
chr18	70000001	72000000	0.361907
chr18	72000001	74000000	0.372349
chr18	74000001	76000000	0.361792
chr18	76000001	78000000	0.363654
chr18	78000001	80000000	0.365745
chr18	80000001	82000000	0.366556
chr18	82000001	84000000	0.362598
chr18	84000001	86000000	0.363402
chr18	86000001	88000000	0.363142
chr18	88000001	90000000	0.364523
chr18	90000001	92000000	0.364724
chr18	92000001	94000000	0.364682
chr18	94000001	96000000	0.3634
chr18	96000001	98000000	0.364571
chr18	98000001	100000000	0.363395
chr18	100000001	102000000	0.366155
chr18	102000001	104000000	0.364394
chr18	104000001	106000000	0.364011
chr18	106000001	108000000	0.360756
chr18	108000001	110000000	0.361629
chr18	110000001	112000000	0.361058
chr18	112000001	114000000	0.366032
chr18	114000001	116000000	0.360558
chr18	116000001	118000000	0.365139
chr18	118000001	120000000	0.364089
chr18	120000001	122000000	0.361839
chr18	122000001	124000000	0.359594
chr18	124000001	126000000	0.368094
chr18	126000001	128000000	0.36455
chr18	128000001	130000000	0.360169
chr18	130000001	132000000	0.363803
chr18	132000001	134000000	0.362484
chr18	134000001	136000000	0.362786
chr18	136000001	138000000	0.363346
chr18	138000001	140000000	0.36354
chr18	140000001	142000000	0.362736
chr18	142000001	144000000	0.361334
chr18	144000001	146000000	0.360422
chr18	146000001	148000000	0.361949
chr18	148000001	150000000	0.360572
chr18	150000001	152000000	0.360081
chr18	152000001	154000000	0.364387
chr18	154000001	156000000	0.360121
chr18	156000001	156623771	0.36408
chr19	1	2000000	0.35736
chr19	2000001	4000000	0.362298
chr19	4000001	6000000	0.358713
chr19	6000001	8000000	0.364329
chr19	8000001	10000000	0.362379
chr19	10000001	12000000	0.366799
chr19	12000001	14000000	0.363725
chr19	14000001	16000000	0.362032
chr19	16000001	18000000	0.360922
chr19	18000001	20000000	0.364293
chr19	20000001	22000000	0.367997
chr19	22000001	24000000	0.3595
chr19	24000001	26000000	0.36016
chr19	26000001	28000000	0.359481
chr19	28000001	30000000	0.365302
chr19	30000001	32000000	0.359792
chr19	32000001	34000000	0.366528
chr19	34000001	36000000	0.363204
chr19	36000001	38000000	0.3665
chr19	38000001	40000000	0.364564
chr19	40000001	42000000	0.362408
chr19	42000001	44000000	0.360991
chr19	44000001	46000000	0.361896
chr19	46000001	48000000	0.363396
chr19	48000001	50000000	0.365071
chr19	50000001	52000000	0.358325
chr19	52000001	54000000	0.359716
chr19	54000001	56000000	0.36233
chr19	56000001	58000000	0.361398
chr19	58000001	60000000	0.361015
chr19	60000001	62000000	0.361926
chr19	62000001	64000000	0.363076
chr19	64000001	66000000	0.360073
chr19	66000001	68000000	0.364667
chr19	68000001	70000000	0.361265
chr19	70000001	72000000	0.363784
chr19	72000001	74000000	0.361244
[truncated: 612 more rows]
