# Supplementary material for: Three chromosome-scale Papaver genomes reveal punctuated patchwork evolution of the morphinan and noscapine biosynthesis pathway
Source: Nat Commun. 2021 Oct 15;12:6030. doi: 10.1038/s41467-021-26330-8 (PMC8521590; doi:10.1038/s41467-021-26330-8)
Supplement: Supplementary file 15 — Source Data [file 41467_2021_26330_MOESM15_ESM.zip › Source Data/Fig. 1b, Supplementary Fig. 12 P. setigerum.gene.txt]

chr1	1	2000000	0.089556
chr1	2000001	4000000	0.1066965
chr1	4000001	6000000	0.0769155
chr1	6000001	8000000	0.0974125
chr1	8000001	10000000	0.072983
chr1	10000001	12000000	0.0857
chr1	12000001	14000000	0.064666
chr1	14000001	16000000	0.0658035
chr1	16000001	18000000	0.105387
chr1	18000001	20000000	0.107269
chr1	20000001	22000000	0.084006
chr1	22000001	24000000	0.0761425
chr1	24000001	26000000	0.069641
chr1	26000001	28000000	0.0769765
chr1	28000001	30000000	0.05164
chr1	30000001	32000000	0.0766495
chr1	32000001	34000000	0.0734295
chr1	34000001	36000000	0.0598635
chr1	36000001	38000000	0.0555965
chr1	38000001	40000000	0.058829
chr1	40000001	42000000	0.068677
chr1	42000001	44000000	0.079621
chr1	44000001	46000000	0.051814
chr1	46000001	48000000	0.0775195
chr1	48000001	50000000	0.062565
chr1	50000001	52000000	0.0783525
chr1	52000001	54000000	0.0839435
chr1	54000001	56000000	0.087573
chr1	56000001	58000000	0.0862875
chr1	58000001	60000000	0.083915
chr1	60000001	62000000	0.0736125
chr1	62000001	64000000	0.0565115
chr1	64000001	66000000	0.0466905
chr1	66000001	68000000	0.078753
chr1	68000001	70000000	0.0806005
chr1	70000001	72000000	0.0881095
chr1	72000001	74000000	0.10323
chr1	74000001	76000000	0.0621435
chr1	76000001	78000000	0.072833
chr1	78000001	80000000	0.0878645
chr1	80000001	82000000	0.082937
chr1	82000001	84000000	0.0661585
chr1	84000001	86000000	0.0779125
chr1	86000001	88000000	0.0830685
chr1	88000001	90000000	0.082308
chr1	90000001	92000000	0.0648565
chr1	92000001	94000000	0.0572655
chr1	94000001	96000000	0.034864
chr1	96000001	98000000	0.049902
chr1	98000001	100000000	0.042205
chr1	100000001	102000000	0.0602495
chr1	102000001	104000000	0.047247
chr1	104000001	106000000	0.032827
chr1	106000001	108000000	0.0580905
chr1	108000001	110000000	0.032223
chr1	110000001	112000000	0.049564
chr1	112000001	114000000	0.050817
chr1	114000001	116000000	0.0524615
chr1	116000001	118000000	0.047099
chr1	118000001	120000000	0.073087
chr1	120000001	122000000	0.0626375
chr1	122000001	124000000	0.070685
chr1	124000001	126000000	0.0913575
chr1	126000001	128000000	0.0847755
chr1	128000001	130000000	0.080533
chr1	130000001	132000000	0.06983
chr1	132000001	134000000	0.084103
chr1	134000001	136000000	0.0843905
chr1	136000001	138000000	0.061505
chr1	138000001	140000000	0.071801
chr1	140000001	142000000	0.0743175
chr1	142000001	144000000	0.074053
chr1	144000001	146000000	0.0867665
chr1	146000001	148000000	0.088287
chr1	148000001	150000000	0.0869045
chr1	150000001	152000000	0.0620035
chr1	152000001	154000000	0.090238
chr1	154000001	156000000	0.0781265
chr1	156000001	158000000	0.0776815
chr1	158000001	160000000	0.0817935
chr1	160000001	162000000	0.079749
chr1	162000001	164000000	0.074827
chr1	164000001	166000000	0.0877135
chr1	166000001	168000000	0.0868175
chr1	168000001	170000000	0.0942695
chr1	170000001	172000000	0.0762165
chr1	172000001	174000000	0.0835735
chr1	174000001	176000000	0.0971295
chr1	176000001	178000000	0.079678
chr1	178000001	180000000	0.0752685
chr1	180000001	182000000	0.089294
chr1	182000001	184000000	0.1005135
chr1	184000001	186000000	0.096231
chr1	186000001	188000000	0.1217015
chr1	188000001	190000000	0.0715805
chr1	190000001	192000000	0.0654445
chr1	192000001	194000000	0.0915125
chr1	194000001	196000000	0.1074595
chr1	196000001	198000000	0.075537
chr1	198000001	200000000	0.0937395
chr1	200000001	202000000	0.0859725
chr1	202000001	204000000	0.088628
chr1	204000001	206000000	0.0704725
chr1	206000001	208000000	0.122783
chr1	208000001	210000000	0.084114
chr1	210000001	212000000	0.0838715
chr1	212000001	214000000	0.078994
chr1	214000001	216000000	0.0978255
chr1	216000001	218000000	0.0578875
chr1	218000001	220000000	0.055483
chr1	220000001	222000000	0.0681535
chr1	222000001	224000000	0.0731985
chr1	224000001	226000000	0.0475355
chr1	226000001	228000000	0.060578
chr1	228000001	230000000	0.0728165
chr1	230000001	232000000	0.062547
chr1	232000001	234000000	0.0716145
chr1	234000001	236000000	0.044994
chr1	236000001	238000000	0.034493
chr1	238000001	240000000	0.0253415
chr1	240000001	242000000	0.0155965
chr1	242000001	244000000	0.0156795
chr1	244000001	246000000	0.0204465
chr1	246000001	248000000	0.0319985
chr1	248000001	250000000	0.04012
chr1	250000001	252000000	0.0377275
chr1	252000001	254000000	0.031972
chr1	254000001	256000000	0.0118385
chr1	256000001	258000000	0.0360845
chr1	258000001	260000000	0.05386
chr1	260000001	262000000	0.04184
chr1	262000001	264000000	0.019977
chr1	264000001	266000000	0.029521
chr1	266000001	268000000	0.025067
chr1	268000001	270000000	0.022863
chr1	270000001	272000000	0.049072
chr1	272000001	274000000	0.029468
chr1	274000001	276000000	0.032267
chr1	276000001	278000000	0.065766
chr1	278000001	280000000	0.077027
chr1	280000001	282000000	0.0714145
chr1	282000001	284000000	0.0528565
chr1	284000001	286000000	0.054526
chr1	286000001	288000000	0.0635015
chr1	288000001	290000000	0.0682455
chr1	290000001	292000000	0.0661255
chr1	292000001	294000000	0.05993
chr1	294000001	296000000	0.066496
chr1	296000001	298000000	0.1001835
chr1	298000001	300000000	0.0862245
chr1	300000001	302000000	0.073214
chr1	302000001	304000000	0.0445385
chr1	304000001	306000000	0.057776
chr1	306000001	308000000	0.070341
chr1	308000001	310000000	0.058822
chr1	310000001	312000000	0.077657
chr1	312000001	314000000	0.1047945
chr1	314000001	316000000	0.077499
chr1	316000001	318000000	0.069186
chr1	318000001	320000000	0.0784865
chr1	320000001	322000000	0.0856705
chr1	322000001	324000000	0.0868035
chr1	324000001	326000000	0.070176
chr1	326000001	328000000	0.067826
chr1	328000001	329104670	0.0528565
chr2	1	2000000	0.094913
chr2	2000001	4000000	0.1091565
chr2	4000001	6000000	0.0700675
chr2	6000001	8000000	0.0699625
chr2	8000001	10000000	0.072917
chr2	10000001	12000000	0.0668815
chr2	12000001	14000000	0.052712
chr2	14000001	16000000	0.049829
chr2	16000001	18000000	0.0621135
chr2	18000001	20000000	0.0622915
chr2	20000001	22000000	0.067403
chr2	22000001	24000000	0.056803
chr2	24000001	26000000	0.0524905
chr2	26000001	28000000	0.0503375
chr2	28000001	30000000	0.0664405
chr2	30000001	32000000	0.0393345
chr2	32000001	34000000	0.064509
chr2	34000001	36000000	0.0669725
chr2	36000001	38000000	0.026029
chr2	38000001	40000000	0.0467585
chr2	40000001	42000000	0.0207205
chr2	42000001	44000000	0.0346185
chr2	44000001	46000000	0.0468185
chr2	46000001	48000000	0.0679525
chr2	48000001	50000000	0.04967
chr2	50000001	52000000	0.027683
chr2	52000001	54000000	0.0461265
chr2	54000001	56000000	0.0229365
chr2	56000001	58000000	0.0307145
chr2	58000001	60000000	0.0113015
chr2	60000001	62000000	0.045188
chr2	62000001	64000000	0.0713385
chr2	64000001	66000000	0.0426535
chr2	66000001	68000000	0.0365335
chr2	68000001	70000000	0.028007
chr2	70000001	72000000	0.0306695
chr2	72000001	74000000	0.033222
chr2	74000001	76000000	0.0609275
chr2	76000001	78000000	0.091956
chr2	78000001	80000000	0.051516
chr2	80000001	82000000	0.043617
chr2	82000001	84000000	0.032759
chr2	84000001	86000000	0.0899705
chr2	86000001	88000000	0.074647
chr2	88000001	90000000	0.0714975
chr2	90000001	92000000	0.063068
chr2	92000001	94000000	0.0722615
chr2	94000001	96000000	0.0621315
chr2	96000001	98000000	0.061511
chr2	98000001	100000000	0.096754
chr2	100000001	102000000	0.0451125
chr2	102000001	104000000	0.043695
chr2	104000001	106000000	0.066899
chr2	106000001	108000000	0.0591935
chr2	108000001	110000000	0.063197
chr2	110000001	112000000	0.0402645
chr2	112000001	114000000	0.0814675
chr2	114000001	116000000	0.086464
chr2	116000001	118000000	0.056702
chr2	118000001	120000000	0.061453
chr2	120000001	122000000	0.036691
chr2	122000001	124000000	0.056722
chr2	124000001	126000000	0.0338495
chr2	126000001	128000000	0.0540815
chr2	128000001	130000000	0.053184
chr2	130000001	132000000	0.054445
chr2	132000001	134000000	0.0611905
chr2	134000001	136000000	0.0666445
chr2	136000001	138000000	0.0600225
chr2	138000001	140000000	0.0566575
chr2	140000001	142000000	0.0760945
chr2	142000001	144000000	0.051722
chr2	144000001	146000000	0.0698925
chr2	146000001	148000000	0.084464
chr2	148000001	150000000	0.076855
chr2	150000001	152000000	0.1146845
chr2	152000001	154000000	0.0570075
chr2	154000001	156000000	0.066854
chr2	156000001	158000000	0.102458
chr2	158000001	160000000	0.0766555
chr2	160000001	162000000	0.11109
chr2	162000001	164000000	0.0662955
chr2	164000001	166000000	0.0544975
chr2	166000001	168000000	0.099879
chr2	168000001	170000000	0.063753
chr2	170000001	172000000	0.0681465
chr2	172000001	174000000	0.0460855
chr2	174000001	176000000	0.046747
chr2	176000001	178000000	0.0626615
chr2	178000001	180000000	0.047814
chr2	180000001	182000000	0.0552535
chr2	182000001	184000000	0.1056645
chr2	184000001	186000000	0.0520975
chr2	186000001	188000000	0.0939865
chr2	188000001	190000000	0.066968
chr2	190000001	192000000	0.0929145
chr2	192000001	194000000	0.0910805
chr2	194000001	196000000	0.085982
chr2	196000001	198000000	0.097619
chr2	198000001	200000000	0.0590715
chr2	200000001	202000000	0.0816575
chr2	202000001	204000000	0.110052
chr2	204000001	206000000	0.142932
chr2	206000001	208000000	0.1341855
chr2	208000001	210000000	0.078301
chr2	210000001	212000000	0.1140285
chr2	212000001	214000000	0.095797
chr2	214000001	216000000	0.110382
chr2	216000001	218000000	0.1101085
chr2	218000001	220000000	0.099181
chr2	220000001	222000000	0.0890865
chr2	222000001	224000000	0.07947
chr2	224000001	226000000	0.061177
chr2	226000001	228000000	0.09636
chr2	228000001	230000000	0.047436
chr2	230000001	232000000	0.0498295
chr2	232000001	234000000	0.049113
chr2	234000001	236000000	0.060494
chr2	236000001	238000000	0.045728
chr2	238000001	240000000	0.055356
chr2	240000001	242000000	0.076653
chr2	242000001	244000000	0.057277
chr2	244000001	246000000	0.0620365
chr2	246000001	248000000	0.048884
chr2	248000001	250000000	0.059525
chr2	250000001	252000000	0.037363
chr2	252000001	254000000	0.023876
chr2	254000001	256000000	0.0247005
chr2	256000001	258000000	0.010285
chr2	258000001	260000000	0.027176
chr2	260000001	262000000	0.026322
chr2	262000001	264000000	0.0936575
chr2	264000001	266000000	0.073211
chr2	266000001	268000000	0.054902
chr2	268000001	270000000	0.0512375
chr2	270000001	272000000	0.0809985
chr2	272000001	274000000	0.0600895
chr2	274000001	276000000	0.0516315
chr2	276000001	278000000	0.0761035
chr2	278000001	280000000	0.056332
chr2	280000001	282000000	0.082246
chr2	282000001	284000000	0.079497
chr2	284000001	286000000	0.0614865
chr2	286000001	288000000	0.077142
chr2	288000001	290000000	0.080407
chr2	290000001	292000000	0.065838
chr2	292000001	294000000	0.0735855
chr2	294000001	296000000	0.1152895
chr2	296000001	297783679	0.073517
chr3	1	2000000	0.0719495
chr3	2000001	4000000	0.0463575
chr3	4000001	6000000	0.0612555
chr3	6000001	8000000	0.0657895
chr3	8000001	10000000	0.0509645
chr3	10000001	12000000	0.072116
chr3	12000001	14000000	0.0754865
chr3	14000001	16000000	0.076198
chr3	16000001	18000000	0.0843275
chr3	18000001	20000000	0.034165
chr3	20000001	22000000	0.0730615
chr3	22000001	24000000	0.0552795
chr3	24000001	26000000	0.04655
chr3	26000001	28000000	0.0507585
chr3	28000001	30000000	0.060866
chr3	30000001	32000000	0.0285335
chr3	32000001	34000000	0.055364
chr3	34000001	36000000	0.061555
chr3	36000001	38000000	0.0491695
chr3	38000001	40000000	0.0447055
chr3	40000001	42000000	0.0462505
chr3	42000001	44000000	0.032971
chr3	44000001	46000000	0.026248
chr3	46000001	48000000	0.0467835
chr3	48000001	50000000	0.025729
chr3	50000001	52000000	0.034741
chr3	52000001	54000000	0.0364955
chr3	54000001	56000000	0.070992
chr3	56000001	58000000	0.0500075
chr3	58000001	60000000	0.0456875
chr3	60000001	62000000	0.0608405
chr3	62000001	64000000	0.0606255
chr3	64000001	66000000	0.039498
chr3	66000001	68000000	0.0504045
chr3	68000001	70000000	0.02111
chr3	70000001	72000000	0.02616
chr3	72000001	74000000	0.027152
chr3	74000001	76000000	0.0107885
chr3	76000001	78000000	0.035972
chr3	78000001	80000000	0.0514455
chr3	80000001	82000000	0.027944
chr3	82000001	84000000	0.0626595
chr3	84000001	86000000	0.07059
chr3	86000001	88000000	0.037568
chr3	88000001	90000000	0.0480115
chr3	90000001	92000000	0.050253
chr3	92000001	94000000	0.0410395
chr3	94000001	96000000	0.0425995
chr3	96000001	98000000	0.0421685
chr3	98000001	100000000	0.029122
chr3	100000001	102000000	0.025433
chr3	102000001	104000000	0.0307235
chr3	104000001	106000000	0.0437125
chr3	106000001	108000000	0.058351
chr3	108000001	110000000	0.0651935
chr3	110000001	112000000	0.051337
chr3	112000001	114000000	0.057767
chr3	114000001	116000000	0.0715105
chr3	116000001	118000000	0.0866185
chr3	118000001	120000000	0.070047
chr3	120000001	122000000	0.084412
chr3	122000001	124000000	0.07219
chr3	124000001	126000000	0.0548695
chr3	126000001	128000000	0.096942
chr3	128000001	130000000	0.068554
chr3	130000001	132000000	0.038605
chr3	132000001	134000000	0.0492605
chr3	134000001	136000000	0.0848115
chr3	136000001	138000000	0.065791
chr3	138000001	140000000	0.0663255
chr3	140000001	142000000	0.0677185
chr3	142000001	144000000	0.075062
chr3	144000001	146000000	0.0598025
chr3	146000001	148000000	0.0569775
chr3	148000001	150000000	0.083484
chr3	150000001	152000000	0.0709885
chr3	152000001	154000000	0.099849
chr3	154000001	156000000	0.1092185
chr3	156000001	158000000	0.0799505
chr3	158000001	160000000	0.04165
chr3	160000001	162000000	0.053697
chr3	162000001	164000000	0.0511695
chr3	164000001	166000000	0.0644205
chr3	166000001	168000000	0.028195
chr3	168000001	170000000	0.03418
chr3	170000001	172000000	0.057087
chr3	172000001	174000000	0.037074
chr3	174000001	176000000	0.0502435
chr3	176000001	178000000	0.04208
chr3	178000001	180000000	0.0538515
chr3	180000001	182000000	0.044539
chr3	182000001	184000000	0.056774
chr3	184000001	186000000	0.030447
chr3	186000001	188000000	0.0325905
chr3	188000001	190000000	0.0554675
chr3	190000001	192000000	0.053084
chr3	192000001	194000000	0.045514
chr3	194000001	196000000	0.0455155
chr3	196000001	198000000	0.020289
chr3	198000001	200000000	0.0452505
chr3	200000001	202000000	0.0376275
chr3	202000001	204000000	0.0329575
chr3	204000001	206000000	0.0441295
chr3	206000001	208000000	0.029958
chr3	208000001	210000000	0.065259
chr3	210000001	212000000	0.0708415
chr3	212000001	214000000	0.064901
chr3	214000001	216000000	0.038888
chr3	216000001	218000000	0.062147
chr3	218000001	220000000	0.07881
chr3	220000001	222000000	0.0665705
chr3	222000001	224000000	0.054909
chr3	224000001	226000000	0.05784
chr3	226000001	228000000	0.0668745
chr3	228000001	230000000	0.052426
chr3	230000001	232000000	0.048558
chr3	232000001	234000000	0.0544705
chr3	234000001	236000000	0.059599
chr3	236000001	238000000	0.0851445
chr3	238000001	240000000	0.0495635
chr3	240000001	242000000	0.0532975
chr3	242000001	244000000	0.0451025
chr3	244000001	246000000	0.088085
chr3	246000001	248000000	0.0573025
chr3	248000001	250000000	0.090418
chr3	250000001	252000000	0.0826025
chr3	252000001	254000000	0.09707
chr3	254000001	256000000	0.069503
chr3	256000001	258000000	0.091592
chr3	258000001	260000000	0.131515
chr3	260000001	262000000	0.0971745
chr3	262000001	264000000	0.104354
chr3	264000001	266000000	0.082528
chr3	266000001	268000000	0.0966145
chr3	268000001	270000000	0.068075
chr3	270000001	272000000	0.0986055
chr3	272000001	274000000	0.066719
chr3	274000001	276000000	0.0924825
chr3	276000001	278000000	0.0969575
chr3	278000001	280000000	0.066764
chr3	280000001	282000000	0.0961585
chr3	282000001	284000000	0.108487
chr3	284000001	286000000	0.0810835
chr3	286000001	288000000	0.0950115
chr3	288000001	290000000	0.105358
chr3	290000001	292000000	0.102832
chr3	292000001	293286284	0.101131
chr4	1	2000000	0.1070725
chr4	2000001	4000000	0.1246265
chr4	4000001	6000000	0.1344165
chr4	6000001	8000000	0.096369
chr4	8000001	10000000	0.0720535
chr4	10000001	12000000	0.09367
chr4	12000001	14000000	0.1163825
chr4	14000001	16000000	0.0875725
chr4	16000001	18000000	0.075166
chr4	18000001	20000000	0.136174
chr4	20000001	22000000	0.0943525
chr4	22000001	24000000	0.0847775
chr4	24000001	26000000	0.0707855
chr4	26000001	28000000	0.1036
chr4	28000001	30000000	0.0718855
chr4	30000001	32000000	0.0721125
chr4	32000001	34000000	0.044022
chr4	34000001	36000000	0.088452
chr4	36000001	38000000	0.0651855
chr4	38000001	40000000	0.1290785
chr4	40000001	42000000	0.118939
chr4	42000001	44000000	0.085221
chr4	44000001	46000000	0.1117475
chr4	46000001	48000000	0.128401
chr4	48000001	50000000	0.0887215
chr4	50000001	52000000	0.1066815
chr4	52000001	54000000	0.1037285
chr4	54000001	56000000	0.0665405
chr4	56000001	58000000	0.082882
chr4	58000001	60000000	0.0700585
chr4	60000001	62000000	0.078641
chr4	62000001	64000000	0.0905145
chr4	64000001	66000000	0.0622505
chr4	66000001	68000000	0.087935
chr4	68000001	70000000	0.073978
chr4	70000001	72000000	0.073365
chr4	72000001	74000000	0.0871255
chr4	74000001	76000000	0.053147
chr4	76000001	78000000	0.0885575
chr4	78000001	80000000	0.0684215
chr4	80000001	82000000	0.082456
chr4	82000001	84000000	0.119026
chr4	84000001	86000000	0.0987295
chr4	86000001	88000000	0.0688685
chr4	88000001	90000000	0.080937
chr4	90000001	92000000	0.0792665
chr4	92000001	94000000	0.078143
chr4	94000001	96000000	0.1050215
chr4	96000001	98000000	0.0696475
chr4	98000001	100000000	0.095442
chr4	100000001	102000000	0.0692905
chr4	102000001	104000000	0.045137
chr4	104000001	106000000	0.089366
chr4	106000001	108000000	0.080127
chr4	108000001	110000000	0.0693375
chr4	110000001	112000000	0.0839905
chr4	112000001	114000000	0.0485175
chr4	114000001	116000000	0.076948
chr4	116000001	118000000	0.096854
chr4	118000001	120000000	0.075388
chr4	120000001	122000000	0.064427
chr4	122000001	124000000	0.0751795
chr4	124000001	126000000	0.0675055
chr4	126000001	128000000	0.050445
chr4	128000001	130000000	0.074008
chr4	130000001	132000000	0.0727275
chr4	132000001	134000000	0.087531
chr4	134000001	136000000	0.066297
chr4	136000001	138000000	0.056652
chr4	138000001	140000000	0.0926075
chr4	140000001	142000000	0.0715795
chr4	142000001	144000000	0.077486
chr4	144000001	146000000	0.1000365
chr4	146000001	148000000	0.0575645
chr4	148000001	150000000	0.079741
chr4	150000001	152000000	0.057881
chr4	152000001	154000000	0.0883185
chr4	154000001	156000000	0.0710355
chr4	156000001	158000000	0.055456
chr4	158000001	160000000	0.072944
chr4	160000001	162000000	0.0647265
chr4	162000001	164000000	0.032415
chr4	164000001	166000000	0.0672815
chr4	166000001	168000000	0.0628345
chr4	168000001	170000000	0.063563
chr4	170000001	172000000	0.063023
chr4	172000001	174000000	0.0664765
chr4	174000001	176000000	0.023013
chr4	176000001	178000000	0.0593355
chr4	178000001	180000000	0.0545615
chr4	180000001	182000000	0.0611935
chr4	182000001	184000000	0.103923
chr4	184000001	186000000	0.062334
chr4	186000001	188000000	0.0423195
chr4	188000001	190000000	0.0696795
chr4	190000001	192000000	0.054139
chr4	192000001	194000000	0.0328725
chr4	194000001	196000000	0.0265905
chr4	196000001	198000000	0.0250885
chr4	198000001	200000000	0.0647105
chr4	200000001	202000000	0.055581
chr4	202000001	204000000	0.051918
chr4	204000001	206000000	0.022553
chr4	206000001	208000000	0.0449635
chr4	208000001	210000000	0.0231855
chr4	210000001	212000000	0.0403105
chr4	212000001	214000000	0.033948
chr4	214000001	216000000	0.0365615
chr4	216000001	218000000	0.0324965
chr4	218000001	220000000	0.090037
chr4	220000001	222000000	0.057664
chr4	222000001	224000000	0.0336375
chr4	224000001	226000000	0.049665
chr4	226000001	228000000	0.0222065
chr4	228000001	230000000	0.0361495
chr4	230000001	232000000	0.028247
chr4	232000001	234000000	0.057013
chr4	234000001	236000000	0.051437
chr4	236000001	238000000	0.076585
chr4	238000001	240000000	0.086475
chr4	240000001	242000000	0.074586
chr4	242000001	244000000	0.0692475
chr4	244000001	246000000	0.066163
chr4	246000001	248000000	0.066607
chr4	248000001	250000000	0.070273
chr4	250000001	252000000	0.085465
chr4	252000001	253722553	0.076548
chr5	1	2000000	0.08905
chr5	2000001	4000000	0.0771645
chr5	4000001	6000000	0.1105235
chr5	6000001	8000000	0.126403
chr5	8000001	10000000	0.085488
chr5	10000001	12000000	0.090137
chr5	12000001	14000000	0.1065115
chr5	14000001	16000000	0.0691135
chr5	16000001	18000000	0.093213
chr5	18000001	20000000	0.0787105
chr5	20000001	22000000	0.0895165
chr5	22000001	24000000	0.0477535
chr5	24000001	26000000	0.0662375
chr5	26000001	28000000	0.0923535
chr5	28000001	30000000	0.064324
chr5	30000001	32000000	0.0698595
chr5	32000001	34000000	0.0500575
chr5	34000001	36000000	0.0434945
chr5	36000001	38000000	0.0329635
chr5	38000001	40000000	0.0595875
chr5	40000001	42000000	0.0230395
chr5	42000001	44000000	0.016576
chr5	44000001	46000000	0.033115
chr5	46000001	48000000	0.0129205
chr5	48000001	50000000	0.0337355
chr5	50000001	52000000	0.0263665
chr5	52000001	54000000	0.036965
chr5	54000001	56000000	0.026677
chr5	56000001	58000000	0.026534
chr5	58000001	60000000	0.013538
chr5	60000001	62000000	0.056367
chr5	62000001	64000000	0.0633325
chr5	64000001	66000000	0.0261225
chr5	66000001	68000000	0.0546785
chr5	68000001	70000000	0.0284895
chr5	70000001	72000000	0.0501745
chr5	72000001	74000000	0.0549575
chr5	74000001	76000000	0.0444245
chr5	76000001	78000000	0.063257
chr5	78000001	80000000	0.0442505
chr5	80000001	82000000	0.0369415
chr5	82000001	84000000	0.065092
chr5	84000001	86000000	0.0404025
chr5	86000001	88000000	0.073362
chr5	88000001	90000000	0.0480685
chr5	90000001	92000000	0.083788
chr5	92000001	94000000	0.0582735
chr5	94000001	96000000	0.058084
chr5	96000001	98000000	0.0543955
chr5	98000001	100000000	0.072997
chr5	100000001	102000000	0.0491615
chr5	102000001	104000000	0.055689
chr5	104000001	106000000	0.035085
chr5	106000001	108000000	0.056306
chr5	108000001	110000000	0.048997
chr5	110000001	112000000	0.0610165
chr5	112000001	114000000	0.0671875
chr5	114000001	116000000	0.052966
chr5	116000001	118000000	0.0817055
chr5	118000001	120000000	0.0632225
chr5	120000001	122000000	0.0678665
chr5	122000001	124000000	0.06004
chr5	124000001	126000000	0.0678425
chr5	126000001	128000000	0.0764575
chr5	128000001	130000000	0.0817625
chr5	130000001	132000000	0.061121
chr5	132000001	134000000	0.086312
chr5	134000001	136000000	0.0827605
chr5	136000001	138000000	0.0810565
chr5	138000001	140000000	0.088025
chr5	140000001	142000000	0.0995125
chr5	142000001	144000000	0.05023
chr5	144000001	146000000	0.076761
chr5	146000001	148000000	0.081153
chr5	148000001	150000000	0.0867745
chr5	150000001	152000000	0.100716
chr5	152000001	154000000	0.084156
chr5	154000001	156000000	0.1117835
chr5	156000001	158000000	0.050161
chr5	158000001	160000000	0.064277
chr5	160000001	162000000	0.0881625
chr5	162000001	164000000	0.0823905
chr5	164000001	166000000	0.0824895
chr5	166000001	168000000	0.07206
chr5	168000001	170000000	0.084258
chr5	170000001	172000000	0.0765685
chr5	172000001	174000000	0.11644
chr5	174000001	176000000	0.0787655
chr5	176000001	178000000	0.096622
chr5	178000001	180000000	0.072435
chr5	180000001	182000000	0.0772765
chr5	182000001	184000000	0.078199
chr5	184000001	186000000	0.0832695
chr5	186000001	188000000	0.0705025
chr5	188000001	190000000	0.1106715
chr5	190000001	192000000	0.1143175
chr5	192000001	194000000	0.136489
chr5	194000001	196000000	0.0852535
chr5	196000001	198000000	0.064294
chr5	198000001	200000000	0.0741015
chr5	200000001	202000000	0.104261
chr5	202000001	204000000	0.1125015
chr5	204000001	206000000	0.121435
chr5	206000001	208000000	0.105848
chr5	208000001	210000000	0.1122325
chr5	210000001	212000000	0.0806515
chr5	212000001	214000000	0.069751
chr5	214000001	216000000	0.0759085
chr5	216000001	218000000	0.075211
chr5	218000001	220000000	0.066527
chr5	220000001	222000000	0.0968355
chr5	222000001	224000000	0.1353355
chr5	224000001	226000000	0.092482
chr5	226000001	228000000	0.1171245
chr5	228000001	230000000	0.109471
chr5	230000001	232000000	0.1041615
chr5	232000001	234000000	0.0898985
chr5	234000001	236000000	0.1169985
chr5	236000001	238000000	0.1295095
chr5	238000001	240000000	0.1081665
chr5	240000001	242000000	0.106157
chr5	242000001	242110621	0.004019
chr6	1	2000000	0.1548755
chr6	2000001	4000000	0.1382695
chr6	4000001	6000000	0.133497
chr6	6000001	8000000	0.120864
chr6	8000001	10000000	0.127002
chr6	10000001	12000000	0.0943445
chr6	12000001	14000000	0.123497
chr6	14000001	16000000	0.093506
chr6	16000001	18000000	0.088514
chr6	18000001	20000000	0.106127
chr6	20000001	22000000	0.099114
chr6	22000001	24000000	0.085172
chr6	24000001	26000000	0.0983385
chr6	26000001	28000000	0.066676
chr6	28000001	30000000	0.092837
chr6	30000001	32000000	0.097048
chr6	32000001	34000000	0.081988
chr6	34000001	36000000	0.085391
chr6	36000001	38000000	0.080733
chr6	38000001	40000000	0.0924575
chr6	40000001	42000000	0.096064
chr6	42000001	44000000	0.0711845
chr6	44000001	46000000	0.086437
chr6	46000001	48000000	0.064655
chr6	48000001	50000000	0.074147
chr6	50000001	52000000	0.0662655
chr6	52000001	54000000	0.0575135
chr6	54000001	56000000	0.086553
chr6	56000001	58000000	0.073013
chr6	58000001	60000000	0.082908
chr6	60000001	62000000	0.075369
chr6	62000001	64000000	0.07408
chr6	64000001	66000000	0.0697555
chr6	66000001	68000000	0.0690705
chr6	68000001	70000000	0.069057
chr6	70000001	72000000	0.0896415
chr6	72000001	74000000	0.077203
chr6	74000001	76000000	0.09015
chr6	76000001	78000000	0.1096505
chr6	78000001	80000000	0.0668375
chr6	80000001	82000000	0.047112
chr6	82000001	84000000	0.080277
chr6	84000001	86000000	0.0798265
chr6	86000001	88000000	0.061428
chr6	88000001	90000000	0.078487
chr6	90000001	92000000	0.0737385
chr6	92000001	94000000	0.055655
chr6	94000001	96000000	0.072936
chr6	96000001	98000000	0.0464765
chr6	98000001	100000000	0.074184
chr6	100000001	102000000	0.0524145
chr6	102000001	104000000	0.0360965
chr6	104000001	106000000	0.0835085
chr6	106000001	108000000	0.0716055
chr6	108000001	110000000	0.068774
chr6	110000001	112000000	0.054486
chr6	112000001	114000000	0.049668
chr6	114000001	116000000	0.079591
chr6	116000001	118000000	0.0523875
chr6	118000001	120000000	0.057413
chr6	120000001	122000000	0.0701345
chr6	122000001	124000000	0.050739
chr6	124000001	126000000	0.0408555
chr6	126000001	128000000	0.0519105
chr6	128000001	130000000	0.059311
chr6	130000001	132000000	0.031312
chr6	132000001	134000000	0.039195
chr6	134000001	136000000	0.029431
chr6	136000001	138000000	0.03157
chr6	138000001	140000000	0.0719975
chr6	140000001	142000000	0.0770745
chr6	142000001	144000000	0.03802
chr6	144000001	146000000	0.0346585
chr6	146000001	148000000	0.0331
chr6	148000001	150000000	0.063995
chr6	150000001	152000000	0.035054
chr6	152000001	154000000	0.0357055
chr6	154000001	156000000	0.0287245
chr6	156000001	158000000	0.0299195
chr6	158000001	160000000	0.04438
chr6	160000001	162000000	0.059346
chr6	162000001	164000000	0.057526
chr6	164000001	166000000	0.0716035
chr6	166000001	168000000	0.079379
chr6	168000001	170000000	0.071631
chr6	170000001	172000000	0.054146
chr6	172000001	174000000	0.0705925
chr6	174000001	176000000	0.0715725
chr6	176000001	178000000	0.06591
chr6	178000001	180000000	0.075582
chr6	180000001	182000000	0.081612
chr6	182000001	184000000	0.054941
chr6	184000001	186000000	0.074952
chr6	186000001	188000000	0.0485785
chr6	188000001	190000000	0.089434
chr6	190000001	192000000	0.0670985
chr6	192000001	194000000	0.0602585
chr6	194000001	196000000	0.0835965
chr6	196000001	198000000	0.0689475
chr6	198000001	200000000	0.078834
chr6	200000001	202000000	0.0725125
chr6	202000001	204000000	0.0894095
chr6	204000001	206000000	0.0775225
chr6	206000001	208000000	0.0767545
chr6	208000001	210000000	0.115707
chr6	210000001	212000000	0.0922745
chr6	212000001	214000000	0.095638
chr6	214000001	216000000	0.0944615
chr6	216000001	218000000	0.1125555
chr6	218000001	220000000	0.1054465
chr6	220000001	222000000	0.102028
chr6	222000001	224000000	0.1521265
chr6	224000001	226000000	0.1196615
chr6	226000001	228000000	0.102223
chr6	228000001	230000000	0.0845845
chr6	230000001	232000000	0.114512
chr6	232000001	233953896	0.090428
chr7	1	2000000	0.1270825
chr7	2000001	4000000	0.126381
chr7	4000001	6000000	0.1327815
chr7	6000001	8000000	0.12708
chr7	8000001	10000000	0.118635
chr7	10000001	12000000	0.093448
chr7	12000001	14000000	0.111066
chr7	14000001	16000000	0.0630265
chr7	16000001	18000000	0.0472925
chr7	18000001	20000000	0.0494165
chr7	20000001	22000000	0.0567725
chr7	22000001	24000000	0.0825165
chr7	24000001	26000000	0.0380135
chr7	26000001	28000000	0.045409
chr7	28000001	30000000	0.0417575
chr7	30000001	32000000	0.0621365
chr7	32000001	34000000	0.0552595
chr7	34000001	36000000	0.042693
chr7	36000001	38000000	0.042622
chr7	38000001	40000000	0.0682715
chr7	40000001	42000000	0.0499375
chr7	42000001	44000000	0.0871125
chr7	44000001	46000000	0.085129
chr7	46000001	48000000	0.0753645
chr7	48000001	50000000	0.083335
chr7	50000001	52000000	0.058644
chr7	52000001	54000000	0.0681045
chr7	54000001	56000000	0.08432
chr7	56000001	58000000	0.0506695
chr7	58000001	60000000	0.0602265
chr7	60000001	62000000	0.055942
chr7	62000001	64000000	0.0798395
chr7	64000001	66000000	0.074803
chr7	66000001	68000000	0.0690135
chr7	68000001	70000000	0.098641
chr7	70000001	72000000	0.0793975
chr7	72000001	74000000	0.0725635
chr7	74000001	76000000	0.0773655
chr7	76000001	78000000	0.0724535
chr7	78000001	80000000	0.076375
chr7	80000001	82000000	0.0983635
chr7	82000001	84000000	0.073899
chr7	84000001	86000000	0.052158
chr7	86000001	88000000	0.059133
chr7	88000001	90000000	0.0708715
chr7	90000001	92000000	0.055926
chr7	92000001	94000000	0.0936025
chr7	94000001	96000000	0.074423
chr7	96000001	98000000	0.0622775
chr7	98000001	100000000	0.074625
chr7	100000001	102000000	0.0813395
chr7	102000001	104000000	0.067786
chr7	104000001	106000000	0.110366
chr7	106000001	108000000	0.0903295
chr7	108000001	110000000	0.077723
chr7	110000001	112000000	0.065096
chr7	112000001	114000000	0.056024
chr7	114000001	116000000	0.0628705
chr7	116000001	118000000	0.0405495
chr7	118000001	120000000	0.042496
chr7	120000001	122000000	0.035315
chr7	122000001	124000000	0.010904
chr7	124000001	126000000	0.0483025
chr7	126000001	128000000	0.027118
chr7	128000001	130000000	0.057256
chr7	130000001	132000000	0.027442
chr7	132000001	134000000	0.0294365
chr7	134000001	136000000	0.0279235
chr7	136000001	138000000	0.047206
chr7	138000001	140000000	0.0307515
chr7	140000001	142000000	0.049826
chr7	142000001	144000000	0.0418955
chr7	144000001	146000000	0.0570765
chr7	146000001	148000000	0.0671505
chr7	148000001	150000000	0.0603085
chr7	150000001	152000000	0.0620165
chr7	152000001	154000000	0.0654615
chr7	154000001	156000000	0.0532345
chr7	156000001	158000000	0.0745455
chr7	158000001	160000000	0.0887935
chr7	160000001	162000000	0.068816
chr7	162000001	164000000	0.0676265
chr7	164000001	166000000	0.0780505
chr7	166000001	168000000	0.116222
chr7	168000001	170000000	0.102238
chr7	170000001	172000000	0.0991565
chr7	172000001	174000000	0.1113745
chr7	174000001	176000000	0.0952865
chr7	176000001	178000000	0.08604
chr7	178000001	180000000	0.0493705
chr7	180000001	182000000	0.099316
chr7	182000001	184000000	0.091472
chr7	184000001	186000000	0.0707965
chr7	186000001	188000000	0.095215
chr7	188000001	190000000	0.053256
chr7	190000001	192000000	0.0637355
chr7	192000001	194000000	0.1005065
chr7	194000001	196000000	0.064449
chr7	196000001	198000000	0.0736065
chr7	198000001	200000000	0.081706
chr7	200000001	202000000	0.084105
chr7	202000001	204000000	0.0868515
chr7	204000001	206000000	0.1033825
chr7	206000001	208000000	0.090619
chr7	208000001	210000000	0.089961
chr7	210000001	212000000	0.097411
chr7	212000001	214000000	0.12186
chr7	214000001	216000000	0.0912295
chr7	216000001	218000000	0.0974965
chr7	218000001	220000000	0.10796
chr7	220000001	222000000	0.1202525
chr7	222000001	224000000	0.1033135
chr7	224000001	226000000	0.1974005
chr7	226000001	228000000	0.191521
chr7	228000001	229773019	0.1815845
chr8	1	2000000	0.078229
chr8	2000001	4000000	0.0550195
chr8	4000001	6000000	0.068289
chr8	6000001	8000000	0.0548015
chr8	8000001	10000000	0.053252
chr8	10000001	12000000	0.080939
chr8	12000001	14000000	0.0789295
chr8	14000001	16000000	0.0629105
chr8	16000001	18000000	0.062139
chr8	18000001	20000000	0.0789845
chr8	20000001	22000000	0.0874045
chr8	22000001	24000000	0.069976
chr8	24000001	26000000	0.0858255
chr8	26000001	28000000	0.073227
chr8	28000001	30000000	0.097798
chr8	30000001	32000000	0.093003
chr8	32000001	34000000	0.0777885
chr8	34000001	36000000	0.108864
chr8	36000001	38000000	0.089637
chr8	38000001	40000000	0.0536965
chr8	40000001	42000000	0.041894
chr8	42000001	44000000	0.097524
chr8	44000001	46000000	0.0881935
chr8	46000001	48000000	0.0791785
chr8	48000001	50000000	0.0656465
chr8	50000001	52000000	0.0610235
chr8	52000001	54000000	0.082217
chr8	54000001	56000000	0.059356
chr8	56000001	58000000	0.057342
chr8	58000001	60000000	0.040871
chr8	60000001	62000000	0.0567725
chr8	62000001	64000000	0.0612615
chr8	64000001	66000000	0.0417705
chr8	66000001	68000000	0.0261975
chr8	68000001	70000000	0.0381695
chr8	70000001	72000000	0.0326145
chr8	72000001	74000000	0.040631
chr8	74000001	76000000	0.0393075
chr8	76000001	78000000	0.0427995
chr8	78000001	80000000	0.0202515
chr8	80000001	82000000	0.0241015
chr8	82000001	84000000	0.0244545
chr8	84000001	86000000	0.037271
chr8	86000001	88000000	0.028911
chr8	88000001	90000000	0.03821
chr8	90000001	92000000	0.0232975
chr8	92000001	94000000	0.037225
chr8	94000001	96000000	0.0554565
chr8	96000001	98000000	0.064188
chr8	98000001	100000000	0.060149
chr8	100000001	102000000	0.0430065
chr8	102000001	104000000	0.0554425
chr8	104000001	106000000	0.0620255
chr8	106000001	108000000	0.052502
chr8	108000001	110000000	0.040829
chr8	110000001	112000000	0.044497
chr8	112000001	114000000	0.06128
chr8	114000001	116000000	0.0641375
chr8	116000001	118000000	0.095483
chr8	118000001	120000000	0.0646225
chr8	120000001	122000000	0.062169
chr8	122000001	124000000	0.0485545
chr8	124000001	126000000	0.065256
chr8	126000001	128000000	0.091701
chr8	128000001	130000000	0.0736285
chr8	130000001	132000000	0.0935305
chr8	132000001	134000000	0.0766945
chr8	134000001	136000000	0.0630265
chr8	136000001	138000000	0.0647835
chr8	138000001	140000000	0.1007805
chr8	140000001	142000000	0.0750525
chr8	142000001	144000000	0.0992465
chr8	144000001	146000000	0.0666965
chr8	146000001	148000000	0.07917
chr8	148000001	150000000	0.0916745
chr8	150000001	152000000	0.0935105
chr8	152000001	154000000	0.05485
chr8	154000001	156000000	0.056282
chr8	156000001	158000000	0.0598725
chr8	158000001	160000000	0.091733
chr8	160000001	162000000	0.08679
chr8	162000001	164000000	0.069598
chr8	164000001	166000000	0.0883195
chr8	166000001	168000000	0.0835945
chr8	168000001	170000000	0.0820005
chr8	170000001	172000000	0.0976995
chr8	172000001	174000000	0.0913385
chr8	174000001	176000000	0.072738
chr8	176000001	178000000	0.0701715
chr8	178000001	180000000	0.084133
chr8	180000001	182000000	0.0730885
chr8	182000001	184000000	0.06288
chr8	184000001	186000000	0.066881
chr8	186000001	188000000	0.061578
chr8	188000001	190000000	0.0793525
chr8	190000001	192000000	0.0762795
chr8	192000001	194000000	0.0986335
chr8	194000001	196000000	0.091119
chr8	196000001	198000000	0.0918655
chr8	198000001	200000000	0.1069585
chr8	200000001	202000000	0.1202415
chr8	202000001	204000000	0.0815675
chr8	204000001	206000000	0.104161
chr8	206000001	208000000	0.107254
chr8	208000001	210000000	0.1144955
chr8	210000001	212000000	0.1443445
chr8	212000001	212240622	0.020027
chr9	1	2000000	0.0851185
chr9	2000001	4000000	0.066696
chr9	4000001	6000000	0.087474
chr9	6000001	8000000	0.0703515
chr9	8000001	10000000	0.0374365
chr9	10000001	12000000	0.052638
chr9	12000001	14000000	0.048623
chr9	14000001	16000000	0.0587165
chr9	16000001	18000000	0.0777655
chr9	18000001	20000000	0.0542905
chr9	20000001	22000000	0.048935
chr9	22000001	24000000	0.0475075
chr9	24000001	26000000	0.054865
chr9	26000001	28000000	0.0820395
chr9	28000001	30000000	0.056694
chr9	30000001	32000000	0.0764275
chr9	32000001	34000000	0.0709695
chr9	34000001	36000000	0.043543
chr9	36000001	38000000	0.053137
chr9	38000001	40000000	0.0481295
chr9	40000001	42000000	0.0205105
chr9	42000001	44000000	0.0525865
chr9	44000001	46000000	0.025725
chr9	46000001	48000000	0.0441905
chr9	48000001	50000000	0.038889
chr9	50000001	52000000	0.019292
chr9	52000001	54000000	0.0264275
chr9	54000001	56000000	0.043787
chr9	56000001	58000000	0.0488685
chr9	58000001	60000000	0.0560665
chr9	60000001	62000000	0.0606375
chr9	62000001	64000000	0.0604505
chr9	64000001	66000000	0.074804
chr9	66000001	68000000	0.055459
chr9	68000001	70000000	0.0504825
chr9	70000001	72000000	0.045175
chr9	72000001	74000000	0.0518955
chr9	74000001	76000000	0.0481415
chr9	76000001	78000000	0.040759
chr9	78000001	80000000	0.0446265
chr9	80000001	82000000	0.08788
chr9	82000001	84000000	0.0803895
chr9	84000001	86000000	0.0642595
chr9	86000001	88000000	0.0669945
chr9	88000001	90000000	0.061684
chr9	90000001	92000000	0.028179
chr9	92000001	94000000	0.0898835
chr9	94000001	96000000	0.0771285
chr9	96000001	98000000	0.061439
chr9	98000001	100000000	0.0788455
chr9	100000001	102000000	0.072245
chr9	102000001	104000000	0.0548495
chr9	104000001	106000000	0.0828205
chr9	106000001	108000000	0.1073465
chr9	108000001	110000000	0.102723
chr9	110000001	112000000	0.067848
chr9	112000001	114000000	0.069741
chr9	114000001	116000000	0.142614
chr9	116000001	118000000	0.086813
chr9	118000001	120000000	0.069571
chr9	120000001	122000000	0.081227
chr9	122000001	124000000	0.0695215
chr9	124000001	126000000	0.0626885
chr9	126000001	128000000	0.084072
chr9	128000001	130000000	0.061333
chr9	130000001	132000000	0.088069
chr9	132000001	134000000	0.0506575
chr9	134000001	136000000	0.0568255
chr9	136000001	138000000	0.0716745
chr9	138000001	140000000	0.069486
chr9	140000001	142000000	0.0750355
chr9	142000001	144000000	0.086037
chr9	144000001	146000000	0.057833
chr9	146000001	148000000	0.083674
chr9	148000001	150000000	0.0608305
chr9	150000001	152000000	0.069327
chr9	152000001	154000000	0.0609905
chr9	154000001	156000000	0.082418
chr9	156000001	158000000	0.0598605
chr9	158000001	160000000	0.079254
chr9	160000001	162000000	0.06572
chr9	162000001	164000000	0.08893
chr9	164000001	166000000	0.059901
chr9	166000001	168000000	0.085855
chr9	168000001	170000000	0.091747
chr9	170000001	172000000	0.0614445
chr9	172000001	174000000	0.08376
chr9	174000001	176000000	0.092802
chr9	176000001	178000000	0.077611
chr9	178000001	180000000	0.0589465
chr9	180000001	182000000	0.0791125
chr9	182000001	184000000	0.072662
chr9	184000001	186000000	0.0740005
chr9	186000001	188000000	0.0771605
chr9	188000001	190000000	0.089446
chr9	190000001	192000000	0.0767295
chr9	192000001	194000000	0.0907705
chr9	194000001	196000000	0.072398
chr9	196000001	198000000	0.0883585
chr9	198000001	200000000	0.0746315
chr9	200000001	202000000	0.0746345
chr9	202000001	204000000	0.095534
chr9	204000001	206000000	0.110837
chr9	206000001	208000000	0.103669
chr9	208000001	210000000	0.0897145
chr9	210000001	211159933	0.0883
chr10	1	2000000	0.114819
chr10	2000001	4000000	0.1139035
chr10	4000001	6000000	0.095454
chr10	6000001	8000000	0.0857175
chr10	8000001	10000000	0.0870015
chr10	10000001	12000000	0.0738565
chr10	12000001	14000000	0.065409
chr10	14000001	16000000	0.0455075
chr10	16000001	18000000	0.0887855
chr10	18000001	20000000	0.085045
chr10	20000001	22000000	0.058783
chr10	22000001	24000000	0.086949
chr10	24000001	26000000	0.051086
chr10	26000001	28000000	0.0627415
chr10	28000001	30000000	0.06353
chr10	30000001	32000000	0.0568725
chr10	32000001	34000000	0.0432005
chr10	34000001	36000000	0.0542535
chr10	36000001	38000000	0.1029855
chr10	38000001	40000000	0.0633025
chr10	40000001	42000000	0.0572855
chr10	42000001	44000000	0.0489535
chr10	44000001	46000000	0.0703725
chr10	46000001	48000000	0.0502785
chr10	48000001	50000000	0.0628795
chr10	50000001	52000000	0.055515
chr10	52000001	54000000	0.104893
chr10	54000001	56000000	0.0571135
chr10	56000001	58000000	0.033136
chr10	58000001	60000000	0.0528015
chr10	60000001	62000000	0.0590315
chr10	62000001	64000000	0.0541595
chr10	64000001	66000000	0.031253
chr10	66000001	68000000	0.0540465
chr10	68000001	70000000	0.0780455
chr10	70000001	72000000	0.0614395
chr10	72000001	74000000	0.071386
chr10	74000001	76000000	0.05442
chr10	76000001	78000000	0.0473635
chr10	78000001	80000000	0.062604
chr10	80000001	82000000	0.063266
chr10	82000001	84000000	0.0509225
chr10	84000001	86000000	0.06313
chr10	86000001	88000000	0.053844
chr10	88000001	90000000	0.0500615
chr10	90000001	92000000	0.058047
chr10	92000001	94000000	0.07726
chr10	94000001	96000000	0.0443445
chr10	96000001	98000000	0.0715835
chr10	98000001	100000000	0.05806
chr10	100000001	102000000	0.0534295
chr10	102000001	104000000	0.0636535
chr10	104000001	106000000	0.030055
chr10	106000001	108000000	0.032487
chr10	108000001	110000000	0.0324415
chr10	110000001	112000000	0.0493285
chr10	112000001	114000000	0.039121
chr10	114000001	116000000	0.010621
chr10	116000001	118000000	0.028356
chr10	118000001	120000000	0.014541
chr10	120000001	122000000	0.0440375
chr10	122000001	124000000	0.031854
chr10	124000001	126000000	0.0157035
chr10	126000001	128000000	0.041985
chr10	128000001	130000000	0.02709
chr10	130000001	132000000	0.0291605
chr10	132000001	134000000	0.042846
chr10	134000001	136000000	0.0622205
chr10	136000001	138000000	0.020048
chr10	138000001	140000000	0.046747
chr10	140000001	142000000	0.0365775
chr10	142000001	144000000	0.0276275
chr10	144000001	146000000	0.0177345
chr10	146000001	148000000	0.028256
chr10	148000001	150000000	0.0445085
chr10	150000001	152000000	0.036491
chr10	152000001	154000000	0.028588
chr10	154000001	156000000	0.045928
chr10	156000001	158000000	0.051085
chr10	158000001	160000000	0.0517575
chr10	160000001	162000000	0.0521265
chr10	162000001	164000000	0.0280415
chr10	164000001	166000000	0.0640835
chr10	166000001	168000000	0.043478
chr10	168000001	170000000	0.044481
chr10	170000001	172000000	0.0767425
chr10	172000001	174000000	0.0624865
chr10	174000001	176000000	0.05814
chr10	176000001	178000000	0.0924335
chr10	178000001	180000000	0.0516085
chr10	180000001	182000000	0.0970905
chr10	182000001	184000000	0.0552455
chr10	184000001	186000000	0.058123
chr10	186000001	188000000	0.0709735
chr10	188000001	190000000	0.0622685
chr10	190000001	192000000	0.0743205
chr10	192000001	194000000	0.06738
chr10	194000001	196000000	0.109246
chr10	196000001	198000000	0.0707065
chr10	198000001	200000000	0.104853
chr10	200000001	202000000	0.0980005
chr10	202000001	202266642	0.009472
chr11	1	2000000	0.226269
chr11	2000001	4000000	0.167805
chr11	4000001	6000000	0.102223
chr11	6000001	8000000	0.131115
chr11	8000001	10000000	0.127028
chr11	10000001	12000000	0.1209505
chr11	12000001	14000000	0.076264
chr11	14000001	16000000	0.089976
chr11	16000001	18000000	0.0913005
chr11	18000001	20000000	0.0850925
chr11	20000001	22000000	0.0774185
chr11	22000001	24000000	0.0689375
chr11	24000001	26000000	0.078945
chr11	26000001	28000000	0.092141
chr11	28000001	30000000	0.1089205
chr11	30000001	32000000	0.099857
chr11	32000001	34000000	0.081576
chr11	34000001	36000000	0.0842215
chr11	36000001	38000000	0.1178885
chr11	38000001	40000000	0.1059855
chr11	40000001	42000000	0.096844
chr11	42000001	44000000	0.08828
chr11	44000001	46000000	0.1284465
chr11	46000001	48000000	0.069884
chr11	48000001	50000000	0.0963335
chr11	50000001	52000000	0.0663855
chr11	52000001	54000000	0.0776265
chr11	54000001	56000000	0.0601405
chr11	56000001	58000000	0.077606
chr11	58000001	60000000	0.042389
chr11	60000001	62000000	0.0888285
chr11	62000001	64000000	0.0592125
chr11	64000001	66000000	0.070828
chr11	66000001	68000000	0.0737805
chr11	68000001	70000000	0.0284265
chr11	70000001	72000000	0.0423215
chr11	72000001	74000000	0.0526115
chr11	74000001	76000000	0.0469635
chr11	76000001	78000000	0.019907
chr11	78000001	80000000	0.0223895
chr11	80000001	82000000	0.023036
chr11	82000001	84000000	0.047334
chr11	84000001	86000000	0.032339
chr11	86000001	88000000	0.0300435
chr11	88000001	90000000	0.0478165
chr11	90000001	92000000	0.059967
chr11	92000001	94000000	0.103943
chr11	94000001	96000000	0.058422
chr11	96000001	98000000	0.043207
chr11	98000001	100000000	0.079921
chr11	100000001	102000000	0.0697835
chr11	102000001	104000000	0.089707
chr11	104000001	106000000	0.095231
chr11	106000001	108000000	0.0772805
chr11	108000001	110000000	0.050474
chr11	110000001	112000000	0.073593
chr11	112000001	114000000	0.060405
chr11	114000001	116000000	0.088978
chr11	116000001	118000000	0.0604925
chr11	118000001	120000000	0.0765025
chr11	120000001	122000000	0.0853225
chr11	122000001	124000000	0.0725045
chr11	124000001	126000000	0.061123
chr11	126000001	128000000	0.0948175
chr11	128000001	130000000	0.098228
chr11	130000001	132000000	0.1086445
chr11	132000001	134000000	0.099322
chr11	134000001	136000000	0.0734615
chr11	136000001	138000000	0.0651525
chr11	138000001	140000000	0.0896605
chr11	140000001	142000000	0.0930545
chr11	142000001	144000000	0.096156
chr11	144000001	146000000	0.08869
chr11	146000001	148000000	0.11072
chr11	148000001	150000000	0.0771115
chr11	150000001	152000000	0.094014
chr11	152000001	154000000	0.0564755
chr11	154000001	156000000	0.089066
chr11	156000001	158000000	0.096542
chr11	158000001	160000000	0.0863895
chr11	160000001	162000000	0.0959205
chr11	162000001	164000000	0.126882
chr11	164000001	166000000	0.0863005
chr11	166000001	168000000	0.0972635
chr11	168000001	170000000	0.0805395
chr11	170000001	172000000	0.1045625
chr11	172000001	174000000	0.114091
chr11	174000001	176000000	0.080116
chr11	176000001	178000000	0.122864
chr11	178000001	180000000	0.0842275
chr11	180000001	182000000	0.131363
chr11	182000001	184000000	0.088275
chr11	184000001	186000000	0.102735
chr11	186000001	188000000	0.110703
chr11	188000001	190000000	0.1059535
chr11	190000001	192000000	0.109787
chr11	192000001	194000000	0.1385885
chr11	194000001	196000000	0.1567615
chr11	196000001	198000000	0.145682
chr11	198000001	200000000	0.1529835
chr11	200000001	201785181	0.1286285
chr12	1	2000000	0.0587285
chr12	2000001	4000000	0.0736055
chr12	4000001	6000000	0.0601815
chr12	6000001	8000000	0.0896465
chr12	8000001	10000000	0.065061
chr12	10000001	12000000	0.081443
chr12	12000001	14000000	0.081992
chr12	14000001	16000000	0.0438595
chr12	16000001	18000000	0.0724265
chr12	18000001	20000000	0.086399
chr12	20000001	22000000	0.0653355
chr12	22000001	24000000	0.068326
chr12	24000001	26000000	0.0287125
chr12	26000001	28000000	0.0320215
chr12	28000001	30000000	0.0374705
chr12	30000001	32000000	0.028923
chr12	32000001	34000000	0.0322805
chr12	34000001	36000000	0.036935
chr12	36000001	38000000	0.0312135
chr12	38000001	40000000	0.0349575
chr12	40000001	42000000	0.0405485
chr12	42000001	44000000	0.0322455
chr12	44000001	46000000	0.077533
chr12	46000001	48000000	0.0742425
chr12	48000001	50000000	0.037008
chr12	50000001	52000000	0.048449
chr12	52000001	54000000	0.0786185
chr12	54000001	56000000	0.0503055
chr12	56000001	58000000	0.0508975
chr12	58000001	60000000	0.0540805
chr12	60000001	62000000	0.054388
chr12	62000001	64000000	0.0806365
chr12	64000001	66000000	0.058218
chr12	66000001	68000000	0.072775
chr12	68000001	70000000	0.0816715
chr12	70000001	72000000	0.0492925
chr12	72000001	74000000	0.0536455
chr12	74000001	76000000	0.079859
chr12	76000001	78000000	0.052491
chr12	78000001	80000000	0.079687
chr12	80000001	82000000	0.0620405
chr12	82000001	84000000	0.0717235
chr12	84000001	86000000	0.062754
chr12	86000001	88000000	0.0788215
chr12	88000001	90000000	0.085501
chr12	90000001	92000000	0.083452
chr12	92000001	94000000	0.1097355
chr12	94000001	96000000	0.0487395
chr12	96000001	98000000	0.079472
chr12	98000001	100000000	0.065099
chr12	100000001	102000000	0.08469
chr12	102000001	104000000	0.083905
chr12	104000001	106000000	0.1148775
chr12	106000001	108000000	0.083946
chr12	108000001	110000000	0.0936555
chr12	110000001	112000000	0.1009005
chr12	112000001	114000000	0.084439
chr12	114000001	116000000	0.084846
chr12	116000001	118000000	0.0861245
chr12	118000001	120000000	0.1101865
chr12	120000001	122000000	0.0783115
chr12	122000001	124000000	0.0659025
chr12	124000001	126000000	0.0823775
chr12	126000001	128000000	0.075088
chr12	128000001	130000000	0.0799965
chr12	130000001	132000000	0.0761055
chr12	132000001	134000000	0.0657975
chr12	134000001	136000000	0.109264
chr12	136000001	138000000	0.069783
chr12	138000001	140000000	0.124399
chr12	140000001	142000000	0.1023455
chr12	142000001	144000000	0.0837705
chr12	144000001	146000000	0.1050785
chr12	146000001	148000000	0.085121
chr12	148000001	150000000	0.088048
chr12	150000001	152000000	0.0917705
chr12	152000001	154000000	0.122803
chr12	154000001	156000000	0.072982
chr12	156000001	158000000	0.096444
chr12	158000001	160000000	0.0994125
chr12	160000001	162000000	0.0893
chr12	162000001	164000000	0.0832985
chr12	164000001	166000000	0.104096
chr12	166000001	168000000	0.0929325
chr12	168000001	170000000	0.087731
chr12	170000001	172000000	0.0755525
chr12	172000001	174000000	0.105524
chr12	174000001	176000000	0.132923
chr12	176000001	178000000	0.103995
chr12	178000001	180000000	0.1439265
chr12	180000001	182000000	0.126458
chr12	182000001	184000000	0.123526
chr12	184000001	185072483	0.0684755
chr13	1	2000000	0.1133245
chr13	2000001	4000000	0.121682
chr13	4000001	6000000	0.144323
chr13	6000001	8000000	0.1439335
chr13	8000001	10000000	0.1267655
chr13	10000001	12000000	0.1051525
chr13	12000001	14000000	0.0903135
chr13	14000001	16000000	0.092904
chr13	16000001	18000000	0.0685155
chr13	18000001	20000000	0.076308
chr13	20000001	22000000	0.053221
chr13	22000001	24000000	0.063961
chr13	24000001	26000000	0.071323
chr13	26000001	28000000	0.052918
chr13	28000001	30000000	0.073934
chr13	30000001	32000000	0.0910425
chr13	32000001	34000000	0.091915
chr13	34000001	36000000	0.075213
chr13	36000001	38000000	0.084259
chr13	38000001	40000000	0.091667
chr13	40000001	42000000	0.0949365
chr13	42000001	44000000	0.0713255
chr13	44000001	46000000	0.098343
chr13	46000001	48000000	0.070269
chr13	48000001	50000000	0.122826
chr13	50000001	52000000	0.1156425
chr13	52000001	54000000	0.101982
chr13	54000001	56000000	0.098962
chr13	56000001	58000000	0.0744
chr13	58000001	60000000	0.0688455
chr13	60000001	62000000	0.090734
chr13	62000001	64000000	0.1063025
chr13	64000001	66000000	0.107061
chr13	66000001	68000000	0.0767335
chr13	68000001	70000000	0.0821035
chr13	70000001	72000000	0.0766775
chr13	72000001	74000000	0.0848195
chr13	74000001	76000000	0.068931
chr13	76000001	78000000	0.0784255
chr13	78000001	80000000	0.076956
chr13	80000001	82000000	0.086144
chr13	82000001	84000000	0.1231465
chr13	84000001	86000000	0.073003
chr13	86000001	88000000	0.0668295
chr13	88000001	90000000	0.058083
chr13	90000001	92000000	0.075702
chr13	92000001	94000000	0.0669455
chr13	94000001	96000000	0.0658165
chr13	96000001	98000000	0.07908
chr13	98000001	100000000	0.0543335
chr13	100000001	102000000	0.072868
chr13	102000001	104000000	0.0659785
chr13	104000001	106000000	0.081281
chr13	106000001	108000000	0.051137
chr13	108000001	110000000	0.0304415
chr13	110000001	112000000	0.091792
chr13	112000001	114000000	0.0501875
chr13	114000001	116000000	0.0622815
chr13	116000001	118000000	0.0673805
chr13	118000001	120000000	0.0421905
chr13	120000001	122000000	0.0656975
chr13	122000001	124000000	0.0712255
chr13	124000001	126000000	0.0571855
chr13	126000001	128000000	0.0739485
chr13	128000001	130000000	0.0678265
chr13	130000001	132000000	0.0415775
chr13	132000001	134000000	0.052944
chr13	134000001	136000000	0.0514025
chr13	136000001	138000000	0.049857
chr13	138000001	140000000	0.0448775
chr13	140000001	142000000	0.020478
chr13	142000001	144000000	0.037399
chr13	144000001	146000000	0.0293235
chr13	146000001	148000000	0.04776
chr13	148000001	150000000	0.022979
chr13	150000001	152000000	0.054246
chr13	152000001	154000000	0.0514795
chr13	154000001	156000000	0.0490805
chr13	156000001	158000000	0.045979
chr13	158000001	160000000	0.050756
chr13	160000001	162000000	0.057215
chr13	162000001	164000000	0.090931
chr13	164000001	166000000	0.0687225
chr13	166000001	168000000	0.0847125
chr13	168000001	170000000	0.105753
chr13	170000001	172000000	0.0852555
chr13	172000001	174000000	0.0768115
chr13	174000001	176000000	0.07479
chr13	176000001	178000000	0.1039895
chr13	178000001	178776135	0.0331585
chr14	1	2000000	0.048151
chr14	2000001	4000000	0.0809475
chr14	4000001	6000000	0.065893
chr14	6000001	8000000	0.0955445
chr14	8000001	10000000	0.060244
chr14	10000001	12000000	0.066339
chr14	12000001	14000000	0.084903
chr14	14000001	16000000	0.0569525
chr14	16000001	18000000	0.1055055
chr14	18000001	20000000	0.066499
chr14	20000001	22000000	0.061694
chr14	22000001	24000000	0.067637
chr14	24000001	26000000	0.061407
chr14	26000001	28000000	0.0578915
chr14	28000001	30000000	0.0421005
chr14	30000001	32000000	0.0460805
chr14	32000001	34000000	0.040156
chr14	34000001	36000000	0.0275855
chr14	36000001	38000000	0.0312255
chr14	38000001	40000000	0.019561
chr14	40000001	42000000	0.036253
chr14	42000001	44000000	0.0323425
chr14	44000001	46000000	0.048384
chr14	46000001	48000000	0.055463
chr14	48000001	50000000	0.0422105
chr14	50000001	52000000	0.056273
chr14	52000001	54000000	0.0570045
chr14	54000001	56000000	0.0355155
chr14	56000001	58000000	0.0641845
chr14	58000001	60000000	0.053253
chr14	60000001	62000000	0.075715
chr14	62000001	64000000	0.085019
chr14	64000001	66000000	0.041561
chr14	66000001	68000000	0.041496
chr14	68000001	70000000	0.078409
chr14	70000001	72000000	0.087022
chr14	72000001	74000000	0.0830285
chr14	74000001	76000000	0.074508
chr14	76000001	78000000	0.042211
chr14	78000001	80000000	0.085372
chr14	80000001	82000000	0.082174
chr14	82000001	84000000	0.078461
chr14	84000001	86000000	0.0699615
chr14	86000001	88000000	0.0575795
chr14	88000001	90000000	0.078781
chr14	90000001	92000000	0.1061555
chr14	92000001	94000000	0.089716
chr14	94000001	96000000	0.069437
chr14	96000001	98000000	0.1160935
chr14	98000001	100000000	0.0898175
chr14	100000001	102000000	0.076373
chr14	102000001	104000000	0.0898095
chr14	104000001	106000000	0.05818
chr14	106000001	108000000	0.1046175
chr14	108000001	110000000	0.076766
chr14	110000001	112000000	0.114593
chr14	112000001	114000000	0.065218
chr14	114000001	116000000	0.077226
chr14	116000001	118000000	0.035966
chr14	118000001	120000000	0.052389
chr14	120000001	122000000	0.068858
chr14	122000001	124000000	0.08288
chr14	124000001	126000000	0.088913
chr14	126000001	128000000	0.0897085
chr14	128000001	130000000	0.090934
chr14	130000001	132000000	0.07835
chr14	132000001	134000000	0.067728
chr14	134000001	136000000	0.0760905
chr14	136000001	138000000	0.063525
chr14	138000001	140000000	0.088942
chr14	140000001	142000000	0.0610355
chr14	142000001	144000000	0.0758875
chr14	144000001	146000000	0.060591
chr14	146000001	148000000	0.083906
chr14	148000001	150000000	0.081017
chr14	150000001	152000000	0.0780245
chr14	152000001	154000000	0.1030295
chr14	154000001	156000000	0.092859
chr14	156000001	158000000	0.1018125
chr14	158000001	160000000	0.0820125
chr14	160000001	162000000	0.078735
chr14	162000001	164000000	0.099641
chr14	164000001	166000000	0.06595
chr14	166000001	168000000	0.117965
chr14	168000001	170000000	0.0838695
chr14	170000001	172000000	0.0803745
chr14	172000001	174000000	0.1118345
chr14	174000001	176000000	0.1076265
chr14	176000001	176738993	0.041157
chr15	1	2000000	0.121311
chr15	2000001	4000000	0.091571
chr15	4000001	6000000	0.077168
chr15	6000001	8000000	0.1193685
chr15	8000001	10000000	0.0697055
chr15	10000001	12000000	0.092338
chr15	12000001	14000000	0.0594515
chr15	14000001	16000000	0.094526
chr15	16000001	18000000	0.082161
chr15	18000001	20000000	0.0953135
chr15	20000001	22000000	0.079045
chr15	22000001	24000000	0.08087
chr15	24000001	26000000	0.0654295
chr15	26000001	28000000	0.0735425
chr15	28000001	30000000	0.031423
chr15	30000001	32000000	0.0694265
chr15	32000001	34000000	0.0590375
chr15	34000001	36000000	0.0489915
chr15	36000001	38000000	0.046389
chr15	38000001	40000000	0.0512845
chr15	40000001	42000000	0.066626
chr15	42000001	44000000	0.074624
chr15	44000001	46000000	0.091667
chr15	46000001	48000000	0.053595
chr15	48000001	50000000	0.0677065
chr15	50000001	52000000	0.0586975
chr15	52000001	54000000	0.064331
chr15	54000001	56000000	0.0613365
chr15	56000001	58000000	0.069225
chr15	58000001	60000000	0.061632
chr15	60000001	62000000	0.088113
chr15	62000001	64000000	0.0941645
chr15	64000001	66000000	0.075844
chr15	66000001	68000000	0.0795755
chr15	68000001	70000000	0.0775765
chr15	70000001	72000000	0.0829645
chr15	72000001	74000000	0.061848
chr15	74000001	76000000	0.0688005
chr15	76000001	78000000	0.0914875
chr15	78000001	80000000	0.06776
chr15	80000001	82000000	0.0740805
chr15	82000001	84000000	0.0670105
chr15	84000001	86000000	0.049926
chr15	86000001	88000000	0.0705455
chr15	88000001	90000000	0.0592025
chr15	90000001	92000000	0.0501545
chr15	92000001	94000000	0.0632715
chr15	94000001	96000000	0.074768
chr15	96000001	98000000	0.048034
chr15	98000001	100000000	0.0563515
chr15	100000001	102000000	0.0463555
chr15	102000001	104000000	0.059348
chr15	104000001	106000000	0.0630455
chr15	106000001	108000000	0.0462935
chr15	108000001	110000000	0.0467645
chr15	110000001	112000000	0.035772
chr15	112000001	114000000	0.0592215
chr15	114000001	116000000	0.0584175
chr15	116000001	118000000	0.0353435
chr15	118000001	120000000	0.0453545
chr15	120000001	122000000	0.0171755
chr15	122000001	124000000	0.0188635
chr15	124000001	126000000	0.0343495
chr15	126000001	128000000	0.0161025
chr15	128000001	130000000	0.0301325
chr15	130000001	132000000	0.019546
chr15	132000001	134000000	0.0383515
chr15	134000001	136000000	0.047901
chr15	136000001	138000000	0.0337425
chr15	138000001	140000000	0.0353835
chr15	140000001	142000000	0.046379
chr15	142000001	144000000	0.070345
chr15	144000001	146000000	0.049848
chr15	146000001	148000000	0.0555865
chr15	148000001	150000000	0.0514005
chr15	150000001	152000000	0.0518685
chr15	152000001	154000000	0.062253
chr15	154000001	156000000	0.084941
chr15	156000001	158000000	0.0440795
chr15	158000001	160000000	0.076798
chr15	160000001	162000000	0.0763625
chr15	162000001	164000000	0.046754
chr15	164000001	166000000	0.0854515
chr15	166000001	168000000	0.06861
chr15	168000001	170000000	0.076337
chr15	170000001	172000000	0.0784095
chr15	172000001	173543440	0.029213
chr16	1	2000000	0.1593455
chr16	2000001	4000000	0.1453335
chr16	4000001	6000000	0.1266655
chr16	6000001	8000000	0.1509765
chr16	8000001	10000000	0.151583
chr16	10000001	12000000	0.11944
chr16	12000001	14000000	0.1255415
chr16	14000001	16000000	0.1008235
chr16	16000001	18000000	0.1170725
chr16	18000001	20000000	0.098093
chr16	20000001	22000000	0.113372
chr16	22000001	24000000	0.100187
chr16	24000001	26000000	0.111122
chr16	26000001	28000000	0.133751
chr16	28000001	30000000	0.103191
chr16	30000001	32000000	0.081307
chr16	32000001	34000000	0.110033
chr16	34000001	36000000	0.0921735
chr16	36000001	38000000	0.093421
chr16	38000001	40000000	0.095169
chr16	40000001	42000000	0.0985285
chr16	42000001	44000000	0.1179575
chr16	44000001	46000000	0.095721
chr16	46000001	48000000	0.09223
chr16	48000001	50000000	0.092877
chr16	50000001	52000000	0.0720525
chr16	52000001	54000000	0.0611015
chr16	54000001	56000000	0.0836585
chr16	56000001	58000000	0.052432
chr16	58000001	60000000	0.065083
chr16	60000001	62000000	0.057838
chr16	62000001	64000000	0.1011725
chr16	64000001	66000000	0.0785885
chr16	66000001	68000000	0.0943115
chr16	68000001	70000000	0.091362
chr16	70000001	72000000	0.087912
chr16	72000001	74000000	0.068636
chr16	74000001	76000000	0.118476
chr16	76000001	78000000	0.088181
chr16	78000001	80000000	0.086345
chr16	80000001	82000000	0.0922125
chr16	82000001	84000000	0.07229
chr16	84000001	86000000	0.091914
chr16	86000001	88000000	0.093705
chr16	88000001	90000000	0.1056195
chr16	90000001	92000000	0.10632
chr16	92000001	94000000	0.0925215
chr16	94000001	96000000	0.1101105
chr16	96000001	98000000	0.0655565
chr16	98000001	100000000	0.10073
chr16	100000001	102000000	0.077003
chr16	102000001	104000000	0.0599825
chr16	104000001	106000000	0.1188465
chr16	106000001	108000000	0.075023
chr16	108000001	110000000	0.0870135
chr16	110000001	112000000	0.078536
chr16	112000001	114000000	0.049527
chr16	114000001	116000000	0.0995235
chr16	116000001	118000000	0.0794725
chr16	118000001	120000000	0.0749705
chr16	120000001	122000000	0.1035775
chr16	122000001	124000000	0.0702005
chr16	124000001	126000000	0.076223
chr16	126000001	128000000	0.067554
chr16	128000001	130000000	0.041631
chr16	130000001	132000000	0.0480165
chr16	132000001	134000000	0.0605965
chr16	134000001	136000000	0.082499
chr16	136000001	138000000	0.032409
chr16	138000001	140000000	0.0462705
chr16	140000001	142000000	0.052116
chr16	142000001	144000000	0.0330845
chr16	144000001	146000000	0.0588915
chr16	146000001	148000000	0.072782
chr16	148000001	150000000	0.1189575
chr16	150000001	152000000	0.094109
chr16	152000001	154000000	0.062258
chr16	154000001	156000000	0.090776
chr16	156000001	158000000	0.070798
chr16	158000001	160000000	0.0916085
chr16	160000001	162000000	0.093515
chr16	162000001	164000000	0.102212
chr16	164000001	166000000	0.085649
chr16	166000001	168000000	0.1012765
chr16	168000001	169978703	0.1059555
chr17	1	2000000	0.139147
chr17	2000001	4000000	0.170283
chr17	4000001	6000000	0.118772
chr17	6000001	8000000	0.108059
chr17	8000001	10000000	0.12305
chr17	10000001	12000000	0.104386
chr17	12000001	14000000	0.0908375
chr17	14000001	16000000	0.0781815
chr17	16000001	18000000	0.096791
chr17	18000001	20000000	0.06314
chr17	20000001	22000000	0.0607145
chr17	22000001	24000000	0.081802
chr17	24000001	26000000	0.078329
chr17	26000001	28000000	0.08719
chr17	28000001	30000000	0.0617735
chr17	30000001	32000000	0.0949695
chr17	32000001	34000000	0.074894
chr17	34000001	36000000	0.0597965
chr17	36000001	38000000	0.0704595
chr17	38000001	40000000	0.0815935
chr17	40000001	42000000	0.094747
chr17	42000001	44000000	0.094079
chr17	44000001	46000000	0.06918
chr17	46000001	48000000	0.0754675
chr17	48000001	50000000	0.0558565
chr17	50000001	52000000	0.0815765
chr17	52000001	54000000	0.080702
chr17	54000001	56000000	0.0808915
chr17	56000001	58000000	0.082212
chr17	58000001	60000000	0.0682465
chr17	60000001	62000000	0.044037
chr17	62000001	64000000	0.087464
chr17	64000001	66000000	0.0924975
chr17	66000001	68000000	0.050619
chr17	68000001	70000000	0.06752
chr17	70000001	72000000	0.050442
chr17	72000001	74000000	0.0615815
chr17	74000001	76000000	0.058279
chr17	76000001	78000000	0.093839
chr17	78000001	80000000	0.0753125
chr17	80000001	82000000	0.0673685
chr17	82000001	84000000	0.047658
chr17	84000001	86000000	0.0443635
chr17	86000001	88000000	0.0730545
chr17	88000001	90000000	0.0458395
chr17	90000001	92000000	0.052929
chr17	92000001	94000000	0.0645515
chr17	94000001	96000000	0.099334
chr17	96000001	98000000	0.0409255
chr17	98000001	100000000	0.0638035
chr17	100000001	102000000	0.0466105
chr17	102000001	104000000	0.054718
chr17	104000001	106000000	0.061213
chr17	106000001	108000000	0.0399
chr17	108000001	110000000	0.0489615
chr17	110000001	112000000	0.0400145
chr17	112000001	114000000	0.0432545
chr17	114000001	116000000	0.0702825
chr17	116000001	118000000	0.028479
chr17	118000001	120000000	0.0264325
chr17	120000001	122000000	0.0513425
chr17	122000001	124000000	0.034175
chr17	124000001	126000000	0.0450865
chr17	126000001	128000000	0.052208
chr17	128000001	130000000	0.0449635
chr17	130000001	132000000	0.065554
chr17	132000001	134000000	0.066732
chr17	134000001	136000000	0.051905
chr17	136000001	138000000	0.0334735
chr17	138000001	140000000	0.068582
chr17	140000001	142000000	0.066961
chr17	142000001	144000000	0.060672
chr17	144000001	146000000	0.0538275
chr17	146000001	148000000	0.0354775
chr17	148000001	150000000	0.055491
chr17	150000001	152000000	0.0559235
chr17	152000001	154000000	0.0697895
chr17	154000001	156000000	0.0374065
chr17	156000001	158000000	0.0604365
chr17	158000001	160000000	0.06326
chr17	160000001	162000000	0.07953
chr17	162000001	162023365	0.001122
chr18	1	2000000	0.0944675
chr18	2000001	4000000	0.0941975
chr18	4000001	6000000	0.0703875
chr18	6000001	8000000	0.083677
chr18	8000001	10000000	0.089644
chr18	10000001	12000000	0.064296
chr18	12000001	14000000	0.0989755
chr18	14000001	16000000	0.0666565
chr18	16000001	18000000	0.0918565
chr18	18000001	20000000	0.0844285
chr18	20000001	22000000	0.0486715
chr18	22000001	24000000	0.0557685
chr18	24000001	26000000	0.0433545
chr18	26000001	28000000	0.044612
chr18	28000001	30000000	0.0443265
chr18	30000001	32000000	0.0675795
chr18	32000001	34000000	0.043375
chr18	34000001	36000000	0.018193
chr18	36000001	38000000	0.050614
chr18	38000001	40000000	0.0459385
chr18	40000001	42000000	0.053572
chr18	42000001	44000000	0.066484
chr18	44000001	46000000	0.0857985
chr18	46000001	48000000	0.074462
chr18	48000001	50000000	0.047139
chr18	50000001	52000000	0.07561
chr18	52000001	54000000	0.0482195
chr18	54000001	56000000	0.077795
chr18	56000001	58000000	0.079621
chr18	58000001	60000000	0.095316
chr18	60000001	62000000	0.046171
chr18	62000001	64000000	0.043858
chr18	64000001	66000000	0.06792
chr18	66000001	68000000	0.0889295
chr18	68000001	70000000	0.064738
chr18	70000001	72000000	0.065475
chr18	72000001	74000000	0.0622385
chr18	74000001	76000000	0.0748455
chr18	76000001	78000000	0.0762715
chr18	78000001	80000000	0.1136535
chr18	80000001	82000000	0.108329
chr18	82000001	84000000	0.121564
chr18	84000001	86000000	0.0811255
chr18	86000001	88000000	0.0834025
chr18	88000001	90000000	0.0922235
chr18	90000001	92000000	0.09728
chr18	92000001	94000000	0.081828
chr18	94000001	96000000	0.0766845
chr18	96000001	98000000	0.1010825
chr18	98000001	100000000	0.0892085
chr18	100000001	102000000	0.068496
chr18	102000001	104000000	0.0672365
chr18	104000001	106000000	0.0564765
chr18	106000001	108000000	0.0644865
chr18	108000001	110000000	0.08872
chr18	110000001	112000000	0.0692975
chr18	112000001	114000000	0.060768
chr18	114000001	116000000	0.0898905
chr18	116000001	118000000	0.067612
chr18	118000001	120000000	0.0362505
chr18	120000001	122000000	0.0741575
chr18	122000001	124000000	0.080822
chr18	124000001	126000000	0.0400615
chr18	126000001	128000000	0.0844475
chr18	128000001	130000000	0.08519
chr18	130000001	132000000	0.082049
chr18	132000001	134000000	0.0937105
chr18	134000001	136000000	0.0914185
chr18	136000001	138000000	0.1018785
chr18	138000001	140000000	0.0857575
chr18	140000001	142000000	0.080932
chr18	142000001	144000000	0.093633
chr18	144000001	146000000	0.0920125
chr18	146000001	148000000	0.1233095
chr18	148000001	150000000	0.105664
chr18	150000001	152000000	0.078669
chr18	152000001	154000000	0.1174945
chr18	154000001	156000000	0.121509
chr18	156000001	156623771	0.0313395
chr19	1	2000000	0.1123485
chr19	2000001	4000000	0.1350715
chr19	4000001	6000000	0.129394
chr19	6000001	8000000	0.102113
chr19	8000001	10000000	0.0986955
chr19	10000001	12000000	0.07707
chr19	12000001	14000000	0.08004
chr19	14000001	16000000	0.0650925
chr19	16000001	18000000	0.065728
chr19	18000001	20000000	0.098562
chr19	20000001	22000000	0.054635
chr19	22000001	24000000	0.053194
chr19	24000001	26000000	0.087853
chr19	26000001	28000000	0.095472
chr19	28000001	30000000	0.065671
chr19	30000001	32000000	0.08746
chr19	32000001	34000000	0.0787205
chr19	34000001	36000000	0.1482625
chr19	36000001	38000000	0.1172265
chr19	38000001	40000000	0.11881
chr19	40000001	42000000	0.1383295
chr19	42000001	44000000	0.0830225
chr19	44000001	46000000	0.111807
chr19	46000001	48000000	0.109149
chr19	48000001	50000000	0.097915
chr19	50000001	52000000	0.060823
chr19	52000001	54000000	0.0922355
chr19	54000001	56000000	0.082325
chr19	56000001	58000000	0.0698015
chr19	58000001	60000000	0.07529
chr19	60000001	62000000	0.0556225
chr19	62000001	64000000	0.066053
chr19	64000001	66000000	0.0830605
chr19	66000001	68000000	0.053037
chr19	68000001	70000000	0.0606345
chr19	70000001	72000000	0.0607435
chr19	72000001	74000000	0.071002
[truncated: 612 more rows]
