# Supplementary material for: Three chromosome-scale Papaver genomes reveal punctuated patchwork evolution of the morphinan and noscapine biosynthesis pathway
Source: Nat Commun. 2021 Oct 15;12:6030. doi: 10.1038/s41467-021-26330-8 (PMC8521590; doi:10.1038/s41467-021-26330-8)
Supplement: Supplementary file 15 — Source Data [file 41467_2021_26330_MOESM15_ESM.zip › Source Data/Fig. 1b, Supplementary Fig. 12 P. setigerum.repeat.txt]

chr1	1	2000000	0.60352
chr1	2000001	4000000	0.5737785
chr1	4000001	6000000	0.635533
chr1	6000001	8000000	0.676971
chr1	8000001	10000000	0.675332
chr1	10000001	12000000	0.6230875
chr1	12000001	14000000	0.6508275
chr1	14000001	16000000	0.667752
chr1	16000001	18000000	0.566187
chr1	18000001	20000000	0.627187
chr1	20000001	22000000	0.6167355
chr1	22000001	24000000	0.685894
chr1	24000001	26000000	0.665462
chr1	26000001	28000000	0.6772995
chr1	28000001	30000000	0.7344335
chr1	30000001	32000000	0.694218
chr1	32000001	34000000	0.710343
chr1	34000001	36000000	0.737387
chr1	36000001	38000000	0.6702245
chr1	38000001	40000000	0.7341255
chr1	40000001	42000000	0.697725
chr1	42000001	44000000	0.63938
chr1	44000001	46000000	0.6890135
chr1	46000001	48000000	0.6705675
chr1	48000001	50000000	0.742733
chr1	50000001	52000000	0.715774
chr1	52000001	54000000	0.717224
chr1	54000001	56000000	0.692063
chr1	56000001	58000000	0.729639
chr1	58000001	60000000	0.749142
chr1	60000001	62000000	0.7061265
chr1	62000001	64000000	0.7535555
chr1	64000001	66000000	0.744989
chr1	66000001	68000000	0.75208
chr1	68000001	70000000	0.7515575
chr1	70000001	72000000	0.7175325
chr1	72000001	74000000	0.739285
chr1	74000001	76000000	0.769788
chr1	76000001	78000000	0.729906
chr1	78000001	80000000	0.6962665
chr1	80000001	82000000	0.710715
chr1	82000001	84000000	0.755989
chr1	84000001	86000000	0.744326
chr1	86000001	88000000	0.733304
chr1	88000001	90000000	0.7708775
chr1	90000001	92000000	0.749027
chr1	92000001	94000000	0.7725085
chr1	94000001	96000000	0.815069
chr1	96000001	98000000	0.7398905
chr1	98000001	100000000	0.794186
chr1	100000001	102000000	0.7719305
chr1	102000001	104000000	0.7799045
chr1	104000001	106000000	0.788792
chr1	106000001	108000000	0.8031035
chr1	108000001	110000000	0.809103
chr1	110000001	112000000	0.8187725
chr1	112000001	114000000	0.7991635
chr1	114000001	116000000	0.8111125
chr1	116000001	118000000	0.7847475
chr1	118000001	120000000	0.7718735
chr1	120000001	122000000	0.7493615
chr1	122000001	124000000	0.743181
chr1	124000001	126000000	0.712211
chr1	126000001	128000000	0.7451625
chr1	128000001	130000000	0.7382615
chr1	130000001	132000000	0.767408
chr1	132000001	134000000	0.7691715
chr1	134000001	136000000	0.7299505
chr1	136000001	138000000	0.734194
chr1	138000001	140000000	0.726911
chr1	140000001	142000000	0.734161
chr1	142000001	144000000	0.736947
chr1	144000001	146000000	0.701962
chr1	146000001	148000000	0.712325
chr1	148000001	150000000	0.734037
chr1	150000001	152000000	0.642656
chr1	152000001	154000000	0.673086
chr1	154000001	156000000	0.6825805
chr1	156000001	158000000	0.6917705
chr1	158000001	160000000	0.707586
chr1	160000001	162000000	0.648471
chr1	162000001	164000000	0.6789145
chr1	164000001	166000000	0.6505
chr1	166000001	168000000	0.608464
chr1	168000001	170000000	0.667502
chr1	170000001	172000000	0.6557185
chr1	172000001	174000000	0.66546
chr1	174000001	176000000	0.6581525
chr1	176000001	178000000	0.649788
chr1	178000001	180000000	0.6035305
chr1	180000001	182000000	0.5748865
chr1	182000001	184000000	0.5980235
chr1	184000001	186000000	0.625106
chr1	186000001	188000000	0.589213
chr1	188000001	190000000	0.6222765
chr1	190000001	192000000	0.6145695
chr1	192000001	194000000	0.5677495
chr1	194000001	196000000	0.58566
chr1	196000001	198000000	0.613824
chr1	198000001	200000000	0.6487925
chr1	200000001	202000000	0.602659
chr1	202000001	204000000	0.605315
chr1	204000001	206000000	0.6243045
chr1	206000001	208000000	0.549622
chr1	208000001	210000000	0.55273
chr1	210000001	212000000	0.5855355
chr1	212000001	214000000	0.5675515
chr1	214000001	216000000	0.5692395
chr1	216000001	218000000	0.7142455
chr1	218000001	220000000	0.72299
chr1	220000001	222000000	0.7331875
chr1	222000001	224000000	0.7441005
chr1	224000001	226000000	0.8001605
chr1	226000001	228000000	0.7735235
chr1	228000001	230000000	0.7266605
chr1	230000001	232000000	0.776788
chr1	232000001	234000000	0.7788525
chr1	234000001	236000000	0.8209415
chr1	236000001	238000000	0.7990755
chr1	238000001	240000000	0.803174
chr1	240000001	242000000	0.6200955
chr1	242000001	244000000	0.7404255
chr1	244000001	246000000	0.8198895
chr1	246000001	248000000	0.7402585
chr1	248000001	250000000	0.8094385
chr1	250000001	252000000	0.804711
chr1	252000001	254000000	0.7795815
chr1	254000001	256000000	0.864966
chr1	256000001	258000000	0.79688
chr1	258000001	260000000	0.7552795
chr1	260000001	262000000	0.7754665
chr1	262000001	264000000	0.5435405
chr1	264000001	266000000	0.851974
chr1	266000001	268000000	0.817129
chr1	268000001	270000000	0.8580875
chr1	270000001	272000000	0.7833075
chr1	272000001	274000000	0.8275285
chr1	274000001	276000000	0.762835
chr1	276000001	278000000	0.7630645
chr1	278000001	280000000	0.782516
chr1	280000001	282000000	0.779465
chr1	282000001	284000000	0.8091115
chr1	284000001	286000000	0.790322
chr1	286000001	288000000	0.7576275
chr1	288000001	290000000	0.765942
chr1	290000001	292000000	0.7388015
chr1	292000001	294000000	0.724769
chr1	294000001	296000000	0.7692885
chr1	296000001	298000000	0.718443
chr1	298000001	300000000	0.7492875
chr1	300000001	302000000	0.7567665
chr1	302000001	304000000	0.784685
chr1	304000001	306000000	0.786298
chr1	306000001	308000000	0.7440165
chr1	308000001	310000000	0.798607
chr1	310000001	312000000	0.752692
chr1	312000001	314000000	0.7427455
chr1	314000001	316000000	0.717398
chr1	316000001	318000000	0.7248835
chr1	318000001	320000000	0.772559
chr1	320000001	322000000	0.727747
chr1	322000001	324000000	0.701434
chr1	324000001	326000000	0.758936
chr1	326000001	328000000	0.7425515
chr1	328000001	329104670	0.399842
chr2	1	2000000	0.695603
chr2	2000001	4000000	0.6819905
chr2	4000001	6000000	0.70684
chr2	6000001	8000000	0.7361385
chr2	8000001	10000000	0.682033
chr2	10000001	12000000	0.7272315
chr2	12000001	14000000	0.7667675
chr2	14000001	16000000	0.755775
chr2	16000001	18000000	0.7591165
chr2	18000001	20000000	0.7011475
chr2	20000001	22000000	0.749707
chr2	22000001	24000000	0.7660445
chr2	24000001	26000000	0.8126735
chr2	26000001	28000000	0.753765
chr2	28000001	30000000	0.7664145
chr2	30000001	32000000	0.8079035
chr2	32000001	34000000	0.799381
chr2	34000001	36000000	0.772216
chr2	36000001	38000000	0.873879
chr2	38000001	40000000	0.805642
chr2	40000001	42000000	0.85263
chr2	42000001	44000000	0.791981
chr2	44000001	46000000	0.785247
chr2	46000001	48000000	0.7911485
chr2	48000001	50000000	0.7536255
chr2	50000001	52000000	0.8319835
chr2	52000001	54000000	0.774447
chr2	54000001	56000000	0.842391
chr2	56000001	58000000	0.8196295
chr2	58000001	60000000	0.847816
chr2	60000001	62000000	0.815907
chr2	62000001	64000000	0.767904
chr2	64000001	66000000	0.822516
chr2	66000001	68000000	0.8275745
chr2	68000001	70000000	0.8176305
chr2	70000001	72000000	0.813216
chr2	72000001	74000000	0.8181325
chr2	74000001	76000000	0.758752
chr2	76000001	78000000	0.7257945
chr2	78000001	80000000	0.847827
chr2	80000001	82000000	0.7998205
chr2	82000001	84000000	0.8192305
chr2	84000001	86000000	0.740681
chr2	86000001	88000000	0.7398355
chr2	88000001	90000000	0.7725355
chr2	90000001	92000000	0.79492
chr2	92000001	94000000	0.7865085
chr2	94000001	96000000	0.768621
chr2	96000001	98000000	0.7875435
chr2	98000001	100000000	0.7200995
chr2	100000001	102000000	0.7686985
chr2	102000001	104000000	0.791122
chr2	104000001	106000000	0.748559
chr2	106000001	108000000	0.810015
chr2	108000001	110000000	0.791377
chr2	110000001	112000000	0.8139085
chr2	112000001	114000000	0.7456625
chr2	114000001	116000000	0.755923
chr2	116000001	118000000	0.796971
chr2	118000001	120000000	0.769388
chr2	120000001	122000000	0.7271435
chr2	122000001	124000000	0.8036725
chr2	124000001	126000000	0.838416
chr2	126000001	128000000	0.807857
chr2	128000001	130000000	0.779277
chr2	130000001	132000000	0.770555
chr2	132000001	134000000	0.7628395
chr2	134000001	136000000	0.7842085
chr2	136000001	138000000	0.739416
chr2	138000001	140000000	0.7605885
chr2	140000001	142000000	0.746353
chr2	142000001	144000000	0.748614
chr2	144000001	146000000	0.748207
chr2	146000001	148000000	0.736364
chr2	148000001	150000000	0.734831
chr2	150000001	152000000	0.7206205
chr2	152000001	154000000	0.7603425
chr2	154000001	156000000	0.7659955
chr2	156000001	158000000	0.7282265
chr2	158000001	160000000	0.766796
chr2	160000001	162000000	0.691283
chr2	162000001	164000000	0.746192
chr2	164000001	166000000	0.8201155
chr2	166000001	168000000	0.7470125
chr2	168000001	170000000	0.749445
chr2	170000001	172000000	0.7422725
chr2	172000001	174000000	0.7779775
chr2	174000001	176000000	0.7898465
chr2	176000001	178000000	0.795146
chr2	178000001	180000000	0.77559
chr2	180000001	182000000	0.7527175
chr2	182000001	184000000	0.722541
chr2	184000001	186000000	0.7643535
chr2	186000001	188000000	0.6781305
chr2	188000001	190000000	0.7261905
chr2	190000001	192000000	0.666176
chr2	192000001	194000000	0.6764695
chr2	194000001	196000000	0.704298
chr2	196000001	198000000	0.6830555
chr2	198000001	200000000	0.6887635
chr2	200000001	202000000	0.6924005
chr2	202000001	204000000	0.6509085
chr2	204000001	206000000	0.6096055
chr2	206000001	208000000	0.613608
chr2	208000001	210000000	0.5772575
chr2	210000001	212000000	0.5621615
chr2	212000001	214000000	0.5313435
chr2	214000001	216000000	0.5232475
chr2	216000001	218000000	0.5384805
chr2	218000001	220000000	0.608793
chr2	220000001	222000000	0.600894
chr2	222000001	224000000	0.6210615
chr2	224000001	226000000	0.6487265
chr2	226000001	228000000	0.6939725
chr2	228000001	230000000	0.755759
chr2	230000001	232000000	0.74964
chr2	232000001	234000000	0.807622
chr2	234000001	236000000	0.769485
chr2	236000001	238000000	0.7817475
chr2	238000001	240000000	0.789383
chr2	240000001	242000000	0.7639755
chr2	242000001	244000000	0.7701765
chr2	244000001	246000000	0.781325
chr2	246000001	248000000	0.7878775
chr2	248000001	250000000	0.7817685
chr2	250000001	252000000	0.799651
chr2	252000001	254000000	0.8433605
chr2	254000001	256000000	0.826825
chr2	256000001	258000000	0.8388445
chr2	258000001	260000000	0.8100015
chr2	260000001	262000000	0.828856
chr2	262000001	264000000	0.6862525
chr2	264000001	266000000	0.7892125
chr2	266000001	268000000	0.7863125
chr2	268000001	270000000	0.8068695
chr2	270000001	272000000	0.752114
chr2	272000001	274000000	0.776913
chr2	274000001	276000000	0.7481855
chr2	276000001	278000000	0.718514
chr2	278000001	280000000	0.720098
chr2	280000001	282000000	0.7279655
chr2	282000001	284000000	0.7174985
chr2	284000001	286000000	0.7876095
chr2	286000001	288000000	0.7109085
chr2	288000001	290000000	0.659229
chr2	290000001	292000000	0.6562415
chr2	292000001	294000000	0.59165
chr2	294000001	296000000	0.5670885
chr2	296000001	297783679	0.50379
chr3	1	2000000	0.68667
chr3	2000001	4000000	0.742964
chr3	4000001	6000000	0.5900805
chr3	6000001	8000000	0.702114
chr3	8000001	10000000	0.690858
chr3	10000001	12000000	0.62538
chr3	12000001	14000000	0.5760645
chr3	14000001	16000000	0.601485
chr3	16000001	18000000	0.6117025
chr3	18000001	20000000	0.6746535
chr3	20000001	22000000	0.6331815
chr3	22000001	24000000	0.7342325
chr3	24000001	26000000	0.710185
chr3	26000001	28000000	0.7535955
chr3	28000001	30000000	0.740856
chr3	30000001	32000000	0.808433
chr3	32000001	34000000	0.782989
chr3	34000001	36000000	0.7921855
chr3	36000001	38000000	0.765789
chr3	38000001	40000000	0.8180885
chr3	40000001	42000000	0.7429275
chr3	42000001	44000000	0.754568
chr3	44000001	46000000	0.8161285
chr3	46000001	48000000	0.780936
chr3	48000001	50000000	0.8665315
chr3	50000001	52000000	0.8090595
chr3	52000001	54000000	0.7955475
chr3	54000001	56000000	0.7606755
chr3	56000001	58000000	0.791596
chr3	58000001	60000000	0.793908
chr3	60000001	62000000	0.781059
chr3	62000001	64000000	0.7959865
chr3	64000001	66000000	0.8188355
chr3	66000001	68000000	0.8035505
chr3	68000001	70000000	0.870662
chr3	70000001	72000000	0.837266
chr3	72000001	74000000	0.813043
chr3	74000001	76000000	0.8308905
chr3	76000001	78000000	0.810759
chr3	78000001	80000000	0.7995125
chr3	80000001	82000000	0.7886035
chr3	82000001	84000000	0.774175
chr3	84000001	86000000	0.7660465
chr3	86000001	88000000	0.831154
chr3	88000001	90000000	0.7824695
chr3	90000001	92000000	0.75278
chr3	92000001	94000000	0.759465
chr3	94000001	96000000	0.770591
chr3	96000001	98000000	0.779978
chr3	98000001	100000000	0.8348665
chr3	100000001	102000000	0.8270055
chr3	102000001	104000000	0.834706
chr3	104000001	106000000	0.8225665
chr3	106000001	108000000	0.7708045
chr3	108000001	110000000	0.7682525
chr3	110000001	112000000	0.8206605
chr3	112000001	114000000	0.8031095
chr3	114000001	116000000	0.742391
chr3	116000001	118000000	0.7767715
chr3	118000001	120000000	0.7973075
chr3	120000001	122000000	0.7635245
chr3	122000001	124000000	0.783379
chr3	124000001	126000000	0.7866545
chr3	126000001	128000000	0.762975
chr3	128000001	130000000	0.7617925
chr3	130000001	132000000	0.7862565
chr3	132000001	134000000	0.7633055
chr3	134000001	136000000	0.7602415
chr3	136000001	138000000	0.7500105
chr3	138000001	140000000	0.77367
chr3	140000001	142000000	0.740649
chr3	142000001	144000000	0.7789705
chr3	144000001	146000000	0.7353165
chr3	146000001	148000000	0.7650545
chr3	148000001	150000000	0.702514
chr3	150000001	152000000	0.687
chr3	152000001	154000000	0.6316755
chr3	154000001	156000000	0.646713
chr3	156000001	158000000	0.615417
chr3	158000001	160000000	0.7098125
chr3	160000001	162000000	0.734883
chr3	162000001	164000000	0.73606
chr3	164000001	166000000	0.7202115
chr3	166000001	168000000	0.7524285
chr3	168000001	170000000	0.773641
chr3	170000001	172000000	0.7360375
chr3	172000001	174000000	0.763535
chr3	174000001	176000000	0.7820615
chr3	176000001	178000000	0.805976
chr3	178000001	180000000	0.7507425
chr3	180000001	182000000	0.828228
chr3	182000001	184000000	0.789273
chr3	184000001	186000000	0.829482
chr3	186000001	188000000	0.81873
chr3	188000001	190000000	0.784815
chr3	190000001	192000000	0.7847385
chr3	192000001	194000000	0.780207
chr3	194000001	196000000	0.805623
chr3	196000001	198000000	0.841438
chr3	198000001	200000000	0.8223195
chr3	200000001	202000000	0.8306975
chr3	202000001	204000000	0.840708
chr3	204000001	206000000	0.819321
chr3	206000001	208000000	0.817649
chr3	208000001	210000000	0.725532
chr3	210000001	212000000	0.748364
chr3	212000001	214000000	0.7547785
chr3	214000001	216000000	0.8154655
chr3	216000001	218000000	0.765305
chr3	218000001	220000000	0.7679125
chr3	220000001	222000000	0.7760545
chr3	222000001	224000000	0.8017785
chr3	224000001	226000000	0.830091
chr3	226000001	228000000	0.7828975
chr3	228000001	230000000	0.8247925
chr3	230000001	232000000	0.7851805
chr3	232000001	234000000	0.82717
chr3	234000001	236000000	0.8130195
chr3	236000001	238000000	0.7462385
chr3	238000001	240000000	0.8051605
chr3	240000001	242000000	0.8016935
chr3	242000001	244000000	0.802741
chr3	244000001	246000000	0.720665
chr3	246000001	248000000	0.802597
chr3	248000001	250000000	0.748664
chr3	250000001	252000000	0.727046
chr3	252000001	254000000	0.7311705
chr3	254000001	256000000	0.73207
chr3	256000001	258000000	0.729164
chr3	258000001	260000000	0.6597015
chr3	260000001	262000000	0.7416595
chr3	262000001	264000000	0.646225
chr3	264000001	266000000	0.6837755
chr3	266000001	268000000	0.6961615
chr3	268000001	270000000	0.680088
chr3	270000001	272000000	0.626718
chr3	272000001	274000000	0.6271635
chr3	274000001	276000000	0.6019435
chr3	276000001	278000000	0.592045
chr3	278000001	280000000	0.5618165
chr3	280000001	282000000	0.539643
chr3	282000001	284000000	0.5449015
chr3	284000001	286000000	0.514395
chr3	286000001	288000000	0.5563585
chr3	288000001	290000000	0.5571795
chr3	290000001	292000000	0.532824
chr3	292000001	293286284	0.300227
chr4	1	2000000	0.5478965
chr4	2000001	4000000	0.5463925
chr4	4000001	6000000	0.5659135
chr4	6000001	8000000	0.5177115
chr4	8000001	10000000	0.6274755
chr4	10000001	12000000	0.5966465
chr4	12000001	14000000	0.6243985
chr4	14000001	16000000	0.647099
chr4	16000001	18000000	0.6472255
chr4	18000001	20000000	0.6226525
chr4	20000001	22000000	0.6585765
chr4	22000001	24000000	0.655256
chr4	24000001	26000000	0.555982
chr4	26000001	28000000	0.667368
chr4	28000001	30000000	0.7116865
chr4	30000001	32000000	0.6986515
chr4	32000001	34000000	0.6362625
chr4	34000001	36000000	0.6711295
chr4	36000001	38000000	0.6943735
chr4	38000001	40000000	0.605216
chr4	40000001	42000000	0.563512
chr4	42000001	44000000	0.598488
chr4	44000001	46000000	0.6090675
chr4	46000001	48000000	0.5480125
chr4	48000001	50000000	0.637247
chr4	50000001	52000000	0.6131085
chr4	52000001	54000000	0.650164
chr4	54000001	56000000	0.626465
chr4	56000001	58000000	0.6643485
chr4	58000001	60000000	0.6335615
chr4	60000001	62000000	0.6494555
chr4	62000001	64000000	0.62859
chr4	64000001	66000000	0.6677845
chr4	66000001	68000000	0.7026575
chr4	68000001	70000000	0.4769955
chr4	70000001	72000000	0.6210705
chr4	72000001	74000000	0.6052975
chr4	74000001	76000000	0.7456575
chr4	76000001	78000000	0.6707975
chr4	78000001	80000000	0.726327
chr4	80000001	82000000	0.707501
chr4	82000001	84000000	0.6459335
chr4	84000001	86000000	0.703203
chr4	86000001	88000000	0.737946
chr4	88000001	90000000	0.699702
chr4	90000001	92000000	0.7483725
chr4	92000001	94000000	0.7048295
chr4	94000001	96000000	0.7088135
chr4	96000001	98000000	0.757247
chr4	98000001	100000000	0.7302515
chr4	100000001	102000000	0.7351475
chr4	102000001	104000000	0.7626145
chr4	104000001	106000000	0.6897715
chr4	106000001	108000000	0.761085
chr4	108000001	110000000	0.762711
chr4	110000001	112000000	0.749247
chr4	112000001	114000000	0.7697875
chr4	114000001	116000000	0.733991
chr4	116000001	118000000	0.7075965
chr4	118000001	120000000	0.7588105
chr4	120000001	122000000	0.773628
chr4	122000001	124000000	0.780511
chr4	124000001	126000000	0.7725115
chr4	126000001	128000000	0.7930395
chr4	128000001	130000000	0.756533
chr4	130000001	132000000	0.709025
chr4	132000001	134000000	0.7187095
chr4	134000001	136000000	0.794115
chr4	136000001	138000000	0.792419
chr4	138000001	140000000	0.729586
chr4	140000001	142000000	0.754068
chr4	142000001	144000000	0.8009225
chr4	144000001	146000000	0.7297765
chr4	146000001	148000000	0.807261
chr4	148000001	150000000	0.727922
chr4	150000001	152000000	0.796911
chr4	152000001	154000000	0.761103
chr4	154000001	156000000	0.7915455
chr4	156000001	158000000	0.800134
chr4	158000001	160000000	0.7784485
chr4	160000001	162000000	0.7899015
chr4	162000001	164000000	0.828969
chr4	164000001	166000000	0.805418
chr4	166000001	168000000	0.7877305
chr4	168000001	170000000	0.7936685
chr4	170000001	172000000	0.7830365
chr4	172000001	174000000	0.775414
chr4	174000001	176000000	0.860499
chr4	176000001	178000000	0.7690755
chr4	178000001	180000000	0.773048
chr4	180000001	182000000	0.81006
chr4	182000001	184000000	0.7266235
chr4	184000001	186000000	0.7894645
chr4	186000001	188000000	0.8178405
chr4	188000001	190000000	0.7939525
chr4	190000001	192000000	0.7945185
chr4	192000001	194000000	0.8314765
chr4	194000001	196000000	0.8289375
chr4	196000001	198000000	0.803586
chr4	198000001	200000000	0.7675815
chr4	200000001	202000000	0.801168
chr4	202000001	204000000	0.817462
chr4	204000001	206000000	0.8268775
chr4	206000001	208000000	0.74958
chr4	208000001	210000000	0.872757
chr4	210000001	212000000	0.793168
chr4	212000001	214000000	0.7952625
chr4	214000001	216000000	0.836086
chr4	216000001	218000000	0.840566
chr4	218000001	220000000	0.751919
chr4	220000001	222000000	0.810249
chr4	222000001	224000000	0.8358055
chr4	224000001	226000000	0.792551
chr4	226000001	228000000	0.860709
chr4	228000001	230000000	0.8077145
chr4	230000001	232000000	0.7976345
chr4	232000001	234000000	0.792027
chr4	234000001	236000000	0.794739
chr4	236000001	238000000	0.747797
chr4	238000001	240000000	0.763719
chr4	240000001	242000000	0.699631
chr4	242000001	244000000	0.694963
chr4	244000001	246000000	0.725749
chr4	246000001	248000000	0.6839355
chr4	248000001	250000000	0.684923
chr4	250000001	252000000	0.6503845
chr4	252000001	253722553	0.550977
chr5	1	2000000	0.592433
chr5	2000001	4000000	0.536614
chr5	4000001	6000000	0.516037
chr5	6000001	8000000	0.5417255
chr5	8000001	10000000	0.598654
chr5	10000001	12000000	0.6207495
chr5	12000001	14000000	0.6564575
chr5	14000001	16000000	0.732189
chr5	16000001	18000000	0.665301
chr5	18000001	20000000	0.7194145
chr5	20000001	22000000	0.708059
chr5	22000001	24000000	0.810515
chr5	24000001	26000000	0.7606155
chr5	26000001	28000000	0.7470915
chr5	28000001	30000000	0.766267
chr5	30000001	32000000	0.7321235
chr5	32000001	34000000	0.816029
chr5	34000001	36000000	0.8037595
chr5	36000001	38000000	0.8274685
chr5	38000001	40000000	0.765522
chr5	40000001	42000000	0.8469655
chr5	42000001	44000000	0.8531095
chr5	44000001	46000000	0.8041335
chr5	46000001	48000000	0.84706
chr5	48000001	50000000	0.8106685
chr5	50000001	52000000	0.837279
chr5	52000001	54000000	0.826731
chr5	54000001	56000000	0.822152
chr5	56000001	58000000	0.8721965
chr5	58000001	60000000	0.868354
chr5	60000001	62000000	0.7812975
chr5	62000001	64000000	0.7662695
chr5	64000001	66000000	0.8378665
chr5	66000001	68000000	0.8237835
chr5	68000001	70000000	0.8082095
chr5	70000001	72000000	0.81558
chr5	72000001	74000000	0.779933
chr5	74000001	76000000	0.785019
chr5	76000001	78000000	0.8008265
chr5	78000001	80000000	0.7938105
chr5	80000001	82000000	0.820793
chr5	82000001	84000000	0.740959
chr5	84000001	86000000	0.8414765
chr5	86000001	88000000	0.798401
chr5	88000001	90000000	0.7661685
chr5	90000001	92000000	0.7487875
chr5	92000001	94000000	0.7815555
chr5	94000001	96000000	0.7730985
chr5	96000001	98000000	0.7863875
chr5	98000001	100000000	0.736389
chr5	100000001	102000000	0.7745185
chr5	102000001	104000000	0.788097
chr5	104000001	106000000	0.819084
chr5	106000001	108000000	0.776337
chr5	108000001	110000000	0.795414
chr5	110000001	112000000	0.7575955
chr5	112000001	114000000	0.729426
chr5	114000001	116000000	0.786149
chr5	116000001	118000000	0.7537065
chr5	118000001	120000000	0.7190565
chr5	120000001	122000000	0.7395115
chr5	122000001	124000000	0.745576
chr5	124000001	126000000	0.714309
chr5	126000001	128000000	0.7249245
chr5	128000001	130000000	0.7429945
chr5	130000001	132000000	0.7343345
chr5	132000001	134000000	0.711126
chr5	134000001	136000000	0.690979
chr5	136000001	138000000	0.685496
chr5	138000001	140000000	0.685849
chr5	140000001	142000000	0.706685
chr5	142000001	144000000	0.681588
chr5	144000001	146000000	0.6860885
chr5	146000001	148000000	0.686881
chr5	148000001	150000000	0.7092785
chr5	150000001	152000000	0.7169165
chr5	152000001	154000000	0.6968375
chr5	154000001	156000000	0.676462
chr5	156000001	158000000	0.694067
chr5	158000001	160000000	0.662452
chr5	160000001	162000000	0.624568
chr5	162000001	164000000	0.580684
chr5	164000001	166000000	0.649333
chr5	166000001	168000000	0.617755
chr5	168000001	170000000	0.6015525
chr5	170000001	172000000	0.630138
chr5	172000001	174000000	0.559356
chr5	174000001	176000000	0.579351
chr5	176000001	178000000	0.609767
chr5	178000001	180000000	0.7470455
chr5	180000001	182000000	0.693589
chr5	182000001	184000000	0.686415
chr5	184000001	186000000	0.702559
chr5	186000001	188000000	0.6419075
chr5	188000001	190000000	0.6570335
chr5	190000001	192000000	0.674586
chr5	192000001	194000000	0.66419
chr5	194000001	196000000	0.698031
chr5	196000001	198000000	0.714317
chr5	198000001	200000000	0.7397765
chr5	200000001	202000000	0.673423
chr5	202000001	204000000	0.649497
chr5	204000001	206000000	0.6434315
chr5	206000001	208000000	0.662927
chr5	208000001	210000000	0.6346815
chr5	210000001	212000000	0.6632865
chr5	212000001	214000000	0.6591315
chr5	214000001	216000000	0.606327
chr5	216000001	218000000	0.6482515
chr5	218000001	220000000	0.670381
chr5	220000001	222000000	0.589971
chr5	222000001	224000000	0.6006615
chr5	224000001	226000000	0.599029
chr5	226000001	228000000	0.6194955
chr5	228000001	230000000	0.5747055
chr5	230000001	232000000	0.5478465
chr5	232000001	234000000	0.5454715
chr5	234000001	236000000	0.5227195
chr5	236000001	238000000	0.5087075
chr5	238000001	240000000	0.54143
chr5	240000001	242000000	0.50349
chr5	242000001	242110621	0.029144
chr6	1	2000000	0.487071
chr6	2000001	4000000	0.522138
chr6	4000001	6000000	0.5510035
chr6	6000001	8000000	0.584427
chr6	8000001	10000000	0.566617
chr6	10000001	12000000	0.5996785
chr6	12000001	14000000	0.6093525
chr6	14000001	16000000	0.6214205
chr6	16000001	18000000	0.587335
chr6	18000001	20000000	0.650914
chr6	20000001	22000000	0.6376065
chr6	22000001	24000000	0.65232
chr6	24000001	26000000	0.679036
chr6	26000001	28000000	0.7318465
chr6	28000001	30000000	0.684224
chr6	30000001	32000000	0.6849585
chr6	32000001	34000000	0.71272
chr6	34000001	36000000	0.7153045
chr6	36000001	38000000	0.712243
chr6	38000001	40000000	0.672253
chr6	40000001	42000000	0.73501
chr6	42000001	44000000	0.7339335
chr6	44000001	46000000	0.7421855
chr6	46000001	48000000	0.746963
chr6	48000001	50000000	0.736739
chr6	50000001	52000000	0.7639385
chr6	52000001	54000000	0.7640355
chr6	54000001	56000000	0.720834
chr6	56000001	58000000	0.7256445
chr6	58000001	60000000	0.712721
chr6	60000001	62000000	0.7654585
chr6	62000001	64000000	0.735133
chr6	64000001	66000000	0.7780745
chr6	66000001	68000000	0.738528
chr6	68000001	70000000	0.7643045
chr6	70000001	72000000	0.7469725
chr6	72000001	74000000	0.747258
chr6	74000001	76000000	0.7300865
chr6	76000001	78000000	0.7207515
chr6	78000001	80000000	0.7904
chr6	80000001	82000000	0.795761
chr6	82000001	84000000	0.7518645
chr6	84000001	86000000	0.7697715
chr6	86000001	88000000	0.795451
chr6	88000001	90000000	0.677664
chr6	90000001	92000000	0.7949815
chr6	92000001	94000000	0.782808
chr6	94000001	96000000	0.7753585
chr6	96000001	98000000	0.8014985
chr6	98000001	100000000	0.743323
chr6	100000001	102000000	0.794416
chr6	102000001	104000000	0.7846235
chr6	104000001	106000000	0.765407
chr6	106000001	108000000	0.6987645
chr6	108000001	110000000	0.7770155
chr6	110000001	112000000	0.778811
chr6	112000001	114000000	0.7407995
chr6	114000001	116000000	0.76472
chr6	116000001	118000000	0.7833875
chr6	118000001	120000000	0.7691385
chr6	120000001	122000000	0.74438
chr6	122000001	124000000	0.745913
chr6	124000001	126000000	0.7807235
chr6	126000001	128000000	0.783123
chr6	128000001	130000000	0.77456
chr6	130000001	132000000	0.7815705
chr6	132000001	134000000	0.782156
chr6	134000001	136000000	0.803302
chr6	136000001	138000000	0.7560205
chr6	138000001	140000000	0.732328
chr6	140000001	142000000	0.7793395
chr6	142000001	144000000	0.7974525
chr6	144000001	146000000	0.7812425
chr6	146000001	148000000	0.8075785
chr6	148000001	150000000	0.7805435
chr6	150000001	152000000	0.786216
chr6	152000001	154000000	0.763219
chr6	154000001	156000000	0.67943
chr6	156000001	158000000	0.82403
chr6	158000001	160000000	0.8144255
chr6	160000001	162000000	0.764449
chr6	162000001	164000000	0.7588765
chr6	164000001	166000000	0.771807
chr6	166000001	168000000	0.6988385
chr6	168000001	170000000	0.745362
chr6	170000001	172000000	0.7417055
chr6	172000001	174000000	0.7285825
chr6	174000001	176000000	0.7783
chr6	176000001	178000000	0.7104805
chr6	178000001	180000000	0.7276595
chr6	180000001	182000000	0.7281295
chr6	182000001	184000000	0.7732745
chr6	184000001	186000000	0.7246475
chr6	186000001	188000000	0.7490325
chr6	188000001	190000000	0.6968
chr6	190000001	192000000	0.760694
chr6	192000001	194000000	0.726053
chr6	194000001	196000000	0.6822805
chr6	196000001	198000000	0.7182235
chr6	198000001	200000000	0.7325205
chr6	200000001	202000000	0.7321275
chr6	202000001	204000000	0.6690835
chr6	204000001	206000000	0.694872
chr6	206000001	208000000	0.676929
chr6	208000001	210000000	0.609064
chr6	210000001	212000000	0.658439
chr6	212000001	214000000	0.672746
chr6	214000001	216000000	0.677209
chr6	216000001	218000000	0.566592
chr6	218000001	220000000	0.629909
chr6	220000001	222000000	0.6398015
chr6	222000001	224000000	0.61781
chr6	224000001	226000000	0.630003
chr6	226000001	228000000	0.634424
chr6	228000001	230000000	0.54929
chr6	230000001	232000000	0.5170745
chr6	232000001	233953896	0.5064435
chr7	1	2000000	0.611919
chr7	2000001	4000000	0.56504
chr7	4000001	6000000	0.5955965
chr7	6000001	8000000	0.6627075
chr7	8000001	10000000	0.6771705
chr7	10000001	12000000	0.74143
chr7	12000001	14000000	0.7146655
chr7	14000001	16000000	0.737234
chr7	16000001	18000000	0.8129145
chr7	18000001	20000000	0.7666555
chr7	20000001	22000000	0.7542395
chr7	22000001	24000000	0.730236
chr7	24000001	26000000	0.8024
chr7	26000001	28000000	0.7914805
chr7	28000001	30000000	0.8095135
chr7	30000001	32000000	0.8034875
chr7	32000001	34000000	0.7614965
chr7	34000001	36000000	0.810826
chr7	36000001	38000000	0.802082
chr7	38000001	40000000	0.779812
chr7	40000001	42000000	0.7835025
chr7	42000001	44000000	0.6859995
chr7	44000001	46000000	0.7720525
chr7	46000001	48000000	0.789584
chr7	48000001	50000000	0.744328
chr7	50000001	52000000	0.7707845
chr7	52000001	54000000	0.7720145
chr7	54000001	56000000	0.761391
chr7	56000001	58000000	0.7678695
chr7	58000001	60000000	0.751756
chr7	60000001	62000000	0.7810165
chr7	62000001	64000000	0.700998
chr7	64000001	66000000	0.712798
chr7	66000001	68000000	0.7494395
chr7	68000001	70000000	0.713356
chr7	70000001	72000000	0.7330795
chr7	72000001	74000000	0.7228395
chr7	74000001	76000000	0.7639145
chr7	76000001	78000000	0.734453
chr7	78000001	80000000	0.7037175
chr7	80000001	82000000	0.710565
chr7	82000001	84000000	0.7447135
chr7	84000001	86000000	0.783075
chr7	86000001	88000000	0.760865
chr7	88000001	90000000	0.7410515
chr7	90000001	92000000	0.7545525
chr7	92000001	94000000	0.776954
chr7	94000001	96000000	0.7470105
chr7	96000001	98000000	0.767695
chr7	98000001	100000000	0.7228515
chr7	100000001	102000000	0.771955
chr7	102000001	104000000	0.736879
chr7	104000001	106000000	0.748914
chr7	106000001	108000000	0.7197325
chr7	108000001	110000000	0.7376885
chr7	110000001	112000000	0.770357
chr7	112000001	114000000	0.7515935
chr7	114000001	116000000	0.7463565
chr7	116000001	118000000	0.744722
chr7	118000001	120000000	0.7495015
chr7	120000001	122000000	0.753557
chr7	122000001	124000000	0.832851
chr7	124000001	126000000	0.702045
chr7	126000001	128000000	0.8102395
chr7	128000001	130000000	0.768723
chr7	130000001	132000000	0.756419
chr7	132000001	134000000	0.7597315
chr7	134000001	136000000	0.7725065
chr7	136000001	138000000	0.7133985
chr7	138000001	140000000	0.6740655
chr7	140000001	142000000	0.82093
chr7	142000001	144000000	0.8109305
chr7	144000001	146000000	0.7868455
chr7	146000001	148000000	0.762605
chr7	148000001	150000000	0.796939
chr7	150000001	152000000	0.7610295
chr7	152000001	154000000	0.7243455
chr7	154000001	156000000	0.7489515
chr7	156000001	158000000	0.5804985
chr7	158000001	160000000	0.6212205
chr7	160000001	162000000	0.5857275
chr7	162000001	164000000	0.577082
chr7	164000001	166000000	0.5509025
chr7	166000001	168000000	0.5766355
chr7	168000001	170000000	0.586382
chr7	170000001	172000000	0.5846815
chr7	172000001	174000000	0.630163
chr7	174000001	176000000	0.61563
chr7	176000001	178000000	0.6083485
chr7	178000001	180000000	0.643146
chr7	180000001	182000000	0.654583
chr7	182000001	184000000	0.625939
chr7	184000001	186000000	0.6607625
chr7	186000001	188000000	0.6230355
chr7	188000001	190000000	0.632199
chr7	190000001	192000000	0.659724
chr7	192000001	194000000	0.644381
chr7	194000001	196000000	0.669117
chr7	196000001	198000000	0.643936
chr7	198000001	200000000	0.648311
chr7	200000001	202000000	0.6392835
chr7	202000001	204000000	0.68843
chr7	204000001	206000000	0.6531165
chr7	206000001	208000000	0.6837935
chr7	208000001	210000000	0.681317
chr7	210000001	212000000	0.664734
chr7	212000001	214000000	0.663953
chr7	214000001	216000000	0.714708
chr7	216000001	218000000	0.692014
chr7	218000001	220000000	0.6639735
chr7	220000001	222000000	0.6335325
chr7	222000001	224000000	0.6555475
chr7	224000001	226000000	0.5530715
chr7	226000001	228000000	0.55176
chr7	228000001	229773019	0.469396
chr8	1	2000000	0.601477
chr8	2000001	4000000	0.669978
chr8	4000001	6000000	0.665854
chr8	6000001	8000000	0.6873985
chr8	8000001	10000000	0.7326705
chr8	10000001	12000000	0.640205
chr8	12000001	14000000	0.6291255
chr8	14000001	16000000	0.678604
chr8	16000001	18000000	0.6891575
chr8	18000001	20000000	0.7009225
chr8	20000001	22000000	0.6585175
chr8	22000001	24000000	0.726067
chr8	24000001	26000000	0.709997
chr8	26000001	28000000	0.7514565
chr8	28000001	30000000	0.687408
chr8	30000001	32000000	0.724013
chr8	32000001	34000000	0.7015705
chr8	34000001	36000000	0.7125475
chr8	36000001	38000000	0.730102
chr8	38000001	40000000	0.787313
chr8	40000001	42000000	0.8263915
chr8	42000001	44000000	0.7531645
chr8	44000001	46000000	0.7591015
chr8	46000001	48000000	0.7811435
chr8	48000001	50000000	0.763891
chr8	50000001	52000000	0.7921285
chr8	52000001	54000000	0.761645
chr8	54000001	56000000	0.740794
chr8	56000001	58000000	0.7727485
chr8	58000001	60000000	0.8176835
chr8	60000001	62000000	0.7578245
chr8	62000001	64000000	0.7232135
chr8	64000001	66000000	0.7915785
chr8	66000001	68000000	0.8301725
chr8	68000001	70000000	0.8248265
chr8	70000001	72000000	0.838776
chr8	72000001	74000000	0.8087625
chr8	74000001	76000000	0.830608
chr8	76000001	78000000	0.822163
chr8	78000001	80000000	0.808683
chr8	80000001	82000000	0.8321415
chr8	82000001	84000000	0.8420675
chr8	84000001	86000000	0.811368
chr8	86000001	88000000	0.83457
chr8	88000001	90000000	0.79672
chr8	90000001	92000000	0.7649685
chr8	92000001	94000000	0.814337
chr8	94000001	96000000	0.7748705
chr8	96000001	98000000	0.7757685
chr8	98000001	100000000	0.7833405
chr8	100000001	102000000	0.828842
chr8	102000001	104000000	0.633036
chr8	104000001	106000000	0.7621845
chr8	106000001	108000000	0.8058505
chr8	108000001	110000000	0.835544
chr8	110000001	112000000	0.836579
chr8	112000001	114000000	0.806888
chr8	114000001	116000000	0.7556385
chr8	116000001	118000000	0.7248175
chr8	118000001	120000000	0.776751
chr8	120000001	122000000	0.80117
chr8	122000001	124000000	0.7392235
chr8	124000001	126000000	0.793636
chr8	126000001	128000000	0.7424495
chr8	128000001	130000000	0.7400985
chr8	130000001	132000000	0.735243
chr8	132000001	134000000	0.771291
chr8	134000001	136000000	0.7681555
chr8	136000001	138000000	0.780733
chr8	138000001	140000000	0.6989835
chr8	140000001	142000000	0.7321285
chr8	142000001	144000000	0.7126065
chr8	144000001	146000000	0.7078915
chr8	146000001	148000000	0.6541675
chr8	148000001	150000000	0.727582
chr8	150000001	152000000	0.7366915
chr8	152000001	154000000	0.762985
chr8	154000001	156000000	0.7640565
chr8	156000001	158000000	0.752305
chr8	158000001	160000000	0.708334
chr8	160000001	162000000	0.6961325
chr8	162000001	164000000	0.689831
chr8	164000001	166000000	0.720994
chr8	166000001	168000000	0.735156
chr8	168000001	170000000	0.72345
chr8	170000001	172000000	0.639859
chr8	172000001	174000000	0.678389
chr8	174000001	176000000	0.6037485
chr8	176000001	178000000	0.724711
chr8	178000001	180000000	0.721244
chr8	180000001	182000000	0.700652
chr8	182000001	184000000	0.7034135
chr8	184000001	186000000	0.6662715
chr8	186000001	188000000	0.668356
chr8	188000001	190000000	0.6192265
chr8	190000001	192000000	0.6436895
chr8	192000001	194000000	0.6386175
chr8	194000001	196000000	0.6296985
chr8	196000001	198000000	0.597801
chr8	198000001	200000000	0.5750895
chr8	200000001	202000000	0.5755865
chr8	202000001	204000000	0.533044
chr8	204000001	206000000	0.562471
chr8	206000001	208000000	0.568962
chr8	208000001	210000000	0.5831525
chr8	210000001	212000000	0.5576935
chr8	212000001	212240622	0.0593335
chr9	1	2000000	0.619619
chr9	2000001	4000000	0.6072215
chr9	4000001	6000000	0.6841535
chr9	6000001	8000000	0.7056825
chr9	8000001	10000000	0.8164435
chr9	10000001	12000000	0.772439
chr9	12000001	14000000	0.8208225
chr9	14000001	16000000	0.7213655
chr9	16000001	18000000	0.6658795
chr9	18000001	20000000	0.7804435
chr9	20000001	22000000	0.786011
chr9	22000001	24000000	0.795858
chr9	24000001	26000000	0.8151445
chr9	26000001	28000000	0.7336155
chr9	28000001	30000000	0.7885235
chr9	30000001	32000000	0.769439
chr9	32000001	34000000	0.7513965
chr9	34000001	36000000	0.821216
chr9	36000001	38000000	0.7997575
chr9	38000001	40000000	0.8101965
chr9	40000001	42000000	0.852211
chr9	42000001	44000000	0.78262
chr9	44000001	46000000	0.77644
chr9	46000001	48000000	0.8060755
chr9	48000001	50000000	0.766296
chr9	50000001	52000000	0.8061265
chr9	52000001	54000000	0.808321
chr9	54000001	56000000	0.7717595
chr9	56000001	58000000	0.7956005
chr9	58000001	60000000	0.8059065
chr9	60000001	62000000	0.7623425
chr9	62000001	64000000	0.7668675
chr9	64000001	66000000	0.75298
chr9	66000001	68000000	0.7626785
chr9	68000001	70000000	0.746504
chr9	70000001	72000000	0.8036425
chr9	72000001	74000000	0.8061165
chr9	74000001	76000000	0.7962445
chr9	76000001	78000000	0.8000195
chr9	78000001	80000000	0.8237355
chr9	80000001	82000000	0.7807535
chr9	82000001	84000000	0.7597225
chr9	84000001	86000000	0.771756
chr9	86000001	88000000	0.794621
chr9	88000001	90000000	0.786124
chr9	90000001	92000000	0.859317
chr9	92000001	94000000	0.7585815
chr9	94000001	96000000	0.7328655
chr9	96000001	98000000	0.759364
chr9	98000001	100000000	0.7487035
chr9	100000001	102000000	0.7849955
chr9	102000001	104000000	0.8030675
chr9	104000001	106000000	0.736293
chr9	106000001	108000000	0.8054035
chr9	108000001	110000000	0.717325
chr9	110000001	112000000	0.7726505
chr9	112000001	114000000	0.7757115
chr9	114000001	116000000	0.719937
chr9	116000001	118000000	0.7340695
chr9	118000001	120000000	0.7391525
chr9	120000001	122000000	0.7262065
chr9	122000001	124000000	0.8108315
chr9	124000001	126000000	0.7527755
chr9	126000001	128000000	0.7573145
chr9	128000001	130000000	0.7930405
chr9	130000001	132000000	0.7394935
chr9	132000001	134000000	0.772
chr9	134000001	136000000	0.7871285
chr9	136000001	138000000	0.7441475
chr9	138000001	140000000	0.7470715
chr9	140000001	142000000	0.7834325
chr9	142000001	144000000	0.7429695
chr9	144000001	146000000	0.7603025
chr9	146000001	148000000	0.776616
chr9	148000001	150000000	0.7315765
chr9	150000001	152000000	0.7703035
chr9	152000001	154000000	0.723648
chr9	154000001	156000000	0.7000425
chr9	156000001	158000000	0.6972685
chr9	158000001	160000000	0.688955
chr9	160000001	162000000	0.723786
chr9	162000001	164000000	0.6991905
chr9	164000001	166000000	0.7318955
chr9	166000001	168000000	0.7083915
chr9	168000001	170000000	0.7006615
chr9	170000001	172000000	0.695932
chr9	172000001	174000000	0.6725685
chr9	174000001	176000000	0.6725705
chr9	176000001	178000000	0.6692905
chr9	178000001	180000000	0.662281
chr9	180000001	182000000	0.637532
chr9	182000001	184000000	0.6872965
chr9	184000001	186000000	0.6629595
chr9	186000001	188000000	0.629984
chr9	188000001	190000000	0.6445525
chr9	190000001	192000000	0.6175055
chr9	192000001	194000000	0.6181445
chr9	194000001	196000000	0.6371895
chr9	196000001	198000000	0.642058
chr9	198000001	200000000	0.5782265
chr9	200000001	202000000	0.5663255
chr9	202000001	204000000	0.5616365
chr9	204000001	206000000	0.567391
chr9	206000001	208000000	0.596315
chr9	208000001	210000000	0.5606945
chr9	210000001	211159933	0.297009
chr10	1	2000000	0.5209505
chr10	2000001	4000000	0.528305
chr10	4000001	6000000	0.586232
chr10	6000001	8000000	0.6003945
chr10	8000001	10000000	0.6023455
chr10	10000001	12000000	0.6280365
chr10	12000001	14000000	0.5948895
chr10	14000001	16000000	0.600399
chr10	16000001	18000000	0.592118
chr10	18000001	20000000	0.674295
chr10	20000001	22000000	0.5955745
chr10	22000001	24000000	0.5930915
chr10	24000001	26000000	0.546218
chr10	26000001	28000000	0.6268905
chr10	28000001	30000000	0.6258365
chr10	30000001	32000000	0.5868725
chr10	32000001	34000000	0.6373465
chr10	34000001	36000000	0.6276225
chr10	36000001	38000000	0.629178
chr10	38000001	40000000	0.672617
chr10	40000001	42000000	0.6269695
chr10	42000001	44000000	0.6050885
chr10	44000001	46000000	0.667719
chr10	46000001	48000000	0.6982495
chr10	48000001	50000000	0.6647525
chr10	50000001	52000000	0.6822625
chr10	52000001	54000000	0.6750475
chr10	54000001	56000000	0.734749
chr10	56000001	58000000	0.789987
chr10	58000001	60000000	0.7210715
chr10	60000001	62000000	0.688529
chr10	62000001	64000000	0.7264345
chr10	64000001	66000000	0.8028015
chr10	66000001	68000000	0.6828985
chr10	68000001	70000000	0.572066
chr10	70000001	72000000	0.6544105
chr10	72000001	74000000	0.6753495
chr10	74000001	76000000	0.7286975
chr10	76000001	78000000	0.695356
chr10	78000001	80000000	0.6847955
chr10	80000001	82000000	0.673116
chr10	82000001	84000000	0.715846
chr10	84000001	86000000	0.7164245
chr10	86000001	88000000	0.738284
chr10	88000001	90000000	0.7681275
chr10	90000001	92000000	0.7696385
chr10	92000001	94000000	0.717282
chr10	94000001	96000000	0.786237
chr10	96000001	98000000	0.7806925
chr10	98000001	100000000	0.7746275
chr10	100000001	102000000	0.7714295
chr10	102000001	104000000	0.7844905
chr10	104000001	106000000	0.831566
chr10	106000001	108000000	0.800465
chr10	108000001	110000000	0.806572
chr10	110000001	112000000	0.7574505
chr10	112000001	114000000	0.7943575
chr10	114000001	116000000	0.8227915
chr10	116000001	118000000	0.819267
chr10	118000001	120000000	0.820241
chr10	120000001	122000000	0.8226465
chr10	122000001	124000000	0.8065535
chr10	124000001	126000000	0.821372
chr10	126000001	128000000	0.7750105
chr10	128000001	130000000	0.822579
chr10	130000001	132000000	0.8256555
chr10	132000001	134000000	0.769289
chr10	134000001	136000000	0.7711635
chr10	136000001	138000000	0.8301595
chr10	138000001	140000000	0.767336
chr10	140000001	142000000	0.8172255
chr10	142000001	144000000	0.8330165
chr10	144000001	146000000	0.8657755
chr10	146000001	148000000	0.872474
chr10	148000001	150000000	0.766572
chr10	150000001	152000000	0.816161
chr10	152000001	154000000	0.8421805
chr10	154000001	156000000	0.8426045
chr10	156000001	158000000	0.798485
chr10	158000001	160000000	0.811622
chr10	160000001	162000000	0.7808955
chr10	162000001	164000000	0.8382065
chr10	164000001	166000000	0.7915895
chr10	166000001	168000000	0.8435735
chr10	168000001	170000000	0.8093875
chr10	170000001	172000000	0.7690435
chr10	172000001	174000000	0.759624
chr10	174000001	176000000	0.7994685
chr10	176000001	178000000	0.7220245
chr10	178000001	180000000	0.8115205
chr10	180000001	182000000	0.724988
chr10	182000001	184000000	0.750812
chr10	184000001	186000000	0.710899
chr10	186000001	188000000	0.7502295
chr10	188000001	190000000	0.7467335
chr10	190000001	192000000	0.7452735
chr10	192000001	194000000	0.734043
chr10	194000001	196000000	0.672407
chr10	196000001	198000000	0.6939635
chr10	198000001	200000000	0.63789
chr10	200000001	202000000	0.678002
chr10	202000001	202266642	0.0793595
chr11	1	2000000	0.534766
chr11	2000001	4000000	0.5856445
chr11	4000001	6000000	0.640504
chr11	6000001	8000000	0.604125
chr11	8000001	10000000	0.6245175
chr11	10000001	12000000	0.6210235
chr11	12000001	14000000	0.658489
chr11	14000001	16000000	0.6059035
chr11	16000001	18000000	0.624182
chr11	18000001	20000000	0.6474965
chr11	20000001	22000000	0.6386125
chr11	22000001	24000000	0.618609
chr11	24000001	26000000	0.6652465
chr11	26000001	28000000	0.609742
chr11	28000001	30000000	0.528101
chr11	30000001	32000000	0.567525
chr11	32000001	34000000	0.52462
chr11	34000001	36000000	0.615498
chr11	36000001	38000000	0.5822955
chr11	38000001	40000000	0.614496
chr11	40000001	42000000	0.594387
chr11	42000001	44000000	0.6105715
chr11	44000001	46000000	0.591915
chr11	46000001	48000000	0.558432
chr11	48000001	50000000	0.552834
chr11	50000001	52000000	0.583841
chr11	52000001	54000000	0.6576055
chr11	54000001	56000000	0.6428195
chr11	56000001	58000000	0.791289
chr11	58000001	60000000	0.766139
chr11	60000001	62000000	0.6880425
chr11	62000001	64000000	0.7524885
chr11	64000001	66000000	0.765129
chr11	66000001	68000000	0.7440125
chr11	68000001	70000000	0.8182595
chr11	70000001	72000000	0.7568615
chr11	72000001	74000000	0.749136
chr11	74000001	76000000	0.7749575
chr11	76000001	78000000	0.707026
chr11	78000001	80000000	0.786982
chr11	80000001	82000000	0.6564075
chr11	82000001	84000000	0.7502495
chr11	84000001	86000000	0.723896
chr11	86000001	88000000	0.689648
chr11	88000001	90000000	0.757256
chr11	90000001	92000000	0.737927
chr11	92000001	94000000	0.7061925
chr11	94000001	96000000	0.776676
chr11	96000001	98000000	0.8165255
chr11	98000001	100000000	0.7050675
chr11	100000001	102000000	0.7359195
chr11	102000001	104000000	0.754831
chr11	104000001	106000000	0.737428
chr11	106000001	108000000	0.732559
chr11	108000001	110000000	0.766224
chr11	110000001	112000000	0.7506215
chr11	112000001	114000000	0.7552895
chr11	114000001	116000000	0.712382
chr11	116000001	118000000	0.7566915
chr11	118000001	120000000	0.730463
chr11	120000001	122000000	0.7383425
chr11	122000001	124000000	0.7313865
chr11	124000001	126000000	0.7545045
chr11	126000001	128000000	0.7059955
chr11	128000001	130000000	0.7420905
chr11	130000001	132000000	0.7185655
chr11	132000001	134000000	0.703774
chr11	134000001	136000000	0.7095975
chr11	136000001	138000000	0.767472
chr11	138000001	140000000	0.73392
chr11	140000001	142000000	0.7000775
chr11	142000001	144000000	0.690717
chr11	144000001	146000000	0.69532
chr11	146000001	148000000	0.6951725
chr11	148000001	150000000	0.7085975
chr11	150000001	152000000	0.6943245
chr11	152000001	154000000	0.7169475
chr11	154000001	156000000	0.733486
chr11	156000001	158000000	0.6965825
chr11	158000001	160000000	0.69805
chr11	160000001	162000000	0.6867065
chr11	162000001	164000000	0.65852
chr11	164000001	166000000	0.6551855
chr11	166000001	168000000	0.7094245
chr11	168000001	170000000	0.684094
chr11	170000001	172000000	0.7002445
chr11	172000001	174000000	0.641309
chr11	174000001	176000000	0.675641
chr11	176000001	178000000	0.6079435
chr11	178000001	180000000	0.6244035
chr11	180000001	182000000	0.6183345
chr11	182000001	184000000	0.571722
chr11	184000001	186000000	0.536705
chr11	186000001	188000000	0.5981755
chr11	188000001	190000000	0.5938315
chr11	190000001	192000000	0.5599205
chr11	192000001	194000000	0.533763
chr11	194000001	196000000	0.545989
chr11	196000001	198000000	0.486845
chr11	198000001	200000000	0.498319
chr11	200000001	201785181	0.442743
chr12	1	2000000	0.699599
chr12	2000001	4000000	0.6917085
chr12	4000001	6000000	0.7120015
chr12	6000001	8000000	0.664222
chr12	8000001	10000000	0.7242555
chr12	10000001	12000000	0.690023
chr12	12000001	14000000	0.7625625
chr12	14000001	16000000	0.752017
chr12	16000001	18000000	0.683006
chr12	18000001	20000000	0.729128
chr12	20000001	22000000	0.7904215
chr12	22000001	24000000	0.747315
chr12	24000001	26000000	0.8318965
chr12	26000001	28000000	0.7800405
chr12	28000001	30000000	0.791047
chr12	30000001	32000000	0.811872
chr12	32000001	34000000	0.8094645
chr12	34000001	36000000	0.77603
chr12	36000001	38000000	0.781234
chr12	38000001	40000000	0.8031155
chr12	40000001	42000000	0.741612
chr12	42000001	44000000	0.6398675
chr12	44000001	46000000	0.744902
chr12	46000001	48000000	0.784268
chr12	48000001	50000000	0.819467
chr12	50000001	52000000	0.7921215
chr12	52000001	54000000	0.7309185
chr12	54000001	56000000	0.819658
chr12	56000001	58000000	0.7660255
chr12	58000001	60000000	0.8001735
chr12	60000001	62000000	0.772406
chr12	62000001	64000000	0.7651555
chr12	64000001	66000000	0.763781
chr12	66000001	68000000	0.7445165
chr12	68000001	70000000	0.7351515
chr12	70000001	72000000	0.7778335
chr12	72000001	74000000	0.773357
chr12	74000001	76000000	0.77135
chr12	76000001	78000000	0.782965
chr12	78000001	80000000	0.725758
chr12	80000001	82000000	0.778274
chr12	82000001	84000000	0.7558985
chr12	84000001	86000000	0.750145
chr12	86000001	88000000	0.757332
chr12	88000001	90000000	0.734901
chr12	90000001	92000000	0.7204465
chr12	92000001	94000000	0.7128155
chr12	94000001	96000000	0.7617215
chr12	96000001	98000000	0.6990575
chr12	98000001	100000000	0.7674825
chr12	100000001	102000000	0.754658
chr12	102000001	104000000	0.756133
chr12	104000001	106000000	0.734855
chr12	106000001	108000000	0.726737
chr12	108000001	110000000	0.7389315
chr12	110000001	112000000	0.7049555
chr12	112000001	114000000	0.7197125
chr12	114000001	116000000	0.711282
chr12	116000001	118000000	0.6943265
chr12	118000001	120000000	0.694728
chr12	120000001	122000000	0.7679435
chr12	122000001	124000000	0.7469155
chr12	124000001	126000000	0.732931
chr12	126000001	128000000	0.756745
chr12	128000001	130000000	0.722853
chr12	130000001	132000000	0.7116615
chr12	132000001	134000000	0.7631015
chr12	134000001	136000000	0.6661835
chr12	136000001	138000000	0.706596
chr12	138000001	140000000	0.6993855
chr12	140000001	142000000	0.6718695
chr12	142000001	144000000	0.716329
chr12	144000001	146000000	0.711884
chr12	146000001	148000000	0.6934975
chr12	148000001	150000000	0.6976145
chr12	150000001	152000000	0.699387
chr12	152000001	154000000	0.655206
chr12	154000001	156000000	0.685314
chr12	156000001	158000000	0.6854325
chr12	158000001	160000000	0.6160015
chr12	160000001	162000000	0.630357
chr12	162000001	164000000	0.644701
chr12	164000001	166000000	0.637856
chr12	166000001	168000000	0.6274735
chr12	168000001	170000000	0.6189665
chr12	170000001	172000000	0.6377765
chr12	172000001	174000000	0.619821
chr12	174000001	176000000	0.605412
chr12	176000001	178000000	0.6069665
chr12	178000001	180000000	0.550297
chr12	180000001	182000000	0.560238
chr12	182000001	184000000	0.565246
chr12	184000001	185072483	0.268323
chr13	1	2000000	0.566526
chr13	2000001	4000000	0.590425
chr13	4000001	6000000	0.5857375
chr13	6000001	8000000	0.620926
chr13	8000001	10000000	0.6812595
chr13	10000001	12000000	0.7499645
chr13	12000001	14000000	0.694307
chr13	14000001	16000000	0.706425
chr13	16000001	18000000	0.7265255
chr13	18000001	20000000	0.7240825
chr13	20000001	22000000	0.7889435
chr13	22000001	24000000	0.752178
chr13	24000001	26000000	0.7608105
chr13	26000001	28000000	0.7777005
chr13	28000001	30000000	0.759448
chr13	30000001	32000000	0.7257185
chr13	32000001	34000000	0.7124135
chr13	34000001	36000000	0.7452455
chr13	36000001	38000000	0.7374615
chr13	38000001	40000000	0.7140645
chr13	40000001	42000000	0.7428255
chr13	42000001	44000000	0.7472305
chr13	44000001	46000000	0.726173
chr13	46000001	48000000	0.714822
chr13	48000001	50000000	0.5477435
chr13	50000001	52000000	0.52533
chr13	52000001	54000000	0.5664005
chr13	54000001	56000000	0.565407
chr13	56000001	58000000	0.5799485
chr13	58000001	60000000	0.5969385
chr13	60000001	62000000	0.597842
chr13	62000001	64000000	0.634654
chr13	64000001	66000000	0.6485975
chr13	66000001	68000000	0.6519455
chr13	68000001	70000000	0.683813
chr13	70000001	72000000	0.6330565
chr13	72000001	74000000	0.668063
chr13	74000001	76000000	0.6748955
chr13	76000001	78000000	0.6820275
chr13	78000001	80000000	0.68912
chr13	80000001	82000000	0.6910735
chr13	82000001	84000000	0.676901
chr13	84000001	86000000	0.7122075
chr13	86000001	88000000	0.738751
chr13	88000001	90000000	0.718316
chr13	90000001	92000000	0.750225
chr13	92000001	94000000	0.7119975
chr13	94000001	96000000	0.707885
chr13	96000001	98000000	0.734767
chr13	98000001	100000000	0.776965
chr13	100000001	102000000	0.7073415
chr13	102000001	104000000	0.7700405
chr13	104000001	106000000	0.726273
chr13	106000001	108000000	0.756333
chr13	108000001	110000000	0.7481315
chr13	110000001	112000000	0.6716545
chr13	112000001	114000000	0.7856595
chr13	114000001	116000000	0.764565
chr13	116000001	118000000	0.7562335
chr13	118000001	120000000	0.7830155
chr13	120000001	122000000	0.7776675
chr13	122000001	124000000	0.776991
chr13	124000001	126000000	0.815065
chr13	126000001	128000000	0.7657005
chr13	128000001	130000000	0.760972
chr13	130000001	132000000	0.81005
chr13	132000001	134000000	0.7985415
chr13	134000001	136000000	0.79082
chr13	136000001	138000000	0.8164635
chr13	138000001	140000000	0.7857825
chr13	140000001	142000000	0.8469855
chr13	142000001	144000000	0.8201045
chr13	144000001	146000000	0.807853
chr13	146000001	148000000	0.7952635
chr13	148000001	150000000	0.72533
chr13	150000001	152000000	0.6950965
chr13	152000001	154000000	0.7089805
chr13	154000001	156000000	0.7453775
chr13	156000001	158000000	0.7852435
chr13	158000001	160000000	0.783415
chr13	160000001	162000000	0.7300955
chr13	162000001	164000000	0.722899
chr13	164000001	166000000	0.7513705
chr13	166000001	168000000	0.6731675
chr13	168000001	170000000	0.632056
chr13	170000001	172000000	0.663884
chr13	172000001	174000000	0.698083
chr13	174000001	176000000	0.6386025
chr13	176000001	178000000	0.6209605
chr13	178000001	178776135	0.2083385
chr14	1	2000000	0.7460465
chr14	2000001	4000000	0.706653
chr14	4000001	6000000	0.742417
chr14	6000001	8000000	0.6969945
chr14	8000001	10000000	0.7547505
chr14	10000001	12000000	0.732022
chr14	12000001	14000000	0.7169755
chr14	14000001	16000000	0.7331075
chr14	16000001	18000000	0.689754
chr14	18000001	20000000	0.754577
chr14	20000001	22000000	0.774984
chr14	22000001	24000000	0.688868
chr14	24000001	26000000	0.7240895
chr14	26000001	28000000	0.731121
chr14	28000001	30000000	0.8067125
chr14	30000001	32000000	0.801614
chr14	32000001	34000000	0.7896575
chr14	34000001	36000000	0.837028
chr14	36000001	38000000	0.817431
chr14	38000001	40000000	0.87299
chr14	40000001	42000000	0.7537445
chr14	42000001	44000000	0.7942145
chr14	44000001	46000000	0.7574365
chr14	46000001	48000000	0.8090505
chr14	48000001	50000000	0.8033585
chr14	50000001	52000000	0.7891875
chr14	52000001	54000000	0.7990235
chr14	54000001	56000000	0.823616
chr14	56000001	58000000	0.7914195
chr14	58000001	60000000	0.766392
chr14	60000001	62000000	0.773472
chr14	62000001	64000000	0.736485
chr14	64000001	66000000	0.809571
chr14	66000001	68000000	0.788177
chr14	68000001	70000000	0.744488
chr14	70000001	72000000	0.745858
chr14	72000001	74000000	0.748615
chr14	74000001	76000000	0.757446
chr14	76000001	78000000	0.8282305
chr14	78000001	80000000	0.7411895
chr14	80000001	82000000	0.7323515
chr14	82000001	84000000	0.742681
chr14	84000001	86000000	0.726501
chr14	86000001	88000000	0.782681
chr14	88000001	90000000	0.746387
chr14	90000001	92000000	0.714334
chr14	92000001	94000000	0.7437315
chr14	94000001	96000000	0.770316
chr14	96000001	98000000	0.7405005
chr14	98000001	100000000	0.7184595
chr14	100000001	102000000	0.741921
chr14	102000001	104000000	0.7308045
chr14	104000001	106000000	0.7514655
chr14	106000001	108000000	0.738052
chr14	108000001	110000000	0.7892195
chr14	110000001	112000000	0.6915095
chr14	112000001	114000000	0.723959
chr14	114000001	116000000	0.7667595
chr14	116000001	118000000	0.776897
chr14	118000001	120000000	0.774285
chr14	120000001	122000000	0.703682
chr14	122000001	124000000	0.7008245
chr14	124000001	126000000	0.7178145
chr14	126000001	128000000	0.704722
chr14	128000001	130000000	0.6841405
chr14	130000001	132000000	0.716588
chr14	132000001	134000000	0.729112
chr14	134000001	136000000	0.6948485
chr14	136000001	138000000	0.682745
chr14	138000001	140000000	0.66047
chr14	140000001	142000000	0.6951815
chr14	142000001	144000000	0.641681
chr14	144000001	146000000	0.6743995
chr14	146000001	148000000	0.683976
chr14	148000001	150000000	0.7118875
chr14	150000001	152000000	0.6791225
chr14	152000001	154000000	0.65107
chr14	154000001	156000000	0.6651715
chr14	156000001	158000000	0.5794175
chr14	158000001	160000000	0.657559
chr14	160000001	162000000	0.63132
chr14	162000001	164000000	0.5830265
chr14	164000001	166000000	0.531804
chr14	166000001	168000000	0.5747625
chr14	168000001	170000000	0.5943465
chr14	170000001	172000000	0.551499
chr14	172000001	174000000	0.549638
chr14	174000001	176000000	0.511103
chr14	176000001	176738993	0.197178
chr15	1	2000000	0.599069
chr15	2000001	4000000	0.612917
chr15	4000001	6000000	0.661423
chr15	6000001	8000000	0.5556375
chr15	8000001	10000000	0.641623
chr15	10000001	12000000	0.6001875
chr15	12000001	14000000	0.62631
chr15	14000001	16000000	0.5816445
chr15	16000001	18000000	0.6290185
chr15	18000001	20000000	0.626849
chr15	20000001	22000000	0.6509285
chr15	22000001	24000000	0.6758105
chr15	24000001	26000000	0.6085775
chr15	26000001	28000000	0.671743
chr15	28000001	30000000	0.681541
chr15	30000001	32000000	0.651757
chr15	32000001	34000000	0.69618
chr15	34000001	36000000	0.722803
chr15	36000001	38000000	0.7327645
chr15	38000001	40000000	0.6887695
chr15	40000001	42000000	0.6820295
chr15	42000001	44000000	0.6525115
chr15	44000001	46000000	0.7013855
chr15	46000001	48000000	0.744332
chr15	48000001	50000000	0.747686
chr15	50000001	52000000	0.759729
chr15	52000001	54000000	0.742197
chr15	54000001	56000000	0.7017725
chr15	56000001	58000000	0.6690395
chr15	58000001	60000000	0.7510025
chr15	60000001	62000000	0.724221
chr15	62000001	64000000	0.701315
chr15	64000001	66000000	0.691698
chr15	66000001	68000000	0.6991815
chr15	68000001	70000000	0.7102295
chr15	70000001	72000000	0.6873525
chr15	72000001	74000000	0.7134125
chr15	74000001	76000000	0.7072665
chr15	76000001	78000000	0.6832725
chr15	78000001	80000000	0.7312365
chr15	80000001	82000000	0.757188
chr15	82000001	84000000	0.7468635
chr15	84000001	86000000	0.76078
chr15	86000001	88000000	0.743026
chr15	88000001	90000000	0.7631045
chr15	90000001	92000000	0.8369585
chr15	92000001	94000000	0.751805
chr15	94000001	96000000	0.751441
chr15	96000001	98000000	0.8010735
chr15	98000001	100000000	0.792001
chr15	100000001	102000000	0.7858985
chr15	102000001	104000000	0.7903885
chr15	104000001	106000000	0.7828935
chr15	106000001	108000000	0.786581
chr15	108000001	110000000	0.739033
chr15	110000001	112000000	0.666143
chr15	112000001	114000000	0.7883745
chr15	114000001	116000000	0.793954
chr15	116000001	118000000	0.748477
chr15	118000001	120000000	0.8025075
chr15	120000001	122000000	0.8348475
chr15	122000001	124000000	0.808145
chr15	124000001	126000000	0.828848
chr15	126000001	128000000	0.8026975
chr15	128000001	130000000	0.835108
chr15	130000001	132000000	0.8177075
chr15	132000001	134000000	0.7734115
chr15	134000001	136000000	0.7452515
chr15	136000001	138000000	0.830444
chr15	138000001	140000000	0.8034945
chr15	140000001	142000000	0.7689535
chr15	142000001	144000000	0.761228
chr15	144000001	146000000	0.784173
chr15	146000001	148000000	0.729815
chr15	148000001	150000000	0.7881605
chr15	150000001	152000000	0.753451
chr15	152000001	154000000	0.751678
chr15	154000001	156000000	0.7517825
chr15	156000001	158000000	0.797121
chr15	158000001	160000000	0.7280075
chr15	160000001	162000000	0.721498
chr15	162000001	164000000	0.760992
chr15	164000001	166000000	0.6729885
chr15	166000001	168000000	0.71272
chr15	168000001	170000000	0.726376
chr15	170000001	172000000	0.7142155
chr15	172000001	173543440	0.630024
chr16	1	2000000	0.452063
chr16	2000001	4000000	0.4668725
chr16	4000001	6000000	0.477933
chr16	6000001	8000000	0.5469805
chr16	8000001	10000000	0.5215555
chr16	10000001	12000000	0.48347
chr16	12000001	14000000	0.541125
chr16	14000001	16000000	0.6065945
chr16	16000001	18000000	0.6105545
chr16	18000001	20000000	0.6036175
chr16	20000001	22000000	0.5881115
chr16	22000001	24000000	0.6315045
chr16	24000001	26000000	0.6384615
chr16	26000001	28000000	0.639623
chr16	28000001	30000000	0.5773875
chr16	30000001	32000000	0.657974
chr16	32000001	34000000	0.5406005
chr16	34000001	36000000	0.617792
chr16	36000001	38000000	0.611729
chr16	38000001	40000000	0.5724905
chr16	40000001	42000000	0.5455395
chr16	42000001	44000000	0.562244
chr16	44000001	46000000	0.5618805
chr16	46000001	48000000	0.6007065
chr16	48000001	50000000	0.603641
chr16	50000001	52000000	0.6215395
chr16	52000001	54000000	0.6239295
chr16	54000001	56000000	0.665583
chr16	56000001	58000000	0.6843975
chr16	58000001	60000000	0.659853
chr16	60000001	62000000	0.6924125
chr16	62000001	64000000	0.6368715
chr16	64000001	66000000	0.6768725
chr16	66000001	68000000	0.6773865
chr16	68000001	70000000	0.698309
chr16	70000001	72000000	0.6627345
chr16	72000001	74000000	0.700698
chr16	74000001	76000000	0.659055
chr16	76000001	78000000	0.682108
chr16	78000001	80000000	0.7210355
chr16	80000001	82000000	0.7090425
chr16	82000001	84000000	0.7335165
chr16	84000001	86000000	0.680262
chr16	86000001	88000000	0.725399
chr16	88000001	90000000	0.70594
chr16	90000001	92000000	0.6672505
chr16	92000001	94000000	0.7148315
chr16	94000001	96000000	0.716727
chr16	96000001	98000000	0.7209665
chr16	98000001	100000000	0.745342
chr16	100000001	102000000	0.720237
chr16	102000001	104000000	0.7509345
chr16	104000001	106000000	0.718396
chr16	106000001	108000000	0.736087
chr16	108000001	110000000	0.729632
chr16	110000001	112000000	0.747073
chr16	112000001	114000000	0.799546
chr16	114000001	116000000	0.7273415
chr16	116000001	118000000	0.72459
chr16	118000001	120000000	0.7214465
chr16	120000001	122000000	0.7336635
chr16	122000001	124000000	0.756413
chr16	124000001	126000000	0.719166
chr16	126000001	128000000	0.729703
chr16	128000001	130000000	0.7698485
chr16	130000001	132000000	0.7925255
chr16	132000001	134000000	0.769524
chr16	134000001	136000000	0.728161
chr16	136000001	138000000	0.810928
chr16	138000001	140000000	0.7801365
chr16	140000001	142000000	0.769671
chr16	142000001	144000000	0.790062
chr16	144000001	146000000	0.7485555
chr16	146000001	148000000	0.724912
chr16	148000001	150000000	0.705582
chr16	150000001	152000000	0.711058
chr16	152000001	154000000	0.743385
chr16	154000001	156000000	0.6568925
chr16	156000001	158000000	0.678106
chr16	158000001	160000000	0.6730555
chr16	160000001	162000000	0.677574
chr16	162000001	164000000	0.635155
chr16	164000001	166000000	0.65189
chr16	166000001	168000000	0.5182885
chr16	168000001	169978703	0.51635
chr17	1	2000000	0.522056
chr17	2000001	4000000	0.5147825
chr17	4000001	6000000	0.507309
chr17	6000001	8000000	0.550141
chr17	8000001	10000000	0.521941
chr17	10000001	12000000	0.527255
chr17	12000001	14000000	0.5973085
chr17	14000001	16000000	0.6206865
chr17	16000001	18000000	0.595842
chr17	18000001	20000000	0.6848155
chr17	20000001	22000000	0.6890945
chr17	22000001	24000000	0.654104
chr17	24000001	26000000	0.7175765
chr17	26000001	28000000	0.7166825
chr17	28000001	30000000	0.707137
chr17	30000001	32000000	0.683686
chr17	32000001	34000000	0.689639
chr17	34000001	36000000	0.749169
chr17	36000001	38000000	0.7367395
chr17	38000001	40000000	0.7271595
chr17	40000001	42000000	0.695095
chr17	42000001	44000000	0.6624475
chr17	44000001	46000000	0.7478775
chr17	46000001	48000000	0.732333
chr17	48000001	50000000	0.7659445
chr17	50000001	52000000	0.7701385
chr17	52000001	54000000	0.757733
chr17	54000001	56000000	0.747249
chr17	56000001	58000000	0.7074015
chr17	58000001	60000000	0.6816635
chr17	60000001	62000000	0.7634725
chr17	62000001	64000000	0.7210235
chr17	64000001	66000000	0.72033
chr17	66000001	68000000	0.798825
chr17	68000001	70000000	0.779434
chr17	70000001	72000000	0.7876005
chr17	72000001	74000000	0.775543
chr17	74000001	76000000	0.789094
chr17	76000001	78000000	0.7312425
chr17	78000001	80000000	0.7475265
chr17	80000001	82000000	0.789877
chr17	82000001	84000000	0.7735215
chr17	84000001	86000000	0.815208
chr17	86000001	88000000	0.796625
chr17	88000001	90000000	0.7867575
chr17	90000001	92000000	0.7913295
chr17	92000001	94000000	0.7826405
chr17	94000001	96000000	0.7358915
chr17	96000001	98000000	0.816641
chr17	98000001	100000000	0.771392
chr17	100000001	102000000	0.783979
chr17	102000001	104000000	0.75502
chr17	104000001	106000000	0.7921035
chr17	106000001	108000000	0.7530985
chr17	108000001	110000000	0.768353
chr17	110000001	112000000	0.799874
chr17	112000001	114000000	0.7507675
chr17	114000001	116000000	0.645471
chr17	116000001	118000000	0.6883395
chr17	118000001	120000000	0.843743
chr17	120000001	122000000	0.8004325
chr17	122000001	124000000	0.795622
chr17	124000001	126000000	0.787149
chr17	126000001	128000000	0.815058
chr17	128000001	130000000	0.8195385
chr17	130000001	132000000	0.7660035
chr17	132000001	134000000	0.796657
chr17	134000001	136000000	0.7735085
chr17	136000001	138000000	0.797282
chr17	138000001	140000000	0.7634685
chr17	140000001	142000000	0.736867
chr17	142000001	144000000	0.7534025
chr17	144000001	146000000	0.8142035
chr17	146000001	148000000	0.8037175
chr17	148000001	150000000	0.7700735
chr17	150000001	152000000	0.7651915
chr17	152000001	154000000	0.737717
chr17	154000001	156000000	0.7424005
chr17	156000001	158000000	0.740822
chr17	158000001	160000000	0.723514
chr17	160000001	162000000	0.6847445
chr17	162000001	162023365	0.0056395
chr18	1	2000000	0.649725
chr18	2000001	4000000	0.6755895
chr18	4000001	6000000	0.7069575
chr18	6000001	8000000	0.6425665
chr18	8000001	10000000	0.663302
chr18	10000001	12000000	0.724544
chr18	12000001	14000000	0.6996245
chr18	14000001	16000000	0.7205575
chr18	16000001	18000000	0.703389
chr18	18000001	20000000	0.7079895
chr18	20000001	22000000	0.8007005
chr18	22000001	24000000	0.7688785
chr18	24000001	26000000	0.7983195
chr18	26000001	28000000	0.7636
chr18	28000001	30000000	0.7715765
chr18	30000001	32000000	0.715265
chr18	32000001	34000000	0.6880345
chr18	34000001	36000000	0.6745215
chr18	36000001	38000000	0.7723875
chr18	38000001	40000000	0.7914725
chr18	40000001	42000000	0.7589105
chr18	42000001	44000000	0.7470695
chr18	44000001	46000000	0.7213635
chr18	46000001	48000000	0.7758565
chr18	48000001	50000000	0.7550825
chr18	50000001	52000000	0.7496055
chr18	52000001	54000000	0.792015
chr18	54000001	56000000	0.7536205
chr18	56000001	58000000	0.715619
chr18	58000001	60000000	0.695392
chr18	60000001	62000000	0.807922
chr18	62000001	64000000	0.795187
chr18	64000001	66000000	0.7750165
chr18	66000001	68000000	0.737648
chr18	68000001	70000000	0.772187
chr18	70000001	72000000	0.768604
chr18	72000001	74000000	0.754061
chr18	74000001	76000000	0.754744
chr18	76000001	78000000	0.685928
chr18	78000001	80000000	0.755299
chr18	80000001	82000000	0.719392
chr18	82000001	84000000	0.7071265
chr18	84000001	86000000	0.7403725
chr18	86000001	88000000	0.7437355
chr18	88000001	90000000	0.7350525
chr18	90000001	92000000	0.732702
chr18	92000001	94000000	0.7040795
chr18	94000001	96000000	0.729352
chr18	96000001	98000000	0.7420135
chr18	98000001	100000000	0.712822
chr18	100000001	102000000	0.764971
chr18	102000001	104000000	0.747092
chr18	104000001	106000000	0.7434475
chr18	106000001	108000000	0.7122155
chr18	108000001	110000000	0.6888925
chr18	110000001	112000000	0.741163
chr18	112000001	114000000	0.704815
chr18	114000001	116000000	0.7319825
chr18	116000001	118000000	0.7388765
chr18	118000001	120000000	0.754803
chr18	120000001	122000000	0.6921105
chr18	122000001	124000000	0.681048
chr18	124000001	126000000	0.723225
chr18	126000001	128000000	0.6794775
chr18	128000001	130000000	0.646422
chr18	130000001	132000000	0.6698225
chr18	132000001	134000000	0.6456095
chr18	134000001	136000000	0.6890995
chr18	136000001	138000000	0.6068745
chr18	138000001	140000000	0.614889
chr18	140000001	142000000	0.5639965
chr18	142000001	144000000	0.6183025
chr18	144000001	146000000	0.578032
chr18	146000001	148000000	0.518475
chr18	148000001	150000000	0.538361
chr18	150000001	152000000	0.494336
chr18	152000001	154000000	0.5018635
chr18	154000001	156000000	0.5054765
chr18	156000001	156623771	0.1576095
chr19	1	2000000	0.499709
chr19	2000001	4000000	0.569948
chr19	4000001	6000000	0.624516
chr19	6000001	8000000	0.647706
chr19	8000001	10000000	0.701131
chr19	10000001	12000000	0.743987
chr19	12000001	14000000	0.749263
chr19	14000001	16000000	0.7432085
chr19	16000001	18000000	0.7277515
chr19	18000001	20000000	0.724066
chr19	20000001	22000000	0.726987
chr19	22000001	24000000	0.7529645
chr19	24000001	26000000	0.715831
chr19	26000001	28000000	0.654785
chr19	28000001	30000000	0.7394325
chr19	30000001	32000000	0.624207
chr19	32000001	34000000	0.6372555
chr19	34000001	36000000	0.47197
chr19	36000001	38000000	0.5385105
chr19	38000001	40000000	0.498259
chr19	40000001	42000000	0.508882
chr19	42000001	44000000	0.532527
chr19	44000001	46000000	0.505576
chr19	46000001	48000000	0.5413505
chr19	48000001	50000000	0.554217
chr19	50000001	52000000	0.575895
chr19	52000001	54000000	0.595559
chr19	54000001	56000000	0.6208625
chr19	56000001	58000000	0.65946
chr19	58000001	60000000	0.6205905
chr19	60000001	62000000	0.6844325
chr19	62000001	64000000	0.6503855
chr19	64000001	66000000	0.614424
chr19	66000001	68000000	0.69711
chr19	68000001	70000000	0.705574
chr19	70000001	72000000	0.7219325
chr19	72000001	74000000	0.6779985
[truncated: 612 more rows]
