# Supplementary material for: Three chromosome-scale Papaver genomes reveal punctuated patchwork evolution of the morphinan and noscapine biosynthesis pathway
Source: Nat Commun. 2021 Oct 15;12:6030. doi: 10.1038/s41467-021-26330-8 (PMC8521590; doi:10.1038/s41467-021-26330-8)
Supplement: Supplementary file 15 — Source Data [file 41467_2021_26330_MOESM15_ESM.zip › Source Data/Fig. 1d Ks_all_used.txt]

Pairs	Ks	type
Pse01G04660.0-Pse01G48270.0	0.134431	P. setigerum WGD-2
Pse01G05190.0-Pse01G48870.0	0.235208	P. setigerum WGD-2
Pse01G05840.0-Pse01G49500.0	0.106332	P. setigerum WGD-2
Pse01G08660.0-Pse01G43940.0	0.166313	P. setigerum WGD-2
Pse01G08690.0-Pse01G43960.0	0.0742247	P. setigerum WGD-2
Pse01G08740.0-Pse01G44020.0	0.0949513	P. setigerum WGD-2
Pse01G08850.0-Pse01G44160.0	0.135447	P. setigerum WGD-2
Pse01G08890.0-Pse01G44210.0	0.123299	P. setigerum WGD-2
Pse01G02660.0-Pse01G51500.0	0.138066	P. setigerum WGD-2
Pse01G02690.0-Pse01G51550.0	0.118167	P. setigerum WGD-2
Pse01G13020.0-Pse01G40680.0	0.166951	P. setigerum WGD-2
Pse01G13080.0-Pse01G40610.0	0.291333	P. setigerum WGD-2
Pse01G13650.0-Pse01G40210.0	0.0733643	P. setigerum WGD-2
Pse01G13670.0-Pse01G40190.0	0.138059	P. setigerum WGD-2
Pse01G13780.0-Pse01G40050.0	0.0768308	P. setigerum WGD-2
Pse01G14060.0-Pse01G39880.0	0.165876	P. setigerum WGD-2
Pse01G14140.0-Pse01G39710.0	0.330566	P. setigerum WGD-2
Pse01G14250.0-Pse01G39640.0	0.125567	P. setigerum WGD-2
Pse01G14420.0-Pse01G39580.0	0.0710651	P. setigerum WGD-2
Pse01G14510.0-Pse01G39460.0	0.325247	P. setigerum WGD-2
Pse01G15380.0-Pse01G38560.0	0.118779	P. setigerum WGD-2
Pse01G15510.0-Pse01G38430.0	0.109452	P. setigerum WGD-2
Pse01G15900.0-Pse01G38160.0	0.133478	P. setigerum WGD-2
Pse01G15970.0-Pse01G38100.0	0.112609	P. setigerum WGD-2
Pse01G15990.0-Pse01G38080.0	0.267101	P. setigerum WGD-2
Pse01G16160.0-Pse01G37940.0	0.146141	P. setigerum WGD-2
Pse01G17050.0-Pse01G37310.0	0.158685	P. setigerum WGD-2
Pse01G17060.0-Pse01G37280.0	0.0752474	P. setigerum WGD-2
Pse01G17130.0-Pse01G37230.0	0.158526	P. setigerum WGD-2
Pse01G17350.0-Pse01G37030.0	0.084214	P. setigerum WGD-2
Pse01G17390.0-Pse01G36960.0	0.0782938	P. setigerum WGD-2
Pse01G17470.0-Pse01G36930.0	0.129467	P. setigerum WGD-2
Pse01G17660.0-Pse01G36820.0	0.116007	P. setigerum WGD-2
Pse01G18040.0-Pse01G36450.0	0.147873	P. setigerum WGD-2
Pse01G18330.0-Pse01G36100.0	0.145978	P. setigerum WGD-2
Pse01G18410.0-Pse01G35990.0	0.119381	P. setigerum WGD-2
Pse01G19040.0-Pse01G35430.0	0.0520031	P. setigerum WGD-2
Pse01G19130.0-Pse01G35370.0	0.147549	P. setigerum WGD-2
Pse01G19660.0-Pse01G35030.0	0.109874	P. setigerum WGD-2
Pse01G19950.0-Pse01G34800.0	0.107273	P. setigerum WGD-2
Pse01G20400.0-Pse01G34350.0	0.367336	P. setigerum WGD-2
Pse01G10840.0-Pse01G43160.0	0.185945	P. setigerum WGD-2
Pse01G11010.0-Pse01G42920.0	0.0750263	P. setigerum WGD-2
Pse01G11330.0-Pse01G42610.0	0.115514	P. setigerum WGD-2
Pse01G11380.0-Pse01G42570.0	0.154569	P. setigerum WGD-2
Pse01G11420.0-Pse01G42520.0	0.260273	P. setigerum WGD-2
Pse01G11470.0-Pse01G42370.0	0.175678	P. setigerum WGD-2
Pse01G12550.0-Pse01G41450.0	0.100954	P. setigerum WGD-2
Pse01G12810.0-Pse01G41180.0	0.04594	P. setigerum WGD-2
Pse01G00100.0-Pse01G54270.0	0.096588	P. setigerum WGD-2
Pse01G00240.0-Pse01G54000.0	0.0490649	P. setigerum WGD-2
Pse01G00750.0-Pse01G53590.0	0.118966	P. setigerum WGD-2
Pse01G00970.0-Pse01G53300.0	0.204447	P. setigerum WGD-2
Pse01G01030.0-Pse01G53130.0	0.117632	P. setigerum WGD-2
Pse01G01070.0-Pse01G53070.0	0.152423	P. setigerum WGD-2
Pse01G01390.0-Pse01G52850.0	0.239832	P. setigerum WGD-2
Pse01G01400.0-Pse01G52840.0	0.0925103	P. setigerum WGD-2
Pse01G01690.0-Pse01G52610.0	0.152603	P. setigerum WGD-2
Pse01G01720.0-Pse01G52600.0	0.0977018	P. setigerum WGD-2
Pse01G02000.0-Pse01G52160.0	0.109217	P. setigerum WGD-2
Pse01G02100.0-Pse01G52020.0	0.114007	P. setigerum WGD-2
Pse01G02160.0-Pse01G51990.0	0.276541	P. setigerum WGD-2
Pse01G02240.0-Pse01G51910.0	0.0961221	P. setigerum WGD-2
Pse01G02500.0-Pse01G51670.0	0.210953	P. setigerum WGD-2
Pse01G06620.0-Pse01G47260.0	0.0505617	P. setigerum WGD-2
Pse01G08210.0-Pse01G45620.0	0.207468	P. setigerum WGD-2
Pse01G08450.0-Pse01G45280.0	0.108731	P. setigerum WGD-2
Pse01G08540.0-Pse01G45260.0	0.044808	P. setigerum WGD-2
Pse01G03470.0-Pse01G50680.0	0.116885	P. setigerum WGD-2
Pse01G03680.0-Pse01G50400.0	0.19434	P. setigerum WGD-2
Pse01G09530.0-Pse01G44780.0	0.173575	P. setigerum WGD-2
Pse01G30140.0-Pse10G32670.0	0.0262234	P. setigerum WGD-2
Pse01G30200.0-Pse10G32740.0	0.0650635	P. setigerum WGD-2
Pse01G30610.0-Pse10G33200.0	0.0626554	P. setigerum WGD-2
Pse01G30670.0-Pse10G33320.0	0.1501	P. setigerum WGD-2
Pse01G30730.0-Pse10G33390.0	0.093624	P. setigerum WGD-2
Pse01G31650.0-Pse10G34310.0	0.068582	P. setigerum WGD-2
Pse01G34110.0-Pse10G36950.0	0.156906	P. setigerum WGD-2
Pse01G34210.0-Pse10G37030.0	0.0495422	P. setigerum WGD-2
Pse01G27030.0-Pse10G31650.0	0.0902595	P. setigerum WGD-2
Pse01G27310.0-Pse10G31930.0	0.0653975	P. setigerum WGD-2
Pse01G28200.0-Pse10G30500.0	0.0752848	P. setigerum WGD-2
Pse01G54970.0-Pse10G00070.0	0.174843	P. setigerum WGD-2
Pse01G32200.0-Pse10G35510.0	0.118965	P. setigerum WGD-2
Pse01G32370.0-Pse10G35230.0	0.0633485	P. setigerum WGD-2
Pse01G32460.0-Pse10G35090.0	0.181174	P. setigerum WGD-2
Pse01G32490.0-Pse10G35060.0	0.116999	P. setigerum WGD-2
Pse01G32530.0-Pse10G35030.0	0.0670007	P. setigerum WGD-2
Pse01G30490.0-Pse10G32790.0	0.119795	P. setigerum WGD-2
Pse01G31330.0-Pse10G33950.0	0.0413586	P. setigerum WGD-2
Pse01G31360.0-Pse10G33920.0	0.0970408	P. setigerum WGD-2
Pse01G33250.0-Pse10G35950.0	0.0894203	P. setigerum WGD-2
Pse01G33740.0-Pse11G00040.0	0.15954	P. setigerum WGD-2
Pse01G33980.0-Pse11G00230.0	0.084655	P. setigerum WGD-2
Pse01G34010.0-Pse11G00260.0	0.144384	P. setigerum WGD-2
Pse01G34360.0-Pse11G00560.0	0.0888427	P. setigerum WGD-2
Pse01G34370.0-Pse11G00570.0	0.163933	P. setigerum WGD-2
Pse01G34410.0-Pse11G00600.0	0.0833217	P. setigerum WGD-2
Pse01G36050.0-Pse11G01990.0	0.370795	P. setigerum WGD-2
Pse01G36280.0-Pse11G02120.0	0.156262	P. setigerum WGD-2
Pse01G37120.0-Pse11G02890.0	0.165075	P. setigerum WGD-2
Pse01G37420.0-Pse11G03140.0	0.166221	P. setigerum WGD-2
Pse01G38380.0-Pse11G04010.0	0.250188	P. setigerum WGD-2
Pse01G39170.0-Pse11G04590.0	0.157849	P. setigerum WGD-2
Pse01G39360.0-Pse11G04720.0	0.123646	P. setigerum WGD-2
Pse01G39500.0-Pse11G04830.0	0.180269	P. setigerum WGD-2
Pse01G40180.0-Pse11G05450.0	0.233116	P. setigerum WGD-2
Pse01G40400.0-Pse11G05680.0	0.231591	P. setigerum WGD-2
Pse01G41460.0-Pse11G06280.0	0.138169	P. setigerum WGD-2
Pse01G42170.0-Pse11G06820.0	0.120056	P. setigerum WGD-2
Pse01G42460.0-Pse11G07010.0	0.188451	P. setigerum WGD-2
Pse01G42870.0-Pse11G07340.0	0.334554	P. setigerum WGD-2
Pse01G42900.0-Pse11G07380.0	0.199154	P. setigerum WGD-2
Pse01G43090.0-Pse11G07460.0	0.167679	P. setigerum WGD-2
Pse01G45860.0-Pse11G09600.0	0.13371	P. setigerum WGD-2
Pse01G46070.0-Pse11G09770.0	0.144438	P. setigerum WGD-2
Pse01G55520.0-Pse11G17200.0	0.194874	P. setigerum WGD-2
Pse01G55850.0-Pse11G17510.0	0.141421	P. setigerum WGD-2
Pse01G56070.0-Pse11G17640.0	0.161846	P. setigerum WGD-2
Pse01G56380.0-Pse11G17940.0	0.0786382	P. setigerum WGD-2
Pse01G57510.0-Pse11G18610.0	0.153043	P. setigerum WGD-2
Pse01G59280.0-Pse11G20500.0	0.133377	P. setigerum WGD-2
Pse01G59600.0-Pse11G20780.0	0.155097	P. setigerum WGD-2
Pse01G60160.0-Pse11G21330.0	0.170343	P. setigerum WGD-2
Pse01G60830.0-Pse11G21930.0	0.105383	P. setigerum WGD-2
Pse01G50060.0-Pse11G12800.0	0.187952	P. setigerum WGD-2
Pse01G50080.0-Pse11G12830.0	0.209124	P. setigerum WGD-2
Pse01G50980.0-Pse11G13550.0	0.281366	P. setigerum WGD-2
Pse01G51120.0-Pse11G13680.0	0.170515	P. setigerum WGD-2
Pse01G52030.0-Pse11G14600.0	0.215803	P. setigerum WGD-2
Pse01G52070.0-Pse11G14630.0	0.117101	P. setigerum WGD-2
Pse01G52080.0-Pse11G14640.0	0.249734	P. setigerum WGD-2
Pse01G52560.0-Pse11G14860.0	0.181625	P. setigerum WGD-2
Pse01G52620.0-Pse11G14900.0	0.286889	P. setigerum WGD-2
Pse01G52960.0-Pse11G15190.0	0.131666	P. setigerum WGD-2
Pse01G53080.0-Pse11G15350.0	0.0986796	P. setigerum WGD-2
Pse01G53710.0-Pse11G15720.0	0.214568	P. setigerum WGD-2
Pse01G54360.0-Pse11G16280.0	0.29614	P. setigerum WGD-2
Pse01G54620.0-Pse11G16470.0	0.298958	P. setigerum WGD-2
Pse01G08750.0-Pse11G08280.0	0.156533	P. setigerum WGD-2
Pse01G17690.0-Pse11G02480.0	0.104903	P. setigerum WGD-2
Pse01G48970.0-Pse11G11410.0	0.247453	P. setigerum WGD-2
Pse01G06300.0-Pse11G10740.0	0.186972	P. setigerum WGD-2
Pse01G10290.0-Pse11G07920.0	0.0564009	P. setigerum WGD-2
Pse01G10860.0-Pse11G07490.0	0.116143	P. setigerum WGD-2
Pse01G11390.0-Pse11G07070.0	0.128931	P. setigerum WGD-2
Pse01G11640.0-Pse11G06890.0	0.1572	P. setigerum WGD-2
Pse01G12140.0-Pse11G06550.0	0.243012	P. setigerum WGD-2
Pse01G12150.0-Pse11G06540.0	0.197455	P. setigerum WGD-2
Pse01G12300.0-Pse11G06410.0	0.204753	P. setigerum WGD-2
Pse01G12560.0-Pse11G06260.0	0.192457	P. setigerum WGD-2
Pse01G12570.0-Pse11G06250.0	0.170667	P. setigerum WGD-2
Pse01G13000.0-Pse11G05970.0	0.0729107	P. setigerum WGD-2
Pse01G13070.0-Pse11G05920.0	0.150403	P. setigerum WGD-2
Pse01G13140.0-Pse11G05850.0	0.290854	P. setigerum WGD-2
Pse01G13560.0-Pse11G05540.0	0.172021	P. setigerum WGD-2
Pse01G13570.0-Pse11G05530.0	0.0753963	P. setigerum WGD-2
Pse01G14070.0-Pse11G05090.0	0.213548	P. setigerum WGD-2
Pse01G14230.0-Pse11G04980.0	0.17807	P. setigerum WGD-2
Pse01G14750.0-Pse11G04570.0	0.129957	P. setigerum WGD-2
Pse01G14900.0-Pse11G04500.0	0.295464	P. setigerum WGD-2
Pse01G14930.0-Pse11G04480.0	0.0750768	P. setigerum WGD-2
Pse01G14970.0-Pse11G04450.0	0.104109	P. setigerum WGD-2
Pse01G15080.0-Pse11G04360.0	0.211987	P. setigerum WGD-2
Pse01G15320.0-Pse11G04220.0	0.103363	P. setigerum WGD-2
Pse01G15420.0-Pse11G04150.0	0.135858	P. setigerum WGD-2
Pse01G16190.0-Pse11G03560.0	0.147822	P. setigerum WGD-2
Pse01G16460.0-Pse11G03410.0	0.148457	P. setigerum WGD-2
Pse01G16580.0-Pse11G03340.0	0.233532	P. setigerum WGD-2
Pse01G16890.0-Pse11G03190.0	0.179752	P. setigerum WGD-2
Pse01G17330.0-Pse11G02830.0	0.114159	P. setigerum WGD-2
Pse01G18270.0-Pse11G02090.0	0.152893	P. setigerum WGD-2
Pse01G18300.0-Pse11G02060.0	0.0791226	P. setigerum WGD-2
Pse01G19050.0-Pse11G01450.0	0.158877	P. setigerum WGD-2
Pse01G19090.0-Pse11G01420.0	0.128486	P. setigerum WGD-2
Pse01G19250.0-Pse11G01370.0	0.149576	P. setigerum WGD-2
Pse01G19410.0-Pse11G01240.0	0.132777	P. setigerum WGD-2
Pse01G20280.0-Pse11G00650.0	0.0912603	P. setigerum WGD-2
Pse01G00310.0-Pse11G15840.0	0.37784	P. setigerum WGD-2
Pse01G00880.0-Pse11G15520.0	0.11671	P. setigerum WGD-2
Pse01G01350.0-Pse11G15140.0	0.12196	P. setigerum WGD-2
Pse01G01380.0-Pse11G15120.0	0.235259	P. setigerum WGD-2
Pse01G01750.0-Pse11G14840.0	0.260405	P. setigerum WGD-2
Pse01G01760.0-Pse11G14830.0	0.157743	P. setigerum WGD-2
Pse01G02170.0-Pse11G14540.0	0.387947	P. setigerum WGD-2
Pse01G02230.0-Pse11G14490.0	0.778508	P. setigerum WGD-2
Pse01G02520.0-Pse11G14250.0	0.100315	P. setigerum WGD-2
Pse01G02600.0-Pse11G14130.0	0.149455	P. setigerum WGD-2
Pse01G02670.0-Pse11G14050.0	0.180782	P. setigerum WGD-2
Pse01G02790.0-Pse11G13930.0	0.18654	P. setigerum WGD-2
Pse01G02950.0-Pse11G13780.0	0.185121	P. setigerum WGD-2
Pse01G03660.0-Pse11G13130.0	0.187875	P. setigerum WGD-2
Pse01G03700.0-Pse11G13110.0	0.157866	P. setigerum WGD-2
Pse01G03750.0-Pse11G13030.0	0.233447	P. setigerum WGD-2
Pse01G03930.0-Pse11G12850.0	0.206495	P. setigerum WGD-2
Pse01G03960.0-Pse11G12820.0	0.168601	P. setigerum WGD-2
Pse01G04130.0-Pse11G12630.0	0.116046	P. setigerum WGD-2
Pse01G04310.0-Pse11G12500.0	0.16689	P. setigerum WGD-2
Pse01G04330.0-Pse11G12480.0	0.23165	P. setigerum WGD-2
Pse01G04550.0-Pse11G12280.0	0.222594	P. setigerum WGD-2
Pse01G04650.0-Pse11G12250.0	0.215857	P. setigerum WGD-2
Pse01G04980.0-Pse11G11800.0	0.102304	P. setigerum WGD-2
Pse01G05010.0-Pse11G11770.0	0.118475	P. setigerum WGD-2
Pse01G05090.0-Pse11G11720.0	0.130142	P. setigerum WGD-2
Pse01G05380.0-Pse11G11390.0	0.127256	P. setigerum WGD-2
Pse01G05660.0-Pse11G11160.0	0.244473	P. setigerum WGD-2
Pse01G05760.0-Pse11G11110.0	0.284115	P. setigerum WGD-2
Pse01G05860.0-Pse11G11050.0	0.212487	P. setigerum WGD-2
Pse01G05990.0-Pse11G10950.0	0.112555	P. setigerum WGD-2
Pse01G06000.0-Pse11G10940.0	0.209096	P. setigerum WGD-2
Pse01G06160.0-Pse11G10870.0	0.102484	P. setigerum WGD-2
Pse01G06230.0-Pse11G10790.0	0.665384	P. setigerum WGD-2
Pse01G06300.0-Pse11G10740.0	0.186972	P. setigerum WGD-2
Pse01G06640.0-Pse11G10470.0	0.199581	P. setigerum WGD-2
Pse01G06900.0-Pse11G10220.0	0.223811	P. setigerum WGD-2
Pse01G07240.0-Pse11G09970.0	0.200786	P. setigerum WGD-2
Pse01G08130.0-Pse11G09440.0	0.1874	P. setigerum WGD-2
Pse01G08190.0-Pse11G09400.0	0.21843	P. setigerum WGD-2
Pse01G08230.0-Pse11G09370.0	0.298951	P. setigerum WGD-2
Pse01G08430.0-Pse11G09230.0	0.0647499	P. setigerum WGD-2
Pse01G08440.0-Pse11G09220.0	0.118328	P. setigerum WGD-2
Pse01G48180.0-Pse11G12300.0	0.212162	P. setigerum WGD-2
Pse01G49570.0-Pse11G11040.0	0.152118	P. setigerum WGD-2
Pse01G49640.0-Pse11G11030.0	0.184617	P. setigerum WGD-2
Pse01G51540.0-Pse11G14040.0	0.194763	P. setigerum WGD-2
Pse01G51620.0-Pse11G13860.0	0.379126	P. setigerum WGD-2
Pse01G29450.0-Pse13G08980.0	0.139886	P. setigerum WGD-2
Pse01G30440.0-Pse13G09720.0	0.126536	P. setigerum WGD-2
Pse01G30600.0-Pse13G09890.0	0.220277	P. setigerum WGD-2
Pse01G30830.0-Pse13G10140.0	0.121952	P. setigerum WGD-2
Pse01G31560.0-Pse13G10690.0	0.0667322	P. setigerum WGD-2
Pse01G32050.0-Pse13G11060.0	0.175855	P. setigerum WGD-2
Pse01G32150.0-Pse13G11160.0	0.135159	P. setigerum WGD-2
Pse01G33100.0-Pse13G12000.0	0.134351	P. setigerum WGD-2
Pse01G33400.0-Pse13G12250.0	0.104988	P. setigerum WGD-2
Pse01G26600.0-Pse13G07150.0	0.0497798	P. setigerum WGD-2
Pse01G26880.0-Pse13G07370.0	0.0406278	P. setigerum WGD-2
Pse01G29070.0-Pse13G07960.0	0.150363	P. setigerum WGD-2
Pse01G32610.0-Pse13G11380.0	0.0984926	P. setigerum WGD-2
Pse01G32660.0-Pse13G11320.0	0.106189	P. setigerum WGD-2
Pse01G27180.0-Pse13G06910.0	0.245846	P. setigerum WGD-2
Pse01G25690.0-Pse13G05870.0	0.0733223	P. setigerum WGD-2
Pse01G25880.0-Pse13G05660.0	0.0776472	P. setigerum WGD-2
Pse01G56390.0-Pse02G46260.0	0.17682	P. setigerum WGD-2
Pse01G58130.0-Pse02G48290.0	0.0550765	P. setigerum WGD-2
Pse01G58540.0-Pse02G48820.0	0.0481962	P. setigerum WGD-2
Pse01G58600.0-Pse02G48950.0	0.0731887	P. setigerum WGD-2
Pse01G58690.0-Pse02G49020.0	0.078723	P. setigerum WGD-2
Pse01G58800.0-Pse02G49240.0	0.0522707	P. setigerum WGD-2
Pse01G59630.0-Pse02G50110.0	0.139128	P. setigerum WGD-2
Pse01G60280.0-Pse02G50790.0	0.0460644	P. setigerum WGD-2
Pse01G60490.0-Pse02G51050.0	0.0464008	P. setigerum WGD-2
Pse01G60740.0-Pse02G51290.0	0.104564	P. setigerum WGD-2
Pse01G20840.0-Pse02G04990.0	0.121868	P. setigerum WGD-2
Pse01G21160.0-Pse02G05490.0	0.152368	P. setigerum WGD-2
Pse01G21220.0-Pse02G05540.0	0.0866048	P. setigerum WGD-2
Pse01G21340.0-Pse02G05730.0	0.201543	P. setigerum WGD-2
Pse01G21630.0-Pse02G06140.0	0.0862776	P. setigerum WGD-2
Pse01G21790.0-Pse02G06330.0	0.111449	P. setigerum WGD-2
Pse01G21820.0-Pse02G06350.0	0.091827	P. setigerum WGD-2
Pse01G21850.0-Pse02G06380.0	0.0961976	P. setigerum WGD-2
Pse01G22430.0-Pse02G06960.0	0.12967	P. setigerum WGD-2
Pse01G74860.0-Pse02G21940.0	0.057828	P. setigerum WGD-2
Pse01G74870.0-Pse02G21950.0	0.0745183	P. setigerum WGD-2
Pse01G74930.0-Pse02G22020.0	0.112085	P. setigerum WGD-2
Pse01G74980.0-Pse02G22100.0	0.107041	P. setigerum WGD-2
Pse01G75160.0-Pse02G22320.0	0.0578723	P. setigerum WGD-2
Pse01G75220.0-Pse02G22400.0	0.0667737	P. setigerum WGD-2
Pse01G75260.0-Pse02G22450.0	0.0359633	P. setigerum WGD-2
Pse01G75490.0-Pse02G22690.0	0.0880228	P. setigerum WGD-2
Pse01G75550.0-Pse02G22780.0	0.108107	P. setigerum WGD-2
Pse01G76130.0-Pse02G23280.0	0.0983386	P. setigerum WGD-2
Pse01G76140.0-Pse02G23300.0	0.0978199	P. setigerum WGD-2
Pse01G76250.0-Pse02G23450.0	0.082306	P. setigerum WGD-2
Pse01G76470.0-Pse02G23780.0	0.0355255	P. setigerum WGD-2
Pse01G69570.0-Pse02G15560.0	0.600186	P. setigerum WGD-2
Pse01G69820.0-Pse02G15760.0	0.085926	P. setigerum WGD-2
Pse01G70370.0-Pse02G16290.0	0.108239	P. setigerum WGD-2
Pse01G70810.0-Pse02G16600.0	0.0883284	P. setigerum WGD-2
Pse01G71120.0-Pse02G17750.0	0.0714731	P. setigerum WGD-2
Pse01G74260.0-Pse02G21130.0	0.0856167	P. setigerum WGD-2
Pse01G74420.0-Pse02G21280.0	0.24287	P. setigerum WGD-2
Pse01G72720.0-Pse02G19720.0	0.0778309	P. setigerum WGD-2
Pse01G23160.0-Pse02G09360.0	0.076898	P. setigerum WGD-2
Pse01G68050.0-Pse02G16900.0	0.0807734	P. setigerum WGD-2
Pse01G68110.0-Pse02G16970.0	0.126184	P. setigerum WGD-2
Pse01G68120.0-Pse02G16980.0	0.13898	P. setigerum WGD-2
Pse01G68150.0-Pse02G17000.0	0.087397	P. setigerum WGD-2
Pse01G68190.0-Pse02G17030.0	0.104606	P. setigerum WGD-2
Pse01G68330.0-Pse02G15030.0	0.0944686	P. setigerum WGD-2
Pse01G66050.0-Pse02G12540.0	0.0674431	P. setigerum WGD-2
Pse01G68660.0-Pse02G14040.0	0.0853687	P. setigerum WGD-2
Pse01G72330.0-Pse02G20490.0	0.135744	P. setigerum WGD-2
Pse01G73150.0-Pse02G19530.0	0.342866	P. setigerum WGD-2
Pse01G66390.0-Pse02G14900.0	0.175804	P. setigerum WGD-2
Pse01G73120.0-Pse02G19670.0	0.0841377	P. setigerum WGD-2
Pse01G73270.0-Pse02G19450.0	0.146442	P. setigerum WGD-2
Pse01G73280.0-Pse02G19440.0	0.0905804	P. setigerum WGD-2
Pse01G73850.0-Pse02G18800.0	0.122916	P. setigerum WGD-2
Pse01G73940.0-Pse02G18650.0	0.0610576	P. setigerum WGD-2
Pse01G23450.0-Pse02G09250.0	0.0383977	P. setigerum WGD-2
Pse01G72440.0-Pse02G20310.0	0.0742887	P. setigerum WGD-2
Pse01G72660.0-Pse02G20060.0	0.100265	P. setigerum WGD-2
Pse01G76060.0-Pse02G22870.0	0.0928722	P. setigerum WGD-2
Pse01G74500.0-Pse02G21830.0	0.304781	P. setigerum WGD-2
Pse01G68880.0-Pse02G14800.0	0.0678557	P. setigerum WGD-2
Pse01G69260.0-Pse02G17130.0	0.090561	P. setigerum WGD-2
Pse01G72490.0-Pse20G20040.0	0.103643	P. setigerum WGD-2
Pse01G21800.0-Pse20G31790.0	0.138003	P. setigerum WGD-2
Pse01G22000.0-Pse20G32010.0	0.124395	P. setigerum WGD-2
Pse01G67120.0-Pse20G25840.0	0.0542751	P. setigerum WGD-2
Pse01G67140.0-Pse20G25870.0	0.0749075	P. setigerum WGD-2
Pse01G68460.0-Pse20G24340.0	0.0936973	P. setigerum WGD-2
Pse01G65130.0-Pse20G27860.0	0.0759166	P. setigerum WGD-2
Pse01G74450.0-Pse20G18870.0	0.0557291	P. setigerum WGD-2
Pse01G75100.0-Pse20G18230.0	0.112014	P. setigerum WGD-2
Pse01G75650.0-Pse20G17720.0	0.132524	P. setigerum WGD-2
Pse01G75930.0-Pse20G17480.0	0.142523	P. setigerum WGD-2
Pse01G75950.0-Pse20G17460.0	0.151133	P. setigerum WGD-2
Pse01G69470.0-Pse20G23620.0	0.0377818	P. setigerum WGD-2
Pse01G22540.0-Pse20G31680.0	0.0775564	P. setigerum WGD-2
Pse01G23240.0-Pse20G31050.0	0.0555842	P. setigerum WGD-2
Pse01G23380.0-Pse20G30900.0	0.0884526	P. setigerum WGD-2
Pse01G23530.0-Pse20G30740.0	0.0341506	P. setigerum WGD-2
Pse01G65290.0-Pse20G27670.0	0.0931715	P. setigerum WGD-2
Pse01G20770.0-Pse20G33260.0	0.153216	P. setigerum WGD-2
Pse01G21360.0-Pse20G32770.0	0.127849	P. setigerum WGD-2
Pse01G21710.0-Pse20G32410.0	0.196017	P. setigerum WGD-2
Pse01G67660.0-Pse20G26140.0	0.0646886	P. setigerum WGD-2
Pse01G74180.0-Pse20G21160.0	0.0992425	P. setigerum WGD-2
Pse01G73230.0-Pse20G20710.0	0.064486	P. setigerum WGD-2
Pse01G27960.0-Pse07G08560.0	0.106121	P. setigerum WGD-2
Pse01G28270.0-Pse07G08890.0	0.1021	P. setigerum WGD-2
Pse01G28770.0-Pse07G09360.0	0.12393	P. setigerum WGD-2
Pse01G29300.0-Pse07G09870.0	0.122528	P. setigerum WGD-2
Pse01G29320.0-Pse07G09890.0	0.0847146	P. setigerum WGD-2
Pse01G30100.0-Pse07G10430.0	0.0519561	P. setigerum WGD-2
Pse01G00120.0-Pse07G34270.0	0.312834	P. setigerum WGD-2
Pse01G00500.0-Pse07G34680.0	0.301403	P. setigerum WGD-2
Pse01G00510.0-Pse07G34690.0	0.160886	P. setigerum WGD-2
Pse01G00640.0-Pse07G34780.0	0.330171	P. setigerum WGD-2
Pse01G00860.0-Pse07G34970.0	0.129837	P. setigerum WGD-2
Pse01G01060.0-Pse07G35190.0	0.12103	P. setigerum WGD-2
Pse01G01240.0-Pse07G35230.0	0.121945	P. setigerum WGD-2
Pse01G01620.0-Pse07G35540.0	0.0857798	P. setigerum WGD-2
Pse01G01900.0-Pse07G35880.0	0.135112	P. setigerum WGD-2
Pse01G02860.0-Pse07G36750.0	0.23448	P. setigerum WGD-2
Pse01G03030.0-Pse07G36950.0	0.0943982	P. setigerum WGD-2
Pse01G03050.0-Pse07G36970.0	0.16212	P. setigerum WGD-2
Pse01G03090.0-Pse07G36990.0	0.187706	P. setigerum WGD-2
Pse01G03720.0-Pse07G37340.0	0.123658	P. setigerum WGD-2
Pse01G04040.0-Pse07G37720.0	0.114148	P. setigerum WGD-2
Pse01G04950.0-Pse07G38210.0	0.286714	P. setigerum WGD-2
Pse01G05460.0-Pse07G38510.0	0.129069	P. setigerum WGD-2
Pse01G05570.0-Pse07G38590.0	0.210901	P. setigerum WGD-2
Pse01G05870.0-Pse07G38730.0	0.216473	P. setigerum WGD-2
Pse01G06750.0-Pse07G39370.0	0.129612	P. setigerum WGD-2
Pse01G07090.0-Pse07G39630.0	0.347802	P. setigerum WGD-2
Pse01G08000.0-Pse07G40510.0	0.129993	P. setigerum WGD-2
Pse01G08620.0-Pse07G40980.0	0.158827	P. setigerum WGD-2
Pse01G10850.0-Pse07G42630.0	0.0968267	P. setigerum WGD-2
Pse01G11460.0-Pse07G43300.0	0.230171	P. setigerum WGD-2
Pse01G11500.0-Pse07G43340.0	0.122939	P. setigerum WGD-2
Pse01G12000.0-Pse07G43540.0	0.131596	P. setigerum WGD-2
Pse01G12230.0-Pse07G43670.0	0.171574	P. setigerum WGD-2
Pse01G14390.0-Pse07G45130.0	0.102109	P. setigerum WGD-2
Pse01G14400.0-Pse07G45150.0	0.120792	P. setigerum WGD-2
Pse01G14920.0-Pse07G45580.0	0.202099	P. setigerum WGD-2
Pse01G15150.0-Pse07G45810.0	0.129866	P. setigerum WGD-2
Pse01G15410.0-Pse07G45990.0	0.157331	P. setigerum WGD-2
Pse01G21690.0-Pse07G03050.0	0.148105	P. setigerum WGD-2
Pse01G21780.0-Pse07G03130.0	0.0645213	P. setigerum WGD-2
Pse01G22140.0-Pse07G03450.0	0.0470913	P. setigerum WGD-2
Pse01G22950.0-Pse07G04070.0	0.0930927	P. setigerum WGD-2
Pse01G23230.0-Pse07G04340.0	0.194551	P. setigerum WGD-2
Pse01G23270.0-Pse07G04410.0	0.0989027	P. setigerum WGD-2
Pse01G23300.0-Pse07G04440.0	0.0968016	P. setigerum WGD-2
Pse01G23500.0-Pse07G04670.0	0.0720998	P. setigerum WGD-2
Pse01G74810.0-Pse07G48690.0	0.181625	P. setigerum WGD-2
Pse01G74880.0-Pse07G48760.0	0.0672446	P. setigerum WGD-2
Pse01G75030.0-Pse07G48930.0	0.0966447	P. setigerum WGD-2
Pse01G75150.0-Pse07G49040.0	0.185534	P. setigerum WGD-2
Pse01G75370.0-Pse07G49260.0	0.051915	P. setigerum WGD-2
Pse01G75780.0-Pse07G49570.0	0.114717	P. setigerum WGD-2
Pse01G75920.0-Pse07G49730.0	0.122321	P. setigerum WGD-2
Pse01G76160.0-Pse07G50000.0	0.166765	P. setigerum WGD-2
Pse01G76290.0-Pse07G50160.0	0.0879798	P. setigerum WGD-2
Pse01G76340.0-Pse07G50210.0	0.131828	P. setigerum WGD-2
Pse01G16360.0-Pse07G46590.0	0.095992	P. setigerum WGD-2
Pse01G17530.0-Pse07G47360.0	0.115782	P. setigerum WGD-2
Pse01G17910.0-Pse07G47680.0	0.233258	P. setigerum WGD-2
Pse01G47700.0-Pse07G37730.0	0.124554	P. setigerum WGD-2
Pse01G33800.0-Pse07G13790.0	0.166269	P. setigerum WGD-2
Pse01G35020.0-Pse07G14970.0	0.0720937	P. setigerum WGD-2
Pse01G19110.0-Pse07G15130.0	0.0366226	P. setigerum WGD-2
Pse01G19610.0-Pse07G15460.0	0.257552	P. setigerum WGD-2
Pse01G66430.0-Pse07G21940.0	0.110437	P. setigerum WGD-2
Pse01G72780.0-Pse07G17560.0	0.117276	P. setigerum WGD-2
Pse01G73060.0-Pse07G17800.0	0.0771798	P. setigerum WGD-2
Pse01G71160.0-Pse07G19000.0	0.19806	P. setigerum WGD-2
Pse01G58610.0-Pse07G30040.0	0.141218	P. setigerum WGD-2
Pse01G64360.0-Pse07G25350.0	0.137463	P. setigerum WGD-2
Pse01G44700.0-Pse07G41280.0	0.197521	P. setigerum WGD-2
Pse01G43900.0-Pse07G42120.0	0.10291	P. setigerum WGD-2
Pse01G40940.0-Pse07G44430.0	0.296204	P. setigerum WGD-2
Pse01G54710.0-Pse07G33660.0	0.121873	P. setigerum WGD-2
Pse01G50720.0-Pse07G37200.0	0.0689282	P. setigerum WGD-2
Pse01G43310.0-Pse07G42530.0	0.0427383	P. setigerum WGD-2
Pse01G73860.0-Pse07G16640.0	0.138629	P. setigerum WGD-2
Pse01G41200.0-Pse07G44040.0	0.0988132	P. setigerum WGD-2
Pse01G41560.0-Pse07G43800.0	0.302653	P. setigerum WGD-2
Pse01G43100.0-Pse07G42670.0	0.167849	P. setigerum WGD-2
Pse01G43770.0-Pse07G42150.0	0.471927	P. setigerum WGD-2
Pse01G44050.0-Pse07G41940.0	0.148233	P. setigerum WGD-2
Pse01G44390.0-Pse07G41620.0	0.189234	P. setigerum WGD-2
Pse01G44570.0-Pse07G41190.0	0.128851	P. setigerum WGD-2
Pse01G44950.0-Pse07G41050.0	0.180075	P. setigerum WGD-2
Pse01G44970.0-Pse07G41030.0	0.120438	P. setigerum WGD-2
Pse01G45590.0-Pse07G40710.0	0.244095	P. setigerum WGD-2
Pse01G46180.0-Pse07G39970.0	0.0904916	P. setigerum WGD-2
Pse01G46360.0-Pse07G39890.0	0.13574	P. setigerum WGD-2
Pse01G47180.0-Pse07G39360.0	0.11998	P. setigerum WGD-2
Pse01G47290.0-Pse07G39280.0	0.164685	P. setigerum WGD-2
Pse01G47410.0-Pse07G39220.0	0.152788	P. setigerum WGD-2
Pse01G69280.0-Pse07G20760.0	0.0849402	P. setigerum WGD-2
Pse01G70900.0-Pse07G19430.0	0.154682	P. setigerum WGD-2
Pse01G51270.0-Pse07G36870.0	0.221048	P. setigerum WGD-2
Pse01G51920.0-Pse07G36250.0	0.360444	P. setigerum WGD-2
Pse01G52220.0-Pse07G35940.0	0.126101	P. setigerum WGD-2
Pse01G52230.0-Pse07G35930.0	0.0890012	P. setigerum WGD-2
Pse01G53420.0-Pse07G35050.0	0.177171	P. setigerum WGD-2
Pse01G53560.0-Pse07G34850.0	1.1271	P. setigerum WGD-2
Pse01G53670.0-Pse07G34650.0	0.109083	P. setigerum WGD-2
Pse01G54030.0-Pse07G34390.0	0.186342	P. setigerum WGD-2
Pse01G73490.0-Pse07G17070.0	0.104019	P. setigerum WGD-2
Pse01G73620.0-Pse07G16880.0	0.128588	P. setigerum WGD-2
Pse01G74120.0-Pse07G16250.0	0.136543	P. setigerum WGD-2
Pse01G74240.0-Pse07G16100.0	0.137645	P. setigerum WGD-2
Pse01G74470.0-Pse07G15860.0	0.294509	P. setigerum WGD-2
Pse01G35970.0-Pse07G48200.0	0.111681	P. setigerum WGD-2
Pse01G36980.0-Pse07G47290.0	0.188775	P. setigerum WGD-2
Pse01G37250.0-Pse07G47040.0	0.0794707	P. setigerum WGD-2
Pse01G37330.0-Pse07G46960.0	0.12284	P. setigerum WGD-2
Pse01G37340.0-Pse07G46950.0	0.117808	P. setigerum WGD-2
Pse01G37630.0-Pse07G46710.0	0.183905	P. setigerum WGD-2
Pse01G38000.0-Pse07G46420.0	0.0733437	P. setigerum WGD-2
Pse01G38570.0-Pse07G45950.0	0.131879	P. setigerum WGD-2
Pse01G38960.0-Pse07G45650.0	0.133811	P. setigerum WGD-2
Pse01G38970.0-Pse07G45630.0	0.111964	P. setigerum WGD-2
Pse01G39510.0-Pse07G45190.0	0.158378	P. setigerum WGD-2
Pse01G40200.0-Pse07G44650.0	0.112287	P. setigerum WGD-2
Pse01G40220.0-Pse07G44630.0	0.139766	P. setigerum WGD-2
Pse01G40540.0-Pse07G44470.0	0.155055	P. setigerum WGD-2
Pse01G67040.0-Pse07G23590.0	0.16335	P. setigerum WGD-2
Pse01G60080.0-Pse07G28980.0	0.146322	P. setigerum WGD-2
Pse01G58140.0-Pse07G30710.0	0.154189	P. setigerum WGD-2
Pse01G08800.0-Pse07G41910.0	0.185184	P. setigerum WGD-2
Pse01G08900.0-Pse07G41810.0	0.132152	P. setigerum WGD-2
Pse01G08940.0-Pse07G41760.0	0.100717	P. setigerum WGD-2
Pse01G08960.0-Pse07G41750.0	0.101454	P. setigerum WGD-2
Pse01G33840.0-Pse07G14610.0	0.0749133	P. setigerum WGD-2
Pse01G34470.0-Pse07G14070.0	0.0731259	P. setigerum WGD-2
Pse01G59110.0-Pse07G29740.0	0.124192	P. setigerum WGD-2
Pse01G19620.0-Pse07G15040.0	0.140254	P. setigerum WGD-2
Pse01G19750.0-Pse07G14920.0	0.112901	P. setigerum WGD-2
Pse01G22620.0-Pse07G03930.0	0.104143	P. setigerum WGD-2
Pse01G35180.0-Pse07G15410.0	0.0648195	P. setigerum WGD-2
Pse01G35440.0-Pse07G15060.0	0.0703973	P. setigerum WGD-2
Pse01G15750.0-Pse07G46120.0	0.161079	P. setigerum WGD-2
Pse01G68040.0-Pse07G21470.0	0.0863306	P. setigerum WGD-2
Pse01G02700.0-Pse07G36520.0	0.164851	P. setigerum WGD-2
Pse01G18770.0-Pse07G15620.0	0.137483	P. setigerum WGD-2
Pse01G22360.0-Pse07G03520.0	0.0666496	P. setigerum WGD-2
Pse01G30420.0-Pse07G10720.0	0.145494	P. setigerum WGD-2
Pse01G68620.0-Pse07G22100.0	0.0809298	P. setigerum WGD-2
Pse01G03310.0-Pse07G37250.0	0.0834832	P. setigerum WGD-2
Pse01G10070.0-Pse07G42070.0	0.15484	P. setigerum WGD-2
Pse01G17640.0-Pse07G47330.0	0.0800661	P. setigerum WGD-2
Pse01G56730.0-PseUNG16840.0	0.0968009	P. setigerum WGD-2
Pse01G54470.0-PseUNG17800.0	0.202039	P. setigerum WGD-2
Pse01G54610.0-PseUNG17680.0	0.169664	P. setigerum WGD-2
Pse01G54740.0-PseUNG17660.0	0.168036	P. setigerum WGD-2
Pse10G36530.0-Pse11G00060.0	0.251008	P. setigerum WGD-2
Pse10G00120.0-Pse11G17320.0	0.138915	P. setigerum WGD-2
Pse10G00310.0-Pse11G17040.0	0.197082	P. setigerum WGD-2
Pse10G00360.0-Pse11G16950.0	0.208672	P. setigerum WGD-2
Pse10G32660.0-Pse13G09360.0	0.0895766	P. setigerum WGD-2
Pse10G32750.0-Pse13G09450.0	0.103243	P. setigerum WGD-2
Pse10G34070.0-Pse13G10380.0	0.0883475	P. setigerum WGD-2
Pse10G34930.0-Pse13G11370.0	0.111205	P. setigerum WGD-2
Pse10G35320.0-Pse13G11620.0	0.157042	P. setigerum WGD-2
Pse10G35450.0-Pse13G11690.0	0.135115	P. setigerum WGD-2
Pse10G35600.0-Pse13G11830.0	0.169377	P. setigerum WGD-2
Pse10G35650.0-Pse13G11870.0	0.149682	P. setigerum WGD-2
Pse10G36100.0-Pse13G12240.0	0.108584	P. setigerum WGD-2
Pse10G36360.0-Pse13G12450.0	0.140618	P. setigerum WGD-2
Pse10G36400.0-Pse13G12490.0	0.147649	P. setigerum WGD-2
Pse10G29980.0-Pse13G08370.0	0.0841767	P. setigerum WGD-2
Pse10G27320.0-Pse13G05540.0	0.110581	P. setigerum WGD-2
Pse10G31000.0-Pse13G06600.0	0.0998461	P. setigerum WGD-2
Pse10G31750.0-Pse13G06930.0	0.0563208	P. setigerum WGD-2
Pse10G31810.0-Pse13G06880.0	0.048765	P. setigerum WGD-2
Pse10G32970.0-Pse13G09610.0	0.114329	P. setigerum WGD-2
Pse10G33110.0-Pse13G09500.0	0.047935	P. setigerum WGD-2
Pse10G33890.0-Pse13G10560.0	0.0676495	P. setigerum WGD-2
Pse10G28100.0-Pse13G05900.0	0.0785476	P. setigerum WGD-2
Pse10G02490.0-Pse19G13090.0	0.205129	P. setigerum WGD-2
Pse10G03410.0-Pse19G14110.0	0.283398	P. setigerum WGD-2
Pse10G03790.0-Pse19G14400.0	0.0961113	P. setigerum WGD-2
Pse10G04070.0-Pse19G14490.0	0.152761	P. setigerum WGD-2
Pse10G04500.0-Pse19G14730.0	0.161094	P. setigerum WGD-2
Pse10G04510.0-Pse19G14740.0	0.116455	P. setigerum WGD-2
Pse10G04760.0-Pse19G14880.0	0.168592	P. setigerum WGD-2
Pse10G05570.0-Pse19G15480.0	0.119719	P. setigerum WGD-2
Pse10G06760.0-Pse19G16000.0	0.232688	P. setigerum WGD-2
Pse10G07440.0-Pse19G16300.0	0.20038	P. setigerum WGD-2
Pse10G07890.0-Pse19G16560.0	0.171749	P. setigerum WGD-2
Pse10G07940.0-Pse19G16590.0	0.190007	P. setigerum WGD-2
Pse10G08350.0-Pse19G16790.0	0.147591	P. setigerum WGD-2
Pse10G08420.0-Pse19G16890.0	0.128755	P. setigerum WGD-2
Pse10G11610.0-Pse19G18590.0	0.0883246	P. setigerum WGD-2
Pse10G11680.0-Pse19G18630.0	0.193273	P. setigerum WGD-2
Pse10G13040.0-Pse19G19490.0	0.139783	P. setigerum WGD-2
Pse10G13420.0-Pse19G19800.0	0.0912453	P. setigerum WGD-2
Pse10G15230.0-Pse19G20930.0	0.205154	P. setigerum WGD-2
Pse10G15570.0-Pse19G21130.0	0.131017	P. setigerum WGD-2
Pse10G16280.0-Pse19G21580.0	0.0573786	P. setigerum WGD-2
Pse10G16440.0-Pse19G21700.0	0.171645	P. setigerum WGD-2
Pse10G01060.0-Pse19G11400.0	0.177584	P. setigerum WGD-2
Pse10G01360.0-Pse19G12000.0	0.137943	P. setigerum WGD-2
Pse10G01440.0-Pse19G12110.0	0.149014	P. setigerum WGD-2
Pse10G01700.0-Pse19G12300.0	0.173627	P. setigerum WGD-2
Pse10G01740.0-Pse19G12330.0	0.204752	P. setigerum WGD-2
Pse10G21490.0-Pse19G35430.0	0.173938	P. setigerum WGD-2
Pse10G23690.0-Pse19G33140.0	0.136167	P. setigerum WGD-2
Pse10G23820.0-Pse19G33240.0	0.0365733	P. setigerum WGD-2
Pse10G17800.0-Pse19G37700.0	0.0792413	P. setigerum WGD-2
Pse10G19470.0-Pse19G36450.0	0.197012	P. setigerum WGD-2
Pse10G21640.0-Pse19G34910.0	0.102516	P. setigerum WGD-2
Pse10G22200.0-Pse19G34450.0	0.120792	P. setigerum WGD-2
Pse10G22800.0-Pse19G34020.0	0.103772	P. setigerum WGD-2
Pse10G23120.0-Pse19G33690.0	0.140243	P. setigerum WGD-2
Pse10G09110.0-Pse19G18120.0	0.11588	P. setigerum WGD-2
Pse10G09780.0-Pse19G17810.0	0.135061	P. setigerum WGD-2
Pse10G10500.0-Pse19G17290.0	0.0989554	P. setigerum WGD-2
Pse10G10540.0-Pse19G17220.0	0.100385	P. setigerum WGD-2
Pse10G02120.0-Pse19G12660.0	0.318914	P. setigerum WGD-2
Pse10G05960.0-Pse19G15800.0	0.246667	P. setigerum WGD-2
Pse10G16970.0-Pse19G37940.0	0.172731	P. setigerum WGD-2
Pse10G13030.0-Pse19G19500.0	0.161017	P. setigerum WGD-2
Pse10G13120.0-Pse19G19450.0	0.140546	P. setigerum WGD-2
Pse10G23540.0-Pse19G33560.0	0.124182	P. setigerum WGD-2
Pse10G37200.0-Pse02G04610.0	0.0627169	P. setigerum WGD-2
Pse10G37480.0-Pse02G04280.0	0.285469	P. setigerum WGD-2
Pse10G38110.0-Pse02G03560.0	0.233002	P. setigerum WGD-2
Pse10G38290.0-Pse02G03440.0	0.0677585	P. setigerum WGD-2
Pse10G38410.0-Pse02G03270.0	0.165067	P. setigerum WGD-2
Pse10G38810.0-Pse02G02890.0	0.205773	P. setigerum WGD-2
Pse10G39020.0-Pse02G02580.0	0.146535	P. setigerum WGD-2
Pse10G39540.0-Pse02G02130.0	0.167691	P. setigerum WGD-2
Pse10G39770.0-Pse02G01810.0	0.0616032	P. setigerum WGD-2
Pse10G39860.0-Pse02G01710.0	0.192612	P. setigerum WGD-2
Pse10G40120.0-Pse02G01270.0	0.106862	P. setigerum WGD-2
Pse10G38990.0-Pse20G35070.0	0.0540604	P. setigerum WGD-2
Pse10G39000.0-Pse20G35080.0	0.189529	P. setigerum WGD-2
Pse10G39240.0-Pse20G35270.0	0.161704	P. setigerum WGD-2
Pse10G39960.0-Pse20G36160.0	0.155927	P. setigerum WGD-2
Pse10G37140.0-Pse20G33350.0	0.0478341	P. setigerum WGD-2
Pse10G37210.0-Pse20G33400.0	0.162207	P. setigerum WGD-2
Pse10G38310.0-Pse20G34710.0	0.164181	P. setigerum WGD-2
Pse10G38660.0-Pse20G34330.0	0.136073	P. setigerum WGD-2
Pse10G18420.0-Pse22G02460.0	0.105203	P. setigerum WGD-2
Pse10G19550.0-Pse22G03470.0	0.159631	P. setigerum WGD-2
Pse10G22940.0-Pse22G06170.0	0.0510448	P. setigerum WGD-2
Pse10G17080.0-Pse22G01150.0	0.213117	P. setigerum WGD-2
Pse10G01980.0-Pse22G27240.0	0.226546	P. setigerum WGD-2
Pse10G02220.0-Pse22G27340.0	0.0984144	P. setigerum WGD-2
Pse10G02240.0-Pse22G27350.0	0.215642	P. setigerum WGD-2
Pse10G21850.0-Pse22G05210.0	0.107631	P. setigerum WGD-2
Pse10G22580.0-Pse22G05380.0	0.108498	P. setigerum WGD-2
Pse10G22730.0-Pse22G05490.0	0.0870331	P. setigerum WGD-2
Pse10G13140.0-Pse22G20900.0	0.0871554	P. setigerum WGD-2
Pse10G16680.0-Pse22G18210.0	0.386375	P. setigerum WGD-2
Pse10G02430.0-Pse22G27080.0	0.214349	P. setigerum WGD-2
Pse10G02670.0-Pse22G26840.0	0.113297	P. setigerum WGD-2
Pse10G02940.0-Pse22G26690.0	0.156005	P. setigerum WGD-2
Pse10G03180.0-Pse22G26480.0	0.0864322	P. setigerum WGD-2
Pse10G03610.0-Pse22G26230.0	0.11761	P. setigerum WGD-2
Pse10G03620.0-Pse22G26210.0	0.162909	P. setigerum WGD-2
Pse10G04170.0-Pse22G26000.0	0.127795	P. setigerum WGD-2
Pse10G04200.0-Pse22G25970.0	0.118002	P. setigerum WGD-2
Pse10G04430.0-Pse22G25890.0	0.15896	P. setigerum WGD-2
Pse10G04470.0-Pse22G25840.0	1.66829	P. setigerum WGD-2
Pse10G04830.0-Pse22G25650.0	0.0951524	P. setigerum WGD-2
Pse10G04900.0-Pse22G25600.0	0.194579	P. setigerum WGD-2
Pse10G05190.0-Pse22G25430.0	0.0624241	P. setigerum WGD-2
Pse10G05780.0-Pse22G25180.0	0.117648	P. setigerum WGD-2
Pse10G05830.0-Pse22G25150.0	0.147742	P. setigerum WGD-2
Pse10G06000.0-Pse22G25020.0	0.178672	P. setigerum WGD-2
Pse10G06120.0-Pse22G24960.0	0.256024	P. setigerum WGD-2
Pse10G06930.0-Pse22G24670.0	0.135855	P. setigerum WGD-2
Pse10G06980.0-Pse22G24650.0	0.0851402	P. setigerum WGD-2
Pse10G07340.0-Pse22G24500.0	0.171314	P. setigerum WGD-2
Pse10G07350.0-Pse22G24480.0	0.157847	P. setigerum WGD-2
Pse10G07430.0-Pse22G24440.0	0.0982157	P. setigerum WGD-2
Pse10G07480.0-Pse22G24380.0	0.088412	P. setigerum WGD-2
Pse10G07640.0-Pse22G24290.0	0.103066	P. setigerum WGD-2
Pse10G07670.0-Pse22G24270.0	0.214954	P. setigerum WGD-2
Pse10G07830.0-Pse22G24180.0	0.219146	P. setigerum WGD-2
Pse10G08160.0-Pse22G24080.0	0.178384	P. setigerum WGD-2
Pse10G08550.0-Pse22G23810.0	0.198919	P. setigerum WGD-2
Pse10G08860.0-Pse22G23650.0	0.150299	P. setigerum WGD-2
Pse10G09610.0-Pse22G23380.0	0.0821534	P. setigerum WGD-2
Pse10G09650.0-Pse22G23340.0	0.248286	P. setigerum WGD-2
Pse10G09670.0-Pse22G23260.0	0.0911065	P. setigerum WGD-2
Pse10G10800.0-Pse22G22600.0	0.15711	P. setigerum WGD-2
Pse10G10860.0-Pse22G22510.0	0.198328	P. setigerum WGD-2
Pse10G10870.0-Pse22G22500.0	0.112061	P. setigerum WGD-2
Pse10G11290.0-Pse22G22160.0	0.234941	P. setigerum WGD-2
Pse10G12580.0-Pse22G21200.0	0.237278	P. setigerum WGD-2
Pse10G12610.0-Pse22G21180.0	0.21718	P. setigerum WGD-2
Pse10G12710.0-Pse22G21090.0	0.0997997	P. setigerum WGD-2
Pse10G12730.0-Pse22G21070.0	0.132051	P. setigerum WGD-2
Pse10G12770.0-Pse22G21010.0	0.0965746	P. setigerum WGD-2
Pse10G13660.0-Pse22G20480.0	0.0716847	P. setigerum WGD-2
Pse10G13810.0-Pse22G20350.0	0.145865	P. setigerum WGD-2
Pse10G13930.0-Pse22G20250.0	0.19659	P. setigerum WGD-2
Pse10G14120.0-Pse22G20100.0	0.144235	P. setigerum WGD-2
Pse10G14930.0-Pse22G19380.0	0.148417	P. setigerum WGD-2
Pse10G00920.0-Pse22G28230.0	0.161566	P. setigerum WGD-2
Pse10G00960.0-Pse22G28210.0	0.278328	P. setigerum WGD-2
Pse10G01130.0-Pse22G28070.0	0.104772	P. setigerum WGD-2
Pse10G01350.0-Pse22G27830.0	0.210477	P. setigerum WGD-2
Pse10G01370.0-Pse22G27820.0	0.0804003	P. setigerum WGD-2
Pse10G01570.0-Pse22G27620.0	0.235019	P. setigerum WGD-2
Pse10G01640.0-Pse22G27540.0	0.198883	P. setigerum WGD-2
Pse10G01730.0-Pse22G27460.0	0.219775	P. setigerum WGD-2
Pse10G24760.0-Pse22G07930.0	0.100624	P. setigerum WGD-2
Pse10G21260.0-Pse22G04710.0	0.240444	P. setigerum WGD-2
Pse10G21460.0-Pse22G04520.0	0.294754	P. setigerum WGD-2
Pse10G21520.0-Pse22G04460.0	0.081523	P. setigerum WGD-2
Pse10G22020.0-Pse22G05710.0	0.074468	P. setigerum WGD-2
Pse10G22140.0-Pse22G05640.0	0.0992754	P. setigerum WGD-2
Pse10G18040.0-Pse22G01950.0	0.126334	P. setigerum WGD-2
Pse10G23230.0-Pse03G32220.0	0.0930959	P. setigerum WGD-2
Pse10G23830.0-Pse03G32730.0	0.107012	P. setigerum WGD-2
Pse10G21300.0-Pse03G30460.0	0.120322	P. setigerum WGD-2
Pse10G18490.0-Pse03G26810.0	0.200732	P. setigerum WGD-2
Pse10G18800.0-Pse03G27140.0	0.133671	P. setigerum WGD-2
Pse10G01830.0-Pse03G53010.0	0.0917017	P. setigerum WGD-2
Pse10G02320.0-Pse03G53450.0	0.137829	P. setigerum WGD-2
Pse10G03330.0-Pse03G51900.0	0.117894	P. setigerum WGD-2
Pse10G03630.0-Pse03G51780.0	0.0938701	P. setigerum WGD-2
Pse10G04190.0-Pse03G51540.0	0.0995228	P. setigerum WGD-2
Pse10G04660.0-Pse03G51320.0	0.110783	P. setigerum WGD-2
Pse10G04750.0-Pse03G51280.0	0.148346	P. setigerum WGD-2
Pse10G05970.0-Pse03G50500.0	0.20811	P. setigerum WGD-2
Pse10G06090.0-Pse03G50420.0	0.291244	P. setigerum WGD-2
Pse10G06160.0-Pse03G50360.0	0.146538	P. setigerum WGD-2
Pse10G06180.0-Pse03G50340.0	0.169521	P. setigerum WGD-2
Pse10G07190.0-Pse03G50010.0	0.162555	P. setigerum WGD-2
Pse10G07390.0-Pse03G49780.0	0.263389	P. setigerum WGD-2
Pse10G07570.0-Pse03G49630.0	0.18284	P. setigerum WGD-2
Pse10G08100.0-Pse03G49480.0	0.110164	P. setigerum WGD-2
Pse10G08380.0-Pse03G49200.0	0.171499	P. setigerum WGD-2
Pse10G09300.0-Pse03G48800.0	0.12724	P. setigerum WGD-2
Pse10G09990.0-Pse03G48390.0	0.0716419	P. setigerum WGD-2
Pse10G10040.0-Pse03G48370.0	0.272311	P. setigerum WGD-2
Pse10G10100.0-Pse03G48310.0	0.0598488	P. setigerum WGD-2
Pse10G10650.0-Pse03G47880.0	0.118881	P. setigerum WGD-2
Pse10G10700.0-Pse03G47810.0	0.204193	P. setigerum WGD-2
Pse10G10710.0-Pse03G47800.0	0.193914	P. setigerum WGD-2
Pse10G10880.0-Pse03G47530.0	0.15649	P. setigerum WGD-2
Pse10G11530.0-Pse03G46860.0	0.122155	P. setigerum WGD-2
Pse10G01100.0-Pse03G54450.0	0.126716	P. setigerum WGD-2
Pse10G01480.0-Pse03G53920.0	0.103572	P. setigerum WGD-2
Pse10G01720.0-Pse03G53660.0	0.0892618	P. setigerum WGD-2
Pse10G02450.0-Pse03G52950.0	0.121522	P. setigerum WGD-2
Pse10G17900.0-Pse03G00290.0	0.0796493	P. setigerum WGD-2
Pse10G32430.0-Pse07G10230.0	0.0797375	P. setigerum WGD-2
Pse10G33530.0-Pse07G11250.0	0.0793777	P. setigerum WGD-2
Pse10G33620.0-Pse07G11330.0	0.21517	P. setigerum WGD-2
Pse10G35530.0-Pse07G12920.0	0.0980961	P. setigerum WGD-2
Pse10G37150.0-Pse07G01990.0	0.187629	P. setigerum WGD-2
Pse10G37620.0-Pse07G01590.0	0.0848146	P. setigerum WGD-2
Pse10G37890.0-Pse07G01380.0	0.085499	P. setigerum WGD-2
Pse10G38000.0-Pse07G01210.0	0.162684	P. setigerum WGD-2
Pse10G38100.0-Pse07G01080.0	0.0851163	P. setigerum WGD-2
Pse10G38330.0-Pse07G00930.0	0.182426	P. setigerum WGD-2
Pse10G38830.0-Pse07G00500.0	0.174266	P. setigerum WGD-2
Pse10G39330.0-Pse07G00080.0	0.166306	P. setigerum WGD-2
Pse10G27150.0-Pse07G07030.0	0.128873	P. setigerum WGD-2
Pse10G27560.0-Pse07G06610.0	0.0483135	P. setigerum WGD-2
Pse10G31330.0-Pse07G09560.0	0.0439543	P. setigerum WGD-2
Pse10G31490.0-Pse07G09380.0	0.0786397	P. setigerum WGD-2
Pse10G31550.0-Pse07G09300.0	0.0628773	P. setigerum WGD-2
Pse10G34510.0-Pse07G11940.0	0.0490124	P. setigerum WGD-2
Pse10G34540.0-Pse07G11890.0	0.108253	P. setigerum WGD-2
Pse10G36620.0-Pse07G14640.0	0.0973663	P. setigerum WGD-2
Pse10G33040.0-Pse07G11040.0	0.166927	P. setigerum WGD-2
Pse10G12210.0-Pse08G00700.0	0.144678	P. setigerum WGD-2
Pse10G13490.0-Pse08G01630.0	0.113785	P. setigerum WGD-2
Pse10G13520.0-Pse08G01640.0	0.171692	P. setigerum WGD-2
Pse10G13880.0-Pse08G01960.0	0.187979	P. setigerum WGD-2
Pse10G14350.0-Pse08G02450.0	0.103374	P. setigerum WGD-2
Pse10G15620.0-Pse08G03660.0	0.140403	P. setigerum WGD-2
Pse10G16330.0-Pse08G04370.0	0.0652264	P. setigerum WGD-2
Pse10G16140.0-Pse08G04240.0	0.0986861	P. setigerum WGD-2
Pse10G16150.0-Pse08G04230.0	0.130723	P. setigerum WGD-2
Pse10G16160.0-Pse08G04220.0	0.0663454	P. setigerum WGD-2
Pse10G16230.0-Pse08G04120.0	0.17069	P. setigerum WGD-2
Pse10G14050.0-Pse08G02200.0	0.0854316	P. setigerum WGD-2
Pse10G14110.0-Pse08G02130.0	0.0986792	P. setigerum WGD-2
Pse10G18220.0-PseUNG08090.0	0.0865208	P. setigerum WGD-2
Pse10G39620.0-PseUNG11410.0	0.075513	P. setigerum WGD-2
Pse10G39970.0-PseUNG11070.0	0.0752405	P. setigerum WGD-2
Pse11G41030.0-Pse12G26410.0	0.144852	P. setigerum WGD-2
Pse11G41150.0-Pse12G26510.0	0.197104	P. setigerum WGD-2
Pse11G41630.0-Pse12G26970.0	0.235684	P. setigerum WGD-2
Pse11G41680.0-Pse12G27040.0	0.141914	P. setigerum WGD-2
Pse11G42060.0-Pse12G27500.0	0.152279	P. setigerum WGD-2
Pse11G42370.0-Pse12G27900.0	0.138194	P. setigerum WGD-2
Pse11G42630.0-Pse12G28300.0	0.238961	P. setigerum WGD-2
Pse11G43020.0-Pse12G28660.0	0.0651352	P. setigerum WGD-2
Pse11G43090.0-Pse12G28740.0	0.142372	P. setigerum WGD-2
Pse11G43340.0-Pse12G28990.0	0.123997	P. setigerum WGD-2
Pse11G43510.0-Pse12G29210.0	0.166204	P. setigerum WGD-2
Pse11G44790.0-Pse12G30740.0	0.222795	P. setigerum WGD-2
Pse11G44820.0-Pse12G30780.0	0.123062	P. setigerum WGD-2
Pse11G45000.0-Pse12G30950.0	0.142875	P. setigerum WGD-2
Pse11G45570.0-Pse12G31520.0	0.10612	P. setigerum WGD-2
Pse11G45650.0-Pse12G31580.0	0.21226	P. setigerum WGD-2
Pse11G45950.0-Pse12G31910.0	0.0680994	P. setigerum WGD-2
Pse11G46840.0-Pse12G32930.0	0.144147	P. setigerum WGD-2
Pse11G46850.0-Pse12G32940.0	0.095995	P. setigerum WGD-2
Pse11G47140.0-Pse12G33280.0	0.10805	P. setigerum WGD-2
Pse11G47270.0-Pse12G33380.0	0.176911	P. setigerum WGD-2
Pse11G48080.0-Pse12G34290.0	0.156722	P. setigerum WGD-2
Pse11G48340.0-Pse12G34490.0	0.15144	P. setigerum WGD-2
Pse11G48410.0-Pse12G34590.0	0.0690341	P. setigerum WGD-2
Pse11G48910.0-Pse12G35140.0	0.110676	P. setigerum WGD-2
Pse11G49120.0-Pse12G35420.0	0.116411	P. setigerum WGD-2
Pse11G29920.0-Pse12G14340.0	0.122587	P. setigerum WGD-2
Pse11G30170.0-Pse12G14750.0	0.0945817	P. setigerum WGD-2
Pse11G30200.0-Pse12G14770.0	0.0746565	P. setigerum WGD-2
Pse11G30340.0-Pse12G14960.0	0.123475	P. setigerum WGD-2
Pse11G31060.0-Pse12G15730.0	0.14654	P. setigerum WGD-2
Pse11G31400.0-Pse12G16140.0	0.106204	P. setigerum WGD-2
Pse11G31750.0-Pse12G16620.0	0.123097	P. setigerum WGD-2
Pse11G52370.0-Pse12G39190.0	0.0729024	P. setigerum WGD-2
Pse11G52620.0-Pse12G39480.0	0.135044	P. setigerum WGD-2
Pse11G54380.0-Pse12G41140.0	0.0868804	P. setigerum WGD-2
Pse11G54420.0-Pse12G41170.0	0.263484	P. setigerum WGD-2
Pse11G54790.0-Pse12G41630.0	0.223861	P. setigerum WGD-2
Pse11G55060.0-Pse12G41710.0	0.185309	P. setigerum WGD-2
Pse11G55580.0-Pse12G42480.0	0.12024	P. setigerum WGD-2
Pse11G56110.0-Pse12G43030.0	0.15916	P. setigerum WGD-2
Pse11G56170.0-Pse12G43070.0	0.243503	P. setigerum WGD-2
Pse11G26830.0-Pse12G10980.0	0.0661165	P. setigerum WGD-2
Pse11G38090.0-Pse12G23130.0	0.163931	P. setigerum WGD-2
Pse11G38240.0-Pse12G23320.0	0.146021	P. setigerum WGD-2
Pse11G35730.0-Pse12G20700.0	0.331668	P. setigerum WGD-2
Pse11G35940.0-Pse12G20920.0	0.119104	P. setigerum WGD-2
Pse11G51100.0-Pse12G37560.0	0.228056	P. setigerum WGD-2
Pse11G27980.0-Pse12G12170.0	0.0854574	P. setigerum WGD-2
Pse11G39360.0-Pse12G24550.0	0.0816574	P. setigerum WGD-2
Pse11G49710.0-Pse12G36080.0	0.145732	P. setigerum WGD-2
Pse11G35310.0-Pse12G18380.0	0.164477	P. setigerum WGD-2
Pse11G35390.0-Pse12G18480.0	0.125485	P. setigerum WGD-2
Pse11G46400.0-Pse12G32370.0	0.264109	P. setigerum WGD-2
Pse11G33080.0-Pse12G20610.0	0.246387	P. setigerum WGD-2
Pse11G33920.0-Pse12G19820.0	0.280457	P. setigerum WGD-2
Pse11G33950.0-Pse12G19800.0	0.0399616	P. setigerum WGD-2
Pse11G35200.0-Pse12G18630.0	0.166949	P. setigerum WGD-2
Pse11G28580.0-Pse12G12980.0	0.160702	P. setigerum WGD-2
Pse11G37130.0-Pse12G22780.0	0.163186	P. setigerum WGD-2
Pse11G50230.0-Pse12G37500.0	0.18217	P. setigerum WGD-2
Pse11G50910.0-Pse12G36860.0	0.141283	P. setigerum WGD-2
Pse11G38730.0-Pse12G24000.0	0.121688	P. setigerum WGD-2
Pse11G38950.0-Pse12G23640.0	0.106057	P. setigerum WGD-2
Pse11G39030.0-Pse12G23610.0	0.10434	P. setigerum WGD-2
Pse11G51650.0-Pse12G39100.0	0.208671	P. setigerum WGD-2
Pse11G51760.0-Pse12G38980.0	0.205773	P. setigerum WGD-2
Pse11G40260.0-Pse12G25940.0	0.063754	P. setigerum WGD-2
Pse11G40310.0-Pse12G25890.0	0.107584	P. setigerum WGD-2
Pse11G40380.0-Pse12G25770.0	0.203744	P. setigerum WGD-2
Pse11G40650.0-Pse12G25520.0	0.101752	P. setigerum WGD-2
Pse11G32210.0-Pse12G16970.0	0.161404	P. setigerum WGD-2
Pse11G32300.0-Pse12G16930.0	0.0606956	P. setigerum WGD-2
Pse11G53060.0-Pse12G40060.0	0.15791	P. setigerum WGD-2
Pse11G31890.0-Pse12G16430.0	0.112285	P. setigerum WGD-2
Pse11G44680.0-Pse12G30690.0	0.0565375	P. setigerum WGD-2
Pse11G17550.0-Pse02G45780.0	0.115858	P. setigerum WGD-2
Pse11G18460.0-Pse02G47240.0	0.177231	P. setigerum WGD-2
Pse11G19810.0-Pse02G48940.0	0.163865	P. setigerum WGD-2
Pse11G20060.0-Pse02G49280.0	0.102772	P. setigerum WGD-2
Pse11G20630.0-Pse02G49830.0	0.138748	P. setigerum WGD-2
Pse11G20650.0-Pse02G49880.0	0.11915	P. setigerum WGD-2
Pse11G20890.0-Pse02G50190.0	0.0737901	P. setigerum WGD-2
Pse11G21240.0-Pse02G50600.0	0.0861102	P. setigerum WGD-2
Pse11G21540.0-Pse02G50970.0	0.113418	P. setigerum WGD-2
Pse11G21560.0-Pse02G50990.0	0.0998834	P. setigerum WGD-2
Pse11G21820.0-Pse02G51280.0	0.074834	P. setigerum WGD-2
Pse11G33180.0-Pse04G40200.0	0.0440182	P. setigerum WGD-2
Pse11G33230.0-Pse04G40290.0	0.18236	P. setigerum WGD-2
Pse11G33330.0-Pse04G40410.0	0.135906	P. setigerum WGD-2
Pse11G34400.0-Pse04G41340.0	0.0490128	P. setigerum WGD-2
Pse11G34670.0-Pse04G41570.0	0.114965	P. setigerum WGD-2
Pse11G37940.0-Pse04G36810.0	0.141455	P. setigerum WGD-2
Pse11G39090.0-Pse04G38130.0	0.159656	P. setigerum WGD-2
Pse11G47610.0-Pse04G27280.0	0.183943	P. setigerum WGD-2
Pse11G29240.0-Pse04G46550.0	0.124631	P. setigerum WGD-2
Pse11G29650.0-Pse04G47020.0	0.0746288	P. setigerum WGD-2
Pse11G50300.0-Pse04G21980.0	0.0798119	P. setigerum WGD-2
Pse11G50450.0-Pse04G22110.0	0.0618957	P. setigerum WGD-2
Pse11G50980.0-Pse04G22930.0	0.13215	P. setigerum WGD-2
Pse11G49420.0-Pse04G23330.0	0.291797	P. setigerum WGD-2
Pse11G49450.0-Pse04G23370.0	0.162411	P. setigerum WGD-2
Pse11G49930.0-Pse04G24290.0	0.0787474	P. setigerum WGD-2
Pse11G50030.0-Pse04G24390.0	0.188513	P. setigerum WGD-2
Pse11G50170.0-Pse04G24560.0	0.180843	P. setigerum WGD-2
Pse11G36660.0-Pse04G39250.0	0.281273	P. setigerum WGD-2
Pse11G40110.0-Pse04G36110.0	0.0859101	P. setigerum WGD-2
Pse11G51890.0-Pse04G20530.0	0.119985	P. setigerum WGD-2
Pse11G51990.0-Pse04G20700.0	0.195837	P. setigerum WGD-2
Pse11G52130.0-Pse04G20940.0	0.112671	P. setigerum WGD-2
Pse11G40290.0-Pse04G35110.0	0.504283	P. setigerum WGD-2
Pse11G40500.0-Pse04G35280.0	0.177194	P. setigerum WGD-2
Pse11G40530.0-Pse04G35340.0	0.315181	P. setigerum WGD-2
Pse11G48100.0-Pse04G25930.0	0.16507	P. setigerum WGD-2
Pse11G48120.0-Pse04G25960.0	0.170127	P. setigerum WGD-2
Pse11G48380.0-Pse04G26200.0	0.26681	P. setigerum WGD-2
Pse11G31830.0-Pse04G43860.0	0.121037	P. setigerum WGD-2
Pse11G39210.0-Pse04G36590.0	0.102901	P. setigerum WGD-2
Pse11G37200.0-Pse04G36430.0	0.158642	P. setigerum WGD-2
Pse11G48550.0-Pse04G25250.0	0.17439	P. setigerum WGD-2
Pse11G45310.0-Pse04G29500.0	0.177541	P. setigerum WGD-2
Pse11G36990.0-Pse04G38290.0	0.0864277	P. setigerum WGD-2
Pse11G51410.0-Pse04G21380.0	0.244363	P. setigerum WGD-2
Pse11G26380.0-Pse04G49410.0	0.0658725	P. setigerum WGD-2
Pse11G43270.0-Pse04G32260.0	0.139726	P. setigerum WGD-2
Pse11G41380.0-Pse04G34340.0	0.137088	P. setigerum WGD-2
Pse11G41690.0-Pse04G33990.0	0.114015	P. setigerum WGD-2
Pse11G41780.0-Pse04G33910.0	0.311458	P. setigerum WGD-2
Pse11G42050.0-Pse04G33670.0	0.1249	P. setigerum WGD-2
Pse11G42250.0-Pse04G33410.0	0.143012	P. setigerum WGD-2
Pse11G42340.0-Pse04G33320.0	0.144633	P. setigerum WGD-2
Pse11G42360.0-Pse04G33300.0	0.211601	P. setigerum WGD-2
Pse11G42570.0-Pse04G33010.0	0.0857706	P. setigerum WGD-2
Pse11G42660.0-Pse04G32900.0	0.172024	P. setigerum WGD-2
Pse11G42980.0-Pse04G32510.0	0.180376	P. setigerum WGD-2
Pse11G42990.0-Pse04G32500.0	0.119631	P. setigerum WGD-2
Pse11G43430.0-Pse04G31980.0	0.139503	P. setigerum WGD-2
Pse11G44100.0-Pse04G31200.0	0.196059	P. setigerum WGD-2
Pse11G44460.0-Pse04G30790.0	0.150842	P. setigerum WGD-2
Pse11G44560.0-Pse04G30680.0	0.203791	P. setigerum WGD-2
Pse11G44780.0-Pse04G30310.0	0.164749	P. setigerum WGD-2
Pse11G44810.0-Pse04G30280.0	0.207976	P. setigerum WGD-2
Pse11G44950.0-Pse04G30070.0	0.0825706	P. setigerum WGD-2
Pse11G45050.0-Pse04G29920.0	0.139816	P. setigerum WGD-2
Pse11G45160.0-Pse04G29810.0	0.220597	P. setigerum WGD-2
Pse11G45440.0-Pse04G29430.0	0.0761172	P. setigerum WGD-2
Pse11G45530.0-Pse04G29270.0	0.13149	P. setigerum WGD-2
Pse11G45980.0-Pse04G28660.0	0.109398	P. setigerum WGD-2
Pse11G46380.0-Pse04G28300.0	0.132532	P. setigerum WGD-2
Pse11G46460.0-Pse04G28160.0	0.0740519	P. setigerum WGD-2
Pse11G52420.0-Pse04G20000.0	0.239375	P. setigerum WGD-2
Pse11G52850.0-Pse04G19410.0	0.176955	P. setigerum WGD-2
Pse11G52940.0-Pse04G19300.0	0.226405	P. setigerum WGD-2
Pse11G53050.0-Pse04G19220.0	0.413212	P. setigerum WGD-2
Pse11G53120.0-Pse04G19150.0	0.0981399	P. setigerum WGD-2
Pse11G53210.0-Pse04G19080.0	0.149036	P. setigerum WGD-2
Pse11G53380.0-Pse04G18890.0	0.0946759	P. setigerum WGD-2
Pse11G53540.0-Pse04G18770.0	0.133837	P. setigerum WGD-2
Pse11G53760.0-Pse04G18560.0	0.137745	P. setigerum WGD-2
Pse11G53850.0-Pse04G18360.0	0.268105	P. setigerum WGD-2
Pse11G53980.0-Pse04G18140.0	0.199892	P. setigerum WGD-2
Pse11G54180.0-Pse04G17850.0	0.274514	P. setigerum WGD-2
Pse11G54190.0-Pse04G17840.0	0.21674	P. setigerum WGD-2
Pse11G54240.0-Pse04G17800.0	0.0772406	P. setigerum WGD-2
Pse11G54460.0-Pse04G17410.0	0.137876	P. setigerum WGD-2
Pse11G54590.0-Pse04G17210.0	0.136202	P. setigerum WGD-2
Pse11G54650.0-Pse04G17160.0	0.167503	P. setigerum WGD-2
Pse11G54780.0-Pse04G17010.0	0.36364	P. setigerum WGD-2
Pse11G55280.0-Pse04G16430.0	0.284108	P. setigerum WGD-2
Pse11G55390.0-Pse04G16270.0	0.134466	P. setigerum WGD-2
Pse11G55510.0-Pse04G16040.0	0.261665	P. setigerum WGD-2
Pse11G55800.0-Pse04G15570.0	0.515973	P. setigerum WGD-2
Pse11G55840.0-Pse04G15480.0	0.188798	P. setigerum WGD-2
Pse11G56120.0-Pse04G15250.0	0.0973365	P. setigerum WGD-2
Pse11G56250.0-Pse04G15070.0	0.121698	P. setigerum WGD-2
Pse11G56390.0-Pse04G14940.0	0.172062	P. setigerum WGD-2
Pse11G56600.0-Pse04G14730.0	0.0716529	P. setigerum WGD-2
Pse11G56620.0-Pse04G14720.0	0.181379	P. setigerum WGD-2
Pse11G56630.0-Pse04G14640.0	0.229765	P. setigerum WGD-2
Pse11G56660.0-Pse04G14630.0	0.131434	P. setigerum WGD-2
Pse11G56810.0-Pse04G14410.0	0.13218	P. setigerum WGD-2
Pse11G56940.0-Pse04G14190.0	0.111716	P. setigerum WGD-2
Pse11G57440.0-Pse04G13730.0	0.167705	P. setigerum WGD-2
Pse11G57500.0-Pse04G13660.0	0.1151	P. setigerum WGD-2
Pse11G30820.0-Pse04G44790.0	0.119165	P. setigerum WGD-2
Pse11G30840.0-Pse04G44770.0	0.114813	P. setigerum WGD-2
Pse11G30910.0-Pse04G44710.0	0.0707377	P. setigerum WGD-2
Pse11G31340.0-Pse04G44270.0	0.105136	P. setigerum WGD-2
Pse11G32130.0-Pse04G43490.0	0.172205	P. setigerum WGD-2
Pse11G32830.0-Pse04G42860.0	0.10189	P. setigerum WGD-2
Pse11G26880.0-Pse04G48940.0	0.0893883	P. setigerum WGD-2
Pse11G27190.0-Pse04G48520.0	0.128008	P. setigerum WGD-2
Pse11G27590.0-Pse04G48120.0	0.151664	P. setigerum WGD-2
Pse11G35280.0-Pse04G41740.0	0.117101	P. setigerum WGD-2
Pse11G37320.0-Pse04G38790.0	0.113027	P. setigerum WGD-2
Pse11G37500.0-Pse04G38610.0	0.106073	P. setigerum WGD-2
Pse11G37600.0-Pse04G38560.0	0.146856	P. setigerum WGD-2
Pse11G48880.0-Pse04G25110.0	0.196292	P. setigerum WGD-2
Pse11G51160.0-Pse04G21700.0	0.279783	P. setigerum WGD-2
Pse11G51200.0-Pse04G21570.0	0.210841	P. setigerum WGD-2
Pse11G51240.0-Pse04G21480.0	0.155087	P. setigerum WGD-2
Pse11G51620.0-Pse04G21090.0	0.133163	P. setigerum WGD-2
Pse11G51630.0-Pse04G21080.0	0.1908	P. setigerum WGD-2
Pse11G49650.0-Pse04G24000.0	0.101587	P. setigerum WGD-2
Pse11G49720.0-Pse04G23830.0	0.174045	P. setigerum WGD-2
Pse11G35610.0-Pse04G42630.0	0.109908	P. setigerum WGD-2
Pse11G29000.0-Pse04G47500.0	0.112614	P. setigerum WGD-2
Pse11G26850.0-Pse06G29650.0	0.0671008	P. setigerum WGD-2
Pse11G26960.0-Pse06G29740.0	0.179068	P. setigerum WGD-2
Pse11G37140.0-Pse06G18860.0	0.124968	P. setigerum WGD-2
Pse11G37540.0-Pse06G19280.0	0.131963	P. setigerum WGD-2
Pse11G37760.0-Pse06G19500.0	0.154998	P. setigerum WGD-2
Pse11G52980.0-Pse06G03900.0	0.130669	P. setigerum WGD-2
Pse11G53290.0-Pse06G04190.0	0.191413	P. setigerum WGD-2
Pse11G53590.0-Pse06G04390.0	0.243938	P. setigerum WGD-2
Pse11G49460.0-Pse06G06860.0	0.213701	P. setigerum WGD-2
Pse11G49470.0-Pse06G06880.0	0.0931391	P. setigerum WGD-2
Pse11G49490.0-Pse06G06900.0	0.169249	P. setigerum WGD-2
Pse11G41460.0-Pse06G16280.0	0.131254	P. setigerum WGD-2
Pse11G39710.0-Pse06G16790.0	0.16251	P. setigerum WGD-2
Pse11G39750.0-Pse06G16860.0	0.134281	P. setigerum WGD-2
Pse11G33620.0-Pse06G22760.0	0.143527	P. setigerum WGD-2
Pse11G33790.0-Pse06G22900.0	0.169713	P. setigerum WGD-2
Pse11G35460.0-Pse06G23320.0	0.0600777	P. setigerum WGD-2
Pse11G28160.0-Pse06G27290.0	0.0900313	P. setigerum WGD-2
Pse11G45620.0-Pse06G11390.0	0.145849	P. setigerum WGD-2
Pse11G42480.0-Pse06G14280.0	0.117709	P. setigerum WGD-2
Pse11G42650.0-Pse06G14070.0	0.140676	P. setigerum WGD-2
Pse11G42840.0-Pse06G13930.0	0.151891	P. setigerum WGD-2
Pse11G42900.0-Pse06G13880.0	0.127824	P. setigerum WGD-2
Pse11G43730.0-Pse06G12980.0	0.179367	P. setigerum WGD-2
Pse11G44200.0-Pse06G12570.0	0.126631	P. setigerum WGD-2
Pse11G44410.0-Pse06G12380.0	0.203823	P. setigerum WGD-2
Pse11G45240.0-Pse06G11520.0	0.27623	P. setigerum WGD-2
Pse11G45370.0-Pse06G11420.0	0.187421	P. setigerum WGD-2
Pse11G45720.0-Pse06G11020.0	0.128775	P. setigerum WGD-2
Pse11G46880.0-Pse06G09840.0	0.138364	P. setigerum WGD-2
Pse11G47190.0-Pse06G09540.0	0.150941	P. setigerum WGD-2
Pse11G47220.0-Pse06G09420.0	0.261403	P. setigerum WGD-2
Pse11G48890.0-Pse06G07840.0	0.159636	P. setigerum WGD-2
Pse11G54000.0-Pse06G03380.0	0.61434	P. setigerum WGD-2
Pse11G54080.0-Pse06G03270.0	0.272806	P. setigerum WGD-2
Pse11G54760.0-Pse06G02740.0	0.232981	P. setigerum WGD-2
Pse11G56910.0-Pse06G00790.0	0.0972006	P. setigerum WGD-2
Pse11G57380.0-Pse06G00550.0	0.0878087	P. setigerum WGD-2
Pse11G38000.0-Pse06G18720.0	0.143507	P. setigerum WGD-2
Pse11G38740.0-Pse06G17960.0	0.166475	P. setigerum WGD-2
Pse11G38780.0-Pse06G17910.0	0.0938317	P. setigerum WGD-2
Pse11G39380.0-Pse06G17240.0	0.16709	P. setigerum WGD-2
Pse11G51300.0-Pse06G05660.0	0.322341	P. setigerum WGD-2
Pse11G51310.0-Pse06G05650.0	0.0757697	P. setigerum WGD-2
Pse11G51440.0-Pse06G05500.0	0.105079	P. setigerum WGD-2
Pse11G51540.0-Pse06G05450.0	0.108022	P. setigerum WGD-2
Pse11G51930.0-Pse06G05040.0	0.088333	P. setigerum WGD-2
Pse11G52460.0-Pse06G04720.0	0.277892	P. setigerum WGD-2
Pse11G35270.0-Pse06G21520.0	0.077711	P. setigerum WGD-2
Pse11G31310.0-Pse06G25140.0	0.103702	P. setigerum WGD-2
Pse11G28560.0-Pse06G28270.0	0.120706	P. setigerum WGD-2
Pse11G49790.0-Pse06G07000.0	0.1216	P. setigerum WGD-2
Pse11G36900.0-Pse06G19670.0	0.0979243	P. setigerum WGD-2
Pse11G03830.0-Pse07G46050.0	0.170433	P. setigerum WGD-2
Pse11G04070.0-Pse07G46250.0	0.153437	P. setigerum WGD-2
Pse11G20610.0-Pse07G29150.0	0.0887299	P. setigerum WGD-2
Pse11G20820.0-Pse07G29310.0	0.135416	P. setigerum WGD-2
Pse11G00870.0-Pse07G14750.0	0.106435	P. setigerum WGD-2
Pse11G13960.0-Pse07G36490.0	0.162366	P. setigerum WGD-2
Pse11G02500.0-Pse07G47530.0	0.135777	P. setigerum WGD-2
Pse11G02580.0-Pse07G47640.0	0.0449397	P. setigerum WGD-2
Pse11G02610.0-Pse07G47650.0	0.0832865	P. setigerum WGD-2
Pse11G07610.0-Pse07G42490.0	0.199826	P. setigerum WGD-2
Pse11G04390.0-Pse07G45710.0	0.0833992	P. setigerum WGD-2
Pse11G05520.0-Pse07G44600.0	0.174229	P. setigerum WGD-2
Pse11G05950.0-Pse07G44280.0	0.106451	P. setigerum WGD-2
Pse11G06080.0-Pse07G44150.0	0.349064	P. setigerum WGD-2
Pse11G06090.0-Pse07G44140.0	0.271523	P. setigerum WGD-2
Pse11G06570.0-Pse07G43590.0	0.115246	P. setigerum WGD-2
Pse11G07900.0-Pse07G42320.0	0.199955	P. setigerum WGD-2
Pse11G07970.0-Pse07G42280.0	0.112052	P. setigerum WGD-2
Pse11G08290.0-Pse07G41960.0	0.102818	P. setigerum WGD-2
Pse11G08700.0-Pse07G41460.0	0.133947	P. setigerum WGD-2
Pse11G09080.0-Pse07G40960.0	0.1165	P. setigerum WGD-2
Pse11G09900.0-Pse07G39950.0	0.231604	P. setigerum WGD-2
Pse11G10290.0-Pse07G39440.0	0.199042	P. setigerum WGD-2
Pse11G11020.0-Pse07G38780.0	0.209655	P. setigerum WGD-2
Pse11G12430.0-Pse07G37980.0	0.213776	P. setigerum WGD-2
Pse11G13840.0-Pse07G36790.0	0.188741	P. setigerum WGD-2
Pse11G13850.0-Pse07G36760.0	0.277228	P. setigerum WGD-2
Pse11G14610.0-Pse07G36120.0	0.206875	P. setigerum WGD-2
Pse11G15380.0-Pse07G35120.0	0.0929237	P. setigerum WGD-2
Pse11G15410.0-Pse07G35110.0	0.150194	P. setigerum WGD-2
Pse11G15830.0-Pse07G34560.0	0.202115	P. setigerum WGD-2
Pse11G16400.0-Pse07G33930.0	0.206658	P. setigerum WGD-2
Pse11G16530.0-Pse07G33650.0	0.168331	P. setigerum WGD-2
Pse11G03730.0-Pse07G46310.0	0.224193	P. setigerum WGD-2
Pse11G17450.0-Pse07G32690.0	0.157054	P. setigerum WGD-2
Pse11G00210.0-Pse07G14470.0	0.251043	P. setigerum WGD-2
Pse11G00420.0-Pse07G14290.0	0.119964	P. setigerum WGD-2
Pse11G20130.0-Pse07G30000.0	0.0940325	P. setigerum WGD-2
Pse11G01360.0-Pse07G15190.0	0.159852	P. setigerum WGD-2
Pse11G01610.0-Pse07G15550.0	0.148865	P. setigerum WGD-2
Pse11G16440.0-PseUNG17700.0	0.237245	P. setigerum WGD-2
Pse11G16660.0-PseUNG17570.0	0.153985	P. setigerum WGD-2
Pse11G16680.0-PseUNG17550.0	0.23132	P. setigerum WGD-2
Pse11G16730.0-PseUNG17530.0	0.188049	P. setigerum WGD-2
Pse11G16740.0-PseUNG17520.0	0.322586	P. setigerum WGD-2
Pse12G00660.0-Pse13G00240.0	0.134452	P. setigerum WGD-2
Pse12G00950.0-Pse13G00470.0	0.0886136	P. setigerum WGD-2
Pse12G01110.0-Pse13G00560.0	0.227477	P. setigerum WGD-2
Pse12G01680.0-Pse13G01070.0	0.214754	P. setigerum WGD-2
Pse12G02170.0-Pse13G01370.0	0.0909414	P. setigerum WGD-2
Pse12G02910.0-Pse13G01770.0	0.120003	P. setigerum WGD-2
Pse12G03180.0-Pse13G02000.0	0.138	P. setigerum WGD-2
Pse12G03800.0-Pse13G02340.0	0.085368	P. setigerum WGD-2
Pse12G04260.0-Pse13G02710.0	0.213851	P. setigerum WGD-2
Pse12G04530.0-Pse13G02980.0	0.117577	P. setigerum WGD-2
Pse12G07840.0-Pse13G04120.0	0.164807	P. setigerum WGD-2
Pse12G07850.0-Pse13G04110.0	0.10883	P. setigerum WGD-2
Pse12G01020.0-Pse19G00590.0	0.169952	P. setigerum WGD-2
Pse12G01410.0-Pse19G00940.0	0.173393	P. setigerum WGD-2
Pse12G01550.0-Pse19G01020.0	0.0736972	P. setigerum WGD-2
Pse12G01620.0-Pse19G01090.0	0.138497	P. setigerum WGD-2
Pse12G02500.0-Pse19G01620.0	0.301881	P. setigerum WGD-2
Pse12G02510.0-Pse19G01630.0	0.0599772	P. setigerum WGD-2
Pse12G02660.0-Pse19G01760.0	0.200657	P. setigerum WGD-2
Pse12G03100.0-Pse19G02040.0	0.157172	P. setigerum WGD-2
Pse12G03920.0-Pse19G02550.0	0.0904758	P. setigerum WGD-2
Pse12G04080.0-Pse19G02700.0	0.142538	P. setigerum WGD-2
Pse12G04850.0-Pse19G03260.0	0.0980427	P. setigerum WGD-2
Pse12G25760.0-Pse02G22930.0	1.49715	P. setigerum WGD-2
Pse12G13600.0-Pse04G46630.0	0.0960309	P. setigerum WGD-2
Pse12G13650.0-Pse04G46680.0	0.0787173	P. setigerum WGD-2
Pse12G13820.0-Pse04G46860.0	0.0825243	P. setigerum WGD-2
Pse12G13850.0-Pse04G46890.0	0.0620553	P. setigerum WGD-2
Pse12G33680.0-Pse04G27230.0	0.219395	P. setigerum WGD-2
Pse12G33720.0-Pse04G27260.0	0.121363	P. setigerum WGD-2
Pse12G33870.0-Pse04G27380.0	0.135766	P. setigerum WGD-2
Pse12G22020.0-Pse04G38260.0	0.111795	P. setigerum WGD-2
Pse12G22120.0-Pse04G38340.0	0.0707138	P. setigerum WGD-2
Pse12G22220.0-Pse04G38430.0	0.192534	P. setigerum WGD-2
Pse12G22490.0-Pse04G38750.0	0.0981103	P. setigerum WGD-2
Pse12G22520.0-Pse04G38780.0	0.0314636	P. setigerum WGD-2
Pse12G14850.0-Pse04G45270.0	0.0822326	P. setigerum WGD-2
Pse12G14940.0-Pse04G45340.0	0.088942	P. setigerum WGD-2
Pse12G15150.0-Pse04G45430.0	0.0904894	P. setigerum WGD-2
Pse12G15220.0-Pse04G45520.0	0.0866351	P. setigerum WGD-2
Pse12G23110.0-Pse04G36980.0	0.108002	P. setigerum WGD-2
Pse12G23340.0-Pse04G37150.0	0.0301923	P. setigerum WGD-2
Pse12G23370.0-Pse04G37200.0	0.0824249	P. setigerum WGD-2
Pse12G23460.0-Pse04G37250.0	0.165713	P. setigerum WGD-2
Pse12G23590.0-Pse04G37390.0	0.0421261	P. setigerum WGD-2
Pse12G18740.0-Pse04G41980.0	0.203687	P. setigerum WGD-2
Pse12G18810.0-Pse04G42080.0	0.0817405	P. setigerum WGD-2
Pse12G18900.0-Pse04G42170.0	0.171327	P. setigerum WGD-2
Pse12G34260.0-Pse04G25800.0	0.0816376	P. setigerum WGD-2
Pse12G34380.0-Pse04G26020.0	0.128688	P. setigerum WGD-2
Pse12G16810.0-Pse04G43290.0	0.111665	P. setigerum WGD-2
Pse12G16960.0-Pse04G43400.0	0.0815717	P. setigerum WGD-2
Pse12G24400.0-Pse04G36570.0	0.142127	P. setigerum WGD-2
Pse12G09440.0-Pse04G50810.0	0.109733	P. setigerum WGD-2
Pse12G39890.0-Pse04G19090.0	0.129156	P. setigerum WGD-2
Pse12G40130.0-Pse04G19260.0	0.104992	P. setigerum WGD-2
Pse12G38930.0-Pse04G20380.0	0.19664	P. setigerum WGD-2
Pse12G25450.0-Pse04G35580.0	0.133434	P. setigerum WGD-2
Pse12G08210.0-Pse04G51990.0	0.133331	P. setigerum WGD-2
Pse12G24610.0-Pse04G36190.0	0.0898521	P. setigerum WGD-2
Pse12G24690.0-Pse04G36120.0	0.138238	P. setigerum WGD-2
Pse12G25030.0-Pse04G35830.0	0.0771738	P. setigerum WGD-2
Pse12G25950.0-Pse04G35060.0	0.101664	P. setigerum WGD-2
Pse12G25980.0-Pse04G35040.0	0.135081	P. setigerum WGD-2
Pse12G26110.0-Pse04G34910.0	0.117481	P. setigerum WGD-2
Pse12G26500.0-Pse04G34510.0	0.178704	P. setigerum WGD-2
Pse12G26680.0-Pse04G34380.0	0.124676	P. setigerum WGD-2
Pse12G26900.0-Pse04G34160.0	0.0613014	P. setigerum WGD-2
Pse12G27020.0-Pse04G34060.0	0.067133	P. setigerum WGD-2
Pse12G27250.0-Pse04G33840.0	0.139585	P. setigerum WGD-2
Pse12G27320.0-Pse04G33790.0	0.0398665	P. setigerum WGD-2
Pse12G27370.0-Pse04G33730.0	0.0818789	P. setigerum WGD-2
Pse12G27410.0-Pse04G33720.0	0.102429	P. setigerum WGD-2
Pse12G27730.0-Pse04G33420.0	0.165536	P. setigerum WGD-2
Pse12G27930.0-Pse04G33270.0	0.101591	P. setigerum WGD-2
Pse12G28030.0-Pse04G33170.0	0.103053	P. setigerum WGD-2
Pse12G28130.0-Pse04G33060.0	0.152369	P. setigerum WGD-2
Pse12G28500.0-Pse04G32640.0	0.0563223	P. setigerum WGD-2
Pse12G28710.0-Pse04G32450.0	0.191282	P. setigerum WGD-2
Pse12G28940.0-Pse04G32160.0	0.128939	P. setigerum WGD-2
Pse12G29010.0-Pse04G32020.0	0.0550554	P. setigerum WGD-2
Pse12G29070.0-Pse04G31970.0	0.143748	P. setigerum WGD-2
Pse12G30290.0-Pse04G30880.0	0.128099	P. setigerum WGD-2
Pse12G30340.0-Pse04G30830.0	0.0822236	P. setigerum WGD-2
Pse12G30390.0-Pse04G30760.0	0.107633	P. setigerum WGD-2
Pse12G30900.0-Pse04G30060.0	0.137528	P. setigerum WGD-2
Pse12G30960.0-Pse04G29960.0	0.105306	P. setigerum WGD-2
Pse12G31000.0-Pse04G29930.0	0.0801312	P. setigerum WGD-2
Pse12G31070.0-Pse04G29850.0	0.115877	P. setigerum WGD-2
Pse12G31160.0-Pse04G29730.0	0.132238	P. setigerum WGD-2
Pse12G31470.0-Pse04G29290.0	0.112612	P. setigerum WGD-2
Pse12G31560.0-Pse04G29150.0	0.141445	P. setigerum WGD-2
Pse12G31620.0-Pse04G29030.0	0.141417	P. setigerum WGD-2
Pse12G31800.0-Pse04G28790.0	0.162185	P. setigerum WGD-2
Pse12G31820.0-Pse04G28780.0	0.0894948	P. setigerum WGD-2
Pse12G32260.0-Pse04G28350.0	0.276504	P. setigerum WGD-2
Pse12G32820.0-Pse04G27720.0	0.258471	P. setigerum WGD-2
Pse12G32920.0-Pse04G27640.0	0.0845946	P. setigerum WGD-2
Pse12G32970.0-Pse04G27540.0	0.108093	P. setigerum WGD-2
Pse12G34620.0-Pse04G25580.0	0.148062	P. setigerum WGD-2
Pse12G34850.0-Pse04G25390.0	0.157874	P. setigerum WGD-2
Pse12G35510.0-Pse04G24610.0	0.166857	P. setigerum WGD-2
Pse12G36470.0-Pse04G23350.0	0.116814	P. setigerum WGD-2
Pse12G36570.0-Pse04G23170.0	0.127346	P. setigerum WGD-2
Pse12G36630.0-Pse04G23060.0	0.182949	P. setigerum WGD-2
Pse12G36850.0-Pse04G22730.0	0.0990661	P. setigerum WGD-2
Pse12G37260.0-Pse04G22120.0	0.0871418	P. setigerum WGD-2
Pse12G37650.0-Pse04G21750.0	0.167115	P. setigerum WGD-2
Pse12G37710.0-Pse04G21580.0	0.118792	P. setigerum WGD-2
Pse12G38020.0-Pse04G21250.0	0.101036	P. setigerum WGD-2
Pse12G38270.0-Pse04G20970.0	0.20382	P. setigerum WGD-2
Pse12G38320.0-Pse04G20950.0	0.143113	P. setigerum WGD-2
Pse12G38570.0-Pse04G20750.0	0.18542	P. setigerum WGD-2
Pse12G39210.0-Pse04G20060.0	0.175719	P. setigerum WGD-2
Pse12G39370.0-Pse04G19840.0	0.0450429	P. setigerum WGD-2
Pse12G39500.0-Pse04G19710.0	0.257131	P. setigerum WGD-2
Pse12G39520.0-Pse04G19690.0	0.102006	P. setigerum WGD-2
Pse12G19290.0-Pse04G41420.0	0.0729395	P. setigerum WGD-2
Pse12G19330.0-Pse04G41380.0	0.128461	P. setigerum WGD-2
Pse12G19710.0-Pse04G41050.0	0.120796	P. setigerum WGD-2
Pse12G20030.0-Pse04G40770.0	0.167557	P. setigerum WGD-2
Pse12G20040.0-Pse04G40760.0	0.217912	P. setigerum WGD-2
Pse12G20110.0-Pse04G40680.0	0.102035	P. setigerum WGD-2
Pse12G20590.0-Pse04G40120.0	0.14074	P. setigerum WGD-2
Pse12G20630.0-Pse04G40080.0	0.0642711	P. setigerum WGD-2
Pse12G20650.0-Pse04G40060.0	0.18569	P. setigerum WGD-2
Pse12G20710.0-Pse04G39980.0	0.124165	P. setigerum WGD-2
Pse12G20850.0-Pse04G39800.0	0.108012	P. setigerum WGD-2
Pse12G20950.0-Pse04G39750.0	0.181475	P. setigerum WGD-2
Pse12G20980.0-Pse04G39730.0	0.0444058	P. setigerum WGD-2
Pse12G21500.0-Pse04G39230.0	0.126971	P. setigerum WGD-2
Pse12G21540.0-Pse04G39180.0	0.153413	P. setigerum WGD-2
Pse12G21650.0-Pse04G39070.0	0.0839685	P. setigerum WGD-2
Pse12G21850.0-Pse04G38930.0	0.129383	P. setigerum WGD-2
Pse12G21940.0-Pse04G38850.0	0.0739881	P. setigerum WGD-2
Pse12G40350.0-Pse04G18720.0	0.0833871	P. setigerum WGD-2
Pse12G40370.0-Pse04G18710.0	0.0998418	P. setigerum WGD-2
Pse12G40640.0-Pse04G18350.0	0.157798	P. setigerum WGD-2
Pse12G41150.0-Pse04G17670.0	0.17875	P. setigerum WGD-2
Pse12G41720.0-Pse04G16870.0	0.155606	P. setigerum WGD-2
Pse12G43180.0-Pse04G15060.0	0.108292	P. setigerum WGD-2
Pse12G44180.0-Pse04G13840.0	0.225321	P. setigerum WGD-2
Pse12G44630.0-Pse04G13370.0	0.162357	P. setigerum WGD-2
Pse12G00610.0-Pse04G59600.0	0.12786	P. setigerum WGD-2
Pse12G00680.0-Pse04G59560.0	0.0461201	P. setigerum WGD-2
Pse12G00830.0-Pse04G59290.0	0.209339	P. setigerum WGD-2
Pse12G00880.0-Pse04G59230.0	0.156063	P. setigerum WGD-2
Pse12G01000.0-Pse04G59140.0	0.131149	P. setigerum WGD-2
Pse12G01180.0-Pse04G58800.0	0.149164	P. setigerum WGD-2
Pse12G01200.0-Pse04G58750.0	0.24145	P. setigerum WGD-2
Pse12G01330.0-Pse04G58560.0	0.0659404	P. setigerum WGD-2
Pse12G02130.0-Pse04G57740.0	0.123208	P. setigerum WGD-2
Pse12G02160.0-Pse04G57680.0	0.10461	P. setigerum WGD-2
Pse12G02350.0-Pse04G57570.0	0.157217	P. setigerum WGD-2
Pse12G03200.0-Pse04G56810.0	0.0596147	P. setigerum WGD-2
Pse12G03450.0-Pse04G56590.0	0.174193	P. setigerum WGD-2
Pse12G15650.0-Pse04G44640.0	0.061292	P. setigerum WGD-2
Pse12G15720.0-Pse04G44580.0	0.125722	P. setigerum WGD-2
Pse12G15740.0-Pse04G44560.0	0.0872282	P. setigerum WGD-2
Pse12G15840.0-Pse04G44480.0	0.126659	P. setigerum WGD-2
Pse12G15850.0-Pse04G44460.0	0.071545	P. setigerum WGD-2
Pse12G16250.0-Pse04G44030.0	1.29275	P. setigerum WGD-2
Pse12G16310.0-Pse04G43970.0	0.110694	P. setigerum WGD-2
Pse12G17150.0-Pse04G43220.0	0.106563	P. setigerum WGD-2
Pse12G17360.0-Pse04G42970.0	0.10199	P. setigerum WGD-2
Pse12G17830.0-Pse04G42510.0	0.0689285	P. setigerum WGD-2
Pse12G04830.0-Pse04G55520.0	0.0417047	P. setigerum WGD-2
Pse12G23950.0-Pse04G37780.0	0.0551363	P. setigerum WGD-2
Pse12G24130.0-Pse04G37610.0	0.0935631	P. setigerum WGD-2
Pse12G08260.0-Pse04G51380.0	0.114668	P. setigerum WGD-2
Pse12G34030.0-Pse04G26340.0	0.0511472	P. setigerum WGD-2
Pse12G19080.0-Pse06G22120.0	0.100513	P. setigerum WGD-2
Pse12G19120.0-Pse06G22140.0	0.0361562	P. setigerum WGD-2
Pse12G23850.0-Pse06G17820.0	0.110407	P. setigerum WGD-2
Pse12G38450.0-Pse06G04900.0	0.163122	P. setigerum WGD-2
Pse12G38670.0-Pse06G05000.0	0.14055	P. setigerum WGD-2
Pse12G38680.0-Pse06G05010.0	0.0917023	P. setigerum WGD-2
Pse12G38790.0-Pse06G05090.0	0.15803	P. setigerum WGD-2
Pse12G38800.0-Pse06G05100.0	0.0852636	P. setigerum WGD-2
Pse12G26520.0-Pse06G16030.0	0.120287	P. setigerum WGD-2
Pse12G25600.0-Pse06G15510.0	0.118989	P. setigerum WGD-2
Pse12G39550.0-Pse06G03610.0	0.22591	P. setigerum WGD-2
Pse12G40340.0-Pse06G04370.0	0.107416	P. setigerum WGD-2
Pse12G16800.0-Pse06G24120.0	0.13917	P. setigerum WGD-2
Pse12G16980.0-Pse06G24280.0	0.106802	P. setigerum WGD-2
Pse12G14290.0-Pse06G25670.0	0.0564794	P. setigerum WGD-2
Pse12G14610.0-Pse06G25920.0	0.093124	P. setigerum WGD-2
Pse12G31350.0-Pse06G11130.0	0.120217	P. setigerum WGD-2
Pse12G14240.0-Pse06G26270.0	0.0971623	P. setigerum WGD-2
Pse12G40830.0-Pse06G03260.0	0.198454	P. setigerum WGD-2
Pse12G40970.0-Pse06G03390.0	0.165831	P. setigerum WGD-2
Pse12G15240.0-Pse06G26440.0	0.0927363	P. setigerum WGD-2
Pse12G31940.0-Pse06G10710.0	0.107531	P. setigerum WGD-2
Pse12G32210.0-Pse06G10480.0	0.151123	P. setigerum WGD-2
Pse12G32290.0-Pse06G10390.0	0.139957	P. setigerum WGD-2
Pse12G32680.0-Pse06G10040.0	0.061452	P. setigerum WGD-2
Pse12G33150.0-Pse06G09650.0	0.135174	P. setigerum WGD-2
Pse12G33320.0-Pse06G09530.0	0.295045	P. setigerum WGD-2
Pse12G33660.0-Pse06G09120.0	0.090683	P. setigerum WGD-2
Pse12G33750.0-Pse06G09050.0	0.10351	P. setigerum WGD-2
Pse12G33860.0-Pse06G08970.0	0.103631	P. setigerum WGD-2
Pse12G34120.0-Pse06G08710.0	0.211617	P. setigerum WGD-2
Pse12G34210.0-Pse06G08640.0	0.0308305	P. setigerum WGD-2
Pse12G34300.0-Pse06G08540.0	0.0869021	P. setigerum WGD-2
Pse12G34460.0-Pse06G08330.0	0.180886	P. setigerum WGD-2
Pse12G34510.0-Pse06G08300.0	0.217375	P. setigerum WGD-2
Pse12G35620.0-Pse06G07460.0	0.0941173	P. setigerum WGD-2
Pse12G36240.0-Pse06G06970.0	0.0669446	P. setigerum WGD-2
Pse12G36520.0-Pse06G06680.0	0.0918201	P. setigerum WGD-2
Pse12G36810.0-Pse06G06360.0	0.253356	P. setigerum WGD-2
Pse12G36900.0-Pse06G06300.0	0.111741	P. setigerum WGD-2
Pse12G37030.0-Pse06G06240.0	0.171869	P. setigerum WGD-2
Pse12G37870.0-Pse06G05610.0	0.0532492	P. setigerum WGD-2
Pse12G38010.0-Pse06G05510.0	0.0788038	P. setigerum WGD-2
Pse12G27060.0-Pse06G15200.0	0.126154	P. setigerum WGD-2
Pse12G27240.0-Pse06G15000.0	0.132307	P. setigerum WGD-2
Pse12G27740.0-Pse06G14540.0	0.136585	P. setigerum WGD-2
Pse12G28020.0-Pse06G14350.0	0.0603069	P. setigerum WGD-2
Pse12G28240.0-Pse06G14180.0	0.137568	P. setigerum WGD-2
Pse12G28440.0-Pse06G13940.0	0.0583823	P. setigerum WGD-2
Pse12G28460.0-Pse06G13900.0	0.0700299	P. setigerum WGD-2
Pse12G28750.0-Pse06G13690.0	0.121462	P. setigerum WGD-2
Pse12G29670.0-Pse06G12850.0	0.233801	P. setigerum WGD-2
Pse12G29730.0-Pse06G12770.0	0.13079	P. setigerum WGD-2
Pse12G29750.0-Pse06G12750.0	0.0659223	P. setigerum WGD-2
Pse12G29840.0-Pse06G12650.0	0.14199	P. setigerum WGD-2
Pse12G30010.0-Pse06G12550.0	0.155143	P. setigerum WGD-2
Pse12G30020.0-Pse06G12540.0	0.0744261	P. setigerum WGD-2
Pse12G30280.0-Pse06G12430.0	0.457724	P. setigerum WGD-2
Pse12G30370.0-Pse06G12320.0	0.114581	P. setigerum WGD-2
Pse12G30400.0-Pse06G12290.0	0.108468	P. setigerum WGD-2
Pse12G30710.0-Pse06G12050.0	0.125411	P. setigerum WGD-2
Pse12G30730.0-Pse06G12010.0	0.118613	P. setigerum WGD-2
Pse12G30830.0-Pse06G11900.0	0.159048	P. setigerum WGD-2
Pse12G31130.0-Pse06G11550.0	0.196059	P. setigerum WGD-2
Pse12G31200.0-Pse06G11480.0	0.110193	P. setigerum WGD-2
Pse12G31230.0-Pse06G11440.0	0.128221	P. setigerum WGD-2
Pse12G20500.0-Pse06G21140.0	0.0399977	P. setigerum WGD-2
Pse12G21020.0-Pse06G20610.0	0.121488	P. setigerum WGD-2
Pse12G21550.0-Pse06G20060.0	0.0854751	P. setigerum WGD-2
Pse12G22890.0-Pse06G18770.0	0.0978788	P. setigerum WGD-2
Pse12G22910.0-Pse06G18760.0	0.136434	P. setigerum WGD-2
Pse12G22930.0-Pse06G18740.0	0.101739	P. setigerum WGD-2
Pse12G23200.0-Pse06G18540.0	0.0525711	P. setigerum WGD-2
Pse12G40740.0-Pse06G03450.0	0.243405	P. setigerum WGD-2
Pse12G41160.0-Pse06G03110.0	0.0813842	P. setigerum WGD-2
Pse12G41230.0-Pse06G03070.0	0.0788871	P. setigerum WGD-2
Pse12G41480.0-Pse06G02840.0	0.113113	P. setigerum WGD-2
Pse12G42100.0-Pse06G02410.0	0.117898	P. setigerum WGD-2
Pse12G42560.0-Pse06G01860.0	0.479078	P. setigerum WGD-2
Pse12G43210.0-Pse06G01360.0	0.106104	P. setigerum WGD-2
Pse12G43480.0-Pse06G01190.0	0.0760452	P. setigerum WGD-2
Pse12G43490.0-Pse06G01170.0	0.0469239	P. setigerum WGD-2
Pse12G43520.0-Pse06G01130.0	0.231947	P. setigerum WGD-2
Pse12G43550.0-Pse06G01110.0	0.104504	P. setigerum WGD-2
Pse12G43880.0-Pse06G00770.0	0.116387	P. setigerum WGD-2
Pse12G15580.0-Pse06G25580.0	0.0594483	P. setigerum WGD-2
Pse12G16260.0-Pse06G24940.0	0.160323	P. setigerum WGD-2
Pse12G24680.0-Pse06G17170.0	0.0880891	P. setigerum WGD-2
Pse12G24880.0-Pse06G17030.0	0.117574	P. setigerum WGD-2
Pse12G25040.0-Pse06G16870.0	0.121914	P. setigerum WGD-2
Pse12G11440.0-Pse06G30080.0	0.108366	P. setigerum WGD-2
Pse12G39900.0-Pse06G04100.0	0.212328	P. setigerum WGD-2
Pse12G40010.0-Pse06G04030.0	0.0563112	P. setigerum WGD-2
Pse12G00330.0-PseUNG05190.0	0.181088	P. setigerum WGD-2
Pse12G44390.0-PseUNG09920.0	0.266607	P. setigerum WGD-2
Pse12G00020.0-PseUNG12010.0	0.259771	P. setigerum WGD-2
Pse12G00150.0-PseUNG12120.0	0.113289	P. setigerum WGD-2
Pse13G30560.0-Pse15G24330.0	0.0896506	P. setigerum WGD-2
Pse13G32080.0-Pse15G25850.0	0.0772305	P. setigerum WGD-2
Pse13G32390.0-Pse15G26250.0	0.0632072	P. setigerum WGD-2
Pse13G34180.0-Pse15G28150.0	0.0931277	P. setigerum WGD-2
Pse13G23880.0-Pse15G17440.0	0.105854	P. setigerum WGD-2
Pse13G24300.0-Pse15G17870.0	0.114549	P. setigerum WGD-2
Pse13G24710.0-Pse15G18330.0	0.0577258	P. setigerum WGD-2
Pse13G24720.0-Pse15G18340.0	0.0853744	P. setigerum WGD-2
Pse13G24910.0-Pse15G18640.0	0.113761	P. setigerum WGD-2
Pse13G24950.0-Pse15G18720.0	0.102794	P. setigerum WGD-2
Pse13G25430.0-Pse15G19180.0	0.136102	P. setigerum WGD-2
Pse13G25650.0-Pse15G19350.0	0.145573	P. setigerum WGD-2
Pse13G25980.0-Pse15G19760.0	0.110061	P. setigerum WGD-2
Pse13G26270.0-Pse15G20050.0	0.057673	P. setigerum WGD-2
Pse13G26390.0-Pse15G20190.0	0.157563	P. setigerum WGD-2
Pse13G26420.0-Pse15G20240.0	0.135998	P. setigerum WGD-2
Pse13G39870.0-Pse15G34800.0	0.0860202	P. setigerum WGD-2
Pse13G41090.0-Pse15G36050.0	0.238006	P. setigerum WGD-2
Pse13G41210.0-Pse15G36270.0	0.0792284	P. setigerum WGD-2
Pse13G41660.0-Pse15G36590.0	0.139598	P. setigerum WGD-2
Pse13G30380.0-Pse15G20910.0	0.16397	P. setigerum WGD-2
Pse13G27410.0-Pse15G23230.0	0.0264553	P. setigerum WGD-2
Pse13G28360.0-Pse15G22060.0	0.103127	P. setigerum WGD-2
Pse13G37500.0-Pse15G31730.0	0.149469	P. setigerum WGD-2
Pse13G37740.0-Pse15G31450.0	0.0481864	P. setigerum WGD-2
Pse13G29100.0-Pse15G21300.0	0.126133	P. setigerum WGD-2
Pse13G29340.0-Pse15G21140.0	0.0864486	P. setigerum WGD-2
Pse13G30850.0-Pse15G24840.0	0.136473	P. setigerum WGD-2
Pse13G32560.0-Pse15G26390.0	0.106707	P. setigerum WGD-2
Pse13G32780.0-Pse15G26650.0	0.102337	P. setigerum WGD-2
Pse13G24000.0-Pse15G17640.0	0.0936096	P. setigerum WGD-2
Pse13G24020.0-Pse15G17630.0	0.10128	P. setigerum WGD-2
Pse13G36840.0-Pse17G27490.0	0.101241	P. setigerum WGD-2
Pse13G37410.0-Pse17G28050.0	0.161156	P. setigerum WGD-2
Pse13G37840.0-Pse17G28530.0	0.0958224	P. setigerum WGD-2
Pse13G38330.0-Pse17G29080.0	0.0672711	P. setigerum WGD-2
Pse13G39070.0-Pse17G30010.0	0.164923	P. setigerum WGD-2
Pse13G39750.0-Pse17G30870.0	0.0850872	P. setigerum WGD-2
Pse13G40660.0-Pse17G31800.0	0.195426	P. setigerum WGD-2
Pse13G40760.0-Pse17G31910.0	0.191494	P. setigerum WGD-2
Pse13G40940.0-Pse17G32160.0	0.160761	P. setigerum WGD-2
Pse13G41020.0-Pse17G32260.0	0.124798	P. setigerum WGD-2
Pse13G41550.0-Pse17G33300.0	0.129529	P. setigerum WGD-2
Pse13G39500.0-Pse17G30740.0	0.0941292	P. setigerum WGD-2
Pse13G38590.0-Pse19G06040.0	0.0970107	P. setigerum WGD-2
Pse13G39310.0-Pse19G06730.0	0.0703944	P. setigerum WGD-2
Pse13G39930.0-Pse19G07350.0	0.104363	P. setigerum WGD-2
Pse13G40070.0-Pse19G07480.0	0.154548	P. setigerum WGD-2
Pse13G40180.0-Pse19G07620.0	0.092373	P. setigerum WGD-2
Pse13G41160.0-Pse19G08350.0	0.183456	P. setigerum WGD-2
Pse13G00580.0-Pse19G00730.0	0.218016	P. setigerum WGD-2
Pse13G00860.0-Pse19G00900.0	0.451429	P. setigerum WGD-2
Pse13G02030.0-Pse19G02190.0	0.124476	P. setigerum WGD-2
Pse13G02220.0-Pse19G02380.0	0.180567	P. setigerum WGD-2
Pse13G03180.0-Pse19G03210.0	0.124085	P. setigerum WGD-2
Pse13G03340.0-Pse19G03310.0	0.155625	P. setigerum WGD-2
Pse13G12650.0-Pse19G09570.0	0.224564	P. setigerum WGD-2
Pse13G13870.0-Pse19G10530.0	0.238958	P. setigerum WGD-2
Pse13G14440.0-Pse19G10970.0	0.218268	P. setigerum WGD-2
Pse13G20050.0-Pse02G37530.0	0.0742671	P. setigerum WGD-2
Pse13G20090.0-Pse02G37570.0	0.195531	P. setigerum WGD-2
Pse13G23580.0-Pse02G34070.0	0.0723201	P. setigerum WGD-2
Pse13G16700.0-Pse02G40940.0	0.185988	P. setigerum WGD-2
Pse13G16760.0-Pse02G40910.0	0.22264	P. setigerum WGD-2
Pse13G16830.0-Pse02G40760.0	0.0888297	P. setigerum WGD-2
Pse13G17030.0-Pse02G40600.0	0.196594	P. setigerum WGD-2
Pse13G17360.0-Pse02G40350.0	0.174585	P. setigerum WGD-2
Pse13G17500.0-Pse02G40250.0	0.138175	P. setigerum WGD-2
Pse13G17650.0-Pse02G40070.0	0.105109	P. setigerum WGD-2
Pse13G17870.0-Pse02G39860.0	0.0665544	P. setigerum WGD-2
Pse13G18360.0-Pse02G39380.0	0.155295	P. setigerum WGD-2
Pse13G18460.0-Pse02G39300.0	0.0862361	P. setigerum WGD-2
Pse13G18830.0-Pse02G38980.0	0.162532	P. setigerum WGD-2
Pse13G18910.0-Pse02G38950.0	0.14931	P. setigerum WGD-2
Pse13G19160.0-Pse02G38680.0	0.201442	P. setigerum WGD-2
Pse13G19200.0-Pse02G38640.0	0.139698	P. setigerum WGD-2
Pse13G19300.0-Pse02G38540.0	0.100004	P. setigerum WGD-2
Pse13G19310.0-Pse02G38520.0	0.141074	P. setigerum WGD-2
Pse13G19340.0-Pse02G38500.0	0.129459	P. setigerum WGD-2
Pse13G19350.0-Pse02G38490.0	0.159104	P. setigerum WGD-2
Pse13G19550.0-Pse02G38250.0	0.110691	P. setigerum WGD-2
Pse13G19590.0-Pse02G38230.0	0.0816904	P. setigerum WGD-2
Pse13G19700.0-Pse02G38110.0	0.124729	P. setigerum WGD-2
Pse13G21590.0-Pse02G36140.0	0.068156	P. setigerum WGD-2
Pse13G22170.0-Pse02G35510.0	0.0613444	P. setigerum WGD-2
Pse13G22870.0-Pse02G34760.0	0.0755366	P. setigerum WGD-2
Pse13G22980.0-Pse02G34630.0	0.114666	P. setigerum WGD-2
Pse13G23200.0-Pse02G34430.0	0.100904	P. setigerum WGD-2
Pse13G23220.0-Pse02G34400.0	0.0972659	P. setigerum WGD-2
Pse13G23430.0-Pse02G33980.0	0.0996284	P. setigerum WGD-2
Pse13G12580.0-Pse02G45110.0	0.173232	P. setigerum WGD-2
Pse13G12820.0-Pse02G44950.0	0.169467	P. setigerum WGD-2
Pse13G13700.0-Pse02G44130.0	0.21411	P. setigerum WGD-2
Pse13G14350.0-Pse02G43560.0	0.175096	P. setigerum WGD-2
Pse13G14360.0-Pse02G43550.0	0.251721	P. setigerum WGD-2
Pse13G14910.0-Pse02G43070.0	0.123385	P. setigerum WGD-2
Pse13G15240.0-Pse02G42820.0	0.156276	P. setigerum WGD-2
Pse13G15550.0-Pse02G42520.0	0.171942	P. setigerum WGD-2
Pse13G42000.0-Pse02G48010.0	0.139644	P. setigerum WGD-2
Pse13G03680.0-Pse04G53190.0	0.0673534	P. setigerum WGD-2
Pse13G03690.0-Pse04G53210.0	0.0634876	P. setigerum WGD-2
Pse13G04240.0-Pse04G53650.0	0.0743854	P. setigerum WGD-2
Pse13G04580.0-Pse04G54070.0	0.0907831	P. setigerum WGD-2
Pse13G02840.0-Pse04G55680.0	0.227597	P. setigerum WGD-2
Pse13G00230.0-Pse04G59580.0	0.189913	P. setigerum WGD-2
Pse13G00270.0-Pse04G59510.0	0.191141	P. setigerum WGD-2
Pse13G01270.0-Pse04G57810.0	0.163577	P. setigerum WGD-2
Pse13G01860.0-Pse04G57050.0	0.0705469	P. setigerum WGD-2
Pse13G02380.0-Pse04G56460.0	0.18405	P. setigerum WGD-2
Pse13G02490.0-Pse04G56340.0	0.144448	P. setigerum WGD-2
Pse13G02640.0-Pse04G56150.0	0.14399	P. setigerum WGD-2
Pse13G03590.0-Pse04G55130.0	0.0648056	P. setigerum WGD-2
Pse13G27520.0-Pse05G17840.0	0.0525258	P. setigerum WGD-2
Pse13G27560.0-Pse05G17860.0	0.137013	P. setigerum WGD-2
Pse13G27820.0-Pse05G18190.0	0.0898847	P. setigerum WGD-2
Pse13G28440.0-Pse05G18850.0	0.159233	P. setigerum WGD-2
Pse13G31520.0-Pse05G15340.0	0.0545832	P. setigerum WGD-2
Pse13G28700.0-Pse05G19480.0	0.10804	P. setigerum WGD-2
Pse13G28820.0-Pse05G19620.0	0.076076	P. setigerum WGD-2
Pse13G15860.0-Pse05G34020.0	0.119561	P. setigerum WGD-2
Pse13G15950.0-Pse05G34140.0	0.257836	P. setigerum WGD-2
Pse13G16050.0-Pse05G34270.0	0.113723	P. setigerum WGD-2
Pse13G30710.0-Pse05G16150.0	0.0684317	P. setigerum WGD-2
Pse13G20130.0-Pse05G28020.0	0.114273	P. setigerum WGD-2
Pse13G17940.0-Pse05G30660.0	0.177872	P. setigerum WGD-2
Pse13G25250.0-Pse05G22370.0	0.0305092	P. setigerum WGD-2
Pse13G20460.0-Pse05G27690.0	0.331493	P. setigerum WGD-2
Pse13G14500.0-Pse05G36200.0	0.0939854	P. setigerum WGD-2
Pse13G17570.0-Pse05G31020.0	0.153656	P. setigerum WGD-2
Pse13G17620.0-Pse05G30980.0	0.156381	P. setigerum WGD-2
Pse13G17720.0-Pse05G30800.0	0.14682	P. setigerum WGD-2
Pse13G18030.0-Pse05G30490.0	0.14121	P. setigerum WGD-2
Pse13G18050.0-Pse05G30470.0	0.120533	P. setigerum WGD-2
Pse13G18450.0-Pse05G30040.0	0.193777	P. setigerum WGD-2
Pse13G18560.0-Pse05G29950.0	0.114971	P. setigerum WGD-2
Pse13G19120.0-Pse05G29330.0	0.124824	P. setigerum WGD-2
Pse13G19150.0-Pse05G29290.0	0.239047	P. setigerum WGD-2
Pse13G19540.0-Pse05G28790.0	0.10125	P. setigerum WGD-2
Pse13G19640.0-Pse05G28710.0	0.0710896	P. setigerum WGD-2
Pse13G19770.0-Pse05G28520.0	0.073203	P. setigerum WGD-2
Pse13G19880.0-Pse05G28360.0	0.18531	P. setigerum WGD-2
Pse13G20920.0-Pse05G26980.0	0.195687	P. setigerum WGD-2
Pse13G21360.0-Pse05G26530.0	0.134792	P. setigerum WGD-2
Pse13G21610.0-Pse05G26270.0	0.0975916	P. setigerum WGD-2
Pse13G21640.0-Pse05G26240.0	0.156314	P. setigerum WGD-2
Pse13G22070.0-Pse05G25670.0	0.112937	P. setigerum WGD-2
Pse13G23240.0-Pse05G24430.0	0.0641215	P. setigerum WGD-2
Pse13G23330.0-Pse05G24340.0	0.150023	P. setigerum WGD-2
Pse13G23870.0-Pse05G23730.0	0.205646	P. setigerum WGD-2
Pse13G24230.0-Pse05G23450.0	0.38343	P. setigerum WGD-2
Pse13G24360.0-Pse05G23300.0	0.167521	P. setigerum WGD-2
Pse13G24960.0-Pse05G22510.0	0.0614624	P. setigerum WGD-2
Pse13G25550.0-Pse05G21850.0	0.408063	P. setigerum WGD-2
Pse13G26240.0-Pse05G21060.0	0.140296	P. setigerum WGD-2
Pse13G26640.0-Pse05G20590.0	0.10913	P. setigerum WGD-2
Pse13G14840.0-Pse05G35790.0	0.251484	P. setigerum WGD-2
Pse13G15600.0-Pse05G34480.0	0.185657	P. setigerum WGD-2
Pse13G31970.0-Pse05G14630.0	0.100366	P. setigerum WGD-2
Pse13G32290.0-Pse05G14290.0	0.0712286	P. setigerum WGD-2
Pse13G12680.0-Pse05G38570.0	0.113761	P. setigerum WGD-2
Pse13G12800.0-Pse05G38460.0	0.172084	P. setigerum WGD-2
Pse13G13280.0-Pse05G37850.0	0.232829	P. setigerum WGD-2
Pse13G30140.0-Pse05G20310.0	0.156037	P. setigerum WGD-2
Pse13G30150.0-Pse05G20300.0	0.0665665	P. setigerum WGD-2
Pse13G30240.0-Pse05G20200.0	0.0915307	P. setigerum WGD-2
Pse13G36340.0-Pse05G09940.0	0.0461787	P. setigerum WGD-2
Pse13G13720.0-Pse05G37290.0	0.318266	P. setigerum WGD-2
Pse13G27700.0-Pse06G42110.0	0.126287	P. setigerum WGD-2
Pse13G28030.0-Pse06G42440.0	0.0894376	P. setigerum WGD-2
Pse13G32250.0-Pse06G39550.0	0.0683591	P. setigerum WGD-2
Pse13G29480.0-Pse06G43980.0	0.21452	P. setigerum WGD-2
Pse13G15690.0-Pse06G55080.0	0.122412	P. setigerum WGD-2
Pse13G15850.0-Pse06G55170.0	0.279595	P. setigerum WGD-2
Pse13G04770.0-Pse06G32820.0	0.0655265	P. setigerum WGD-2
Pse13G32620.0-Pse06G38660.0	0.0908183	P. setigerum WGD-2
Pse13G26770.0-Pse06G41330.0	0.156845	P. setigerum WGD-2
Pse13G20150.0-Pse06G50910.0	0.332795	P. setigerum WGD-2
Pse13G25190.0-Pse06G46210.0	0.543819	P. setigerum WGD-2
Pse13G16390.0-Pse06G54710.0	0.2581	P. setigerum WGD-2
Pse13G17090.0-Pse06G53870.0	2.11203	P. setigerum WGD-2
Pse13G19080.0-Pse06G51950.0	0.0717852	P. setigerum WGD-2
Pse13G19190.0-Pse06G51790.0	0.119898	P. setigerum WGD-2
Pse13G19580.0-Pse06G51440.0	0.152929	P. setigerum WGD-2
Pse13G20960.0-Pse06G50080.0	0.18566	P. setigerum WGD-2
Pse13G21920.0-Pse06G49240.0	0.144459	P. setigerum WGD-2
Pse13G22020.0-Pse06G49160.0	0.108323	P. setigerum WGD-2
Pse13G25540.0-Pse06G45770.0	0.168188	P. setigerum WGD-2
Pse13G26510.0-Pse06G44730.0	0.0894659	P. setigerum WGD-2
Pse13G26540.0-Pse06G44710.0	0.0684655	P. setigerum WGD-2
Pse13G31390.0-Pse06G39890.0	0.0870622	P. setigerum WGD-2
Pse13G32690.0-Pse06G38370.0	0.12164	P. setigerum WGD-2
Pse13G27120.0-Pse06G41820.0	0.0946242	P. setigerum WGD-2
Pse13G32420.0-Pse06G38770.0	0.141592	P. setigerum WGD-2
Pse13G33710.0-Pse06G37330.0	0.0761989	P. setigerum WGD-2
Pse13G09080.0-Pse07G10090.0	0.114405	P. setigerum WGD-2
Pse13G09230.0-Pse07G10310.0	0.0884008	P. setigerum WGD-2
Pse13G11650.0-Pse07G12790.0	0.117646	P. setigerum WGD-2
Pse13G11760.0-Pse07G12910.0	0.132675	P. setigerum WGD-2
Pse13G11790.0-Pse07G12940.0	0.098953	P. setigerum WGD-2
Pse13G10700.0-Pse07G12150.0	0.0609337	P. setigerum WGD-2
Pse13G05730.0-Pse07G06600.0	0.0756854	P. setigerum WGD-2
Pse13G00060.0-PseUNG07380.0	0.227216	P. setigerum WGD-2
Pse14G27710.0-Pse18G26290.0	0.141416	P. setigerum WGD-2
Pse14G27780.0-Pse18G26380.0	0.0437085	P. setigerum WGD-2
Pse14G28600.0-Pse18G27020.0	0.177589	P. setigerum WGD-2
Pse14G29960.0-Pse18G28130.0	0.0972181	P. setigerum WGD-2
Pse14G30350.0-Pse18G28400.0	0.131696	P. setigerum WGD-2
Pse14G30420.0-Pse18G28450.0	0.233909	P. setigerum WGD-2
Pse14G30680.0-Pse18G28750.0	0.111969	P. setigerum WGD-2
Pse14G31120.0-Pse18G29100.0	0.175653	P. setigerum WGD-2
Pse14G31220.0-Pse18G29180.0	0.0868053	P. setigerum WGD-2
Pse14G31520.0-Pse18G29490.0	0.122271	P. setigerum WGD-2
Pse14G32420.0-Pse18G30150.0	0.121693	P. setigerum WGD-2
Pse14G32450.0-Pse18G30170.0	0.314185	P. setigerum WGD-2
Pse14G33020.0-Pse18G30650.0	0.110376	P. setigerum WGD-2
Pse14G33100.0-Pse18G30720.0	0.263006	P. setigerum WGD-2
Pse14G33190.0-Pse18G30820.0	0.231774	P. setigerum WGD-2
Pse14G33320.0-Pse18G30920.0	0.0523625	P. setigerum WGD-2
Pse14G33870.0-Pse18G31310.0	0.117753	P. setigerum WGD-2
Pse14G33930.0-Pse18G31330.0	0.0954773	P. setigerum WGD-2
Pse14G34110.0-Pse18G31350.0	0.0791005	P. setigerum WGD-2
Pse14G35060.0-Pse18G32240.0	0.0594745	P. setigerum WGD-2
Pse14G35100.0-Pse18G32280.0	0.149512	P. setigerum WGD-2
Pse14G35310.0-Pse18G32520.0	0.110311	P. setigerum WGD-2
Pse14G35330.0-Pse18G32530.0	0.0923607	P. setigerum WGD-2
Pse14G36070.0-Pse18G32990.0	0.0443025	P. setigerum WGD-2
Pse14G36100.0-Pse18G33030.0	0.154044	P. setigerum WGD-2
Pse14G36820.0-Pse18G33530.0	0.155884	P. setigerum WGD-2
Pse14G37100.0-Pse18G33800.0	0.0420104	P. setigerum WGD-2
Pse14G37150.0-Pse18G33830.0	0.0869497	P. setigerum WGD-2
Pse14G38970.0-Pse18G35290.0	0.142498	P. setigerum WGD-2
Pse14G39750.0-Pse18G36010.0	0.13992	P. setigerum WGD-2
Pse14G40700.0-Pse18G37050.0	0.0615368	P. setigerum WGD-2
Pse14G40740.0-Pse18G37080.0	0.0893613	P. setigerum WGD-2
Pse14G01400.0-Pse18G01450.0	0.131239	P. setigerum WGD-2
Pse14G01530.0-Pse18G01570.0	0.157927	P. setigerum WGD-2
Pse14G01760.0-Pse18G01710.0	0.152858	P. setigerum WGD-2
Pse14G01860.0-Pse18G01800.0	0.154074	P. setigerum WGD-2
Pse14G02350.0-Pse18G02230.0	0.145765	P. setigerum WGD-2
Pse14G02380.0-Pse18G02260.0	0.118805	P. setigerum WGD-2
Pse14G02470.0-Pse18G02310.0	0.127415	P. setigerum WGD-2
Pse14G02600.0-Pse18G02410.0	0.0890914	P. setigerum WGD-2
Pse14G09920.0-Pse18G08600.0	0.0867857	P. setigerum WGD-2
Pse14G10060.0-Pse18G08930.0	0.0488108	P. setigerum WGD-2
Pse14G10350.0-Pse18G09270.0	0.150112	P. setigerum WGD-2
Pse14G10470.0-Pse18G09360.0	0.0643495	P. setigerum WGD-2
Pse14G11200.0-Pse18G10130.0	0.102868	P. setigerum WGD-2
Pse14G21580.0-Pse18G20600.0	0.106105	P. setigerum WGD-2
Pse14G21970.0-Pse18G20900.0	0.11217	P. setigerum WGD-2
Pse14G22650.0-Pse18G21450.0	0.194086	P. setigerum WGD-2
Pse14G22760.0-Pse18G21570.0	0.0834809	P. setigerum WGD-2
Pse14G22910.0-Pse18G21640.0	0.0715359	P. setigerum WGD-2
Pse14G23160.0-Pse18G21980.0	0.0719993	P. setigerum WGD-2
Pse14G23470.0-Pse18G22230.0	0.0557986	P. setigerum WGD-2
Pse14G23940.0-Pse18G22730.0	0.0761866	P. setigerum WGD-2
Pse14G24090.0-Pse18G22900.0	0.11471	P. setigerum WGD-2
Pse14G06130.0-Pse18G05440.0	0.0616765	P. setigerum WGD-2
Pse14G15990.0-Pse18G14640.0	0.114916	P. setigerum WGD-2
Pse14G16470.0-Pse18G15210.0	0.0486205	P. setigerum WGD-2
Pse14G16500.0-Pse18G15240.0	0.0628475	P. setigerum WGD-2
Pse14G16750.0-Pse18G15500.0	0.104206	P. setigerum WGD-2
Pse14G17520.0-Pse18G17090.0	0.049152	P. setigerum WGD-2
Pse14G17570.0-Pse18G17140.0	0.150377	P. setigerum WGD-2
Pse14G20340.0-Pse18G16170.0	0.0832839	P. setigerum WGD-2
Pse14G20600.0-Pse18G16330.0	0.103936	P. setigerum WGD-2
Pse14G20670.0-Pse18G16400.0	0.0810822	P. setigerum WGD-2
Pse14G20710.0-Pse18G16430.0	0.0730992	P. setigerum WGD-2
Pse14G21410.0-Pse18G20200.0	0.045277	P. setigerum WGD-2
Pse14G21440.0-Pse18G20240.0	0.0605207	P. setigerum WGD-2
Pse14G13730.0-Pse18G11620.0	0.0567413	P. setigerum WGD-2
Pse14G18700.0-Pse18G19420.0	0.0581536	P. setigerum WGD-2
Pse14G19670.0-Pse18G18520.0	0.0969856	P. setigerum WGD-2
Pse14G24970.0-Pse18G24430.0	0.152252	P. setigerum WGD-2
Pse14G25330.0-Pse18G24110.0	0.120811	P. setigerum WGD-2
Pse14G25420.0-Pse18G23980.0	0.0957856	P. setigerum WGD-2
Pse14G04250.0-Pse18G04660.0	0.462053	P. setigerum WGD-2
Pse14G00360.0-Pse18G00810.0	0.0597028	P. setigerum WGD-2
Pse14G21750.0-Pse18G20580.0	0.0894888	P. setigerum WGD-2
Pse14G22040.0-Pse18G20320.0	0.0939477	P. setigerum WGD-2
Pse14G29150.0-Pse18G27510.0	0.116144	P. setigerum WGD-2
Pse14G12790.0-Pse18G10980.0	0.116391	P. setigerum WGD-2
Pse14G39490.0-Pse18G35650.0	0.145385	P. setigerum WGD-2
Pse14G07260.0-Pse18G07650.0	0.0575204	P. setigerum WGD-2
Pse14G29290.0-Pse18G27790.0	0.129498	P. setigerum WGD-2
Pse14G19210.0-Pse21G19130.0	0.10439	P. setigerum WGD-2
Pse14G19250.0-Pse21G19150.0	0.0826094	P. setigerum WGD-2
Pse14G19550.0-Pse21G19520.0	0.0935105	P. setigerum WGD-2
Pse14G19820.0-Pse21G19830.0	0.133623	P. setigerum WGD-2
Pse14G19830.0-Pse21G19850.0	0.0748384	P. setigerum WGD-2
Pse14G19870.0-Pse21G19900.0	0.0798426	P. setigerum WGD-2
Pse14G20030.0-Pse21G20050.0	0.233269	P. setigerum WGD-2
Pse14G04640.0-Pse21G33930.0	0.289376	P. setigerum WGD-2
Pse14G18140.0-Pse21G21140.0	0.0636598	P. setigerum WGD-2
Pse14G13190.0-Pse21G26050.0	0.0841882	P. setigerum WGD-2
Pse14G13310.0-Pse21G26200.0	0.0803658	P. setigerum WGD-2
Pse14G10000.0-Pse21G29550.0	0.0792245	P. setigerum WGD-2
Pse14G02770.0-Pse21G36000.0	0.116411	P. setigerum WGD-2
Pse14G29500.0-Pse21G10460.0	0.120603	P. setigerum WGD-2
Pse14G30590.0-Pse21G09580.0	0.112231	P. setigerum WGD-2
Pse14G30780.0-Pse21G09360.0	0.105897	P. setigerum WGD-2
Pse14G31070.0-Pse21G09110.0	0.163545	P. setigerum WGD-2
Pse14G31190.0-Pse21G09040.0	0.341662	P. setigerum WGD-2
Pse14G31640.0-Pse21G08680.0	0.0920193	P. setigerum WGD-2
Pse14G32130.0-Pse21G08340.0	0.106651	P. setigerum WGD-2
Pse14G32580.0-Pse21G08050.0	0.0946003	P. setigerum WGD-2
Pse14G32970.0-Pse21G07620.0	0.229012	P. setigerum WGD-2
Pse14G33250.0-Pse21G07330.0	0.214933	P. setigerum WGD-2
Pse14G33380.0-Pse21G07210.0	0.180398	P. setigerum WGD-2
Pse14G33400.0-Pse21G07200.0	0.421295	P. setigerum WGD-2
Pse14G33630.0-Pse21G06980.0	0.346413	P. setigerum WGD-2
Pse14G34530.0-Pse21G06220.0	0.0913531	P. setigerum WGD-2
Pse14G34550.0-Pse21G06200.0	0.137022	P. setigerum WGD-2
Pse14G34590.0-Pse21G06170.0	0.1973	P. setigerum WGD-2
Pse14G35300.0-Pse21G05640.0	0.230668	P. setigerum WGD-2
Pse14G35850.0-Pse21G05130.0	0.160932	P. setigerum WGD-2
Pse14G36840.0-Pse21G04360.0	0.202198	P. setigerum WGD-2
Pse14G37350.0-Pse21G03940.0	0.201024	P. setigerum WGD-2
Pse14G38380.0-Pse21G03080.0	0.195146	P. setigerum WGD-2
Pse14G38790.0-Pse21G02670.0	0.335325	P. setigerum WGD-2
Pse14G39220.0-Pse21G02290.0	0.156431	P. setigerum WGD-2
Pse14G39420.0-Pse21G01980.0	0.125582	P. setigerum WGD-2
Pse14G40030.0-Pse21G01300.0	0.0967083	P. setigerum WGD-2
Pse14G40300.0-Pse21G01190.0	0.100485	P. setigerum WGD-2
Pse14G40310.0-Pse21G01180.0	0.0990779	P. setigerum WGD-2
Pse14G40400.0-Pse21G01120.0	0.151088	P. setigerum WGD-2
Pse14G22610.0-Pse21G16760.0	0.14022	P. setigerum WGD-2
Pse14G23730.0-Pse21G15720.0	0.173721	P. setigerum WGD-2
Pse14G23830.0-Pse21G15580.0	0.211818	P. setigerum WGD-2
Pse14G24040.0-Pse21G15400.0	0.117714	P. setigerum WGD-2
Pse14G24650.0-Pse21G14770.0	0.150819	P. setigerum WGD-2
Pse14G24950.0-Pse21G14590.0	0.192625	P. setigerum WGD-2
Pse14G25060.0-Pse21G14490.0	0.123237	P. setigerum WGD-2
Pse14G25120.0-Pse21G14410.0	0.101104	P. setigerum WGD-2
Pse14G25380.0-Pse21G14100.0	0.0933768	P. setigerum WGD-2
Pse14G25750.0-Pse21G13850.0	0.238468	P. setigerum WGD-2
Pse14G26480.0-Pse21G13150.0	0.122719	P. setigerum WGD-2
Pse14G27220.0-Pse21G12560.0	0.135648	P. setigerum WGD-2
Pse14G27400.0-Pse21G12390.0	0.0605365	P. setigerum WGD-2
Pse14G27450.0-Pse21G12320.0	0.0751802	P. setigerum WGD-2
Pse14G27550.0-Pse21G12120.0	0.119705	P. setigerum WGD-2
Pse14G28010.0-Pse21G11650.0	0.235721	P. setigerum WGD-2
Pse14G28190.0-Pse21G11510.0	0.132272	P. setigerum WGD-2
Pse14G10540.0-Pse21G28990.0	0.111665	P. setigerum WGD-2
Pse14G10740.0-Pse21G28800.0	0.0786414	P. setigerum WGD-2
Pse14G10990.0-Pse21G28480.0	0.160255	P. setigerum WGD-2
Pse14G11230.0-Pse21G28200.0	0.106211	P. setigerum WGD-2
Pse14G11590.0-Pse21G27930.0	0.0841595	P. setigerum WGD-2
Pse14G12040.0-Pse21G27520.0	0.0709885	P. setigerum WGD-2
Pse14G12590.0-Pse21G26840.0	0.170365	P. setigerum WGD-2
Pse14G13760.0-Pse21G25740.0	0.0622159	P. setigerum WGD-2
Pse14G14390.0-Pse21G25230.0	0.101165	P. setigerum WGD-2
Pse14G14590.0-Pse21G25060.0	0.114605	P. setigerum WGD-2
Pse14G14870.0-Pse21G24730.0	0.107833	P. setigerum WGD-2
Pse14G15010.0-Pse21G24600.0	0.0713124	P. setigerum WGD-2
Pse14G15400.0-Pse21G24220.0	0.0706437	P. setigerum WGD-2
Pse14G15850.0-Pse21G23780.0	0.10498	P. setigerum WGD-2
Pse14G00970.0-Pse21G37430.0	0.130058	P. setigerum WGD-2
Pse14G01240.0-Pse21G37240.0	0.156068	P. setigerum WGD-2
Pse14G01560.0-Pse21G36940.0	0.334405	P. setigerum WGD-2
Pse14G01770.0-Pse21G36820.0	0.144142	P. setigerum WGD-2
Pse14G03290.0-Pse21G35290.0	0.144784	P. setigerum WGD-2
Pse14G03600.0-Pse21G34970.0	0.178497	P. setigerum WGD-2
Pse14G03740.0-Pse21G34840.0	0.0934757	P. setigerum WGD-2
Pse14G03780.0-Pse21G34800.0	0.0901667	P. setigerum WGD-2
Pse14G03910.0-Pse21G34690.0	0.128171	P. setigerum WGD-2
Pse14G06060.0-Pse21G32800.0	0.0957972	P. setigerum WGD-2
Pse14G06260.0-Pse21G32640.0	0.100253	P. setigerum WGD-2
Pse14G16990.0-Pse21G22520.0	0.0488266	P. setigerum WGD-2
Pse14G17090.0-Pse21G22450.0	0.123914	P. setigerum WGD-2
Pse14G17350.0-Pse21G22190.0	0.100097	P. setigerum WGD-2
Pse14G20220.0-Pse21G20810.0	0.147298	P. setigerum WGD-2
Pse14G09440.0-Pse21G30290.0	0.0757352	P. setigerum WGD-2
Pse14G18980.0-Pse21G18980.0	0.108282	P. setigerum WGD-2
Pse14G25150.0-Pse09G26810.0	0.244566	P. setigerum WGD-2
Pse14G25170.0-Pse09G26870.0	0.136306	P. setigerum WGD-2
Pse14G25190.0-Pse09G26890.0	0.118679	P. setigerum WGD-2
Pse14G25480.0-Pse09G27270.0	0.52175	P. setigerum WGD-2
Pse14G25680.0-Pse09G27370.0	0.0821703	P. setigerum WGD-2
Pse14G26200.0-Pse09G27870.0	0.150141	P. setigerum WGD-2
Pse14G26220.0-Pse09G27910.0	0.127841	P. setigerum WGD-2
Pse14G26410.0-Pse09G28110.0	0.162238	P. setigerum WGD-2
Pse14G26580.0-Pse09G28250.0	0.131698	P. setigerum WGD-2
Pse14G26720.0-Pse09G28340.0	0.167892	P. setigerum WGD-2
Pse14G26850.0-Pse09G28370.0	0.0692536	P. setigerum WGD-2
Pse14G26870.0-Pse09G28380.0	0.167883	P. setigerum WGD-2
Pse14G27480.0-Pse09G29260.0	0.191978	P. setigerum WGD-2
Pse14G27650.0-Pse09G29390.0	0.182223	P. setigerum WGD-2
Pse14G27720.0-Pse09G29450.0	0.170004	P. setigerum WGD-2
Pse14G27920.0-Pse09G29730.0	0.114001	P. setigerum WGD-2
Pse14G27950.0-Pse09G29750.0	0.122747	P. setigerum WGD-2
Pse14G28110.0-Pse09G29880.0	0.168178	P. setigerum WGD-2
Pse14G28180.0-Pse09G29950.0	0.144484	P. setigerum WGD-2
Pse14G28330.0-Pse09G30100.0	0.130619	P. setigerum WGD-2
Pse14G29470.0-Pse09G31120.0	0.199427	P. setigerum WGD-2
Pse14G29740.0-Pse09G31350.0	0.0468493	P. setigerum WGD-2
Pse14G29770.0-Pse09G31390.0	0.0657456	P. setigerum WGD-2
Pse14G30050.0-Pse09G31720.0	0.0904824	P. setigerum WGD-2
Pse14G30600.0-Pse09G32330.0	0.130956	P. setigerum WGD-2
Pse14G30650.0-Pse09G32380.0	0.152848	P. setigerum WGD-2
Pse14G30870.0-Pse09G32600.0	0.102651	P. setigerum WGD-2
Pse14G30880.0-Pse09G32610.0	0.122848	P. setigerum WGD-2
Pse14G31280.0-Pse09G33050.0	0.0864926	P. setigerum WGD-2
Pse14G32430.0-Pse09G34070.0	0.109286	P. setigerum WGD-2
Pse14G32500.0-Pse09G34120.0	0.0938237	P. setigerum WGD-2
Pse14G32730.0-Pse09G34400.0	0.169041	P. setigerum WGD-2
Pse14G32750.0-Pse09G34440.0	0.0771449	P. setigerum WGD-2
Pse14G32800.0-Pse09G34510.0	0.104726	P. setigerum WGD-2
Pse14G33340.0-Pse09G35270.0	0.194344	P. setigerum WGD-2
Pse14G33350.0-Pse09G35280.0	0.116828	P. setigerum WGD-2
Pse14G33580.0-Pse09G35430.0	0.195505	P. setigerum WGD-2
Pse14G34270.0-Pse09G36320.0	0.16828	P. setigerum WGD-2
Pse14G34640.0-Pse09G36890.0	0.103707	P. setigerum WGD-2
Pse14G34690.0-Pse09G36940.0	0.0979806	P. setigerum WGD-2
Pse14G34790.0-Pse09G37000.0	0.178972	P. setigerum WGD-2
Pse14G34950.0-Pse09G37290.0	0.317602	P. setigerum WGD-2
Pse14G35140.0-Pse09G37570.0	0.1107	P. setigerum WGD-2
Pse14G35780.0-Pse09G38060.0	0.120226	P. setigerum WGD-2
Pse14G36310.0-Pse09G38960.0	0.256301	P. setigerum WGD-2
Pse14G36400.0-Pse09G39050.0	0.0613343	P. setigerum WGD-2
Pse14G36540.0-Pse09G39360.0	0.0870028	P. setigerum WGD-2
Pse14G36550.0-Pse09G39380.0	0.159431	P. setigerum WGD-2
Pse14G37300.0-Pse09G40270.0	0.238795	P. setigerum WGD-2
Pse14G38630.0-Pse09G42290.0	0.0948797	P. setigerum WGD-2
Pse14G39630.0-Pse09G43570.0	0.187421	P. setigerum WGD-2
Pse14G39860.0-Pse09G43870.0	0.151069	P. setigerum WGD-2
Pse14G39980.0-Pse09G43990.0	0.107335	P. setigerum WGD-2
Pse14G40050.0-Pse09G44130.0	0.134975	P. setigerum WGD-2
Pse14G40060.0-Pse09G44140.0	0.213996	P. setigerum WGD-2
Pse14G40640.0-Pse09G44720.0	0.151966	P. setigerum WGD-2
Pse14G40680.0-Pse09G44760.0	1.94454	P. setigerum WGD-2
Pse14G40720.0-Pse09G44850.0	0.167585	P. setigerum WGD-2
Pse14G40750.0-Pse09G44900.0	0.155315	P. setigerum WGD-2
Pse14G00400.0-Pse09G01700.0	0.106465	P. setigerum WGD-2
Pse14G00930.0-Pse09G02120.0	0.111929	P. setigerum WGD-2
Pse14G00960.0-Pse09G02140.0	0.0852533	P. setigerum WGD-2
Pse14G01520.0-Pse09G02680.0	0.0695258	P. setigerum WGD-2
Pse14G02220.0-Pse09G03310.0	0.0409531	P. setigerum WGD-2
Pse14G02310.0-Pse09G03410.0	0.180315	P. setigerum WGD-2
Pse14G02360.0-Pse09G03440.0	0.0875298	P. setigerum WGD-2
Pse14G02630.0-Pse09G03700.0	0.124863	P. setigerum WGD-2
Pse14G03230.0-Pse09G04510.0	0.106763	P. setigerum WGD-2
Pse14G03280.0-Pse09G04600.0	0.06232	P. setigerum WGD-2
Pse14G03590.0-Pse09G04960.0	0.102727	P. setigerum WGD-2
Pse14G11380.0-Pse09G12930.0	0.112989	P. setigerum WGD-2
Pse14G11630.0-Pse09G13130.0	0.0658272	P. setigerum WGD-2
Pse14G11870.0-Pse09G13390.0	0.0768175	P. setigerum WGD-2
Pse14G12210.0-Pse09G13780.0	0.0884365	P. setigerum WGD-2
Pse14G12270.0-Pse09G13820.0	0.15029	P. setigerum WGD-2
Pse14G12700.0-Pse09G14230.0	0.0702815	P. setigerum WGD-2
Pse14G17220.0-Pse09G18730.0	0.0725967	P. setigerum WGD-2
Pse14G17660.0-Pse09G19160.0	0.0650405	P. setigerum WGD-2
Pse14G17860.0-Pse09G19530.0	0.117027	P. setigerum WGD-2
Pse14G17920.0-Pse09G19600.0	0.120728	P. setigerum WGD-2
Pse14G18080.0-Pse09G19700.0	0.0644517	P. setigerum WGD-2
Pse14G18100.0-Pse09G19720.0	0.0967689	P. setigerum WGD-2
Pse14G18570.0-Pse09G20210.0	0.065526	P. setigerum WGD-2
Pse14G09730.0-Pse09G10990.0	0.0365503	P. setigerum WGD-2
Pse14G10110.0-Pse09G11440.0	0.0385812	P. setigerum WGD-2
Pse14G10130.0-Pse09G11450.0	0.10401	P. setigerum WGD-2
Pse14G10210.0-Pse09G11540.0	0.0703828	P. setigerum WGD-2
Pse14G10320.0-Pse09G11660.0	0.0735301	P. setigerum WGD-2
Pse14G10340.0-Pse09G11670.0	0.0736362	P. setigerum WGD-2
Pse14G10650.0-Pse09G12020.0	0.0895965	P. setigerum WGD-2
Pse14G13920.0-Pse09G15340.0	0.101875	P. setigerum WGD-2
Pse14G22010.0-Pse09G23350.0	0.0696625	P. setigerum WGD-2
Pse14G22480.0-Pse09G23850.0	0.104141	P. setigerum WGD-2
Pse14G22770.0-Pse09G24260.0	0.18515	P. setigerum WGD-2
Pse14G21100.0-Pse09G22770.0	0.142134	P. setigerum WGD-2
Pse14G21130.0-Pse09G22830.0	0.0859732	P. setigerum WGD-2
Pse14G21170.0-Pse09G22900.0	0.145498	P. setigerum WGD-2
Pse14G21260.0-Pse09G22970.0	0.0928212	P. setigerum WGD-2
Pse14G21400.0-Pse09G23120.0	0.157387	P. setigerum WGD-2
Pse14G21480.0-Pse09G23160.0	0.0709402	P. setigerum WGD-2
Pse14G05230.0-Pse09G06750.0	0.120699	P. setigerum WGD-2
Pse14G19640.0-Pse09G21140.0	0.140051	P. setigerum WGD-2
Pse14G19940.0-Pse09G21490.0	0.0649604	P. setigerum WGD-2
Pse14G15910.0-Pse09G17310.0	0.149414	P. setigerum WGD-2
Pse14G15940.0-Pse09G17330.0	0.0794416	P. setigerum WGD-2
Pse14G16130.0-Pse09G17700.0	0.0687707	P. setigerum WGD-2
Pse14G16400.0-Pse09G18040.0	0.0544473	P. setigerum WGD-2
Pse14G19020.0-Pse09G22050.0	0.0827795	P. setigerum WGD-2
Pse14G24940.0-Pse09G24930.0	0.13501	P. setigerum WGD-2
Pse14G09650.0-Pse09G11260.0	0.0443841	P. setigerum WGD-2
Pse14G22880.0-Pse09G26770.0	0.0996355	P. setigerum WGD-2
Pse14G23080.0-Pse09G26610.0	0.136774	P. setigerum WGD-2
Pse14G23660.0-Pse09G26080.0	0.13169	P. setigerum WGD-2
Pse14G23890.0-Pse09G25880.0	0.145217	P. setigerum WGD-2
Pse14G24460.0-Pse09G25400.0	0.132869	P. setigerum WGD-2
Pse14G24570.0-Pse09G25290.0	0.0525661	P. setigerum WGD-2
Pse14G24790.0-Pse09G25110.0	0.149214	P. setigerum WGD-2
Pse14G25040.0-Pse09G24860.0	0.162648	P. setigerum WGD-2
Pse14G25050.0-Pse09G24850.0	0.101878	P. setigerum WGD-2
Pse14G04460.0-Pse09G06340.0	0.129349	P. setigerum WGD-2
Pse14G04560.0-Pse09G06230.0	0.0570048	P. setigerum WGD-2
Pse14G20530.0-Pse09G20610.0	0.150953	P. setigerum WGD-2
Pse14G20610.0-Pse09G20550.0	0.127426	P. setigerum WGD-2
Pse14G20630.0-Pse09G20530.0	0.0936011	P. setigerum WGD-2
Pse14G13070.0-Pse09G15060.0	0.112358	P. setigerum WGD-2
Pse14G16530.0-Pse09G17590.0	0.0951086	P. setigerum WGD-2
Pse14G16560.0-Pse09G17550.0	0.0923731	P. setigerum WGD-2
Pse14G16670.0-Pse09G17440.0	0.123599	P. setigerum WGD-2
Pse14G19310.0-Pse09G21930.0	0.02314	P. setigerum WGD-2
Pse14G18710.0-Pse09G22420.0	0.136646	P. setigerum WGD-2
Pse14G18910.0-Pse09G22260.0	0.0716338	P. setigerum WGD-2
Pse14G10890.0-Pse09G12350.0	0.109394	P. setigerum WGD-2
Pse14G10930.0-Pse09G12290.0	0.0420949	P. setigerum WGD-2
Pse14G37330.0-Pse09G40640.0	0.11358	P. setigerum WGD-2
Pse14G37340.0-Pse09G40630.0	0.0644821	P. setigerum WGD-2
Pse14G37500.0-Pse09G40530.0	0.119864	P. setigerum WGD-2
Pse14G29110.0-Pse09G30810.0	0.068929	P. setigerum WGD-2
Pse14G00870.0-Pse09G02080.0	0.0799242	P. setigerum WGD-2
Pse15G00060.0-Pse16G12500.0	0.212569	P. setigerum WGD-2
Pse15G00160.0-Pse16G12650.0	0.150928	P. setigerum WGD-2
Pse15G00410.0-Pse16G12920.0	0.231078	P. setigerum WGD-2
Pse15G00910.0-Pse16G13470.0	0.214987	P. setigerum WGD-2
Pse15G01100.0-Pse16G13600.0	0.119988	P. setigerum WGD-2
Pse15G01600.0-Pse16G13980.0	0.139455	P. setigerum WGD-2
Pse15G02170.0-Pse16G14430.0	0.141414	P. setigerum WGD-2
Pse15G02190.0-Pse16G14460.0	0.124803	P. setigerum WGD-2
Pse15G02280.0-Pse16G14550.0	0.127655	P. setigerum WGD-2
Pse15G02660.0-Pse16G14970.0	0.211434	P. setigerum WGD-2
Pse15G02730.0-Pse16G15030.0	0.170593	P. setigerum WGD-2
Pse15G03080.0-Pse16G15390.0	0.129233	P. setigerum WGD-2
Pse15G03090.0-Pse16G15400.0	0.0929843	P. setigerum WGD-2
Pse15G03210.0-Pse16G15620.0	0.296948	P. setigerum WGD-2
Pse15G03740.0-Pse16G15960.0	0.207452	P. setigerum WGD-2
Pse15G04300.0-Pse16G16380.0	0.253091	P. setigerum WGD-2
Pse15G04560.0-Pse16G16550.0	0.186502	P. setigerum WGD-2
Pse15G04760.0-Pse16G16820.0	0.19018	P. setigerum WGD-2
Pse15G04930.0-Pse16G16900.0	0.12019	P. setigerum WGD-2
Pse15G05650.0-Pse16G17690.0	0.147789	P. setigerum WGD-2
Pse15G05710.0-Pse16G17790.0	0.228479	P. setigerum WGD-2
Pse15G05830.0-Pse16G17940.0	0.104965	P. setigerum WGD-2
Pse15G05950.0-Pse16G18030.0	0.194579	P. setigerum WGD-2
Pse15G06640.0-Pse16G18820.0	0.108757	P. setigerum WGD-2
Pse15G07070.0-Pse16G19110.0	0.184921	P. setigerum WGD-2
Pse15G08300.0-Pse16G20040.0	0.202181	P. setigerum WGD-2
Pse15G08310.0-Pse16G20050.0	0.0911464	P. setigerum WGD-2
Pse15G08690.0-Pse16G20390.0	0.234315	P. setigerum WGD-2
Pse15G08900.0-Pse16G20490.0	0.0951098	P. setigerum WGD-2
Pse15G09350.0-Pse16G20840.0	0.143178	P. setigerum WGD-2
Pse15G11920.0-Pse16G22550.0	0.221253	P. setigerum WGD-2
Pse15G12030.0-Pse16G22650.0	0.13439	P. setigerum WGD-2
Pse15G12090.0-Pse16G22700.0	0.139298	P. setigerum WGD-2
Pse15G12440.0-Pse16G22910.0	0.0674584	P. setigerum WGD-2
Pse15G12450.0-Pse16G22920.0	0.136343	P. setigerum WGD-2
Pse15G12510.0-Pse16G22970.0	0.22324	P. setigerum WGD-2
Pse15G12970.0-Pse16G23250.0	0.177624	P. setigerum WGD-2
Pse15G13370.0-Pse16G23620.0	0.128568	P. setigerum WGD-2
Pse15G14010.0-Pse16G24130.0	0.136351	P. setigerum WGD-2
Pse15G14360.0-Pse16G24440.0	0.158784	P. setigerum WGD-2
Pse15G14470.0-Pse16G24560.0	0.173259	P. setigerum WGD-2
Pse15G14660.0-Pse16G24670.0	0.198307	P. setigerum WGD-2
Pse15G16830.0-Pse16G26620.0	0.177104	P. setigerum WGD-2
Pse15G09960.0-Pse16G21840.0	0.10363	P. setigerum WGD-2
Pse15G10000.0-Pse16G21880.0	0.096366	P. setigerum WGD-2
Pse15G14760.0-Pse16G26280.0	0.131565	P. setigerum WGD-2
Pse15G15180.0-Pse16G25920.0	0.260834	P. setigerum WGD-2
Pse15G15490.0-Pse16G25630.0	0.163561	P. setigerum WGD-2
Pse15G15550.0-Pse16G25570.0	0.109488	P. setigerum WGD-2
Pse15G16250.0-Pse16G24990.0	0.0839537	P. setigerum WGD-2
Pse15G16320.0-Pse16G24870.0	0.154091	P. setigerum WGD-2
Pse15G16390.0-Pse16G24790.0	0.216608	P. setigerum WGD-2
Pse15G09720.0-Pse16G22000.0	0.0901666	P. setigerum WGD-2
Pse15G10340.0-Pse16G21640.0	0.141369	P. setigerum WGD-2
Pse15G10640.0-Pse16G21420.0	0.273713	P. setigerum WGD-2
Pse15G03790.0-Pse16G16120.0	0.245098	P. setigerum WGD-2
Pse15G03800.0-Pse16G16110.0	0.226329	P. setigerum WGD-2
Pse15G04000.0-Pse16G16030.0	0.120164	P. setigerum WGD-2
Pse15G07870.0-Pse16G19460.0	0.149124	P. setigerum WGD-2
Pse15G00440.0-Pse17G00130.0	0.105515	P. setigerum WGD-2
Pse15G00720.0-Pse17G00300.0	0.179664	P. setigerum WGD-2
Pse15G01090.0-Pse17G00800.0	0.231486	P. setigerum WGD-2
Pse15G01240.0-Pse17G00990.0	0.147236	P. setigerum WGD-2
Pse15G01540.0-Pse17G01130.0	0.238844	P. setigerum WGD-2
Pse15G01650.0-Pse17G01190.0	0.113695	P. setigerum WGD-2
Pse15G02570.0-Pse17G01780.0	0.149489	P. setigerum WGD-2
Pse15G02680.0-Pse17G01920.0	0.236501	P. setigerum WGD-2
Pse15G02830.0-Pse17G02040.0	0.38112	P. setigerum WGD-2
Pse15G02910.0-Pse17G02150.0	0.117275	P. setigerum WGD-2
Pse15G02930.0-Pse17G02170.0	0.0891648	P. setigerum WGD-2
Pse15G03000.0-Pse17G02270.0	0.203227	P. setigerum WGD-2
Pse15G03450.0-Pse17G02580.0	0.271241	P. setigerum WGD-2
Pse15G04070.0-Pse17G03080.0	0.155452	P. setigerum WGD-2
Pse15G04910.0-Pse17G03610.0	0.141996	P. setigerum WGD-2
Pse15G05580.0-Pse17G04190.0	0.128749	P. setigerum WGD-2
Pse15G06890.0-Pse17G05310.0	0.205264	P. setigerum WGD-2
Pse15G07120.0-Pse17G05480.0	0.171033	P. setigerum WGD-2
Pse15G07160.0-Pse17G05520.0	0.198944	P. setigerum WGD-2
Pse15G07360.0-Pse17G05600.0	0.283418	P. setigerum WGD-2
Pse15G07510.0-Pse17G05650.0	0.142223	P. setigerum WGD-2
Pse15G07970.0-Pse17G05820.0	0.207216	P. setigerum WGD-2
Pse15G08320.0-Pse17G06200.0	0.102779	P. setigerum WGD-2
Pse15G08400.0-Pse17G06230.0	0.0764572	P. setigerum WGD-2
Pse15G08640.0-Pse17G06360.0	0.190694	P. setigerum WGD-2
Pse15G09130.0-Pse17G06720.0	0.123328	P. setigerum WGD-2
Pse15G09560.0-Pse17G07030.0	0.134323	P. setigerum WGD-2
Pse15G09990.0-Pse17G07220.0	0.0560807	P. setigerum WGD-2
Pse15G10950.0-Pse17G07760.0	0.108532	P. setigerum WGD-2
Pse15G11680.0-Pse17G08240.0	0.116538	P. setigerum WGD-2
Pse15G12730.0-Pse17G08960.0	0.136544	P. setigerum WGD-2
Pse15G12790.0-Pse17G09020.0	0.214637	P. setigerum WGD-2
Pse15G12920.0-Pse17G09080.0	0.149393	P. setigerum WGD-2
Pse15G13160.0-Pse17G09240.0	0.0925613	P. setigerum WGD-2
Pse15G13780.0-Pse17G09720.0	0.188608	P. setigerum WGD-2
Pse15G15120.0-Pse17G10900.0	0.0903576	P. setigerum WGD-2
Pse15G15600.0-Pse17G11340.0	0.0890078	P. setigerum WGD-2
Pse15G16350.0-Pse17G12030.0	0.216316	P. setigerum WGD-2
Pse15G32700.0-Pse17G28900.0	0.0803368	P. setigerum WGD-2
Pse15G33170.0-Pse17G29330.0	0.060068	P. setigerum WGD-2
Pse15G33260.0-Pse17G29460.0	0.0917346	P. setigerum WGD-2
Pse15G33570.0-Pse17G29750.0	0.0733015	P. setigerum WGD-2
Pse15G34810.0-Pse17G31040.0	0.0990863	P. setigerum WGD-2
Pse15G34850.0-Pse17G31190.0	0.0761808	P. setigerum WGD-2
Pse15G36040.0-Pse17G32620.0	0.0559534	P. setigerum WGD-2
Pse15G36390.0-Pse17G32960.0	0.105021	P. setigerum WGD-2
Pse15G34070.0-Pse17G30560.0	0.0756677	P. setigerum WGD-2
Pse15G31580.0-Pse17G28320.0	0.0318415	P. setigerum WGD-2
Pse15G35610.0-Pse17G31500.0	0.112653	P. setigerum WGD-2
Pse15G35620.0-Pse17G31490.0	0.119927	P. setigerum WGD-2
Pse15G03900.0-Pse17G02960.0	0.25411	P. setigerum WGD-2
Pse15G33020.0-Pse17G29090.0	0.0960348	P. setigerum WGD-2
Pse15G05890.0-Pse17G04490.0	0.193784	P. setigerum WGD-2
Pse15G05900.0-Pse17G04480.0	0.164823	P. setigerum WGD-2
Pse15G32630.0-Pse19G05490.0	0.0860043	P. setigerum WGD-2
Pse15G32650.0-Pse19G05510.0	0.085639	P. setigerum WGD-2
Pse15G33290.0-Pse19G06070.0	0.0903498	P. setigerum WGD-2
Pse15G33410.0-Pse19G06130.0	0.0641411	P. setigerum WGD-2
Pse15G33510.0-Pse19G06220.0	0.241578	P. setigerum WGD-2
Pse15G33940.0-Pse19G06610.0	0.119252	P. setigerum WGD-2
Pse15G34820.0-Pse19G07310.0	0.186209	P. setigerum WGD-2
Pse15G35790.0-Pse19G08060.0	0.104086	P. setigerum WGD-2
Pse15G35840.0-Pse19G08100.0	0.399198	P. setigerum WGD-2
Pse15G36140.0-Pse19G08320.0	0.151025	P. setigerum WGD-2
Pse15G36550.0-Pse19G08960.0	0.102287	P. setigerum WGD-2
Pse15G32230.0-Pse19G04570.0	0.128667	P. setigerum WGD-2
Pse15G32240.0-Pse19G04560.0	0.0905177	P. setigerum WGD-2
Pse15G34420.0-Pse19G06770.0	0.177811	P. setigerum WGD-2
Pse15G35200.0-Pse19G07890.0	0.130437	P. setigerum WGD-2
Pse15G21590.0-Pse05G19400.0	0.0490184	P. setigerum WGD-2
Pse15G21910.0-Pse05G19700.0	0.0427069	P. setigerum WGD-2
Pse15G24990.0-Pse05G15000.0	0.166527	P. setigerum WGD-2
Pse15G25070.0-Pse05G15060.0	0.0544488	P. setigerum WGD-2
Pse15G26730.0-Pse05G13740.0	0.0349036	P. setigerum WGD-2
Pse15G26740.0-Pse05G13750.0	0.029764	P. setigerum WGD-2
Pse15G23210.0-Pse05G17710.0	0.168786	P. setigerum WGD-2
Pse15G27120.0-Pse05G13290.0	0.0993445	P. setigerum WGD-2
Pse15G17320.0-Pse05G23820.0	0.0598168	P. setigerum WGD-2
Pse15G17730.0-Pse05G23480.0	0.119986	P. setigerum WGD-2
Pse15G18350.0-Pse05G22870.0	0.114185	P. setigerum WGD-2
Pse15G19300.0-Pse05G21860.0	0.122008	P. setigerum WGD-2
Pse15G19380.0-Pse05G21700.0	0.13753	P. setigerum WGD-2
Pse15G19410.0-Pse05G21670.0	0.149653	P. setigerum WGD-2
Pse15G19430.0-Pse05G21640.0	0.0745493	P. setigerum WGD-2
Pse15G20290.0-Pse05G20790.0	0.126457	P. setigerum WGD-2
Pse15G20380.0-Pse05G20670.0	0.0803844	P. setigerum WGD-2
Pse15G20580.0-Pse05G20450.0	0.190511	P. setigerum WGD-2
Pse15G20600.0-Pse05G20430.0	0.0595449	P. setigerum WGD-2
Pse15G21030.0-Pse05G19960.0	0.163352	P. setigerum WGD-2
Pse15G22300.0-Pse05G18520.0	0.102352	P. setigerum WGD-2
Pse15G22400.0-Pse05G18400.0	0.126536	P. setigerum WGD-2
Pse15G22510.0-Pse05G18320.0	0.0591191	P. setigerum WGD-2
Pse15G22560.0-Pse05G18250.0	0.140932	P. setigerum WGD-2
Pse15G22820.0-Pse05G18080.0	0.0639332	P. setigerum WGD-2
Pse15G23110.0-Pse05G17770.0	0.313791	P. setigerum WGD-2
Pse15G23360.0-Pse05G17550.0	0.182634	P. setigerum WGD-2
Pse15G23500.0-Pse05G17430.0	0.0875796	P. setigerum WGD-2
Pse15G23830.0-Pse05G17100.0	0.141071	P. setigerum WGD-2
Pse15G24080.0-Pse05G16880.0	0.0805787	P. setigerum WGD-2
Pse15G24230.0-Pse05G16670.0	0.0769052	P. setigerum WGD-2
Pse15G25710.0-Pse05G14760.0	0.0511732	P. setigerum WGD-2
Pse15G25760.0-Pse05G14610.0	0.0630608	P. setigerum WGD-2
Pse15G26180.0-Pse05G14210.0	0.0982494	P. setigerum WGD-2
Pse15G26450.0-Pse05G13840.0	0.0940081	P. setigerum WGD-2
Pse15G27220.0-Pse05G13240.0	0.0614309	P. setigerum WGD-2
Pse15G29600.0-Pse05G11080.0	0.0330462	P. setigerum WGD-2
Pse15G25800.0-Pse06G39330.0	0.152905	P. setigerum WGD-2
Pse15G27880.0-Pse06G37750.0	0.120662	P. setigerum WGD-2
Pse15G25350.0-Pse06G39680.0	0.0783405	P. setigerum WGD-2
Pse15G25440.0-Pse06G39760.0	0.115444	P. setigerum WGD-2
Pse15G28280.0-Pse06G36060.0	0.0861724	P. setigerum WGD-2
Pse15G20730.0-Pse06G44260.0	0.116901	P. setigerum WGD-2
Pse15G18090.0-Pse06G46830.0	0.0835409	P. setigerum WGD-2
Pse15G18440.0-Pse06G46580.0	0.206841	P. setigerum WGD-2
Pse15G18560.0-Pse06G46420.0	0.211432	P. setigerum WGD-2
Pse15G18850.0-Pse06G46250.0	0.189321	P. setigerum WGD-2
Pse15G18910.0-Pse06G46170.0	0.127303	P. setigerum WGD-2
Pse15G19330.0-Pse06G45660.0	0.0768806	P. setigerum WGD-2
Pse15G19860.0-Pse06G45250.0	0.135139	P. setigerum WGD-2
Pse15G19940.0-Pse06G45180.0	0.161468	P. setigerum WGD-2
Pse15G20070.0-Pse06G45010.0	0.150475	P. setigerum WGD-2
Pse15G20150.0-Pse06G44910.0	0.0644848	P. setigerum WGD-2
Pse15G20530.0-Pse06G44560.0	0.123271	P. setigerum WGD-2
Pse15G21220.0-Pse06G43750.0	0.193227	P. setigerum WGD-2
Pse15G21470.0-Pse06G43490.0	0.0481573	P. setigerum WGD-2
Pse15G21840.0-Pse06G43150.0	0.222347	P. setigerum WGD-2
Pse15G22630.0-Pse06G42260.0	0.140722	P. setigerum WGD-2
Pse15G24240.0-Pse06G40740.0	0.169649	P. setigerum WGD-2
Pse15G28410.0-Pse06G36270.0	0.101533	P. setigerum WGD-2
Pse15G03820.0-Pse08G42660.0	0.133642	P. setigerum WGD-2
Pse15G04020.0-Pse08G42910.0	0.145025	P. setigerum WGD-2
Pse15G10590.0-Pse08G36750.0	0.138334	P. setigerum WGD-2
Pse15G00240.0-Pse08G46090.0	0.154968	P. setigerum WGD-2
Pse15G00450.0-Pse08G45810.0	0.0451124	P. setigerum WGD-2
Pse15G00760.0-Pse08G45610.0	0.114566	P. setigerum WGD-2
Pse15G00770.0-Pse08G45600.0	0.282161	P. setigerum WGD-2
Pse15G00860.0-Pse08G45510.0	0.156418	P. setigerum WGD-2
Pse15G01000.0-Pse08G45320.0	0.0875947	P. setigerum WGD-2
Pse15G01110.0-Pse08G45240.0	0.177435	P. setigerum WGD-2
Pse15G01130.0-Pse08G45200.0	0.106652	P. setigerum WGD-2
[truncated: 108,439 more rows]
