# Supplementary material for: Three chromosome-scale Papaver genomes reveal punctuated patchwork evolution of the morphinan and noscapine biosynthesis pathway
Source: Nat Commun. 2021 Oct 15;12:6030. doi: 10.1038/s41467-021-26330-8 (PMC8521590; doi:10.1038/s41467-021-26330-8)
Supplement: Supplementary file 15 — Source Data [file 41467_2021_26330_MOESM15_ESM.zip › Source Data/Fig. 2 Distributions of numbers of chromosomal fissions and fusions.xlsx]

## Sheet: Sheet1
Distributions of numbers of chromosomal fissions and fusions in ancestor genome and modern genomes
mean and sd were calculated based 10,000 random backgrounds of the fission or fusion events on each chromosome under uniform distribution hypothesis
p-values were calculated based on one-side z-test
red represents significantly enrichment, and blue represents significantly depleted
Fusions in modern genomes; * p-value < 0.05, ** p-value < 0.01, *** p-value < 0.001
P. setigerum								P. somniferum								P. rhoeas
Chromosome	mean	sd	observation	p-value	Type	Significant		Chromosome	Mean	sd	observation	p-value	Type	Significant		Chromosome	Mean	sd	observation	p-value	Type	Significant
1	3.2437	1.73272	4	0.331244	enriched			1	1.2479	1.07445	1	0.408765	depleted			1	0.6612	0.743649	1	0.324342	enriched
2	2.385	1.50472	2	0.399029	depleted			2	1.1859	1.0306	4	0.00316154	enriched	**		2	0.58	0.703136	1	0.275145	enriched
3	2.314	1.46649	2	0.415228	depleted			3	0.8937	0.905428	2	0.110882	enriched			3	0.5303	0.676226	0	0.21646	depleted
4	2.2535	1.46705	1	0.196432	depleted			4	1.1804	1.0325	1	0.430649	depleted			4	0.5196	0.672321	0	0.219807	depleted
5	2.0743	1.41095	1	0.223209	depleted			5	1.02	0.968297	1	0.491761	depleted			5	0.4502	0.637903	0	0.240172	depleted
6	2.0735	1.41905	1	0.224677	depleted			6	0.8784	0.898562	0	0.164145	depleted			6	0.6248	0.726516	0	0.194896	depleted
7	1.9619	1.39322	9	2.18952e-07	enriched	***		7	0.9594	0.931639	2	0.132007	enriched			7	0.6339	0.72751	2	0.030206	enriched	*
8	1.9908	1.37511	0	0.0738444	depleted			8	0.8291	0.876181	0	0.172007	depleted
9	1.8163	1.3168	0	0.0838962	depleted			9	1.5629	1.17126	0	0.09104	depleted
10	1.7727	1.31097	1	0.277792	depleted			10	1.4192	1.12128	1	0.354255	depleted
11	1.7283	1.29022	2	0.416606	enriched			11	0.8231	0.880004	0	0.174807	depleted
12	1.7067	1.28182	0	0.0915187	depleted
13	2.9279	1.65061	3	0.482579	enriched
14	1.6786	1.26566	0	0.0923765	depleted
15	1.5833	1.24534	1	0.319754	depleted
16	1.5442	1.23047	7	4.62653e-06	enriched	***
17	1.5418	1.23104	1	0.329926	depleted
18	1.5417	1.21501	0	0.102243	depleted
19	1.4224	1.1661	6	4.32606e-05	enriched	***
20	1.0747	1.02212	1	0.47087	depleted
21	2.885	1.65257	0	0.0404255	depleted	*
22	2.4797	1.53499	2	0.377326	depleted
Fissions in pre-WGD-1 ancestor genome; * p-value < 0.05, ** p-value < 0.01, *** p-value < 0.001
pre-WGD-1 ancestor genome vs P. setigerum								pre-WGD-1 ancestor genome vs P. somniferum								pre-WGD-1 ancestor genome vs P. rhoeas
protochromosome	mean	sd	observation	p-value	Type	Significant		protochromosome	mean	sd	observation	p-value	Type	Significant		protochromosome	mean	sd	observation	p-value	Type	Significant
1	6.683	2.34962	7	0.446339	enriched			1	1.7611	1.21368	2	0.421977	enriched			1	0.788	0.810713	1	0.396854	enriched
2	5.8937	2.2341	0	0.00416903	depleted	**		2	1.5554	1.16419	0	0.0907681	depleted			2	0.7136	0.785605	1	0.35772	enriched
3	7.3154	2.46149	11	0.0672097	enriched			3	1.8931	1.24598	3	0.187169	enriched			3	0.8654	0.847398	1	0.436898	enriched
4	6.7568	2.39279	13	0.00453811	enriched	**		4	1.7826	1.21406	4	0.0338923	enriched	*		4	0.7922	0.819402	0	0.166821	depleted
5	6.8037	2.36871	2	0.0212809	depleted	*		5	1.7767	1.20716	0	0.0705374	depleted			5	0.8181	0.83079	0	0.16238	depleted
6	8.5474	2.60076	9	0.430922	enriched			6	2.2311	1.33112	2	0.431085	enriched			6	1.0227	0.913228	2	0.142274	enriched
