# Supplementary material for: Three chromosome-scale Papaver genomes reveal punctuated patchwork evolution of the morphinan and noscapine biosynthesis pathway
Source: Nat Commun. 2021 Oct 15;12:6030. doi: 10.1038/s41467-021-26330-8 (PMC8521590; doi:10.1038/s41467-021-26330-8)
Supplement: Supplementary file 15 — Source Data [file 41467_2021_26330_MOESM15_ESM.zip › Source Data/Fig. 2 Genes with protochromosome information.xlsx]

## Sheet: Sheet1
Genes with protochromosome information of pre- and post-WGD-1 ancestor genome
note: the genes in ancestor genome is represented by genes in P. somniferum
pre-WGD-1 ancestor genome					post-WGD-1 ancestor genome
protochromosome	order	gene			protochromosome	order	gene
proto-chr1	1	Pso10G20880.0			proto-chr1	1	Pso01G00670.0
proto-chr1	2	Pso10G20890.0			proto-chr1	2	Pso01G00690.0
proto-chr1	3	Pso10G20910.0			proto-chr1	3	Pso01G00710.0
proto-chr1	4	Pso10G36720.0			proto-chr1	4	Pso01G00720.0
proto-chr1	5	Pso10G36710.0			proto-chr1	5	Pso01G00730.0
proto-chr1	6	Pso10G36690.0			proto-chr1	6	Pso01G00740.0
proto-chr1	7	Pso10G36680.0			proto-chr1	7	Pso01G00750.0
proto-chr1	8	Pso10G36660.0			proto-chr1	8	Pso01G00760.0
proto-chr1	9	Pso10G36650.0			proto-chr1	9	Pso01G00790.0
proto-chr1	10	Pso10G36640.0			proto-chr1	10	Pso01G00800.0
proto-chr1	11	Pso10G36630.0			proto-chr1	11	Pso01G00810.0
proto-chr1	12	Pso10G36610.0			proto-chr1	12	Pso01G00830.0
proto-chr1	13	Pso10G36600.0			proto-chr1	13	Pso01G00840.0
proto-chr1	14	Pso10G36590.0			proto-chr1	14	Pso01G00850.0
proto-chr1	15	Pso10G36580.0			proto-chr1	15	Pso01G00860.0
proto-chr1	16	Pso10G36550.0			proto-chr1	16	Pso01G00870.0
proto-chr1	17	Pso10G36540.0			proto-chr1	17	Pso01G00880.0
proto-chr1	18	Pso10G36530.0			proto-chr1	18	Pso01G00900.0
proto-chr1	19	Pso10G36520.0			proto-chr1	19	Pso01G00920.0
proto-chr1	20	Pso10G36510.0			proto-chr1	20	Pso01G00960.0
proto-chr1	21	Pso10G36490.0			proto-chr1	21	Pso01G00970.0
proto-chr1	22	Pso10G36480.0			proto-chr1	22	Pso01G00990.0
proto-chr1	23	Pso10G36470.0			proto-chr1	23	Pso01G01000.0
proto-chr1	24	Pso10G36450.0			proto-chr1	24	Pso01G01020.0
proto-chr1	25	Pso10G36430.0			proto-chr1	25	Pso01G01030.0
proto-chr1	26	Pso10G36390.0			proto-chr1	26	Pso01G01040.0
proto-chr1	27	Pso10G36380.0			proto-chr1	27	Pso01G01050.0
proto-chr1	28	Pso10G36370.0			proto-chr1	28	Pso01G01070.0
proto-chr1	29	Pso10G36360.0			proto-chr1	29	Pso01G01080.0
proto-chr1	30	Pso10G36340.0			proto-chr1	30	Pso01G01090.0
proto-chr1	31	Pso10G36330.0			proto-chr1	31	Pso01G01100.0
proto-chr1	32	Pso10G36320.0			proto-chr1	32	Pso01G01110.0
proto-chr1	33	Pso10G36300.0			proto-chr1	33	Pso01G01120.0
proto-chr1	34	Pso10G36290.0			proto-chr1	34	Pso01G01140.0
proto-chr1	35	Pso10G36280.0			proto-chr1	35	Pso01G01220.0
proto-chr1	36	Pso10G36270.0			proto-chr1	36	Pso01G01330.0
proto-chr1	37	Pso10G36260.0			proto-chr1	37	Pso01G01540.0
proto-chr1	38	Pso10G36240.0			proto-chr1	38	Pso01G01350.0
proto-chr1	39	Pso10G36230.0			proto-chr1	39	Pso01G01360.0
proto-chr1	40	Pso10G36220.0			proto-chr1	40	Pso01G01370.0
proto-chr1	41	Pso10G36210.0			proto-chr1	41	Pso01G01380.0
proto-chr1	42	Pso10G36200.0			proto-chr1	42	Pso01G01450.0
proto-chr1	43	Pso10G36180.0			proto-chr1	43	Pso01G01460.0
proto-chr1	44	Pso10G36150.0			proto-chr1	44	Pso01G01470.0
proto-chr1	45	Pso10G36070.0			proto-chr1	45	Pso01G01480.0
proto-chr1	46	Pso10G36050.0			proto-chr1	46	Pso01G01510.0
proto-chr1	47	Pso10G36040.0			proto-chr1	47	Pso01G01520.0
proto-chr1	48	Pso10G36030.0			proto-chr1	48	Pso01G01560.0
proto-chr1	49	Pso10G36020.0			proto-chr1	49	Pso01G01590.0
proto-chr1	50	Pso10G36000.0			proto-chr1	50	Pso01G01600.0
proto-chr1	51	Pso10G35990.0			proto-chr1	51	Pso01G01620.0
proto-chr1	52	Pso10G35980.0			proto-chr1	52	Pso01G01630.0
proto-chr1	53	Pso10G35950.0			proto-chr1	53	Pso01G01640.0
proto-chr1	54	Pso10G35890.0			proto-chr1	54	Pso01G01650.0
proto-chr1	55	Pso10G35860.0			proto-chr1	55	Pso01G01660.0
proto-chr1	56	Pso10G35850.0			proto-chr1	56	Pso01G01690.0
proto-chr1	57	Pso10G35840.0			proto-chr1	57	Pso01G01700.0
proto-chr1	58	Pso10G35830.0			proto-chr1	58	Pso01G01720.0
proto-chr1	59	Pso10G35800.0			proto-chr1	59	Pso01G01730.0
proto-chr1	60	Pso10G35760.0			proto-chr1	60	Pso01G01740.0
proto-chr1	61	Pso10G35740.0			proto-chr1	61	Pso01G01750.0
proto-chr1	62	Pso10G35720.0			proto-chr1	62	Pso01G01760.0
proto-chr1	63	Pso10G35710.0			proto-chr1	63	Pso01G01800.0
proto-chr1	64	Pso10G35700.0			proto-chr1	64	Pso01G01820.0
proto-chr1	65	Pso10G35690.0			proto-chr1	65	Pso01G01830.0
proto-chr1	66	Pso10G35670.0			proto-chr1	66	Pso01G01860.0
proto-chr1	67	Pso10G35660.0			proto-chr1	67	Pso01G01870.0
proto-chr1	68	Pso10G35650.0			proto-chr1	68	Pso01G01880.0
proto-chr1	69	Pso10G35640.0			proto-chr1	69	Pso01G01900.0
proto-chr1	70	Pso10G35620.0			proto-chr1	70	Pso01G01940.0
proto-chr1	71	Pso10G35600.0			proto-chr1	71	Pso01G01950.0
proto-chr1	72	Pso10G35580.0			proto-chr1	72	Pso01G01960.0
proto-chr1	73	Pso10G35590.0			proto-chr1	73	Pso01G02000.0
proto-chr1	74	Pso10G35570.0			proto-chr1	74	Pso01G02020.0
proto-chr1	75	Pso10G35540.0			proto-chr1	75	Pso01G02030.0
proto-chr1	76	Pso10G35480.0			proto-chr1	76	Pso01G02060.0
proto-chr1	77	Pso10G35440.0			proto-chr1	77	Pso01G02100.0
proto-chr1	78	Pso10G35410.0			proto-chr1	78	Pso01G02110.0
proto-chr1	79	Pso10G35390.0			proto-chr1	79	Pso01G02130.0
proto-chr1	80	Pso10G35370.0			proto-chr1	80	Pso01G02150.0
proto-chr1	81	Pso10G35340.0			proto-chr1	81	Pso01G02170.0
proto-chr1	82	Pso10G35330.0			proto-chr1	82	Pso01G02180.0
proto-chr1	83	Pso10G35310.0			proto-chr1	83	Pso01G02190.0
proto-chr1	84	Pso10G35290.0			proto-chr1	84	Pso01G02240.0
proto-chr1	85	Pso10G35280.0			proto-chr1	85	Pso01G02340.0
proto-chr1	86	Pso10G35270.0			proto-chr1	86	Pso01G02330.0
proto-chr1	87	Pso10G35230.0			proto-chr1	87	Pso01G02310.0
proto-chr1	88	Pso10G35210.0			proto-chr1	88	Pso01G02390.0
proto-chr1	89	Pso10G35090.0			proto-chr1	89	Pso01G02420.0
proto-chr1	90	Pso10G35080.0			proto-chr1	90	Pso01G02450.0
proto-chr1	91	Pso10G35050.0			proto-chr1	91	Pso01G02460.0
proto-chr1	92	Pso10G34990.0			proto-chr1	92	Pso01G02530.0
proto-chr1	93	Pso10G34950.0			proto-chr1	93	Pso01G02610.0
proto-chr1	94	Pso10G34890.0			proto-chr1	94	Pso01G02620.0
proto-chr1	95	Pso10G34860.0			proto-chr1	95	Pso01G02630.0
proto-chr1	96	Pso10G34840.0			proto-chr1	96	Pso01G02670.0
proto-chr1	97	Pso10G34830.0			proto-chr1	97	Pso01G02700.0
proto-chr1	98	Pso10G34810.0			proto-chr1	98	Pso01G02710.0
proto-chr1	99	Pso10G34800.0			proto-chr1	99	Pso01G02720.0
proto-chr1	100	Pso10G34720.0			proto-chr1	100	Pso01G02730.0
proto-chr1	101	Pso10G34700.0			proto-chr1	101	Pso01G02740.0
proto-chr1	102	Pso10G34620.0			proto-chr1	102	Pso01G02750.0
proto-chr1	103	Pso10G34600.0			proto-chr1	103	Pso01G02760.0
proto-chr1	104	Pso10G34590.0			proto-chr1	104	Pso01G02770.0
proto-chr1	105	Pso10G34560.0			proto-chr1	105	Pso01G02790.0
proto-chr1	106	Pso10G34540.0			proto-chr1	106	Pso01G02800.0
proto-chr1	107	Pso10G34510.0			proto-chr1	107	Pso01G02810.0
proto-chr1	108	Pso10G34490.0			proto-chr1	108	Pso01G02860.0
proto-chr1	109	Pso10G34480.0			proto-chr1	109	Pso01G02870.0
proto-chr1	110	Pso10G34450.0			proto-chr1	110	Pso01G02880.0
proto-chr1	111	Pso10G34430.0			proto-chr1	111	Pso01G02900.0
proto-chr1	112	Pso10G34410.0			proto-chr1	112	Pso01G02910.0
proto-chr1	113	Pso10G34380.0			proto-chr1	113	Pso01G02920.0
proto-chr1	114	Pso10G34360.0			proto-chr1	114	Pso01G02940.0
proto-chr1	115	Pso10G34340.0			proto-chr1	115	Pso01G02960.0
proto-chr1	116	Pso10G34330.0			proto-chr1	116	Pso01G02990.0
proto-chr1	117	Pso10G34320.0			proto-chr1	117	Pso01G03010.0
proto-chr1	118	Pso10G34270.0			proto-chr1	118	Pso01G03030.0
proto-chr1	119	Pso10G34260.0			proto-chr1	119	Pso01G03040.0
proto-chr1	120	Pso10G34240.0			proto-chr1	120	Pso01G03090.0
proto-chr1	121	Pso10G34230.0			proto-chr1	121	Pso01G03100.0
proto-chr1	122	Pso10G34220.0			proto-chr1	122	Pso01G03130.0
proto-chr1	123	Pso10G34210.0			proto-chr1	123	Pso01G03160.0
proto-chr1	124	Pso10G34190.0			proto-chr1	124	Pso01G03170.0
proto-chr1	125	Pso10G34160.0			proto-chr1	125	Pso01G03200.0
proto-chr1	126	Pso10G34150.0			proto-chr1	126	Pso01G03220.0
proto-chr1	127	Pso10G34140.0			proto-chr1	127	Pso01G03230.0
proto-chr1	128	Pso10G34130.0			proto-chr1	128	Pso01G03240.0
proto-chr1	129	Pso10G34120.0			proto-chr1	129	Pso01G03250.0
proto-chr1	130	Pso10G34040.0			proto-chr1	130	Pso01G03270.0
proto-chr1	131	Pso10G34030.0			proto-chr1	131	Pso01G03280.0
proto-chr1	132	Pso10G34010.0			proto-chr1	132	Pso01G03290.0
proto-chr1	133	Pso10G33990.0			proto-chr1	133	Pso01G03300.0
proto-chr1	134	Pso10G33980.0			proto-chr1	134	Pso01G03310.0
proto-chr1	135	Pso10G33960.0			proto-chr1	135	Pso01G03330.0
proto-chr1	136	Pso10G33950.0			proto-chr1	136	Pso01G03380.0
proto-chr1	137	Pso10G33910.0			proto-chr1	137	Pso01G03390.0
proto-chr1	138	Pso10G33860.0			proto-chr1	138	Pso01G03400.0
proto-chr1	139	Pso10G33850.0			proto-chr1	139	Pso01G03410.0
proto-chr1	140	Pso10G33840.0			proto-chr1	140	Pso01G03430.0
proto-chr1	141	Pso10G33820.0			proto-chr1	141	Pso01G03440.0
proto-chr1	142	Pso10G33810.0			proto-chr1	142	Pso01G03450.0
proto-chr1	143	Pso10G33800.0			proto-chr1	143	Pso01G03480.0
proto-chr1	144	Pso10G33770.0			proto-chr1	144	Pso01G03490.0
proto-chr1	145	Pso10G33730.0			proto-chr1	145	Pso01G03510.0
proto-chr1	146	Pso10G33720.0			proto-chr1	146	Pso01G03520.0
proto-chr1	147	Pso10G33700.0			proto-chr1	147	Pso01G03540.0
proto-chr1	148	Pso10G33690.0			proto-chr1	148	Pso01G03570.0
proto-chr1	149	Pso10G33680.0			proto-chr1	149	Pso01G03590.0
proto-chr1	150	Pso10G33670.0			proto-chr1	150	Pso01G03600.0
proto-chr1	151	Pso10G33660.0			proto-chr1	151	Pso01G03610.0
proto-chr1	152	Pso10G33620.0			proto-chr1	152	Pso01G03630.0
proto-chr1	153	Pso10G33560.0			proto-chr1	153	Pso01G03640.0
proto-chr1	154	Pso10G33550.0			proto-chr1	154	Pso01G03660.0
proto-chr1	155	Pso10G33490.0			proto-chr1	155	Pso01G03680.0
proto-chr1	156	Pso10G33480.0			proto-chr1	156	Pso01G03700.0
proto-chr1	157	Pso10G33460.0			proto-chr1	157	Pso01G03710.0
proto-chr1	158	Pso10G33430.0			proto-chr1	158	Pso01G03740.0
proto-chr1	159	Pso10G33410.0			proto-chr1	159	Pso01G03750.0
proto-chr1	160	Pso10G33380.0			proto-chr1	160	Pso01G03770.0
proto-chr1	161	Pso10G33340.0			proto-chr1	161	Pso01G03790.0
proto-chr1	162	Pso10G33300.0			proto-chr1	162	Pso01G03810.0
proto-chr1	163	Pso10G33280.0			proto-chr1	163	Pso01G03850.0
proto-chr1	164	Pso10G33230.0			proto-chr1	164	Pso01G03870.0
proto-chr1	165	Pso10G33220.0			proto-chr1	165	Pso01G03890.0
proto-chr1	166	Pso10G33190.0			proto-chr1	166	Pso01G03900.0
proto-chr1	167	Pso10G33160.0			proto-chr1	167	Pso01G03930.0
proto-chr1	168	Pso10G33150.0			proto-chr1	168	Pso01G03910.0
proto-chr1	169	Pso10G33140.0			proto-chr1	169	Pso01G03960.0
proto-chr1	170	Pso10G33130.0			proto-chr1	170	Pso01G03980.0
proto-chr1	171	Pso10G33120.0			proto-chr1	171	Pso01G04000.0
proto-chr1	172	Pso10G33110.0			proto-chr1	172	Pso01G04030.0
proto-chr1	173	Pso10G33080.0			proto-chr1	173	Pso01G04060.0
proto-chr1	174	Pso10G33070.0			proto-chr1	174	Pso01G04070.0
proto-chr1	175	Pso10G33050.0			proto-chr1	175	Pso01G04110.0
proto-chr1	176	Pso10G33040.0			proto-chr1	176	Pso01G04130.0
proto-chr1	177	Pso10G33030.0			proto-chr1	177	Pso01G04140.0
proto-chr1	178	Pso10G33020.0			proto-chr1	178	Pso01G04150.0
proto-chr1	179	Pso10G33010.0			proto-chr1	179	Pso01G04160.0
proto-chr1	180	Pso10G33000.0			proto-chr1	180	Pso01G04170.0
proto-chr1	181	Pso10G32970.0			proto-chr1	181	Pso01G04180.0
proto-chr1	182	Pso10G32960.0			proto-chr1	182	Pso01G04190.0
proto-chr1	183	Pso10G32950.0			proto-chr1	183	Pso01G04200.0
proto-chr1	184	Pso10G32930.0			proto-chr1	184	Pso01G04230.0
proto-chr1	185	Pso10G32920.0			proto-chr1	185	Pso01G04240.0
proto-chr1	186	Pso10G32910.0			proto-chr1	186	Pso01G04250.0
proto-chr1	187	Pso10G32880.0			proto-chr1	187	Pso01G04280.0
proto-chr1	188	Pso10G32870.0			proto-chr1	188	Pso01G04290.0
proto-chr1	189	Pso10G32860.0			proto-chr1	189	Pso01G04310.0
proto-chr1	190	Pso10G32850.0			proto-chr1	190	Pso01G04360.0
proto-chr1	191	Pso10G32840.0			proto-chr1	191	Pso01G04380.0
proto-chr1	192	Pso10G32800.0			proto-chr1	192	Pso01G04420.0
proto-chr1	193	Pso10G32780.0			proto-chr1	193	Pso01G04430.0
proto-chr1	194	Pso10G32760.0			proto-chr1	194	Pso01G04440.0
proto-chr1	195	Pso10G32750.0			proto-chr1	195	Pso01G04480.0
proto-chr1	196	Pso10G32730.0			proto-chr1	196	Pso01G04490.0
proto-chr1	197	Pso10G32680.0			proto-chr1	197	Pso01G04520.0
proto-chr1	198	Pso10G32670.0			proto-chr1	198	Pso01G04560.0
proto-chr1	199	Pso10G32660.0			proto-chr1	199	Pso01G04580.0
proto-chr1	200	Pso10G32640.0			proto-chr1	200	Pso01G04600.0
proto-chr1	201	Pso10G32630.0			proto-chr1	201	Pso01G04640.0
proto-chr1	202	Pso10G32610.0			proto-chr1	202	Pso01G04650.0
proto-chr1	203	Pso10G32590.0			proto-chr1	203	Pso01G04660.0
proto-chr1	204	Pso10G32580.0			proto-chr1	204	Pso01G04690.0
proto-chr1	205	Pso10G32570.0			proto-chr1	205	Pso01G04700.0
proto-chr1	206	Pso10G32540.0			proto-chr1	206	Pso01G04730.0
proto-chr1	207	Pso10G32500.0			proto-chr1	207	Pso01G04780.0
proto-chr1	208	Pso10G32470.0			proto-chr1	208	Pso01G04770.0
proto-chr1	209	Pso10G32440.0			proto-chr1	209	Pso01G04800.0
proto-chr1	210	Pso10G32390.0			proto-chr1	210	Pso01G04830.0
proto-chr1	211	Pso10G32360.0			proto-chr1	211	Pso01G04870.0
proto-chr1	212	Pso10G32310.0			proto-chr1	212	Pso01G04920.0
proto-chr1	213	Pso10G32300.0			proto-chr1	213	Pso01G04950.0
proto-chr1	214	Pso10G32290.0			proto-chr1	214	Pso01G04960.0
proto-chr1	215	Pso10G32230.0			proto-chr1	215	Pso01G04970.0
proto-chr1	216	Pso10G32220.0			proto-chr1	216	Pso01G05000.0
proto-chr1	217	Pso10G32210.0			proto-chr1	217	Pso01G05030.0
proto-chr1	218	Pso10G32200.0			proto-chr1	218	Pso01G08300.0
proto-chr1	219	Pso10G32190.0			proto-chr1	219	Pso01G08330.0
proto-chr1	220	Pso10G32180.0			proto-chr1	220	Pso01G08340.0
proto-chr1	221	Pso10G32140.0			proto-chr1	221	Pso01G08350.0
proto-chr1	222	Pso10G32130.0			proto-chr1	222	Pso01G08360.0
proto-chr1	223	Pso10G32120.0			proto-chr1	223	Pso01G08370.0
proto-chr1	224	Pso10G32110.0			proto-chr1	224	Pso01G08390.0
proto-chr1	225	Pso10G32100.0			proto-chr1	225	Pso01G08400.0
proto-chr1	226	Pso10G32090.0			proto-chr1	226	Pso01G08420.0
proto-chr1	227	Pso10G32060.0			proto-chr1	227	Pso01G08430.0
proto-chr1	228	Pso10G32020.0			proto-chr1	228	Pso01G08450.0
proto-chr1	229	Pso10G32010.0			proto-chr1	229	Pso01G08490.0
proto-chr1	230	Pso10G31990.0			proto-chr1	230	Pso01G08500.0
proto-chr1	231	Pso10G31980.0			proto-chr1	231	Pso01G08520.0
proto-chr1	232	Pso10G31960.0			proto-chr1	232	Pso01G08540.0
proto-chr1	233	Pso10G31950.0			proto-chr1	233	Pso01G08570.0
proto-chr1	234	Pso10G31840.0			proto-chr1	234	Pso01G08580.0
proto-chr1	235	Pso10G31810.0			proto-chr1	235	Pso01G08590.0
proto-chr1	236	Pso10G31780.0			proto-chr1	236	Pso01G08600.0
proto-chr1	237	Pso10G31760.0			proto-chr1	237	Pso01G08610.0
proto-chr1	238	Pso10G31750.0			proto-chr1	238	Pso01G08640.0
proto-chr1	239	Pso10G31740.0			proto-chr1	239	Pso01G08660.0
proto-chr1	240	Pso10G31700.0			proto-chr1	240	Pso01G08670.0
proto-chr1	241	Pso10G31680.0			proto-chr1	241	Pso01G08690.0
proto-chr1	242	Pso10G31650.0			proto-chr1	242	Pso01G08710.0
proto-chr1	243	Pso10G31670.0			proto-chr1	243	Pso01G08720.0
proto-chr1	244	Pso10G31640.0			proto-chr1	244	Pso01G08740.0
proto-chr1	245	Pso10G31610.0			proto-chr1	245	Pso01G08750.0
proto-chr1	246	Pso10G31600.0			proto-chr1	246	Pso01G08770.0
proto-chr1	247	Pso10G31570.0			proto-chr1	247	Pso01G08850.0
proto-chr1	248	Pso10G31550.0			proto-chr1	248	Pso01G08890.0
proto-chr1	249	Pso10G31530.0			proto-chr1	249	Pso01G08900.0
proto-chr1	250	Pso10G31520.0			proto-chr1	250	Pso01G08970.0
proto-chr1	251	Pso10G31510.0			proto-chr1	251	Pso01G08980.0
proto-chr1	252	Pso10G31500.0			proto-chr1	252	Pso01G09000.0
proto-chr1	253	Pso10G31480.0			proto-chr1	253	Pso01G09010.0
proto-chr1	254	Pso10G31470.0			proto-chr1	254	Pso01G09020.0
proto-chr1	255	Pso10G31450.0			proto-chr1	255	Pso01G09060.0
proto-chr1	256	Pso10G31250.0			proto-chr1	256	Pso01G09070.0
proto-chr1	257	Pso10G31270.0			proto-chr1	257	Pso01G09120.0
proto-chr1	258	Pso10G31370.0			proto-chr1	258	Pso01G09130.0
proto-chr1	259	Pso10G31240.0			proto-chr1	259	Pso01G09140.0
proto-chr1	260	Pso10G31200.0			proto-chr1	260	Pso01G09190.0
proto-chr1	261	Pso10G31190.0			proto-chr1	261	Pso01G09200.0
proto-chr1	262	Pso10G31180.0			proto-chr1	262	Pso01G09230.0
proto-chr1	263	Pso10G31150.0			proto-chr1	263	Pso01G09260.0
proto-chr1	264	Pso10G31130.0			proto-chr1	264	Pso01G09280.0
proto-chr1	265	Pso10G31110.0			proto-chr1	265	Pso01G09320.0
proto-chr1	266	Pso10G31340.0			proto-chr1	266	Pso01G09330.0
proto-chr1	267	Pso10G31100.0			proto-chr1	267	Pso01G09350.0
proto-chr1	268	Pso10G30970.0			proto-chr1	268	Pso01G09360.0
proto-chr1	269	Pso10G30960.0			proto-chr1	269	Pso01G09380.0
proto-chr1	270	Pso10G30980.0			proto-chr1	270	Pso01G09390.0
proto-chr1	271	Pso10G30950.0			proto-chr1	271	Pso01G09400.0
proto-chr1	272	Pso10G30940.0			proto-chr1	272	Pso01G09410.0
proto-chr1	273	Pso10G30920.0			proto-chr1	273	Pso01G09420.0
proto-chr1	274	Pso10G30900.0			proto-chr1	274	Pso01G09460.0
proto-chr1	275	Pso10G30890.0			proto-chr1	275	Pso01G09480.0
proto-chr1	276	Pso10G30880.0			proto-chr1	276	Pso01G09540.0
proto-chr1	277	Pso10G30870.0			proto-chr1	277	Pso01G09580.0
proto-chr1	278	Pso10G30860.0			proto-chr1	278	Pso01G09590.0
proto-chr1	279	Pso10G30850.0			proto-chr1	279	Pso01G09600.0
proto-chr1	280	Pso10G30830.0			proto-chr1	280	Pso01G09610.0
proto-chr1	281	Pso10G30820.0			proto-chr1	281	Pso01G09620.0
proto-chr1	282	Pso10G30800.0			proto-chr1	282	Pso01G09650.0
proto-chr1	283	Pso10G30760.0			proto-chr1	283	Pso01G09660.0
proto-chr1	284	Pso10G30720.0			proto-chr1	284	Pso01G09670.0
proto-chr1	285	Pso10G30660.0			proto-chr1	285	Pso01G09690.0
proto-chr1	286	Pso10G30680.0			proto-chr1	286	Pso01G09760.0
proto-chr1	287	Pso10G30640.0			proto-chr1	287	Pso01G09880.0
proto-chr1	288	Pso10G30620.0			proto-chr1	288	Pso01G09920.0
proto-chr1	289	Pso10G30530.0			proto-chr1	289	Pso01G09930.0
proto-chr1	290	Pso10G30570.0			proto-chr1	290	Pso01G09940.0
proto-chr1	291	Pso10G30490.0			proto-chr1	291	Pso01G09960.0
proto-chr1	292	Pso10G30460.0			proto-chr1	292	Pso01G10000.0
proto-chr1	293	Pso10G30450.0			proto-chr1	293	Pso01G10010.0
proto-chr1	294	Pso10G30440.0			proto-chr1	294	Pso01G10030.0
proto-chr1	295	Pso10G30430.0			proto-chr1	295	Pso01G10040.0
proto-chr1	296	Pso10G30420.0			proto-chr1	296	Pso01G10070.0
proto-chr1	297	Pso10G30410.0			proto-chr1	297	Pso01G10080.0
proto-chr1	298	Pso10G30400.0			proto-chr1	298	Pso01G10110.0
proto-chr1	299	Pso10G30370.0			proto-chr1	299	Pso01G10120.0
proto-chr1	300	Pso10G30360.0			proto-chr1	300	Pso01G10140.0
proto-chr1	301	Pso10G30330.0			proto-chr1	301	Pso01G10150.0
proto-chr1	302	Pso10G30320.0			proto-chr1	302	Pso01G10160.0
proto-chr1	303	Pso10G30280.0			proto-chr1	303	Pso01G10190.0
proto-chr1	304	Pso10G30270.0			proto-chr1	304	Pso01G10220.0
proto-chr1	305	Pso10G30260.0			proto-chr1	305	Pso01G10210.0
proto-chr1	306	Pso10G30230.0			proto-chr1	306	Pso01G10230.0
proto-chr1	307	Pso10G30220.0			proto-chr1	307	Pso01G10250.0
proto-chr1	308	Pso10G30210.0			proto-chr1	308	Pso01G10270.0
proto-chr1	309	Pso10G30200.0			proto-chr1	309	Pso01G10280.0
proto-chr1	310	Pso10G30180.0			proto-chr1	310	Pso01G10290.0
proto-chr1	311	Pso10G30170.0			proto-chr1	311	Pso01G10300.0
proto-chr1	312	Pso10G30150.0			proto-chr1	312	Pso01G10310.0
proto-chr1	313	Pso10G30130.0			proto-chr1	313	Pso01G10320.0
proto-chr1	314	Pso10G30120.0			proto-chr1	314	Pso01G10330.0
proto-chr1	315	Pso10G30100.0			proto-chr1	315	Pso01G10340.0
proto-chr1	316	Pso10G30090.0			proto-chr1	316	Pso01G10360.0
proto-chr1	317	Pso10G30070.0			proto-chr1	317	Pso01G10380.0
proto-chr1	318	Pso10G30040.0			proto-chr1	318	Pso01G10390.0
proto-chr1	319	Pso10G30030.0			proto-chr1	319	Pso01G10400.0
proto-chr1	320	Pso10G30020.0			proto-chr1	320	Pso01G10410.0
proto-chr1	321	Pso10G29990.0			proto-chr1	321	Pso01G10420.0
proto-chr1	322	Pso10G29980.0			proto-chr1	322	Pso01G10430.0
proto-chr1	323	Pso10G29970.0			proto-chr1	323	Pso01G10440.0
proto-chr1	324	Pso10G29960.0			proto-chr1	324	Pso01G10450.0
proto-chr1	325	Pso10G29950.0			proto-chr1	325	Pso01G10460.0
proto-chr1	326	Pso10G29940.0			proto-chr1	326	Pso01G10480.0
proto-chr1	327	Pso10G29930.0			proto-chr1	327	Pso01G10500.0
proto-chr1	328	Pso10G29920.0			proto-chr1	328	Pso01G10520.0
proto-chr1	329	Pso10G29910.0			proto-chr1	329	Pso01G10550.0
proto-chr1	330	Pso10G29870.0			proto-chr1	330	Pso01G10580.0
proto-chr1	331	Pso10G29850.0			proto-chr1	331	Pso01G10590.0
proto-chr1	332	Pso10G29810.0			proto-chr1	332	Pso01G10600.0
proto-chr1	333	Pso10G29790.0			proto-chr1	333	Pso01G10610.0
proto-chr1	334	Pso10G29780.0			proto-chr1	334	Pso01G10630.0
proto-chr1	335	Pso10G29770.0			proto-chr1	335	Pso01G10660.0
proto-chr1	336	Pso10G29700.0			proto-chr1	336	Pso01G10680.0
proto-chr1	337	Pso10G29690.0			proto-chr1	337	Pso01G10710.0
proto-chr1	338	Pso10G29680.0			proto-chr1	338	Pso01G10760.0
proto-chr1	339	Pso10G29650.0			proto-chr1	339	Pso01G10770.0
proto-chr1	340	Pso10G29600.0			proto-chr1	340	Pso01G10780.0
proto-chr1	341	Pso10G29580.0			proto-chr1	341	Pso01G10830.0
proto-chr1	342	Pso10G29570.0			proto-chr1	342	Pso01G10920.0
proto-chr1	343	Pso10G29510.0			proto-chr1	343	Pso01G10940.0
proto-chr1	344	Pso10G29480.0			proto-chr1	344	Pso01G10950.0
proto-chr1	345	Pso10G29470.0			proto-chr1	345	Pso01G11000.0
proto-chr1	346	Pso10G29460.0			proto-chr1	346	Pso01G11010.0
proto-chr1	347	Pso10G29450.0			proto-chr1	347	Pso01G11020.0
proto-chr1	348	Pso10G29420.0			proto-chr1	348	Pso01G11100.0
proto-chr1	349	Pso10G29390.0			proto-chr1	349	Pso01G11130.0
proto-chr1	350	Pso10G29320.0			proto-chr1	350	Pso01G11170.0
proto-chr1	351	Pso10G29310.0			proto-chr1	351	Pso01G11180.0
proto-chr1	352	Pso10G29290.0			proto-chr1	352	Pso01G11190.0
proto-chr1	353	Pso10G29280.0			proto-chr1	353	Pso01G11200.0
proto-chr1	354	Pso10G29270.0			proto-chr1	354	Pso01G11220.0
proto-chr1	355	Pso10G29260.0			proto-chr1	355	Pso01G11230.0
proto-chr1	356	Pso10G29250.0			proto-chr1	356	Pso01G11240.0
proto-chr1	357	Pso10G29240.0			proto-chr1	357	Pso01G11250.0
proto-chr1	358	Pso10G29190.0			proto-chr1	358	Pso01G11280.0
proto-chr1	359	Pso10G29180.0			proto-chr1	359	Pso01G11290.0
proto-chr1	360	Pso10G29160.0			proto-chr1	360	Pso01G11300.0
proto-chr1	361	Pso10G29140.0			proto-chr1	361	Pso01G11330.0
proto-chr1	362	Pso10G29110.0			proto-chr1	362	Pso01G11380.0
proto-chr1	363	Pso10G29120.0			proto-chr1	363	Pso01G11410.0
proto-chr1	364	Pso10G29090.0			proto-chr1	364	Pso01G11430.0
proto-chr1	365	Pso10G29080.0			proto-chr1	365	Pso01G11440.0
proto-chr1	366	Pso10G29040.0			proto-chr1	366	Pso01G11450.0
proto-chr1	367	Pso10G29010.0			proto-chr1	367	Pso01G11480.0
proto-chr1	368	Pso10G28990.0			proto-chr1	368	Pso01G11510.0
proto-chr1	369	Pso10G28830.0			proto-chr1	369	Pso01G11520.0
proto-chr1	370	Pso10G28770.0			proto-chr1	370	Pso01G11530.0
proto-chr1	371	Pso10G28720.0			proto-chr1	371	Pso01G11550.0
proto-chr1	372	Pso10G28700.0			proto-chr1	372	Pso01G11570.0
proto-chr1	373	Pso10G28690.0			proto-chr1	373	Pso01G11580.0
proto-chr1	374	Pso10G28680.0			proto-chr1	374	Pso01G11590.0
proto-chr1	375	Pso10G28590.0			proto-chr1	375	Pso01G11630.0
proto-chr1	376	Pso10G28540.0			proto-chr1	376	Pso01G11640.0
proto-chr1	377	Pso10G28530.0			proto-chr1	377	Pso01G11660.0
proto-chr1	378	Pso10G28520.0			proto-chr1	378	Pso01G11670.0
proto-chr1	379	Pso10G28500.0			proto-chr1	379	Pso01G11680.0
proto-chr1	380	Pso10G28470.0			proto-chr1	380	Pso01G11690.0
proto-chr1	381	Pso10G28460.0			proto-chr1	381	Pso01G11700.0
proto-chr1	382	Pso10G28450.0			proto-chr1	382	Pso01G11720.0
proto-chr1	383	Pso10G28430.0			proto-chr1	383	Pso01G11730.0
proto-chr1	384	Pso10G28400.0			proto-chr1	384	Pso01G11740.0
proto-chr1	385	Pso10G28390.0			proto-chr1	385	Pso01G11750.0
proto-chr1	386	Pso10G28360.0			proto-chr1	386	Pso01G11770.0
proto-chr1	387	Pso10G28340.0			proto-chr1	387	Pso01G11800.0
proto-chr1	388	Pso10G28330.0			proto-chr1	388	Pso01G11810.0
proto-chr1	389	Pso10G28310.0			proto-chr1	389	Pso01G11820.0
proto-chr1	390	Pso10G28290.0			proto-chr1	390	Pso01G11840.0
proto-chr1	391	Pso10G28280.0			proto-chr1	391	Pso01G11850.0
proto-chr1	392	Pso10G28240.0			proto-chr1	392	Pso01G11890.0
proto-chr1	393	Pso10G28220.0			proto-chr1	393	Pso01G11930.0
proto-chr1	394	Pso10G28210.0			proto-chr1	394	Pso01G11960.0
proto-chr1	395	Pso10G28200.0			proto-chr1	395	Pso01G11970.0
proto-chr1	396	Pso10G28190.0			proto-chr1	396	Pso01G11980.0
proto-chr1	397	Pso10G28170.0			proto-chr1	397	Pso01G11990.0
proto-chr1	398	Pso10G28140.0			proto-chr1	398	Pso01G12010.0
proto-chr1	399	Pso10G28030.0			proto-chr1	399	Pso01G12020.0
proto-chr1	400	Pso10G28010.0			proto-chr1	400	Pso01G12030.0
proto-chr1	401	Pso10G27980.0			proto-chr1	401	Pso01G12040.0
proto-chr1	402	Pso10G27970.0			proto-chr1	402	Pso01G12050.0
proto-chr1	403	Pso10G27960.0			proto-chr1	403	Pso01G12060.0
proto-chr1	404	Pso10G27950.0			proto-chr1	404	Pso01G12080.0
proto-chr1	405	Pso10G27920.0			proto-chr1	405	Pso01G12110.0
proto-chr1	406	Pso10G27910.0			proto-chr1	406	Pso01G12130.0
proto-chr1	407	Pso10G27900.0			proto-chr1	407	Pso01G12140.0
proto-chr1	408	Pso10G27880.0			proto-chr1	408	Pso01G12150.0
proto-chr1	409	Pso10G27850.0			proto-chr1	409	Pso01G12250.0
proto-chr1	410	Pso10G27840.0			proto-chr1	410	Pso01G12260.0
proto-chr1	411	Pso10G27790.0			proto-chr1	411	Pso01G20780.0
proto-chr1	412	Pso10G27780.0			proto-chr1	412	Pso01G20750.0
proto-chr1	413	Pso10G27770.0			proto-chr1	413	Pso01G20810.0
proto-chr1	414	Pso10G27750.0			proto-chr1	414	Pso01G20840.0
proto-chr1	415	Pso10G27720.0			proto-chr1	415	Pso01G20820.0
proto-chr1	416	Pso10G27710.0			proto-chr1	416	Pso01G20740.0
proto-chr1	417	Pso10G27680.0			proto-chr1	417	Pso01G24140.0
proto-chr1	418	Pso10G27600.0			proto-chr1	418	Pso01G24120.0
proto-chr1	419	Pso10G27560.0			proto-chr1	419	Pso01G24150.0
proto-chr1	420	Pso10G27540.0			proto-chr1	420	Pso01G24160.0
proto-chr1	421	Pso10G27510.0			proto-chr1	421	Pso01G24200.0
proto-chr1	422	Pso10G27470.0			proto-chr1	422	Pso01G24220.0
proto-chr1	423	Pso10G27460.0			proto-chr1	423	Pso01G24180.0
proto-chr1	424	Pso10G27450.0			proto-chr1	424	Pso01G24240.0
proto-chr1	425	Pso10G27420.0			proto-chr1	425	Pso01G24190.0
proto-chr1	426	Pso10G27430.0			proto-chr1	426	Pso01G19010.0
proto-chr1	427	Pso10G27410.0			proto-chr1	427	Pso01G19020.0
proto-chr1	428	Pso10G27400.0			proto-chr1	428	Pso01G19030.0
proto-chr1	429	Pso10G27390.0			proto-chr1	429	Pso01G19040.0
proto-chr1	430	Pso10G27380.0			proto-chr1	430	Pso01G19050.0
proto-chr1	431	Pso10G27370.0			proto-chr1	431	Pso01G19060.0
proto-chr1	432	Pso10G27360.0			proto-chr1	432	Pso01G19070.0
proto-chr1	433	Pso10G27300.0			proto-chr1	433	Pso01G19080.0
proto-chr1	434	Pso10G27290.0			proto-chr1	434	Pso01G19090.0
proto-chr1	435	Pso10G27280.0			proto-chr1	435	Pso01G19150.0
proto-chr1	436	Pso10G27270.0			proto-chr1	436	Pso01G19170.0
proto-chr1	437	Pso10G27250.0			proto-chr1	437	Pso01G19180.0
proto-chr1	438	Pso10G27240.0			proto-chr1	438	Pso01G19190.0
proto-chr1	439	Pso10G27230.0			proto-chr1	439	Pso01G19200.0
proto-chr1	440	Pso10G27210.0			proto-chr1	440	Pso01G19210.0
proto-chr1	441	Pso10G27170.0			proto-chr1	441	Pso01G19220.0
proto-chr1	442	Pso10G27150.0			proto-chr1	442	Pso01G19230.0
proto-chr1	443	Pso10G27140.0			proto-chr1	443	Pso01G19240.0
proto-chr1	444	Pso10G27130.0			proto-chr1	444	Pso01G19250.0
proto-chr1	445	Pso10G27120.0			proto-chr1	445	Pso01G19260.0
proto-chr1	446	Pso10G27090.0			proto-chr1	446	Pso01G19270.0
proto-chr1	447	Pso10G27060.0			proto-chr1	447	Pso01G19280.0
proto-chr1	448	Pso10G27040.0			proto-chr1	448	Pso01G19320.0
proto-chr1	449	Pso10G27030.0			proto-chr1	449	Pso01G19330.0
proto-chr1	450	Pso10G27020.0			proto-chr1	450	Pso01G19340.0
proto-chr1	451	Pso10G26990.0			proto-chr1	451	Pso01G19380.0
proto-chr1	452	Pso10G26970.0			proto-chr1	452	Pso01G19390.0
proto-chr1	453	Pso10G26940.0			proto-chr1	453	Pso01G19410.0
proto-chr1	454	Pso10G26930.0			proto-chr1	454	Pso01G19420.0
proto-chr1	455	Pso10G26850.0			proto-chr1	455	Pso01G24270.0
proto-chr1	456	Pso10G26820.0			proto-chr1	456	Pso01G19430.0
proto-chr1	457	Pso10G26810.0			proto-chr1	457	Pso01G24280.0
proto-chr1	458	Pso10G26800.0			proto-chr1	458	Pso01G19440.0
proto-chr1	459	Pso10G26770.0			proto-chr1	459	Pso01G19450.0
proto-chr1	460	Pso10G26750.0			proto-chr1	460	Pso01G24290.0
proto-chr1	461	Pso10G26740.0			proto-chr1	461	Pso01G19460.0
proto-chr1	462	Pso10G26710.0			proto-chr1	462	Pso01G24300.0
proto-chr1	463	Pso10G26700.0			proto-chr1	463	Pso01G19470.0
proto-chr1	464	Pso10G26680.0			proto-chr1	464	Pso01G24310.0
proto-chr1	465	Pso10G26670.0			proto-chr1	465	Pso01G19490.0
proto-chr1	466	Pso10G26660.0			proto-chr1	466	Pso01G24320.0
proto-chr1	467	Pso10G26650.0			proto-chr1	467	Pso01G19500.0
proto-chr1	468	Pso10G26640.0			proto-chr1	468	Pso01G19510.0
proto-chr1	469	Pso10G26590.0			proto-chr1	469	Pso01G19540.0
proto-chr1	470	Pso10G26580.0			proto-chr1	470	Pso01G24330.0
proto-chr1	471	Pso10G26560.0			proto-chr1	471	Pso01G19550.0
proto-chr1	472	Pso10G26550.0			proto-chr1	472	Pso01G19560.0
proto-chr1	473	Pso10G26540.0			proto-chr1	473	Pso01G19570.0
proto-chr1	474	Pso10G26500.0			proto-chr1	474	Pso01G19580.0
proto-chr1	475	Pso10G26490.0			proto-chr1	475	Pso01G24370.0
proto-chr1	476	Pso10G26480.0			proto-chr1	476	Pso01G19590.0
proto-chr1	477	Pso10G26470.0			proto-chr1	477	Pso01G24350.0
proto-chr1	478	Pso10G26450.0			proto-chr1	478	Pso01G19600.0
proto-chr1	479	Pso10G26440.0			proto-chr1	479	Pso01G24380.0
proto-chr1	480	Pso10G23990.0			proto-chr1	480	Pso01G19610.0
proto-chr1	481	Pso10G26340.0			proto-chr1	481	Pso01G19620.0
proto-chr1	482	Pso10G26360.0			proto-chr1	482	Pso01G24400.0
proto-chr1	483	Pso10G23980.0			proto-chr1	483	Pso01G24360.0
proto-chr1	484	Pso10G24000.0			proto-chr1	484	Pso01G19660.0
proto-chr1	485	Pso10G26290.0			proto-chr1	485	Pso01G19690.0
proto-chr1	486	Pso10G26270.0			proto-chr1	486	Pso01G19760.0
proto-chr1	487	Pso10G26230.0			proto-chr1	487	Pso01G19790.0
proto-chr1	488	Pso10G26180.0			proto-chr1	488	Pso01G19800.0
proto-chr1	489	Pso10G26150.0			proto-chr1	489	Pso01G19810.0
proto-chr1	490	Pso10G26130.0			proto-chr1	490	Pso01G24410.0
proto-chr1	491	Pso10G26120.0			proto-chr1	491	Pso01G19820.0
proto-chr1	492	Pso10G26110.0			proto-chr1	492	Pso01G19940.0
proto-chr1	493	Pso10G26090.0			proto-chr1	493	Pso01G24430.0
proto-chr1	494	Pso10G26080.0			proto-chr1	494	Pso01G19840.0
proto-chr1	495	Pso10G26060.0			proto-chr1	495	Pso01G19850.0
proto-chr1	496	Pso10G26040.0			proto-chr1	496	Pso01G19870.0
proto-chr1	497	Pso10G26030.0			proto-chr1	497	Pso01G19880.0
proto-chr1	498	Pso10G26020.0			proto-chr1	498	Pso01G19890.0
proto-chr1	499	Pso10G26010.0			proto-chr1	499	Pso01G19920.0
proto-chr1	500	Pso10G25980.0			proto-chr1	500	Pso01G19970.0
proto-chr1	501	Pso10G25950.0			proto-chr1	501	Pso01G19980.0
proto-chr1	502	Pso10G25920.0			proto-chr1	502	Pso01G19990.0
proto-chr1	503	Pso10G25910.0			proto-chr1	503	Pso01G20000.0
proto-chr1	504	Pso10G25890.0			proto-chr1	504	Pso01G20010.0
proto-chr1	505	Pso10G25880.0			proto-chr1	505	Pso01G20030.0
proto-chr1	506	Pso10G25870.0			proto-chr1	506	Pso01G20040.0
proto-chr1	507	Pso10G25860.0			proto-chr1	507	Pso01G20050.0
proto-chr1	508	Pso10G25850.0			proto-chr1	508	Pso01G20070.0
proto-chr1	509	Pso10G25830.0			proto-chr1	509	Pso01G20080.0
proto-chr1	510	Pso10G25780.0			proto-chr1	510	Pso01G20120.0
proto-chr1	511	Pso10G25770.0			proto-chr1	511	Pso01G20170.0
proto-chr1	512	Pso10G25760.0			proto-chr1	512	Pso01G20130.0
proto-chr1	513	Pso10G25750.0			proto-chr1	513	Pso01G20180.0
proto-chr1	514	Pso10G25740.0			proto-chr1	514	Pso01G20150.0
proto-chr1	515	Pso10G25690.0			proto-chr1	515	Pso01G20160.0
proto-chr1	516	Pso10G25630.0			proto-chr1	516	Pso01G24440.0
proto-chr1	517	Pso10G25610.0			proto-chr1	517	Pso01G20200.0
proto-chr1	518	Pso10G25600.0			proto-chr1	518	Pso01G20930.0
proto-chr1	519	Pso10G25590.0			proto-chr1	519	Pso01G20210.0
proto-chr1	520	Pso10G25580.0			proto-chr1	520	Pso01G20950.0
proto-chr1	521	Pso10G25570.0			proto-chr1	521	Pso01G24460.0
proto-chr1	522	Pso10G25560.0			proto-chr1	522	Pso01G20220.0
proto-chr1	523	Pso10G25550.0			proto-chr1	523	Pso01G20960.0
proto-chr1	524	Pso10G25540.0			proto-chr1	524	Pso01G20970.0
proto-chr1	525	Pso10G25530.0			proto-chr1	525	Pso01G20990.0
proto-chr1	526	Pso10G25520.0			proto-chr1	526	Pso01G21000.0
proto-chr1	527	Pso10G25500.0			proto-chr1	527	Pso01G21020.0
proto-chr1	528	Pso10G25490.0			proto-chr1	528	Pso01G21040.0
proto-chr1	529	Pso10G25410.0			proto-chr1	529	Pso01G21060.0
proto-chr1	530	Pso10G25390.0			proto-chr1	530	Pso01G21080.0
proto-chr1	531	Pso10G25370.0			proto-chr1	531	Pso01G21110.0
proto-chr1	532	Pso10G25340.0			proto-chr1	532	Pso01G21140.0
proto-chr1	533	Pso10G25330.0			proto-chr1	533	Pso01G21160.0
proto-chr1	534	Pso10G25320.0			proto-chr1	534	Pso01G21220.0
proto-chr1	535	Pso10G25290.0			proto-chr1	535	Pso01G21230.0
proto-chr1	536	Pso10G25260.0			proto-chr1	536	Pso01G21240.0
proto-chr1	537	Pso10G25230.0			proto-chr1	537	Pso01G21250.0
proto-chr1	538	Pso10G25200.0			proto-chr1	538	Pso01G21260.0
proto-chr1	539	Pso10G25170.0			proto-chr1	539	Pso01G21270.0
proto-chr1	540	Pso10G25160.0			proto-chr1	540	Pso01G21280.0
proto-chr1	541	Pso10G25130.0			proto-chr1	541	Pso01G21300.0
proto-chr1	542	Pso10G25110.0			proto-chr1	542	Pso01G21310.0
proto-chr1	543	Pso10G25080.0			proto-chr1	543	Pso01G21320.0
proto-chr1	544	Pso10G25070.0			proto-chr1	544	Pso01G21330.0
proto-chr1	545	Pso10G25030.0			proto-chr1	545	Pso01G21350.0
proto-chr1	546	Pso10G25010.0			proto-chr1	546	Pso01G21360.0
proto-chr1	547	Pso10G25000.0			proto-chr1	547	Pso01G21400.0
proto-chr1	548	Pso10G24980.0			proto-chr1	548	Pso01G24480.0
proto-chr1	549	Pso10G24970.0			proto-chr1	549	Pso01G21430.0
proto-chr1	550	Pso10G24950.0			proto-chr1	550	Pso01G21440.0
proto-chr1	551	Pso10G24940.0			proto-chr1	551	Pso01G24490.0
proto-chr1	552	Pso10G24930.0			proto-chr1	552	Pso01G21450.0
proto-chr1	553	Pso10G24920.0			proto-chr1	553	Pso01G24520.0
proto-chr1	554	Pso10G24910.0			proto-chr1	554	Pso01G21460.0
proto-chr1	555	Pso10G24900.0			proto-chr1	555	Pso01G24530.0
proto-chr1	556	Pso10G24890.0			proto-chr1	556	Pso01G20240.0
proto-chr1	557	Pso10G24880.0			proto-chr1	557	Pso01G21470.0
proto-chr1	558	Pso10G24870.0			proto-chr1	558	Pso01G24540.0
proto-chr1	559	Pso10G24850.0			proto-chr1	559	Pso01G20250.0
proto-chr1	560	Pso10G24800.0			proto-chr1	560	Pso01G21480.0
proto-chr1	561	Pso10G24790.0			proto-chr1	561	Pso01G24560.0
proto-chr1	562	Pso10G24730.0			proto-chr1	562	Pso01G21490.0
proto-chr1	563	Pso10G24720.0			proto-chr1	563	Pso01G20260.0
proto-chr1	564	Pso10G24700.0			proto-chr1	564	Pso01G21520.0
proto-chr1	565	Pso10G24690.0			proto-chr1	565	Pso01G20380.0
proto-chr1	566	Pso10G24680.0			proto-chr1	566	Pso01G24570.0
proto-chr1	567	Pso10G24650.0			proto-chr1	567	Pso01G20390.0
proto-chr1	568	Pso10G24640.0			proto-chr1	568	Pso01G21630.0
proto-chr1	569	Pso10G24620.0			proto-chr1	569	Pso01G21560.0
proto-chr1	570	Pso10G24610.0			proto-chr1	570	Pso01G21580.0
proto-chr1	571	Pso10G24580.0			proto-chr1	571	Pso01G21640.0
proto-chr1	572	Pso10G24550.0			proto-chr1	572	Pso01G20370.0
proto-chr1	573	Pso10G24540.0			proto-chr1	573	Pso01G21650.0
proto-chr1	574	Pso10G24530.0			proto-chr1	574	Pso01G21600.0
proto-chr1	575	Pso10G24520.0			proto-chr1	575	Pso01G24580.0
proto-chr1	576	Pso10G24510.0			proto-chr1	576	Pso01G20580.0
proto-chr1	577	Pso10G24500.0			proto-chr1	577	Pso01G20590.0
proto-chr1	578	Pso10G24490.0			proto-chr1	578	Pso01G20600.0
proto-chr1	579	Pso10G24480.0			proto-chr1	579	Pso01G20610.0
proto-chr1	580	Pso10G24470.0			proto-chr1	580	Pso01G20680.0
proto-chr1	581	Pso10G24450.0			proto-chr1	581	Pso01G20620.0
proto-chr1	582	Pso10G24430.0			proto-chr1	582	Pso01G20700.0
proto-chr1	583	Pso10G24390.0			proto-chr1	583	Pso01G21660.0
proto-chr1	584	Pso10G24380.0			proto-chr1	584	Pso01G21620.0
proto-chr1	585	Pso10G24370.0			proto-chr1	585	Pso01G20630.0
proto-chr1	586	Pso10G24360.0			proto-chr1	586	Pso01G24110.0
proto-chr1	587	Pso10G24340.0			proto-chr1	587	Pso01G20730.0
proto-chr1	588	Pso10G24310.0			proto-chr1	588	Pso01G24600.0
proto-chr1	589	Pso10G24280.0			proto-chr1	589	Pso01G24590.0
proto-chr1	590	Pso10G24220.0			proto-chr1	590	Pso01G21700.0
proto-chr1	591	Pso10G24190.0			proto-chr1	591	Pso01G21710.0
proto-chr1	592	Pso10G24180.0			proto-chr1	592	Pso01G21720.0
proto-chr1	593	Pso10G24140.0			proto-chr1	593	Pso01G21730.0
proto-chr1	594	Pso10G24090.0			proto-chr1	594	Pso01G21740.0
proto-chr1	595	Pso10G24100.0			proto-chr1	595	Pso01G21760.0
proto-chr1	596	Pso10G23970.0			proto-chr1	596	Pso01G21770.0
proto-chr1	597	Pso10G24010.0			proto-chr1	597	Pso01G21780.0
proto-chr1	598	Pso10G21640.0			proto-chr1	598	Pso01G21800.0
proto-chr1	599	Pso10G21650.0			proto-chr1	599	Pso01G21810.0
proto-chr1	600	Pso10G24080.0			proto-chr1	600	Pso01G21820.0
proto-chr1	601	Pso10G24060.0			proto-chr1	601	Pso01G21830.0
proto-chr1	602	Pso10G24050.0			proto-chr1	602	Pso01G21860.0
proto-chr1	603	Pso10G23960.0			proto-chr1	603	Pso01G21870.0
proto-chr1	604	Pso10G24020.0			proto-chr1	604	Pso01G21910.0
proto-chr1	605	Pso10G21580.0			proto-chr1	605	Pso01G21920.0
proto-chr1	606	Pso10G21680.0			proto-chr1	606	Pso01G21970.0
proto-chr1	607	Pso10G21080.0			proto-chr1	607	Pso01G21930.0
proto-chr1	608	Pso10G23950.0			proto-chr1	608	Pso01G22160.0
proto-chr1	609	Pso10G23940.0			proto-chr1	609	Pso01G22150.0
proto-chr1	610	Pso10G23870.0			proto-chr1	610	Pso01G22000.0
proto-chr1	611	Pso10G23850.0			proto-chr1	611	Pso01G22010.0
proto-chr1	612	Pso10G23810.0			proto-chr1	612	Pso01G22020.0
proto-chr1	613	Pso10G23740.0			proto-chr1	613	Pso01G22030.0
proto-chr1	614	Pso10G23720.0			proto-chr1	614	Pso01G22040.0
proto-chr1	615	Pso10G23710.0			proto-chr1	615	Pso01G22050.0
proto-chr1	616	Pso10G23700.0			proto-chr1	616	Pso01G22060.0
proto-chr1	617	Pso10G23690.0			proto-chr1	617	Pso01G22070.0
proto-chr1	618	Pso10G23680.0			proto-chr1	618	Pso01G22170.0
proto-chr1	619	Pso10G23600.0			proto-chr1	619	Pso01G22080.0
proto-chr1	620	Pso10G21050.0			proto-chr1	620	Pso01G22100.0
proto-chr1	621	Pso10G23580.0			proto-chr1	621	Pso01G22110.0
proto-chr1	622	Pso10G23590.0			proto-chr1	622	Pso01G22120.0
proto-chr1	623	Pso10G21990.0			proto-chr1	623	Pso01G22240.0
proto-chr1	624	Pso10G22000.0			proto-chr1	624	Pso01G22130.0
proto-chr1	625	Pso10G21570.0			proto-chr1	625	Pso01G22280.0
proto-chr1	626	Pso10G21700.0			proto-chr1	626	Pso01G22290.0
proto-chr1	627	Pso10G21040.0			proto-chr1	627	Pso01G22320.0
proto-chr1	628	Pso10G23570.0			proto-chr1	628	Pso01G22330.0
proto-chr1	629	Pso10G23490.0			proto-chr1	629	Pso01G22340.0
proto-chr1	630	Pso10G23540.0			proto-chr1	630	Pso01G22350.0
proto-chr1	631	Pso10G21980.0			proto-chr1	631	Pso01G22360.0
proto-chr1	632	Pso10G22020.0			proto-chr1	632	Pso01G22370.0
proto-chr1	633	Pso10G21550.0			proto-chr1	633	Pso01G22380.0
proto-chr1	634	Pso10G21710.0			proto-chr1	634	Pso01G22390.0
proto-chr1	635	Pso10G21030.0			proto-chr1	635	Pso01G22400.0
proto-chr1	636	Pso10G23470.0			proto-chr1	636	Pso01G22440.0
proto-chr1	637	Pso10G23450.0			proto-chr1	637	Pso01G22480.0
proto-chr1	638	Pso10G23440.0			proto-chr1	638	Pso01G22520.0
proto-chr1	639	Pso10G23430.0			proto-chr1	639	Pso01G22530.0
proto-chr1	640	Pso10G23400.0			proto-chr1	640	Pso01G22540.0
proto-chr1	641	Pso10G23390.0			proto-chr1	641	Pso01G22550.0
proto-chr1	642	Pso10G23380.0			proto-chr1	642	Pso01G22570.0
proto-chr1	643	Pso10G23360.0			proto-chr1	643	Pso01G22620.0
proto-chr1	644	Pso10G23340.0			proto-chr1	644	Pso01G22630.0
proto-chr1	645	Pso10G23320.0			proto-chr1	645	Pso01G22660.0
proto-chr1	646	Pso10G23290.0			proto-chr1	646	Pso01G22680.0
proto-chr1	647	Pso10G23250.0			proto-chr1	647	Pso01G22700.0
proto-chr1	648	Pso10G23220.0			proto-chr1	648	Pso01G22710.0
proto-chr1	649	Pso10G23210.0			proto-chr1	649	Pso01G22740.0
proto-chr1	650	Pso10G23200.0			proto-chr1	650	Pso01G22760.0
proto-chr1	651	Pso10G23170.0			proto-chr1	651	Pso01G22780.0
proto-chr1	652	Pso10G23140.0			proto-chr1	652	Pso01G22800.0
proto-chr1	653	Pso10G23130.0			proto-chr1	653	Pso01G22830.0
proto-chr1	654	Pso10G23120.0			proto-chr1	654	Pso01G22860.0
proto-chr1	655	Pso10G23100.0			proto-chr1	655	Pso01G22840.0
proto-chr1	656	Pso10G23090.0			proto-chr1	656	Pso01G22890.0
proto-chr1	657	Pso10G23040.0			proto-chr1	657	Pso01G22850.0
proto-chr1	658	Pso10G22990.0			proto-chr1	658	Pso01G24100.0
proto-chr1	659	Pso10G22980.0			proto-chr1	659	Pso01G22900.0
proto-chr1	660	Pso10G22970.0			proto-chr1	660	Pso01G22910.0
proto-chr1	661	Pso10G22960.0			proto-chr1	661	Pso01G22920.0
proto-chr1	662	Pso10G22950.0			proto-chr1	662	Pso01G22930.0
proto-chr1	663	Pso10G22940.0			proto-chr1	663	Pso01G23000.0
proto-chr1	664	Pso10G22930.0			proto-chr1	664	Pso01G23010.0
proto-chr1	665	Pso10G22910.0			proto-chr1	665	Pso01G23050.0
proto-chr1	666	Pso10G22880.0			proto-chr1	666	Pso01G23070.0
proto-chr1	667	Pso10G22870.0			proto-chr1	667	Pso01G23090.0
proto-chr1	668	Pso10G22850.0			proto-chr1	668	Pso01G23130.0
proto-chr1	669	Pso10G22840.0			proto-chr1	669	Pso01G23140.0
proto-chr1	670	Pso10G22820.0			proto-chr1	670	Pso01G23150.0
proto-chr1	671	Pso10G22750.0			proto-chr1	671	Pso01G23160.0
proto-chr1	672	Pso10G22740.0			proto-chr1	672	Pso01G23170.0
proto-chr1	673	Pso10G22730.0			proto-chr1	673	Pso01G23180.0
proto-chr1	674	Pso10G22720.0			proto-chr1	674	Pso01G23190.0
proto-chr1	675	Pso10G22710.0			proto-chr1	675	Pso01G23220.0
proto-chr1	676	Pso10G22690.0			proto-chr1	676	Pso01G23230.0
proto-chr1	677	Pso10G22660.0			proto-chr1	677	Pso01G23320.0
proto-chr1	678	Pso10G22650.0			proto-chr1	678	Pso01G23330.0
proto-chr1	679	Pso10G22640.0			proto-chr1	679	Pso01G23340.0
proto-chr1	680	Pso10G22630.0			proto-chr1	680	Pso01G23350.0
proto-chr1	681	Pso10G22620.0			proto-chr1	681	Pso01G23420.0
proto-chr1	682	Pso10G22590.0			proto-chr1	682	Pso01G23500.0
proto-chr1	683	Pso10G22580.0			proto-chr1	683	Pso01G23520.0
proto-chr1	684	Pso10G22560.0			proto-chr1	684	Pso01G23540.0
proto-chr1	685	Pso10G22550.0			proto-chr1	685	Pso01G23550.0
proto-chr1	686	Pso10G22530.0			proto-chr1	686	Pso01G23560.0
proto-chr1	687	Pso10G22510.0			proto-chr1	687	Pso01G23570.0
proto-chr1	688	Pso10G22490.0			proto-chr1	688	Pso01G23580.0
proto-chr1	689	Pso10G22480.0			proto-chr1	689	Pso01G23600.0
proto-chr1	690	Pso10G22440.0			proto-chr1	690	Pso01G23610.0
proto-chr1	691	Pso10G22430.0			proto-chr1	691	Pso01G23620.0
proto-chr1	692	Pso10G22420.0			proto-chr1	692	Pso01G23630.0
proto-chr1	693	Pso10G22400.0			proto-chr1	693	Pso01G23650.0
proto-chr1	694	Pso10G22390.0			proto-chr1	694	Pso01G23640.0
proto-chr1	695	Pso10G22340.0			proto-chr1	695	Pso01G24610.0
proto-chr1	696	Pso10G22310.0			proto-chr1	696	Pso01G24090.0
proto-chr1	697	Pso10G22280.0			proto-chr1	697	Pso01G23660.0
proto-chr1	698	Pso10G22270.0			proto-chr1	698	Pso01G23680.0
proto-chr1	699	Pso10G22210.0			proto-chr1	699	Pso01G23700.0
proto-chr1	700	Pso10G22200.0			proto-chr1	700	Pso01G23720.0
proto-chr1	701	Pso10G22160.0			proto-chr1	701	Pso01G23730.0
proto-chr1	702	Pso10G22150.0			proto-chr1	702	Pso01G23740.0
proto-chr1	703	Pso10G22100.0			proto-chr1	703	Pso01G23750.0
proto-chr1	704	Pso10G22090.0			proto-chr1	704	Pso01G23760.0
proto-chr1	705	Pso10G21960.0			proto-chr1	705	Pso01G23770.0
proto-chr1	706	Pso10G22030.0			proto-chr1	706	Pso01G23790.0
proto-chr1	707	Pso10G21540.0			proto-chr1	707	Pso01G23820.0
proto-chr1	708	Pso10G21720.0			proto-chr1	708	Pso01G24620.0
proto-chr1	709	Pso10G21020.0			proto-chr1	709	Pso01G23830.0
proto-chr1	710	Pso10G21950.0			proto-chr1	710	Pso01G24640.0
proto-chr1	711	Pso10G21940.0			proto-chr1	711	Pso01G23840.0
proto-chr1	712	Pso10G21930.0			proto-chr1	712	Pso01G23850.0
proto-chr1	713	Pso10G21920.0			proto-chr1	713	Pso01G23890.0
proto-chr1	714	Pso10G21890.0			proto-chr1	714	Pso01G23930.0
proto-chr1	715	Pso10G21830.0			proto-chr1	715	Pso01G23940.0
proto-chr1	716	Pso10G21820.0			proto-chr1	716	Pso01G23960.0
proto-chr1	717	Pso10G21810.0			proto-chr1	717	Pso01G23970.0
proto-chr1	718	Pso10G21800.0			proto-chr1	718	Pso01G24670.0
proto-chr1	719	Pso10G21790.0			proto-chr1	719	Pso01G23990.0
proto-chr1	720	Pso10G21770.0			proto-chr1	720	Pso01G24680.0
proto-chr1	721	Pso10G21760.0			proto-chr1	721	Pso01G24080.0
proto-chr1	722	Pso10G21500.0			proto-chr1	722	Pso01G24700.0
proto-chr1	723	Pso10G21730.0			proto-chr1	723	Pso01G24070.0
proto-chr1	724	Pso10G21010.0			proto-chr1	724	Pso01G24050.0
proto-chr1	725	Pso10G21450.0			proto-chr1	725	Pso01G24040.0
proto-chr1	726	Pso10G21440.0			proto-chr1	726	Pso01G24030.0
proto-chr1	727	Pso10G21420.0			proto-chr1	727	Pso01G24010.0
proto-chr1	728	Pso10G21410.0			proto-chr1	728	Pso01G24000.0
proto-chr1	729	Pso10G21400.0			proto-chr1	729	Pso01G24740.0
proto-chr1	730	Pso10G21360.0			proto-chr1	730	Pso01G24750.0
proto-chr1	731	Pso10G21350.0			proto-chr1	731	Pso01G24760.0
proto-chr1	732	Pso10G21320.0			proto-chr1	732	Pso01G24780.0
proto-chr1	733	Pso10G21290.0			proto-chr1	733	Pso01G24790.0
proto-chr1	734	Pso10G21280.0			proto-chr1	734	Pso01G24820.0
proto-chr1	735	Pso10G21270.0			proto-chr1	735	Pso01G24830.0
proto-chr1	736	Pso10G21260.0			proto-chr1	736	Pso01G24860.0
proto-chr1	737	Pso10G21250.0			proto-chr1	737	Pso01G24890.0
proto-chr1	738	Pso10G21210.0			proto-chr1	738	Pso01G24910.0
proto-chr1	739	Pso10G21200.0			proto-chr1	739	Pso01G24900.0
proto-chr1	740	Pso10G21170.0			proto-chr1	740	Pso01G24980.0
proto-chr1	741	Pso10G21190.0			proto-chr1	741	Pso01G25000.0
proto-chr1	742	Pso10G21140.0			proto-chr1	742	Pso01G25020.0
proto-chr1	743	Pso10G21120.0			proto-chr1	743	Pso01G25030.0
proto-chr1	744	Pso10G21110.0			proto-chr1	744	Pso01G25040.0
proto-chr1	745	Pso10G21000.0			proto-chr1	745	Pso01G25050.0
proto-chr1	746	Pso10G21060.0			proto-chr1	746	Pso01G25060.0
proto-chr1	747	Pso10G21090.0			proto-chr1	747	Pso01G25070.0
proto-chr1	748	Pso10G20980.0			proto-chr1	748	Pso01G25080.0
proto-chr1	749	Pso10G20860.0			proto-chr1	749	Pso01G25090.0
proto-chr1	750	Pso10G20850.0			proto-chr1	750	Pso01G25100.0
proto-chr1	751	Pso10G20840.0			proto-chr1	751	Pso01G25120.0
proto-chr1	752	Pso10G20800.0			proto-chr1	752	Pso01G25160.0
proto-chr1	753	Pso10G20790.0			proto-chr1	753	Pso01G25170.0
proto-chr1	754	Pso10G20760.0			proto-chr1	754	Pso01G25180.0
proto-chr1	755	Pso10G20770.0			proto-chr1	755	Pso01G25260.0
proto-chr1	756	Pso10G20970.0			proto-chr1	756	Pso01G25200.0
proto-chr1	757	Pso10G20750.0			proto-chr1	757	Pso01G25210.0
proto-chr1	758	Pso10G20740.0			proto-chr1	758	Pso01G25220.0
proto-chr1	759	Pso10G20680.0			proto-chr1	759	Pso01G25230.0
proto-chr1	760	Pso10G20730.0			proto-chr1	760	Pso01G25280.0
proto-chr1	761	Pso10G20710.0			proto-chr1	761	Pso01G25240.0
proto-chr1	762	Pso10G20960.0			proto-chr1	762	Pso01G25300.0
proto-chr1	763	Pso10G20670.0			proto-chr1	763	Pso01G25310.0
proto-chr1	764	Pso10G20630.0			proto-chr1	764	Pso01G25320.0
proto-chr1	765	Pso10G20590.0			proto-chr1	765	Pso01G25330.0
proto-chr1	766	Pso10G20580.0			proto-chr1	766	Pso01G25340.0
proto-chr1	767	Pso10G20570.0			proto-chr1	767	Pso01G25370.0
proto-chr1	768	Pso10G20550.0			proto-chr1	768	Pso01G25390.0
proto-chr1	769	Pso10G20530.0			proto-chr1	769	Pso01G25400.0
proto-chr1	770	Pso10G20520.0			proto-chr1	770	Pso01G25410.0
proto-chr1	771	Pso10G20510.0			proto-chr1	771	Pso01G25420.0
proto-chr1	772	Pso10G20500.0			proto-chr1	772	Pso01G25430.0
proto-chr1	773	Pso10G20490.0			proto-chr1	773	Pso01G25450.0
proto-chr1	774	Pso10G20480.0			proto-chr1	774	Pso01G25460.0
proto-chr1	775	Pso10G20470.0			proto-chr1	775	Pso01G25470.0
proto-chr1	776	Pso10G20420.0			proto-chr1	776	Pso01G25480.0
proto-chr1	777	Pso10G20400.0			proto-chr1	777	Pso01G25500.0
proto-chr1	778	Pso10G20380.0			proto-chr1	778	Pso01G25520.0
proto-chr1	779	Pso10G20370.0			proto-chr1	779	Pso01G25530.0
proto-chr1	780	Pso10G20360.0			proto-chr1	780	Pso01G25540.0
proto-chr1	781	Pso10G20350.0			proto-chr1	781	Pso01G25550.0
proto-chr1	782	Pso10G20310.0			proto-chr1	782	Pso01G25560.0
proto-chr1	783	Pso10G20300.0			proto-chr1	783	Pso01G25570.0
proto-chr1	784	Pso10G20290.0			proto-chr1	784	Pso01G25580.0
proto-chr1	785	Pso10G20280.0			proto-chr1	785	Pso01G25600.0
proto-chr1	786	Pso10G20250.0			proto-chr1	786	Pso01G25610.0
proto-chr1	787	Pso10G20220.0			proto-chr1	787	Pso01G25630.0
proto-chr1	788	Pso10G20210.0			proto-chr1	788	Pso01G25640.0
proto-chr1	789	Pso10G20240.0			proto-chr1	789	Pso01G25650.0
proto-chr1	790	Pso10G20930.0			proto-chr1	790	Pso01G25660.0
proto-chr1	791	Pso10G20200.0			proto-chr1	791	Pso01G25670.0
proto-chr1	792	Pso10G20180.0			proto-chr1	792	Pso01G25710.0
proto-chr1	793	Pso10G20170.0			proto-chr1	793	Pso01G25720.0
proto-chr1	794	Pso10G20120.0			proto-chr1	794	Pso01G25740.0
proto-chr1	795	Pso10G20130.0			proto-chr1	795	Pso01G25780.0
proto-chr1	796	Pso10G20160.0			proto-chr1	796	Pso01G25750.0
proto-chr1	797	Pso10G20090.0			proto-chr1	797	Pso01G25770.0
proto-chr1	798	Pso10G20080.0			proto-chr1	798	Pso01G25790.0
proto-chr1	799	Pso10G20050.0			proto-chr1	799	Pso01G25800.0
proto-chr1	800	Pso10G20060.0			proto-chr1	800	Pso01G25810.0
proto-chr1	801	Pso10G20040.0			proto-chr1	801	Pso01G25820.0
proto-chr1	802	Pso10G20020.0			proto-chr1	802	Pso01G25830.0
proto-chr1	803	Pso10G20000.0			proto-chr1	803	Pso01G25840.0
proto-chr1	804	Pso10G19980.0			proto-chr1	804	Pso01G25870.0
proto-chr1	805	Pso10G19970.0			proto-chr1	805	Pso01G25880.0
proto-chr1	806	Pso10G19950.0			proto-chr1	806	Pso01G25890.0
proto-chr1	807	Pso07G13850.0			proto-chr1	807	Pso01G25900.0
proto-chr1	808	Pso10G19920.0			proto-chr1	808	Pso01G25910.0
proto-chr1	809	Pso10G19880.0			proto-chr1	809	Pso01G25920.0
proto-chr1	810	Pso07G13820.0			proto-chr1	810	Pso01G25930.0
proto-chr1	811	Pso10G19910.0			proto-chr1	811	Pso01G25950.0
proto-chr1	812	Pso10G19870.0			proto-chr1	812	Pso01G25960.0
proto-chr1	813	Pso07G13810.0			proto-chr1	813	Pso01G25970.0
proto-chr1	814	Pso10G19900.0			proto-chr1	814	Pso01G25980.0
proto-chr1	815	Pso10G19840.0			proto-chr1	815	Pso01G25990.0
proto-chr1	816	Pso10G19850.0			proto-chr1	816	Pso01G26000.0
proto-chr1	817	Pso07G13370.0			proto-chr1	817	Pso01G26010.0
proto-chr1	818	Pso07G13360.0			proto-chr1	818	Pso01G26020.0
proto-chr1	819	Pso10G19540.0			proto-chr1	819	Pso01G26030.0
proto-chr1	820	Pso10G19560.0			proto-chr1	820	Pso01G26060.0
proto-chr1	821	Pso07G13780.0			proto-chr1	821	Pso01G26090.0
proto-chr1	822	Pso10G19830.0			proto-chr1	822	Pso01G26110.0
proto-chr1	823	Pso07G13750.0			proto-chr1	823	Pso01G26130.0
proto-chr1	824	Pso10G19800.0			proto-chr1	824	Pso01G26140.0
proto-chr1	825	Pso10G19790.0			proto-chr1	825	Pso01G26150.0
proto-chr1	826	Pso10G19780.0			proto-chr1	826	Pso01G26160.0
proto-chr1	827	Pso10G19770.0			proto-chr1	827	Pso01G26170.0
proto-chr1	828	Pso10G19760.0			proto-chr1	828	Pso01G26180.0
proto-chr1	829	Pso07G13720.0			proto-chr1	829	Pso01G26190.0
proto-chr1	830	Pso10G19740.0			proto-chr1	830	Pso01G26200.0
proto-chr1	831	Pso07G13700.0			proto-chr1	831	Pso01G26230.0
proto-chr1	832	Pso07G13690.0			proto-chr1	832	Pso01G26260.0
proto-chr1	833	Pso07G13680.0			proto-chr1	833	Pso01G26280.0
proto-chr1	834	Pso10G19720.0			proto-chr1	834	Pso01G26320.0
proto-chr1	835	Pso10G19710.0			proto-chr1	835	Pso01G26330.0
proto-chr1	836	Pso10G19700.0			proto-chr1	836	Pso01G26340.0
proto-chr1	837	Pso07G13640.0			proto-chr1	837	Pso01G26350.0
proto-chr1	838	Pso10G19690.0			proto-chr1	838	Pso01G26380.0
proto-chr1	839	Pso10G19680.0			proto-chr1	839	Pso01G26390.0
proto-chr1	840	Pso07G13610.0			proto-chr1	840	Pso01G26400.0
proto-chr1	841	Pso10G19670.0			proto-chr1	841	Pso01G26410.0
proto-chr1	842	Pso10G19660.0			proto-chr1	842	Pso01G26420.0
proto-chr1	843	Pso10G19650.0			proto-chr1	843	Pso01G26440.0
proto-chr1	844	Pso10G19500.0			proto-chr1	844	Pso01G26460.0
proto-chr1	845	Pso10G19490.0			proto-chr1	845	Pso01G26490.0
proto-chr1	846	Pso10G19480.0			proto-chr1	846	Pso01G26500.0
proto-chr1	847	Pso10G19470.0			proto-chr1	847	Pso01G26510.0
proto-chr1	848	Pso10G19460.0			proto-chr1	848	Pso01G26520.0
proto-chr1	849	Pso10G19640.0			proto-chr1	849	Pso01G26530.0
proto-chr1	850	Pso07G13410.0			proto-chr1	850	Pso01G26550.0
proto-chr1	851	Pso10G19630.0			proto-chr1	851	Pso01G26560.0
proto-chr1	852	Pso10G19450.0			proto-chr1	852	Pso01G26570.0
proto-chr1	853	Pso10G19440.0			proto-chr1	853	Pso01G26590.0
proto-chr1	854	Pso10G19620.0			proto-chr1	854	Pso01G26620.0
proto-chr1	855	Pso10G19580.0			proto-chr1	855	Pso01G26630.0
proto-chr1	856	Pso07G13560.0			proto-chr1	856	Pso01G26640.0
proto-chr1	857	Pso07G13550.0			proto-chr1	857	Pso01G26650.0
proto-chr1	858	Pso07G13540.0			proto-chr1	858	Pso01G26660.0
proto-chr1	859	Pso10G19430.0			proto-chr1	859	Pso01G26670.0
proto-chr1	860	Pso07G13510.0			proto-chr1	860	Pso01G26700.0
proto-chr1	861	Pso10G19420.0			proto-chr1	861	Pso01G26730.0
proto-chr1	862	Pso10G19410.0			proto-chr1	862	Pso01G26740.0
proto-chr1	863	Pso07G13320.0			proto-chr1	863	Pso01G26750.0
proto-chr1	864	Pso10G19590.0			proto-chr1	864	Pso01G26760.0
proto-chr1	865	Pso07G13310.0			proto-chr1	865	Pso01G26770.0
proto-chr1	866	Pso10G19360.0			proto-chr1	866	Pso01G26800.0
proto-chr1	867	Pso10G19380.0			proto-chr1	867	Pso01G26810.0
proto-chr1	868	Pso10G19310.0			proto-chr1	868	Pso01G26820.0
proto-chr1	869	Pso10G19280.0			proto-chr1	869	Pso01G26830.0
proto-chr1	870	Pso07G13240.0			proto-chr1	870	Pso01G26840.0
proto-chr1	871	Pso10G19260.0			proto-chr1	871	Pso01G26860.0
proto-chr1	872	Pso07G13300.0			proto-chr1	872	Pso01G26850.0
proto-chr1	873	Pso10G19250.0			proto-chr1	873	Pso01G26870.0
proto-chr1	874	Pso10G19240.0			proto-chr1	874	Pso01G26880.0
proto-chr1	875	Pso10G19320.0			proto-chr1	875	Pso01G26890.0
proto-chr1	876	Pso07G12740.0			proto-chr1	876	Pso01G26900.0
proto-chr1	877	Pso07G12730.0			proto-chr1	877	Pso01G26910.0
proto-chr1	878	Pso07G12720.0			proto-chr1	878	Pso01G26920.0
proto-chr1	879	Pso10G19220.0			proto-chr1	879	Pso01G26950.0
proto-chr1	880	Pso10G19210.0			proto-chr1	880	Pso01G26960.0
proto-chr1	881	Pso07G12700.0			proto-chr1	881	Pso01G26970.0
proto-chr1	882	Pso07G12760.0			proto-chr1	882	Pso01G26990.0
proto-chr1	883	Pso10G19200.0			proto-chr1	883	Pso01G27000.0
proto-chr1	884	Pso10G19160.0			proto-chr1	884	Pso01G27020.0
proto-chr1	885	Pso10G19150.0			proto-chr1	885	Pso01G27040.0
proto-chr1	886	Pso10G19140.0			proto-chr1	886	Pso01G27050.0
proto-chr1	887	Pso07G12800.0			proto-chr1	887	Pso01G27060.0
proto-chr1	888	Pso10G19120.0			proto-chr1	888	Pso01G27070.0
proto-chr1	889	Pso07G12830.0			proto-chr1	889	Pso01G27080.0
proto-chr1	890	Pso10G19110.0			proto-chr1	890	Pso01G27090.0
proto-chr1	891	Pso10G19100.0			proto-chr1	891	Pso01G27100.0
proto-chr1	892	Pso10G19090.0			proto-chr1	892	Pso01G27110.0
proto-chr1	893	Pso07G12900.0			proto-chr1	893	Pso01G27120.0
proto-chr1	894	Pso07G12890.0			proto-chr1	894	Pso01G27170.0
proto-chr1	895	Pso07G12880.0			proto-chr1	895	Pso01G27210.0
proto-chr1	896	Pso10G19080.0			proto-chr1	896	Pso01G27240.0
proto-chr1	897	Pso10G19070.0			proto-chr1	897	Pso01G27310.0
proto-chr1	898	Pso10G19060.0			proto-chr1	898	Pso01G27330.0
proto-chr1	899	Pso07G12940.0			proto-chr1	899	Pso01G27340.0
proto-chr1	900	Pso10G19050.0			proto-chr1	900	Pso01G27350.0
proto-chr1	901	Pso10G19040.0			proto-chr1	901	Pso01G27360.0
proto-chr1	902	Pso07G12970.0			proto-chr1	902	Pso01G27380.0
proto-chr1	903	Pso10G19030.0			proto-chr1	903	Pso01G27390.0
proto-chr1	904	Pso10G19020.0			proto-chr1	904	Pso01G27490.0
proto-chr1	905	Pso10G19010.0			proto-chr1	905	Pso01G27400.0
proto-chr1	906	Pso10G19000.0			proto-chr1	906	Pso01G27500.0
proto-chr1	907	Pso07G13110.0			proto-chr1	907	Pso01G27510.0
proto-chr1	908	Pso07G13100.0			proto-chr1	908	Pso01G27520.0
proto-chr1	909	Pso07G13080.0			proto-chr1	909	Pso01G27540.0
proto-chr1	910	Pso07G13050.0			proto-chr1	910	Pso01G27560.0
proto-chr1	911	Pso07G13040.0			proto-chr1	911	Pso01G27570.0
proto-chr1	912	Pso10G18970.0			proto-chr1	912	Pso01G27580.0
proto-chr1	913	Pso07G12660.0			proto-chr1	913	Pso01G27590.0
proto-chr1	914	Pso07G13210.0			proto-chr1	914	Pso01G27650.0
proto-chr1	915	Pso07G13200.0			proto-chr1	915	Pso01G27660.0
proto-chr1	916	Pso10G18960.0			proto-chr1	916	Pso01G27670.0
proto-chr1	917	Pso10G18930.0			proto-chr1	917	Pso01G27690.0
proto-chr1	918	Pso10G18920.0			proto-chr1	918	Pso01G27740.0
proto-chr1	919	Pso10G18940.0			proto-chr1	919	Pso01G27750.0
proto-chr1	920	Pso10G18950.0			proto-chr1	920	Pso01G27760.0
proto-chr1	921	Pso07G13150.0			proto-chr1	921	Pso01G27770.0
proto-chr1	922	Pso10G18910.0			proto-chr1	922	Pso01G27780.0
proto-chr1	923	Pso10G18890.0			proto-chr1	923	Pso01G27790.0
proto-chr1	924	Pso10G18880.0			proto-chr1	924	Pso01G27800.0
proto-chr1	925	Pso10G18870.0			proto-chr1	925	Pso01G27810.0
proto-chr1	926	Pso07G12650.0			proto-chr1	926	Pso01G27840.0
proto-chr1	927	Pso07G12580.0			proto-chr1	927	Pso01G27850.0
proto-chr1	928	Pso10G18850.0			proto-chr1	928	Pso01G27880.0
proto-chr1	929	Pso07G12560.0			proto-chr1	929	Pso01G27890.0
proto-chr1	930	Pso10G18800.0			proto-chr1	930	Pso01G27920.0
proto-chr1	931	Pso10G18790.0			proto-chr1	931	Pso01G27910.0
proto-chr1	932	Pso10G18770.0			proto-chr1	932	Pso01G27930.0
proto-chr1	933	Pso07G12510.0			proto-chr1	933	Pso01G27940.0
proto-chr1	934	Pso07G12500.0			proto-chr1	934	Pso01G27970.0
proto-chr1	935	Pso07G12480.0			proto-chr1	935	Pso01G27980.0
proto-chr1	936	Pso10G18760.0			proto-chr1	936	Pso01G28000.0
proto-chr1	937	Pso10G18750.0			proto-chr1	937	Pso01G28010.0
proto-chr1	938	Pso10G18740.0			proto-chr1	938	Pso01G28020.0
proto-chr1	939	Pso10G18700.0			proto-chr1	939	Pso01G28040.0
proto-chr1	940	Pso10G18690.0			proto-chr1	940	Pso01G28050.0
proto-chr1	941	Pso10G18680.0			proto-chr1	941	Pso01G28070.0
proto-chr1	942	Pso10G18670.0			proto-chr1	942	Pso01G28080.0
proto-chr1	943	Pso07G12420.0			proto-chr1	943	Pso01G28140.0
proto-chr1	944	Pso10G18660.0			proto-chr1	944	Pso01G28130.0
proto-chr1	945	Pso10G18650.0			proto-chr1	945	Pso01G28150.0
proto-chr1	946	Pso07G12390.0			proto-chr1	946	Pso01G28160.0
proto-chr1	947	Pso10G18640.0			proto-chr1	947	Pso01G28190.0
proto-chr1	948	Pso10G18630.0			proto-chr1	948	Pso01G28200.0
proto-chr1	949	Pso10G18620.0			proto-chr1	949	Pso01G28220.0
proto-chr1	950	Pso10G18610.0			proto-chr1	950	Pso01G28230.0
proto-chr1	951	Pso07G12370.0			proto-chr1	951	Pso01G28250.0
proto-chr1	952	Pso10G18600.0			proto-chr1	952	Pso01G28260.0
proto-chr1	953	Pso10G18590.0			proto-chr1	953	Pso01G28270.0
proto-chr1	954	Pso10G18580.0			proto-chr1	954	Pso01G28300.0
proto-chr1	955	Pso10G18570.0			proto-chr1	955	Pso01G28310.0
proto-chr1	956	Pso10G18560.0			proto-chr1	956	Pso01G28320.0
proto-chr1	957	Pso10G18540.0			proto-chr1	957	Pso01G28340.0
proto-chr1	958	Pso10G18530.0			proto-chr1	958	Pso01G28350.0
proto-chr1	959	Pso10G18520.0			proto-chr1	959	Pso01G28360.0
proto-chr1	960	Pso10G18510.0			proto-chr1	960	Pso01G28370.0
proto-chr1	961	Pso07G12320.0			proto-chr1	961	Pso01G28380.0
proto-chr1	962	Pso10G18490.0			proto-chr1	962	Pso01G28390.0
proto-chr1	963	Pso07G12290.0			proto-chr1	963	Pso01G28400.0
proto-chr1	964	Pso07G12280.0			proto-chr1	964	Pso01G28410.0
proto-chr1	965	Pso10G18480.0			proto-chr1	965	Pso01G28420.0
proto-chr1	966	Pso10G18460.0			proto-chr1	966	Pso01G28430.0
proto-chr1	967	Pso10G18450.0			proto-chr1	967	Pso01G28450.0
proto-chr1	968	Pso07G12210.0			proto-chr1	968	Pso01G28460.0
proto-chr1	969	Pso10G18440.0			proto-chr1	969	Pso01G28470.0
proto-chr1	970	Pso10G18420.0			proto-chr1	970	Pso01G28480.0
proto-chr1	971	Pso07G12180.0			proto-chr1	971	Pso01G28560.0
proto-chr1	972	Pso07G12170.0			proto-chr1	972	Pso01G28590.0
proto-chr1	973	Pso10G18410.0			proto-chr1	973	Pso01G28630.0
proto-chr1	974	Pso10G18390.0			proto-chr1	974	Pso01G28640.0
proto-chr1	975	Pso10G18380.0			proto-chr1	975	Pso01G28650.0
proto-chr1	976	Pso10G18350.0			proto-chr1	976	Pso01G28660.0
proto-chr1	977	Pso07G12150.0			proto-chr1	977	Pso01G28670.0
proto-chr1	978	Pso10G18340.0			proto-chr1	978	Pso01G28680.0
proto-chr1	979	Pso07G12130.0			proto-chr1	979	Pso01G28690.0
proto-chr1	980	Pso10G18330.0			proto-chr1	980	Pso01G28700.0
proto-chr1	981	Pso10G18320.0			proto-chr1	981	Pso01G28720.0
proto-chr1	982	Pso10G18310.0			proto-chr1	982	Pso01G28740.0
proto-chr1	983	Pso10G18290.0			proto-chr1	983	Pso01G28750.0
proto-chr1	984	Pso07G12100.0			proto-chr1	984	Pso01G28760.0
proto-chr1	985	Pso10G18280.0			proto-chr1	985	Pso01G28770.0
proto-chr1	986	Pso07G12000.0			proto-chr1	986	Pso01G28780.0
proto-chr1	987	Pso07G12040.0			proto-chr1	987	Pso01G28830.0
proto-chr1	988	Pso10G18260.0			proto-chr1	988	Pso01G28840.0
proto-chr1	989	Pso10G18230.0			proto-chr1	989	Pso01G28900.0
proto-chr1	990	Pso10G18220.0			proto-chr1	990	Pso01G28910.0
proto-chr1	991	Pso10G18180.0			proto-chr1	991	Pso01G28940.0
proto-chr1	992	Pso10G18150.0			proto-chr1	992	Pso01G28950.0
proto-chr1	993	Pso07G11960.0			proto-chr1	993	Pso01G28970.0
proto-chr1	994	Pso10G18130.0			proto-chr1	994	Pso01G28990.0
proto-chr1	995	Pso10G18110.0			proto-chr1	995	Pso01G29010.0
proto-chr1	996	Pso10G18100.0			proto-chr1	996	Pso01G29040.0
proto-chr1	997	Pso07G11870.0			proto-chr1	997	Pso01G29050.0
proto-chr1	998	Pso07G11860.0			proto-chr1	998	Pso01G29070.0
proto-chr1	999	Pso07G11850.0			proto-chr1	999	Pso01G29080.0
proto-chr1	1000	Pso07G11840.0			proto-chr1	1000	Pso01G29090.0
proto-chr1	1001	Pso07G11830.0			proto-chr1	1001	Pso01G29100.0
proto-chr1	1002	Pso10G18080.0			proto-chr1	1002	Pso01G29110.0
proto-chr1	1003	Pso10G18050.0			proto-chr1	1003	Pso01G29120.0
proto-chr1	1004	Pso07G11770.0			proto-chr1	1004	Pso01G29130.0
proto-chr1	1005	Pso10G18040.0			proto-chr1	1005	Pso01G29180.0
proto-chr1	1006	Pso10G18030.0			proto-chr1	1006	Pso01G29190.0
proto-chr1	1007	Pso07G11750.0			proto-chr1	1007	Pso01G29200.0
proto-chr1	1008	Pso07G11730.0			proto-chr1	1008	Pso01G29210.0
proto-chr1	1009	Pso10G18020.0			proto-chr1	1009	Pso01G29230.0
proto-chr1	1010	Pso10G18010.0			proto-chr1	1010	Pso01G29240.0
proto-chr1	1011	Pso10G18000.0			proto-chr1	1011	Pso01G29250.0
proto-chr1	1012	Pso10G17980.0			proto-chr1	1012	Pso01G29260.0
proto-chr1	1013	Pso07G11690.0			proto-chr1	1013	Pso01G29270.0
proto-chr1	1014	Pso10G17970.0			proto-chr1	1014	Pso01G29280.0
proto-chr1	1015	Pso07G11680.0			proto-chr1	1015	Pso01G29290.0
proto-chr1	1016	Pso10G17960.0			proto-chr1	1016	Pso01G29300.0
proto-chr1	1017	Pso10G17920.0			proto-chr1	1017	Pso01G29310.0
proto-chr1	1018	Pso10G17910.0			proto-chr1	1018	Pso01G29320.0
proto-chr1	1019	Pso10G17900.0			proto-chr1	1019	Pso01G29330.0
proto-chr1	1020	Pso07G11640.0			proto-chr1	1020	Pso01G29340.0
proto-chr1	1021	Pso07G11630.0			proto-chr1	1021	Pso01G29350.0
proto-chr1	1022	Pso10G17880.0			proto-chr1	1022	Pso01G29370.0
proto-chr1	1023	Pso10G17890.0			proto-chr1	1023	Pso01G29390.0
proto-chr1	1024	Pso10G17870.0			proto-chr1	1024	Pso01G29400.0
proto-chr1	1025	Pso10G17860.0			proto-chr1	1025	Pso01G29410.0
proto-chr1	1026	Pso10G17850.0			proto-chr1	1026	Pso01G29420.0
proto-chr1	1027	Pso07G11550.0			proto-chr1	1027	Pso01G29440.0
proto-chr1	1028	Pso07G11540.0			proto-chr1	1028	Pso01G29450.0
proto-chr1	1029	Pso10G17840.0			proto-chr1	1029	Pso01G29480.0
proto-chr1	1030	Pso10G17830.0			proto-chr1	1030	Pso01G29540.0
proto-chr1	1031	Pso10G17800.0			proto-chr1	1031	Pso01G29560.0
proto-chr1	1032	Pso07G11500.0			proto-chr1	1032	Pso01G29590.0
proto-chr1	1033	Pso10G17790.0			proto-chr1	1033	Pso01G29600.0
proto-chr1	1034	Pso07G11490.0			proto-chr1	1034	Pso01G29610.0
proto-chr1	1035	Pso10G17780.0			proto-chr1	1035	Pso01G29630.0
proto-chr1	1036	Pso07G11480.0			proto-chr1	1036	Pso01G29640.0
proto-chr1	1037	Pso10G17760.0			proto-chr1	1037	Pso01G29650.0
proto-chr1	1038	Pso10G17720.0			proto-chr1	1038	Pso01G29670.0
proto-chr1	1039	Pso10G17750.0			proto-chr1	1039	Pso01G29700.0
proto-chr1	1040	Pso10G17700.0			proto-chr1	1040	Pso01G29740.0
proto-chr1	1041	Pso10G17690.0			proto-chr1	1041	Pso01G29750.0
proto-chr1	1042	Pso10G17680.0			proto-chr1	1042	Pso01G29760.0
proto-chr1	1043	Pso10G16240.0			proto-chr1	1043	Pso01G29790.0
proto-chr1	1044	Pso10G16230.0			proto-chr1	1044	Pso01G29800.0
proto-chr1	1045	Pso10G16220.0			proto-chr1	1045	Pso01G29810.0
proto-chr1	1046	Pso10G16210.0			proto-chr1	1046	Pso01G29830.0
proto-chr1	1047	Pso07G09140.0			proto-chr1	1047	Pso01G29840.0
proto-chr1	1048	Pso10G16250.0			proto-chr1	1048	Pso01G29850.0
proto-chr1	1049	Pso10G16190.0			proto-chr1	1049	Pso01G29870.0
proto-chr1	1050	Pso10G16180.0			proto-chr1	1050	Pso01G29880.0
proto-chr1	1051	Pso10G16270.0			proto-chr1	1051	Pso01G29890.0
proto-chr1	1052	Pso10G16170.0			proto-chr1	1052	Pso01G29900.0
proto-chr1	1053	Pso10G16260.0			proto-chr1	1053	Pso01G29920.0
proto-chr1	1054	Pso10G16640.0			proto-chr1	1054	Pso01G29950.0
proto-chr1	1055	Pso10G16630.0			proto-chr1	1055	Pso01G29960.0
proto-chr1	1056	Pso10G16620.0			proto-chr1	1056	Pso01G29970.0
proto-chr1	1057	Pso10G16600.0			proto-chr1	1057	Pso01G29980.0
proto-chr1	1058	Pso07G10150.0			proto-chr1	1058	Pso01G29990.0
proto-chr1	1059	Pso10G16590.0			proto-chr1	1059	Pso01G30000.0
proto-chr1	1060	Pso10G16580.0			proto-chr1	1060	Pso01G30010.0
proto-chr1	1061	Pso10G16160.0			proto-chr1	1061	Pso01G30020.0
proto-chr1	1062	Pso10G16150.0			proto-chr1	1062	Pso01G30060.0
proto-chr1	1063	Pso10G16130.0			proto-chr1	1063	Pso01G30070.0
proto-chr1	1064	Pso10G16110.0			proto-chr1	1064	Pso01G30080.0
proto-chr1	1065	Pso07G09190.0			proto-chr1	1065	Pso01G30090.0
proto-chr1	1066	Pso10G16090.0			proto-chr1	1066	Pso01G30110.0
proto-chr1	1067	Pso10G16570.0			proto-chr1	1067	Pso01G30120.0
proto-chr1	1068	Pso07G10100.0			proto-chr1	1068	Pso01G30140.0
proto-chr1	1069	Pso10G16680.0			proto-chr1	1069	Pso01G30150.0
proto-chr1	1070	Pso10G16300.0			proto-chr1	1070	Pso01G30160.0
proto-chr1	1071	Pso07G09240.0			proto-chr1	1071	Pso01G30170.0
proto-chr1	1072	Pso10G16060.0			proto-chr1	1072	Pso01G30180.0
proto-chr1	1073	Pso10G16560.0			proto-chr1	1073	Pso01G30200.0
proto-chr1	1074	Pso10G16670.0			proto-chr1	1074	Pso01G30210.0
proto-chr1	1075	Pso10G16650.0			proto-chr1	1075	Pso01G30220.0
proto-chr1	1076	Pso10G16280.0			proto-chr1	1076	Pso01G30230.0
proto-chr1	1077	Pso10G16020.0			proto-chr1	1077	Pso01G30310.0
proto-chr1	1078	Pso10G16010.0			proto-chr1	1078	Pso01G30320.0
proto-chr1	1079	Pso07G09300.0			proto-chr1	1079	Pso01G30330.0
proto-chr1	1080	Pso10G16000.0			proto-chr1	1080	Pso01G30340.0
proto-chr1	1081	Pso10G15990.0			proto-chr1	1081	Pso01G30350.0
proto-chr1	1082	Pso07G09330.0			proto-chr1	1082	Pso01G30360.0
proto-chr1	1083	Pso07G09340.0			proto-chr1	1083	Pso01G30370.0
proto-chr1	1084	Pso10G15980.0			proto-chr1	1084	Pso01G30380.0
proto-chr1	1085	Pso07G09350.0			proto-chr1	1085	Pso01G30400.0
proto-chr1	1086	Pso10G15940.0			proto-chr1	1086	Pso01G30420.0
proto-chr1	1087	Pso07G09360.0			proto-chr1	1087	Pso01G30450.0
proto-chr1	1088	Pso10G15930.0			proto-chr1	1088	Pso01G30470.0
proto-chr1	1089	Pso10G15920.0			proto-chr1	1089	Pso01G30500.0
proto-chr1	1090	Pso10G15910.0			proto-chr1	1090	Pso01G30510.0
proto-chr1	1091	Pso10G15900.0			proto-chr1	1091	Pso01G30520.0
proto-chr1	1092	Pso10G15890.0			proto-chr1	1092	Pso01G30540.0
proto-chr1	1093	Pso07G09510.0			proto-chr1	1093	Pso01G30550.0
proto-chr1	1094	Pso07G09500.0			proto-chr1	1094	Pso01G30580.0
proto-chr1	1095	Pso07G09490.0			proto-chr1	1095	Pso01G30600.0
proto-chr1	1096	Pso07G09480.0			proto-chr1	1096	Pso01G30620.0
proto-chr1	1097	Pso07G09460.0			proto-chr1	1097	Pso01G30630.0
proto-chr1	1098	Pso07G09450.0			proto-chr1	1098	Pso01G30640.0
proto-chr1	1099	Pso07G09440.0			proto-chr1	1099	Pso01G30660.0
proto-chr1	1100	Pso10G15880.0			proto-chr1	1100	Pso01G30670.0
proto-chr1	1101	Pso10G15870.0			proto-chr1	1101	Pso01G30680.0
proto-chr1	1102	Pso07G09570.0			proto-chr1	1102	Pso01G30690.0
proto-chr1	1103	Pso10G15860.0			proto-chr1	1103	Pso01G30700.0
proto-chr1	1104	Pso10G15850.0			proto-chr1	1104	Pso01G30710.0
proto-chr1	1105	Pso10G15840.0			proto-chr1	1105	Pso01G30720.0
proto-chr1	1106	Pso10G15830.0			proto-chr1	1106	Pso01G30740.0
proto-chr1	1107	Pso10G15820.0			proto-chr1	1107	Pso01G30750.0
proto-chr1	1108	Pso07G09630.0			proto-chr1	1108	Pso01G30760.0
proto-chr1	1109	Pso10G16550.0			proto-chr1	1109	Pso01G30770.0
proto-chr1	1110	Pso10G15800.0			proto-chr1	1110	Pso01G30780.0
proto-chr1	1111	Pso10G15790.0			proto-chr1	1111	Pso01G30790.0
proto-chr1	1112	Pso10G16540.0			proto-chr1	1112	Pso01G30800.0
proto-chr1	1113	Pso10G16530.0			proto-chr1	1113	Pso01G30810.0
proto-chr1	1114	Pso07G10210.0			proto-chr1	1114	Pso01G30820.0
proto-chr1	1115	Pso07G09610.0			proto-chr1	1115	Pso01G30830.0
proto-chr1	1116	Pso10G16520.0			proto-chr1	1116	Pso01G30840.0
proto-chr1	1117	Pso10G16510.0			proto-chr1	1117	Pso01G30850.0
proto-chr1	1118	Pso10G16500.0			proto-chr1	1118	Pso01G30870.0
proto-chr1	1119	Pso10G15760.0			proto-chr1	1119	Pso01G30880.0
proto-chr1	1120	Pso07G10280.0			proto-chr1	1120	Pso01G30890.0
proto-chr1	1121	Pso10G16490.0			proto-chr1	1121	Pso01G30900.0
proto-chr1	1122	Pso10G15750.0			proto-chr1	1122	Pso01G30920.0
proto-chr1	1123	Pso07G10060.0			proto-chr1	1123	Pso01G30930.0
proto-chr1	1124	Pso07G10040.0			proto-chr1	1124	Pso01G30950.0
proto-chr1	1125	Pso10G16470.0			proto-chr1	1125	Pso01G30960.0
proto-chr1	1126	Pso10G16450.0			proto-chr1	1126	Pso01G30970.0
proto-chr1	1127	Pso10G16440.0			proto-chr1	1127	Pso01G31000.0
proto-chr1	1128	Pso10G16420.0			proto-chr1	1128	Pso01G31010.0
proto-chr1	1129	Pso07G10010.0			proto-chr1	1129	Pso01G31030.0
proto-chr1	1130	Pso10G16390.0			proto-chr1	1130	Pso01G31040.0
proto-chr1	1131	Pso07G09960.0			proto-chr1	1131	Pso01G31050.0
proto-chr1	1132	Pso07G09950.0			proto-chr1	1132	Pso01G31060.0
proto-chr1	1133	Pso10G16360.0			proto-chr1	1133	Pso01G31070.0
proto-chr1	1134	Pso10G16350.0			proto-chr1	1134	Pso01G31080.0
proto-chr1	1135	Pso10G16340.0			proto-chr1	1135	Pso01G31090.0
proto-chr1	1136	Pso10G16330.0			proto-chr1	1136	Pso01G31100.0
proto-chr1	1137	Pso10G16320.0			proto-chr1	1137	Pso01G31160.0
proto-chr1	1138	Pso10G15740.0			proto-chr1	1138	Pso01G31170.0
proto-chr1	1139	Pso10G16310.0			proto-chr1	1139	Pso01G31180.0
proto-chr1	1140	Pso10G15730.0			proto-chr1	1140	Pso01G31190.0
proto-chr1	1141	Pso10G15720.0			proto-chr1	1141	Pso01G31220.0
proto-chr1	1142	Pso10G15710.0			proto-chr1	1142	Pso01G31230.0
proto-chr1	1143	Pso10G15700.0			proto-chr1	1143	Pso01G31240.0
proto-chr1	1144	Pso10G15690.0			proto-chr1	1144	Pso01G31250.0
proto-chr1	1145	Pso10G15680.0			proto-chr1	1145	Pso01G31260.0
proto-chr1	1146	Pso10G15670.0			proto-chr1	1146	Pso01G31280.0
proto-chr1	1147	Pso10G15650.0			proto-chr1	1147	Pso01G31300.0
proto-chr1	1148	Pso10G15640.0			proto-chr1	1148	Pso01G31320.0
proto-chr1	1149	Pso07G09890.0			proto-chr1	1149	Pso01G31330.0
proto-chr1	1150	Pso10G15620.0			proto-chr1	1150	Pso01G31340.0
proto-chr1	1151	Pso07G09870.0			proto-chr1	1151	Pso01G31350.0
proto-chr1	1152	Pso07G09850.0			proto-chr1	1152	Pso01G31360.0
proto-chr1	1153	Pso10G15610.0			proto-chr1	1153	Pso01G31370.0
proto-chr1	1154	Pso10G15600.0			proto-chr1	1154	Pso01G31400.0
proto-chr1	1155	Pso10G15590.0			proto-chr1	1155	Pso01G31410.0
proto-chr1	1156	Pso07G08990.0			proto-chr1	1156	Pso01G31440.0
proto-chr1	1157	Pso07G08980.0			proto-chr1	1157	Pso01G31450.0
proto-chr1	1158	Pso10G15580.0			proto-chr1	1158	Pso01G31460.0
proto-chr1	1159	Pso10G15570.0			proto-chr1	1159	Pso01G31470.0
proto-chr1	1160	Pso10G15560.0			proto-chr1	1160	Pso01G31480.0
proto-chr1	1161	Pso10G15550.0			proto-chr1	1161	Pso01G31490.0
proto-chr1	1162	Pso10G15530.0			proto-chr1	1162	Pso01G31510.0
proto-chr1	1163	Pso10G15520.0			proto-chr1	1163	Pso01G31520.0
proto-chr1	1164	Pso10G15510.0			proto-chr1	1164	Pso01G31530.0
proto-chr1	1165	Pso10G15500.0			proto-chr1	1165	Pso01G31570.0
proto-chr1	1166	Pso10G15490.0			proto-chr1	1166	Pso01G31580.0
proto-chr1	1167	Pso10G15480.0			proto-chr1	1167	Pso01G31590.0
proto-chr1	1168	Pso10G15470.0			proto-chr1	1168	Pso01G31600.0
proto-chr1	1169	Pso10G15460.0			proto-chr1	1169	Pso01G31620.0
proto-chr1	1170	Pso10G15450.0			proto-chr1	1170	Pso01G31630.0
proto-chr1	1171	Pso10G15440.0			proto-chr1	1171	Pso01G31660.0
proto-chr1	1172	Pso10G15410.0			proto-chr1	1172	Pso01G31680.0
proto-chr1	1173	Pso07G08860.0			proto-chr1	1173	Pso01G31690.0
proto-chr1	1174	Pso10G15390.0			proto-chr1	1174	Pso01G31700.0
proto-chr1	1175	Pso10G15380.0			proto-chr1	1175	Pso01G31710.0
proto-chr1	1176	Pso10G15420.0			proto-chr1	1176	Pso01G31720.0
proto-chr1	1177	Pso10G15370.0			proto-chr1	1177	Pso01G31740.0
proto-chr1	1178	Pso10G15360.0			proto-chr1	1178	Pso01G31760.0
proto-chr1	1179	Pso10G15350.0			proto-chr1	1179	Pso01G31770.0
proto-chr1	1180	Pso07G08720.0			proto-chr1	1180	Pso01G31780.0
proto-chr1	1181	Pso10G15340.0			proto-chr1	1181	Pso01G31790.0
proto-chr1	1182	Pso07G08750.0			proto-chr1	1182	Pso01G31800.0
proto-chr1	1183	Pso10G15330.0			proto-chr1	1183	Pso01G31810.0
proto-chr1	1184	Pso10G15320.0			proto-chr1	1184	Pso01G31820.0
proto-chr1	1185	Pso10G15310.0			proto-chr1	1185	Pso01G31830.0
proto-chr1	1186	Pso10G15300.0			proto-chr1	1186	Pso01G31840.0
proto-chr1	1187	Pso10G15290.0			proto-chr1	1187	Pso01G31850.0
proto-chr1	1188	Pso10G15280.0			proto-chr1	1188	Pso01G31870.0
proto-chr1	1189	Pso10G15400.0			proto-chr1	1189	Pso01G31880.0
proto-chr1	1190	Pso07G08760.0			proto-chr1	1190	Pso01G31890.0
proto-chr1	1191	Pso07G08630.0			proto-chr1	1191	Pso01G31900.0
proto-chr1	1192	Pso10G15260.0			proto-chr1	1192	Pso01G31930.0
proto-chr1	1193	Pso10G15250.0			proto-chr1	1193	Pso01G32000.0
proto-chr1	1194	Pso10G15240.0			proto-chr1	1194	Pso01G31990.0
proto-chr1	1195	Pso10G15230.0			proto-chr1	1195	Pso01G31970.0
proto-chr1	1196	Pso10G15220.0			proto-chr1	1196	Pso01G31950.0
proto-chr1	1197	Pso10G15210.0			proto-chr1	1197	Pso01G32050.0
proto-chr1	1198	Pso10G15200.0			proto-chr1	1198	Pso01G32040.0
proto-chr1	1199	Pso10G15170.0			proto-chr1	1199	Pso01G32060.0
proto-chr1	1200	Pso10G15160.0			proto-chr1	1200	Pso01G32070.0
proto-chr1	1201	Pso10G15150.0			proto-chr1	1201	Pso01G32080.0
proto-chr1	1202	Pso10G15120.0			proto-chr1	1202	Pso01G32090.0
proto-chr1	1203	Pso10G15110.0			proto-chr1	1203	Pso01G32100.0
proto-chr1	1204	Pso10G15100.0			proto-chr1	1204	Pso01G32110.0
proto-chr1	1205	Pso10G15090.0			proto-chr1	1205	Pso01G32150.0
proto-chr1	1206	Pso10G15080.0			proto-chr1	1206	Pso01G32190.0
proto-chr1	1207	Pso10G15070.0			proto-chr1	1207	Pso01G32200.0
proto-chr1	1208	Pso10G15060.0			proto-chr1	1208	Pso01G32230.0
proto-chr1	1209	Pso10G15050.0			proto-chr1	1209	Pso01G32240.0
proto-chr1	1210	Pso10G15040.0			proto-chr1	1210	Pso01G32250.0
proto-chr1	1211	Pso10G15030.0			proto-chr1	1211	Pso01G32260.0
proto-chr1	1212	Pso10G15020.0			proto-chr1	1212	Pso01G32270.0
proto-chr1	1213	Pso10G15010.0			proto-chr1	1213	Pso01G32280.0
proto-chr1	1214	Pso10G15000.0			proto-chr1	1214	Pso01G32290.0
proto-chr1	1215	Pso10G14980.0			proto-chr1	1215	Pso01G32310.0
proto-chr1	1216	Pso10G14970.0			proto-chr1	1216	Pso01G32320.0
proto-chr1	1217	Pso10G14960.0			proto-chr1	1217	Pso01G32330.0
proto-chr1	1218	Pso10G14950.0			proto-chr1	1218	Pso01G32350.0
proto-chr1	1219	Pso10G14930.0			proto-chr1	1219	Pso01G32360.0
proto-chr1	1220	Pso10G14910.0			proto-chr1	1220	Pso01G32380.0
proto-chr1	1221	Pso10G14900.0			proto-chr1	1221	Pso01G32390.0
proto-chr1	1222	Pso10G14890.0			proto-chr1	1222	Pso01G32400.0
proto-chr1	1223	Pso10G14880.0			proto-chr1	1223	Pso01G32500.0
proto-chr1	1224	Pso10G09130.0			proto-chr1	1224	Pso01G32520.0
proto-chr1	1225	Pso10G09120.0			proto-chr1	1225	Pso01G32540.0
proto-chr1	1226	Pso10G09110.0			proto-chr1	1226	Pso01G32560.0
proto-chr1	1227	Pso10G09150.0			proto-chr1	1227	Pso01G32570.0
proto-chr1	1228	Pso10G09100.0			proto-chr1	1228	Pso01G32580.0
proto-chr1	1229	Pso02G45290.0			proto-chr1	1229	Pso01G32600.0
proto-chr1	1230	Pso10G09090.0			proto-chr1	1230	Pso01G32610.0
proto-chr1	1231	Pso10G09180.0			proto-chr1	1231	Pso01G32650.0
proto-chr1	1232	Pso10G09080.0			proto-chr1	1232	Pso01G32700.0
proto-chr1	1233	Pso02G45560.0			proto-chr1	1233	Pso01G32710.0
proto-chr1	1234	Pso02G45550.0			proto-chr1	1234	Pso01G32720.0
proto-chr1	1235	Pso10G09070.0			proto-chr1	1235	Pso01G32740.0
proto-chr1	1236	Pso10G09060.0			proto-chr1	1236	Pso01G32750.0
proto-chr1	1237	Pso10G09050.0			proto-chr1	1237	Pso01G32760.0
proto-chr1	1238	Pso02G45520.0			proto-chr1	1238	Pso01G33190.0
proto-chr1	1239	Pso10G09030.0			proto-chr1	1239	Pso01G32770.0
proto-chr1	1240	Pso10G09020.0			proto-chr1	1240	Pso01G33220.0
proto-chr1	1241	Pso10G09010.0			proto-chr1	1241	Pso01G32800.0
proto-chr1	1242	Pso02G45480.0			proto-chr1	1242	Pso01G33230.0
proto-chr1	1243	Pso10G08970.0			proto-chr1	1243	Pso01G32830.0
proto-chr1	1244	Pso10G08980.0			proto-chr1	1244	Pso01G33240.0
proto-chr1	1245	Pso10G09200.0			proto-chr1	1245	Pso01G32840.0
proto-chr1	1246	Pso10G09190.0			proto-chr1	1246	Pso01G33250.0
proto-chr1	1247	Pso10G08960.0			proto-chr1	1247	Pso01G32870.0
proto-chr1	1248	Pso02G45440.0			proto-chr1	1248	Pso01G33290.0
proto-chr1	1249	Pso10G08950.0			proto-chr1	1249	Pso01G32880.0
proto-chr1	1250	Pso10G08940.0			proto-chr1	1250	Pso01G32890.0
proto-chr1	1251	Pso02G45390.0			proto-chr1	1251	Pso01G33310.0
proto-chr1	1252	Pso10G08920.0			proto-chr1	1252	Pso01G32900.0
proto-chr1	1253	Pso10G08910.0			proto-chr1	1253	Pso01G32910.0
proto-chr1	1254	Pso02G45250.0			proto-chr1	1254	Pso01G33320.0
proto-chr1	1255	Pso10G09210.0			proto-chr1	1255	Pso01G32950.0
proto-chr1	1256	Pso10G08900.0			proto-chr1	1256	Pso01G33340.0
proto-chr1	1257	Pso10G08650.0			proto-chr1	1257	Pso01G32960.0
proto-chr1	1258	Pso10G08660.0			proto-chr1	1258	Pso01G33350.0
proto-chr1	1259	Pso10G09220.0			proto-chr1	1259	Pso01G33370.0
proto-chr1	1260	Pso10G08670.0			proto-chr1	1260	Pso01G33400.0
proto-chr1	1261	Pso10G08680.0			proto-chr1	1261	Pso01G32970.0
proto-chr1	1262	Pso10G08690.0			proto-chr1	1262	Pso01G33410.0
proto-chr1	1263	Pso10G08700.0			proto-chr1	1263	Pso01G33010.0
proto-chr1	1264	Pso10G08730.0			proto-chr1	1264	Pso01G33420.0
proto-chr1	1265	Pso10G08710.0			proto-chr1	1265	Pso01G33430.0
proto-chr1	1266	Pso02G45750.0			proto-chr1	1266	Pso01G33440.0
proto-chr1	1267	Pso10G08750.0			proto-chr1	1267	Pso01G33460.0
proto-chr1	1268	Pso10G08740.0			proto-chr1	1268	Pso01G33020.0
proto-chr1	1269	Pso10G08760.0			proto-chr1	1269	Pso01G33470.0
proto-chr1	1270	Pso10G08770.0			proto-chr1	1270	Pso01G33490.0
proto-chr1	1271	Pso10G08780.0			proto-chr1	1271	Pso01G33500.0
proto-chr1	1272	Pso10G08790.0			proto-chr1	1272	Pso01G33030.0
proto-chr1	1273	Pso10G08800.0			proto-chr1	1273	Pso01G33510.0
proto-chr1	1274	Pso10G08810.0			proto-chr1	1274	Pso01G33040.0
proto-chr1	1275	Pso02G45650.0			proto-chr1	1275	Pso01G33520.0
proto-chr1	1276	Pso10G08820.0			proto-chr1	1276	Pso01G33060.0
proto-chr1	1277	Pso10G08830.0			proto-chr1	1277	Pso01G33070.0
proto-chr1	1278	Pso10G08840.0			proto-chr1	1278	Pso01G33530.0
proto-chr1	1279	Pso10G08850.0			proto-chr1	1279	Pso01G33080.0
proto-chr1	1280	Pso10G08860.0			proto-chr1	1280	Pso01G33540.0
proto-chr1	1281	Pso10G09230.0			proto-chr1	1281	Pso01G33090.0
proto-chr1	1282	Pso10G08870.0			proto-chr1	1282	Pso01G33570.0
proto-chr1	1283	Pso10G06250.0			proto-chr1	1283	Pso01G33130.0
proto-chr1	1284	Pso10G06260.0			proto-chr1	1284	Pso01G33140.0
proto-chr1	1285	Pso10G06270.0			proto-chr1	1285	Pso01G33610.0
proto-chr1	1286	Pso10G06280.0			proto-chr1	1286	Pso01G33150.0
proto-chr1	1287	Pso10G06290.0			proto-chr1	1287	Pso01G33640.0
proto-chr1	1288	Pso10G06300.0			proto-chr1	1288	Pso01G33630.0
proto-chr1	1289	Pso10G06310.0			proto-chr1	1289	Pso01G33170.0
proto-chr1	1290	Pso10G06330.0			proto-chr1	1290	Pso01G34200.0
proto-chr1	1291	Pso10G06350.0			proto-chr1	1291	Pso01G34210.0
proto-chr1	1292	Pso10G06340.0			proto-chr1	1292	Pso01G34220.0
proto-chr1	1293	Pso10G06360.0			proto-chr1	1293	Pso01G34230.0
proto-chr1	1294	Pso10G07730.0			proto-chr1	1294	Pso01G34250.0
proto-chr1	1295	Pso10G07720.0			proto-chr1	1295	Pso01G34270.0
proto-chr1	1296	Pso10G07710.0			proto-chr1	1296	Pso01G34280.0
proto-chr1	1297	Pso10G07700.0			proto-chr1	1297	Pso01G34290.0
proto-chr1	1298	Pso10G09480.0			proto-chr1	1298	Pso01G34300.0
proto-chr1	1299	Pso10G07690.0			proto-chr1	1299	Pso01G34330.0
proto-chr1	1300	Pso10G09500.0			proto-chr1	1300	Pso01G34340.0
proto-chr1	1301	Pso10G09470.0			proto-chr1	1301	Pso01G33970.0
proto-chr1	1302	Pso02G47150.0			proto-chr1	1302	Pso01G33650.0
proto-chr1	1303	Pso10G07680.0			proto-chr1	1303	Pso01G33980.0
proto-chr1	1304	Pso02G47210.0			proto-chr1	1304	Pso01G34350.0
proto-chr1	1305	Pso10G09520.0			proto-chr1	1305	Pso01G33660.0
proto-chr1	1306	Pso10G07670.0			proto-chr1	1306	Pso01G33670.0
proto-chr1	1307	Pso10G07740.0			proto-chr1	1307	Pso01G33680.0
proto-chr1	1308	Pso10G09430.0			proto-chr1	1308	Pso01G33690.0
proto-chr1	1309	Pso10G09900.0			proto-chr1	1309	Pso01G34000.0
proto-chr1	1310	Pso10G09880.0			proto-chr1	1310	Pso01G34360.0
proto-chr1	1311	Pso10G09610.0			proto-chr1	1311	Pso01G33720.0
proto-chr1	1312	Pso02G47110.0			proto-chr1	1312	Pso01G33740.0
proto-chr1	1313	Pso10G09620.0			proto-chr1	1313	Pso01G33770.0
proto-chr1	1314	Pso10G09650.0			proto-chr1	1314	Pso01G34010.0
proto-chr1	1315	Pso10G09870.0			proto-chr1	1315	Pso01G34370.0
proto-chr1	1316	Pso02G47080.0			proto-chr1	1316	Pso01G33790.0
proto-chr1	1317	Pso10G09860.0			proto-chr1	1317	Pso01G34020.0
proto-chr1	1318	Pso10G09850.0			proto-chr1	1318	Pso01G34380.0
proto-chr1	1319	Pso10G09840.0			proto-chr1	1319	Pso01G33800.0
proto-chr1	1320	Pso10G09830.0			proto-chr1	1320	Pso01G33810.0
proto-chr1	1321	Pso10G09820.0			proto-chr1	1321	Pso01G33820.0
proto-chr1	1322	Pso10G09810.0			proto-chr1	1322	Pso01G34030.0
proto-chr1	1323	Pso10G09800.0			proto-chr1	1323	Pso01G34390.0
proto-chr1	1324	Pso10G09790.0			proto-chr1	1324	Pso01G33890.0
proto-chr1	1325	Pso10G09780.0			proto-chr1	1325	Pso01G34040.0
proto-chr1	1326	Pso10G09770.0			proto-chr1	1326	Pso01G34410.0
proto-chr1	1327	Pso10G09760.0			proto-chr1	1327	Pso01G34420.0
proto-chr1	1328	Pso02G46950.0			proto-chr1	1328	Pso01G34450.0
proto-chr1	1329	Pso10G09750.0			proto-chr1	1329	Pso01G34470.0
proto-chr1	1330	Pso02G46920.0			proto-chr1	1330	Pso01G34500.0
proto-chr1	1331	Pso10G09730.0			proto-chr1	1331	Pso01G34510.0
proto-chr1	1332	Pso10G09720.0			proto-chr1	1332	Pso01G34550.0
proto-chr1	1333	Pso10G09700.0			proto-chr1	1333	Pso01G34580.0
proto-chr1	1334	Pso02G46880.0			proto-chr1	1334	Pso01G34570.0
proto-chr1	1335	Pso10G09670.0			proto-chr1	1335	Pso01G34060.0
proto-chr1	1336	Pso10G09660.0			proto-chr1	1336	Pso01G33900.0
proto-chr1	1337	Pso10G09600.0			proto-chr1	1337	Pso01G33860.0
proto-chr1	1338	Pso10G09590.0			proto-chr1	1338	Pso01G34590.0
proto-chr1	1339	Pso10G09530.0			proto-chr1	1339	Pso01G34600.0
proto-chr1	1340	Pso10G06370.0			proto-chr1	1340	Pso01G34070.0
proto-chr1	1341	Pso10G07660.0			proto-chr1	1341	Pso01G34640.0
proto-chr1	1342	Pso10G09910.0			proto-chr1	1342	Pso01G34080.0
proto-chr1	1343	Pso10G09420.0			proto-chr1	1343	Pso01G34650.0
proto-chr1	1344	Pso10G07750.0			proto-chr1	1344	Pso01G34090.0
proto-chr1	1345	Pso02G46770.0			proto-chr1	1345	Pso01G34660.0
proto-chr1	1346	Pso10G09920.0			proto-chr1	1346	Pso01G34100.0
proto-chr1	1347	Pso10G06380.0			proto-chr1	1347	Pso01G34670.0
proto-chr1	1348	Pso10G09390.0			proto-chr1	1348	Pso01G34110.0
proto-chr1	1349	Pso10G09350.0			proto-chr1	1349	Pso01G34690.0
proto-chr1	1350	Pso02G45120.0			proto-chr1	1350	Pso01G34120.0
proto-chr1	1351	Pso10G09340.0			proto-chr1	1351	Pso01G34720.0
proto-chr1	1352	Pso10G07650.0			proto-chr1	1352	Pso01G34130.0
proto-chr1	1353	Pso10G09320.0			proto-chr1	1353	Pso01G34730.0
proto-chr1	1354	Pso02G46750.0			proto-chr1	1354	Pso01G34140.0
proto-chr1	1355	Pso10G07640.0			proto-chr1	1355	Pso01G34740.0
proto-chr1	1356	Pso10G09310.0			proto-chr1	1356	Pso01G34150.0
proto-chr1	1357	Pso10G07630.0			proto-chr1	1357	Pso01G34750.0
proto-chr1	1358	Pso10G07620.0			proto-chr1	1358	Pso01G34160.0
proto-chr1	1359	Pso10G07610.0			proto-chr1	1359	Pso01G34760.0
proto-chr1	1360	Pso10G07600.0			proto-chr1	1360	Pso01G33920.0
proto-chr1	1361	Pso10G07590.0			proto-chr1	1361	Pso01G33930.0
proto-chr1	1362	Pso10G07580.0			proto-chr1	1362	Pso01G33940.0
proto-chr1	1363	Pso10G07570.0			proto-chr1	1363	Pso01G34170.0
proto-chr1	1364	Pso10G07560.0			proto-chr1	1364	Pso01G34790.0
proto-chr1	1365	Pso02G46650.0			proto-chr1	1365	Pso01G34780.0
proto-chr1	1366	Pso10G07540.0			proto-chr1	1366	Pso01G34190.0
proto-chr1	1367	Pso10G09260.0			proto-chr1	1367	Pso01G33960.0
proto-chr1	1368	Pso10G09280.0			proto-chr1	1368	Pso01G33950.0
proto-chr1	1369	Pso10G07810.0			proto-chr1	1369	Pso01G34830.0
proto-chr1	1370	Pso10G07530.0			proto-chr1	1370	Pso01G34840.0
proto-chr1	1371	Pso10G09410.0			proto-chr1	1371	Pso01G34850.0
proto-chr1	1372	Pso10G09300.0			proto-chr1	1372	Pso01G34860.0
proto-chr1	1373	Pso10G07760.0			proto-chr1	1373	Pso01G34870.0
proto-chr1	1374	Pso10G08880.0			proto-chr1	1374	Pso01G34880.0
proto-chr1	1375	Pso10G09400.0			proto-chr1	1375	Pso01G34890.0
proto-chr1	1376	Pso10G07520.0			proto-chr1	1376	Pso01G34900.0
proto-chr1	1377	Pso10G09290.0			proto-chr1	1377	Pso01G34940.0
proto-chr1	1378	Pso10G09440.0			proto-chr1	1378	Pso01G34960.0
proto-chr1	1379	Pso10G06430.0			proto-chr1	1379	Pso01G34980.0
proto-chr1	1380	Pso10G06390.0			proto-chr1	1380	Pso01G34990.0
proto-chr1	1381	Pso10G06240.0			proto-chr1	1381	Pso01G35040.0
proto-chr1	1382	Pso10G07830.0			proto-chr1	1382	Pso01G35080.0
proto-chr1	1383	Pso10G07820.0			proto-chr1	1383	Pso01G35110.0
proto-chr1	1384	Pso02G44920.0			proto-chr1	1384	Pso01G35140.0
proto-chr1	1385	Pso10G07840.0			proto-chr1	1385	Pso01G35160.0
proto-chr1	1386	Pso10G07850.0			proto-chr1	1386	Pso01G35170.0
proto-chr1	1387	Pso10G07870.0			proto-chr1	1387	Pso01G35180.0
proto-chr1	1388	Pso10G07860.0			proto-chr1	1388	Pso01G35190.0
proto-chr1	1389	Pso10G07880.0			proto-chr1	1389	Pso01G35220.0
proto-chr1	1390	Pso10G07890.0			proto-chr1	1390	Pso01G35230.0
proto-chr1	1391	Pso10G07900.0			proto-chr1	1391	Pso01G35240.0
proto-chr1	1392	Pso10G07910.0			proto-chr1	1392	Pso01G35250.0
proto-chr1	1393	Pso02G44860.0			proto-chr1	1393	Pso01G35280.0
proto-chr1	1394	Pso10G07920.0			proto-chr1	1394	Pso01G35290.0
proto-chr1	1395	Pso02G44840.0			proto-chr1	1395	Pso01G35300.0
proto-chr1	1396	Pso02G44830.0			proto-chr1	1396	Pso01G35320.0
proto-chr1	1397	Pso10G07950.0			proto-chr1	1397	Pso01G35330.0
proto-chr1	1398	Pso10G07960.0			proto-chr1	1398	Pso01G35340.0
proto-chr1	1399	Pso10G07970.0			proto-chr1	1399	Pso01G35350.0
proto-chr1	1400	Pso10G07980.0			proto-chr1	1400	Pso01G35360.0
proto-chr1	1401	Pso10G07990.0			proto-chr1	1401	Pso01G35370.0
proto-chr1	1402	Pso10G08890.0			proto-chr1	1402	Pso01G35380.0
proto-chr1	1403	Pso10G08000.0			proto-chr1	1403	Pso01G35400.0
proto-chr1	1404	Pso10G08010.0			proto-chr1	1404	Pso01G35420.0
proto-chr1	1405	Pso10G08270.0			proto-chr1	1405	Pso01G35430.0
proto-chr1	1406	Pso10G08290.0			proto-chr1	1406	Pso01G35450.0
proto-chr1	1407	Pso10G08300.0			proto-chr1	1407	Pso01G35470.0
proto-chr1	1408	Pso10G08310.0			proto-chr1	1408	Pso01G35480.0
proto-chr1	1409	Pso10G08330.0			proto-chr1	1409	Pso01G35500.0
proto-chr1	1410	Pso02G46140.0			proto-chr1	1410	Pso01G35510.0
proto-chr1	1411	Pso10G08320.0			proto-chr1	1411	Pso01G35520.0
proto-chr1	1412	Pso10G08350.0			proto-chr1	1412	Pso01G35530.0
proto-chr1	1413	Pso10G08360.0			proto-chr1	1413	Pso01G35550.0
proto-chr1	1414	Pso10G08370.0			proto-chr1	1414	Pso01G35570.0
proto-chr1	1415	Pso10G08380.0			proto-chr1	1415	Pso01G35580.0
proto-chr1	1416	Pso10G08400.0			proto-chr1	1416	Pso01G35590.0
proto-chr1	1417	Pso10G08390.0			proto-chr1	1417	Pso01G35600.0
proto-chr1	1418	Pso10G08020.0			proto-chr1	1418	Pso01G35610.0
proto-chr1	1419	Pso10G08640.0			proto-chr1	1419	Pso01G35620.0
proto-chr1	1420	Pso10G07510.0			proto-chr1	1420	Pso01G35630.0
proto-chr1	1421	Pso10G07490.0			proto-chr1	1421	Pso01G35640.0
proto-chr1	1422	Pso10G07480.0			proto-chr1	1422	Pso01G35650.0
proto-chr1	1423	Pso10G07470.0			proto-chr1	1423	Pso01G35660.0
proto-chr1	1424	Pso10G07450.0			proto-chr1	1424	Pso01G35680.0
proto-chr1	1425	Pso10G07440.0			proto-chr1	1425	Pso01G35690.0
proto-chr1	1426	Pso10G07430.0			proto-chr1	1426	Pso01G35700.0
proto-chr1	1427	Pso10G07420.0			proto-chr1	1427	Pso01G35710.0
proto-chr1	1428	Pso10G08250.0			proto-chr1	1428	Pso01G35730.0
proto-chr1	1429	Pso10G07410.0			proto-chr1	1429	Pso01G35740.0
proto-chr1	1430	Pso10G08420.0			proto-chr1	1430	Pso01G35750.0
proto-chr1	1431	Pso10G08410.0			proto-chr1	1431	Pso01G35760.0
proto-chr1	1432	Pso10G08240.0			proto-chr1	1432	Pso01G35770.0
proto-chr1	1433	Pso10G07400.0			proto-chr1	1433	Pso01G35780.0
proto-chr1	1434	Pso10G08030.0			proto-chr1	1434	Pso01G35790.0
proto-chr1	1435	Pso10G08630.0			proto-chr1	1435	Pso01G35800.0
proto-chr1	1436	Pso10G08430.0			proto-chr1	1436	Pso01G35810.0
proto-chr1	1437	Pso10G08450.0			proto-chr1	1437	Pso01G35840.0
proto-chr1	1438	Pso02G46020.0			proto-chr1	1438	Pso01G35890.0
proto-chr1	1439	Pso02G46010.0			proto-chr1	1439	Pso01G35910.0
proto-chr1	1440	Pso10G08470.0			proto-chr1	1440	Pso01G35900.0
proto-chr1	1441	Pso10G08500.0			proto-chr1	1441	Pso01G35920.0
proto-chr1	1442	Pso10G08490.0			proto-chr1	1442	Pso01G35930.0
proto-chr1	1443	Pso10G08510.0			proto-chr1	1443	Pso01G35940.0
proto-chr1	1444	Pso10G08520.0			proto-chr1	1444	Pso01G35970.0
proto-chr1	1445	Pso10G08530.0			proto-chr1	1445	Pso01G35980.0
proto-chr1	1446	Pso10G08540.0			proto-chr1	1446	Pso01G36000.0
proto-chr1	1447	Pso10G08230.0			proto-chr1	1447	Pso01G36010.0
proto-chr1	1448	Pso10G08210.0			proto-chr1	1448	Pso01G36030.0
proto-chr1	1449	Pso10G08200.0			proto-chr1	1449	Pso01G36040.0
proto-chr1	1450	Pso10G08190.0			proto-chr1	1450	Pso01G36060.0
proto-chr1	1451	Pso10G08550.0			proto-chr1	1451	Pso01G36070.0
proto-chr1	1452	Pso10G08180.0			proto-chr1	1452	Pso01G36080.0
proto-chr1	1453	Pso10G07390.0			proto-chr1	1453	Pso01G36100.0
proto-chr1	1454	Pso10G07380.0			proto-chr1	1454	Pso01G36110.0
proto-chr1	1455	Pso10G07370.0			proto-chr1	1455	Pso01G36130.0
proto-chr1	1456	Pso10G08570.0			proto-chr1	1456	Pso01G36140.0
proto-chr1	1457	Pso10G07360.0			proto-chr1	1457	Pso01G36150.0
proto-chr1	1458	Pso02G45920.0			proto-chr1	1458	Pso01G36170.0
proto-chr1	1459	Pso10G08590.0			proto-chr1	1459	Pso01G36180.0
proto-chr1	1460	Pso10G07350.0			proto-chr1	1460	Pso01G36190.0
proto-chr1	1461	Pso02G46480.0			proto-chr1	1461	Pso01G36210.0
proto-chr1	1462	Pso02G46490.0			proto-chr1	1462	Pso01G36200.0
proto-chr1	1463	Pso10G08170.0			proto-chr1	1463	Pso01G36220.0
proto-chr1	1464	Pso10G08040.0			proto-chr1	1464	Pso01G36270.0
proto-chr1	1465	Pso10G08600.0			proto-chr1	1465	Pso01G36280.0
proto-chr1	1466	Pso02G46470.0			proto-chr1	1466	Pso01G36290.0
proto-chr1	1467	Pso10G07320.0			proto-chr1	1467	Pso01G36320.0
proto-chr1	1468	Pso10G07310.0			proto-chr1	1468	Pso01G36330.0
proto-chr1	1469	Pso10G07300.0			proto-chr1	1469	Pso01G36340.0
proto-chr1	1470	Pso10G08160.0			proto-chr1	1470	Pso01G36350.0
proto-chr1	1471	Pso10G07290.0			proto-chr1	1471	Pso01G36370.0
proto-chr1	1472	Pso10G08150.0			proto-chr1	1472	Pso01G36380.0
proto-chr1	1473	Pso02G46280.0			proto-chr1	1473	Pso01G36410.0
proto-chr1	1474	Pso10G08140.0			proto-chr1	1474	Pso01G36460.0
proto-chr1	1475	Pso10G07280.0			proto-chr1	1475	Pso01G36470.0
proto-chr1	1476	Pso10G06450.0			proto-chr1	1476	Pso01G36480.0
proto-chr1	1477	Pso10G08130.0			proto-chr1	1477	Pso01G36490.0
proto-chr1	1478	Pso10G07270.0			proto-chr1	1478	Pso01G36500.0
proto-chr1	1479	Pso10G07260.0			proto-chr1	1479	Pso01G36510.0
proto-chr1	1480	Pso10G07250.0			proto-chr1	1480	Pso01G36520.0
proto-chr1	1481	Pso10G07240.0			proto-chr1	1481	Pso01G36550.0
proto-chr1	1482	Pso10G08110.0			proto-chr1	1482	Pso01G36560.0
proto-chr1	1483	Pso10G08100.0			proto-chr1	1483	Pso01G36570.0
proto-chr1	1484	Pso10G07230.0			proto-chr1	1484	Pso01G36580.0
proto-chr1	1485	Pso10G08090.0			proto-chr1	1485	Pso01G36590.0
proto-chr1	1486	Pso10G06470.0			proto-chr1	1486	Pso01G36600.0
proto-chr1	1487	Pso10G06230.0			proto-chr1	1487	Pso01G36610.0
proto-chr1	1488	Pso02G44720.0			proto-chr1	1488	Pso01G36620.0
proto-chr1	1489	Pso02G46360.0			proto-chr1	1489	Pso01G36630.0
proto-chr1	1490	Pso10G08050.0			proto-chr1	1490	Pso01G36640.0
proto-chr1	1491	Pso10G08080.0			proto-chr1	1491	Pso01G36650.0
proto-chr1	1492	Pso10G07220.0			proto-chr1	1492	Pso01G36660.0
proto-chr1	1493	Pso02G45870.0			proto-chr1	1493	Pso01G36670.0
proto-chr1	1494	Pso10G06460.0			proto-chr1	1494	Pso01G36680.0
proto-chr1	1495	Pso10G06220.0			proto-chr1	1495	Pso01G36690.0
proto-chr1	1496	Pso10G08060.0			proto-chr1	1496	Pso01G36710.0
proto-chr1	1497	Pso10G08070.0			proto-chr1	1497	Pso01G36700.0
proto-chr1	1498	Pso10G07210.0			proto-chr1	1498	Pso01G36720.0
proto-chr1	1499	Pso10G07200.0			proto-chr1	1499	Pso01G36740.0
proto-chr1	1500	Pso10G07170.0			proto-chr1	1500	Pso01G36750.0
proto-chr1	1501	Pso10G07160.0			proto-chr1	1501	Pso01G36760.0
proto-chr1	1502	Pso02G44620.0			proto-chr1	1502	Pso01G36800.0
proto-chr1	1503	Pso10G07140.0			proto-chr1	1503	Pso01G36810.0
proto-chr1	1504	Pso10G07130.0			proto-chr1	1504	Pso01G36820.0
proto-chr1	1505	Pso10G07120.0			proto-chr1	1505	Pso01G36830.0
proto-chr1	1506	Pso10G07110.0			proto-chr1	1506	Pso01G36840.0
proto-chr1	1507	Pso10G07100.0			proto-chr1	1507	Pso01G36850.0
proto-chr1	1508	Pso10G07080.0			proto-chr1	1508	Pso01G36860.0
proto-chr1	1509	Pso10G07070.0			proto-chr1	1509	Pso01G36870.0
proto-chr1	1510	Pso02G44540.0			proto-chr1	1510	Pso01G36880.0
proto-chr1	1511	Pso10G07060.0			proto-chr1	1511	Pso01G36890.0
proto-chr1	1512	Pso10G07050.0			proto-chr1	1512	Pso01G36900.0
proto-chr1	1513	Pso10G07040.0			proto-chr1	1513	Pso01G36930.0
proto-chr1	1514	Pso10G07030.0			proto-chr1	1514	Pso01G36940.0
proto-chr1	1515	Pso10G07020.0			proto-chr1	1515	Pso01G36970.0
proto-chr1	1516	Pso10G07000.0			proto-chr1	1516	Pso01G36980.0
proto-chr1	1517	Pso10G06980.0			proto-chr1	1517	Pso01G36990.0
proto-chr1	1518	Pso10G06990.0			proto-chr1	1518	Pso01G37000.0
proto-chr1	1519	Pso10G06970.0			proto-chr1	1519	Pso01G37010.0
proto-chr1	1520	Pso10G06960.0			proto-chr1	1520	Pso01G37030.0
proto-chr1	1521	Pso02G44380.0			proto-chr1	1521	Pso01G37040.0
proto-chr1	1522	Pso10G06950.0			proto-chr1	1522	Pso01G37070.0
proto-chr1	1523	Pso10G06940.0			proto-chr1	1523	Pso01G37080.0
proto-chr1	1524	Pso10G06920.0			proto-chr1	1524	Pso01G37090.0
proto-chr1	1525	Pso10G06910.0			proto-chr1	1525	Pso01G37100.0
proto-chr1	1526	Pso10G06900.0			proto-chr1	1526	Pso01G37110.0
proto-chr1	1527	Pso10G06890.0			proto-chr1	1527	Pso01G37170.0
proto-chr1	1528	Pso02G44290.0			proto-chr1	1528	Pso01G37180.0
proto-chr1	1529	Pso10G06880.0			proto-chr1	1529	Pso01G37190.0
proto-chr1	1530	Pso10G06870.0			proto-chr1	1530	Pso01G37240.0
proto-chr1	1531	Pso10G06860.0			proto-chr1	1531	Pso01G37250.0
proto-chr1	1532	Pso10G06850.0			proto-chr1	1532	Pso01G37260.0
proto-chr1	1533	Pso10G06820.0			proto-chr1	1533	Pso01G37280.0
proto-chr1	1534	Pso02G44210.0			proto-chr1	1534	Pso01G37290.0
proto-chr1	1535	Pso10G06800.0			proto-chr1	1535	Pso01G37300.0
proto-chr1	1536	Pso10G06790.0			proto-chr1	1536	Pso01G37310.0
proto-chr1	1537	Pso10G06780.0			proto-chr1	1537	Pso01G37320.0
proto-chr1	1538	Pso10G06770.0			proto-chr1	1538	Pso01G37330.0
proto-chr1	1539	Pso10G06760.0			proto-chr1	1539	Pso01G37360.0
proto-chr1	1540	Pso10G06750.0			proto-chr1	1540	Pso01G37370.0
proto-chr1	1541	Pso10G06720.0			proto-chr1	1541	Pso01G37390.0
proto-chr1	1542	Pso02G44140.0			proto-chr1	1542	Pso01G37430.0
proto-chr1	1543	Pso02G44130.0			proto-chr1	1543	Pso01G37440.0
proto-chr1	1544	Pso10G06700.0			proto-chr1	1544	Pso01G37450.0
proto-chr1	1545	Pso10G06690.0			proto-chr1	1545	Pso01G37460.0
proto-chr1	1546	Pso10G06680.0			proto-chr1	1546	Pso01G37470.0
proto-chr1	1547	Pso10G06670.0			proto-chr1	1547	Pso01G37480.0
proto-chr1	1548	Pso10G06660.0			proto-chr1	1548	Pso01G37490.0
proto-chr1	1549	Pso02G44050.0			proto-chr1	1549	Pso01G37510.0
proto-chr1	1550	Pso10G06650.0			proto-chr1	1550	Pso01G37520.0
proto-chr1	1551	Pso02G44020.0			proto-chr1	1551	Pso01G37540.0
proto-chr1	1552	Pso10G06640.0			proto-chr1	1552	Pso01G37550.0
proto-chr1	1553	Pso10G06630.0			proto-chr1	1553	Pso01G37580.0
proto-chr1	1554	Pso02G43990.0			proto-chr1	1554	Pso01G37590.0
proto-chr1	1555	Pso10G06620.0			proto-chr1	1555	Pso01G37600.0
proto-chr1	1556	Pso10G06610.0			proto-chr1	1556	Pso01G37610.0
proto-chr1	1557	Pso10G06600.0			proto-chr1	1557	Pso01G37640.0
proto-chr1	1558	Pso10G06590.0			proto-chr1	1558	Pso01G37660.0
proto-chr1	1559	Pso10G06580.0			proto-chr1	1559	Pso01G37670.0
proto-chr1	1560	Pso10G06570.0			proto-chr1	1560	Pso01G37700.0
proto-chr1	1561	Pso10G06560.0			proto-chr1	1561	Pso01G37710.0
proto-chr1	1562	Pso10G06550.0			proto-chr1	1562	Pso01G37720.0
proto-chr1	1563	Pso10G06540.0			proto-chr1	1563	Pso01G37730.0
proto-chr1	1564	Pso10G06530.0			proto-chr1	1564	Pso01G37740.0
proto-chr1	1565	Pso10G06490.0			proto-chr1	1565	Pso01G37760.0
proto-chr1	1566	Pso10G06210.0			proto-chr1	1566	Pso01G37770.0
proto-chr1	1567	Pso10G06500.0			proto-chr1	1567	Pso01G37790.0
proto-chr1	1568	Pso10G06510.0			proto-chr1	1568	Pso01G37810.0
proto-chr1	1569	Pso10G06520.0			proto-chr1	1569	Pso01G37830.0
proto-chr1	1570	Pso10G06200.0			proto-chr1	1570	Pso01G37850.0
proto-chr1	1571	Pso10G06190.0			proto-chr1	1571	Pso01G37870.0
proto-chr1	1572	Pso02G43620.0			proto-chr1	1572	Pso01G37860.0
proto-chr1	1573	Pso10G06180.0			proto-chr1	1573	Pso01G37880.0
proto-chr1	1574	Pso02G43600.0			proto-chr1	1574	Pso01G37890.0
proto-chr1	1575	Pso10G06170.0			proto-chr1	1575	Pso01G37900.0
proto-chr1	1576	Pso10G06160.0			proto-chr1	1576	Pso01G37910.0
proto-chr1	1577	Pso10G06120.0			proto-chr1	1577	Pso01G37960.0
proto-chr1	1578	Pso02G43560.0			proto-chr1	1578	Pso01G37970.0
proto-chr1	1579	Pso10G06110.0			proto-chr1	1579	Pso01G37990.0
proto-chr1	1580	Pso10G06100.0			proto-chr1	1580	Pso01G38010.0
proto-chr1	1581	Pso10G06090.0			proto-chr1	1581	Pso01G38030.0
proto-chr1	1582	Pso10G06080.0			proto-chr1	1582	Pso01G38040.0
proto-chr1	1583	Pso10G06070.0			proto-chr1	1583	Pso01G38060.0
proto-chr1	1584	Pso10G06060.0			proto-chr1	1584	Pso01G38080.0
proto-chr1	1585	Pso10G06050.0			proto-chr1	1585	Pso01G38130.0
proto-chr1	1586	Pso10G06040.0			proto-chr1	1586	Pso01G38140.0
proto-chr1	1587	Pso10G06030.0			proto-chr1	1587	Pso01G38150.0
proto-chr1	1588	Pso10G06010.0			proto-chr1	1588	Pso01G38160.0
proto-chr1	1589	Pso10G06000.0			proto-chr1	1589	Pso01G38170.0
proto-chr1	1590	Pso10G05990.0			proto-chr1	1590	Pso01G38180.0
proto-chr1	1591	Pso10G05980.0			proto-chr1	1591	Pso01G38190.0
proto-chr1	1592	Pso10G05970.0			proto-chr1	1592	Pso01G38200.0
proto-chr1	1593	Pso10G05960.0			proto-chr1	1593	Pso01G38210.0
proto-chr1	1594	Pso10G05950.0			proto-chr1	1594	Pso01G38220.0
proto-chr1	1595	Pso10G05920.0			proto-chr1	1595	Pso01G38240.0
proto-chr1	1596	Pso10G05910.0			proto-chr1	1596	Pso01G38250.0
proto-chr1	1597	Pso02G43330.0			proto-chr1	1597	Pso01G38260.0
proto-chr1	1598	Pso10G05900.0			proto-chr1	1598	Pso01G38280.0
proto-chr1	1599	Pso10G05890.0			proto-chr1	1599	Pso01G38290.0
proto-chr1	1600	Pso10G05860.0			proto-chr1	1600	Pso01G38310.0
proto-chr1	1601	Pso10G05850.0			proto-chr1	1601	Pso01G38320.0
proto-chr1	1602	Pso10G05840.0			proto-chr1	1602	Pso01G38330.0
proto-chr1	1603	Pso10G05830.0			proto-chr1	1603	Pso01G38340.0
proto-chr1	1604	Pso10G05820.0			proto-chr1	1604	Pso01G38360.0
proto-chr1	1605	Pso10G05810.0			proto-chr1	1605	Pso01G38370.0
proto-chr1	1606	Pso10G05800.0			proto-chr1	1606	Pso01G38380.0
proto-chr1	1607	Pso10G05790.0			proto-chr1	1607	Pso01G38390.0
proto-chr1	1608	Pso10G05780.0			proto-chr1	1608	Pso01G38420.0
proto-chr1	1609	Pso10G05770.0			proto-chr1	1609	Pso01G38450.0
proto-chr1	1610	Pso10G05760.0			proto-chr1	1610	Pso01G38460.0
proto-chr1	1611	Pso10G05730.0			proto-chr1	1611	Pso01G38470.0
proto-chr1	1612	Pso10G05720.0			proto-chr1	1612	Pso01G38510.0
proto-chr1	1613	Pso10G05710.0			proto-chr1	1613	Pso01G38520.0
proto-chr1	1614	Pso10G05700.0			proto-chr1	1614	Pso01G38530.0
proto-chr1	1615	Pso10G05670.0			proto-chr1	1615	Pso01G38540.0
proto-chr1	1616	Pso10G05660.0			proto-chr1	1616	Pso01G38560.0
proto-chr1	1617	Pso10G05650.0			proto-chr1	1617	Pso01G38580.0
proto-chr1	1618	Pso10G05640.0			proto-chr1	1618	Pso01G38590.0
proto-chr1	1619	Pso10G05630.0			proto-chr1	1619	Pso01G38600.0
proto-chr1	1620	Pso10G05620.0			proto-chr1	1620	Pso01G38620.0
proto-chr1	1621	Pso02G43150.0			proto-chr1	1621	Pso01G38610.0
proto-chr1	1622	Pso10G05590.0			proto-chr1	1622	Pso01G38630.0
proto-chr1	1623	Pso10G05580.0			proto-chr1	1623	Pso01G38640.0
proto-chr1	1624	Pso10G05560.0			proto-chr1	1624	Pso01G38660.0
proto-chr1	1625	Pso10G05530.0			proto-chr1	1625	Pso01G38670.0
proto-chr1	1626	Pso02G43080.0			proto-chr1	1626	Pso01G38680.0
proto-chr1	1627	Pso10G05510.0			proto-chr1	1627	Pso01G38690.0
proto-chr1	1628	Pso10G05500.0			proto-chr1	1628	Pso01G38700.0
proto-chr1	1629	Pso02G43040.0			proto-chr1	1629	Pso01G38710.0
proto-chr1	1630	Pso10G05240.0			proto-chr1	1630	Pso01G38720.0
proto-chr1	1631	Pso10G05250.0			proto-chr1	1631	Pso01G38730.0
proto-chr1	1632	Pso10G05270.0			proto-chr1	1632	Pso01G38740.0
proto-chr1	1633	Pso10G05260.0			proto-chr1	1633	Pso01G38750.0
proto-chr1	1634	Pso10G05290.0			proto-chr1	1634	Pso01G38760.0
proto-chr1	1635	Pso02G43000.0			proto-chr1	1635	Pso01G38770.0
proto-chr1	1636	Pso10G05300.0			proto-chr1	1636	Pso01G38790.0
proto-chr1	1637	Pso10G05310.0			proto-chr1	1637	Pso01G38800.0
proto-chr1	1638	Pso02G42970.0			proto-chr1	1638	Pso01G38810.0
proto-chr1	1639	Pso10G05330.0			proto-chr1	1639	Pso01G38820.0
proto-chr1	1640	Pso10G05320.0			proto-chr1	1640	Pso01G38830.0
proto-chr1	1641	Pso10G05340.0			proto-chr1	1641	Pso01G38850.0
proto-chr1	1642	Pso02G42930.0			proto-chr1	1642	Pso01G38860.0
proto-chr1	1643	Pso10G05350.0			proto-chr1	1643	Pso01G38870.0
proto-chr1	1644	Pso10G05370.0			proto-chr1	1644	Pso01G38880.0
proto-chr1	1645	Pso10G05360.0			proto-chr1	1645	Pso01G38890.0
proto-chr1	1646	Pso10G05380.0			proto-chr1	1646	Pso01G38900.0
proto-chr1	1647	Pso10G05390.0			proto-chr1	1647	Pso01G38910.0
proto-chr1	1648	Pso10G05430.0			proto-chr1	1648	Pso01G38920.0
proto-chr1	1649	Pso10G05440.0			proto-chr1	1649	Pso01G38930.0
proto-chr1	1650	Pso10G05450.0			proto-chr1	1650	Pso01G38940.0
proto-chr1	1651	Pso10G05470.0			proto-chr1	1651	Pso01G38950.0
proto-chr1	1652	Pso10G05460.0			proto-chr1	1652	Pso01G38970.0
proto-chr1	1653	Pso10G05480.0			proto-chr1	1653	Pso01G38960.0
proto-chr1	1654	Pso10G05490.0			proto-chr1	1654	Pso01G38980.0
proto-chr1	1655	Pso10G05220.0			proto-chr1	1655	Pso01G38990.0
proto-chr1	1656	Pso10G05210.0			proto-chr1	1656	Pso01G39000.0
proto-chr1	1657	Pso02G42780.0			proto-chr1	1657	Pso01G39020.0
proto-chr1	1658	Pso10G05200.0			proto-chr1	1658	Pso01G39040.0
proto-chr1	1659	Pso10G05190.0			proto-chr1	1659	Pso01G39050.0
proto-chr1	1660	Pso10G05170.0			proto-chr1	1660	Pso01G39060.0
proto-chr1	1661	Pso10G05160.0			proto-chr1	1661	Pso01G39070.0
proto-chr1	1662	Pso10G05150.0			proto-chr1	1662	Pso01G39820.0
proto-chr1	1663	Pso02G42720.0			proto-chr1	1663	Pso01G39840.0
proto-chr1	1664	Pso10G05140.0			proto-chr1	1664	Pso01G39860.0
proto-chr1	1665	Pso10G05130.0			proto-chr1	1665	Pso01G39790.0
proto-chr1	1666	Pso10G05120.0			proto-chr1	1666	Pso01G39810.0
proto-chr1	1667	Pso10G05110.0			proto-chr1	1667	Pso01G39870.0
proto-chr1	1668	Pso10G05100.0			proto-chr1	1668	Pso01G39880.0
proto-chr1	1669	Pso10G05090.0			proto-chr1	1669	Pso01G39890.0
proto-chr1	1670	Pso10G05080.0			proto-chr1	1670	Pso01G39900.0
proto-chr1	1671	Pso10G05070.0			proto-chr1	1671	Pso01G39920.0
proto-chr1	1672	Pso02G42570.0			proto-chr1	1672	Pso01G39930.0
proto-chr1	1673	Pso02G42560.0			proto-chr1	1673	Pso01G39940.0
proto-chr1	1674	Pso02G42550.0			proto-chr1	1674	Pso01G39950.0
proto-chr1	1675	Pso02G42540.0			proto-chr1	1675	Pso01G39960.0
proto-chr1	1676	Pso02G42530.0			proto-chr1	1676	Pso01G39980.0
proto-chr1	1677	Pso10G05050.0			proto-chr1	1677	Pso01G39990.0
proto-chr1	1678	Pso10G05060.0			proto-chr1	1678	Pso01G40000.0
proto-chr1	1679	Pso10G05030.0			proto-chr1	1679	Pso01G40020.0
proto-chr1	1680	Pso10G05020.0			proto-chr1	1680	Pso01G40030.0
proto-chr1	1681	Pso10G05010.0			proto-chr1	1681	Pso01G40040.0
proto-chr1	1682	Pso10G05000.0			proto-chr1	1682	Pso01G40050.0
proto-chr1	1683	Pso10G04970.0			proto-chr1	1683	Pso01G40060.0
proto-chr1	1684	Pso10G04960.0			proto-chr1	1684	Pso01G40070.0
proto-chr1	1685	Pso10G04950.0			proto-chr1	1685	Pso01G40080.0
proto-chr1	1686	Pso10G04940.0			proto-chr1	1686	Pso01G40090.0
proto-chr1	1687	Pso02G42410.0			proto-chr1	1687	Pso01G40100.0
proto-chr1	1688	Pso10G04930.0			proto-chr1	1688	Pso01G40110.0
proto-chr1	1689	Pso10G04920.0			proto-chr1	1689	Pso01G40130.0
proto-chr1	1690	Pso10G04910.0			proto-chr1	1690	Pso01G40120.0
proto-chr1	1691	Pso10G04900.0			proto-chr1	1691	Pso01G40140.0
proto-chr1	1692	Pso10G04880.0			proto-chr1	1692	Pso01G40150.0
proto-chr1	1693	Pso10G04870.0			proto-chr1	1693	Pso01G40180.0
proto-chr1	1694	Pso10G04860.0			proto-chr1	1694	Pso01G40190.0
proto-chr1	1695	Pso10G04850.0			proto-chr1	1695	Pso01G40200.0
proto-chr1	1696	Pso10G04840.0			proto-chr1	1696	Pso01G40210.0
proto-chr1	1697	Pso10G04820.0			proto-chr1	1697	Pso01G40220.0
proto-chr1	1698	Pso10G04810.0			proto-chr1	1698	Pso01G40230.0
proto-chr1	1699	Pso10G04800.0			proto-chr1	1699	Pso01G40240.0
proto-chr1	1700	Pso10G04790.0			proto-chr1	1700	Pso01G40250.0
proto-chr1	1701	Pso10G04780.0			proto-chr1	1701	Pso01G40260.0
proto-chr1	1702	Pso10G04770.0			proto-chr1	1702	Pso01G40270.0
proto-chr1	1703	Pso02G42240.0			proto-chr1	1703	Pso01G40280.0
proto-chr1	1704	Pso10G04760.0			proto-chr1	1704	Pso01G40290.0
proto-chr1	1705	Pso10G04750.0			proto-chr1	1705	Pso01G40310.0
proto-chr1	1706	Pso10G04740.0			proto-chr1	1706	Pso01G40320.0
proto-chr1	1707	Pso10G04730.0			proto-chr1	1707	Pso01G40340.0
proto-chr1	1708	Pso02G42180.0			proto-chr1	1708	Pso01G40350.0
proto-chr1	1709	Pso10G04720.0			proto-chr1	1709	Pso01G40360.0
proto-chr1	1710	Pso10G04710.0			proto-chr1	1710	Pso01G40370.0
proto-chr1	1711	Pso10G04690.0			proto-chr1	1711	Pso01G40380.0
proto-chr1	1712	Pso02G42120.0			proto-chr1	1712	Pso01G40390.0
proto-chr1	1713	Pso10G04680.0			proto-chr1	1713	Pso01G40400.0
proto-chr1	1714	Pso10G04670.0			proto-chr1	1714	Pso01G40410.0
proto-chr1	1715	Pso10G04660.0			proto-chr1	1715	Pso01G40420.0
proto-chr1	1716	Pso10G04650.0			proto-chr1	1716	Pso01G40440.0
proto-chr1	1717	Pso10G04630.0			proto-chr1	1717	Pso01G40450.0
proto-chr1	1718	Pso10G04610.0			proto-chr1	1718	Pso01G40460.0
proto-chr1	1719	Pso10G04600.0			proto-chr1	1719	Pso01G40470.0
proto-chr1	1720	Pso02G41480.0			proto-chr1	1720	Pso01G40480.0
proto-chr1	1721	Pso10G04580.0			proto-chr1	1721	Pso01G40500.0
proto-chr1	1722	Pso10G04570.0			proto-chr1	1722	Pso01G40520.0
proto-chr1	1723	Pso10G04560.0			proto-chr1	1723	Pso01G40530.0
proto-chr1	1724	Pso10G04550.0			proto-chr1	1724	Pso01G40590.0
proto-chr1	1725	Pso10G04540.0			proto-chr1	1725	Pso01G40600.0
proto-chr1	1726	Pso02G41520.0			proto-chr1	1726	Pso01G40610.0
proto-chr1	1727	Pso10G04520.0			proto-chr1	1727	Pso01G40620.0
proto-chr1	1728	Pso02G41540.0			proto-chr1	1728	Pso01G40640.0
proto-chr1	1729	Pso10G04510.0			proto-chr1	1729	Pso01G40650.0
proto-chr1	1730	Pso10G04500.0			proto-chr1	1730	Pso01G40670.0
proto-chr1	1731	Pso10G04480.0			proto-chr1	1731	Pso01G40680.0
proto-chr1	1732	Pso10G04470.0			proto-chr1	1732	Pso01G40690.0
proto-chr1	1733	Pso02G41600.0			proto-chr1	1733	Pso01G40710.0
proto-chr1	1734	Pso10G04460.0			proto-chr1	1734	Pso01G40720.0
proto-chr1	1735	Pso10G04450.0			proto-chr1	1735	Pso01G40730.0
proto-chr1	1736	Pso10G04440.0			proto-chr1	1736	Pso01G40740.0
proto-chr1	1737	Pso10G04430.0			proto-chr1	1737	Pso01G40750.0
proto-chr1	1738	Pso10G04420.0			proto-chr1	1738	Pso01G40760.0
proto-chr1	1739	Pso10G04410.0			proto-chr1	1739	Pso01G40770.0
proto-chr1	1740	Pso10G04400.0			proto-chr1	1740	Pso01G40780.0
proto-chr1	1741	Pso10G04390.0			proto-chr1	1741	Pso01G40790.0
proto-chr1	1742	Pso10G04380.0			proto-chr1	1742	Pso01G40800.0
proto-chr1	1743	Pso10G04370.0			proto-chr1	1743	Pso01G40820.0
proto-chr1	1744	Pso10G04360.0			proto-chr1	1744	Pso01G40830.0
proto-chr1	1745	Pso10G04350.0			proto-chr1	1745	Pso01G40840.0
proto-chr1	1746	Pso10G04340.0			proto-chr1	1746	Pso01G40850.0
proto-chr1	1747	Pso10G04330.0			proto-chr1	1747	Pso01G40870.0
proto-chr1	1748	Pso10G04320.0			proto-chr1	1748	Pso01G40880.0
proto-chr1	1749	Pso10G04310.0			proto-chr1	1749	Pso01G40890.0
proto-chr1	1750	Pso10G04300.0			proto-chr1	1750	Pso01G40900.0
proto-chr1	1751	Pso10G04290.0			proto-chr1	1751	Pso01G40910.0
proto-chr1	1752	Pso10G04280.0			proto-chr1	1752	Pso01G40930.0
proto-chr1	1753	Pso10G04270.0			proto-chr1	1753	Pso01G40940.0
proto-chr1	1754	Pso10G04260.0			proto-chr1	1754	Pso01G40960.0
proto-chr1	1755	Pso10G04250.0			proto-chr1	1755	Pso01G40970.0
proto-chr1	1756	Pso10G04230.0			proto-chr1	1756	Pso01G40980.0
proto-chr1	1757	Pso10G04220.0			proto-chr1	1757	Pso01G41020.0
proto-chr1	1758	Pso10G04210.0			proto-chr1	1758	Pso01G41040.0
proto-chr1	1759	Pso10G04200.0			proto-chr1	1759	Pso01G41050.0
proto-chr1	1760	Pso10G04190.0			proto-chr1	1760	Pso01G41060.0
proto-chr1	1761	Pso10G04180.0			proto-chr1	1761	Pso01G41070.0
proto-chr1	1762	Pso10G04170.0			proto-chr1	1762	Pso01G41080.0
proto-chr1	1763	Pso10G04160.0			proto-chr1	1763	Pso01G41090.0
proto-chr1	1764	Pso10G04150.0			proto-chr1	1764	Pso01G41100.0
proto-chr1	1765	Pso10G04070.0			proto-chr1	1765	Pso01G41110.0
proto-chr1	1766	Pso10G04060.0			proto-chr1	1766	Pso01G41120.0
proto-chr1	1767	Pso10G04050.0			proto-chr1	1767	Pso01G41130.0
proto-chr1	1768	Pso02G41870.0			proto-chr1	1768	Pso01G41140.0
proto-chr1	1769	Pso10G04040.0			proto-chr1	1769	Pso01G41150.0
proto-chr1	1770	Pso10G04030.0			proto-chr1	1770	Pso01G41160.0
proto-chr1	1771	Pso02G41910.0			proto-chr1	1771	Pso01G41170.0
proto-chr1	1772	Pso10G04020.0			proto-chr1	1772	Pso01G41180.0
proto-chr1	1773	Pso10G04010.0			proto-chr1	1773	Pso01G41190.0
proto-chr1	1774	Pso02G41960.0			proto-chr1	1774	Pso01G41200.0
proto-chr1	1775	Pso10G04000.0			proto-chr1	1775	Pso01G41210.0
proto-chr1	1776	Pso10G03990.0			proto-chr1	1776	Pso01G41220.0
proto-chr1	1777	Pso10G03980.0			proto-chr1	1777	Pso01G41230.0
proto-chr1	1778	Pso10G03970.0			proto-chr1	1778	Pso01G41240.0
proto-chr1	1779	Pso10G03960.0			proto-chr1	1779	Pso01G41310.0
proto-chr1	1780	Pso10G03950.0			proto-chr1	1780	Pso01G41320.0
proto-chr1	1781	Pso10G03940.0			proto-chr1	1781	Pso01G41260.0
proto-chr1	1782	Pso10G03930.0			proto-chr1	1782	Pso01G41250.0
proto-chr1	1783	Pso10G03920.0			proto-chr1	1783	Pso01G41330.0
proto-chr1	1784	Pso10G03910.0			proto-chr1	1784	Pso01G41340.0
proto-chr1	1785	Pso10G03900.0			proto-chr1	1785	Pso01G41350.0
proto-chr1	1786	Pso02G42070.0			proto-chr1	1786	Pso01G41360.0
proto-chr1	1787	Pso10G03890.0			proto-chr1	1787	Pso01G41370.0
proto-chr1	1788	Pso10G03860.0			proto-chr1	1788	Pso01G41420.0
proto-chr1	1789	Pso10G03840.0			proto-chr1	1789	Pso01G41430.0
proto-chr1	1790	Pso10G03830.0			proto-chr1	1790	Pso01G41440.0
proto-chr1	1791	Pso10G03820.0			proto-chr1	1791	Pso01G41450.0
proto-chr1	1792	Pso10G03810.0			proto-chr1	1792	Pso01G41460.0
proto-chr1	1793	Pso10G03790.0			proto-chr1	1793	Pso01G41470.0
proto-chr1	1794	Pso10G03780.0			proto-chr1	1794	Pso01G41480.0
proto-chr1	1795	Pso10G03770.0			proto-chr1	1795	Pso01G41490.0
proto-chr1	1796	Pso10G03760.0			proto-chr1	1796	Pso01G41520.0
proto-chr1	1797	Pso10G03740.0			proto-chr1	1797	Pso01G41530.0
proto-chr1	1798	Pso02G41340.0			proto-chr1	1798	Pso01G41540.0
proto-chr1	1799	Pso10G03730.0			proto-chr1	1799	Pso01G41570.0
proto-chr1	1800	Pso10G03850.0			proto-chr1	1800	Pso01G41580.0
proto-chr1	1801	Pso02G41300.0			proto-chr1	1801	Pso01G41590.0
proto-chr1	1802	Pso02G41260.0			proto-chr1	1802	Pso01G41610.0
proto-chr1	1803	Pso02G41250.0			proto-chr1	1803	Pso01G41620.0
proto-chr1	1804	Pso02G41240.0			proto-chr1	1804	Pso01G41630.0
proto-chr1	1805	Pso02G41230.0			proto-chr1	1805	Pso01G41640.0
proto-chr1	1806	Pso10G03700.0			proto-chr1	1806	Pso01G41650.0
proto-chr1	1807	Pso10G03690.0			proto-chr1	1807	Pso01G41670.0
proto-chr1	1808	Pso10G03680.0			proto-chr1	1808	Pso01G41680.0
proto-chr1	1809	Pso02G41200.0			proto-chr1	1809	Pso01G41690.0
proto-chr1	1810	Pso10G03670.0			proto-chr1	1810	Pso01G41700.0
proto-chr1	1811	Pso10G03660.0			proto-chr1	1811	Pso01G41710.0
proto-chr1	1812	Pso10G03650.0			proto-chr1	1812	Pso01G41740.0
proto-chr1	1813	Pso10G03640.0			proto-chr1	1813	Pso01G41750.0
proto-chr1	1814	Pso10G03630.0			proto-chr1	1814	Pso01G41780.0
proto-chr1	1815	Pso10G03620.0			proto-chr1	1815	Pso01G41790.0
proto-chr1	1816	Pso10G03610.0			proto-chr1	1816	Pso01G41800.0
proto-chr1	1817	Pso10G03600.0			proto-chr1	1817	Pso01G41830.0
proto-chr1	1818	Pso10G03590.0			proto-chr1	1818	Pso01G41840.0
proto-chr1	1819	Pso10G03570.0			proto-chr1	1819	Pso01G41850.0
proto-chr1	1820	Pso10G03580.0			proto-chr1	1820	Pso01G41860.0
proto-chr1	1821	Pso10G03540.0			proto-chr1	1821	Pso01G41870.0
proto-chr1	1822	Pso02G41090.0			proto-chr1	1822	Pso01G41880.0
proto-chr1	1823	Pso10G03530.0			proto-chr1	1823	Pso01G41890.0
proto-chr1	1824	Pso10G03520.0			proto-chr1	1824	Pso01G41900.0
proto-chr1	1825	Pso10G03510.0			proto-chr1	1825	Pso01G41910.0
proto-chr1	1826	Pso10G03500.0			proto-chr1	1826	Pso01G41920.0
proto-chr1	1827	Pso10G03490.0			proto-chr1	1827	Pso01G41930.0
proto-chr1	1828	Pso10G03480.0			proto-chr1	1828	Pso01G41940.0
proto-chr1	1829	Pso10G03470.0			proto-chr1	1829	Pso01G41950.0
proto-chr1	1830	Pso02G41000.0			proto-chr1	1830	Pso01G41960.0
proto-chr1	1831	Pso10G03450.0			proto-chr1	1831	Pso01G41970.0
proto-chr1	1832	Pso10G03440.0			proto-chr1	1832	Pso01G41980.0
proto-chr1	1833	Pso10G03430.0			proto-chr1	1833	Pso01G41990.0
proto-chr1	1834	Pso10G03420.0			proto-chr1	1834	Pso01G42000.0
proto-chr1	1835	Pso02G40970.0			proto-chr1	1835	Pso01G42010.0
proto-chr1	1836	Pso10G03410.0			proto-chr1	1836	Pso01G42020.0
proto-chr1	1837	Pso10G03400.0			proto-chr1	1837	Pso01G42030.0
proto-chr1	1838	Pso02G40940.0			proto-chr1	1838	Pso01G42050.0
proto-chr1	1839	Pso10G03380.0			proto-chr1	1839	Pso01G42060.0
proto-chr1	1840	Pso10G03370.0			proto-chr1	1840	Pso01G42070.0
proto-chr1	1841	Pso10G03360.0			proto-chr1	1841	Pso01G42080.0
proto-chr1	1842	Pso10G03350.0			proto-chr1	1842	Pso01G42090.0
proto-chr1	1843	Pso10G03330.0			proto-chr1	1843	Pso01G42100.0
proto-chr1	1844	Pso10G03310.0			proto-chr1	1844	Pso01G42110.0
proto-chr1	1845	Pso10G03300.0			proto-chr1	1845	Pso01G42120.0
proto-chr1	1846	Pso10G03280.0			proto-chr1	1846	Pso01G42130.0
proto-chr1	1847	Pso02G40860.0			proto-chr1	1847	Pso01G42140.0
proto-chr1	1848	Pso10G03270.0			proto-chr1	1848	Pso01G42150.0
proto-chr1	1849	Pso02G40840.0			proto-chr1	1849	Pso01G42160.0
proto-chr1	1850	Pso10G03260.0			proto-chr1	1850	Pso01G42170.0
proto-chr1	1851	Pso10G03250.0			proto-chr1	1851	Pso01G42180.0
proto-chr1	1852	Pso10G03240.0			proto-chr1	1852	Pso01G42200.0
proto-chr1	1853	Pso10G03230.0			proto-chr1	1853	Pso01G42210.0
proto-chr1	1854	Pso10G03220.0			proto-chr1	1854	Pso01G42220.0
proto-chr1	1855	Pso10G03210.0			proto-chr1	1855	Pso01G42230.0
proto-chr1	1856	Pso10G03200.0			proto-chr1	1856	Pso01G42240.0
proto-chr1	1857	Pso10G03190.0			proto-chr1	1857	Pso01G42250.0
proto-chr1	1858	Pso10G03180.0			proto-chr1	1858	Pso01G42280.0
proto-chr1	1859	Pso10G03170.0			proto-chr1	1859	Pso01G42290.0
proto-chr1	1860	Pso10G03160.0			proto-chr1	1860	Pso01G42300.0
proto-chr1	1861	Pso10G03150.0			proto-chr1	1861	Pso01G42310.0
proto-chr1	1862	Pso10G03140.0			proto-chr1	1862	Pso01G42320.0
proto-chr1	1863	Pso10G03130.0			proto-chr1	1863	Pso01G42330.0
proto-chr1	1864	Pso10G03120.0			proto-chr1	1864	Pso01G42380.0
proto-chr1	1865	Pso10G03110.0			proto-chr1	1865	Pso01G42390.0
proto-chr1	1866	Pso10G03100.0			proto-chr1	1866	Pso01G42410.0
proto-chr1	1867	Pso02G40630.0			proto-chr1	1867	Pso01G42420.0
proto-chr1	1868	Pso10G03070.0			proto-chr1	1868	Pso01G42450.0
proto-chr1	1869	Pso02G39920.0			proto-chr1	1869	Pso01G42460.0
proto-chr1	1870	Pso02G39900.0			proto-chr1	1870	Pso01G42470.0
proto-chr1	1871	Pso02G39890.0			proto-chr1	1871	Pso01G42480.0
proto-chr1	1872	Pso02G39880.0			proto-chr1	1872	Pso01G42490.0
proto-chr1	1873	Pso02G39870.0			proto-chr1	1873	Pso01G42500.0
proto-chr1	1874	Pso02G39860.0			proto-chr1	1874	Pso01G42530.0
proto-chr1	1875	Pso02G39850.0			proto-chr1	1875	Pso01G41270.0
proto-chr1	1876	Pso02G39840.0			proto-chr1	1876	Pso01G42560.0
proto-chr1	1877	Pso02G39830.0			proto-chr1	1877	Pso01G42540.0
proto-chr1	1878	Pso02G39820.0			proto-chr1	1878	Pso01G41280.0
proto-chr1	1879	Pso02G39810.0			proto-chr1	1879	Pso01G42570.0
proto-chr1	1880	Pso02G39790.0			proto-chr1	1880	Pso01G41300.0
proto-chr1	1881	Pso02G39780.0			proto-chr1	1881	Pso01G42600.0
proto-chr1	1882	Pso02G39770.0			proto-chr1	1882	Pso01G42610.0
proto-chr1	1883	Pso02G39760.0			proto-chr1	1883	Pso01G42620.0
proto-chr1	1884	Pso02G39750.0			proto-chr1	1884	Pso01G42630.0
proto-chr1	1885	Pso02G39740.0			proto-chr1	1885	Pso01G42640.0
proto-chr1	1886	Pso02G39730.0			proto-chr1	1886	Pso01G42650.0
proto-chr1	1887	Pso02G39720.0			proto-chr1	1887	Pso01G42660.0
proto-chr1	1888	Pso02G39710.0			proto-chr1	1888	Pso01G42680.0
proto-chr1	1889	Pso02G39700.0			proto-chr1	1889	Pso01G42700.0
proto-chr1	1890	Pso02G39690.0			proto-chr1	1890	Pso01G42710.0
proto-chr1	1891	Pso02G39680.0			proto-chr1	1891	Pso01G42720.0
proto-chr1	1892	Pso02G39670.0			proto-chr1	1892	Pso01G42730.0
proto-chr1	1893	Pso02G39650.0			proto-chr1	1893	Pso01G42740.0
proto-chr1	1894	Pso02G39640.0			proto-chr1	1894	Pso01G42760.0
proto-chr1	1895	Pso02G39610.0			proto-chr1	1895	Pso01G42780.0
proto-chr1	1896	Pso02G39620.0			proto-chr1	1896	Pso01G42800.0
proto-chr1	1897	Pso02G39600.0			proto-chr1	1897	Pso01G42810.0
proto-chr1	1898	Pso02G39590.0			proto-chr1	1898	Pso01G42820.0
proto-chr1	1899	Pso02G53520.0			proto-chr1	1899	Pso01G42830.0
proto-chr1	1900	Pso02G53530.0			proto-chr1	1900	Pso01G42840.0
proto-chr1	1901	Pso02G53540.0			proto-chr1	1901	Pso01G42850.0
proto-chr1	1902	Pso02G39550.0			proto-chr1	1902	Pso01G42860.0
proto-chr1	1903	Pso02G53570.0			proto-chr1	1903	Pso01G42870.0
proto-chr1	1904	Pso02G39530.0			proto-chr1	1904	Pso01G42880.0
proto-chr1	1905	Pso02G53580.0			proto-chr1	1905	Pso01G42890.0
proto-chr1	1906	Pso02G53590.0			proto-chr1	1906	Pso01G42900.0
proto-chr1	1907	Pso02G53600.0			proto-chr1	1907	Pso01G42910.0
proto-chr1	1908	Pso02G53610.0			proto-chr1	1908	Pso01G42920.0
proto-chr1	1909	Pso02G53620.0			proto-chr1	1909	Pso01G42930.0
proto-chr1	1910	Pso02G53630.0			proto-chr1	1910	Pso01G42950.0
proto-chr1	1911	Pso02G53640.0			proto-chr1	1911	Pso01G42960.0
proto-chr1	1912	Pso02G53650.0			proto-chr1	1912	Pso01G42980.0
proto-chr1	1913	Pso02G53680.0			proto-chr1	1913	Pso01G42990.0
proto-chr1	1914	Pso02G53690.0			proto-chr1	1914	Pso01G43000.0
proto-chr1	1915	Pso02G53700.0			proto-chr1	1915	Pso01G43010.0
proto-chr1	1916	Pso02G53730.0			proto-chr1	1916	Pso01G43020.0
proto-chr1	1917	Pso02G53740.0			proto-chr1	1917	Pso01G43060.0
proto-chr1	1918	Pso02G53750.0			proto-chr1	1918	Pso01G43070.0
proto-chr1	1919	Pso02G53760.0			proto-chr1	1919	Pso01G43080.0
proto-chr1	1920	Pso02G53780.0			proto-chr1	1920	Pso01G43090.0
proto-chr1	1921	Pso02G53800.0			proto-chr1	1921	Pso01G43100.0
proto-chr1	1922	Pso02G53810.0			proto-chr1	1922	Pso01G43120.0
proto-chr1	1923	Pso02G53830.0			proto-chr1	1923	Pso01G43110.0
proto-chr1	1924	Pso02G53840.0			proto-chr1	1924	Pso01G43130.0
proto-chr1	1925	Pso02G39270.0			proto-chr1	1925	Pso01G43160.0
proto-chr1	1926	Pso02G53870.0			proto-chr1	1926	Pso01G43170.0
proto-chr1	1927	Pso02G53880.0			proto-chr1	1927	Pso01G43190.0
proto-chr1	1928	Pso02G53890.0			proto-chr1	1928	Pso01G43200.0
proto-chr1	1929	Pso02G53900.0			proto-chr1	1929	Pso01G43210.0
proto-chr1	1930	Pso02G53910.0			proto-chr1	1930	Pso01G43220.0
proto-chr1	1931	Pso02G53920.0			proto-chr1	1931	Pso01G43230.0
proto-chr1	1932	Pso02G53930.0			proto-chr1	1932	Pso01G43240.0
proto-chr1	1933	Pso02G53940.0			proto-chr1	1933	Pso01G43250.0
proto-chr1	1934	Pso02G39200.0			proto-chr1	1934	Pso01G43260.0
proto-chr1	1935	Pso02G39190.0			proto-chr1	1935	Pso01G43270.0
proto-chr1	1936	Pso02G53960.0			proto-chr1	1936	Pso01G43290.0
proto-chr1	1937	Pso02G53970.0			proto-chr1	1937	Pso01G43300.0
proto-chr1	1938	Pso02G39150.0			proto-chr1	1938	Pso01G43280.0
proto-chr1	1939	Pso02G53980.0			proto-chr1	1939	Pso01G43320.0
proto-chr1	1940	Pso02G53990.0			proto-chr1	1940	Pso01G43310.0
proto-chr1	1941	Pso02G54000.0			proto-chr1	1941	Pso01G43330.0
proto-chr1	1942	Pso02G54550.0			proto-chr1	1942	Pso01G43340.0
proto-chr1	1943	Pso02G39090.0			proto-chr1	1943	Pso01G43350.0
proto-chr1	1944	Pso02G54010.0			proto-chr1	1944	Pso01G43360.0
proto-chr1	1945	Pso02G39410.0			proto-chr1	1945	Pso01G43370.0
proto-chr1	1946	Pso02G54030.0			proto-chr1	1946	Pso01G43380.0
proto-chr1	1947	Pso02G39050.0			proto-chr1	1947	Pso01G43390.0
proto-chr1	1948	Pso02G54060.0			proto-chr1	1948	Pso01G43420.0
proto-chr1	1949	Pso02G54070.0			proto-chr1	1949	Pso01G43440.0
proto-chr1	1950	Pso02G54080.0			proto-chr1	1950	Pso01G43450.0
proto-chr1	1951	Pso02G54090.0			proto-chr1	1951	Pso01G43470.0
proto-chr1	1952	Pso02G54100.0			proto-chr1	1952	Pso01G43480.0
proto-chr1	1953	Pso02G54140.0			proto-chr1	1953	Pso01G43510.0
proto-chr1	1954	Pso02G54160.0			proto-chr1	1954	Pso01G43520.0
proto-chr1	1955	Pso02G54170.0			proto-chr1	1955	Pso01G43530.0
proto-chr1	1956	Pso02G54180.0			proto-chr1	1956	Pso01G43540.0
proto-chr1	1957	Pso02G54190.0			proto-chr1	1957	Pso01G43560.0
proto-chr1	1958	Pso02G54200.0			proto-chr1	1958	Pso01G43570.0
proto-chr1	1959	Pso02G38910.0			proto-chr1	1959	Pso01G43580.0
proto-chr1	1960	Pso02G38900.0			proto-chr1	1960	Pso01G43590.0
proto-chr1	1961	Pso02G54250.0			proto-chr1	1961	Pso01G43600.0
proto-chr1	1962	Pso02G38890.0			proto-chr1	1962	Pso01G43620.0
proto-chr1	1963	Pso02G54260.0			proto-chr1	1963	Pso01G43630.0
proto-chr1	1964	Pso02G54270.0			proto-chr1	1964	Pso01G43640.0
proto-chr1	1965	Pso02G54280.0			proto-chr1	1965	Pso01G43660.0
proto-chr1	1966	Pso02G54290.0			proto-chr1	1966	Pso01G43670.0
proto-chr1	1967	Pso02G54300.0			proto-chr1	1967	Pso01G43680.0
proto-chr1	1968	Pso02G38830.0			proto-chr1	1968	Pso01G43690.0
proto-chr1	1969	Pso02G54330.0			proto-chr1	1969	Pso01G43700.0
proto-chr1	1970	Pso02G54390.0			proto-chr1	1970	Pso01G43720.0
proto-chr1	1971	Pso02G54400.0			proto-chr1	1971	Pso01G43730.0
proto-chr1	1972	Pso02G54410.0			proto-chr1	1972	Pso01G43740.0
proto-chr1	1973	Pso02G54420.0			proto-chr1	1973	Pso01G43750.0
proto-chr1	1974	Pso02G54450.0			proto-chr1	1974	Pso01G43760.0
proto-chr1	1975	Pso02G38750.0			proto-chr1	1975	Pso01G43770.0
proto-chr1	1976	Pso02G54460.0			proto-chr1	1976	Pso01G43780.0
proto-chr1	1977	Pso02G54470.0			proto-chr1	1977	Pso01G43790.0
proto-chr1	1978	Pso02G54490.0			proto-chr1	1978	Pso01G43800.0
proto-chr1	1979	Pso02G54500.0			proto-chr1	1979	Pso01G43810.0
proto-chr1	1980	Pso02G54510.0			proto-chr1	1980	Pso01G43820.0
proto-chr1	1981	Pso02G54520.0			proto-chr1	1981	Pso01G43830.0
proto-chr1	1982	Pso02G54530.0			proto-chr1	1982	Pso01G43840.0
proto-chr1	1983	Pso02G38680.0			proto-chr1	1983	Pso01G43860.0
proto-chr1	1984	Pso02G54580.0			proto-chr1	1984	Pso01G43870.0
proto-chr1	1985	Pso02G54590.0			proto-chr1	1985	Pso01G43890.0
proto-chr1	1986	Pso02G54600.0			proto-chr1	1986	Pso01G43880.0
proto-chr1	1987	Pso02G54610.0			proto-chr1	1987	Pso01G43920.0
proto-chr1	1988	Pso02G54620.0			proto-chr1	1988	Pso01G43900.0
proto-chr1	1989	Pso02G54650.0			proto-chr1	1989	Pso01G43930.0
proto-chr1	1990	Pso02G38600.0			proto-chr1	1990	Pso01G43940.0
proto-chr1	1991	Pso02G54660.0			proto-chr1	1991	Pso01G43970.0
proto-chr1	1992	Pso02G54670.0			proto-chr1	1992	Pso01G43990.0
proto-chr1	1993	Pso02G54680.0			proto-chr1	1993	Pso01G44010.0
proto-chr1	1994	Pso02G54690.0			proto-chr1	1994	Pso01G44020.0
proto-chr1	1995	Pso02G54700.0			proto-chr1	1995	Pso01G44030.0
proto-chr1	1996	Pso02G54710.0			proto-chr1	1996	Pso01G44040.0
[truncated: 25,359 more rows]
