# Supplementary material for: Three chromosome-scale Papaver genomes reveal punctuated patchwork evolution of the morphinan and noscapine biosynthesis pathway
Source: Nat Commun. 2021 Oct 15;12:6030. doi: 10.1038/s41467-021-26330-8 (PMC8521590; doi:10.1038/s41467-021-26330-8)
Supplement: Supplementary file 15 — Source Data [file 41467_2021_26330_MOESM15_ESM.zip › Source Data/Fig. 3a, Supplementary Fig. 25 The syntenic relationships in the donor and recipient loci.xlsx]

## Sheet: Sheet1
The syntenic relationships in the donor and recipient loci
orange backgrounds indicate the syntenic relations show in supplementary Fig. 25
P. somniferum vs P. somniferum, acceptor loci							P. somniferum vs P. somniferum, donor loci
## Alignment 541: score=323.0 e_value=7.4e-16 N=8 chr4&chr8 plus							## Alignment 335: score=20433.0 e_value=0 N=424 chr2&chr2 minus
541- 0:	Pso04G00410.0	Pso08G00510.0	0				…...
541- 1:	Pso04G00440.0	Pso08G00520.0	0				335-135:	Pso02G34070.0	Pso02G59600.0	0
541- 2:	Pso04G00450.0	Pso08G00530.0	2e-111				335-136:	Pso02G34080.0	Pso02G59590.0	0
541- 3:	Pso04G00640.0	Pso08G00690.0	0				335-137:	Pso02G34100.0	Pso02G59580.0	2e-95
541- 4:	Pso04G00720.0	Pso08G00790.0	0				335-138:	Pso02G34130.0	Pso02G59560.0	3e-112
541- 5:	Pso04G00830.0	Pso08G00920.0	0				335-139:	Pso02G34160.0	Pso02G59450.0	2e-94
541- 6:	Pso04G01060.0	Pso08G01080.0	8e-84				335-140:	Pso02G34180.0	Pso02G59440.0	1e-83
541- 7:	Pso04G01210.0	Pso08G01200.0	0				335-141:	Pso02G34190.0	Pso02G59430.0	0
							335-142:	Pso02G34210.0	Pso02G59420.0	0
P. setigerum vs P. setigerum, acceptor loci							335-143:	Pso02G34320.0	Pso02G59360.0	0
## Alignment 1484: score=16895.0 e_value=0 N=354 chr15&chr8 minus							…...
…...
1484- 17:	Pse15G00460.0	Pse08G45790.0	1e-97				P. setigerum vs P. setigerum, donor loci
1484- 18:	Pse15G00630.0	Pse08G45740.0	0				## Alignment 247: score=9636.0 e_value=0 N=202 chr1&chr7 plus
1484- 19:	Pse15G00640.0	Pse08G45720.0	0				…...
1484- 20:	Pse15G00650.0	Pse08G45710.0	6e-122				247-132:	Pse01G13780.0	Pse07G44820.0	0
1484- 21:	Pse15G00660.0	Pse08G45690.0	7e-123				247-133:	Pse01G13810.0	Pse07G44840.0	0
1484- 22:	Pse15G00670.0	Pse08G45680.0	0				247-134:	Pse01G13820.0	Pse07G44850.0	2e-167
1484- 23:	Pse15G00680.0	Pse08G45670.0	1e-110				247-135:	Pse01G13890.0	Pse07G44880.0	2e-179
1484- 24:	Pse15G00700.0	Pse08G45650.0	1e-77				247-136:	Pse01G13950.0	Pse07G44900.0	2e-77
…...							247-137:	Pse01G14050.0	Pse07G44930.0	0
							247-138:	Pse01G14060.0	Pse07G44950.0	0
P. setigerum vs P. setigerum, acceptor loci							247-139:	Pse01G14070.0	Pse07G44960.0	0
## Alignment 1490: score=15598.0 e_value=0 N=325 chr16&chr17 plus							…
…...
1490- 4:	Pse16G12900.0	Pse17G00060.0	6e-59				P. setigerum vs P. setigerum, donor loci
1490- 5:	Pse16G12910.0	Pse17G00070.0	0				## Alignment 42: score=26910.0 e_value=0 N=558 chr1&chr11 plus
1490- 6:	Pse16G12930.0	Pse17G00100.0	1e-127				…...
1490- 7:	Pse16G12940.0	Pse17G00120.0	3e-121				42-294:	Pse01G39790.0	Pse11G05070.0	4e-41
1490- 8:	Pse16G12950.0	Pse17G00130.0	0				42-295:	Pse01G39870.0	Pse11G05090.0	0
1490- 9:	Pse16G12960.0	Pse17G00140.0	0				42-296:	Pse01G39880.0	Pse11G05100.0	0
1490- 10:	Pse16G12970.0	Pse17G00150.0	0				42-297:	Pse01G39890.0	Pse11G05120.0	0
1490- 11:	Pse16G13120.0	Pse17G00200.0	0				42-298:	Pse01G39900.0	Pse11G05130.0	1e-65
1490- 12:	Pse16G13140.0	Pse17G00230.0	3e-87				42-299:	Pse01G39920.0	Pse11G05140.0	2e-124
1490- 13:	Pse16G13210.0	Pse17G00240.0	4e-90				42-300:	Pse01G39930.0	Pse11G05150.0	0
1490- 14:	Pse16G13220.0	Pse17G00250.0	0				42-301:	Pse01G39950.0	Pse11G05170.0	4e-113
…...							42-302:	Pse01G39970.0	Pse11G05230.0	4e-180
							42-303:	Pse01G39980.0	Pse11G05250.0	0
P. setigerum vs P. somniferum, acceptor loci							42-304:	Pse01G40030.0	Pse11G05290.0	0
## Alignment 864: score=113917.0 e_value=0 N=2316 chr15&chr4 plus							…...
…...
864- 13:	Pse15G00570.0	Pso04G00340.0	0				P. setigerum vs P. somniferum, donor loci
864- 14:	Pse15G00580.0	Pso04G00350.0	4e-13				## Alignment 60: score=175890.0 e_value=0 N=3572 chr1&chr2 minus
864- 15:	Pse15G00590.0	Pso04G00370.0	0				…...
864- 16:	Pse15G00630.0	Pso04G00400.0	0				60-1302:	Pse01G39840.0	Pso02G34240.0	9e-137
864- 17:	Pse15G00640.0	Pso04G00410.0	0				60-1303:	Pse01G39880.0	Pso02G34210.0	0
864- 18:	Pse15G00650.0	Pso04G00420.0	0				60-1304:	Pse01G39890.0	Pso02G34190.0	0
864- 19:	Pse15G00660.0	Pso04G00430.0	0				60-1305:	Pse01G39910.0	Pso02G34180.0	3e-97
864- 20:	Pse15G00670.0	Pso04G00440.0	0				60-1306:	Pse01G39920.0	Pso02G34170.0	3e-142
864- 21:	Pse15G00680.0	Pso04G00450.0	1e-117				60-1307:	Pse01G39930.0	Pso02G34160.0	0
864- 22:	Pse15G00700.0	Pso04G00470.0	2e-78				60-1308:	Pse01G39950.0	Pso02G34150.0	0
…...							60-1309:	Pse01G39960.0	Pso02G34140.0	0
							60-1310:	Pse01G39980.0	Pso02G34130.0	0
P. setigerum vs P. somniferum, acceptor loci							60-1311:	Pse01G40010.0	Pso02G34100.0	2e-161
## Alignment 987: score=17525.0 e_value=0 N=365 chr16&chr8 plus							60-1312:	Pse01G40030.0	Pso02G34080.0	0
…...							…...
987- 23:	Pse16G12900.0	Pso08G00400.0	2e-59
987- 24:	Pse16G12910.0	Pso08G00410.0	0				P. setigerum vs P. somniferum, donor loci
987- 25:	Pse16G12920.0	Pso08G00420.0	0				## Alignment 61: score=53569.0 e_value=0 N=1095 chr1&chr2 minus
987- 26:	Pse16G12930.0	Pso08G00450.0	2e-144				…...
987- 27:	Pse16G12960.0	Pso08G00480.0	0				61-695:	Pse01G13780.0	Pso02G59600.0	0
987- 28:	Pse16G12970.0	Pso08G00490.0	0				61-696:	Pse01G13810.0	Pso02G59590.0	0
987- 29:	Pse16G13120.0	Pso08G00510.0	0				61-697:	Pse01G13830.0	Pso02G59580.0	0
987- 30:	Pse16G13210.0	Pso08G00520.0	2e-162				61-698:	Pse01G13850.0	Pso02G59570.0	1e-98
987- 31:	Pse16G13250.0	Pso08G00550.0	9e-129				61-699:	Pse01G13860.0	Pso02G59560.0	2e-166
…...							61-700:	Pse01G13890.0	Pso02G59530.0	0
							61-701:	Pse01G13930.0	Pso02G59500.0	8e-144
P. setigerum vs P. rhoeas, acceptor loci							61-702:	Pse01G13970.0	Pso02G59490.0	6e-37
## Alignment 873: score=1424.0 e_value=8.7e-113 N=30 chr17&chr3 minus							61-703:	Pse01G14010.0	Pso02G59470.0	6e-46
…...							61-704:	Pse01G14020.0	Pso02G59450.0	1e-93
873- 4:	Pse17G00060.0	Prh03G43420.0	5e-63				61-705:	Pse01G14040.0	Pso02G59440.0	2e-155
873- 5:	Pse17G00070.0	Prh03G43410.0	0				61-706:	Pse01G14050.0	Pso02G59430.0	0
873- 6:	Pse17G00080.0	Prh03G43350.0	3e-86				61-707:	Pse01G14060.0	Pso02G59420.0	0
873- 7:	Pse17G00090.0	Prh03G43340.0	5e-33				61-708:	Pse01G14070.0	Pso02G59410.0	0
873- 8:	Pse17G00100.0	Prh03G43330.0	1e-136				…...
873- 9:	Pse17G00120.0	Prh03G43310.0	3e-122
873- 10:	Pse17G00130.0	Prh03G43300.0	0				P. setigerum vs P. rhoeas, donor loci
873- 11:	Pse17G00140.0	Prh03G43290.0	0				## Alignment 319: score=20324.0 e_value=0 N=421 chr11&chr7 plus
873- 12:	Pse17G00200.0	Prh03G43170.0	0				…...
873- 13:	Pse17G00240.0	Prh03G43140.0	0				319-287:	Pse11G05070.0	Prh07G31950.0	0
873- 14:	Pse17G00250.0	Prh03G43030.0	0				319-288:	Pse11G05090.0	Prh07G31980.0	0
…...							319-289:	Pse11G05100.0	Prh07G31990.0	0
							319-290:	Pse11G05120.0	Prh07G32000.0	0
							319-291:	Pse11G05140.0	Prh07G32010.0	4e-131
P. setigerum vs P. setigerum, acceptor loci							319-292:	Pse11G05150.0	Prh07G32020.0	0
## Alignment 1635: score=17075.0 e_value=0 N=356 chr16&chr8 minus							319-293:	Pse11G05200.0	Prh07G32030.0	0
…...							319-294:	Pse11G05210.0	Prh07G32040.0	2e-109
1635- 16:	Pse16G12960.0	Pse08G45810.0	0				319-295:	Pse11G05230.0	Prh07G32070.0	0
1635- 17:	Pse16G12970.0	Pse08G45790.0	0				319-296:	Pse11G05240.0	Prh07G32080.0	2e-101
1635- 18:	Pse16G13110.0	Pse08G45750.0	6e-59				319-297:	Pse11G05250.0	Prh07G32090.0	0
1635- 19:	Pse16G13210.0	Pse08G45680.0	2e-173				319-298:	Pse11G05270.0	Prh07G32110.0	0
1635- 20:	Pse16G13240.0	Pse08G45660.0	5e-51				…...
1635- 21:	Pse16G13250.0	Pse08G45650.0	9e-129
1635- 22:	Pse16G13270.0	Pse08G45630.0	0				P. setigerum vs P. setigerum, donor loci
1635- 23:	Pse16G13290.0	Pse08G45620.0	0				## Alignment 58: score=20639.0 e_value=0 N=428 chr1&chr11 minus
1635- 24:	Pse16G13300.0	Pse08G45610.0	0				…...
1635- 25:	Pse16G13310.0	Pse08G45600.0	0				58-139:	Pse01G13780.0	Pse11G05310.0	0
1635- 26:	Pse16G13320.0	Pse08G45590.0	3e-77				58-140:	Pse01G13810.0	Pse11G05290.0	0
1635- 27:	Pse16G13340.0	Pse08G45570.0	0				58-141:	Pse01G13850.0	Pse11G05260.0	2e-71
1635- 28:	Pse16G13360.0	Pse08G45560.0	2e-88				58-142:	Pse01G13860.0	Pse11G05250.0	2e-103
…...							58-143:	Pse01G13940.0	Pse11G05240.0	2e-106
							58-144:	Pse01G13970.0	Pse11G05220.0	1e-19
P. setigerum vs P. setigerum, acceptor loci							58-145:	Pse01G14020.0	Pse11G05150.0	2e-84
## Alignment 1635: score=17075.0 e_value=0 N=356 chr16&chr8 minus							58-146:	Pse01G14030.0	Pse11G05140.0	2e-95
…...							58-147:	Pse01G14050.0	Pse11G05120.0	0
1737- 9:	Pse17G00130.0	Pse08G45820.0	0				58-148:	Pse01G14060.0	Pse11G05100.0	0
1737- 10:	Pse17G00140.0	Pse08G45810.0	0				58-149:	Pse01G14070.0	Pse11G05090.0	0
1737- 11:	Pse17G00150.0	Pse08G45790.0	0				58-150:	Pse01G14090.0	Pse11G05070.0	2e-06
1737- 12:	Pse17G00240.0	Pse08G45680.0	4e-71				…...
1737- 13:	Pse17G00280.0	Pse08G45650.0	8e-65
1737- 14:	Pse17G00300.0	Pse08G45630.0	0				P. setigerum vs P. setigerum, donor loci
1737- 15:	Pse17G00330.0	Pse08G45620.0	0				## Alignment 9: score=17300.0 e_value=0 N=357 chr1&chr1 minus
1737- 16:	Pse17G00340.0	Pse08G45610.0	0				…...
1737- 17:	Pse17G00350.0	Pse08G45600.0	0				9- 27:	Pse01G13780.0	Pse01G40050.0	0
…...							9- 28:	Pse01G13810.0	Pse01G40030.0	0
							9- 29:	Pse01G13830.0	Pse01G40010.0	8e-81
P. setigerum vs P. setigerum, acceptor loci							9- 30:	Pse01G13930.0	Pse01G39990.0	0
## Alignment 1390: score=32578.0 e_value=0 N=676 chr15&chr17 plus							9- 31:	Pse01G13950.0	Pse01G39970.0	2e-149
1390- 0:	Pse15G00320.0	Pse17G00010.0	2e-47				9- 32:	Pse01G14020.0	Pse01G39930.0	1e-81
1390- 1:	Pse15G00330.0	Pse17G00020.0	0				9- 33:	Pse01G14030.0	Pse01G39920.0	3e-100
1390- 2:	Pse15G00350.0	Pse17G00040.0	0				9- 34:	Pse01G14040.0	Pse01G39910.0	4e-79
1390- 3:	Pse15G00360.0	Pse17G00050.0	0				9- 35:	Pse01G14050.0	Pse01G39890.0	0
1390- 4:	Pse15G00370.0	Pse17G00060.0	1e-65				9- 36:	Pse01G14060.0	Pse01G39880.0	0
1390- 5:	Pse15G00380.0	Pse17G00070.0	0				9- 37:	Pse01G14070.0	Pse01G39870.0	5e-179
1390- 6:	Pse15G00420.0	Pse17G00100.0	5e-132				9- 38:	Pse01G14090.0	Pse01G39800.0	9e-09
1390- 7:	Pse15G00430.0	Pse17G00120.0	5e-125				…...
1390- 8:	Pse15G00440.0	Pse17G00130.0	0
1390- 9:	Pse15G00450.0	Pse17G00140.0	0				P. setigerum vs P. setigerum, donor loci
1390- 10:	Pse15G00460.0	Pse17G00150.0	1e-92				## Alignment 305: score=4743.0 e_value=0 N=99 chr1&chr7 minus
1390- 11:	Pse15G00500.0	Pse17G00170.0	1e-65				…...
1390- 12:	Pse15G00670.0	Pse17G00240.0	4e-67				305- 60:	Pse01G39870.0	Pse07G44960.0	0
1390- 13:	Pse15G00700.0	Pse17G00280.0	2e-38				305- 61:	Pse01G39880.0	Pse07G44950.0	0
1390- 14:	Pse15G00720.0	Pse17G00300.0	0				305- 62:	Pse01G39890.0	Pse07G44930.0	0
1390- 15:	Pse15G00730.0	Pse17G00310.0	6e-161				305- 63:	Pse01G39900.0	Pse07G44920.0	5e-69
…...							305- 64:	Pse01G39970.0	Pse07G44900.0	4e-102
							305- 65:	Pse01G40010.0	Pse07G44860.0	6e-94
P. setigerum vs P. setigerum, acceptor loci							305- 66:	Pse01G40030.0	Pse07G44840.0	0
## Alignment 1381: score=17895.0 e_value=0 N=373 chr15&chr16 plus							305- 67:	Pse01G40050.0	Pse07G44820.0	0
…							…...
1381- 31:	Pse15G00440.0	Pse16G12950.0	0
1381- 32:	Pse15G00450.0	Pse16G12960.0	0				P. setigerum vs P. setigerum, donor loci
1381- 33:	Pse15G00460.0	Pse16G12970.0	2e-98				## Alignment 756: score=18541.0 e_value=0 N=388 chr11&chr7 minus
1381- 34:	Pse15G00670.0	Pse16G13210.0	7e-170				…...
1381- 35:	Pse15G00700.0	Pse16G13250.0	1e-99				756- 53:	Pse11G05090.0	Pse07G44960.0	4e-170
1381- 36:	Pse15G00720.0	Pse16G13270.0	0				756- 54:	Pse11G05100.0	Pse07G44950.0	0
1381- 37:	Pse15G00740.0	Pse16G13280.0	0				756- 55:	Pse11G05120.0	Pse07G44930.0	0
1381- 38:	Pse15G00750.0	Pse16G13290.0	0				756- 56:	Pse11G05130.0	Pse07G44920.0	4e-65
1381- 39:	Pse15G00760.0	Pse16G13300.0	0				756- 57:	Pse11G05240.0	Pse07G44910.0	9e-102
1381- 40:	Pse15G00770.0	Pse16G13310.0	0				756- 58:	Pse11G05270.0	Pse07G44880.0	0
1381- 41:	Pse15G00790.0	Pse16G13320.0	1e-80				756- 59:	Pse11G05290.0	Pse07G44840.0	0
1381- 42:	Pse15G00800.0	Pse16G13340.0	0				756- 60:	Pse11G05310.0	Pse07G44820.0	0
1381- 43:	Pse15G00810.0	Pse16G13360.0	6e-89				…...
…
							P. setigerum vs P. somniferum, donor loci
P. setigerum vs P. somniferum, acceptor loci							## Alignment 362: score=13513.0 e_value=0 N=281 chr11&chr2 minus
## Alignment 2943: score=24114.0 e_value=0 N=493 chr8&chr8 minus							…...
…...							362-132:	Pse11G05070.0	Pso02G34280.0	0
2943-466:	Pse08G45650.0	Pso08G00550.0	0				362-133:	Pse11G05100.0	Pso02G34210.0	0
2943-467:	Pse08G45660.0	Pso08G00540.0	1e-56				362-134:	Pse11G05120.0	Pso02G34190.0	0
2943-468:	Pse08G45670.0	Pso08G00530.0	9e-134				362-135:	Pse11G05140.0	Pso02G34170.0	2e-125
2943-469:	Pse08G45680.0	Pso08G00520.0	0				362-136:	Pse11G05150.0	Pso02G34160.0	0
2943-470:	Pse08G45720.0	Pso08G00510.0	0				362-137:	Pse11G05210.0	Pso02G34150.0	2e-113
2943-471:	Pse08G45780.0	Pso08G00500.0	0				362-138:	Pse11G05230.0	Pso02G34090.0	1e-103
2943-472:	Pse08G45790.0	Pso08G00490.0	0				362-139:	Pse11G05290.0	Pso02G34080.0	0
2943-473:	Pse08G45810.0	Pso08G00480.0	0				362-140:	Pse11G05310.0	Pso02G34070.0	0
2943-474:	Pse08G45840.0	Pso08G00470.0	2e-134				…...
2943-475:	Pse08G45850.0	Pso08G00450.0	1e-149
2943-476:	Pse08G45860.0	Pso08G00440.0	1e-40				P. setigerum vs P. somniferum, donor loci
2943-477:	Pse08G45870.0	Pso08G00430.0	1e-146				## Alignment 2670: score=13541.0 e_value=0 N=285 chr7&chr2 plus
2943-478:	Pse08G45880.0	Pso08G00420.0	0				…...
2943-479:	Pse08G45900.0	Pso08G00410.0	0				2670-226:	Pse07G44820.0	Pso02G34070.0	0
2943-480:	Pse08G45910.0	Pso08G00400.0	3e-76				2670-227:	Pse07G44840.0	Pso02G34080.0	0
…...							2670-228:	Pse07G44850.0	Pso02G34090.0	0
							2670-229:	Pse07G44930.0	Pso02G34190.0	0
P. setigerum vs P. somniferum, acceptor loci							2670-230:	Pse07G44950.0	Pso02G34210.0	0
## Alignment 910: score=17696.0 e_value=0 N=370 chr15&chr8 plus							2670-231:	Pse07G44970.0	Pso02G34260.0	9e-99
…...							…...
910- 24:	Pse15G00370.0	Pso08G00400.0	6e-65
910- 25:	Pse15G00380.0	Pso08G00410.0	0				P. setigerum vs P. somniferum, donor loci
910- 26:	Pse15G00410.0	Pso08G00420.0	0				## Alignment 37: score=21061.0 e_value=0 N=438 chr1&chr2 plus
910- 27:	Pse15G00420.0	Pso08G00450.0	3e-124				…...
910- 28:	Pse15G00450.0	Pso08G00480.0	0				37-127:	Pse01G13780.0	Pso02G34070.0	0
910- 29:	Pse15G00460.0	Pso08G00490.0	4e-88				37-128:	Pse01G13810.0	Pso02G34080.0	0
910- 30:	Pse15G00540.0	Pso08G00500.0	1e-53				37-129:	Pse01G13820.0	Pso02G34090.0	3e-169
910- 31:	Pse15G00640.0	Pso08G00510.0	0				37-130:	Pse01G13830.0	Pso02G34100.0	4e-81
910- 32:	Pse15G00670.0	Pso08G00520.0	0				37-131:	Pse01G13860.0	Pso02G34130.0	4e-104
910- 33:	Pse15G00680.0	Pso08G00530.0	2e-111				37-132:	Pse01G14020.0	Pso02G34160.0	8e-82
910- 34:	Pse15G00700.0	Pso08G00550.0	4e-78				37-133:	Pse01G14030.0	Pso02G34170.0	1e-97
910- 35:	Pse15G00710.0	Pso08G00560.0	0				37-134:	Pse01G14040.0	Pso02G34180.0	3e-77
…...							37-135:	Pse01G14050.0	Pso02G34190.0	0
							37-136:	Pse01G14060.0	Pso02G34210.0	0
P. setigerum vs P. somniferum, acceptor loci							37-137:	Pse01G14080.0	Pso02G34280.0	4e-45
## Alignment 1096: score=32148.0 e_value=0 N=667 chr17&chr8 plus							…...
1096- 0:	Pse17G00010.0	Pso08G00330.0	6e-47
1096- 1:	Pse17G00040.0	Pso08G00380.0	0				P. setigerum vs P. somniferum, donor loci
1096- 2:	Pse17G00050.0	Pso08G00390.0	0				## Alignment 331: score=18592.0 e_value=0 N=386 chr11&chr2 plus
1096- 3:	Pse17G00060.0	Pso08G00400.0	5e-72				…...
1096- 4:	Pse17G00070.0	Pso08G00410.0	0				331-254:	Pse11G05090.0	Pso02G59410.0	0
1096- 5:	Pse17G00080.0	Pso08G00430.0	7e-87				331-255:	Pse11G05100.0	Pso02G59420.0	0
1096- 6:	Pse17G00090.0	Pso08G00440.0	2e-38				331-256:	Pse11G05120.0	Pso02G59430.0	0
1096- 7:	Pse17G00100.0	Pso08G00450.0	6e-123				331-257:	Pse11G05220.0	Pso02G59490.0	1e-19
1096- 8:	Pse17G00140.0	Pso08G00480.0	0				331-258:	Pse11G05230.0	Pso02G59500.0	3e-98
1096- 9:	Pse17G00150.0	Pso08G00490.0	0				331-259:	Pse11G05270.0	Pso02G59530.0	0
1096- 10:	Pse17G00240.0	Pso08G00520.0	6e-64				331-260:	Pse11G05290.0	Pso02G59590.0	0
1096- 11:	Pse17G00280.0	Pso08G00550.0	4e-65				331-261:	Pse11G05310.0	Pso02G59600.0	0
1096- 12:	Pse17G00330.0	Pso08G00590.0	0				…...
1096- 13:	Pse17G00340.0	Pso08G00600.0	0
…...							P. setigerum vs P. somniferum, donor loci
							## Alignment 2724: score=8226.0 e_value=0 N=173 chr7&chr2 minus
P. setigerum vs P. somniferum, acceptor loci							…...
## Alignment 2887: score=17021.0 e_value=0 N=356 chr8&chr4 minus							2724-111:	Pse07G44820.0	Pso02G59600.0	0
......							2724-112:	Pse07G44840.0	Pso02G59590.0	0
2887-336:	Pse08G45630.0	Pso04G00480.0	0				2724-113:	Pse07G44880.0	Pso02G59530.0	0
2887-337:	Pse08G45650.0	Pso04G00470.0	0				2724-114:	Pse07G44930.0	Pso02G59430.0	0
2887-338:	Pse08G45670.0	Pso04G00450.0	8e-111				2724-115:	Pse07G44950.0	Pso02G59420.0	0
2887-339:	Pse08G45680.0	Pso04G00440.0	0				2724-116:	Pse07G44960.0	Pso02G59410.0	0
2887-340:	Pse08G45690.0	Pso04G00430.0	7e-122				2724-117:	Pse07G44990.0	Pso02G59370.0	5e-175
2887-341:	Pse08G45710.0	Pso04G00420.0	6e-120				…...
2887-342:	Pse08G45720.0	Pso04G00410.0	0
2887-343:	Pse08G45740.0	Pso04G00290.0	0				P. setigerum vs P. somniferum, donor loci
…...							## Alignment 38: score=20268.0 e_value=0 N=421 chr1&chr2 plus
							…...
P. setigerum vs P. somniferum, acceptor loci							38-282:	Pse01G39870.0	Pso02G59410.0	2e-179
## Alignment 937: score=17060.0 e_value=0 N=355 chr16&chr4 plus							38-283:	Pse01G39880.0	Pso02G59420.0	0
…...							38-284:	Pse01G39890.0	Pso02G59430.0	0
937- 12:	Pse16G13020.0	Pso04G00230.0	0				38-285:	Pse01G39910.0	Pso02G59440.0	2e-79
937- 13:	Pse16G13150.0	Pso04G00290.0	0				38-286:	Pse01G39970.0	Pso02G59500.0	9e-93
937- 14:	Pse16G13160.0	Pso04G00320.0	0				38-287:	Pse01G40010.0	Pso02G59580.0	2e-95
937- 15:	Pse16G13210.0	Pso04G00440.0	3e-164				38-288:	Pse01G40030.0	Pso02G59590.0	0
937- 16:	Pse16G13250.0	Pso04G00470.0	6e-129				38-289:	Pse01G40050.0	Pso02G59600.0	0
937- 17:	Pse16G13280.0	Pso04G00500.0	0				…...
937- 18:	Pse16G13290.0	Pso04G00510.0	0
937- 19:	Pse16G13300.0	Pso04G00520.0	0				P. somniferum vs P. rhoeas, donor loci
937- 20:	Pse16G13310.0	Pso04G00530.0	0				## Alignment 383: score=18836.0 e_value=0 N=389 chr2&chr7 minus
…...							…...
							383- 25:	Pso02G34070.0	Prh07G32180.0	0
P. setigerum vs P. somniferum, acceptor loci							383- 26:	Pso02G34090.0	Prh07G32070.0	1e-105
## Alignment 1045: score=30445.0 e_value=0 N=633 chr17&chr4 plus							383- 27:	Pso02G34140.0	Prh07G32030.0	0
…...							383- 28:	Pso02G34160.0	Prh07G32020.0	0
1045- 9:	Pse17G00160.0	Pso04G00250.0	7e-69				383- 29:	Pso02G34170.0	Prh07G32010.0	0
1045- 10:	Pse17G00230.0	Pso04G00330.0	0				383- 30:	Pso02G34190.0	Prh07G32000.0	0
1045- 11:	Pse17G00240.0	Pso04G00440.0	3e-66				383- 31:	Pso02G34210.0	Prh07G31990.0	0
1045- 12:	Pse17G00280.0	Pso04G00470.0	4e-63				383- 32:	Pso02G34250.0	Prh07G31970.0	7e-41
1045- 13:	Pse17G00320.0	Pso04G00500.0	0				…...
1045- 14:	Pse17G00330.0	Pso04G00510.0	0
1045- 15:	Pse17G00340.0	Pso04G00520.0	0				P. somniferum vs P. rhoeas, donor loci
1045- 16:	Pse17G00350.0	Pso04G00530.0	0				## Alignment 346: score=19731.0 e_value=0 N=410 chr2&chr7 plus
1045- 17:	Pse17G00360.0	Pso04G00550.0	4e-99				…...
…...							346-283:	Pso02G59410.0	Prh07G31980.0	0
							346-284:	Pso02G59420.0	Prh07G31990.0	0
P. somniferum vs P. rhoeas, acceptor loci							346-285:	Pso02G59430.0	Prh07G32000.0	0
## Alignment 981: score=2219.0 e_value=3e-189 N=47 chr8&chr3 minus							346-286:	Pso02G59440.0	Prh07G32060.0	1e-56
…...							346-287:	Pso02G59500.0	Prh07G32070.0	1e-98
981- 26:	Pso08G00400.0	Prh03G43420.0	6e-62				346-288:	Pso02G59530.0	Prh07G32110.0	0
981- 27:	Pso08G00410.0	Prh03G43410.0	0				346-289:	Pso02G59600.0	Prh07G32180.0	0
981- 28:	Pso08G00420.0	Prh03G43360.0	3e-84				…...
981- 29:	Pso08G00430.0	Prh03G43350.0	3e-118
981- 30:	Pso08G00440.0	Prh03G43340.0	2e-32				P. setigerum vs P. rhoeas, donor loci
981- 31:	Pso08G00450.0	Prh03G43330.0	2e-122				## Alignment 2150: score=7853.0 e_value=0 N=165 chr7&chr7 minus
981- 32:	Pso08G00480.0	Prh03G43290.0	0				…...
981- 33:	Pso08G00490.0	Prh03G43250.0	8e-33				2150-111:	Pse07G44860.0	Prh07G32170.0	0
981- 34:	Pso08G00520.0	Prh03G43140.0	2e-165				2150-112:	Pse07G44880.0	Prh07G32110.0	0
981- 35:	Pso08G00550.0	Prh03G43100.0	0				2150-113:	Pse07G44930.0	Prh07G32000.0	0
981- 36:	Pso08G00560.0	Prh03G43030.0	0				2150-114:	Pse07G44950.0	Prh07G31990.0	0
…...							2150-115:	Pse07G44960.0	Prh07G31980.0	0
							2150-116:	Pse07G44970.0	Prh07G31960.0	6e-98
P. somniferum vs P. rhoeas, acceptor loci							…...
## Alignment 581: score=1578.0 e_value=1.7e-122 N=33 chr4&chr3 minus
…...							P. setigerum vs P. rhoeas, donor loci
581- 13:	Pso04G00320.0	Prh03G43200.0	0				## Alignment 55: score=19746.0 e_value=0 N=407 chr1&chr7 plus
581- 14:	Pso04G00340.0	Prh03G43180.0	0				…...
581- 15:	Pso04G00410.0	Prh03G43170.0	2e-67				55-369:	Pse01G39820.0	Prh07G31970.0	2e-39
581- 16:	Pso04G00440.0	Prh03G43140.0	4e-166				55-370:	Pse01G39870.0	Prh07G31980.0	5e-180
581- 17:	Pso04G00470.0	Prh03G43100.0	2e-171				55-371:	Pse01G39880.0	Prh07G31990.0	0
…...							55-372:	Pse01G39890.0	Prh07G32000.0	0
							55-373:	Pse01G39920.0	Prh07G32010.0	5e-125
P. setigerum vs P. rhoeas, acceptor loci							55-374:	Pse01G39930.0	Prh07G32020.0	0
## Alignment 2231: score=1776.0 e_value=5.7e-142 N=37 chr8&chr3 plus							55-375:	Pse01G39960.0	Prh07G32030.0	0
…...							55-376:	Pse01G39970.0	Prh07G32070.0	0
2231- 11:	Pse08G45630.0	Prh03G43030.0	0				55-377:	Pse01G39980.0	Prh07G32090.0	0
2231- 12:	Pse08G45650.0	Prh03G43100.0	0				55-378:	Pse01G40010.0	Prh07G32170.0	1e-105
2231- 13:	Pse08G45680.0	Prh03G43140.0	7e-175				…...
2231- 14:	Pse08G45750.0	Prh03G43240.0	0
2231- 15:	Pse08G45800.0	Prh03G43270.0	5e-27				P. setigerum vs P. rhoeas, donor loci
2231- 16:	Pse08G45810.0	Prh03G43290.0	0				## Alignment 83: score=21477.0 e_value=0 N=446 chr1&chr7 minus
2231- 17:	Pse08G45820.0	Prh03G43300.0	0				…...
…...							83-131:	Pse01G13890.0	Prh07G32110.0	0
							83-132:	Pse01G13950.0	Prh07G32070.0	1e-152
P. setigerum vs P. rhoeas, acceptor loci							83-133:	Pse01G13960.0	Prh07G32060.0	2e-49
## Alignment 700: score=2364.0 e_value=2.8e-211 N=50 chr15&chr3 minus							83-134:	Pse01G14020.0	Prh07G32020.0	2e-84
…...							83-135:	Pse01G14030.0	Prh07G32010.0	1e-94
700- 32:	Pse15G00440.0	Prh03G43300.0	0				83-136:	Pse01G14050.0	Prh07G32000.0	0
700- 33:	Pse15G00450.0	Prh03G43290.0	0				83-137:	Pse01G14060.0	Prh07G31990.0	0
700- 34:	Pse15G00570.0	Prh03G43180.0	0				83-138:	Pse01G14070.0	Prh07G31980.0	0
700- 35:	Pse15G00670.0	Prh03G43140.0	3e-171				83-139:	Pse01G14080.0	Prh07G31950.0	2e-45
700- 36:	Pse15G00700.0	Prh03G43100.0	8e-65				…...
700- 37:	Pse15G00710.0	Prh03G43030.0	0
…...
P. setigerum vs P. rhoeas, acceptor loci
## Alignment 779: score=3969.0 e_value=0 N=83 chr16&chr3 minus
…..
779- 59:	Pse16G12910.0	Prh03G43410.0	0
779- 60:	Pse16G12930.0	Prh03G43330.0	3e-140
779- 61:	Pse16G12940.0	Prh03G43310.0	6e-127
779- 62:	Pse16G12950.0	Prh03G43300.0	0
779- 63:	Pse16G12960.0	Prh03G43290.0	0
779- 64:	Pse16G12980.0	Prh03G43250.0	3e-24
779- 65:	Pse16G13110.0	Prh03G43240.0	2e-55
779- 66:	Pse16G13160.0	Prh03G43200.0	0
779- 67:	Pse16G13170.0	Prh03G43150.0	0
779- 68:	Pse16G13180.0	Prh03G43130.0	0
779- 69:	Pse16G13220.0	Prh03G43110.0	0
…...
