# Supplementary material for: Three chromosome-scale Papaver genomes reveal punctuated patchwork evolution of the morphinan and noscapine biosynthesis pathway
Source: Nat Commun. 2021 Oct 15;12:6030. doi: 10.1038/s41467-021-26330-8 (PMC8521590; doi:10.1038/s41467-021-26330-8)
Supplement: Supplementary file 15 — Source Data [file 41467_2021_26330_MOESM15_ESM.zip › Source Data/Fig. 4a, Supplementary Figs. 27-35 Syntenic relatinoships associated with BIA genes.xlsx]

## Sheet: Sheet1
Syntenic relatinoships associated with BIA genes of three Papaver species
the highlighted syntenic relations are the synteny relations in Fig. 4 and Supplementary Figs. 27-35
PSSDR1
Prh03G45950.0	Pse16G13020.0					Pse16G13020.0	Pso04G00230.0
## Alignment 748: score=30760.0 e_value=3.6e-296 N=67						## Alignment 937: score=170600.0 e_value=0 N=355 chr16&chr4
......						......
748- 15:	Pse16G12770.0	Prh03G45780.0	0			937- 8:	Pse16G12950.0	Pso04G00120.0	0
748- 16:	Pse16G12780.0	Prh03G45810.0	0			937- 9:	Pse16G12960.0	Pso04G00130.0	0
748- 17:	Pse16G12790.0	Prh03G45820.0	2e-132			937- 10:	Pse16G12970.0	Pso04G00150.0	0
748- 18:	Pse16G12850.0	Prh03G45870.0	8e-102			937- 11:	Pse16G13000.0	Pso04G00200.0	1e-72
748- 19:	Pse16G13020.0	Prh03G45950.0	0			937- 12:	Pse16G13020.0	Pso04G00230.0	0
748- 20:	Pse16G13140.0	Prh03G45990.0	1e-66			937- 13:	Pse16G13150.0	Pso04G00290.0	0
748- 21:	Pse16G13160.0	Prh03G46000.0	0			937- 14:	Pse16G13160.0	Pso04G00320.0	0
748- 22:	Pse16G13220.0	Prh03G46090.0	0			937- 15:	Pse16G13210.0	Pso04G00440.0	3e-164
748- 23:	Pse16G13320.0	Prh03G46140.0	4e-71			937- 16:	Pse16G13250.0	Pso04G00470.0	6e-129
......						......
CYP82X1
Prh03G45970.0	Pse17G00170.0					Pso04G00250.0	Pse15G00490.0
## Alignment 837: score=34970.0 e_value=0 N=75 chr17&chr3 plus						## Alignment 864: score=1139170.0 e_value=0 N=2316 chr15&chr4 plus
837- 0:	Pse17G00170.0	Prh03G45970.0	0			......
837- 1:	Pse17G00230.0	Prh03G45990.0	0			864- 8:	Pse15G00440.0	Pso04G00120.0	0
837- 2:	Pse17G00310.0	Prh03G46060.0	4e-118			864- 9:	Pse15G00450.0	Pso04G00130.0	0
837- 3:	Pse17G00360.0	Prh03G46140.0	1e-91			864- 10:	Pse15G00460.0	Pso04G00140.0	3e-90
837- 4:	Pse17G00450.0	Prh03G46150.0	3e-39			864- 11:	Pse15G00470.0	Pso04G00150.0	0
837- 5:	Pse17G00590.0	Prh03G46180.0	0			864- 12:	Pse15G00490.0	Pso04G00250.0	2e-65
837- 6:	Pse17G00600.0	Prh03G46200.0	6e-25			864- 13:	Pse15G00570.0	Pso04G00340.0	0
837- 7:	Pse17G00620.0	Prh03G46230.0	0			864- 14:	Pse15G00580.0	Pso04G00350.0	4e-13
837- 8:	Pse17G00630.0	Prh03G46240.0	1e-107			864- 15:	Pse15G00590.0	Pso04G00370.0	0
......						......
PSMT1
Prh03G45990.0	Pse17G00230.0					Pse17G00230.0	Pse16G13140.0
## Alignment 837: score=34970.0 e_value=0 N=75 chr17&chr3 plus						## Alignment 1490: score=155980.0 e_value=0 N=325 chr16&chr17 plus
837- 0:	Pse17G00170.0	Prh03G45970.0	0			......
837- 1:	Pse17G00230.0	Prh03G45990.0	0			1490- 9:	Pse16G12960.0	Pse17G00140.0	0
837- 2:	Pse17G00310.0	Prh03G46060.0	4e-118			1490- 10:	Pse16G12970.0	Pse17G00150.0	0
837- 3:	Pse17G00360.0	Prh03G46140.0	1e-91			1490- 11:	Pse16G13120.0	Pse17G00200.0	0
837- 4:	Pse17G00450.0	Prh03G46150.0	3e-39			1490- 12:	Pse16G13140.0	Pse17G00230.0	3e-87
837- 5:	Pse17G00590.0	Prh03G46180.0	0			1490- 13:	Pse16G13210.0	Pse17G00240.0	4e-90
837- 6:	Pse17G00600.0	Prh03G46200.0	6e-25			1490- 14:	Pse16G13220.0	Pse17G00250.0	0
837- 7:	Pse17G00620.0	Prh03G46230.0	0			1490- 15:	Pse16G13250.0	Pse17G00280.0	3e-56
837- 8:	Pse17G00630.0	Prh03G46240.0	1e-107			1490- 16:	Pse16G13270.0	Pse17G00300.0	0
......						1490- 17:	Pse16G13280.0	Pse17G00320.0	0
						......
CYP719A21
Prh03G46000.0	Pse16G13160.0						Pse16G13160.0	Pso04G00320.0
## Alignment 748: score=30760.0 e_value=3.6e-296 N=67 chr16&chr3 plus							## Alignment 937: score=170600.0 e_value=0 N=355 chr16&chr4 plus
......							......
748- 17:	Pse16G12790.0	Prh03G45820.0	2e-132				937- 11:	Pse16G13000.0	Pso04G00200.0
748- 18:	Pse16G12850.0	Prh03G45870.0	8e-102				937- 12:	Pse16G13020.0	Pso04G00230.0
748- 19:	Pse16G13020.0	Prh03G45950.0	0				937- 13:	Pse16G13150.0	Pso04G00290.0
748- 20:	Pse16G13140.0	Prh03G45990.0	1e-66				937- 14:	Pse16G13160.0	Pso04G00320.0
748- 21:	Pse16G13160.0	Prh03G46000.0	0				937- 15:	Pse16G13210.0	Pso04G00440.0
748- 22:	Pse16G13220.0	Prh03G46090.0	0				937- 16:	Pse16G13250.0	Pso04G00470.0
748- 23:	Pse16G13320.0	Prh03G46140.0	4e-71				937- 17:	Pse16G13280.0	Pso04G00500.0
748- 24:	Pse16G13340.0	Prh03G46150.0	2e-39				937- 18:	Pse16G13290.0	Pso04G00510.0
......							......
SYLSYN
Prh03G43170.0	Pse17G00200.0						Pse17G00200.0	Pse16G13120.0						Pse16G13120.0	Pso08G00510.0						Pso08G00510.0	Pso04G00410.0					Pso04G00410.0	Pse15G00640.0					Pse15G00640.0	Pse08G45720.0
## Alignment 873: score=14240.0 e_value=8.7e-113 N=30							## Alignment 1490: score=155980.0 e_value=0 N=325 chr16&chr17 plus							## Alignment 987: score=175250.0 e_value=0 N=365 chr16&chr8 plus							## Alignment 541: score=3230.0 e_value=7.4e-16 N=8 chr4&chr8 plus						## Alignment 864: score=1139170.0 e_value=0 N=2316 chr15&chr4 plus						## Alignment 1484: score=168950.0 e_value=0 N=354 chr15&chr8 minus
......							......							......							541- 0:	Pso04G00410.0	Pso08G00510.0	0			......						......
873- 9:	Pse17G00120.0	Prh03G43310.0	3e-122				1490- 8:	Pse16G12950.0	Pse17G00130.0	0				987- 26:	Pse16G12930.0	Pso08G00450.0	2e-144				541- 1:	Pso04G00440.0	Pso08G00520.0	0			864- 14:	Pse15G00580.0	Pso04G00350.0	4e-13			1484- 16:	Pse15G00450.0	Pse08G45810.0	0
873- 10:	Pse17G00130.0	Prh03G43300.0	0				1490- 9:	Pse16G12960.0	Pse17G00140.0	0				987- 27:	Pse16G12960.0	Pso08G00480.0	0				541- 2:	Pso04G00450.0	Pso08G00530.0	2e-111			864- 15:	Pse15G00590.0	Pso04G00370.0	0			1484- 17:	Pse15G00460.0	Pse08G45790.0	1e-97
873- 11:	Pse17G00140.0	Prh03G43290.0	0				1490- 10:	Pse16G12970.0	Pse17G00150.0	0				987- 28:	Pse16G12970.0	Pso08G00490.0	0				541- 3:	Pso04G00640.0	Pso08G00690.0	0			864- 16:	Pse15G00630.0	Pso04G00400.0	0			1484- 18:	Pse15G00630.0	Pse08G45740.0	0
873- 12:	Pse17G00200.0	Prh03G43170.0	0				1490- 11:	Pse16G13120.0	Pse17G00200.0	0				987- 29:	Pse16G13120.0	Pso08G00510.0	0				541- 4:	Pso04G00720.0	Pso08G00790.0	0			864- 17:	Pse15G00640.0	Pso04G00410.0	0			1484- 19:	Pse15G00640.0	Pse08G45720.0	0
873- 13:	Pse17G00240.0	Prh03G43140.0	0				1490- 12:	Pse16G13140.0	Pse17G00230.0	3e-87				987- 30:	Pse16G13210.0	Pso08G00520.0	2e-162				541- 5:	Pso04G00830.0	Pso08G00920.0	0			864- 18:	Pse15G00650.0	Pso04G00420.0	0			1484- 20:	Pse15G00650.0	Pse08G45710.0	6e-122
873- 14:	Pse17G00250.0	Prh03G43030.0	0				1490- 13:	Pse16G13210.0	Pse17G00240.0	4e-90				987- 31:	Pse16G13250.0	Pso08G00550.0	9e-129				541- 6:	Pso04G01060.0	Pso08G01080.0	8e-84			864- 19:	Pse15G00660.0	Pso04G00430.0	0			1484- 21:	Pse15G00660.0	Pse08G45690.0	7e-123
873- 15:	Pse17G00320.0	Prh03G43020.0	0				1490- 14:	Pse16G13220.0	Pse17G00250.0	0				987- 32:	Pse16G13270.0	Pso08G00580.0	0				......						864- 20:	Pse15G00670.0	Pso04G00440.0	0			1484- 22:	Pse15G00670.0	Pse08G45680.0	0
......							1490- 15:	Pse16G13250.0	Pse17G00280.0	3e-56				987- 33:	Pse16G13290.0	Pso08G00590.0	0										864- 21:	Pse15G00680.0	Pso04G00450.0	1e-117			1484- 23:	Pse15G00680.0	Pse08G45670.0	1e-110
							......							......													......						......
SALR
Prh03G43140.0	Pse17G00240.0						Pse17G00240.0	Pse16G13210.0						Pse16G13210.0	Pso08G00520.0						Pso08G00520.0	Pso04G00440.0					Pso04G00440.0	Pse15G00670.0					Pse15G00670.0	Pse08G45680.0
## Alignment 852: score=3320.0 e_value=1.1e-10 N=7 chr17&chr3 plus							## Alignment 1490: score=155980.0 e_value=0 N=325 chr16&chr17 plus							## Alignment 987: score=175250.0 e_value=0 N=365 chr16&chr8 plus							## Alignment 541: score=3230.0 e_value=7.4e-16 N=8 chr4&chr8 plus						## Alignment 864: score=1139170.0 e_value=0 N=2316 chr15&chr4 plus						## Alignment 1484: score=168950.0 e_value=0 N=354 chr15&chr8 minus
852- 0:	Pse17G00160.0	Prh03G43030.0	3e-93				......							......							541- 0:	Pso04G00410.0	Pso08G00510.0	0			......						......
852- 1:	Pse17G00170.0	Prh03G43050.0	0				1490- 10:	Pse16G12970.0	Pse17G00150.0	0				987- 27:	Pse16G12960.0	Pso08G00480.0					541- 1:	Pso04G00440.0	Pso08G00520.0	0			864- 17:	Pse15G00640.0	Pso04G00410.0				1484- 19:	Pse15G00640.0	Pse08G45720.0	0
852- 2:	Pse17G00200.0	Prh03G43080.0	2e-179				1490- 11:	Pse16G13120.0	Pse17G00200.0	0				987- 28:	Pse16G12970.0	Pso08G00490.0					541- 2:	Pso04G00450.0	Pso08G00530.0	2e-111			864- 18:	Pse15G00650.0	Pso04G00420.0				1484- 20:	Pse15G00650.0	Pse08G45710.0	6e-122
852- 3:	Pse17G00240.0	Prh03G43140.0	4e-82				1490- 12:	Pse16G13140.0	Pse17G00230.0	3e-87				987- 29:	Pse16G13120.0	Pso08G00510.0					541- 3:	Pso04G00640.0	Pso08G00690.0	0			864- 19:	Pse15G00660.0	Pso04G00430.0				1484- 21:	Pse15G00660.0	Pse08G45690.0	7e-123
852- 4:	Pse17G00260.0	Prh03G43150.0	0				1490- 13:	Pse16G13210.0	Pse17G00240.0	4e-90				987- 30:	Pse16G13210.0	Pso08G00520.0					541- 4:	Pso04G00720.0	Pso08G00790.0	0			864- 20:	Pse15G00670.0	Pso04G00440.0				1484- 22:	Pse15G00670.0	Pse08G45680.0	0
852- 5:	Pse17G00300.0	Prh03G43160.0	0				1490- 14:	Pse16G13220.0	Pse17G00250.0	0				987- 31:	Pse16G13250.0	Pso08G00550.0					541- 5:	Pso04G00830.0	Pso08G00920.0	0			864- 21:	Pse15G00680.0	Pso04G00450.0				1484- 23:	Pse15G00680.0	Pse08G45670.0	1e-110
852- 6:	Pse17G00310.0	Prh03G43230.0	4e-122				1490- 15:	Pse16G13250.0	Pse17G00280.0	3e-56				987- 32:	Pse16G13270.0	Pso08G00580.0					541- 6:	Pso04G01060.0	Pso08G01080.0	8e-84			864- 22:	Pse15G00700.0	Pso04G00470.0				1484- 24:	Pse15G00700.0	Pse08G45650.0	1e-77
							1490- 16:	Pse16G13270.0	Pse17G00300.0	0				987- 33:	Pse16G13290.0	Pso08G00590.0					541- 7:	Pso04G01210.0	Pso08G01200.0	0			864- 23:	Pse15G00710.0	Pso04G00480.0				1484- 25:	Pse15G00720.0	Pse08G45630.0	0
							1490- 17:	Pse16G13280.0	Pse17G00320.0	0				987- 34:	Pse16G13300.0	Pso08G00600.0											864- 24:	Pse15G00740.0	Pso04G00500.0				1484- 26:	Pse15G00750.0	Pse08G45620.0	0
							......							......													......						......
THS
Pso08G00530.0	Pso04G00450.0						Pso04G00450.0	Pse15G00680.0						Pse15G00680.0	Pse08G45670.0
## Alignment 541: score=3230.0 e_value=7.4e-16 N=8 chr4&chr8 plus							## Alignment 864: score=1139170.0 e_value=0 N=2316 chr15&chr4 plus							## Alignment 1484: score=168950.0 e_value=0 N=354 chr15&chr8 minus
541- 0:	Pso04G00410.0	Pso08G00510.0	0				......							......
541- 1:	Pso04G00440.0	Pso08G00520.0	0				864- 17:	Pse15G00640.0	Pso04G00410.0	0				1484- 20:	Pse15G00650.0	Pse08G45710.0	6e-122
541- 2:	Pso04G00450.0	Pso08G00530.0	2e-111				864- 18:	Pse15G00650.0	Pso04G00420.0	0				1484- 21:	Pse15G00660.0	Pse08G45690.0	7e-123
541- 3:	Pso04G00640.0	Pso08G00690.0	0				864- 19:	Pse15G00660.0	Pso04G00430.0	0				1484- 22:	Pse15G00670.0	Pse08G45680.0	0
541- 4:	Pso04G00720.0	Pso08G00790.0	0				864- 20:	Pse15G00670.0	Pso04G00440.0	0				1484- 23:	Pse15G00680.0	Pse08G45670.0	1e-110
541- 5:	Pso04G00830.0	Pso08G00920.0	0				864- 21:	Pse15G00680.0	Pso04G00450.0	1e-117				1484- 24:	Pse15G00700.0	Pse08G45650.0	1e-77
......							864- 22:	Pse15G00700.0	Pso04G00470.0	2e-78				1484- 25:	Pse15G00720.0	Pse08G45630.0	0
							864- 23:	Pse15G00710.0	Pso04G00480.0	0				1484- 26:	Pse15G00750.0	Pse08G45620.0	0
							864- 24:	Pse15G00740.0	Pso04G00500.0	0				1484- 27:	Pse15G00760.0	Pse08G45610.0	0
							......							......
STORR
Pso04G00400.0	Pse15G00630.0						Pse15G00630.0	Pse08G45740.0
## Alignment 864: score=1139170.0 e_value=0 N=2316 chr15&chr4 plus							## Alignment 1484: score=168950.0 e_value=0 N=354 chr15&chr8 minus
......							......
864- 13:	Pse15G00570.0	Pso04G00340.0	0				1484- 15:	Pse15G00440.0	Pse08G45820.0	0
864- 14:	Pse15G00580.0	Pso04G00350.0	4e-13				1484- 16:	Pse15G00450.0	Pse08G45810.0	0
864- 15:	Pse15G00590.0	Pso04G00370.0	0				1484- 17:	Pse15G00460.0	Pse08G45790.0	1e-97
864- 16:	Pse15G00630.0	Pso04G00400.0	0				1484- 18:	Pse15G00630.0	Pse08G45740.0	0
864- 17:	Pse15G00640.0	Pso04G00410.0	0				1484- 19:	Pse15G00640.0	Pse08G45720.0	0
864- 18:	Pse15G00650.0	Pso04G00420.0	0				1484- 20:	Pse15G00650.0	Pse08G45710.0	6e-122
864- 19:	Pse15G00660.0	Pso04G00430.0	0				1484- 21:	Pse15G00660.0	Pse08G45690.0	7e-123
864- 20:	Pse15G00670.0	Pso04G00440.0	0				1484- 22:	Pse15G00670.0	Pse08G45680.0	0
......							......
SALAT
Pso04G00430.0	Pse15G00660.0						Pse15G00660.0	Pse08G45690.0
## Alignment 864: score=1139170.0 e_value=0 N=2316 chr15&chr4 plus							## Alignment 1484: score=168950.0 e_value=0 N=354 chr15&chr8 minus
......							......
864- 16:	Pse15G00630.0	Pso04G00400.0	0				1484- 19:	Pse15G00640.0	Pse08G45720.0	0
864- 17:	Pse15G00640.0	Pso04G00410.0	0				1484- 20:	Pse15G00650.0	Pse08G45710.0	6e-122
864- 18:	Pse15G00650.0	Pso04G00420.0	0				1484- 21:	Pse15G00660.0	Pse08G45690.0	7e-123
864- 19:	Pse15G00660.0	Pso04G00430.0	0				1484- 22:	Pse15G00670.0	Pse08G45680.0	0
864- 20:	Pse15G00670.0	Pso04G00440.0	0				1484- 23:	Pse15G00680.0	Pse08G45670.0	1e-110
864- 21:	Pse15G00680.0	Pso04G00450.0	1e-117				1484- 24:	Pse15G00700.0	Pse08G45650.0	1e-77
864- 22:	Pse15G00700.0	Pso04G00470.0	2e-78				......
......
Syntenic relatinoships associated with PSCXE1's original locus in three Papaver species in Supplementary Figure 31
PSCXE1
## Alignment 937: score=170600.0 e_value=0 N=355 chr16&chr4 plus
…...
937- 4:	Pse16G12910.0	Pso04G00050.0	0
937- 5:	Pse16G12920.0	Pso04G00080.0	0
937- 6:	Pse16G12930.0	Pso04G00090.0	2e-146
937- 7:	Pse16G12940.0	Pso04G00110.0	2e-73
937- 8:	Pse16G12950.0	Pso04G00120.0	0
937- 9:	Pse16G12960.0	Pso04G00130.0	0
937- 10:	Pse16G12970.0	Pso04G00150.0	0
937- 11:	Pse16G13000.0	Pso04G00200.0	1e-72
937- 12:	Pse16G13020.0	Pso04G00230.0	0
937- 13:	Pse16G13150.0	Pso04G00290.0	0
937- 14:	Pse16G13160.0	Pso04G00320.0	0
937- 15:	Pse16G13210.0	Pso04G00440.0	3e-164
…...
Syntenic relatinoships associated with PSMT2's original locus in three Papaver species in Supplementary Figure 32
PSMT2
Pse01G40610.0	Prh07G33140.0					Pse01G13080.0	Pse01G40610.0							Pse01G13080.0	Pso02G33600.0							Pso02G33600.0	Pso02G60190.0					Pse11G05890.0	Pso02G60190.0						Pse11G05890.0	Pse07G44350.0
## Alignment 59: score=51120.0 e_value=0 N=107 chr1&chr7 plus						## Alignment 9: score=173000.0 e_value=0 N=357 chr1&chr1 minus								## Alignment 52: score=4340.0 e_value=2.9e-24 N=9 chr1&chr2 plus								## Alignment 345: score=3330.0 e_value=1.7e-16 N=7 chr2&chr2 minus						## Alignment 331: score=185920.0 e_value=0 N=386 chr11&chr2 plus							## Alignment 756: score=185410.0 e_value=0 N=388 chr11&chr7 minus
59- 0:	Pse01G40600.0	Prh07G33130.0	4e-159			…...								…...								345- 0:	Pso02G33500.0	Pso02G60270.0	1e-179			…...							…...
59- 1:	Pse01G40610.0	Prh07G33140.0	0			9- 3:	Pse01G13010.0	Pse01G40690.0	0					52- 4:	Pse01G13030.0	Pso02G33560.0	0					345- 1:	Pso02G33510.0	Pso02G60250.0	0			331-281:	Pse11G05850.0	Pso02G60110.0	6e-162				756- 80:	Pse11G05820.0	Pse07G44410.0	0
59- 2:	Pse01G40620.0	Prh07G33160.0	0			9- 4:	Pse01G13020.0	Pse01G40680.0	0					52- 5:	Pse01G13040.0	Pso02G33570.0	3e-135					345- 2:	Pso02G33530.0	Pso02G60240.0	0			331-282:	Pse11G05860.0	Pso02G60130.0	1e-117				756- 81:	Pse11G05860.0	Pse07G44390.0	1e-117
59- 3:	Pse01G40630.0	Prh07G33180.0	4e-150			9- 5:	Pse01G13040.0	Pse01G40660.0	2e-142					52- 6:	Pse01G13070.0	Pso02G33590.0	0					345- 3:	Pso02G33550.0	Pso02G60230.0	0			331-283:	Pse11G05870.0	Pso02G60140.0	2e-54				756- 82:	Pse11G05870.0	Pse07G44360.0	8e-125
59- 4:	Pse01G40660.0	Prh07G33190.0	0			9- 6:	Pse01G13070.0	Pse01G40620.0	0					52- 7:	Pse01G13080.0	Pso02G33600.0	0					345- 4:	Pso02G33590.0	Pso02G60200.0	0			331-284:	Pse11G05890.0	Pso02G60190.0	0				756- 83:	Pse11G05890.0	Pse07G44350.0	0
59- 5:	Pse01G40670.0	Prh07G33200.0	0			9- 7:	Pse01G13080.0	Pse01G40610.0	0					52- 8:	Pse01G13210.0	Pso02G33720.0	2e-54					345- 5:	Pso02G33600.0	Pso02G60190.0	0			331-285:	Pse11G05920.0	Pso02G60200.0	0				756- 84:	Pse11G05920.0	Pse07G44340.0	2e-178
59- 6:	Pse01G40680.0	Prh07G33210.0	0			9- 8:	Pse01G13270.0	Pse01G40560.0	1e-16													345- 6:	Pso02G33720.0	Pso02G60090.0	2e-62			331-286:	Pse11G05960.0	Pso02G60230.0	0				756- 85:	Pse11G05940.0	Pse07G44290.0	1e-147
																												…...							756- 86:	Pse11G05950.0	Pse07G44280.0	0
																																			…...
Syntenic relatinoships associated with PSMT3's original locus in three Papaver species in Supplementary Figure 33
PSMT3
Pse20G07920.0	Prh04G36800.0					Pse20G07920.0	Pse04G11990.0						Pse04G11990.0	Pso05G43960.0						Pso01G11570.0	Pso05G43960.0					Pse05G48700.0	Pso01G11570.0							Pse16G08430.0	Pse05G48700.0
## Alignment 1266: score=29840.0 e_value=0 N=63 chr20&chr4 plus						## Alignment 2302: score=197980.0 e_value=0 N=415 chr20&chr4 plus							## Alignment 2223: score=73150.0 e_value=0 N=153 chr4&chr5 minus							## Alignment 52: score=70770.0 e_value=0 N=148 chr1&chr5 minus						## Alignment 2302: score=24490.0 e_value=1.1e-203 N=51 chr5&chr1 minus								## Alignment 1606: score=150600.0 e_value=0 N=311 chr16&chr5 minus
…...						…...							…...							…...						…...								…...
1266- 32:	Pse20G07890.0	Prh04G36760.0	8e-86			2302-379:	Pse20G07890.0	Pse04G11900.0	8e-41				2223-119:	Pse04G11910.0	Pso05G44040.0	1e-139				52-112:	Pso01G11520.0	Pso05G44040.0	6e-140			2302- 27:	Pse05G48650.0	Pso01G11630.0	0					1606-116:	Pse16G08390.0	Pse05G48800.0	6e-40
1266- 33:	Pse20G07900.0	Prh04G36770.0	0			2302-380:	Pse20G07900.0	Pse04G11910.0	0				2223-120:	Pse04G11920.0	Pso05G44030.0	2e-177				52-113:	Pso01G11530.0	Pso05G44030.0	2e-132			2302- 28:	Pse05G48660.0	Pso01G11590.0	0					1606-117:	Pse16G08400.0	Pse05G48790.0	0
1266- 34:	Pse20G07910.0	Prh04G36780.0	2e-41			2302-381:	Pse20G07910.0	Pse04G11920.0	0				2223-121:	Pse04G11980.0	Pso05G44020.0	0				52-114:	Pso01G11550.0	Pso05G44020.0	0			2302- 29:	Pse05G48690.0	Pso01G11580.0	0					1606-118:	Pse16G08420.0	Pse05G48750.0	0
1266- 35:	Pse20G07920.0	Prh04G36800.0	0			2302-382:	Pse20G07920.0	Pse04G11990.0	0				2223-122:	Pse04G11990.0	Pso05G43960.0	0				52-115:	Pso01G11570.0	Pso05G43960.0	0			2302- 30:	Pse05G48700.0	Pso01G11570.0	0					1606-119:	Pse16G08430.0	Pse05G48700.0	0
1266- 36:	Pse20G07940.0	Prh04G36810.0	0			2302-383:	Pse20G07940.0	Pse04G12000.0	0				2223-123:	Pse04G12000.0	Pso05G43950.0	0				52-116:	Pso01G11580.0	Pso05G43950.0	0			2302- 31:	Pse05G48750.0	Pso01G11550.0	0					1606-120:	Pse16G08440.0	Pse05G48690.0	0
1266- 37:	Pse20G07960.0	Prh04G36820.0	2e-70			2302-384:	Pse20G07960.0	Pse04G12010.0	4e-83				2223-124:	Pse04G12010.0	Pso05G43930.0	0				52-117:	Pso01G11590.0	Pso05G43930.0	0			2302- 32:	Pse05G48790.0	Pso01G11520.0	0					1606-121:	Pse16G08460.0	Pse05G48660.0	0
1266- 38:	Pse20G07980.0	Prh04G36870.0	0			2302-385:	Pse20G07980.0	Pse04G12060.0	0				…...							52-118:	Pso01G11630.0	Pso05G43910.0	0			2302- 33:	Pse05G48800.0	Pso01G11510.0	7e-40					1606-122:	Pse16G08470.0	Pse05G48650.0	0
…...						…...														…...						…...								…...
Syntenic relatinoships associated with PSAT1's original locus in three Papaver species in Supplementary Figure 30
PSAT1
Pse17G10180.0	Prh03G33940.0					Pse16G24440.0	Pse17G10180.0							Pse16G24440.0	Pso04G13170.0							Pso04G13170.0	Pso08G12300.0						Pse15G14360.0	Pso08G12300.0							Pse15G14360.0	Pse08G33790.0
## Alignment 862: score=119880.0 e_value=0 N=248 chr17&chr3 minus						## Alignment 1492: score=61350.0 e_value=0 N=126 chr16&chr17 plus								## Alignment 938: score=65920.0 e_value=0 N=136 chr16&chr4 plus								## Alignment 540: score=339360.0 e_value=0 N=703 chr4&chr8 plus							## Alignment 911: score=148880.0 e_value=0 N=308 chr15&chr8 plus								## Alignment 1485: score=153490.0 e_value=0 N=317 chr15&chr8 minus
…...						…...								…...								…...							…...								…...
Pse17G10120.0	Prh03G33990.0	1e-131				1492-109:	Pse16G24370.0	Pse17G10120.0	7e-131					938-114:	Pse16G24350.0	Pso04G13090.0	0					540-548:	Pso04G13120.0	Pso08G12260.0	2e-96				911-158:	Pse15G14320.0	Pso08G12260.0	1e-87					1485-156:	Pse15G14320.0	Pse08G33820.0	5e-100
Pse17G10160.0	Prh03G33970.0	0				1492-110:	Pse16G24400.0	Pse17G10140.0	3e-35					938-115:	Pse16G24370.0	Pso04G13110.0	0					540-549:	Pso04G13130.0	Pso08G12270.0	4e-16				911-159:	Pse15G14340.0	Pso08G12280.0	0					1485-157:	Pse15G14340.0	Pse08G33810.0	0
Pse17G10170.0	Prh03G33960.0	0				1492-111:	Pse16G24420.0	Pse17G10160.0	0					938-116:	Pse16G24400.0	Pso04G13120.0	9e-78					540-550:	Pso04G13160.0	Pso08G12280.0	0				911-160:	Pse15G14350.0	Pso08G12290.0	0					1485-158:	Pse15G14350.0	Pse08G33800.0	0
Pse17G10180.0	Prh03G33940.0	4e-141				1492-112:	Pse16G24430.0	Pse17G10170.0	0					938-117:	Pse16G24420.0	Pso04G13160.0	0					540-551:	Pso04G13170.0	Pso08G12300.0	0				911-161:	Pse15G14360.0	Pso08G12300.0	0					1485-159:	Pse15G14360.0	Pse08G33790.0	0
Pse17G10200.0	Prh03G33930.0	2e-137				1492-113:	Pse16G24440.0	Pse17G10180.0	7e-145					938-118:	Pse16G24440.0	Pso04G13170.0	0					540-552:	Pso04G13180.0	Pso08G12310.0	2e-176				911-162:	Pse15G14370.0	Pso08G12310.0	2e-176					1485-160:	Pse15G14370.0	Pse08G33780.0	6e-175
Pse17G10230.0	Prh03G33910.0	0				1492-114:	Pse16G24450.0	Pse17G10200.0	8e-147					938-119:	Pse16G24450.0	Pso04G13180.0	7e-175					540-553:	Pso04G13190.0	Pso08G12320.0	2e-57				911-163:	Pse15G14400.0	Pso08G12330.0	0					1485-161:	Pse15G14380.0	Pse08G33770.0	5e-142
Pse17G10270.0	Prh03G33840.0	5e-68				1492-115:	Pse16G24460.0	Pse17G10230.0	0					938-120:	Pse16G24460.0	Pso04G13210.0	0					540-554:	Pso04G13210.0	Pso08G12330.0	0				911-164:	Pse15G14410.0	Pso08G12370.0	2e-122					1485-162:	Pse15G14410.0	Pse08G33730.0	2e-122
Pse17G10320.0	Prh03G33800.0	0				1492-116:	Pse16G24520.0	Pse17G10280.0	2e-177					938-121:	Pse16G24500.0	Pso04G13220.0	4e-84					…...							911-165:	Pse15G14430.0	Pso08G12400.0	1e-96					…...
Pse17G10330.0	Prh03G33770.0	0				1492-117:	Pse16G24560.0	Pse17G10320.0	0					938-122:	Pse16G24530.0	Pso04G13250.0	3e-74												…...
…...						…...								…...
Syntenic relatinoships associated with SALAT's original locus in three Papaver species in Supplementary Figure 27
SALAT
Pse15G00660.0	Pso04G00430.0					Pse15G00660.0	Pse08G45690.0
## Alignment 864: score=1139170.0 e_value=0 N=2316 chr15&chr4 plus						## Alignment 1484: score=168950.0 e_value=0 N=354 chr15&chr8 minus
…...						…...
864- 17:	Pse15G00640.0	Pso04G00410.0	0			1484- 18:	Pse15G00630.0	Pse08G45740.0	0
864- 18:	Pse15G00650.0	Pso04G00420.0	0			1484- 19:	Pse15G00640.0	Pse08G45720.0	0
864- 19:	Pse15G00660.0	Pso04G00430.0	0			1484- 20:	Pse15G00650.0	Pse08G45710.0	6e-122
864- 20:	Pse15G00670.0	Pso04G00440.0	0			1484- 21:	Pse15G00660.0	Pse08G45690.0	7e-123
864- 21:	Pse15G00680.0	Pso04G00450.0	1e-117			1484- 22:	Pse15G00670.0	Pse08G45680.0	0
864- 22:	Pse15G00700.0	Pso04G00470.0	2e-78			1484- 23:	Pse15G00680.0	Pse08G45670.0	1e-110
…...						1484- 24:	Pse15G00700.0	Pse08G45650.0	1e-77
						…...
Pse17G10180.0	Prh03G33940.0					Pse16G24440.0	Pse17G10180.0							Pse16G24440.0	Pso04G13170.0							Pso04G13170.0	Pso08G12300.0						Pse15G14360.0	Pso08G12300.0							Pse15G14360.0	Pse08G33790.0
## Alignment 862: score=119880.0 e_value=0 N=248 chr17&chr3 minus						## Alignment 1492: score=61350.0 e_value=0 N=126 chr16&chr17 plus								## Alignment 938: score=65920.0 e_value=0 N=136 chr16&chr4 plus								## Alignment 540: score=339360.0 e_value=0 N=703 chr4&chr8 plus							## Alignment 911: score=148880.0 e_value=0 N=308 chr15&chr8 plus								## Alignment 1485: score=153490.0 e_value=0 N=317 chr15&chr8 minus
…...						…...								…...								…...							…...								…...
Pse17G10120.0	Prh03G33990.0	1e-131				1492-109:	Pse16G24370.0	Pse17G10120.0	7e-131					938-114:	Pse16G24350.0	Pso04G13090.0	0					540-548:	Pso04G13120.0	Pso08G12260.0	2e-96				911-158:	Pse15G14320.0	Pso08G12260.0	1e-87					1485-156:	Pse15G14320.0	Pse08G33820.0	5e-100
Pse17G10160.0	Prh03G33970.0	0				1492-110:	Pse16G24400.0	Pse17G10140.0	3e-35					938-115:	Pse16G24370.0	Pso04G13110.0	0					540-549:	Pso04G13130.0	Pso08G12270.0	4e-16				911-159:	Pse15G14340.0	Pso08G12280.0	0					1485-157:	Pse15G14340.0	Pse08G33810.0	0
Pse17G10170.0	Prh03G33960.0	0				1492-111:	Pse16G24420.0	Pse17G10160.0	0					938-116:	Pse16G24400.0	Pso04G13120.0	9e-78					540-550:	Pso04G13160.0	Pso08G12280.0	0				911-160:	Pse15G14350.0	Pso08G12290.0	0					1485-158:	Pse15G14350.0	Pse08G33800.0	0
Pse17G10180.0	Prh03G33940.0	4e-141				1492-112:	Pse16G24430.0	Pse17G10170.0	0					938-117:	Pse16G24420.0	Pso04G13160.0	0					540-551:	Pso04G13170.0	Pso08G12300.0	0				911-161:	Pse15G14360.0	Pso08G12300.0	0					1485-159:	Pse15G14360.0	Pse08G33790.0	0
Pse17G10200.0	Prh03G33930.0	2e-137				1492-113:	Pse16G24440.0	Pse17G10180.0	7e-145					938-118:	Pse16G24440.0	Pso04G13170.0	0					540-552:	Pso04G13180.0	Pso08G12310.0	2e-176				911-162:	Pse15G14370.0	Pso08G12310.0	2e-176					1485-160:	Pse15G14370.0	Pse08G33780.0	6e-175
Pse17G10230.0	Prh03G33910.0	0				1492-114:	Pse16G24450.0	Pse17G10200.0	8e-147					938-119:	Pse16G24450.0	Pso04G13180.0	7e-175					540-553:	Pso04G13190.0	Pso08G12320.0	2e-57				911-163:	Pse15G14400.0	Pso08G12330.0	0					1485-161:	Pse15G14380.0	Pse08G33770.0	5e-142
Pse17G10270.0	Prh03G33840.0	5e-68				1492-115:	Pse16G24460.0	Pse17G10230.0	0					938-120:	Pse16G24460.0	Pso04G13210.0	0					540-554:	Pso04G13210.0	Pso08G12330.0	0				911-164:	Pse15G14410.0	Pso08G12370.0	2e-122					1485-162:	Pse15G14410.0	Pse08G33730.0	2e-122
Pse17G10320.0	Prh03G33800.0	0				1492-116:	Pse16G24520.0	Pse17G10280.0	2e-177					938-121:	Pse16G24500.0	Pso04G13220.0	4e-84					…...							911-165:	Pse15G14430.0	Pso08G12400.0	1e-96					…...
Pse17G10330.0	Prh03G33770.0	0				1492-117:	Pse16G24560.0	Pse17G10320.0	0					938-122:	Pse16G24530.0	Pso04G13250.0	3e-74												…...
…...						…...								…...
Syntenic relatinoships associated with THS's original locus in three Papaver species in Supplementary Figure 28
THS
Pso04G00450.0	Pso08G00530.0					Pso08G00530.0	Pse15G00680.0					Pse15G00680.0	Pse08G45670.0
## Alignment 541: score=3230.0 e_value=7.4e-16 N=8 chr4&chr8 plus						## Alignment 910: score=176960.0 e_value=0 N=370 chr15&chr8 plus						## Alignment 1484: score=168950.0 e_value=0 N=354 chr15&chr8 minus680.0
541- 0:	Pso04G00410.0	Pso08G00510.0	0			......						......
541- 1:	Pso04G00440.0	Pso08G00520.0	0			910- 30:	Pse15G00540.0	Pso08G00500.0	1e-53			1484- 20:	Pse15G00650.0	Pse08G45710.0	6e-122
541- 2:	Pso04G00450.0	Pso08G00530.0	2e-111			910- 31:	Pse15G00640.0	Pso08G00510.0	0			1484- 21:	Pse15G00660.0	Pse08G45690.0	7e-123
541- 3:	Pso04G00640.0	Pso08G00690.0	0			910- 32:	Pse15G00670.0	Pso08G00520.0	0			1484- 22:	Pse15G00670.0	Pse08G45680.0	0
541- 4:	Pso04G00720.0	Pso08G00790.0	0			910- 33:	Pse15G00680.0	Pso08G00530.0	2e-111			1484- 23:	Pse15G00680.0	Pse08G45670.0	1e-110
541- 5:	Pso04G00830.0	Pso08G00920.0	0			910- 34:	Pse15G00700.0	Pso08G00550.0	4e-78			1484- 24:	Pse15G00700.0	Pse08G45650.0	1e-77
541- 6:	Pso04G01060.0	Pso08G01080.0	8e-84			910- 35:	Pse15G00710.0	Pso08G00560.0	0			1484- 25:	Pse15G00720.0	Pse08G45630.0	0
541- 7:	Pso04G01210.0	Pso08G01200.0	0			910- 36:	Pse15G00720.0	Pso08G00580.0	0			1484- 26:	Pse15G00750.0	Pse08G45620.0	0
						......						......
PrhUNG15120.0	Pse17G07600.0					Pse17G07600.0	Pse16G21460.0					Pse16G21460.0	Pso04G09740.0					Pso04G09740.0	Pso08G09240.0					Pso08G09240.0	Pse15G10610.0					Pse15G10610.0	Pse08G36760.0
## Alignment 909: score=51070.0 e_value=0 N=107 chr17&ups_3 plus						## Alignment 1508: score=28120.0 e_value=2.2e-230 N=58 chr16&chr17 minus						## Alignment 943: score=29060.0 e_value=4.4e-260 N=61 chr16&chr4 minus						## Alignment 540: score=339360.0 e_value=0 N=703 chr4&chr8 plus						## Alignment 911: score=148880.0 e_value=0 N=308 chr15&chr8 plus						## Alignment 1483: score=3900.0 e_value=8e-15 N=8 chr15&chr8 plus
......						......						......						......						......						1483- 0:	Pse15G10560.0	Pse08G36710.0	0
909- 37:	Pse17G07570.0	PrhUNG15060.0	0			1508- 33:	Pse16G21420.0	Pse17G07630.0	0			943- 32:	Pse16G21420.0	Pso04G09780.0	0			540-388:	Pso04G09700.0	Pso08G09210.0	0			911- 8:	Pse15G10560.0	Pso08G09210.0	0			1483- 1:	Pse15G10570.0	Pse08G36730.0	3e-114
909- 38:	Pse17G07580.0	PrhUNG15070.0	4e-103			1508- 34:	Pse16G21430.0	Pse17G07620.0	9e-80			943- 33:	Pse16G21430.0	Pso04G09760.0	5e-90			540-389:	Pso04G09710.0	Pso08G09220.0	6e-81			911- 9:	Pse15G10570.0	Pso08G09220.0	3e-102			1483- 2:	Pse15G10590.0	Pse08G36750.0	0
909- 39:	Pse17G07590.0	PrhUNG15100.0	0			1508- 35:	Pse16G21440.0	Pse17G07610.0	2e-60			943- 34:	Pse16G21440.0	Pso04G09750.0	7e-48			540-390:	Pso04G09730.0	Pso08G09230.0	0			911- 10:	Pse15G10590.0	Pso08G09230.0	0			1483- 3:	Pse15G10610.0	Pse08G36760.0	5e-84
909- 40:	Pse17G07600.0	PrhUNG15120.0	2e-109			1508- 36:	Pse16G21460.0	Pse17G07600.0	9e-102			943- 35:	Pse16G21460.0	Pso04G09740.0	1e-104			540-391:	Pso04G09740.0	Pso08G09240.0	2e-90			911- 11:	Pse15G10610.0	Pso08G09240.0	2e-90			1483- 4:	Pse15G10640.0	Pse08G36790.0	0
909- 41:	Pse17G07610.0	PrhUNG15140.0	7e-62			1508- 37:	Pse16G21470.0	Pse17G07590.0	0			943- 36:	Pse16G21470.0	Pso04G09730.0	0			540-392:	Pso04G09750.0	Pso08G09260.0	1e-48			911- 12:	Pse15G10640.0	Pso08G09280.0	0			1483- 5:	Pse15G10650.0	Pse08G36800.0	0
909- 42:	Pse17G07630.0	PrhUNG15240.0	0			1508- 38:	Pse16G21480.0	Pse17G07580.0	3e-99			943- 37:	Pse16G21480.0	Pso04G09710.0	7e-75			540-393:	Pso04G09760.0	Pso08G09270.0	0			911- 13:	Pse15G10650.0	Pso08G09290.0	0			1483- 6:	Pse15G10690.0	Pse08G36810.0	5e-111
909- 43:	Pse17G07640.0	PrhUNG15250.0	0			1508- 39:	Pse16G21490.0	Pse17G07570.0	6e-89			943- 38:	Pse16G21490.0	Pso04G09700.0	2e-96			540-394:	Pso04G09780.0	Pso08G09280.0	0			911- 14:	Pse15G10690.0	Pso08G09300.0	3e-111			1483- 7:	Pse15G10700.0	Pse08G36840.0	0
......						......						......						......						......
