# Supplementary material for: Three chromosome-scale Papaver genomes reveal punctuated patchwork evolution of the morphinan and noscapine biosynthesis pathway
Source: Nat Commun. 2021 Oct 15;12:6030. doi: 10.1038/s41467-021-26330-8 (PMC8521590; doi:10.1038/s41467-021-26330-8)
Supplement: Supplementary file 15 — Source Data [file 41467_2021_26330_MOESM15_ESM.zip › Source Data/Fig. 4a, Supplementary Figs. 27-35 The Top hits of BlastP results.xlsx]

## Sheet: Sheet1
The Top hits of BlastP results for BIA related genes which were not presenting in ancestral genome
the highligted hits are the BlastP results used in Fig. 4, Supplementary Figs 27-35.
Pso04G00230.0 (PSSDR1)
P. somniferum vs P. setigerum
query id	subject id	% identity	alignment length	mismatches	gap opens	q. start	q. end	s. start	s. end	evalue	bit score
Pso04G00230.0	Pse16G13020.0	87.36	348	21	1	1	348	6	330	0	614
Pso04G00230.0	Pse16G24850.0	73.84	344	89	1	4	346	329	672	0	530
Pso04G00230.0	Pse16G24850.0	49.7	336	135	9	18	346	11	319	5e-95	304
Pso04G00230.0	Pse16G24850.0	59.57	94	35	2	185	275	694	787	4e-27	114
Pso04G00230.0	Pse16G24850.0	70	30	9	0	15	44	674	703	2e-06	50.8
Pso04G00230.0	Pse15G16340.0	62.9	345	97	2	4	340	305	626	5e-133	398
…...
P. somniferum vs P. rhoeas
query id	subject id	% identity	alignment length	mismatches	gap opens	q. start	q. end	s. start	s. end	evalue	bit score
Pso04G00230.0	Prh03G45950.0	88.86	332	37	0	17	348	1	332	0	612
Pso04G00230.0	Prh03G31730.0	71.71	350	91	1	7	348	576	925	6e-178	522
Pso04G00230.0	Prh03G31730.0	55.05	218	84	6	23	236	368	575	2e-63	218
Pso04G00230.0	Prh03G43220.0	74.1	332	33	1	17	348	1	279	2e-173	487
Pso04G00230.0	PrhUNG10150.0	53.87	336	135	7	17	348	1	320	1e-114	342
…...
Pso04G00240.0 (PSCXE1)
P. somniferum vs P. setigerum
query id	subject id	% identity	alignment length	mismatches	gap opens	q. start	q. end	s. start	s. end	evalue	bit score
Pso04G00110.0	Pse15G00430.0	100	114	0	0	1	114	1	114	2e-77	231
Pso04G00110.0	Pse08G45830.0	98.25	114	2	0	1	114	1	114	2e-76	228
Pso04G00110.0	Pse17G00120.0	97.37	114	3	0	1	114	1	114	3e-76	228
Pso04G00110.0	Pse16G12940.0	95.69	116	3	1	1	114	1	116	3e-73	220
…...
query id	subject id	% identity	alignment length	mismatches	gap opens	q. start	q. end	s. start	s. end	evalue	bit score
Pso04G00120.0	Pse15G00440.0	99.57	695	3	0	1	695	1	695	0	1439
Pso04G00120.0	Pse17G00130.0	97.27	695	19	0	1	695	1	695	0	1409
Pso04G00120.0	Pse16G12950.0	95.55	696	23	2	1	695	1	689	0	1378
Pso04G00120.0	Pse08G45820.0	87.78	491	49	5	207	695	133	614	0	854
Pso04G00120.0	Pse08G45820.0	89.9	208	19	1	1	206	1	208	3e-129	400
Pso04G00120.0	Pse02G53810.0	64.27	694	215	9	24	695	24	706	0	853
…...
query id	subject id	% identity	alignment length	mismatches	gap opens	q. start	q. end	s. start	s. end	evalue	bit score
Pso04G00130.0	Pse15G00450.0	99.7	986	1	1	36	1021	1	984	0	2029
Pso04G00130.0	Pse08G45810.0	98.99	986	8	1	36	1021	1	984	0	2019
Pso04G00130.0	Pse17G00140.0	97.77	986	20	1	36	1021	1	984	0	1998
Pso04G00130.0	Pse16G12960.0	97.57	988	20	2	36	1021	1	986	0	1990
Pso04G00130.0	Pse18G03890.0	68.61	137	19	2	242	378	1	113	4e-53	184
Pso04G00130.0	Pse04G11520.0	21.53	641	398	24	53	654	13	587	2e-17	89.7
Pso04G00130.0	Pse21G14700.0	26.7	191	120	4	33	221	5	177	1e-10	67
…...
query id	subject id	% identity	alignment length	mismatches	gap opens	q. start	q. end	s. start	s. end	evalue	bit score
Pso04G00150.0	Pse15G00470.0	99.58	476	2	0	1	476	1	476	0	976
Pso04G00150.0	Pse16G12970.0	98.11	476	9	0	1	476	1	476	0	959
Pso04G00150.0	Pse08G45790.0	97.48	476	10	1	1	476	1	474	0	949
Pso04G00150.0	Pse17G00150.0	90.02	511	16	1	1	476	1	511	0	929
…...
query id	subject id	% identity	alignment length	mismatches	gap opens	q. start	q. end	s. start	s. end	evalue	bit score
Pso04G00200.0	Pse08G34180.0	75.64	312	70	5	2	313	30	335	9e-167	472
Pso04G00200.0	Pse16G24040.0	73.65	315	76	4	2	313	30	340	2e-164	466
Pso04G00200.0	Pse08G34190.0	73.33	315	76	4	2	313	30	339	2e-164	466
Pso04G00200.0	Pse15G13940.0	72.38	315	79	5	2	313	30	339	1e-159	454
Pso04G00200.0	Pse16G24050.0	68.32	303	70	6	9	307	305	585	5e-132	393
Pso04G00200.0	Pse16G24050.0	57.19	313	130	3	3	313	14	324	8e-117	353
Pso04G00200.0	Pse15G13970.0	58.15	313	126	4	3	313	14	323	9e-122	357
Pso04G00200.0	Pse16G24020.0	55.59	313	131	4	3	313	2	308	1e-117	346
Pso04G00200.0	Pse08G34210.0	54.95	313	131	4	3	313	19	323	4e-117	345
Pso04G00200.0	Pse17G09850.0	58.03	305	123	4	3	305	12	313	4e-114	342
Pso04G00200.0	Pse17G09850.0	71.43	133	36	2	68	200	302	432	2e-55	189
Pso04G00200.0	Pse16G24030.0	52.72	313	141	3	3	313	19	326	7e-113	335
Pso04G00200.0	Pse15G13910.0	54.63	313	137	3	3	313	343	652	8e-113	345
Pso04G00200.0	Pse15G13910.0	40.21	291	157	4	3	282	36	320	3e-64	218
Pso04G00200.0	Pse08G34220.0	54.31	313	128	5	3	313	342	641	3e-108	333
Pso04G00200.0	Pse08G34220.0	40.69	290	157	4	3	282	37	321	5e-65	219
Pso04G00200.0	Pse08G34200.0	53.35	313	136	5	3	313	18	322	6e-108	322
Pso04G00200.0	Pse15G13960.0	77.5	200	41	3	4	203	17	212	1e-105	312
Pso04G00200.0	Pse17G09830.0	50.48	313	145	4	3	313	18	322	4e-104	312
Pso04G00200.0	Pse17G09820.0	60.07	293	66	6	2	294	38	279	2e-102	306
Pso04G00200.0	Pse15G13240.0	49.52	313	129	10	5	313	22	309	9e-90	275
Pso04G00200.0	Pse16G13010.0	88.65	141	16	0	9	149	1	141	3e-87	263
Pso04G00200.0	Pse08G34820.0	52.21	249	108	6	5	247	23	266	3e-84	259
Pso04G00200.0	Pse08G34230.0	45.71	280	147	3	34	313	64	338	1e-79	250
Pso04G00200.0	Pse16G24000.0	42.55	322	168	6	3	313	35	350	3e-79	249
Pso04G00200.0	Pse15G13890.0	41.61	322	171	5	3	313	35	350	8e-79	248
Pso04G00200.0	Pse17G09790.0	44.64	280	150	3	34	313	80	354	3e-76	241
Pso04G00200.0	Pse17G09800.0	39.75	322	177	4	3	313	36	351	6e-74	236
Pso04G00200.0	Pse15G13950.0	50.23	221	106	2	93	313	1	217	2e-73	230
Pso04G00200.0	Pse16G13000.0	90.76	119	11	0	174	292	1	119	6e-72	223
Pso04G00200.0	Pse08G34160.0	60.71	168	62	3	3	168	14	179	5e-62	199
Pso04G00200.0	Pse17G09840.0	64.96	137	43	3	107	243	56	187	2e-51	172
Pso04G00200.0	Pse17G09840.0	56.18	89	30	3	217	297	1	88	7e-23	95.9
Pso04G00200.0	Pse13G21280.0	35.77	274	163	5	33	306	36	296	1e-44	158
…...
P. somniferum vs P. somniferum
query id	subject id	% identity	alignment length	mismatches	gap opens	q. start	q. end	s. start	s. end	evalue	bit score
Pso04G00230.0 (PSSDR1)
Pso04G00230.0	Pse16G13020.0	87.36	348	21	1	1	348	6	330	0	614
Pso04G00230.0	Pse16G24850.0	73.84	344	89	1	4	346	329	672	0	530
Pso04G00230.0	Pse16G24850.0	49.7	336	135	9	18	346	11	319	5e-95	304
Pso04G00230.0	Pse16G24850.0	59.57	94	35	2	185	275	694	787	4e-27	114
Pso04G00230.0	Pse16G24850.0	70	30	9	0	15	44	674	703	2e-06	50.8
Pso04G00230.0	Pse15G16340.0	62.9	345	97	2	4	340	305	626	5e-133	398
…...
query id	subject id	% identity	alignment length	mismatches	gap opens	q. start	q. end	s. start	s. end	evalue	bit score
Pso04G00200.0	Pso04G00200.0	100	313	0	0	1	313	1	313	0	649
Pso04G00200.0	Pso04G00240.0	91.38	290	25	0	1	290	1	290	0	553
Pso04G00200.0	Pso08G11870.0	73.65	315	75	4	2	313	321	630	2e-161	468
Pso04G00200.0	Pso08G11870.0	76.53	277	60	4	2	278	30	301	1e-145	428
Pso04G00200.0	Pso04G12740.0	58.15	313	126	4	3	313	14	323	5e-122	357
Pso04G00200.0	Pso08G11850.0	54.95	313	131	4	3	313	19	323	2e-117	345
Pso04G00200.0	Pso08G11860.0	53.35	313	136	5	3	313	18	322	3e-108	322
…...
Pso04G0025 (CYP82X1)
P. somniferum vs P. rhoeas
query id	subject id	% identity	alignment length	mismatches	gap opens	q. start	q. end	s. start	s. end	evalue	bit score
Pso04G00250.0	Prh03G43050.0	77.82	514	104	4	29	540	29	534	0	806
Pso04G00250.0	Prh03G45970.0	69.53	535	149	8	7	540	8	529	0	754
Pso04G00250.0	PrhUNG44300.0	63.42	544	186	7	1	539	1	536	0	691
Pso04G00250.0	Prh03G43130.0	58.32	499	189	8	41	539	45	524	0	588
Pso04G00250.0	Prh03G04280.0	59.31	494	185	8	46	539	55	532	0	570
Pso04G00250.0	Prh03G43030.0	49.82	542	244	12	4	539	3	522	0	526
…...
P. somniferum vs P. setigerum
query id	subject id	% identity	alignment length	mismatches	gap opens	q. start	q. end	s. start	s. end	evalue	bit score
Pso04G00250.0	Pse19G13800.0	67.7	548	163	10	1	539	1	543	0	730
Pso04G00250.0	Pse03G52410.0	67.4	549	165	10	1	540	1	544	0	729
Pso04G00250.0	Pse07G33820.0	62.59	540	167	10	11	540	8	522	0	654
Pso04G00250.0	Pse16G13200.0	58.52	499	188	8	41	539	42	521	0	579
Pso04G00250.0	Pse17G00170.0	57.95	497	192	9	46	539	48	530	0	577
Pso04G00250.0	Pse05G05210.0	59.96	497	183	9	46	539	54	537	0	562
Pso04G00250.0	Pse03G11410.0	58.75	497	189	9	46	539	53	536	0	561
Pso04G00250.0	Pse10G03070.0	69.06	404	114	7	144	540	1	400	0	543
Pso04G00250.0	Pse16G13180.0	55.38	502	192	10	41	539	42	514	0	534
…...
P. setigerum vs P. somniferum
query id	subject id	% identity	alignment length	mismatches	gap opens	q. start	q. end	s. start	s. end	evalue	bit score
Pse15G0049.0	Pso04G00250.0	66.2	142	47	1	1	141	399	540	2e-65	212
Pse15G0049.0	Pso07G29110.0	59.29	140	55	1	1	140	399	536	2e-56	187
Pse15G0049.0	Pso04G00260.0	57.86	140	57	1	1	140	412	549	3e-56	187
Pse15G0049.0	Pso08G00580.0	52.48	141	63	2	1	140	126	263	3e-51	167
Pse15G0049.0	Pso04G00490.0	52.48	141	63	2	1	140	375	512	4e-49	167
Pse15G0049.0	Pso02G32560.0	51.77	141	64	3	1	140	435	572	2e-47	163
Pse15G0049.0	Pso08G00560.0	54.61	141	56	4	1	140	313	446	4e-47	160
…...
Pso04G00260.0 (CYP82X2)
P. somniferum vs P. somniferum
query id	subject id	% identity	alignment length	mismatches	gap opens	q. start	q. end	s. start	s. end	evalue	bit score
Pso04G00250.0	Pso04G00250.0	100	592	0	0	1	592	1	592	0	1225
Pso04G00250.0	Pso04G00260.0	58.03	548	212	8	6	540	8	550	0	642
Pso04G00250.0	Pso07G29110.0	58.75	497	189	9	46	539	53	536	0	561
Pso04G00250.0	Pso04G00290.0	50.71	560	239	13	5	541	10	555	0	540
Pso04G00250.0	Pso04G00490.0	49.25	536	241	12	7	539	5	512	5e-179	521
…...
query id	subject id	% identity	alignment length	mismatches	gap opens	q. start	q. end	s. start	s. end	evalue	bit score
Pso04G00260.0
Pso04G00260.0	Pso04G00260.0	100	554	0	0	1	554	1	554	0	1147
Pso04G00260.0	Pso04G00250.0	58.21	548	211	8	8	550	6	540	0	644
Pso04G00260.0	Pso04G00290.0	47.64	571	259	13	1	549	1	553	6e-178	518
Pso04G00260.0	Pso07G29110.0	54.14	495	216	6	55	549	53	536	5e-173	505
Pso04G00260.0	Pso04G00490.0	48.57	525	239	10	29	549	15	512	1e-168	493
Pso04G00260.0	Pso04G00480.0	47.92	530	241	14	28	549	12	514	3e-155	459
…...
Pso04G00270.0 (PSAT1)
P. somniferum vs P. setigerum
query id	subject id	% identity	alignment length	mismatches	gap opens	q. start	q. end	s. start	s. end	evalue	bit score
Pso04G00270.0	Pse15G14360.0	69.79	480	127	7	1	471	1	471	0	660
Pso04G00270.0	Pse16G24440.0	69.25	478	126	9	4	471	1	467	0	651
Pso04G00270.0	Pse17G00490.0	67.02	476	145	5	4	471	1	472	0	642
Pso04G00270.0	Pse05G00080.0	65.77	482	151	6	1	471	1	479	0	630
Pso04G00270.0	Pse15G00660.0	65.69	478	151	8	1	470	1	473	0	610
Pso04G00270.0	Pse03G01890.0	62.32	483	144	11	1	471	1	457	0	571
Pso04G00270.0	Pse22G00760.0	63.28	482	128	13	1	471	1	444	0	568
Pso04G00270.0	Pse08G33790.0	70.19	369	94	6	4	364	1	361	3e-175	502
Pso04G00270.0	Pse08G37180.0	66.03	365	105	4	1	357	1	354	1e-166	479
Pso04G00270.0	Pse20G36530.0	52.52	476	187	11	6	469	2	450	3e-163	474
Pso04G00270.0	Pse15G10110.0	62.37	388	124	6	69	448	7	380	3e-162	469
Pso04G00270.0	Pse11G12320.0	52.01	473	192	11	6	468	2	449	5e-159	463
Pso04G00270.0	Pse07G39430.0	51.48	474	193	9	6	469	2	448	6e-156	456
Pso04G00270.0	Pse01G04490.0	51.27	472	197	10	6	468	2	449	1e-155	455
Pso04G00270.0	Pse01G01270.0	53.63	455	174	6	6	452	2	427	1e-154	466
Pso04G00270.0	Pse01G01270.0	51.15	477	201	10	3	469	415	869	6e-151	457
Pso04G00270.0	Pse20G36190.0	49.47	473	204	10	6	468	2	449	2e-151	444
Pso04G00270.0	Pse01G47070.0	47.37	475	175	8	6	468	2	413	2e-138	409
Pso04G00270.0	Pse01G48170.0	46.93	473	170	12	6	468	2	403	3e-129	385
Pso04G00270.0	Pse03G25470.0	52.51	398	119	11	84	468	1	341	5e-121	362
Pso04G00270.0	Pse05G08220.0	40.25	487	229	15	9	469	3	453	4e-103	320
Pso04G00270.0	Pse16G42540.0	39.59	485	235	14	9	469	3	453	3e-101	315
Pso04G00270.0	Pse17G10180.0	57.44	289	89	6	84	365	1	262	2e-99	305
Pso04G00270.0	Pse17G10180.0	78.57	28	6	0	444	471	261	288	4e-07	53.1
Pso04G00270.0	Pse01G02310.0	38.27	486	244	11	9	469	3	457	4e-97	305
Pso04G00270.0	Pse01G02300.0	38.97	485	243	16	9	469	3	458	5e-96	302
…...
P. somniferum vs P. somniferum
query id	subject id	% identity	alignment length	mismatches	gap opens	q. start	q. end	s. start	s. end	evalue	bit score
Pso04G00270.0	Pso04G00270.0	100	471	0	0	1	471	1	471	0	985
Pso04G00270.0	Pso04G13170.0	69.79	480	127	7	1	471	1	471	0	660
Pso04G00270.0	Pso08G12300.0	69.1	479	131	7	1	471	1	470	0	657
Pso04G00270.0	Pso04G00430.0	65.9	478	150	8	1	470	1	473	0	612
Pso04G00270.0	PsoUNG33150.0	65.48	478	150	8	1	470	1	471	0	602
…...
P. somniferum vs P. rhoeas
query id	subject id	% identity	alignment length	mismatches	gap opens	q. start	q. end	s. start	s. end	evalue	bit score
Pso04G00270.0	Prh03G33940.0	68.42	475	124	9	4	471	1	456	0	642
Pso04G00270.0	Prh03G36150.0	65.76	476	134	8	4	471	1	455	0	622
Pso04G00270.0	Prh03G46070.0	64.42	475	132	8	1	471	1	442	0	597
Pso04G00270.0	Prh01G24430.0	61.3	478	148	11	1	471	1	448	0	548
…...
Pso04G00280.0 (PSMT2)
P. somniferum vs P. setigerum
query id	subject id	% identity	alignment length	mismatches	gap opens	q. start	q. end	s. start	s. end	evalue	bit score
Pso04G00280.0	Pse01G40610.0	57.42	357	148	2	1	356	1	354	4e-139	404
Pso04G00280.0	Pse01G13080.0	56.74	356	150	2	1	355	1	353	1e-137	400
Pso04G00280.0	Pse11G05890.0	57.14	357	149	3	1	356	1	354	4e-137	399
Pso04G00280.0	Pse01G12210.0	58.1	358	142	4	1	356	1	352	1e-136	398
Pso04G00280.0	Pse07G44350.0	55.18	357	156	2	1	356	1	354	6e-130	381
Pso04G00280.0	Pse07G43660.0	56.98	358	146	4	1	356	1	352	2e-129	380
Pso04G00280.0	Pse01G12190.0	53.5	357	161	3	1	356	1	353	5e-125	369
Pso04G00280.0	Pse15G00650.0	52.49	362	161	5	1	354	1	359	2e-122	362
…...
P. somniferum vs P. somniferum
query id	subject id	% identity	alignment length	mismatches	gap opens	q. start	q. end	s. start	s. end	evalue	bit score
Pso04G00280.0	Pso04G00280.0	100	356	0	0	1	356	1	356	0	731
Pso04G00280.0	Pso02G33600.0	57.7	357	147	2	1	356	1	354	3e-140	407
Pso04G00280.0	Pso02G60190.0	56.18	356	152	2	1	355	1	353	1e-136	397
Pso04G00280.0	Pso02G61130.0	57.82	358	143	4	1	356	337	688	7e-131	394
Pso04G00280.0	Pso02G61130.0	52.49	341	157	3	12	351	1	337	3e-113	348
…...
P. somniferum vs P. rhoeas
query id	subject id	% identity	alignment length	mismatches	gap opens	q. start	q. end	s. start	s. end	evalue	bit score
Pso04G00280.0	Prh07G33140.0	56.86	357	150	2	1	356	1	354	7e-135	392
Pso04G00280.0	Prh07G34100.0	58.1	358	142	4	1	356	284	635	1e-133	399
Pso04G00280.0	Prh07G34100.0	40.91	352	139	8	1	351	1	284	2e-60	207
Pso04G00280.0	Prh07G33150.0	55.18	357	156	2	1	356	1	354	1e-129	379
Pso04G00280.0	Prh02G07630.0	53.87	362	158	3	1	356	1	359	2e-129	379
Pso04G00280.0	Prh02G05650.0	54.42	362	156	3	1	356	1	359	4e-129	378
Pso04G00280.0	Prh04G36800.0	44.02	343	182	6	15	356	12	345	5e-94	288
…...
Pso04G00300.0 (PSMT3)
P. somniferum vs P. setigerum
query id	subject id	% identity	alignment length	mismatches	gap opens	q. start	q. end	s. start	s. end	evalue	bit score
Pso04G00300.0	Pse20G07920.0	80.06	346	62	2	1	339	1	346	0	575
Pso04G00300.0	Pse05G48700.0	79.48	346	64	2	1	339	45	390	0	572
Pso04G00300.0	Pse16G08430.0	80.06	346	62	2	1	339	32	377	0	571
Pso04G00300.0	Pse04G11990.0	78.61	346	67	2	1	339	1	346	0	562
Pso04G00300.0	Pse07G43700.0	69.34	349	96	3	1	338	1	349	1e-177	502
Pso04G00300.0	Pse20G36570.0	67.51	357	96	4	1	337	1	357	3e-172	488
Pso04G00300.0	Pse03G52660.0	63.03	357	112	4	1	337	1	357	7e-160	457
Pso04G00300.0	Pse03G52570.0	63.03	357	112	4	1	337	1	357	7e-160	457
…...
P. somniferum vs P. somniferum
query id	subject id	% identity	alignment length	mismatches	gap opens	q. start	q. end	s. start	s. end	evalue	bit score
Pso04G00300.0	Pso04G00300.0	100	339	0	0	1	339	1	339	0	704
Pso04G00300.0	Pso05G43960.0	79.48	346	64	2	1	339	1	346	0	570
Pso04G00300.0	Pso01G11570.0	78.61	346	67	2	1	339	1	346	0	562
Pso04G00300.0	Pso02G61080.0	69.91	349	94	3	1	338	1	349	2e-179	505
Pso04G00300.0	Pso02G32570.0	70.2	349	93	3	1	338	1	349	4e-179	504
Pso04G00300.0	PsoUNG10250.0	62.46	357	114	4	1	337	1	357	7e-160	456
…...
P. somniferum vs P. rhoeas
query id	subject id	% identity	alignment length	mismatches	gap opens	q. start	q. end	s. start	s. end	evalue	bit score
Pso04G00300.0	Prh04G36800.0	80.06	346	62	2	1	339	1	346	0	575
Pso04G00300.0	PrhUNG43170.0	73.7	346	84	2	1	339	1	346	0	529
Pso04G00300.0	PrhUNG12830.0	73.12	346	86	2	1	339	1	346	0	523
Pso04G00300.0	Prh07G34070.0	70.4	348	93	3	1	338	1	348	7e-180	506
Pso04G00300.0	Prh02G09250.0	63.76	356	110	5	1	337	1	356	9e-161	458
Pso04G00300.0	PrhUNG44180.0	63.76	356	110	5	1	337	1	356	4e-160	457
…...
Pso04G00320.0 (CYP719A21)
P. somniferum vs P. setigerum
query id	subject id	% identity	alignment length	mismatches	gap opens	q. start	q. end	s. start	s. end	evalue	bit score
Pso04G00320.0	Pse16G13160.0	75.15	491	115	3	1	485	4	493	0	770
Pso04G00320.0	Pse11G07550.0	76.78	491	107	3	2	486	5	494	0	762
Pso04G00320.0	Pse07G42600.0	79.17	456	89	2	37	486	3	458	0	736
Pso04G00320.0	Pse01G43190.0	79.17	456	89	2	37	486	3	458	0	733
…...
P. somniferum vs P. rhoeas
query id	subject id	% identity	alignment length	mismatches	gap opens	q. start	q. end	s. start	s. end	evalue	bit score
Pso04G00320.0	Prh03G43070.0	91	489	39	3	2	485	1	489	0	916
Pso04G00320.0	Prh07G35340.0	83.61	488	75	4	2	485	4	490	0	837
Pso04G00320.0	Prh03G43200.0	75.51	490	113	3	2	485	4	492	0	773
Pso04G00320.0	Prh07G35510.0	76.17	491	110	3	2	486	5	494	0	761
Pso04G00320.0	Prh03G46000.0	93.64	393	22	2	36	425	2	394	0	756
Pso04G00320.0	Prh07G35540.0	59.88	491	183	4	6	486	5	491	0	605
Pso04G00320.0	Prh07G35550.0	59.47	491	185	4	6	486	5	491	0	603
…...
Pso04G00330.0 (PSMT1)
P. somniferum vs P. setigerum
query id	subject id	% identity	alignment length	mismatches	gap opens	q. start	q. end	s. start	s. end	evalue	bit score
Pso04G00330.0	Pse02G57210.0	71.28	390	99	3	1	390	1	377	0	561
Pso04G00330.0	Pse03G11440.0	75.42	358	85	1	33	390	26	380	0	554
Pso04G00330.0	Pse05G05220.0	70.42	382	107	1	9	390	2	377	0	551
Pso04G00330.0	Pse16G45320.0	69.17	399	109	5	1	390	1	394	0	551
Pso04G00330.0	Pse17G00230.0	68.73	387	109	3	14	390	4	388	0	531
Pso04G00330.0	Pse02G46280.0	40.76	341	193	5	50	390	28	359	3e-89	278
Pso04G00330.0	Pse01G56410.0	40.76	341	193	5	50	390	77	408	5e-89	279
Pso04G00330.0	Pse11G17970.0	40.47	341	191	5	50	390	28	356	7e-89	277
Pso04G00330.0	Pse07G31860.0	40.47	341	194	5	50	390	28	359	2e-88	276
Pso04G00330.0	Pse11G47500.0	42.57	343	185	7	50	390	42	374	6e-79	252
Pso04G00330.0	Pse01G50090.0	42.57	343	185	7	50	390	47	379	4e-78	250
Pso04G00330.0	Pse04G27130.0	41.98	343	187	7	50	390	42	374	5e-78	250
Pso04G00330.0	Pse12G33610.0	42.27	343	186	7	50	390	43	375	9e-78	249
Pso04G00330.0	Pse06G09160.0	41.4	343	189	7	50	390	42	374	3e-77	248
Pso04G00330.0	Pse11G12850.0	43.52	324	171	7	50	371	39	352	8e-77	246
Pso04G00330.0	Pse01G03930.0	42.27	343	186	7	50	390	39	371	3e-75	242
Pso04G00330.0	Pse08G26720.0	39.94	363	206	5	28	390	19	369	6e-74	239
Pso04G00330.0	Pse08G26710.0	38.96	367	208	5	28	390	40	394	3e-69	228
Pso04G00330.0	Pse16G13140.0	73.13	134	34	1	246	377	13	146	7e-66	210
Pso04G00330.0	Pse17G16880.0	47.14	227	119	1	145	371	22	247	6e-64	209
Pso04G00330.0	PseUNG15180.0	37.69	337	186	10	50	379	27	346	2e-62	208
Pso04G00330.0	Pse02G29100.0	41.53	301	164	4	28	328	19	307	3e-61	204
…...
P. somniferum vs P. rhoeas
query id	subject id	% identity	alignment length	mismatches	gap opens	q. start	q. end	s. start	s. end	evalue	bit score
Pso04G00330.0	Prh03G45990.0	85.39	397	49	2	1	390	1	395	0	691
Pso04G00330.0	Prh03G43060.0	85.64	390	50	2	1	390	1	384	0	682
Pso04G00330.0	Prh03G04270.0	71.21	389	102	2	12	390	5	393	0	556
Pso04G00330.0	Prh07G09150.0	40.76	341	193	5	50	390	28	359	5e-90	279
Pso04G00330.0	Prh07G35010.0	41.32	363	201	4	28	390	18	368	1e-86	271
…...
Pso04G00400.0 (STORR)
P. somniferum vs P. setigerum
query id	subject id	% identity	alignment length	mismatches	gap opens	q. start	q. end	s. start	s. end	evalue	bit score
Pso04G00400.0	Pse15G00630.0	99.89	900	1	0	1	900	1	900	0	1868
Pso04G00400.0	Pse08G45740.0	93.89	900	48	1	1	900	1	893	0	1752
Pso04G00400.0	Pse01G39960.0	75.44	566	112	6	2	565	5	545	0	866
Pso04G00400.0	Pse11G05160.0	75.4	561	111	6	9	567	11	546	0	858
Pso04G00400.0	Pse11G05200.0	73.85	501	98	6	67	565	3	472	0	751
…...
Pso04G00410.0 (SALSYN)
P. somniferum vs P. setigerum
query id	subject id	% identity	alignment length	mismatches	gap opens	q. start	q. end	s. start	s. end	evalue	bit score
Pso04G00410.0	Pse15G00640.0	99.01	505	5	0	1	505	1	505	0	1036
Pso04G00410.0	Pse08G45720.0	97.06	476	14	0	28	503	1	476	0	957
Pso04G00410.0	Pse20G36550.0	77.17	460	104	1	42	500	2	461	0	763
Pso04G00410.0	Pse20G36220.0	68.46	501	112	4	1	499	1	457	0	711
Pso04G00410.0	Pse07G42570.0	68.97	493	148	3	8	499	2	490	0	710
Pso04G00410.0	Pse01G10810.0	68.57	490	149	3	11	499	5	490	0	704
Pso04G00410.0	Pse01G43230.0	68.37	490	150	3	11	499	5	490	0	701
Pso04G00410.0	Pse16G13120.0	66.05	489	162	2	12	499	6	491	0	682
Pso04G00410.0	Pse11G07600.0	70.81	459	132	2	42	499	2	459	0	679
Pso04G00410.0	Pse11G06520.0	62.53	491	179	3	11	500	5	491	0	650
Pso04G00410.0	Pse01G12200.0	62.65	490	178	3	11	499	5	490	0	649
Pso04G00410.0	Pse07G43650.0	62.86	490	177	3	11	499	5	490	0	647
Pso04G00410.0	Pse22G27000.0	63.62	459	165	2	42	499	2	459	0	639
Pso04G00410.0	Pse11G10260.0	61.62	495	185	4	6	499	1	491	0	637
Pso04G00410.0	Pse20G36210.0	61.59	492	183	4	10	499	3	490	0	626
Pso04G00410.0	Pse11G12280.0	57.72	499	204	5	6	501	1	495	0	604
Pso04G00410.0	Pse01G04550.0	56.25	496	211	4	6	499	1	492	0	599
Pso04G00410.0	Pse22G26980.0	59	500	193	7	10	500	4	500	0	588
Pso04G00410.0	Pse11G08050.0	52.41	498	194	5	6	501	1	457	0	535
Pso04G00410.0	Pse16G13160.0	53.21	468	209	5	36	499	32	493	0	529
Pso04G00410.0	Pse11G07550.0	51.02	492	229	6	12	499	10	493	0	522
Pso04G00410.0	Pse01G43190.0	54.23	461	201	5	43	499	3	457	2e-179	517
Pso04G00410.0	Pse07G42600.0	54.23	461	201	5	43	499	3	457	3e-179	516
Pso04G00410.0	Pse05G00060.0	59.46	333	130	3	11	341	5	334	3e-138	407
Pso04G00410.0	Pse01G41760.0	63.48	282	100	1	218	499	4	282	6e-128	379
Pso04G00410.0	Pse17G00200.0	64.47	273	90	1	227	499	135	400	1e-122	370
Pso04G00410.0	Pse17G00200.0	65.73	143	45	2	12	153	6	145	4e-58	201
Pso04G00410.0	Pse01G46020.0	40.12	481	241	9	6	477	1	443	2e-111	342
Pso04G00410.0	Pse01G07800.0	45.17	321	162	7	190	499	5	322	1e-87	277
…...
P. somniferum vs P. somniferum
query id	subject id	% identity	alignment length	mismatches	gap opens	q. start	q. end	s. start	s. end	evalue	bit score
Pso04G00410.0	Pso04G00410.0	100	505	0	0	1	505	1	505	0	1047
Pso04G00410.0	Pso08G00510.0	97.42	503	13	0	1	503	1	503	0	1017
Pso04G00410.0	Pso02G62490.0	68.37	490	150	3	11	499	5	490	0	701
Pso04G00410.0	Pso02G31330.0	68.37	490	150	3	11	499	5	490	0	701
Pso04G00410.0	Pso02G61140.0	62.24	490	180	3	11	499	5	490	0	642
Pso04G00410.0	Pso02G26870.0	57.26	496	206	4	6	499	1	492	0	606
…...
P. somniferum vs P. rhoeas
query id	subject id	% identity	alignment length	mismatches	gap opens	q. start	q. end	s. start	s. end	evalue	bit score
Pso04G00410.0	Prh07G35540.0	67.76	490	153	3	11	499	5	490	0	696
Pso04G00410.0	Prh07G35550.0	67.35	490	155	3	11	499	5	490	0	694
Pso04G00410.0	Prh03G43080.0	66.94	490	157	3	11	499	5	490	0	687
Pso04G00410.0	Prh01G51830.0	62.37	489	179	3	13	500	7	491	0	655
Pso04G00410.0	Prh07G34110.0	62.32	491	177	4	11	500	5	488	0	648
Pso04G00410.0	PrhUNG41470.0	62.22	495	182	4	6	499	1	491	0	645
Pso04G00410.0	PrhUNG07330.0	57.95	497	202	5	6	499	1	493	0	607
Pso04G00410.0	PrhUNG07610.0	57.34	497	205	5	6	499	1	493	0	603
Pso04G00410.0	PrhUNG07590.0	54.03	496	187	5	6	499	1	457	0	552
Pso04G00410.0	Prh03G43200.0	51.83	492	225	6	12	499	9	492	0	538
Pso04G00410.0	Prh07G35510.0	51.42	492	227	6	12	499	10	493	0	526
Pso04G00410.0	Prh03G43070.0	51.39	467	214	5	37	499	32	489	9e-177	510
Pso04G00410.0	Prh07G35340.0	49.4	498	232	9	9	499	6	490	1e-172	500
Pso04G00410.0	Prh03G46000.0	50.75	402	185	5	42	439	2	394	2e-144	426
Pso04G00410.0	PrhUNG40290.0	44.47	497	252	11	12	499	6	487	1e-134	402
Pso04G00410.0	Prh03G43170.0	69.44	144	44	0	354	497	1	144	6e-67	216
Pso04G00410.0	Prh03G31440.0	28.82	510	323	15	19	499	544	1042	2e-56	204
Pso04G00410.0	Prh03G31440.0	25.49	510	325	12	19	499	30	513	5e-49	182
…...
Pso04G00430.0 (SALAT)
P. somniferum vs P. setigerum
query id	subject id	% identity	alignment length	mismatches	gap opens	q. start	q. end	s. start	s. end	evalue	bit score
Pso04G00430.0	Pse15G00660.0	98.95	474	5	0	1	474	1	474	0	973
Pso04G00430.0	Pse05G00080.0	62.03	482	172	6	1	474	1	479	0	603
Pso04G00430.0	Pse15G14360.0	66.32	478	148	8	1	473	1	470	0	601
Pso04G00430.0	Pse17G00490.0	63.79	475	163	7	4	473	1	471	0	592
Pso04G00430.0	Pse16G24440.0	63.79	475	158	9	4	473	1	466	0	584
Pso04G00430.0	Pse03G01890.0	59.88	481	162	12	1	474	1	457	0	538
Pso04G00430.0	Pse22G00760.0	58.07	477	162	11	1	473	1	443	0	527
Pso04G00430.0	Pse08G33790.0	66.03	368	117	6	4	370	1	361	4e-157	456
Pso04G00430.0	Pse08G37180.0	64.4	368	116	6	1	365	1	356	8e-157	454
Pso04G00430.0	Pse20G36190.0	50.84	474	205	9	6	474	2	452	9e-155	452
Pso04G00430.0	Pse20G36530.0	52.63	475	195	12	6	474	2	452	4e-154	451
Pso04G00430.0	Pse01G01270.0	53.42	453	181	7	6	455	2	427	4e-153	462
Pso04G00430.0	Pse01G01270.0	53.18	472	200	9	3	471	415	868	3e-152	460
Pso04G00430.0	Pse15G10110.0	59.33	386	141	4	70	451	7	380	6e-151	440
Pso04G00430.0	Pse11G12320.0	51.47	476	199	12	6	474	2	452	3e-150	441
Pso04G00430.0	Pse01G04490.0	51.37	475	201	11	6	474	2	452	4e-149	438
Pso04G00430.0	Pse08G45700.0	95.33	214	7	1	261	474	1	211	6e-145	418
Pso04G00430.0	Pse07G39430.0	51.47	476	193	13	6	472	2	448	6e-145	427
Pso04G00430.0	Pse08G45690.0	81.17	223	12	2	1	222	1	194	2e-121	358
Pso04G00430.0	Pse01G47070.0	45.7	477	189	14	6	474	2	416	3e-120	363
Pso04G00430.0	Pse01G48170.0	45.57	474	184	13	6	474	2	406	1e-118	358
Pso04G00430.0	Pse03G25470.0	50.77	390	140	8	85	471	1	341	1e-117	354
Pso04G00430.0	Pse05G08220.0	41.25	480	222	17	9	464	3	446	1e-104	324
Pso04G00430.0	Pse16G42540.0	40.96	481	222	17	9	464	3	446	7e-104	322
Pso04G00430.0	Pse01G02090.0	41.16	481	210	17	9	464	4	436	5e-103	320
Pso04G00430.0	Pse07G36130.0	40.92	479	214	17	9	464	4	436	1e-102	319
Pso04G00430.0	Pse01G02300.0	38.38	482	238	14	9	464	3	451	3e-101	316
Pso04G00430.0	Pse11G14600.0	40.5	479	218	16	9	464	5	439	3e-101	315
Pso04G00430.0	Pse01G52030.0	40.92	479	216	16	9	464	4	438	4e-101	315
Pso04G00430.0	Pse01G02310.0	40.71	479	230	15	9	464	3	450	3e-100	313
Pso04G00430.0	Pse19G38260.0	47.57	370	160	10	115	474	37	382	5e-100	310
Pso04G00430.0	Pse19G38260.0	69.81	53	15	1	1	53	1	52	1e-13	73.6
Pso04G00430.0	Pse07G35170.0	36.67	480	249	11	9	464	3	451	2e-98	308
Pso04G00430.0	Pse01G01050.0	38.05	481	242	12	9	464	3	452	6e-97	305
Pso04G00430.0	Pse02G59360.0	36.82	497	232	17	9	464	3	458	6e-93	294
Pso04G00430.0	Pse02G54230.0	38.53	475	211	17	9	464	3	415	5e-92	290
Pso04G00430.0	Pse05G03130.0	36.99	492	238	18	9	464	3	458	9e-92	291
Pso04G00430.0	Pse17G10180.0	53.47	288	107	5	85	371	1	262	3e-90	281
Pso04G00430.0	Pse17G10180.0	92.59	27	2	0	447	473	261	287	1e-08	57.4
Pso04G00430.0	Pse22G25600.0	38.16	477	233	15	9	473	3	429	5e-86	275
Pso04G00430.0	Pse11G14400.0	36.02	483	221	14	9	464	3	424	1e-83	269
Pso04G00430.0	Pse01G51850.0	35.5	462	212	11	32	464	5	409	5e-82	265
…...
P. somniferum vs P. somniferum
query id	subject id	% identity	alignment length	mismatches	gap opens	q. start	q. end	s. start	s. end	evalue	bit score
Pso04G00430.0	Pso04G00430.0	100	474	0	0	1	474	1	474	0	982
Pso04G00430.0	PsoUNG33150.0	96.21	475	14	2	1	474	1	472	0	940
Pso04G00430.0	Pso04G13170.0	66.32	478	148	8	1	473	1	470	0	601
Pso04G00430.0	Pso08G12300.0	65.34	476	155	7	1	473	1	469	0	598
Pso04G00430.0	Pso04G00270.0	65.9	478	150	8	1	473	1	470	0	598
Pso04G00430.0	Pso07G37800.0	59.88	481	162	12	1	474	1	457	0	538
…...
P. somniferum vs P. rhoeas
query id	subject id	% identity	alignment length	mismatches	gap opens	q. start	q. end	s. start	s. end	evalue	bit score
Pso04G00430.0	Prh03G33940.0	64.69	473	146	10	4	473	1	455	0	586
Pso04G00430.0	Prh03G36150.0	62.24	474	155	8	4	473	1	454	0	578
Pso04G00430.0	Prh03G46070.0	59.03	476	157	9	1	473	1	441	0	533
Pso04G00430.0	Prh01G24430.0	58.49	477	162	11	1	472	1	446	0	525
…...
Pso04G00440.0 (SALR)
P. somniferum vs P. setigerum
query id	subject id	% identity	alignment length	mismatches	gap opens	q. start	q. end	s. start	s. end	evalue	bit score
Pso04G00440.0	Pse15G00670.0	99	301	3	0	1	301	1	301	0	612
Pso04G00440.0	Pse08G45680.0	95.02	301	14	1	1	301	1	300	0	584
Pso04G00440.0	Pse16G13210.0	75.42	301	72	2	1	301	1	299	6e-164	466
Pso04G00440.0	Pse08G35260.0	63.36	292	101	3	11	301	231	517	3e-127	381
Pso04G00440.0	Pse08G35260.0	50	172	73	6	11	174	5	171	1e-35	138
Pso04G00440.0	Pse08G35320.0	63.73	295	95	4	11	301	7	293	2e-126	371
Pso04G00440.0	Pse17G08820.0	62.67	292	104	3	11	301	3	290	4e-126	370
Pso04G00440.0	Pse16G23000.0	61.86	291	105	3	12	301	6	291	9e-126	369
Pso04G00440.0	Pse15G12470.0	63.95	294	94	4	12	301	11	296	4e-125	367
Pso04G00440.0	Pse05G00070.0	63.92	291	96	4	11	293	11	300	5e-122	359
Pso04G00440.0	Pse15G12520.0	62.38	303	96	5	11	301	7	303	2e-116	346
Pso04G00440.0	Pse17G08890.0	55.81	301	125	3	1	301	1	293	9e-114	338
Pso04G00440.0	Pse15G12500.0	60	290	105	4	14	297	6	290	2e-113	337
Pso04G00440.0	Pse17G08870.0	60.61	297	114	3	7	301	3	298	2e-113	338
Pso04G00440.0	Pse15G12540.0	55.31	311	126	3	1	301	1	308	7e-113	337
Pso04G00440.0	Pse15G12550.0	56.62	302	120	5	1	301	1	292	4e-109	327
Pso04G00440.0	Pse17G08910.0	57.19	306	112	6	1	297	3	298	7e-109	326
Pso04G00440.0	Pse15G12580.0	52.48	303	136	3	1	301	1	297	5e-102	308
Pso04G00440.0	Pse17G08830.0	52.23	291	85	2	11	301	7	243	1e-97	299
Pso04G00440.0	Pse15G12480.0	61.13	247	91	3	12	257	7	249	2e-96	292
Pso04G00440.0	PseUNG08140.0	50.5	301	141	3	8	301	6	305	1e-94	290
Pso04G00440.0	Pse08G35230.0	52.94	289	128	3	15	301	548	830	2e-91	296
Pso04G00440.0	Pse08G35230.0	53.36	283	117	5	16	293	275	547	8e-85	278
Pso04G00440.0	Pse08G35230.0	51.75	286	98	4	13	297	13	259	2e-83	275
Pso04G00440.0	Pse12G00050.0	49.19	309	147	5	1	301	1	307	1e-90	280
Pso04G00440.0	Pse15G12530.0	54.48	268	90	4	42	309	10	245	9e-84	265
Pso04G00440.0	Pse15G12530.0	62.07	116	44	0	148	263	308	423	1e-38	145
Pso04G00440.0	Pse15G12530.0	37.59	133	73	5	23	151	244	370	2e-11	66.6
Pso04G00440.0	Pse15G12560.0	59.51	205	76	2	97	301	22	219	2e-79	248
Pso04G00440.0	Pse14G00450.0	46.82	299	145	4	8	301	3	292	3e-77	245
Pso04G00440.0	Pse17G08800.0	50.55	275	96	5	31	301	23	261	4e-77	243
Pso04G00440.0	Pse15G12490.0	64.33	171	61	0	131	301	15	185	2e-76	239
Pso04G00440.0	Pse14G00420.0	48.25	286	140	4	13	296	75	354	1e-72	234
Pso04G00440.0	Pse18G00760.0	47.89	284	140	4	13	294	75	352	2e-71	232
Pso04G00440.0	Pse08G35240.0	59.3	199	78	3	11	207	7	204	8e-70	222
Pso04G00440.0	Pse17G08840.0	56.57	198	78	3	105	301	10	200	1e-68	219
Pso04G00440.0	Pse09G01720.0	48.24	284	144	3	15	296	76	358	2e-68	229
Pso04G00440.0	Pse09G01720.0	45.32	203	97	4	16	213	376	569	9e-38	144
Pso04G00440.0	Pse18G00750.0	45.48	299	149	4	8	301	3	292	2e-68	222
Pso04G00440.0	Pse21G37930.0	45.99	287	141	4	15	296	77	354	4e-68	223
Pso04G00440.0	Pse21G37920.0	46.05	291	143	4	16	301	11	292	4e-67	218
Pso04G00440.0	Pse17G00240.0	71.13	142	39	2	1	142	1	140	2e-65	209
Pso04G00440.0	Pse04G05400.0	42.76	297	134	6	16	308	23	287	1e-64	211
Pso04G00440.0	Pse17G08900.0	62.64	174	59	3	14	186	5	173	4e-64	206
Pso04G00440.0	Pse16G03740.0	42.42	297	135	6	16	308	23	287	1e-63	209
Pso04G00440.0	Pse05G53100.0	42.09	297	136	6	16	308	23	287	2e-63	209
…...
P. somniferum vs P. somniferum
query id	subject id	% identity	alignment length	mismatches	gap opens	q. start	q. end	s. start	s. end	evalue	bit score
Pso04G00440.0	Pso04G00440.0	100	370	0	0	1	370	1	370	0	760
Pso04G00440.0	Pso08G00520.0	95.12	287	14	0	15	301	200	486	0	560
Pso04G00440.0	Pso04G11470.0	54.75	316	132	5	1	315	1	306	4e-109	326
Pso04G00440.0	Pso08G10850.0	51.75	286	98	4	13	297	13	259	9e-89	273
Pso04G00440.0	Pso11G37870.0	47.9	286	141	4	13	296	75	354	7e-72	232
…...
P. somniferum vs P. rhoeas
query id	subject id	% identity	alignment length	mismatches	gap opens	q. start	q. end	s. start	s. end	evalue	bit score
Pso04G00440.0	Prh03G43490.0	83.39	301	49	1	1	301	1	300	0	526
Pso04G00440.0	Prh03G43140.0	75.75	301	71	2	1	301	22	320	3e-166	472
Pso04G00440.0	Prh03G35530.0	63.92	291	103	2	12	301	11	300	6e-125	366
Pso04G00440.0	Prh03G35400.0	63.48	293	99	4	11	301	7	293	3e-123	368
…...
Pso04G00450.0 (THS)
P. somniferum vs P. setigerum
query id	subject id	% identity	alignment length	mismatches	gap opens	q. start	q. end	s. start	s. end	evalue	bit score
Pso04G00450.0	Pse15G00680.0	100	160	0	0	1	160	1	160	3e-117	333
Pso04G00450.0	Pse08G45670.0	94.94	158	8	0	1	158	23	180	1e-110	317
Pso04G00450.0	Pse21G05020.0	74.52	157	40	0	1	157	1	157	7e-83	246
Pso04G00450.0	Pse15G10610.0	69.62	158	48	0	1	158	1	158	4e-80	239
Pso04G00450.0	Pse17G07600.0	69.62	158	48	0	1	158	1	158	1e-79	238
Pso04G00450.0	Pse21G04920.0	66.46	158	53	0	1	158	1	158	5e-78	233
Pso04G00450.0	Pse21G05040.0	68.18	154	49	0	5	158	6	159	2e-74	224
Pso04G00450.0	Pse16G21460.0	66.46	158	53	0	1	158	3	160	3e-74	224
Pso04G00450.0	Pse14G35920.0	65.82	158	54	0	1	158	1	158	1e-72	220
Pso04G00450.0	Pse14G35910.0	65.19	158	55	0	1	158	1	158	5e-72	218
Pso04G00450.0	Pse09G38260.0	65.82	158	54	0	1	158	1	158	2e-71	216
Pso04G00450.0	Pse19G36840.0	63.29	158	58	0	1	158	1	158	1e-68	209
Pso04G00450.0	Pse10G19090.0	62.66	158	59	0	1	158	1	158	3e-68	209
Pso04G00450.0	Pse21G05670.0	61.39	158	61	0	1	158	1	158	3e-67	206
Pso04G00450.0	Pse09G38300.0	61.39	158	61	0	1	158	1	158	5e-67	205
Pso04G00450.0	Pse18G32960.0	60.76	158	62	0	1	158	1	158	7e-67	205
Pso04G00450.0	Pse21G05050.0	61.39	158	61	0	1	158	1	158	8e-67	205
Pso04G00450.0	Pse21G05070.0	60.76	158	62	0	1	158	255	412	2e-66	212
Pso04G00450.0	Pse21G05070.0	58.44	154	64	0	1	154	1	154	2e-59	194
Pso04G00450.0	Pse09G38430.0	61.78	157	60	0	1	157	1	157	7e-66	202
Pso04G00450.0	Pse09G38470.0	61.78	157	60	0	1	157	1	157	7e-66	202
Pso04G00450.0	Pse09G38490.0	61.78	157	60	0	1	157	1	157	7e-66	202
Pso04G00450.0	Pse09G38240.0	61.78	157	60	0	1	157	1	157	7e-66	202
Pso04G00450.0	Pse14G35930.0	60.13	158	63	0	1	158	1	158	2e-65	201
Pso04G00450.0	Pse09G38560.0	61.69	154	59	0	1	154	1	154	3e-65	202
Pso04G00450.0	Pse09G38580.0	61.69	154	59	0	1	154	1	154	3e-65	201
Pso04G00450.0	Pse09G38530.0	61.69	154	59	0	1	154	1	154	3e-65	201
Pso04G00450.0	Pse09G38400.0	61.69	154	59	0	1	154	1	154	3e-65	201
Pso04G00450.0	Pse09G38450.0	61.78	157	60	0	1	157	1	157	4e-65	203
Pso04G00450.0	Pse09G38510.0	61.78	157	60	0	1	157	1	157	4e-65	203
Pso04G00450.0	Pse09G38420.0	61.78	157	60	0	1	157	1	157	4e-65	202
Pso04G00450.0	Pse14G35880.0	60.76	158	62	0	1	158	1	158	5e-65	200
Pso04G00450.0	Pse18G32940.0	62.34	154	58	0	1	154	1	154	7e-65	200
Pso04G00450.0	Pse09G38250.0	60.51	157	62	0	1	157	1	157	5e-64	198
Pso04G00450.0	Pse21G05000.0	60.76	158	62	0	1	158	1	158	8e-64	197
Pso04G00450.0	Pse05G35940.0	61.78	157	53	1	1	157	7	156	9e-64	197
Pso04G00450.0	Pse09G38290.0	58.44	154	64	0	1	154	1	154	1e-63	197
Pso04G00450.0	Pse18G32930.0	58.44	154	64	0	1	154	1	154	7e-63	195
Pso04G00450.0	Pse14G35890.0	64.67	150	49	2	12	158	89	237	3e-62	196
Pso04G00450.0	Pse14G35950.0	57.79	154	65	0	1	154	1	154	4e-62	193
Pso04G00450.0	Pse09G40240.0	57.14	154	66	0	1	154	1	154	1e-60	189
Pso04G00450.0	Pse18G33940.0	56.69	157	68	0	1	157	1	157	1e-60	189
Pso04G00450.0	Pse18G32410.0	59.49	158	64	0	1	158	511	668	5e-59	197
Pso04G00450.0	Pse21G04000.0	56.77	155	66	1	1	154	1	155	1e-58	184
Pso04G00450.0	Pse09G38340.0	61.59	138	53	0	1	138	1	138	6e-58	184
Pso04G00450.0	Pse09G38340.0	61.61	112	32	1	54	154	113	224	7e-43	145
Pso04G00450.0	Pse14G35980.0	57.79	154	65	0	1	154	170	323	5e-57	185
Pso04G00450.0	Pse14G35980.0	53.29	152	66	1	1	147	1	152	3e-49	165
Pso04G00450.0	Pse08G36760.0	56.96	158	42	1	1	158	1	132	8e-56	176
Pso04G00450.0	PseUNG15410.0	53.85	156	72	0	3	158	4	159	2e-55	176
Pso04G00450.0	Pse09G38360.0	53.5	157	69	1	5	157	7	163	2e-55	176
…...
P. somniferum vs P. somniferum
query id	subject id	% identity	alignment length	mismatches	gap opens	q. start	q. end	s. start	s. end	evalue	bit score
Pso04G00450.0	Pso04G00450.0	100	160	0	0	1	160	1	160	1e-117	333
Pso04G00450.0	Pso08G00530.0	95.57	158	7	0	1	158	23	180	2e-111	318
Pso04G00450.0	Pso04G09740.0	69.62	158	48	0	1	158	1	158	2e-80	239
Pso04G00450.0	Pso11G04570.0	65.82	158	54	0	1	158	1	158	5e-73	220
Pso04G00450.0	Pso11G04580.0	65.82	158	54	0	1	158	1	158	2e-72	218
Pso04G00450.0	Pso10G19430.0	62.66	158	59	0	1	158	1	158	1e-68	209
Pso04G00450.0	PsoUNG16540.0	61.39	158	61	0	1	158	1	158	3e-67	205
Pso04G00450.0	PsoUNG16460.0	61.78	157	60	0	1	157	1	157	3e-66	202
Pso04G00450.0	PsoUNG16600.0	61.78	157	60	0	1	157	1	157	3e-66	202
Pso04G00450.0	PsoUNG16480.0	61.78	157	60	0	1	157	1	157	3e-66	202
Pso04G00450.0	PsoUNG16470.0	61.78	157	60	0	1	157	1	157	3e-66	202
Pso04G00450.0	PsoUNG16450.0	61.78	157	60	0	1	157	1	157	3e-66	202
Pso04G00450.0	PsoUNG16430.0	61.78	157	60	0	1	157	1	157	3e-66	202
Pso04G00450.0	PsoUNG16420.0	61.78	157	60	0	1	157	1	157	3e-66	202
Pso04G00450.0	PsoUNG16410.0	61.78	157	60	0	1	157	1	157	3e-66	202
Pso04G00450.0	PsoUNG16400.0	61.78	157	60	0	1	157	1	157	3e-66	202
Pso04G00450.0	Pso11G04540.0	60.13	158	63	0	1	158	1	158	9e-66	201
Pso04G00450.0	PsoUNG16440.0	61.69	154	59	0	1	154	1	154	2e-65	201
Pso04G00450.0	Pso05G31730.0	62.34	154	51	1	1	154	5	151	3e-64	197
Pso04G00450.0	PsoUNG16550.0	58.44	154	64	0	1	154	1	154	1e-63	196
Pso04G00450.0	Pso11G04590.0	64.67	150	49	2	12	158	89	237	2e-62	196
Pso04G00450.0	Pso11G04510.0	57.79	154	65	0	1	154	1	154	2e-62	193
Pso04G00450.0	PsoUNG15100.0	57.96	157	66	0	1	157	1	157	4e-62	192
Pso04G00450.0	PsoUNG16520.0	62.16	148	56	0	1	148	1	148	4e-62	197
Pso04G00450.0	PsoUNG16520.0	73.56	87	23	0	68	154	228	314	1e-39	139
Pso04G00450.0	Pso08G09240.0	59.49	158	45	1	1	158	1	139	7e-62	191
Pso04G00450.0	Pso11G04560.0	59.49	158	52	1	1	158	1	146	2e-61	190
Pso04G00450.0	Pso11G04550.0	59.49	158	52	1	1	158	1	146	2e-61	190
…...
P. somniferum vs P. rhoeas
query id	subject id	% identity	alignment length	mismatches	gap opens	q. start	q. end	s. start	s. end	evalue	bit score
Pso04G00450.0	PrhUNG51310.0	74.68	158	40	0	1	158	1	158	6e-86	253
Pso04G00450.0	Prh07G30940.0	73.42	158	42	0	1	158	1	158	6e-85	250
Pso04G00450.0	PrhUNG15120.0	69.62	158	48	0	1	158	1	158	2e-80	238
Pso04G00450.0	PrhUNG15130.0	67.72	158	50	1	1	158	1	157	1e-74	224
Pso04G00450.0	Prh02G17780.0	67.53	154	50	0	5	158	6	159	3e-74	223
…...
Pso04G00290.0(CYP82Y1)
P. somniferum vs P. somniferum
query id	subject id	% identity	alignment length	mismatches	gap opens	q. start	q. end	s. start	s. end	evalue	bit score
Pso04G00290.0	Pso04G00400.0	59.75	564	207	9	11	555	5	567	0	664
Pso04G00290.0	Pso02G32560.0	60.67	539	188	9	39	554	36	573	0	646
Pso04G00290.0	Pso02G34140.0	61.22	508	183	6	61	555	41	547	0	623
Pso04G00290.0	Pso02G61090.0	57.83	543	201	10	11	525	7	549	0	612
…...
P. somniferum vs P. setigerum
query id	subject id	% identity	alignment length	mismatches	gap opens	q. start	q. end	s. start	s. end	evalue	bit score
Pso04G00290.0	Pse13G00050.0	79.18	562	101	6	5	556	1	556	0	910
Pso04G00290.0	Pse05G37430.0	76.42	564	120	6	1	556	1	559	0	887
Pso04G00290.0	Pse15G00730.0	76.53	554	123	5	5	556	1	549	0	875
Pso04G00290.0	Pse15G00590.0	75.53	564	126	5	1	556	1	560	0	869
Pso04G00290.0	Pse17G00510.0	74.59	555	129	5	6	556	1	547	0	843
Pso04G00290.0	Pse15G00610.0	78.35	485	99	4	74	556	1	481	0	779
…...
P. somniferum vs P. rhoeas
query id	subject id	% identity	alignment length	mismatches	gap opens	q. start	q. end	s. start	s. end	evalue	bit score
Pso04G00290.0	Prh01G29670.0	74.96	563	129	5	5	556	1	562	0	866
Pso04G00290.0	Prh05G43580.0	79.1	536	100	6	5	530	1	534	0	861
Pso04G00290.0	Prh01G29580.0	75.09	554	129	6	6	555	1	549	0	856
Pso04G00290.0	Prh03G45940.0	73.2	556	134	8	5	555	1	546	0	806
Pso04G00290.0	Prh03G43470.0	72.66	556	137	8	5	555	1	546	0	799
Pso04G00290.0	Prh03G46060.0	76.19	483	95	5	74	556	1	463	0	761
…...
