# Supplementary material for: Three chromosome-scale Papaver genomes reveal punctuated patchwork evolution of the morphinan and noscapine biosynthesis pathway
Source: Nat Commun. 2021 Oct 15;12:6030. doi: 10.1038/s41467-021-26330-8 (PMC8521590; doi:10.1038/s41467-021-26330-8)
Supplement: Supplementary file 15 — Source Data [file 41467_2021_26330_MOESM15_ESM.zip › Source Data/Fig. 5a Gene expression of STORR related genes.xlsx]

## Sheet: Sheet1
		capsule	stamen	petal	stem	leaf	root	geneType
P. somniferum	Pso04G00390.0	0.0341954	0.00102311	0.00716176	0.24169	0.0251842	0.0885776	Recipient Post Loci
	STORR	0.596787	0.00716176	0.0249481	5.28365	0.476296	1.79906	Recipient Post Loci
	SALSYN	0.567825	0.0145596	0.138277	4.60308	0.389175	2.6532	Recipient Post Loci
	Pso04G00420.0	0.604657	0.0134578	0.122694	4.28785	0.396809	1.70745	Recipient Post Loci
	SALAT	0.379022	0.0118051	0.159526	2.06491	0.210209	1.35432	Recipient Post Loci
	SALR	1.7917	0.0140087	0.158582	14.0405	0.797631	2.42618	Recipient Post Loci
	THS	5.47107	0.0912928	1.97318	21.579	3.35288	6.48655	Recipient Post Loci
	Pso08G00490.0	0.168301	0.0226658	0.01393	0.117067	0.0374615	0.0674858	Recipient Prior Loci
	Pso08G00500.0	0.0446233	0.00149531	0.00487944	0.133673	0.0388781	0.00247907	Recipient Prior Loci
	Pso08G00510.0	0.747853	0.0317164	0.172827	7.13957	0.721528	4.53249	Recipient Prior Loci
	Pso08G00520.0	0.382052	0.00149531	0.00133791	5.44144	0.235079	0.938899	Recipient Prior Loci
	Pso08G00530.0	1.75955	0.0157401	0.0404521	12.6861	1.35869	2.87844	Recipient Prior Loci
	Pso02G34130.0	0	0	0	0	0	0	Donor Prior Loci
	Pso02G34140.0	0.036163	0	0.00692566	0.03695	0.0158975	0.0543822	Donor Prior Loci
	Pso02G34150.0	0.110496	0.000314803	0.0317951	0.0375009	0.00991628	0.0511948	Donor Prior Loci
	Pso02G34160.0	0	0	0	0	0	0	Donor Prior Loci
	Pso02G59450.0	0	0	0	0	0	0	Donor Post Loci
	Pso02G59460.0	0	0	0	0	0	0	Donor Post Loci
	Pso02G59470.0	0.0798418	0.00842097	0.0656364	0.0945982	0.0668169	0.123442	Donor Post Loci
	Pso02G59480.0	0.00692566	0.00125921	0.000550905	0.00259712	0.0106246	0.0110181	Donor Post Loci
	Pso02G59490.0	0	0	0	0	0	0.00106246	Donor Post Loci
	Pso02G59500.0	0	0	0	0	0.00204622	0.00165271	Donor Post Loci
	Pso02G59510.0	0	0	0	0	0	0.00605995	Donor Post Loci
	Pso02G59520.0	0.0752772	0.0320312	0.0510767	0.0718537	0.0414753	0.0499356	Donor Post Loci
	Pso02G59530.0	0.00121986	0	0	0.00676826	0.0211705	0	Donor Post Loci
	Pso02G59540.0	0.000472204	0	0	0.000747656	0	0.00920798	Donor Post Loci
	Pso02G59550.0	0	0	0	0	0	0	Donor Post Loci
	Pso02G59560.0	0	0	0	0	0	0	Donor Post Loci
P. setigerum	Pse15G00630.0	0.101162	0.00153064	0.0814025	1.42503	0.000278299	0.43526	Recipient Post Loci
	Pse15G00640.0	0.08836	0.0215682	0.231962	1.39984	0.00514853	0.805537	Recipient Post Loci
	Pse15G00650.0	0.0811242	0.00890557	0.137201	1.0407	0.00389619	0.446253	Recipient Post Loci
	Pse15G00660.0	0.101718	0.00723578	0.232241	0.535447	0.0239337	0.692408	Recipient Post Loci
	Pse15G00670.0	0.116468	0.00180894	0.171571	2.28289	0.0104362	0.96375	Recipient Post Loci
	Pse15G00680.0	1.40917	0.440687	7.22325	13.1908	0.253948	5.77582	Recipient Post Loci
	Pse08G45670.0	0.171293	0.0107145	0.722325	4.5289	0	0.450566	Recipient Post Loci 2
	Pse08G45680.0	0.0708271	0.00166979	0.0154456	0.998259	0	0.264523	Recipient Post Loci 2
	Pse08G45690.0	0	0	0	0.0154456	0	0	Recipient Post Loci 2
	Pse08G45700.0	0.00306129	0	0	0.0154456	0	0.00333959	Recipient Post Loci 2
	Pse08G45710.0	0.0011132	0	0	0.039101	0	0	Recipient Post Loci 2
	Pse08G45720.0	0.0624781	0.00180894	0.0475891	0.94079	0	0.161413	Recipient Post Loci 2
	Pse08G45740.0	0.00264384	0	0.00208724	0.180894	0	0.0153064	Recipient Post Loci 2
	Pse17G00200.0	0	0	0	0.00194809	0	0	Recipient Prior Loci
	Pse17G00230.0	0.0247686	0	0.0183677	0.506643	0	0	Recipient Prior Loci
	Pse17G00240.0	0.00180894	0	0	0.0171154	0	0	Recipient Prior Loci
	Pse16G13120.0	0.208863	0.0179503	0.251443	3.49335	0.000695748	0.684755	Recipient Prior Loci 2
	Pse16G13210.0	0.124956	0.00946217	0.180616	1.34182	0.00695748	0.195088	Recipient Prior Loci 2
	Pse16G13220.0	0.0820982	0.0993528	0.580671	2.08766	0.00695748	0.0011132	Recipient Prior Loci 2
	Pse16G13230.0	0.0448061	0.0313086	0.180894	0.0656786	0.0196201	0.0296389	Recipient Prior Loci 2
	Pse16G13240.0	0.0137758	0.000974047	0.131079	0.0439713	0.0404925	0.000834897	Recipient Prior Loci 2
	Pse11G05190.0	0	0	0	0	0.00194809	0	Donor Prior Loci
	Pse11G05200.0	0	0	0.00125235	0	0.00194809	0.00208724	Donor Prior Loci
	Pse11G05210.0	0.000417449	0	0.00542683	0	0.00487023	0.00403534	Donor Prior Loci
	Pse11G05220.0	0.00347874	0	0	0	0	0	Donor Prior Loci
	Pse01G39930.0	0	0	0	0	0	0.0192026	Donor Prior Loci 2
	Pse01G39950.0	0.221248	0.00389619	0.0246295	0.0166979	0.0126626	0.04091	Donor Prior Loci 2
	Pse01G39960.0	0.04745	0.00208724	0.0584428	0.0411883	0.0132192	0.0173937	Donor Prior Loci 2
	Pse01G39970.0	0.00626173	0.00667918	0.00487023	0.0455019	0.00751407	0.0584428	Donor Prior Loci 2
	Pse01G13860.0	0	0	0	0	0	0	Donor Post Loci
	Pse01G13890.0	0	0	0.0580254	0	0	0.00347874	Donor Post Loci
	Pse01G13900.0	0	0	0	0	0.0128018	0	Donor Post Loci
	Pse01G13930.0	0	0	0	0	0	0.0230988	Donor Post Loci
	Pse01G13940.0	0	0	0	0	0	0	Donor Post Loci
	Pse01G13970.0	0	0	0	0	0	0	Donor Post Loci
	Pse01G14010.0	0.0324218	0.013915	0.119529	0.050233	0.103388	0.105893	Donor Post Loci
	Pse01G14020.0	0	0	0	0	0	0	Donor Post Loci
	Pse07G44840.0	0.697696	0.294997	0.362485	0.560912	0.387392	0.425937	Donor Post Loci 2
	Pse07G44880.0	0	0	0.262714	0.00125235	0	0	Donor Post Loci 2
	Pse07G44910.0	0	0	0	0	0	0	Donor Post Loci 2
	Pse07G44930.0	0.0887774	0.0258818	0.233493	0.0954566	0.0896123	0.16851	Donor Post Loci 2
P. rhoeas	Prh03G43130.0	0.00286842	0.00095614	0	2.34554	0.0473289	0	Recipient Prior Loci
	Prh03G43140.0	0.00239035	0	0	5.07914	0.00947447	0	Recipient Prior Loci
	Prh03G43150.0	0.044982	0.0388975	0.242599	5.14129	0.00165151	0	Recipient Prior Loci
	Prh03G43160.0	0.0067799	0.000608452	0.0216435	0.24877	0.0118648	0.0907463	Recipient Prior Loci
	Prh03G43170.0	0	0	0	0.0219912	0.00047807	0.00173844	Recipient Prior Loci
	Prh03G43180.0	0.072232	0.010561	0.060063	0.0254681	0.0170367	0.00730143	Recipient Prior Loci
	Prh07G32020.0	0	0	0	0	0	0.00834449	Donor Prior Loci
	Prh07G32030.0	0.0487631	0.00338995	0.0352468	0.0226866	0.012734	0.0101264	Donor Prior Loci
	Prh07G32040.0	0.00147767	0	0.00047807	0.0009996	0.000347687	0.00047807	Donor Prior Loci
	Prh07G32050.0	0.000738835	0.000391148	0.00139075	0.000651913	0.000391148	0.00356379	Donor Prior Loci
