# Supplementary material for: Three chromosome-scale Papaver genomes reveal punctuated patchwork evolution of the morphinan and noscapine biosynthesis pathway
Source: Nat Commun. 2021 Oct 15;12:6030. doi: 10.1038/s41467-021-26330-8 (PMC8521590; doi:10.1038/s41467-021-26330-8)
Supplement: Supplementary file 15 — Source Data [file 41467_2021_26330_MOESM15_ESM.zip › Source Data/Fig. 5c and Supplementary Fig. 40f Merged Hi-C contact chr15 morphinan branch copy.txt]

chr15 morphinan branch copy Hi-C interaction,merge
504
72
18
11
5
2
9
2
5
10
7
4
5
5
10
8
8
341
100
20
11
8
8
4
6
9
3
7
16
8
7
4
6
598
83
22
14
27
9
15
15
11
17
12
12
12
7
8
189
17
6
19
5
15
7
7
9
4
5
5
4
2
206
52
29
12
10
8
8
11
6
3
4
2
1
173
57
11
17
4
7
12
6
9
4
1
2
598
63
43
44
15
23
17
12
6
5
10
221
50
20
12
15
9
7
4
8
2
519
76
31
21
23
21
9
8
8
422
44
33
28
25
13
13
10
292
64
24
24
12
5
8
470
130
32
13
11
6
570
78
42
20
11
436
79
39
21
488
129
38
401
58
429
