# Supplementary material for: Three chromosome-scale Papaver genomes reveal punctuated patchwork evolution of the morphinan and noscapine biosynthesis pathway
Source: Nat Commun. 2021 Oct 15;12:6030. doi: 10.1038/s41467-021-26330-8 (PMC8521590; doi:10.1038/s41467-021-26330-8)
Supplement: Supplementary file 15 — Source Data [file 41467_2021_26330_MOESM15_ESM.zip › Source Data/Fig. 5c and Supplementary Fig. 40f Merged Hi-C contact chr8 morphinan branch copy.txt]

chr8 morphinan branch copy Hi-C interaction,merge
530
31
6
11
1
1
10
18
12
12
8
7
6
222
9
12
1
2
6
8
7
5
5
3
1
36
3
1
0
2
2
3
1
2
0
1
183
8
2
7
9
5
5
5
2
1
31
0
3
1
3
1
0
0
0
50
4
3
2
5
2
1
2
264
84
33
12
15
9
7
440
78
30
27
14
11
477
68
54
18
11
308
74
23
12
486
87
48
289
57
437
