# Supplementary material for: Three chromosome-scale Papaver genomes reveal punctuated patchwork evolution of the morphinan and noscapine biosynthesis pathway
Source: Nat Commun. 2021 Oct 15;12:6030. doi: 10.1038/s41467-021-26330-8 (PMC8521590; doi:10.1038/s41467-021-26330-8)
Supplement: Supplementary file 15 — Source Data [file 41467_2021_26330_MOESM15_ESM.zip › Source Data/Fig. 5d Morphinan gene promoter.txt]

>P. somniferum_Pso04G00400.0_STORR_promoter
TGAACTGATCATTTTACAACTGTAGATTTAGTTTTCCCTAGGTGAATATTTAATTGAACTGATCAATACTATTTAATAAAAATATATTTAGAAAAATGTAATGGGTTGAAAAGAATTTTAAAAGTTATTATGATTATTTATTAACAAATTTATTATTCATCTAATGAAAGTATACTTAGTAAGATAATTATAGGACATTTATGATAAGAGATTAATAAAGCATTTATTATAAGAAATTAATGATTCAATAATGACGTGAACAATCAGAACCATAGATTTAGCTTTACTAAGAATGAATTCTGACCGCTCTTTATCTTGTCTAAGTTGTCCAAACTATGTTTTATAAGGAGGATGGGCTGATACGTGACACTGCTCCACCACATAATCAACAAATCAATCGATTCAGTCCCGTATGTTAGTAGTATAGCCCCGTTCTAAATTGCATTTTTTTAACCAAAACCACTATATAACAAACTTATGATAAACTTTTTCCAAAATTTATATTTGGTAAAACTATTTTAAAATGTTTTTGAGAAACACTTTTATTTTAGGTCTACTTTTAAAAGCTACTCAGCACTAGCTTTTAAAAGTTGGAAAAAAAGAAGCTGTGAATTAAAATCTGAGTTTAAGTCACCACGAGAAGCACCGAAATAAAATAATCCTCCTGTTCATGTGCTACATGTCTGGAATAACTTAATTGCGAAAGGCATGTACTGATATCAGTGGGGCGGGTACCATTTCTAGAGCTGTCAATTTATAACCCGGCTTGCGGGTTGACCCTAACCCGGCTTGTTTCAACCCGGACCGGCTTGGCTTGTTGTCTAAACGGGCCGGGTTAGGGTTGGCATATACAATCCTACTAGAAAACAAGCCGGGCTAGGGCCAATCCGCGGGTTACCCGTCAACCCGTCAAAATTAATAAATATATCCCTTAATCCCACCAACTCTTTAAAATCCATGATTTACAAACATATATTAGAATTAGTTAATTTTAAATCAATAAATAAAGCATTAGAATTAGTTAATTTTAAATCAATAAATAAAGCTAATTTTAGATCTACCCAAACAACTATAACAATTTTTAGATTTTAAATAATCAATCAATAAATTATTGATTTTGATCTTTTTAACCAATTTTGTGAATACGCCAATTGCTGTGCCGAAAAAAAATCCTATCGGATCCGGCAATATCTGTAACGGCTACGGGATTTCGGCATCGCATTGACAGCCCTACTTACAACTGATTCCGACAATGGGATCACTCAAATGATACTAGAAACGTTAATGCTAGTAACAATCATGTGAAATGTGTTTTCTTTTTCTTTATATTAACTTAGTGGGATTTAATATAGCTGATAGTGGAAGGTGATAAGGTGTGGGAAATGTGCATTTGTGCGTGGGAGGAAACTCACCCTCATGGGCGGTGGTGTCTTCTCTTTCTTTTGTTTGTAATGGATAGCAGCTAGTCTTTTAATCTAACAAACCAGAAATGAGGATTAGATATATGGTTGGGTTTGTTACGTTAGTAGCAGGTTAGGTTTGGGAAATAGTTCCCCTCCTCACACGCGATAAACCAGGAGATTGGACCCACGATAAGACTACACAAACTTGGTTAAAAAAACCAAAATCAACAATTCATGGATGAAATGGACAGTTAGATTTTGATACTGTTTAAATGGACAAAAATGTAAAAATAGACAGGACGTAATCAGTTTCATCGTGTTCATTTTCAAATATTTTTTCTTATTTTTAATTTACACGGGATGTATCCAGTTTCATCCTTACTATTTTTAAATTTAAGCTAGGATGAATCCAATTTCATCCTTTCTATATTTTTTTTTGGCCATTTCATCAAACTATTTTTTACTCGTCCATTTGAACCGTGATTTAAAAATATTTAGACAAATGACCCATTTTCCAATAAGACTAATATTTCCCAAAGATTAGCAAAAAAGAATCAAATATCTTTAGCAAGCTAGCTATATATACATTTGAGTTCA
>Pso04G00410.0_SALSYN_promoter
AACTGCAACAGCTACATCAACACCATTGTCATTTCAATTCAGCTGCAACACAGACTTGTTCTTCTTCCATGTTTAAACAACACTACCATCTTCATAAACCCATTGAGACGAACATCTCATCCACTGATTTTGTTCACAGTAATCACCACCTACAATTCCTCCTCTATCTCATCTGTATCTTCAGTTTACATCAGCAACCCAACCTTCTATGTTCCTCCAAATCCATTTGCAGCGCACCTTCTTTCAAACACACATCACAACCAATTTGTAACTTCATCAAGACCACCACCAATTTCACAAGCTTGCAAATCTGAACCAACAACAACTCCTGTTCCTATCATTCAAAATCTGTCATTTCTTGCAATAAGTTCTGAACTGCAACTCCAGATCATCTCCATATCCAATTCCAGTACTGAATCAAACGTAACAAAGAGCATCTATTTCAGTATTTCATATACGTACTGAATCAAACATAACAAGGAGCACTTCCTATCAGTATGCGATATATGTACTGAAGATTCATGAACTACAAATCAACAGTATGACAACAACAGGTGACAGATCTATGAAAAATAAGAGAATCGAAAGACATATTACAGTATTTCACATAAGTACTGAAGGGTAAGACTAAAAAATGAGCAAAAACACAGCAAATAACACTTCCTCTCAGTATTATACATACATACTCATGGATCGAACCAAAAAAATTGGAAAAACTTCAAATAAAACAAAATTAGAAGAGTTTTGTATCAGTACGCCATATATGTACTGTCAATTCATACACGAAAAACAACTGTAACAAACCTAAAAACCATAAAAGCGTCAATCAAATCGATTTGATTATCAAAATACAATCAAAAAAACAAATCAAAAGAAGAAAAACCGAACAAAATAATCAAACAAGATGATTAGAAAGCATACCTGGAAACATAAAACAAATATTCTCCTCGTAAATCATAACGATGCACCATCTTATTCTTCTTCTTCTTCTTCTTCTTCTTAAAAGTAGACTAGGTTTCTGTCAGTACGGGATATACGTACTGTTGGTTCATACACAACAATCAGCTGCATGTCAAAAATAATTAACGAATCCTTGAAAAAACAGTATTGAAACACTTCTATTTCAATATTCCATATATGTACTTCTGAATCAAATAAAAAAAGGTCTTCAAAACTAGGTTTCTGTCAGTACTGCAGATACTAACTGTTGGTTCATACACAAAAATAAACCGAAACACATCTAAAACCTACAAAATGAAAATGATATGATCAGATCTAGTGAAGAAATTGACAAAAAACATGTTTATCCATATAGATCTGAACTATTTTTTAATAAAATAAAATAAACAATCAAACAAGGAGATCAAAACATAATCAAACATCCATTAAACGATTAATATTAGAAGCCCGAAAATAAACATTACTAGATGAAAATTGATTATAAAAAAAAAAACTAGACTAACATCAACAGTAAGAAAATCAACCTATATATCTTGCAAAAATCTTCATCGGAGGAGTTCTTCTATAATATACAAAACGATAGCTTTGGATTCGAATTGGCGACTCAATTAACGAAATCAAAAAAATCTCCAGCGTGAAAGCTTCTTTGGAGCAAAACCAAAAATTGAAAGAGAAGGTGACGATAAGAACCAGGAGATTAAATATCTAGAGGTGGAAGGTTAATTTGGGAATTTCGAAATTACGCATTACCGGTTCCGCACGTGTATCGGACCAGGGGATAAAAATTTTTGGTCCAATTTTCTCTTTTTCCTTTTATTATGGACCTCTGGTTACTTGGCTTTAGTGGGTAGACCTGCCATTAACTAAGACTACCATAATAGTACCTATTGGTAATTCCTACTTCCTTATAAATGTAGTTCTCAGTGCTTGAATATATACCCAACACATTTGGGTTTTGATTCATTCTCTATTAATTAATAGTCAAATTCAATAGAGTAATTCCCTAATCTTTGCAAACCGTCTTATATTTCTGTAATTCA
>P. somniferum_Pso04G00430.0_SALAT_promoter
AAAGGTTATATATATATATATGTATATATATTATGTTTTATAAAGGATGGATGTAATATGCTGATGCTTTCTATTTTGTTTTGTAATTAAATAGCAGTTGAAGACCAAAGGTTATATTTATATTTATATATATATAATCTTTCATAAAGGATCGATGTAATATGCTGATACTTTCTATTTTGTTTTGTAATTGAATAGCAGCTGAGGACCAAAGGTTATATTTATATATATATATATATATATATATAATTTTTTTATAAAGGATCACTGGAATATGCTGATGCTTTCTATAAAGCTGTCTGATTGTGGAGGTGGTGCAGTGTCCATATCAGCCCACGAGAGTAACGCAAGAACCTCGTGGGAAAAGGTCACCCATGCAATATGTGGCGTTTATAGAAGGCGTTTGTACTGACTCGGGAATTATTGGTGGGTGGAGCTAAACTGTCGAAGAATGCCGGTGAAAAGTTTATTGTTTTAAAAAATGTTGTACGAGGCATATATTAAAAATTTACACAATAAAGTCCTAAAGCAGTACCTTTTCTTGATGCATAAAAGTACTAAAAGTGGATTAGTACTATATTAATTACTGCCCTACAACCGGCCTAAAATTATTGCATCTTAAAAATTTACACAATAAAGTTCTAAAGCAGTATTTATATTTATAAGACTCCGGAATATAAAAAAAATTATTATATTAATTTTTGACATTTATGATAGTAAACATATATATAGGAAACAAATCATATTTATATTTTTTGGATCGTCTGTAAGGTAAAAATTCTAAAAATGATTATTGGTGGATTTGTTTGCAGAATTCACGATTTCAGTGATTTATAATTTCATGGGATTACAATTTCTTGGATTTATGTAAATCCCTTGTGTGTTTGGTAACTCATTTAAAATTCTTAGAATTCATAGAACTATCTTGTTTTAAAGTCCATATACTGTTTGGTACTACCCTCAGAATCTTAAAATTGTATATATAATATATATGAAACTTAAAGTTAAAAAAAAAGTCGGTCCACAAATCCCTTGATAAGTTTCCCAGTAAATCCTAAGGGGTCAGACTCCATATGTAGGATTTGCTGGAAAACTGATTCCCATGGAAAACGTGTTTCCAAGGATTTGGGTAACCAAACATATTGAAGGAAACGTAATTCCACTAAATCCCATGGACCCACAAATCCCACCTTTAAAATTCTACATCCAAACCCGAAATCCGAAATCCAAAGTCATTTCCAGTAGCAAGTACCGGGTCGACTAGAGAAAATCTCCTAAGAGTTGAACATGGGTTTTACGTCGGCCCGTCCGAGCCTCGCACAACTTGCACTACGACAAGTAGAGAGAAAACCCATCATATATTAATTTCAAGTATTAATGATAAAAAACTGAAAGAAATAAAAAGAATACTATATCAATTTCAGACATTTATGATAAAAATCCAAAAAATCCAAGCATCTTTATGGGATAAGAAAAAATCAAATTTATATTTTGTGGACCGAGGATAAAAAACTAAAAAATACTATATCAATTTCTAGTATTTGCAAAAAAAAAAAAAAAAAAAATTTTACTTTCGGATAATTATGATAAAAAATTCAAATAATTGAGTAAACATATTTACAAGGTAAAAAAAGTTAGATTTATATTTTTTTAAGCGTTTGGAGGGTAAAAAATATAAAAGTTACAATATTAATTACTACCCGAAATTTCGGATAATTATGATAAAAAATCCAAAAAATCGAGTAAACATATTTACAGGGTAAAAAAAATCATATTTATATTTTTTGGATCGTTTGTAAGGTAAAAAATCTAAAAACTATTATATTAATTACTACCCGAAATCAATATTTATATTTTAGAATATCTAAAAAAAATCAATATCTAAAAGGAGTTGGTATTGTTAGTAGTGGTTTTGGTAGTTTTATTTTTTATAGAGTTGGTATTGCTATTCAAAAAGGAGTTGGAGCCCAGCTTGTTGCTAGGTTACCAACCAAAGTTGT
>P. somniferum_Pso04G00440.0_SALR_promoter
TAAAAACCTGATTTAGATTCAAGCTAATATTTCTCAACCGTTAGATCGAAAACTTAGCTTGTTATACACAAACGACTGTATGCTTCTAGGTTTGTTAACCGCACCCAAACGTGTACATTGTTGGTTCAACAATAGTTTACCAAAAGGTTAACCATATGAGAATTTCATACCAACCATGTTCAACTTCACCATAACTAGTTCCAGTGACTCAAATGAACTAGTTAAGAGAGTTATTCAATTGCAAGGAAATCTTATGTAACTACACAAGACACTATTGAAGCAAAGATGCTTTGAATCACTCGAATCGGTTCATGAACTTTCATAGCCACGGTTTGCAAAAGCATTCCTTAGTCTTTTAAGATTAAGTTCAGAAATCATCTTTAGATATATAACCTTCACAAGTTCGCAGACTAGGTTCGCAGACTTAAGACACCGGACAGAGTTTACAAACTCCAGCAGAAATTCTCGGGTTTGAGAACTTCGGCAGTTCGTGGACTGAGTTCGCGGACTTGGCACTTTCCATACTTCCGGTTCTCTTGATCAACAAATTTCGATAACTTCGGTTCAAGGAATACATTGGTTATGTAATCTAAACTCTCATTCCAATCATTGAAACATTCTTAGAGGACGTTATATAGTTGTTACATCATTTCTATTCAAAGCAATTTCCAAAGTGATTGAGACATCCATGACTTTCGTCACTAGGTAAAGATAAACTTGTTCGAAGCGAAAAGCTTACCAACACATATTTCGAGATATAGATAGGCGAGGTATACTCGGCTCGAAATACCAAATGTGTATAATCTAGTCTATATATATATAGCATACGACTTTTGTCTCAAAGAGTAGGAGATATACTTTTGAGTGACAGATAAGTTCAAGTCTCCACATACCTTTTTGTCGAGAAGTTCCACCGGTTCCTTGAGTAGTCCTTCTACTTGTATGATGAGTCGCCATGAAGTCCTTGAGCTCAACTACACATACTATCCTAGTCCGAGACTTAGTTATAAGAGACTAGAAATCAAGACTTATAATTTTGATCACTAACATTGACAAACATGCTTGAGATAGCAACGCATGCGAGTTTAACCGAGCAGTGCTCTAACTCTTAAGTTATGGTTTTACCTATAAACACATCACTGACATTATTATGTATCCCGTTAGACAGTAACGGAAGGAGGGGGTGGCTTACTTAGGCTACAACCCCCTCCAAAATATGGAAAACCTTGACTTAGACGTAATAATAGTTGAGATTTTTCTTACTAGCCCAGGTAACATTTTGAATTAGCCCAGCTATAACGGCGAAAGCCCACTAAGGCATTCCTCATGTTAATTTGTAGTGTAGCACAGATAAGGAGATAGCAAACTAGTTGTTAGGGTTGTGAAGATAATTTAAGTTTCGTCAGAAACTTAACTAAAATCTGATTGAAGGATCAAGATTCTAAGGTAATAAGATTGATAATCAAATTTGATAATAATAATAATAATGATTGAAATTGATAATAAGATGTGTTTTCTAAACAAGAAGGCATAGCCTTTGTATAGGTTCTACAAGAACCGACTAAAAGAAAGAAAAGAGAATTCCACCTAAACTAGGAAAGTAAAGGACTTGCAGAGGAAGTAAACTAAAACAAACATAAGGGATCGGTCATTGTTGATGCAAACTAAAACAAACACGTTAGGAAGATGTCCTACATCAATCTGTCTGTTGCGGCCAAATGAAGTTGAACAAGCAAGCAATTGTATGCCTGTGCATTTCAATAGCCATACCAAAATTTTGATTGAATACCTTTTAAAAATGTATGTTATTATCTTGTATTTGCTGTATATTAATTTGGCTTTTCATGACAATTGTAGTTAATAGTTTAGGTTGGGCTCTAAGCATGATGATATTAGACTTACTCAGAGGCTATAAGCATCCATAATGACTTCAAAGACTTCCCAAGTGAAAAATTATAGGCACTGCTCCGCACGTTGGCTTCAATTGGCTCTAGAAAAAA
>P. somniferum_Pso04G00450.0_THS_promoter
ATTATCGATCTCTTTCTTGTTATTCGATGAAATCAGCATATCATCGACATACAAGACCAAATATATGAAAGACCCATCATGTAGCTTCTTGAAGTATACACCATGGTCATAGTGACTTCTTGCGTATGTTTGGCCTATCATAAACTGGTCAAATCGCTTGTACCATTGTCTTGGAGACTGCTTCAGCCCGTACAACGATCTCTTCAGTTTACATACACAATCTTCTTTTCCAGCAACCTTGAACCCACTCGGCTGAGTCATATAGATCTCCTCTTCTAGATCACCATGTAAGAATGTCGTCTTAACATCTAGCTGAACTAGGTCTAAATCATATTGTGCTACCAAGGCCAACAAAATACAGATTGATGAGTGTTTTACCACCGGAGAGAACACCTCATTGTAGTCAATCCCTTCTCTTTGGGAATAACCTTTTGAAACTAACCTTTCCTTGTAGCGTACTTGATTCACCAAATATCCTTCTTTCTTAGCATATACCCACTTGAACCCTATGACCTTCTTACTGTTCGGAAGCTTCATAAGAATCCATGTGTCATTCTTGTAAAGAGACTCCATCTCATCCTGCATTGCTCCTTCCCATTCTTTACACTCTGCACTGCGTACAACTTCTAAATAGGAAGTAGGAGTACCATCTTCAACAATTTGTAATGCTTAAGCAACAAAATCATTCATCCAACCAGGTTTCCTGGTTGATCTTCTCGGTTTGCTGGTTGTTATGGTCTCCATGACCGTAGCTTCTGCATCTTCTACTGACTCTTGTTCCTCTTCCTCAATAGTGTCACTATCATTTGGAACTTCAGTAATTACCTCTCTTGCAGACCCAATGTCTTCAGAAGTATTCTGAACAGATACAGACTTAACTAGAATTGGTGGAGTTGCATCAATCTCCACCTGCTGTAAAGGCTCACTAGTACTGGTGCTTCTGTCCTCCACCTGCCGAGAACCCCAAGACTTTACCATAGACATCTCATCGAACGTGACATCTCTACTCATGACTACCTTATTTTCAACTGGATTCCAAATCTTGAACCCTTTTACTCAACTCTTCATACCCACAAAGATTCCTTTCACGGCACGGCTATCAAGCTTATTTTCACTAACATGATACCATGCAGGACAACCAAAGATATGAATTGAGTCATAGTCATAAGATGGTTTACCAAACCATTTCTCCATAGGATTTTTGCCAATTGTTGCGCCAAAGCCTGCAAAAGCGTTAGGTTTCACTGCTACAACGGTACCTCGGTATTGCCAAGAACACAATCACATACACAAGAAGAACAAGTATTTAACGAGGTTGAATCCTCGGGAAGGAATAGCAATTTTATATATCACCGTATAGGTTGGAATATACAAAGCTCAAGCAGAGAAGAAGAGAACTCTTACTAGTTCTGGTATGTTTTCTCTAGTTCTCTCTATGGCTATTTATACACATCAATAGGAGTGGACACATTCCTTAACAAGGATTACTTTCCTACAAGTATAGGGTTTCCTAACTTAACTCTAAGAGACAAACCTCTTAAACTGCTATACTTAGGACACAAATACTTGGTTTCCTTAACCAACTAGATTTCCTAATCTAGATCTTCACCGACCTGTACATTTGAGATAAGCACGAAGCAAATATCTCCACTTTTAGTACACTTGCACATCAAGGAAAGGTACTGTTTTAGAACTTTATTGTGTAAACTTTCAATATATACCTCTTACAACATTTTTTAAAACAGATTCCCTTTCACCAGCATTCTTCGACAGTTAAGCCCCACTCAACAATAATTCCCGAATCAGTACAAACGCCTTCTATAAAAGCCACATATAGCATGGGCGACCTTAATTATTCCCACGAGGTTCTTGCATTACTCTCGTGGGCTGATATGCGAAACTGCTCCACCCCAATAATCAGACAGCTTTATAGAAAGCATCAGCATATTAAATCGATCCTTTATAAAAAAAAAGATGATATATAATGGCTGTTATGGGAC
>P. setigerum_Pse08G45740.0_STORR_promoter
CAGTACAGTATGTAGGATGATAGAATTTAATGATATCTATGGTGAACTCAAATGTATATATAGCTAGCTTGCTAAAGATCTTTGATTCTTTTTTGCTAATTTTTGGAAAATATTAGGCTTATCGTGGGTCAAATCTCCTGGTTTGTCCCGTGTGAGGAGGGGAACTATTTCCCAAACCTAACCTGCTACTAACCCAACCATATCTAATCGTCATTTCTGGTTTGTTAGATAAAAGACTAGCTGCTATCCATTACAAACAAAAGAAAGAGAAGACACCACTGGCCATGACGGTGAGTTTCCTCCCACGCACAAATGCACATTTCCCCACACCTTATCACCTTCCACTATCAGCTATATTAAATCCCACTAAGTTAATAAAAAGAAAAAGAAAACACATTTCACATGATTGTTAGAGGCAGTATTAGCATTAACGTTTCTAGTATCATTTGAGTGATCCCGTTGTCGGAATCAGTTGTAAGTAGGGCTGTCAATATGCCGAAATCCCACAGCCGTTACAGATAATCCGGATCCGATAGGGTTTTTTTTGACACAGCAGTTAGCGTATTTCTGAACACAAAATTGGTTAAAAAGATCAAAATCAACAATTCCTGGGTGATCATGTGAAATTTGATACTTTTTCTTATTTTTAATTTACATCAGGATGCATCCAGTTTCATCCTCGCTCTTTTTTAAGTTTAAGATAGGATGAATCCAGTTTCATTCTTGCTATTTTTTTGGTATCCATTTCACCAATACTAATTTTTACTCGTCCATTTGAACCATGTTTTAAAAATATTTGGACAAATGACCCATTTTCCGATTTCGAAGTCGAGAAACTGTTTGAACTTTTTGGCTTAACACAACGGAACCGGCTGAGACATTTTATGTTACATTAATACCGATAATATATACATAGCGGTATTAATCCGTTATTGTTTTATACCCGCACATAATATTTTCTTCTTCCACGGAAACTAAGAACAATGGAAAACAAAAACAAAAAAAAGCTTACCTATTCTCTTCTAAATTCTTCTTACGAATTTTCTTTTTATTCAATCTAATTTGTCTCAGTCAGACTCTCCTCATCTCTTCTCTTTATTACTTCTGAATCAGTGAATTAGATATAGAAAAATAAGGTGTTTTTTTCTTATTCGGCCGTGCTTTTTATAAAATGGGAGGATCTTCTTACCCGCTAGTTTCTTTTATAAAATGGTTGGATCTTTCTACCCGACATTTTCTTTTACAAAACGGCTGGACCTTCGTACCCAACAGATCTTTTACAAAAAGGATGGACCGGATTTGATATTTTGAACCTTTTTAACTGAATTTTAGATAAGAAACAGGTTTGTATAATTTTTGTTACCTAACGAAAATTTTGGAAAAATTATTTGATATCCGATAACTCCAATCGTAATGGAACCGGTTGAGCCACTAGTTATAAGTTATGTGTCTTATTTGAAATGGTACCCGCCCCGCTCATATTAGTACATGCCTTTAGCAATCAAGTTATTCCATATATGTAGCACATGATAGGAGGATTATTTTATTCTGGTGCTTCTCGTGGTAATTTAAGCTCGGATTTTCATCCACAATTTCTGCTTTTCTAGTAAGTGCTGAGTAACTTTTAAAAACAGACCTAAAATAAAAGTGCTTCTCTCCAAAAACACTTTAAAATAATTTTACCAAACATAAATTTTGGAAAAAGTTTATTATAAGTTAGCTTTGGTTAAAAAAAAGCAATTTAGAACCGGACTATACTTTAATATACGGGACTGAATCGACAGTCACCCTATCATAACTTATACAAATATATACTACTTCCGTTTCTGGAAAAGAGGTATTTTCATTTTTTCATTTTAGCCTAAAAATAGGCCAAATTGAAAAAGTAAAAGTAACATTTTTCCTTAACGGGAATATAAAATTCAATGTTTTATGAGCAGTGTCACGTCACGTATCAGCCCACGCATATATAAAGATAATCTTTTATAAAGAATCGATGT
>P. setigerum_Pse08G45720.0_SALSYN_promoter
GAACTTCACCAATGCAAATACTATTATTACAGTGCATGCTATCATCCAAAAATCATTCCCCTCTATATTAATCGGAGCCATGAATTACAGAAATATAAGACGGTTTGCAAAGATTAGGGAATTACTCTATTGAATTTGACTATTAATTAATAGAGATTGAATCAAAAACCAAATGTGTTAGGTATATATTCAAGCACTGAGAACTACATTTATAAGCAAAGAAGACATCGGGATAACAAAGTGGCGAATCTAAAACGGTATTTAGAGGGACACATTGTCCTAAAAAAAATCGTAAAATGGATCATTTGTCCAAATATTTTTGAAAAATGATTTCAATGGACGAGTAAAAATTACTATGGGTGAAATGGACACCAAAAAAATAGCAAGAACGAAATTGGATTTATCCTGGCTTAAATTTAAAAAATAGCGAGGATGAAACTAGATGCATCTTGATGTAAATTCAAAATAAGAAAAAGTATTTCAAAATGGGTAGGATGAAACTGTTTACATCCTGGCTATTTTTACATTCTTATCCATTTAAACAATATCAAATTTTACATGTCTTTTTCACCCAGGAATTGTTGATTTTGATCTATTTAACCAATTTTGTGTAAAAAAATCACAACTAAAAATATAACATACGAAAAATTCCATACACGACTCAAAAGTAGATCACAAAATTGGTTAAAAAGACCAAAATCAACCATTTCTGGGTGAAAAAGACATTTATATTTTAATACTGTTTAAATGGACAAAAATGTAAAAATAGCCAGGATGTGAACAGTTTCATCCTATCCATTTTTAAATACTTTTTCTTATTATTAATTTACATCAGGATGCATCCAGTTTCATCCTTGCTATTTTTTAAGTTAAAGTCAGGATGAATCCAGTTTCATCCTTGCTATTTTTTTGTTGTCCATTTCATCCATAATAATTTTTACTCGTCCATTTAAACTATGTTTTAAAAATATTTGGACAAATGACCCATTTTCCGAAAGTAGATCAGAAATTCCTAGACAAAAAACATCCTAACAAAAATCATCCTAACAAACAGGCCCTCTCTCGAAACAGCGGGACTAAGAGGACGGTTTTTTGAGCCGTACATTAAGAATCACTCATTAATTATCAATTTTATTTTTATTTTTTTTAATTGGTAAAAATTATTATACTGGTGAGTTTGGGACTCATATCATTGATATTAATATCCAATAACTTTAGGAAACAAAATATAAAGTTGAAGTAGTTTTAAAATTTCACAATTAATACGTAGAAAATATATGAGTGTTTTCTTATCTTTAAAAAATTTATGGAGGCCAGAGACACTTTTTACACTAAAAGTATTAGAAAACATGAGGATCTCTGCAATTACAAATTAGTTATGGAGGCATATGACACCGCATACACCATCTGTAGTCGCTCCGAGCTCGTCAACTCCAAATTTCGCACGAGAAGCTCGTGAACACCAAATTTCGGTATAATCCAATAGGAAACATCCCCTGAATTAGCTAAATAATTTTTCACTTTACAAAATAGTTGCCTCTACGGGATAAGCTATTGTTTGTCTTATGTGTGTTGCAACAGAAAACCTCTAACACATCCACTCATAAAATCCATGTTGCTATCAATTCATAAAATCCATTCTAGTGAAATCCACGTAGATTGGCACTAGTGTCTCCAACCAAAAGAAATCCCACGCTTTCAAAACTTTGTTTAGTGGCATTTAGTGCTCCATCATATTACTAATATACGGGATTGAATTCACAATCAACCTATCATAACTCATATATAAATATATATATGAAGTTCAATGTTTTGTGAAGGATTGATCTGTTGATTATATGATGGAGCAGTGTCACATATCAGCCCATACAGATGATCTTTTACAAAGAATTGATGTAATATGTTAACGCTTTCTATAATATGCTGATGCTTTCTATAAAGCTGTCTGATTATTGGGGTGGAGCAGTTTCGCATATCAGCCCACGAGAGCAGTGCAAGAA
>P. setigerum_Pse08G45690.0_SALAT_promoter
ATAAAGTGCTTTAGAACTTTATTCTATAAATTTTTAATATGCAATAATTTTAGGCCGTTTGTAGGGTAGTAATTAATATAGTACTAATCCACTTTTAGTACATTTACGCATCAAGAAAAGGTACAACATTTTTTAATATATACCTCTTACAACATTTTTTAAAACAGTTTCCTTTTCACCGGCATTCTTTGACAGTTTAGCCCCCATCCAACAATAATTCCCGAGTTAGTACAAACGCCTTCTATGAAAGCCACATATAGCATGGGTGACCTTAATTATTCCCACGAGGTTCTTACGTTACTCTCGTGGGTAGGGATGGTCATGGGGCGGGATTTTGTATCCCAGTAACTGTCCCGTTCAAAAAAAAAAAAATCACACCCTTTCCATTACCCGCCTGATCTGCGACGGGGCGGATATGGAAAATATCTGTACGCGGCGGGTTTTTTACGGGTTACCCATGACATTAAGCTCAAATATGATGAGTAAATTTAATAATCAATACCTAAGTTCAACCAATAATAATAATAATAATTTAAAATTTCAAACTCATAAATTCATCGTAAAACAAGCAAAGAAAAACAAATTGGTCTATAAACGAGCATCACTCATTTTAGTTCTTAATTATTTCTTATCAAGTATCTTCCTCCATGTTGATCACCTCATAAATGCCTTGCTTTCTTCCCAAAATGTTTCACCATCGAATTTAGATCCACCTACCCAAAATAAGAAAGTGTATCATATAACCATAATGATGTATTAAATGTAAAAAAAAAAACATTTCAATAAAAAGAGAATTTCATTATCATTCAGCATATCCCATAGCCAGTCTTGAGCGCACATCAAAGCTTCCAACGTTTTTGGATGGAGTCTATTTCTTAGTTTAAATATAATATAAATAATTAATGATATCTTATACTTTTACCTTTTCTTTTATAATATAATATAATATAATATAATATCTTAGTTTAAATATAATATAAATAATTAATAAAAATAAAAAATCCTAAAATGGAAACGTACGTGGCGGGTATGGGGCGGGGACCTATAATCCCATCTCCGCCCCATCCCCGCTTCACTAATTTCGGGTATTATTCATACCCAACCTCAACCCCGTTTGTACGGGTAAAACCCTACCCAATATAGACAGGTATCCACGGGAATGGATTTGGGTGGGGCAAATGGCCATCCTACTCGTGGGCTGATATGGACACTGCACCACCCCCACAGTCAGACAGCTTTATAGAAAGCATCAGCATATTCCAGTGATCCTTTATAAAAAGATTATATATATATATATAACCTTTGCTCTTCAGCTGCTATTCAATTACAAAACAAAATAGAAAGCATCAGCATATTACATCGATCCTTTATAAAAGATTATATATATATATAACCTTTGGTCTTCAACTGCTATGAATTACAAAACAAAATAGAAAGCATCGGCATATTACATTATTACATCGATCCTTTATAAAAGATAATATATATATATATATATGTATATATATATAACCTTTGGTCTTCAACTGCTATTGAATTACAAAACAAAATAGAAAGCATCAGCATATTACATCGATCCTTTATACAAGATTATATATATATATAACCTTTGGTCTTCAACTGCTATGAATTACAAAACAAAATAGAAAGCATCAGCATATTACATTATTACATCGATCCTTTATAAAAGATAATATATATATATATATATATGTGTATATATATATATAACCTTTGGTCTTCAACTGCTATTGAATTACAAAACAAAATAGAAAGTATCAGCATATTACATCGATCCTTTATTCAGAAAGAGGGGTATTCTATTCGGTGAGTGTTTCTTCTCATCCAGCTCCTGGCAAATGAAATGATTCCGTAATTCCTCACTAAAAGGCTTAGTTATTATATAAGAGAGGGAAACCACGAGCTTCTTGTAAACAACAGAAAGTATCATCTACCATTATCAATCCTGTTAAACAGTTACTCAAACACTTTGGGATATA
>P. setigerum_Pse08G45680.0_SALR_promoter
GATTATAATTTCTCATGTCCGGAACAGAATAACAAGGCTCTCTTTATATACAAGAGAGTCAAAGAGTGCTTGAAATTGTCGGGACAGAAACGGATGGGGACCGGCGATGTGCCCCGGTCGGATGCAGAACGGTGATGAGCCGGTTCGCCGACCGACTCGGGATGCAGGCCGACGCGGATTGAGGAGGCGTCCCAAGTCCGGGCTGTAGTCATGCCCGCGGAGACGTCGTCGCCTCGATCGTGGTGGGCAGCACACGCCTCACGGCGTGCCTTTGGCAACAGCGTGCTCCCGGCGTCGGCCTGTGGGTTCCCCATTCGGCCCATCTTGAAACACGGACCAAGGAGTCTGACATGTGTGCGAGTCCACGGGCGAGTAAAACCCGTAAGGCACAAGGAAGCTGACTGGTGGGATCCCCTTGTGGGTTGCACCGCCGACCGACCTAGATCTACTGTGAAGGGTTCGAGTGAGAGCATACCTGTCGGGACCCGAAAGATGGTGAACTATGCCTGAACGGGGCGAAGCCAGAGGAAAATCTGGTGGAGACTCGCAGCGATACTGACGTGCAAATCGTTCGTTTGACTTGGATATAGGGGCGAAAGACTAATCGAACCGTCTATTGGCTGGTTCCCTCCGAAGTTTCCCTCTGGATAGCTGGAGCCCGGGGAGAGTTCTATCGAATAAAGCCAATGATTAGAGGTATCGGAGGCCCAACGCCCTCGACCTATTCTCAAACTTTAAATAAGTAGGACGGCGCGGCTGCTCCATTGAGCCGTGCCACGGAATCGAGATCCCCAAATGGACCACTTTGATGGTTTAAATCTAAATAATTTAGCTTTGAGTTGTTGTTTCAAGACTCAAACTTTGTTGTTCACTTGCAGGATGTTTTCAACTCTCTCTAGAACTAAAACCTCAATCTACAAATATTATGCTACCCCATATCAGGTCTAGTGCGCTTTGGAGCTTAGTCCATTTCGGCAGACGAAATGTCATTTCAAATGCGACGAGTTATAGTACTTGACCTCCATGAAAAAAACATTATTTCGCGACCAAACATTATGCTTATTATATCACCTGGCCTCCACGTAAAAAATATTCTTTAATGACCAAAGAACATATTCTTTCCTAAACCCTAACTTCATCGGTGTATGCACCACATCATTCTTCACCCGCTAACAATCATAAAGAGGTCACAAACACCTAGAATTAAAACAAAATGAACAAAAGAATTTTCAAAACAACAAAAAGAATTATTAAAGAATTGTGTACCTTAAACAAGTTTATCATTTATAATATGAAGCTTCAAAATACCAGCAATATTAACACTCACGATCTCCAATCGTCGCAGCCATCGGTACATGCAACAAGGAAAAAATTAAACTAAACAGTAAAACCTAAATTTTAAACAACAAAAATATAGATGAAATAGTACACCTGAATTCTAAGAAACCAAACAGAAGAAAAAATCAGCAATCAAACAAAGAGAAGTACTACTTTTGCTATATGAATATATATAGAGAGAGAGCTGTGAAACTAAAAATTCCAGAGCCTAATTTTTTTGTTAGGAAATAATATCACCCATCTATATTTTAGGTATCTGCATTTGATTGTTGTAATATTTTTGCGGATAAAATATTGAGCATCTTTTACCGTTTAGAAATAATTTTTATTTATTTTTACTGTTGTTTTATTTATGAAATTAATGTATGTTTAAAATAAAGGAACTGTAAAATTTTATGAACAAATTCCCAAATTTAAACATAAATATCTATCCAAATTTTAAGGCAAATTTTACTAATTTAAGTAAACCATATTGTTTGTCAACGCCAGTACCTATTTTTCTTTTTTCTTTTGCAAATTTTGGTAAATAATCTAAACTAATTCCAAAAATAATATTAGAAAATATTTCTTTCCAAATCTAATTGTTTAAATTTAGGTTAGCATAAAAATTTACTTACCATACTAAATATTTAACCAAACCGTCAAAGACTTTTTTTACCCTA
>P. setigerum_Pse08G45670.0_THS_promoter
TATAATGGTGTTTGATTGTGTGTTGGAGCAGTGTCCCATATCAGCCATTATATATATACATATTACCTTTTACAAAGGATCGATGTAATATGCTGATGCTTTCTATAAAGCTGTCTGATTGTCGGGGTGGAGAAGTGTCCCATTTCAGCCCACGAGAGTAATGCAAGAACCTCGTGGGAATAAATAATTAAGGTCGCCCACGCTATATGTGGCTTTTATAGAAGGCGTTTGTATAAGTCGGGAATGGACGGATTCGGAAATTATTGTTGGGTGGGTCTAAATTATCGAAGAAAGCTGGTGAAAAGGAATCTGCTTAAAAAACTGTTGTACGAAGTATATTGAAAATTTACACAATAAAGATCTAAAAGTGGAGATATTTGATTCGAAAATGAATGATGAACCCACTCCCTTCCGCCATTCCTTTTCCCCGCCTACGTGTGAGTAACTATGGGCCAAAGCCAAAAACAATGGAACCCCTTGTTTTTCCATGTATTCGAAATTAATGAAATAAAGAGTCTTGATGGTGTCATGTAACGGTGGAAAAGAGTGGGAGAAACATAGCAGCTTCGTAATTGATTCATGACTACGTATTTTTGTTTTGGTACGACGGACGAGTACATTAAATAAATGGGAAAAAGATAACAAACATGTGCACCCCCACCTACGAAAATCCAAAAATTCGTTAAGAATACTCGAAAGCGCCAGCTGTGTTGTACAATGGTAGAAATTGGAAACACATTAGTTAGACAGTAAAAATTAAAAGCACAATCACAGATACAAAAAACATCCACTATACAAACACTCATGAAAGTTATCCAAAAAAAAAAGTTCTGGCTTGATTGTGGTATGTCCAAATTAATTGTGGTATACCTAATAAGATAAAAATCAGGTCATTTTGAAGTAAAACTGGTTACCCCTTAACCTTATATTTTCTAAATGGTTAATATATCTTTATTTAATTAATACTAAAAATTCCGATTAGGTTAATTAATTGAGTTTAGATGAATTAATTAAGTAGATTAAAACTTAAAAGTTTAAGTTATCAAATTTTGTTTTTGATTGAACTCATGTGGGAAGATTTTTGATGAAAAAAATTTGTTTTGAGAATTTTTTTTGCAACGAAAATGAAAACATGGTACCCAAACATTTCTAAAAAGGGGATTGCAAAGCTAATGTATGAAATCATACTCAAAATTAAAGAAGAAATTAACACTTTCAGTTCTGAAACTATGAAAAGTCGGCAGGGTCGACGAATGAAGAACATGCCGACTATATCTGGCCGGCAAGGTCTACGGATGAATAACATGCCAACTTTATCCGACCGGCAAGGTCGGTGAATAAGAAGATGCCGACTTTATTATTTTTGACACACAGGAGACTGTTGTAAATGCTTCACTAATCGACATCTTATTGATTTTTTACCTTGCCGACTACCTTATAGTCGGCAAGGTCGATAAAAAATATCATGCCGACTATAGGATTGTTTGACATACAGAGGAAGGTGTTACAAATGTATAATTACTCGACAAGGTTTTAATTTCATAACCTTGCTGACTAAACTATAGTCGGCAAGGTATAAGGATGAATACCGTGCCGACTCTGTAAATATTACTTTCAGAAACAAAACTCGCCGACTAAAAATAATATATGAAAAATCGGCATGTTGTTTATCATATAAGCTTGCCGACTAAAAATAAATATAAAAAGTCGGCATGCTCGACAAATAAATACCATGCCGACTGTGTAACTGGAATTCAACAATTTCAAATTTTCTGATCTAATTTGTCATTCAAATAACAAAACAAAGTACTACAATGAATTTGAAAGGATTAATCGACAATAAAAAAAATCATAATCGACGATATTTTTTCATTTGAAAATGATGAAATATAGAGTAGGAGAAAGGAATTGATCATTAGATTGATTGATGATGAAGGAGAAGGAAAGAAATTAACGAAGTTTTGATCTAAAACCCAAAAGAGGTGGTTTTGGTTATTATT
>P. setigerum_Pse15G00630.0_STORR_promoter
ATTTATTATGAAATACTAAGAGAACATTTATTATTGATATTTAATTGAACTGATCATTTTACAACCGTAGATTTAGTTTTCCCTAGGTGAATATTTAATTGAACTGATCAATACTATTTAATAAAAATATATTTAGAAAAATATAATGGGTTGAAAAGAATTTTAAAAGTTATTATGATTATTTATTAACAAATTTATTATTCATCTAATGAAAGTATACTTAGTAAGATAATTATAGGACATTTATGATAAGAGATTAATAAAGCATTTATTATAAGAAATTAATGATTCAATAATGACGTGAACAATCAGAACCATAGATTTAGCTTTACTAAGAATGAATCCTGGCCGCTCTTTATCTTGTCTAAGTTGTTCAAACTATGTTTTATAAGGAAGATGGTCTGATACGTGACACTGCTCCACCACATAATCAACAAATCAATCGATTCAGTCCCGTATGTTAGTAGTATAGCCCCGTTCTAAATTGCATTTTTTTAACCAAAACCACTATATAACAAACTTATGATAAACTTTTTCCAAAATTTATGTTTGGTAAAACTATTTTAAAATGTTTTTGAGAAACACTTTTATTTTAGGTCTACTTTTAAAAGCTACTCAGCACTAGCTTTTAAAAGTTGGAAAAAAAGAAGCTGTGAATTAAAATCTGAGTTTAAGTCACCACGAGAAGCACCGAAATAAAATAATCCTCCTGTTCATGTGCTACATGTCTGGAATAACTTAATTGCGAAAGGCATGTACTGATATCAGTGGGGCGGGTACCATTTCTAGAGCTGTCAATTTATAACCCGGCTTGCAGGTTGACCCTAACCCGGCTTGTTTCAACCCGGACCGGCTTGGCTTGTTGTCTAAACGGGCCGGGTTAGGGTTGGCATATACAATCCTACTAGAAAACAAGCCGGGCTAGGGCCAATCCGCGGGTTACCCGTCAACCCGTCAAAATTAATAAATATATCCCTCAATCCCACCAACTCTTTAAAATTCATGATTTACAAACATATATTAGAATTAGTTAATTTTAAATCAATAAATAAAGCTAATTTTAGATCTATCCAAACAACTATAACAATTTTTAGATTTTAAATAATCAATCAATAAATTGTTGCTTTTGATCTTTTTAACCAATTTTGTGAATACGCCAACTGCTGTGCCGAAAAAAGTCCTATCGGATCCGGCAATATCTGTAACGGCTACGGGATTTCGTCATCGCATTGACAGCCCTACTTACAACTGATTCCGACAATGGGATCACTCAAATGATACTAGAAACGTTAATGCTAGTAACAATCATGTGAAATGTGTTTTCTTTTTCTTTATATTAACTTAGTGGGATTTAATATAGCTGATAGTGGAAGGTGATAAGGTGTGGGAAATGTGCATTTGTGCGTGGGAGGAAACTCACCCTCATGGGCGGTGGTGTCTTCTCTTTCTTTTGTTTGTAATGGATAGCAGCTAGTCTTTTAATCTAACAAACCAGAAATGAGGATTAGATATATGGTTGGGTTTGTTACGTTAGTAGCAGGTTAGGTTTGGGAAATAGTTCCCCTCCTCACACGCGACAAACCAGGAGATTGGACCCACGATAAGACTACACAAACTTGGTTAAAAAGACCAAAATCAATAATTCATGGGTGAAATGGACAGTTAGATTTTGATACTGTTCAAATGGACAAAAATGTAAAAATAGGCAGGACGTAACCAGTTTCATCGTGTCCATTTTCAAATATTTTTTCTTATTTTTAATTTACACAGGATGTATCCAGTTTCATCCTTACTATTTTTTAAATTTAAGCTCGGATGAATCCAATTTCATCCTTTCTATATTCTTTTTGGCCATTTCATCAAACTATTTTTTACTCGTCCATTTGAACCGTGATTTAAAAATATTTGGACAAATGACCCACTTTCCGATAAGACTAATATTTCCCAAAGATTAGCAAAAAAAAAAGAATCAAAGATCTTTAGCAAGCTAGCTATATATA
>P. setigerum_Pse15G00640.0_SALSYN_promoter
CCTCAATTCACTTTACTTTATTGCAGCACCAGCACCTGTGCAGTCAACCATTCACCACTGCCTTCAGCTCCATCTTCTCAGTAATCTTCTATCTCGCTGCATCACAATCTTCTTAGCTTAAACCACAACTGCAACAGCTACATCAACACCATTGTCATTTCGATTCAGCTGCAACACAGACTTGTTCTTCTTCCATGTTTAAACAACACTACCATCTTCATAAACCCATTGAGACGAACATCTCATCCACTGATTTTGTTCACAGTAATCACCACCTACAATTCCTCCTCTATCTCATCTCAGATCTTCGCTTACATCAGCAACCCAACCTTCTATGTTCCTCCAAATCCATTTGCAGCGCACCTTCTTTCAAACACACATCACAACCAATTTGTAACTTCATCAAGACCACCACCAATTTCACAAGCTTGCAAATCTGAACCAACAACAACTCCTGTTCCTATCATTCAAAATCTGTCATTTCTTGCAATAAATTACAATCGCAACTCCGGATCATCTCCATATCCAATTCCGATCTTGAATCAAACGTAACAAAGAGCATCTATTTCAGATTTCATATAATGCATCAATCAAACATAACAAGGAGCACTTCCTATCAAGATGTGATATATGTATCAAGATTCATGAACTACAAATCAACAAGATGACAACAACAGTGATGATCTATGAAAAATAAGAGAATCGAAAGACATATTACAGTATTTCACATAAGTACTGAAGGGTAAGACTAAAAAATGAGCAAAAACACAGCAAATAACACTTCCTCTCAGTATTCTACATACATACTCATGGATCGAACCAAAAAAATTGGAAAAACTTCAAATAAAACAAAATTAGAAGAGTTTTGTATCAGTACGCCATATATGTACTGTCAATTCATACACGAAAAACAACTGTAACAAACCTAAAAACCATAAAAGCGTCAATCAAATCGATTTGATTATCAAAATACAATCAAAAAAACAAATCAAAAGAAGAAAAACCGAACAAAATAATCAAACAAGATGATTAGAAAGCATACCTGGAAACATAAAACAAATATTCTCCTCGTAAATCATAACGATGCACCATCTTATTCTTCTTCTTCTTCTTCTTCTTAAAAGTAGACTAGGTTTCACAAGACGGATATACGCATCGCTGGTTCATACACAACAATCAGCTGCATGTCAAAAATAATTAACGAATCCTTGAAAAAACAGTATTGAAACACTTCTATTTCAATATTCCATATATGTACTTCTGAATCAAATAAAAAAAGGTCTTCAAAACTAGGTTTCTGTCAGTACTGCAGATACTAACTGTTGGTTCATACACAAAAATAAACCGAAACACATCTAAAACCTACAAAATGAAAATGATATGATCAGATCTAGTGAAGAAATTGACAAAAAACATGATTATCCATATAGATCTGAACTATTTTTTAATAAAATAAAATAAACAATCAAACAAGGAGATCAAAACATAATCAAACATCCATTAAACGATTAATATTAGAAGCCCGAAAATAAACATTACTAGATGAAAATTGATTATAAAAAAAAACTAGACTAACATCAACAGTAAGAAAATCAACCTATATATCTTGCAAAAATCTTCATCGGAGGAGTTCTTCTATAATATACAAAACGATAGCTTTGGATTCGAATTGGCGACTCAATTAACGAAATCAAAAAAATCTCCAGCGTGAAAGCTTCTTTGGAGCAAAACCAAAAATTGAAAGAGAAGGTGACGATAAGAACCAGGAGATTAAATATCTAGAGGTGGAAGGTTAATTTGGGAATTTCGAAATTACGCATTACCGGTTCCGCACGTGTATCTACCTATTGGTAATTCCTACTTCCTTATAAATGTAGTTCTCAGTGCTTGAATATATACCCAACACATTTGGGTTTTGATTCATTCTCTATTAATTAATAGTCAAATTCAATAGAGTAATTCCCTAATCTTTGCAAACCGTCTTATATTTCTGTAATTCA
>P. setigerum_Pse15G00660.0_SALAT_promoter
ATATCCCAAAGTGTTTAACTGTTTAACAGGATTGATAATGGTAGATGATACTTTCTGTTGTTTAGAAGAAGCTCGTGGTCTCCCTCTCTTATATAATGACTAAGTCTTTTAATGAGGAATTATGGAATCATTTCATTTGCCGTTAGCTGGATAAGAAGAAACTCTTACCGAATAGAATACCCCTCTTTCTGAATAGCAGTTGAAGACCAAAGGTTATATATATATATATATATATATGTATATATATTATGTTTTATAAAGGATGGATGTAATATGCTGATGCTTTCTATTTTGTTTTGTAATTAAATAGCAGTTGAAGACCAAAGGTTATATTTATATATACATATATATAAAATCTTTTATAAAGGATCGATGTAATATGATGATGCTTTCTATTTTGTTTTGTAATTGAGTAGCAGTTGAAGACCAAAGGTTATATTTATATTTATATATATATATAATCTTTTATAAAGGATCGATGTAATATGCTGATACTTTCTATTTTGTTTTGTAATTGAATAGCAGCTGAGGATCGATGTTATATATATATATATTATTTTTTATAAAGGATCACTGGAATATGCTGATGCTTTCTATAAAGCTGTCTGATTGTGGAGGTGGTGCAGTGTCCATATTAGCCCACGAGAGTAACGCAAGAACCTCGTGGGAATAATTAAGGTCACCCATGCAATATGTGGCGTTTATAGAAGGCGTTTGTACTGACTCGGGAATTATTGTTTGGGTGGTGCTAAACTGTCGAAGAATGCCGGTGAAAAGTTTATTGTTTTAAAAAATGTTGTACGAGGCAAGTATTAAAAATTTACACAATAAAGTCCTAAAGCAGTACCTTTTCTTGATGCGTAAAAGTACTAATAGTGGATTAGTACTATATTAATTACTGCCCTACAACCGGCCTAAAATTATTGCATCTTAATAAAGTTCTAACGCGGTATTTATATTTATAAGACTCCGGAATATAAAAAGAATCTATTATATTAATTTTTGACGTTTACCGTAGTAAACATATATATAGGAAAGAAATTATATTTATATTTTTTGGATCGTTTGTAAGGTAAGGATTCTAAAAATGATTATTAGTGGATTTGTTTGCAGAATTCACGATTTCAGTGATTTATAACCCCATGGGATTATAATTTTTTGGATTTATGTAAATCCCTAGTGTGTTTGGTAACTCATTTAAAATTCTTAGAATTCATAGAACTATCTTGTTTTAAAGTCCATATACTGTTTGGTACTACCCTCAGAATCTTAAAATTGTATATATAATATATATGAAACTTAAAGTTAAAAAAAAGTCGGTCCACAAATCTCTTGATAAGTTTCCCAGCAAATCTTAAGGGGTCGGACTCCATATGGAGGATTTGCTGGAAAACTGATTCCCATGGAAAACGTGTTTCCAAGGATTTGGGTACATATTTTAGAATATCTAAAAACTATTATATTAATTACTACCCGAAATCAATATTCATATTTTAGAATATCTAAAAAAAAATCAATATCTAAAAGGAGTTGGTATTGTTAGTAGTGGTTTTGCTAGTTTTATTTTTCATAGAGTTGGTATTGCTATTCAAAAAGGAGTTGGAGCCCAGCTTGTTGCTAGGTTACCAACCAAAACTGTTGTAAAATGAGAATATTTACTAAAATGAATTATTATTTATTTGTTAGTAATATTTAATACTTTAATAAAAACACATATCTAAATTCAATAATATTTTTATTTTTAATAATTAATTAAGATTTTACACTTTTAGTTGGCAACTGAGCTACAAGTTGGGCATCAACCCCATTCTGAATAGCAACACCCAACCTATGAAAACTAAATCTACCTGGACCACTACCAGCATCAATACTAACTAAACAATTCTTCAAACACTTGAAAAAACAAATAATATCTTCACCAAGCTCCCCTGGAGTAGTGAAAAGCTAAAACACCCAACCCAAAACCATGTGAGGTACATTCGTCCAAGTATTTAGTACGT
>P. setigerum_Pse15G00670.0_SALR_promoter
TGTCCCCTTATGTAGTCTTTCAAATCAGGGTTTTGCCTTAGTTACAAAGCAATCAATATCCACCGTTAGATAAAAATCTGATTTAGATTCAAGCTAATATTTCTCAACCGTTAGATCGAAAACTTAGCTTGTTATACACAAACGACTGTACGCTTCTAGGTTTGTTAACCGCACCCAAACGTGTACATTGTTGGTTCAACAATAGTTTACCAAAAGGTTAACCATATGAGCATTTCATACCAACCATATTCAACTTCACCATAACTAATTCCAGTGAATCAAATGAACTAGTTAAGAGAGTTGTTCAATTGCAAGGAAATCTTATGTAACTACACAAGACACAATTCAAGCAAAGATGATTTGATTCACTCGAATCGGTTCATGAACTTTCATAGCCACGGTTTGCAAAAGCATTCCTTAGTCTTTTAAGATTAAGTTCAGAAATCATCTTTAGATATATAACCTTCACAAGTTCACAGACTAGGTTCGCGGACTTAAGACACCGGACAGAGTTTACAAACTCTACCAAAAATTCTCGGGTTTGAGAACTTCGGCAGTTCGCGGACTGAGTTCGCGGACTTGGCACTTGCCATACTTCCGGTTCTCTTGATCAACAAAGTTCAATAACTTCGGTTCAAGTAATACATTGGTTATGTAATCTAAACTGTCATTCAAATCATTGAAACATTCTTAGAGGACGTTATATAGTTGTTACACCATTTCTAGTCAAAGCAATTTCCAAAGTGATTGAAACATCCATGACTTTGGTCACTAGGTAAAGATAAACTTGGTCGAAGCGAAAAGCTTACCAACACATATTTCGAGATATAGATAGGCGAGGTATACTCGGATCGAAATACCAAATGTGTGTAATCTAGTCTATATATATAGCATACGACTTTTGTCTCAAATAGTAGGAGATATAATAGATATACTTTTGAGTGACAGATAAGTTCAAGTCTCTACATACCTTTTTGTCGAGAAGTTCCACCGGTTCCTTGAGTAGTCCTTCTACTTGTATGATGAATCGCCATGAAGTCCTTGAGCTCAACTACACGTACTATCCTAGTCCGAGACTTAGTTATAAGAGACTAGAAATCAAGACTTATAGTTTTGATCACTAACATTGACAAACATGCTTGAGATAACAACGCATGCGAGTTTAACCGAGCAGTGCTCTAACTCTTAAGTTATGGTTTTACCTATAAACACATCACTGACATTATTATGTATCCCGTTAGACAGTAACGGAAGGAGGGGGTGGCTTACTTAGGCTACAACCCCCTCCAAAATATGGAAAACCTTGACTTAGACGTAATAATAGTTGAGATTTTTCTTACTAGCCCAGGTAACATTTTGAATTAGCCCAGCTATAACGGTGAAAGCCCACTAAGGCATTCCTCATGTTAATTTGTAGTGTAGCACAGATAAGGAGATAGCAAACTAGTTGCTAGGGTTGTGAAGATAATTTAAGTTTCGTCAGAAACTTAACTAAAATCTGATTCAAGGATCAAGATTCTAAGGTAATAAGATTGATAATCAAATTTGATAATAATAATATTGATTGGAATTGATAATAAGATGTGTTTTCTTAACAAGAAGGCATAGCCTTTGTATAGGTTCTACAAGAACCGGCTAAAAGAAAGAAAAGAGAATTCCACCTAAACTAGGAAAGAAAAGGACTTGCAGAGCAAGTAAACTAAAACAGACATAAGGGATCAATCATTGTTGATGCAAACGAAAAGAGATCAACTATAATAGTTGACACGTTAGGAAGATGTCCTACATCAATTTGTCTGTTGCGGCCAAATGAAGTTGAACAAGCAAGCAATTGTATGCCTGTGCATTTCAATAGCCATACCAAAATTTTGATTGAATACCTTTTGAAAATGTATGTTATTATCTTGTATTTGCTGTATATTAATTTGGCTTTTCATGACAATTGTAGTTAATAGGTTAGGTTGGGCTCTAAGCATGATGATATTAGACTTACTCAGAGG
>P. setigerum_Pse15G00680.0_THS_promoter
CAGCATATCATCGACATACAAGACCAAATATATGAAAGACCCATCATGTAGCTTCTTGAAGTATACACAATGGTCATAGTGACTTCTTGCGTATGTTTGGCCTATCATAAACTGGTCAAATCGCTTGTACCATTGTCTTGGAGACTGCTTCAGCCCGTACAACGATCTCTTCAGTTTACATACACAATCTTCTTTTCCAGCAACCTTGAACCCACTCGGCTGAGTCATATAGATCTCCTCTTCTAGATCACCATGTAAGAATGTCGTCTTAACATCTAGCTGAATTAAGTCTAAATCATATTGTGCTACCAAGGCCAACAAAATACAGATTGATGAGTGTTTTACCACCGGAGAGAACACCTCATTGTAGTCAATCCCTTCTCTTTGGGAATAACCTTTTGCAACTAACCTTTCCTTGTAGCGTACTTGATTCACCAAAGATCCTTCTTTCTTAGCATATACCCACTTGAACCCTATGACCTTCTTACTGTTCGGAAGCTTCATAAGAATCCATGTGTCATTCTTGTAAAGAGACTCCATCTCATCCTGCATTGCTCCTTCCCATTCTTTACACTCTGCACTGCGTACAACTTCTAAATAGGAAGTAGGAGTACCATCTTCAACAATTTGTAATGCTTAAGCAACAAAATCATTCATCCAACCAGGTTTCCTGGTTGATCTTCTCGGTTTGCTGGTTGTTATGGTCTCCATGACCGTAGCTTCTGTATCTTCTACTGACTCTTGTTCCTCTTCCTCAATAGTGTCACTATCATTTGGAACTTCAGTAATTACCTCTCTTGCAGACCCAATGTCTTCAGAAGTATTCTGAACAGATACAAACTTAACTAGAATTGGTGGAGTTGCATCAATCTCCACCTGCTGCAAAGGATCACTAGTACTGGTGCTTCTGTCCTCCACCTGCCGAGAACCCCAAGACTTTACCATAGACATCTCATCGAACGTGACATCTCTACTCATGACTACCTTATTTTCAACTGGATTCCAAATCTTGAACCCTTTCACTCAACTCTTCATACCCACAAAGATTCCTTTCACGGCACGGCTATCAAGCTTATTTTCACTAACATGATACCATGCAGGACAACCAAAGATATGAATTGAGTCATAGTCATAAGATGGTTTACCAAACCATTTCTCCATAGGATTTTTACCAATTATTGCGCCAAAGCCTGCGGAAGCGTTAGGTTTCACTGCTACAACGGTACCTCGGTATTGCCAAGAACACAATCACATACACAAGAAGAACAAGTATTTAACGAGGTTGAATCCTCGGGAAGGAATAGCAATTTTATATATCACCGTATAGGTTGGAATATACAAAGCTCAAGCAGAGAAGAAGAGAACTCTTACTAGTTCTGGTGTGTTTTCTCTAGTTCTCTCTATGGCTATTTATACACATCAATAGGAGTGGACACATTCCTTAACAAGGATTACTTTTCTACAAGTATAGGGTTTCCTAACTTAACTCTAAGAGACAAACCTCTTAAGCTGCTATACTTAGGACACAAGTACTTGATTTCCTTAACCAACTAGATTTCCTAATCTAGATCTTGACGGACCTGTACATTTGAGATAAGCACGAAGCAAATATCTCCACTTTTAGTACACTTGCACATCAAGAAAAGGTACTGTTTTAGAATTTTATTGTGTAAACTTACAATGTATACCTCTTGCAACATTTTTTTAAACAGATTCCCTTTCACCAGCATTCTTCGACAGTTAAGCCCCACCCAACAATAATTCCCGAGTCAGTACAAACGCCTTCTATAAAAGCCGCATATAGCATGGGCGACCTTAATTATTCCCACGAGGTTCTTGCATTACTCTCGTGGGCTGATATGCGAAACTGCTCCACCCCGATAATCAGACAGCTTTACAGAAAGCATCAGCATATTACATCGATCCTTTATATAAAAAAAGATGATATATAATGGCTGTTATGGGACACTGCTCCAGCACACAATCAAACACCTTTATGG
