# Supplementary material for: Three chromosome-scale Papaver genomes reveal punctuated patchwork evolution of the morphinan and noscapine biosynthesis pathway
Source: Nat Commun. 2021 Oct 15;12:6030. doi: 10.1038/s41467-021-26330-8 (PMC8521590; doi:10.1038/s41467-021-26330-8)
Supplement: Supplementary file 15 — Source Data [file 41467_2021_26330_MOESM15_ESM.zip › Source Data/Fig. 6 Copy number and expression of genes on morphinan biosynthetic pathway.xlsx]

## Sheet: Sheet1
Source Data for Figure 6
production (μg/g)
	Noscapine	Thebaine	Codeine	Morphine
P. rhoeas	2.81	0.32	1.97	2.87
P. somniferum	54445.6	162.25	3841.7	25470.5
P. setigerum	0.01	9.54	866.69	1657.39
Copy number and gene expression
Gene symbol	gene ID	Species	Copy number	exp_N in stem
STORR	Pso04G00400.0	P. somniferum	1	5.28365
SALSYN	Pso04G00410.0	P. somniferum	2	4.60308
SALSYN	Pso08G00510.0			7.13957
SALR	Pso04G00440.0	P. somniferum	2	14.0405
SALR	Pso08G00520.0			5.44144
SALAT	Pso04G00430.0	P. somniferum	1	2.06491
THS	Pso04G00450.0	P. somniferum	2	21.579
	Pso08G00530.0			12.6861
T6ODM	Pso02G29830.0	P. somniferum	5	0.520959
	Pso02G29840.0			0.453945
	Pso02G29800.0			0.522533
	Pso02G29780.0			0.520998
	Pso02G29820.0			0.537447
COR	Pso10G34950.0	P. somniferum	4	3.05599
	Pso10G34960.0			2.22337
	PsoUNG10770.0			0.214499
	PsoUNG09990.0			0.532685
CODM	Pso01G15970.0	P. somniferum	3	1.39245
	Pso01G15950.0			1.27436
	Pso01G15980.0			1.09016
STORR	Pse15G00630.0	P. setigerum	2	1.42503
STORR	Pse08G45740.0	STORR	STORR	0.180894
SALSYN	Pse15G00640.0	P. setigerum	4	1.39984
	Pse08G45720.0			0.94079
	Pse16G13120.0			3.49335
	Pse17G00200.0			0.00194809
SALAT	Pse15G00660.0	P. setigerum	2	0.535447
	Pse08G45690.0			0.0154456
SALR	Pse15G00670.0	P. setigerum	4	2.28289
	Pse08G45680.0			0.998259
	Pse16G13210.0			1.34182
	Pse17G00240.0			0.0171154
THS	Pse08G45670.0	P. setigerum	2	4.5289
	Pse15G00680.0			13.1908
T6ODM	Pse01G45060.0	P. setigerum	5	0.286509
	Pse01G45090.0			0.4123
	Pse01G45040.0			0.242538
	Pse01G45120.0			0.301954
	Pse01G45030.0			0.191052
COR	Pse10G02460.0	P. setigerum	3	1.14186
	Pse03G52940.0			0.335211
	Pse03G52090.0			0.348291
CODM	Pse04G16750.0	P. setigerum	1	0.340638
SALSYN	Prh03G43170.0	P. rhoeas	1	0.0219912
SALR	Prh03G43140.0	P. rhoeas	1	5.07914
COR	Prh01G51930.0	P. rhoeas	3	0.311006
	Prh01G51790.0			0.423918
	Prh01G51920.0			0.543131
CODM	PrhUNG25090.0	P. rhoeas	1	0.00252073
