# Supplementary material for: Three chromosome-scale Papaver genomes reveal punctuated patchwork evolution of the morphinan and noscapine biosynthesis pathway
Source: Nat Commun. 2021 Oct 15;12:6030. doi: 10.1038/s41467-021-26330-8 (PMC8521590; doi:10.1038/s41467-021-26330-8)
Supplement: Supplementary file 15 — Source Data [file 41467_2021_26330_MOESM15_ESM.zip › Source Data/Supplementary Fig. 12 P. rhoeas chromosomes length.txt]

chr	-	chr1	1	1	361763521	_1
chr	-	chr2	2	1	354897585	_2
chr	-	chr3	3	1	348886128	_3
chr	-	chr4	4	1	329411710	_4
chr	-	chr5	5	1	294845148	_5
chr	-	chr6	6	1	287259938	_6
chr	-	chr7	7	1	256729468	_7
