# Supplementary material for: Three chromosome-scale Papaver genomes reveal punctuated patchwork evolution of the morphinan and noscapine biosynthesis pathway
Source: Nat Commun. 2021 Oct 15;12:6030. doi: 10.1038/s41467-021-26330-8 (PMC8521590; doi:10.1038/s41467-021-26330-8)
Supplement: Supplementary file 15 — Source Data [file 41467_2021_26330_MOESM15_ESM.zip › Source Data/Supplementary Fig. 12 P. rhoeas.gc.txt]

chr1	1	2000000	0.375927
chr1	2000001	4000000	0.376314
chr1	4000001	6000000	0.380332
chr1	6000001	8000000	0.378892
chr1	8000001	10000000	0.377584
chr1	10000001	12000000	0.376582
chr1	12000001	14000000	0.381741
chr1	14000001	16000000	0.378374
chr1	16000001	18000000	0.378032
chr1	18000001	20000000	0.382708
chr1	20000001	22000000	0.37893
chr1	22000001	24000000	0.37902
chr1	24000001	26000000	0.382254
chr1	26000001	28000000	0.38235
chr1	28000001	30000000	0.382042
chr1	30000001	32000000	0.384783
chr1	32000001	34000000	0.381048
chr1	34000001	36000000	0.382276
chr1	36000001	38000000	0.381177
chr1	38000001	40000000	0.37719
chr1	40000001	42000000	0.381018
chr1	42000001	44000000	0.380602
chr1	44000001	46000000	0.380732
chr1	46000001	48000000	0.380138
chr1	48000001	50000000	0.383605
chr1	50000001	52000000	0.376163
chr1	52000001	54000000	0.378293
chr1	54000001	56000000	0.380115
chr1	56000001	58000000	0.377119
chr1	58000001	60000000	0.382411
chr1	60000001	62000000	0.379263
chr1	62000001	64000000	0.384289
chr1	64000001	66000000	0.379233
chr1	66000001	68000000	0.385155
chr1	68000001	70000000	0.389464
chr1	70000001	72000000	0.386408
chr1	72000001	74000000	0.383378
chr1	74000001	76000000	0.38252
chr1	76000001	78000000	0.382364
chr1	78000001	80000000	0.385376
chr1	80000001	82000000	0.384197
chr1	82000001	84000000	0.38407
chr1	84000001	86000000	0.378669
chr1	86000001	88000000	0.390121
chr1	88000001	90000000	0.382466
chr1	90000001	92000000	0.380534
chr1	92000001	94000000	0.38374
chr1	94000001	96000000	0.372387
chr1	96000001	98000000	0.376701
chr1	98000001	100000000	0.383291
chr1	100000001	102000000	0.363041
chr1	102000001	104000000	0.377058
chr1	104000001	106000000	0.387507
chr1	106000001	108000000	0.387751
chr1	108000001	110000000	0.380354
chr1	110000001	112000000	0.383401
chr1	112000001	114000000	0.380434
chr1	114000001	116000000	0.383538
chr1	116000001	118000000	0.380444
chr1	118000001	120000000	0.383103
chr1	120000001	122000000	0.382855
chr1	122000001	124000000	0.38478
chr1	124000001	126000000	0.383837
chr1	126000001	128000000	0.379569
chr1	128000001	130000000	0.38566
chr1	130000001	132000000	0.38043
chr1	132000001	134000000	0.382775
chr1	134000001	136000000	0.382339
chr1	136000001	138000000	0.382555
chr1	138000001	140000000	0.375858
chr1	140000001	142000000	0.383395
chr1	142000001	144000000	0.388651
chr1	144000001	146000000	0.379241
chr1	146000001	148000000	0.382206
chr1	148000001	150000000	0.377456
chr1	150000001	152000000	0.383268
chr1	152000001	154000000	0.384397
chr1	154000001	156000000	0.379374
chr1	156000001	158000000	0.382189
chr1	158000001	160000000	0.374024
chr1	160000001	162000000	0.38083
chr1	162000001	164000000	0.381188
chr1	164000001	166000000	0.38341
chr1	166000001	168000000	0.377045
chr1	168000001	170000000	0.380692
chr1	170000001	172000000	0.381073
chr1	172000001	174000000	0.372934
chr1	174000001	176000000	0.37462
chr1	176000001	178000000	0.378025
chr1	178000001	180000000	0.381042
chr1	180000001	182000000	0.38276
chr1	182000001	184000000	0.382468
chr1	184000001	186000000	0.374771
chr1	186000001	188000000	0.375413
chr1	188000001	190000000	0.374115
chr1	190000001	192000000	0.377188
chr1	192000001	194000000	0.380158
chr1	194000001	196000000	0.38222
chr1	196000001	198000000	0.382517
chr1	198000001	200000000	0.376714
chr1	200000001	202000000	0.38164
chr1	202000001	204000000	0.379198
chr1	204000001	206000000	0.380176
chr1	206000001	208000000	0.377066
chr1	208000001	210000000	0.378174
chr1	210000001	212000000	0.380262
chr1	212000001	214000000	0.374967
chr1	214000001	216000000	0.376032
chr1	216000001	218000000	0.376771
chr1	218000001	220000000	0.382721
chr1	220000001	222000000	0.375746
chr1	222000001	224000000	0.379254
chr1	224000001	226000000	0.37399
chr1	226000001	228000000	0.374089
chr1	228000001	230000000	0.375854
chr1	230000001	232000000	0.374484
chr1	232000001	234000000	0.375349
chr1	234000001	236000000	0.375958
chr1	236000001	238000000	0.372099
chr1	238000001	240000000	0.374091
chr1	240000001	242000000	0.373078
chr1	242000001	244000000	0.377053
chr1	244000001	246000000	0.37235
chr1	246000001	248000000	0.38018
chr1	248000001	250000000	0.376201
chr1	250000001	252000000	0.376155
chr1	252000001	254000000	0.376725
chr1	254000001	256000000	0.372482
chr1	256000001	258000000	0.374224
chr1	258000001	260000000	0.372317
chr1	260000001	262000000	0.372221
chr1	262000001	264000000	0.377467
chr1	264000001	266000000	0.375891
chr1	266000001	268000000	0.376694
chr1	268000001	270000000	0.373182
chr1	270000001	272000000	0.368402
chr1	272000001	274000000	0.37257
chr1	274000001	276000000	0.374677
chr1	276000001	278000000	0.375646
chr1	278000001	280000000	0.372668
chr1	280000001	282000000	0.373652
chr1	282000001	284000000	0.370636
chr1	284000001	286000000	0.371994
chr1	286000001	288000000	0.37601
chr1	288000001	290000000	0.377316
chr1	290000001	292000000	0.371444
chr1	292000001	294000000	0.376587
chr1	294000001	296000000	0.379001
chr1	296000001	298000000	0.377862
chr1	298000001	300000000	0.376106
chr1	300000001	302000000	0.374475
chr1	302000001	304000000	0.380102
chr1	304000001	306000000	0.379638
chr1	306000001	308000000	0.375614
chr1	308000001	310000000	0.374943
chr1	310000001	312000000	0.373042
chr1	312000001	314000000	0.378506
chr1	314000001	316000000	0.375444
chr1	316000001	318000000	0.373194
chr1	318000001	320000000	0.371451
chr1	320000001	322000000	0.375997
chr1	322000001	324000000	0.378566
chr1	324000001	326000000	0.376538
chr1	326000001	328000000	0.377123
chr1	328000001	330000000	0.37429
chr1	330000001	332000000	0.375356
chr1	332000001	334000000	0.378124
chr1	334000001	336000000	0.375681
chr1	336000001	338000000	0.36832
chr1	338000001	340000000	0.376965
chr1	340000001	342000000	0.374957
chr1	342000001	344000000	0.373154
chr1	344000001	346000000	0.373802
chr1	346000001	348000000	0.375967
chr1	348000001	350000000	0.380068
chr1	350000001	352000000	0.378314
chr1	352000001	354000000	0.372327
chr1	354000001	356000000	0.376342
chr1	356000001	358000000	0.375182
chr1	358000001	360000000	0.371821
chr1	360000001	361763521	0.373751
chr2	1	2000000	0.378459
chr2	2000001	4000000	0.376327
chr2	4000001	6000000	0.378317
chr2	6000001	8000000	0.378953
chr2	8000001	10000000	0.379318
chr2	10000001	12000000	0.375653
chr2	12000001	14000000	0.377954
chr2	14000001	16000000	0.377636
chr2	16000001	18000000	0.379286
chr2	18000001	20000000	0.377096
chr2	20000001	22000000	0.375015
chr2	22000001	24000000	0.373821
chr2	24000001	26000000	0.37559
chr2	26000001	28000000	0.372564
chr2	28000001	30000000	0.374199
chr2	30000001	32000000	0.379985
chr2	32000001	34000000	0.376912
chr2	34000001	36000000	0.376426
chr2	36000001	38000000	0.376573
chr2	38000001	40000000	0.377847
chr2	40000001	42000000	0.376837
chr2	42000001	44000000	0.37383
chr2	44000001	46000000	0.375972
chr2	46000001	48000000	0.377943
chr2	48000001	50000000	0.375852
chr2	50000001	52000000	0.378375
chr2	52000001	54000000	0.377668
chr2	54000001	56000000	0.376813
chr2	56000001	58000000	0.370943
chr2	58000001	60000000	0.374505
chr2	60000001	62000000	0.376179
chr2	62000001	64000000	0.374322
chr2	64000001	66000000	0.374659
chr2	66000001	68000000	0.376582
chr2	68000001	70000000	0.375782
chr2	70000001	72000000	0.376444
chr2	72000001	74000000	0.376255
chr2	74000001	76000000	0.375079
chr2	76000001	78000000	0.37452
chr2	78000001	80000000	0.369936
chr2	80000001	82000000	0.377436
chr2	82000001	84000000	0.375798
chr2	84000001	86000000	0.374945
chr2	86000001	88000000	0.37395
chr2	88000001	90000000	0.375769
chr2	90000001	92000000	0.376399
chr2	92000001	94000000	0.373848
chr2	94000001	96000000	0.37772
chr2	96000001	98000000	0.38071
chr2	98000001	100000000	0.376815
chr2	100000001	102000000	0.377349
chr2	102000001	104000000	0.378063
chr2	104000001	106000000	0.378406
chr2	106000001	108000000	0.37903
chr2	108000001	110000000	0.38317
chr2	110000001	112000000	0.380317
chr2	112000001	114000000	0.374774
chr2	114000001	116000000	0.376393
chr2	116000001	118000000	0.375718
chr2	118000001	120000000	0.372863
chr2	120000001	122000000	0.376183
chr2	122000001	124000000	0.375449
chr2	124000001	126000000	0.379822
chr2	126000001	128000000	0.379157
chr2	128000001	130000000	0.3789
chr2	130000001	132000000	0.377482
chr2	132000001	134000000	0.379832
chr2	134000001	136000000	0.379229
chr2	136000001	138000000	0.378443
chr2	138000001	140000000	0.377483
chr2	140000001	142000000	0.378234
chr2	142000001	144000000	0.374635
chr2	144000001	146000000	0.37675
chr2	146000001	148000000	0.377707
chr2	148000001	150000000	0.381042
chr2	150000001	152000000	0.378291
chr2	152000001	154000000	0.375939
chr2	154000001	156000000	0.379089
chr2	156000001	158000000	0.378924
chr2	158000001	160000000	0.38061
chr2	160000001	162000000	0.376763
chr2	162000001	164000000	0.381469
chr2	164000001	166000000	0.379922
chr2	166000001	168000000	0.378747
chr2	168000001	170000000	0.381293
chr2	170000001	172000000	0.378806
chr2	172000001	174000000	0.380604
chr2	174000001	176000000	0.380869
chr2	176000001	178000000	0.382506
chr2	178000001	180000000	0.379915
chr2	180000001	182000000	0.381342
chr2	182000001	184000000	0.381687
chr2	184000001	186000000	0.381826
chr2	186000001	188000000	0.37647
chr2	188000001	190000000	0.384353
chr2	190000001	192000000	0.381472
chr2	192000001	194000000	0.380844
chr2	194000001	196000000	0.382922
chr2	196000001	198000000	0.380861
chr2	198000001	200000000	0.381488
chr2	200000001	202000000	0.384195
chr2	202000001	204000000	0.378904
chr2	204000001	206000000	0.378862
chr2	206000001	208000000	0.385365
chr2	208000001	210000000	0.38163
chr2	210000001	212000000	0.383679
chr2	212000001	214000000	0.382449
chr2	214000001	216000000	0.381174
chr2	216000001	218000000	0.38127
chr2	218000001	220000000	0.376854
chr2	220000001	222000000	0.381341
chr2	222000001	224000000	0.380104
chr2	224000001	226000000	0.385162
chr2	226000001	228000000	0.38084
chr2	228000001	230000000	0.381071
chr2	230000001	232000000	0.383694
chr2	232000001	234000000	0.385578
chr2	234000001	236000000	0.378419
chr2	236000001	238000000	0.380232
chr2	238000001	240000000	0.380755
chr2	240000001	242000000	0.379587
chr2	242000001	244000000	0.385267
chr2	244000001	246000000	0.380031
chr2	246000001	248000000	0.384773
chr2	248000001	250000000	0.385023
chr2	250000001	252000000	0.386164
chr2	252000001	254000000	0.376996
chr2	254000001	256000000	0.380785
chr2	256000001	258000000	0.384263
chr2	258000001	260000000	0.379205
chr2	260000001	262000000	0.390093
chr2	262000001	264000000	0.380495
chr2	264000001	266000000	0.380419
chr2	266000001	268000000	0.379929
chr2	268000001	270000000	0.380189
chr2	270000001	272000000	0.387782
chr2	272000001	274000000	0.384173
chr2	274000001	276000000	0.380248
chr2	276000001	278000000	0.380477
chr2	278000001	280000000	0.381005
chr2	280000001	282000000	0.379952
chr2	282000001	284000000	0.385924
chr2	284000001	286000000	0.388955
chr2	286000001	288000000	0.366221
chr2	288000001	290000000	0.366699
chr2	290000001	292000000	0.371317
chr2	292000001	294000000	0.38088
chr2	294000001	296000000	0.381345
chr2	296000001	298000000	0.382615
chr2	298000001	300000000	0.381998
chr2	300000001	302000000	0.387059
chr2	302000001	304000000	0.384639
chr2	304000001	306000000	0.380988
chr2	306000001	308000000	0.383048
chr2	308000001	310000000	0.385522
chr2	310000001	312000000	0.381696
chr2	312000001	314000000	0.383429
chr2	314000001	316000000	0.389366
chr2	316000001	318000000	0.389105
chr2	318000001	320000000	0.382402
chr2	320000001	322000000	0.377728
chr2	322000001	324000000	0.389308
chr2	324000001	326000000	0.384026
chr2	326000001	328000000	0.379557
chr2	328000001	330000000	0.384505
chr2	330000001	332000000	0.381046
chr2	332000001	334000000	0.383986
chr2	334000001	336000000	0.381056
chr2	336000001	338000000	0.383606
chr2	338000001	340000000	0.384366
chr2	340000001	342000000	0.383346
chr2	342000001	344000000	0.38739
chr2	344000001	346000000	0.387765
chr2	346000001	348000000	0.378304
chr2	348000001	350000000	0.38445
chr2	350000001	352000000	0.384372
chr2	352000001	354000000	0.384525
chr2	354000001	354897585	0.368611
chr3	1	2000000	0.374602
chr3	2000001	4000000	0.380071
chr3	4000001	6000000	0.382749
chr3	6000001	8000000	0.380235
chr3	8000001	10000000	0.379267
chr3	10000001	12000000	0.378655
chr3	12000001	14000000	0.377188
chr3	14000001	16000000	0.381585
chr3	16000001	18000000	0.380167
chr3	18000001	20000000	0.37668
chr3	20000001	22000000	0.383042
chr3	22000001	24000000	0.383244
chr3	24000001	26000000	0.380142
chr3	26000001	28000000	0.380406
chr3	28000001	30000000	0.378821
chr3	30000001	32000000	0.380462
chr3	32000001	34000000	0.38079
chr3	34000001	36000000	0.385645
chr3	36000001	38000000	0.377833
chr3	38000001	40000000	0.382197
chr3	40000001	42000000	0.383492
chr3	42000001	44000000	0.380857
chr3	44000001	46000000	0.382188
chr3	46000001	48000000	0.380225
chr3	48000001	50000000	0.379758
chr3	50000001	52000000	0.380532
chr3	52000001	54000000	0.381279
chr3	54000001	56000000	0.375483
chr3	56000001	58000000	0.378257
chr3	58000001	60000000	0.37839
chr3	60000001	62000000	0.380233
chr3	62000001	64000000	0.377639
chr3	64000001	66000000	0.382394
chr3	66000001	68000000	0.379359
chr3	68000001	70000000	0.382432
chr3	70000001	72000000	0.380692
chr3	72000001	74000000	0.387198
chr3	74000001	76000000	0.381102
chr3	76000001	78000000	0.377187
chr3	78000001	80000000	0.38397
chr3	80000001	82000000	0.384697
chr3	82000001	84000000	0.383812
chr3	84000001	86000000	0.383655
chr3	86000001	88000000	0.377329
chr3	88000001	90000000	0.381655
chr3	90000001	92000000	0.384031
chr3	92000001	94000000	0.380704
chr3	94000001	96000000	0.37898
chr3	96000001	98000000	0.38162
chr3	98000001	100000000	0.383679
chr3	100000001	102000000	0.37555
chr3	102000001	104000000	0.379076
chr3	104000001	106000000	0.377325
chr3	106000001	108000000	0.369456
chr3	108000001	110000000	0.371989
chr3	110000001	112000000	0.3647
chr3	112000001	114000000	0.385359
chr3	114000001	116000000	0.380354
chr3	116000001	118000000	0.385368
chr3	118000001	120000000	0.379197
chr3	120000001	122000000	0.382684
chr3	122000001	124000000	0.37994
chr3	124000001	126000000	0.377878
chr3	126000001	128000000	0.37983
chr3	128000001	130000000	0.386046
chr3	130000001	132000000	0.384166
chr3	132000001	134000000	0.378655
chr3	134000001	136000000	0.384412
chr3	136000001	138000000	0.380433
chr3	138000001	140000000	0.379956
chr3	140000001	142000000	0.381633
chr3	142000001	144000000	0.381908
chr3	144000001	146000000	0.379606
chr3	146000001	148000000	0.378848
chr3	148000001	150000000	0.383375
chr3	150000001	152000000	0.382723
chr3	152000001	154000000	0.377898
chr3	154000001	156000000	0.38229
chr3	156000001	158000000	0.382077
chr3	158000001	160000000	0.38302
chr3	160000001	162000000	0.382996
chr3	162000001	164000000	0.383497
chr3	164000001	166000000	0.384342
chr3	166000001	168000000	0.385227
chr3	168000001	170000000	0.381507
chr3	170000001	172000000	0.382921
chr3	172000001	174000000	0.382896
chr3	174000001	176000000	0.378866
chr3	176000001	178000000	0.384243
chr3	178000001	180000000	0.381365
chr3	180000001	182000000	0.386346
chr3	182000001	184000000	0.382601
chr3	184000001	186000000	0.385587
chr3	186000001	188000000	0.380123
chr3	188000001	190000000	0.379795
chr3	190000001	192000000	0.38189
chr3	192000001	194000000	0.380287
chr3	194000001	196000000	0.380024
chr3	196000001	198000000	0.378809
chr3	198000001	200000000	0.379727
chr3	200000001	202000000	0.383142
chr3	202000001	204000000	0.379512
chr3	204000001	206000000	0.379799
chr3	206000001	208000000	0.378655
chr3	208000001	210000000	0.37903
chr3	210000001	212000000	0.377779
chr3	212000001	214000000	0.377077
chr3	214000001	216000000	0.385175
chr3	216000001	218000000	0.381758
chr3	218000001	220000000	0.382744
chr3	220000001	222000000	0.385991
chr3	222000001	224000000	0.374495
chr3	224000001	226000000	0.385724
chr3	226000001	228000000	0.379128
chr3	228000001	230000000	0.37844
chr3	230000001	232000000	0.381789
chr3	232000001	234000000	0.374085
chr3	234000001	236000000	0.379901
chr3	236000001	238000000	0.379672
chr3	238000001	240000000	0.376912
chr3	240000001	242000000	0.376404
chr3	242000001	244000000	0.376872
chr3	244000001	246000000	0.377812
chr3	246000001	248000000	0.373759
chr3	248000001	250000000	0.37566
chr3	250000001	252000000	0.37636
chr3	252000001	254000000	0.378314
chr3	254000001	256000000	0.378663
chr3	256000001	258000000	0.378015
chr3	258000001	260000000	0.377159
chr3	260000001	262000000	0.372552
chr3	262000001	264000000	0.37435
chr3	264000001	266000000	0.376214
chr3	266000001	268000000	0.375699
chr3	268000001	270000000	0.376089
chr3	270000001	272000000	0.374572
chr3	272000001	274000000	0.376306
chr3	274000001	276000000	0.379358
chr3	276000001	278000000	0.37972
chr3	278000001	280000000	0.375599
chr3	280000001	282000000	0.377345
chr3	282000001	284000000	0.378705
chr3	284000001	286000000	0.377051
chr3	286000001	288000000	0.372467
chr3	288000001	290000000	0.376335
chr3	290000001	292000000	0.380361
chr3	292000001	294000000	0.376022
chr3	294000001	296000000	0.376069
chr3	296000001	298000000	0.377927
chr3	298000001	300000000	0.378125
chr3	300000001	302000000	0.375912
chr3	302000001	304000000	0.374689
chr3	304000001	306000000	0.370187
chr3	306000001	308000000	0.373979
chr3	308000001	310000000	0.372273
chr3	310000001	312000000	0.376787
chr3	312000001	314000000	0.374899
chr3	314000001	316000000	0.370157
chr3	316000001	318000000	0.373038
chr3	318000001	320000000	0.373789
chr3	320000001	322000000	0.378202
chr3	322000001	324000000	0.37419
chr3	324000001	326000000	0.372621
chr3	326000001	328000000	0.373303
chr3	328000001	330000000	0.375319
chr3	330000001	332000000	0.378557
chr3	332000001	334000000	0.380716
chr3	334000001	336000000	0.377025
chr3	336000001	338000000	0.375641
chr3	338000001	340000000	0.371958
chr3	340000001	342000000	0.376385
chr3	342000001	344000000	0.376763
chr3	344000001	346000000	0.373083
chr3	346000001	348000000	0.373706
chr3	348000001	348886128	0.379601
chr4	1	2000000	0.383709
chr4	2000001	4000000	0.379466
chr4	4000001	6000000	0.383117
chr4	6000001	8000000	0.381006
chr4	8000001	10000000	0.379013
chr4	10000001	12000000	0.381301
chr4	12000001	14000000	0.380935
chr4	14000001	16000000	0.382491
chr4	16000001	18000000	0.382202
chr4	18000001	20000000	0.387776
chr4	20000001	22000000	0.383292
chr4	22000001	24000000	0.379446
chr4	24000001	26000000	0.376549
chr4	26000001	28000000	0.377732
chr4	28000001	30000000	0.386143
chr4	30000001	32000000	0.381709
chr4	32000001	34000000	0.385819
chr4	34000001	36000000	0.383554
chr4	36000001	38000000	0.380357
chr4	38000001	40000000	0.383231
chr4	40000001	42000000	0.373081
chr4	42000001	44000000	0.387828
chr4	44000001	46000000	0.382037
chr4	46000001	48000000	0.381247
chr4	48000001	50000000	0.386663
chr4	50000001	52000000	0.38428
chr4	52000001	54000000	0.386836
chr4	54000001	56000000	0.384345
chr4	56000001	58000000	0.382573
chr4	58000001	60000000	0.383304
chr4	60000001	62000000	0.379493
chr4	62000001	64000000	0.358887
chr4	64000001	66000000	0.37754
chr4	66000001	68000000	0.36337
chr4	68000001	70000000	0.385228
chr4	70000001	72000000	0.385856
chr4	72000001	74000000	0.386311
chr4	74000001	76000000	0.385207
chr4	76000001	78000000	0.380622
chr4	78000001	80000000	0.392884
chr4	80000001	82000000	0.383881
chr4	82000001	84000000	0.383089
chr4	84000001	86000000	0.38467
chr4	86000001	88000000	0.386119
chr4	88000001	90000000	0.379526
chr4	90000001	92000000	0.386907
chr4	92000001	94000000	0.384668
chr4	94000001	96000000	0.3815
chr4	96000001	98000000	0.385906
chr4	98000001	100000000	0.384637
chr4	100000001	102000000	0.382452
chr4	102000001	104000000	0.383179
chr4	104000001	106000000	0.38568
chr4	106000001	108000000	0.385087
chr4	108000001	110000000	0.383695
chr4	110000001	112000000	0.387973
chr4	112000001	114000000	0.38467
chr4	114000001	116000000	0.382142
chr4	116000001	118000000	0.379773
chr4	118000001	120000000	0.382414
chr4	120000001	122000000	0.381422
chr4	122000001	124000000	0.381571
chr4	124000001	126000000	0.384842
chr4	126000001	128000000	0.38225
chr4	128000001	130000000	0.380368
chr4	130000001	132000000	0.381047
chr4	132000001	134000000	0.379245
chr4	134000001	136000000	0.387385
chr4	136000001	138000000	0.378239
chr4	138000001	140000000	0.376819
chr4	140000001	142000000	0.378434
chr4	142000001	144000000	0.381209
chr4	144000001	146000000	0.381919
chr4	146000001	148000000	0.383194
chr4	148000001	150000000	0.383396
chr4	150000001	152000000	0.382373
chr4	152000001	154000000	0.38168
chr4	154000001	156000000	0.383468
chr4	156000001	158000000	0.381224
chr4	158000001	160000000	0.382919
chr4	160000001	162000000	0.379621
chr4	162000001	164000000	0.383538
chr4	164000001	166000000	0.384229
chr4	166000001	168000000	0.379125
chr4	168000001	170000000	0.380356
chr4	170000001	172000000	0.381127
chr4	172000001	174000000	0.380089
chr4	174000001	176000000	0.379157
chr4	176000001	178000000	0.382574
chr4	178000001	180000000	0.375731
chr4	180000001	182000000	0.376087
chr4	182000001	184000000	0.377818
chr4	184000001	186000000	0.383753
chr4	186000001	188000000	0.377659
chr4	188000001	190000000	0.379155
chr4	190000001	192000000	0.387163
chr4	192000001	194000000	0.377477
chr4	194000001	196000000	0.382293
chr4	196000001	198000000	0.377759
chr4	198000001	200000000	0.38079
chr4	200000001	202000000	0.376073
chr4	202000001	204000000	0.378912
chr4	204000001	206000000	0.380083
chr4	206000001	208000000	0.382587
chr4	208000001	210000000	0.381275
chr4	210000001	212000000	0.382656
chr4	212000001	214000000	0.387155
chr4	214000001	216000000	0.382466
chr4	216000001	218000000	0.379284
chr4	218000001	220000000	0.375688
chr4	220000001	222000000	0.378703
chr4	222000001	224000000	0.377725
chr4	224000001	226000000	0.377673
chr4	226000001	228000000	0.382295
chr4	228000001	230000000	0.377722
chr4	230000001	232000000	0.382374
chr4	232000001	234000000	0.376272
chr4	234000001	236000000	0.378971
chr4	236000001	238000000	0.379198
chr4	238000001	240000000	0.38059
chr4	240000001	242000000	0.382642
chr4	242000001	244000000	0.380025
chr4	244000001	246000000	0.381091
chr4	246000001	248000000	0.373397
chr4	248000001	250000000	0.378119
chr4	250000001	252000000	0.376544
chr4	252000001	254000000	0.381522
chr4	254000001	256000000	0.374915
chr4	256000001	258000000	0.384957
chr4	258000001	260000000	0.379898
chr4	260000001	262000000	0.379332
chr4	262000001	264000000	0.381765
chr4	264000001	266000000	0.38143
chr4	266000001	268000000	0.372203
chr4	268000001	270000000	0.376707
chr4	270000001	272000000	0.376963
chr4	272000001	274000000	0.374714
chr4	274000001	276000000	0.380519
chr4	276000001	278000000	0.376836
chr4	278000001	280000000	0.375343
chr4	280000001	282000000	0.380747
chr4	282000001	284000000	0.378533
chr4	284000001	286000000	0.378544
chr4	286000001	288000000	0.374738
chr4	288000001	290000000	0.38202
chr4	290000001	292000000	0.377963
chr4	292000001	294000000	0.379184
chr4	294000001	296000000	0.375313
chr4	296000001	298000000	0.378947
chr4	298000001	300000000	0.377082
chr4	300000001	302000000	0.37634
chr4	302000001	304000000	0.377329
chr4	304000001	306000000	0.378492
chr4	306000001	308000000	0.373201
chr4	308000001	310000000	0.376053
chr4	310000001	312000000	0.383346
chr4	312000001	314000000	0.375448
chr4	314000001	316000000	0.377557
chr4	316000001	318000000	0.376384
chr4	318000001	320000000	0.374776
chr4	320000001	322000000	0.381626
chr4	322000001	324000000	0.375272
chr4	324000001	326000000	0.377957
chr4	326000001	328000000	0.379009
chr4	328000001	329411710	0.375697
chr5	1	2000000	0.377723
chr5	2000001	4000000	0.379534
chr5	4000001	6000000	0.380531
chr5	6000001	8000000	0.378904
chr5	8000001	10000000	0.382754
chr5	10000001	12000000	0.375016
chr5	12000001	14000000	0.377239
chr5	14000001	16000000	0.38033
chr5	16000001	18000000	0.377342
chr5	18000001	20000000	0.377158
chr5	20000001	22000000	0.380037
chr5	22000001	24000000	0.38
chr5	24000001	26000000	0.37853
chr5	26000001	28000000	0.37519
chr5	28000001	30000000	0.379529
chr5	30000001	32000000	0.378708
chr5	32000001	34000000	0.378294
chr5	34000001	36000000	0.377828
chr5	36000001	38000000	0.378497
chr5	38000001	40000000	0.37808
chr5	40000001	42000000	0.378551
chr5	42000001	44000000	0.37475
chr5	44000001	46000000	0.375248
chr5	46000001	48000000	0.376573
chr5	48000001	50000000	0.374697
chr5	50000001	52000000	0.377555
chr5	52000001	54000000	0.380047
chr5	54000001	56000000	0.375855
chr5	56000001	58000000	0.38157
chr5	58000001	60000000	0.381709
chr5	60000001	62000000	0.385211
chr5	62000001	64000000	0.381928
chr5	64000001	66000000	0.377401
chr5	66000001	68000000	0.381998
chr5	68000001	70000000	0.384578
chr5	70000001	72000000	0.380776
chr5	72000001	74000000	0.379779
chr5	74000001	76000000	0.38217
chr5	76000001	78000000	0.380056
chr5	78000001	80000000	0.381743
chr5	80000001	82000000	0.378613
chr5	82000001	84000000	0.376887
chr5	84000001	86000000	0.377688
chr5	86000001	88000000	0.375436
chr5	88000001	90000000	0.382317
chr5	90000001	92000000	0.379212
chr5	92000001	94000000	0.378614
chr5	94000001	96000000	0.381225
chr5	96000001	98000000	0.37886
chr5	98000001	100000000	0.381292
chr5	100000001	102000000	0.378157
chr5	102000001	104000000	0.380982
chr5	104000001	106000000	0.384376
chr5	106000001	108000000	0.383734
chr5	108000001	110000000	0.380274
chr5	110000001	112000000	0.378831
chr5	112000001	114000000	0.377495
chr5	114000001	116000000	0.378577
chr5	116000001	118000000	0.37901
chr5	118000001	120000000	0.378984
chr5	120000001	122000000	0.384937
chr5	122000001	124000000	0.384878
chr5	124000001	126000000	0.384271
chr5	126000001	128000000	0.378323
chr5	128000001	130000000	0.37937
chr5	130000001	132000000	0.379032
chr5	132000001	134000000	0.379811
chr5	134000001	136000000	0.384455
chr5	136000001	138000000	0.380546
chr5	138000001	140000000	0.380933
chr5	140000001	142000000	0.377548
chr5	142000001	144000000	0.384489
chr5	144000001	146000000	0.380801
chr5	146000001	148000000	0.383345
chr5	148000001	150000000	0.385667
chr5	150000001	152000000	0.380815
chr5	152000001	154000000	0.384204
chr5	154000001	156000000	0.38011
chr5	156000001	158000000	0.381561
chr5	158000001	160000000	0.381258
chr5	160000001	162000000	0.383881
chr5	162000001	164000000	0.38204
chr5	164000001	166000000	0.380947
chr5	166000001	168000000	0.382131
chr5	168000001	170000000	0.381157
chr5	170000001	172000000	0.388581
chr5	172000001	174000000	0.387693
chr5	174000001	176000000	0.386282
chr5	176000001	178000000	0.383396
chr5	178000001	180000000	0.386847
chr5	180000001	182000000	0.383666
chr5	182000001	184000000	0.380686
chr5	184000001	186000000	0.381752
chr5	186000001	188000000	0.386891
chr5	188000001	190000000	0.385193
chr5	190000001	192000000	0.380871
chr5	192000001	194000000	0.388236
chr5	194000001	196000000	0.379335
chr5	196000001	198000000	0.380969
chr5	198000001	200000000	0.384483
chr5	200000001	202000000	0.384182
chr5	202000001	204000000	0.383423
chr5	204000001	206000000	0.38442
chr5	206000001	208000000	0.368166
chr5	208000001	210000000	0.383281
chr5	210000001	212000000	0.381548
chr5	212000001	214000000	0.379384
chr5	214000001	216000000	0.379559
chr5	216000001	218000000	0.379883
chr5	218000001	220000000	0.381602
chr5	220000001	222000000	0.379382
chr5	222000001	224000000	0.382138
chr5	224000001	226000000	0.381097
chr5	226000001	228000000	0.383491
chr5	228000001	230000000	0.374807
chr5	230000001	232000000	0.377136
chr5	232000001	234000000	0.387467
chr5	234000001	236000000	0.386142
chr5	236000001	238000000	0.386453
chr5	238000001	240000000	0.377911
chr5	240000001	242000000	0.37891
chr5	242000001	244000000	0.384712
chr5	244000001	246000000	0.384039
chr5	246000001	248000000	0.384617
chr5	248000001	250000000	0.382788
chr5	250000001	252000000	0.383639
chr5	252000001	254000000	0.382738
chr5	254000001	256000000	0.381598
chr5	256000001	258000000	0.383203
chr5	258000001	260000000	0.379735
chr5	260000001	262000000	0.384384
chr5	262000001	264000000	0.380776
chr5	264000001	266000000	0.381584
chr5	266000001	268000000	0.377138
chr5	268000001	270000000	0.378512
chr5	270000001	272000000	0.374487
chr5	272000001	274000000	0.380028
chr5	274000001	276000000	0.384369
chr5	276000001	278000000	0.380146
chr5	278000001	280000000	0.383226
chr5	280000001	282000000	0.385534
chr5	282000001	284000000	0.380903
chr5	284000001	286000000	0.381256
chr5	286000001	288000000	0.379908
chr5	288000001	290000000	0.379891
chr5	290000001	292000000	0.386442
chr5	292000001	294000000	0.386579
chr5	294000001	294845148	0.380374
chr6	1	2000000	0.380544
chr6	2000001	4000000	0.384061
chr6	4000001	6000000	0.38267
chr6	6000001	8000000	0.384857
chr6	8000001	10000000	0.381893
chr6	10000001	12000000	0.389169
chr6	12000001	14000000	0.387251
chr6	14000001	16000000	0.38069
chr6	16000001	18000000	0.385392
chr6	18000001	20000000	0.385479
chr6	20000001	22000000	0.385806
chr6	22000001	24000000	0.38392
chr6	24000001	26000000	0.380624
chr6	26000001	28000000	0.386855
chr6	28000001	30000000	0.384237
chr6	30000001	32000000	0.383044
chr6	32000001	34000000	0.380302
chr6	34000001	36000000	0.380429
chr6	36000001	38000000	0.384614
chr6	38000001	40000000	0.382097
chr6	40000001	42000000	0.382694
chr6	42000001	44000000	0.379702
chr6	44000001	46000000	0.383267
chr6	46000001	48000000	0.38219
chr6	48000001	50000000	0.392813
chr6	50000001	52000000	0.388516
chr6	52000001	54000000	0.383438
chr6	54000001	56000000	0.37934
chr6	56000001	58000000	0.382772
chr6	58000001	60000000	0.382745
chr6	60000001	62000000	0.383844
chr6	62000001	64000000	0.38268
chr6	64000001	66000000	0.377267
chr6	66000001	68000000	0.380361
chr6	68000001	70000000	0.381592
chr6	70000001	72000000	0.382477
chr6	72000001	74000000	0.380733
chr6	74000001	76000000	0.387975
chr6	76000001	78000000	0.386309
chr6	78000001	80000000	0.380871
chr6	80000001	82000000	0.386696
chr6	82000001	84000000	0.379815
chr6	84000001	86000000	0.380745
chr6	86000001	88000000	0.382382
chr6	88000001	90000000	0.384227
chr6	90000001	92000000	0.384348
chr6	92000001	94000000	0.382079
chr6	94000001	96000000	0.381181
chr6	96000001	98000000	0.381745
chr6	98000001	100000000	0.380122
chr6	100000001	102000000	0.390482
chr6	102000001	104000000	0.37943
chr6	104000001	106000000	0.384595
chr6	106000001	108000000	0.384604
chr6	108000001	110000000	0.38436
chr6	110000001	112000000	0.383659
chr6	112000001	114000000	0.387678
chr6	114000001	116000000	0.377699
chr6	116000001	118000000	0.380825
chr6	118000001	120000000	0.381563
chr6	120000001	122000000	0.379229
chr6	122000001	124000000	0.377587
chr6	124000001	126000000	0.384165
chr6	126000001	128000000	0.377427
chr6	128000001	130000000	0.379286
chr6	130000001	132000000	0.376299
chr6	132000001	134000000	0.379369
chr6	134000001	136000000	0.380912
chr6	136000001	138000000	0.385563
chr6	138000001	140000000	0.38027
chr6	140000001	142000000	0.378284
chr6	142000001	144000000	0.37672
chr6	144000001	146000000	0.379629
chr6	146000001	148000000	0.384723
chr6	148000001	150000000	0.380016
chr6	150000001	152000000	0.375918
chr6	152000001	154000000	0.383132
chr6	154000001	156000000	0.381293
chr6	156000001	158000000	0.381817
chr6	158000001	160000000	0.379205
chr6	160000001	162000000	0.38073
chr6	162000001	164000000	0.378973
chr6	164000001	166000000	0.380604
chr6	166000001	168000000	0.383539
chr6	168000001	170000000	0.380437
chr6	170000001	172000000	0.378116
chr6	172000001	174000000	0.383674
chr6	174000001	176000000	0.377023
chr6	176000001	178000000	0.382906
chr6	178000001	180000000	0.371888
chr6	180000001	182000000	0.37526
chr6	182000001	184000000	0.376896
chr6	184000001	186000000	0.374135
chr6	186000001	188000000	0.380349
chr6	188000001	190000000	0.380184
chr6	190000001	192000000	0.377986
chr6	192000001	194000000	0.377434
chr6	194000001	196000000	0.379846
chr6	196000001	198000000	0.377498
chr6	198000001	200000000	0.378707
chr6	200000001	202000000	0.377568
chr6	202000001	204000000	0.375507
chr6	204000001	206000000	0.383931
chr6	206000001	208000000	0.377837
chr6	208000001	210000000	0.383518
chr6	210000001	212000000	0.374081
chr6	212000001	214000000	0.381856
chr6	214000001	216000000	0.37788
chr6	216000001	218000000	0.380179
chr6	218000001	220000000	0.376402
chr6	220000001	222000000	0.373779
chr6	222000001	224000000	0.372227
chr6	224000001	226000000	0.373156
chr6	226000001	228000000	0.375419
chr6	228000001	230000000	0.374616
chr6	230000001	232000000	0.3736
chr6	232000001	234000000	0.369704
chr6	234000001	236000000	0.372138
chr6	236000001	238000000	0.368621
chr6	238000001	240000000	0.37617
chr6	240000001	242000000	0.37515
chr6	242000001	244000000	0.371301
chr6	244000001	246000000	0.373472
chr6	246000001	248000000	0.376787
chr6	248000001	250000000	0.377776
chr6	250000001	252000000	0.368514
chr6	252000001	254000000	0.376405
chr6	254000001	256000000	0.370446
chr6	256000001	258000000	0.377799
chr6	258000001	260000000	0.375152
chr6	260000001	262000000	0.371529
chr6	262000001	264000000	0.375923
chr6	264000001	266000000	0.371238
chr6	266000001	268000000	0.376486
chr6	268000001	270000000	0.380441
chr6	270000001	272000000	0.37208
chr6	272000001	274000000	0.381392
chr6	274000001	276000000	0.373719
chr6	276000001	278000000	0.369616
chr6	278000001	280000000	0.374528
chr6	280000001	282000000	0.372349
chr6	282000001	284000000	0.368185
chr6	284000001	286000000	0.373943
chr6	286000001	287259938	0.372523
chr7	1	2000000	0.377265
chr7	2000001	4000000	0.378183
chr7	4000001	6000000	0.380093
chr7	6000001	8000000	0.381118
chr7	8000001	10000000	0.380537
chr7	10000001	12000000	0.376352
chr7	12000001	14000000	0.37962
chr7	14000001	16000000	0.379638
chr7	16000001	18000000	0.382265
chr7	18000001	20000000	0.37847
chr7	20000001	22000000	0.376625
chr7	22000001	24000000	0.367295
chr7	24000001	26000000	0.378134
chr7	26000001	28000000	0.371616
chr7	28000001	30000000	0.377548
chr7	30000001	32000000	0.378463
chr7	32000001	34000000	0.378043
chr7	34000001	36000000	0.382316
chr7	36000001	38000000	0.387531
chr7	38000001	40000000	0.379566
chr7	40000001	42000000	0.381789
chr7	42000001	44000000	0.380849
chr7	44000001	46000000	0.380392
chr7	46000001	48000000	0.380902
chr7	48000001	50000000	0.37628
chr7	50000001	52000000	0.374582
chr7	52000001	54000000	0.380974
chr7	54000001	56000000	0.381653
chr7	56000001	58000000	0.382413
chr7	58000001	60000000	0.380876
chr7	60000001	62000000	0.375784
chr7	62000001	64000000	0.373491
chr7	64000001	66000000	0.374289
chr7	66000001	68000000	0.38237
chr7	68000001	70000000	0.376722
chr7	70000001	72000000	0.373774
chr7	72000001	74000000	0.378735
chr7	74000001	76000000	0.375052
chr7	76000001	78000000	0.372346
chr7	78000001	80000000	0.380893
chr7	80000001	82000000	0.385514
chr7	82000001	84000000	0.381652
chr7	84000001	86000000	0.382957
chr7	86000001	88000000	0.382938
chr7	88000001	90000000	0.380863
chr7	90000001	92000000	0.38511
chr7	92000001	94000000	0.384352
chr7	94000001	96000000	0.38291
chr7	96000001	98000000	0.382879
chr7	98000001	100000000	0.388057
chr7	100000001	102000000	0.385966
chr7	102000001	104000000	0.387609
chr7	104000001	106000000	0.38161
chr7	106000001	108000000	0.383401
chr7	108000001	110000000	0.373849
chr7	110000001	112000000	0.364097
chr7	112000001	114000000	0.378058
chr7	114000001	116000000	0.383959
chr7	116000001	118000000	0.379725
chr7	118000001	120000000	0.380006
chr7	120000001	122000000	0.381202
chr7	122000001	124000000	0.383199
chr7	124000001	126000000	0.384885
chr7	126000001	128000000	0.386323
chr7	128000001	130000000	0.378778
chr7	130000001	132000000	0.381885
chr7	132000001	134000000	0.385173
chr7	134000001	136000000	0.381322
chr7	136000001	138000000	0.378846
chr7	138000001	140000000	0.38294
chr7	140000001	142000000	0.382141
chr7	142000001	144000000	0.384715
chr7	144000001	146000000	0.381173
chr7	146000001	148000000	0.381068
chr7	148000001	150000000	0.379949
chr7	150000001	152000000	0.380118
chr7	152000001	154000000	0.379058
chr7	154000001	156000000	0.380767
chr7	156000001	158000000	0.383519
chr7	158000001	160000000	0.383431
chr7	160000001	162000000	0.383884
chr7	162000001	164000000	0.378458
chr7	164000001	166000000	0.383532
chr7	166000001	168000000	0.382925
chr7	168000001	170000000	0.382256
chr7	170000001	172000000	0.384016
chr7	172000001	174000000	0.380797
chr7	174000001	176000000	0.379366
chr7	176000001	178000000	0.380089
chr7	178000001	180000000	0.383217
chr7	180000001	182000000	0.380077
chr7	182000001	184000000	0.376138
chr7	184000001	186000000	0.380367
chr7	186000001	188000000	0.376664
chr7	188000001	190000000	0.378173
chr7	190000001	192000000	0.375121
chr7	192000001	194000000	0.380261
chr7	194000001	196000000	0.383323
chr7	196000001	198000000	0.379891
chr7	198000001	200000000	0.379588
chr7	200000001	202000000	0.379998
chr7	202000001	204000000	0.381024
chr7	204000001	206000000	0.381378
chr7	206000001	208000000	0.37793
chr7	208000001	210000000	0.378365
chr7	210000001	212000000	0.376087
chr7	212000001	214000000	0.379898
chr7	214000001	216000000	0.372969
chr7	216000001	218000000	0.375378
chr7	218000001	220000000	0.380026
chr7	220000001	222000000	0.379146
chr7	222000001	224000000	0.381712
chr7	224000001	226000000	0.37497
chr7	226000001	228000000	0.372828
chr7	228000001	230000000	0.378561
chr7	230000001	232000000	0.37723
chr7	232000001	234000000	0.37797
chr7	234000001	236000000	0.380145
chr7	236000001	238000000	0.375779
chr7	238000001	240000000	0.375639
chr7	240000001	242000000	0.3792
chr7	242000001	244000000	0.377407
chr7	244000001	246000000	0.369787
chr7	246000001	248000000	0.374157
chr7	248000001	250000000	0.37446
chr7	250000001	252000000	0.371181
chr7	252000001	254000000	0.375388
chr7	254000001	256000000	0.374709
chr7	256000001	256729468	0.37434
ups_1	1	2000000	0.379831
ups_1	2000001	4000000	0.379063
ups_1	4000001	6000000	0.379367
ups_1	6000001	8000000	0.382052
ups_1	8000001	10000000	0.377447
ups_1	10000001	12000000	0.384026
ups_1	12000001	14000000	0.378348
ups_1	14000001	16000000	0.378188
ups_1	16000001	18000000	0.380095
ups_1	18000001	20000000	0.37988
ups_1	20000001	22000000	0.378793
ups_1	22000001	24000000	0.379096
ups_1	24000001	26000000	0.379495
ups_1	26000001	28000000	0.384177
ups_1	28000001	30000000	0.383827
ups_1	30000001	32000000	0.374341
ups_1	32000001	34000000	0.37393
ups_1	34000001	35188914	0.376604
ups_2	1	2000000	0.377004
ups_2	2000001	4000000	0.373144
ups_2	4000001	6000000	0.373502
ups_2	6000001	8000000	0.37526
ups_2	8000001	10000000	0.373468
ups_2	10000001	12000000	0.379035
ups_2	12000001	14000000	0.380188
ups_2	14000001	16000000	0.374234
ups_2	16000001	18000000	0.372667
ups_2	18000001	20000000	0.376491
ups_2	20000001	22000000	0.372777
ups_2	22000001	24000000	0.377119
ups_2	24000001	26000000	0.373196
ups_2	26000001	28000000	0.378043
ups_2	28000001	30000000	0.375842
ups_2	30000001	32000000	0.377511
ups_2	32000001	33612690	0.378183
ups_3	1	2000000	0.37776
ups_3	2000001	4000000	0.373348
ups_3	4000001	6000000	0.372274
ups_3	6000001	8000000	0.379991
ups_3	8000001	10000000	0.375691
ups_3	10000001	12000000	0.383102
ups_3	12000001	14000000	0.380612
ups_3	14000001	16000000	0.374658
ups_3	16000001	18000000	0.377329
ups_3	18000001	20000000	0.379579
ups_3	20000001	22000000	0.376044
ups_3	22000001	24000000	0.385783
ups_3	24000001	26000000	0.380417
ups_3	26000001	28000000	0.382861
ups_3	28000001	30000000	0.376997
ups_3	30000001	32000000	0.380459
ups_3	32000001	32025039	0.352225
ups_4	1	2000000	0.377929
ups_4	2000001	4000000	0.377736
ups_4	4000001	6000000	0.376937
ups_4	6000001	8000000	0.377824
ups_4	8000001	10000000	0.378765
ups_4	10000001	12000000	0.382139
ups_4	12000001	14000000	0.378377
ups_4	14000001	16000000	0.380557
ups_4	16000001	18000000	0.384814
ups_4	18000001	19166956	0.383181
ups_5	1	2000000	0.370955
ups_5	2000001	4000000	0.371809
ups_5	4000001	6000000	0.37568
ups_5	6000001	8000000	0.371972
ups_5	8000001	10000000	0.374714
ups_5	10000001	12000000	0.37796
ups_5	12000001	14000000	0.374106
ups_5	14000001	16000000	0.377098
ups_5	16000001	18000000	0.376359
ups_5	18000001	19159778	0.381532
ups_6	1	2000000	0.371356
ups_6	2000001	4000000	0.379149
ups_6	4000001	6000000	0.380897
ups_6	6000001	8000000	0.377719
ups_6	8000001	10000000	0.370224
ups_6	10000001	12000000	0.375545
ups_6	12000001	14000000	0.376543
ups_6	14000001	16000000	0.378832
ups_6	16000001	18000000	0.376651
ups_6	18000001	18050877	0.357457
ups_7	1	2000000	0.380922
ups_7	2000001	4000000	0.377883
ups_7	4000001	6000000	0.376071
ups_7	6000001	8000000	0.381056
ups_7	8000001	10000000	0.378765
ups_7	10000001	12000000	0.380206
ups_7	12000001	14000000	0.37418
ups_7	14000001	16000000	0.373638
ups_7	16000001	16629296	0.372093
ups_8	1	2000000	0.379499
ups_8	2000001	4000000	0.377367
ups_8	4000001	6000000	0.37601
ups_8	6000001	8000000	0.377114
ups_8	8000001	10000000	0.381519
ups_8	10000001	12000000	0.376262
ups_8	12000001	14000000	0.380865
ups_8	14000001	15953477	0.376032
ups_9	1	2000000	0.370247
ups_9	2000001	4000000	0.37773
ups_9	4000001	6000000	0.373907
ups_9	6000001	8000000	0.375051
ups_9	8000001	10000000	0.377241
ups_9	10000001	12000000	0.380336
ups_9	12000001	14000000	0.379012
ups_9	14000001	14723694	0.377559
ups_10	1	2000000	0.377621
ups_10	2000001	4000000	0.374905
ups_10	4000001	6000000	0.373876
ups_10	6000001	8000000	0.377841
ups_10	8000001	10000000	0.376255
ups_10	10000001	12000000	0.373067
ups_10	12000001	14000000	0.375045
ups_10	14000001	14259085	0.377715
ups_11	1	2000000	0.377315
ups_11	2000001	4000000	0.374888
ups_11	4000001	6000000	0.374299
ups_11	6000001	8000000	0.37653
ups_11	8000001	10000000	0.371955
ups_11	10000001	12000000	0.37793
ups_11	12000001	12049713	0.345128
ups_12	1	2000000	0.383809
ups_12	2000001	4000000	0.382094
ups_12	4000001	6000000	0.38162
ups_12	6000001	8000000	0.383088
ups_12	8000001	10000000	0.382864
ups_12	10000001	10650276	0.383902
ups_13	1	2000000	0.369279
ups_13	2000001	4000000	0.380847
ups_13	4000001	6000000	0.379991
ups_13	6000001	8000000	0.375121
ups_13	8000001	10000000	0.377599
ups_13	10000001	10027038	0.359174
ups_14	1	2000000	0.382572
ups_14	2000001	4000000	0.378995
ups_14	4000001	6000000	0.382334
ups_14	6000001	8000000	0.380555
ups_14	8000001	9656112	0.37551
ups_15	1	2000000	0.377208
ups_15	2000001	4000000	0.37756
ups_15	4000001	6000000	0.377182
ups_15	6000001	8000000	0.376918
ups_15	8000001	9335105	0.380722
ups_16	1	2000000	0.393198
ups_16	2000001	4000000	0.375758
ups_16	4000001	6000000	0.381578
ups_16	6000001	8000000	0.38424
ups_16	8000001	9222134	0.399806
ups_17	1	2000000	0.375763
ups_17	2000001	4000000	0.376972
ups_17	4000001	6000000	0.379463
ups_17	6000001	6322367	0.372089
ups_18	1	2000000	0.380342
ups_18	2000001	4000000	0.37842
ups_18	4000001	4625842	0.378852
ups_19	1	2000000	0.377073
ups_19	2000001	3599600	0.372504
ups_20	1	1259000	0.35313
ups_21	1	878151	0.381772
ups_22	1	725753	0.38137
ups_23	1	711000	0.352268
ups_24	1	619613	0.367775
ups_25	1	596500	0.371543
ups_26	1	561499	0.386945
ups_27	1	507982	0.373315
ups_28	1	491702	0.378415
ups_29	1	480500	0.391672
ups_30	1	401977	0.421975
ups_31	1	384000	0.367855
ups_32	1	379000	0.383764
ups_33	1	289500	0.318948
ups_34	1	271844	0.381676
ups_35	1	249000	0.332487
ups_36	1	237000	0.386103
ups_37	1	234000	0.38998
ups_38	1	196000	0.326864
ups_39	1	193000	0.375613
ups_40	1	173000	0.382713
ups_41	1	165133	0.399184
ups_42	1	154823	0.322577
ups_43	1	151435	0.318574
ups_44	1	147000	0.314594
ups_45	1	143477	0.373826
ups_46	1	127000	0.302302
ups_47	1	124454	0.388982
ups_48	1	121000	0.321573
ups_49	1	119000	0.336322
ups_50	1	103432	0.534105
ups_51	1	97000	0.370189
ups_52	1	93000	0.325434
ups_53	1	89817	0.390342
ups_54	1	88000	0.314549
ups_55	1	86000	0.380516
ups_56	1	83000	0.371233
ups_57	1	83000	0.312112
ups_58	1	79000	0.378422
ups_59	1	72000	0.396019
ups_60	1	71000	0.383301
ups_61	1	70000	0.370805
ups_62	1	65000	0.316297
ups_63	1	64000	0.370959
ups_64	1	59652	0.367203
ups_65	1	50765	0.357596
ups_66	1	50594	0.386496
ups_67	1	49000	0.310986
ups_68	1	45000	0.327496
ups_69	1	43301	0.363072
ups_70	1	43000	0.368009
ups_71	1	43000	0.319566
ups_72	1	42000	0.360651
ups_73	1	40713	0.367803
ups_74	1	38925	0.296758
ups_75	1	38000	0.367404
ups_76	1	37887	0.372671
ups_77	1	37486	0.402668
ups_78	1	37000	0.335739
ups_79	1	35000	0.377725
ups_80	1	34957	0.511901
ups_81	1	34000	0.377423
ups_82	1	34000	0.403247
ups_83	1	33179	0.482579
ups_84	1	33000	0.366799
ups_85	1	33000	0.311282
ups_86	1	32000	0.354074
ups_87	1	30815	0.377783
ups_88	1	29000	0.389048
ups_89	1	26000	0.293665
ups_90	1	24000	0.294887
ups_91	1	23000	0.349928
ups_92	1	23000	0.371364
ups_93	1	21879	0.386233
ups_94	1	21000	0.387828
ups_95	1	21000	0.299062
ups_96	1	21000	0.41021
ups_97	1	21000	0.366446
ups_98	1	20536	0.520429
ups_99	1	20078	0.379389
ups_100	1	20000	0.377319
ups_101	1	19565	0.335821
ups_102	1	19399	0.38571
ups_103	1	19043	0.38977
ups_104	1	18787	0.48435
ups_105	1	18694	0.377414
ups_106	1	18335	0.356551
ups_107	1	18000	0.382966
ups_108	1	18000	0.382688
ups_109	1	18000	0.302572
ups_110	1	17000	0.327078
ups_111	1	16554	0.308766
ups_112	1	16000	0.418776
ups_113	1	16000	0.293143
ups_114	1	16000	0.341396
ups_115	1	16000	0.51797
ups_116	1	15914	0.353547
ups_117	1	15000	0.296753
ups_118	1	15000	0.377092
ups_119	1	14315	0.312491
ups_120	1	14165	0.30867
ups_121	1	14000	0.403386
ups_122	1	14000	0.374741
ups_123	1	13154	0.436706
ups_124	1	13000	0.387799
ups_125	1	12695	0.35505
ups_126	1	11000	0.37267
ups_127	1	10000	0.383338
ups_128	1	10000	0.364736
ups_129	1	10000	0.387839
ups_130	1	10000	0.384838
ups_131	1	9158	0.367915
ups_132	1	9000	0.297589
ups_133	1	8678	0.389305
ups_134	1	8164	0.376577
ups_135	1	8000	0.317665
ups_136	1	7900	0.496519
ups_137	1	7535	0.427794
ups_138	1	7441	0.371909
ups_139	1	7000	0.296328
ups_140	1	6957	0.400805
ups_141	1	6635	0.381519
ups_142	1	6060	0.402047
ups_143	1	5860	0.372931
ups_144	1	5788	0.444444
ups_145	1	5521	0.390036
ups_146	1	5235	0.47841
ups_147	1	5086	0.460964
ups_148	1	5000	0.368474
ups_149	1	5000	0.383677
ups_150	1	4588	0.374319
ups_151	1	4446	0.292238
ups_152	1	3633	0.360958
ups_153	1	3568	0.522288
ups_154	1	3402	0.474566
ups_155	1	3283	0.404936
ups_156	1	3124	0.364713
ups_157	1	3117	0.368421
ups_158	1	3062	0.426658
ups_159	1	3000	0.400133
ups_160	1	3000	0.409803
ups_161	1	2969	0.402291
ups_162	1	2642	0.368042
ups_163	1	2465	0.336039
ups_164	1	2440	0.419024
ups_165	1	2411	0.392116
ups_166	1	2291	0.370306
ups_167	1	2267	0.39188
ups_168	1	2134	0.369902
ups_169	1	2122	0.358793
ups_170	1	2000	0.358179
ups_171	1	2000	0.401201
ups_172	1	2000	0.390195
ups_173	1	2000	0.357179
ups_174	1	2000	0.350675
ups_175	1	2000	0.350675
ups_176	1	2000	0.350175
ups_177	1	2000	0.348174
ups_178	1	2000	0.361181
ups_179	1	2000	0.346673
ups_180	1	2000	0.37969
ups_181	1	1933	0.325052
ups_182	1	1817	0.384361
ups_183	1	1790	0.381778
ups_184	1	1762	0.49063
ups_185	1	1751	0.379429
ups_186	1	1697	0.392689
ups_187	1	1685	0.407957
ups_188	1	1453	0.459366
ups_189	1	1449	0.362569
ups_190	1	1405	0.368234
ups_191	1	1387	0.37518
ups_192	1	1320	0.513268
ups_193	1	1312	0.376049
ups_194	1	1249	0.377404
ups_195	1	1249	0.411859
ups_196	1	1207	0.339967
ups_197	1	1201	0.465
ups_198	1	1190	0.38688
ups_199	1	1189	0.360269
ups_200	1	1177	0.338435
ups_201	1	1159	0.363558
ups_202	1	1117	0.408602
ups_203	1	1110	0.390442
ups_204	1	1085	0.364391
ups_205	1	1079	0.495362
ups_206	1	1075	0.487896
ups_207	1	1056	0.412322
ups_208	1	1031	0.338835
ups_209	1	1029	0.366732
ups_210	1	1021	0.426471
ups_211	1	1000	0.369369
ups_212	1	1000	0.318318
ups_213	1	1000	0.395395
ups_214	1	1000	0.304304
ups_215	1	1000	0.296296
ups_216	1	1000	0.384384
ups_217	1	1000	0.385385
ups_218	1	1000	0.305305
ups_219	1	1000	0.297297
ups_220	1	1000	0.321321
ups_221	1	1000	0.358358
ups_222	1	1000	0.286286
ups_223	1	1000	0.401401
ups_224	1	1000	0.425425
ups_225	1	1000	0.365365
ups_226	1	1000	0.346346
ups_227	1	1000	0.367367
ups_228	1	1000	0.342342
ups_229	1	1000	0.4004
ups_230	1	1000	0.322322
