# Supplementary material for: Three chromosome-scale Papaver genomes reveal punctuated patchwork evolution of the morphinan and noscapine biosynthesis pathway
Source: Nat Commun. 2021 Oct 15;12:6030. doi: 10.1038/s41467-021-26330-8 (PMC8521590; doi:10.1038/s41467-021-26330-8)
Supplement: Supplementary file 15 — Source Data [file 41467_2021_26330_MOESM15_ESM.zip › Source Data/Supplementary Fig. 12 P. rhoeas.gene.txt]

chr1	1	2000000	0.035681
chr1	2000001	4000000	0.034894
chr1	4000001	6000000	0.050466
chr1	6000001	8000000	0.039032
chr1	8000001	10000000	0.060916
chr1	10000001	12000000	0.0699665
chr1	12000001	14000000	0.05533
chr1	14000001	16000000	0.052439
chr1	16000001	18000000	0.035751
chr1	18000001	20000000	0.037079
chr1	20000001	22000000	0.014013
chr1	22000001	24000000	0.0396555
chr1	24000001	26000000	0.035034
chr1	26000001	28000000	0.038382
chr1	28000001	30000000	0.0399855
chr1	30000001	32000000	0.018156
chr1	32000001	34000000	0.034059
chr1	34000001	36000000	0.045842
chr1	36000001	38000000	0.062949
chr1	38000001	40000000	0.0594915
chr1	40000001	42000000	0.033766
chr1	42000001	44000000	0.0669885
chr1	44000001	46000000	0.030243
chr1	46000001	48000000	0.0456125
chr1	48000001	50000000	0.0556095
chr1	50000001	52000000	0.06933
chr1	52000001	54000000	0.0400995
chr1	54000001	56000000	0.067385
chr1	56000001	58000000	0.0642215
chr1	58000001	60000000	0.0822035
chr1	60000001	62000000	0.0598485
chr1	62000001	64000000	0.0570395
chr1	64000001	66000000	0.0736875
chr1	66000001	68000000	0.0570245
chr1	68000001	70000000	0.0668945
chr1	70000001	72000000	0.057253
chr1	72000001	74000000	0.0718445
chr1	74000001	76000000	0.070037
chr1	76000001	78000000	0.0459725
chr1	78000001	80000000	0.0725975
chr1	80000001	82000000	0.052215
chr1	82000001	84000000	0.057405
chr1	84000001	86000000	0.0529235
chr1	86000001	88000000	0.0366345
chr1	88000001	90000000	0.0381805
chr1	90000001	92000000	0.0371925
chr1	92000001	94000000	0.014649
chr1	94000001	96000000	0.0116225
chr1	96000001	98000000	0.025066
chr1	98000001	100000000	0.008181
chr1	100000001	102000000	0.00971
chr1	102000001	104000000	0.04291
chr1	104000001	106000000	0.018935
chr1	106000001	108000000	0.030813
chr1	108000001	110000000	0.022326
chr1	110000001	112000000	0.011021
chr1	112000001	114000000	0.0347985
chr1	114000001	116000000	0.040866
chr1	116000001	118000000	0.032147
chr1	118000001	120000000	0.0194335
chr1	120000001	122000000	0.034081
chr1	122000001	124000000	0.049793
chr1	124000001	126000000	0.05861
chr1	126000001	128000000	0.0351675
chr1	128000001	130000000	0.0269585
chr1	130000001	132000000	0.054216
chr1	132000001	134000000	0.0429205
chr1	134000001	136000000	0.049024
chr1	136000001	138000000	0.0312795
chr1	138000001	140000000	0.0369185
chr1	140000001	142000000	0.044766
chr1	142000001	144000000	0.0308635
chr1	144000001	146000000	0.0350455
chr1	146000001	148000000	0.023098
chr1	148000001	150000000	0.028378
chr1	150000001	152000000	0.0358615
chr1	152000001	154000000	0.0330095
chr1	154000001	156000000	0.032459
chr1	156000001	158000000	0.0349845
chr1	158000001	160000000	0.02604
chr1	160000001	162000000	0.039299
chr1	162000001	164000000	0.021817
chr1	164000001	166000000	0.049489
chr1	166000001	168000000	0.045977
chr1	168000001	170000000	0.0415815
chr1	170000001	172000000	0.050759
chr1	172000001	174000000	0.0564455
chr1	174000001	176000000	0.021965
chr1	176000001	178000000	0.062035
chr1	178000001	180000000	0.0310055
chr1	180000001	182000000	0.011965
chr1	182000001	184000000	0.033425
chr1	184000001	186000000	0.0545935
chr1	186000001	188000000	0.0372755
chr1	188000001	190000000	0.0361795
chr1	190000001	192000000	0.046895
chr1	192000001	194000000	0.050703
chr1	194000001	196000000	0.0594255
chr1	196000001	198000000	0.035535
chr1	198000001	200000000	0.0413485
chr1	200000001	202000000	0.037753
chr1	202000001	204000000	0.0326165
chr1	204000001	206000000	0.066085
chr1	206000001	208000000	0.0233545
chr1	208000001	210000000	0.049266
chr1	210000001	212000000	0.0564095
chr1	212000001	214000000	0.024711
chr1	214000001	216000000	0.0474005
chr1	216000001	218000000	0.0463235
chr1	218000001	220000000	0.047592
chr1	220000001	222000000	0.062806
chr1	222000001	224000000	0.02742
chr1	224000001	226000000	0.034733
chr1	226000001	228000000	0.0264385
chr1	228000001	230000000	0.027345
chr1	230000001	232000000	0.0526475
chr1	232000001	234000000	0.0441625
chr1	234000001	236000000	0.015221
chr1	236000001	238000000	0.0272305
chr1	238000001	240000000	0.057779
chr1	240000001	242000000	0.06502
chr1	242000001	244000000	0.048594
chr1	244000001	246000000	0.0647625
chr1	246000001	248000000	0.049385
chr1	248000001	250000000	0.049613
chr1	250000001	252000000	0.0381295
chr1	252000001	254000000	0.036322
chr1	254000001	256000000	0.034046
chr1	256000001	258000000	0.0455235
chr1	258000001	260000000	0.0200395
chr1	260000001	262000000	0.053671
chr1	262000001	264000000	0.0443405
chr1	264000001	266000000	0.0341325
chr1	266000001	268000000	0.05039
chr1	268000001	270000000	0.030094
chr1	270000001	272000000	0.018872
chr1	272000001	274000000	0.028082
chr1	274000001	276000000	0.0671585
chr1	276000001	278000000	0.0707235
chr1	278000001	280000000	0.0652095
chr1	280000001	282000000	0.0375665
chr1	282000001	284000000	0.022291
chr1	284000001	286000000	0.0460875
chr1	286000001	288000000	0.0402575
chr1	288000001	290000000	0.0309285
chr1	290000001	292000000	0.0481635
chr1	292000001	294000000	0.087115
chr1	294000001	296000000	0.047972
chr1	296000001	298000000	0.0224295
chr1	298000001	300000000	0.0544515
chr1	300000001	302000000	0.0512555
chr1	302000001	304000000	0.035055
chr1	304000001	306000000	0.043294
chr1	306000001	308000000	0.07012
chr1	308000001	310000000	0.054387
chr1	310000001	312000000	0.0471195
chr1	312000001	314000000	0.037916
chr1	314000001	316000000	0.0544355
chr1	316000001	318000000	0.058809
chr1	318000001	320000000	0.0397175
chr1	320000001	322000000	0.0816055
chr1	322000001	324000000	0.1423045
chr1	324000001	326000000	0.1094065
chr1	326000001	328000000	0.045644
chr1	328000001	330000000	0.042509
chr1	330000001	332000000	0.0418535
chr1	332000001	334000000	0.043655
chr1	334000001	336000000	0.068238
chr1	336000001	338000000	0.040358
chr1	338000001	340000000	0.043959
chr1	340000001	342000000	0.076429
chr1	342000001	344000000	0.0510415
chr1	344000001	346000000	0.097059
chr1	346000001	348000000	0.067944
chr1	348000001	350000000	0.054444
chr1	350000001	352000000	0.0431745
chr1	352000001	354000000	0.050825
chr1	354000001	356000000	0.023361
chr1	356000001	358000000	0.02501
chr1	358000001	360000000	0.021254
chr1	360000001	361763521	0.0464965
chr2	1	2000000	0.064617
chr2	2000001	4000000	0.054003
chr2	4000001	6000000	0.033749
chr2	6000001	8000000	0.0402475
chr2	8000001	10000000	0.065007
chr2	10000001	12000000	0.019778
chr2	12000001	14000000	0.029403
chr2	14000001	16000000	0.02905
chr2	16000001	18000000	0.0430675
chr2	18000001	20000000	0.0305535
chr2	20000001	22000000	0.0371555
chr2	22000001	24000000	0.0737745
chr2	24000001	26000000	0.021341
chr2	26000001	28000000	0.051361
chr2	28000001	30000000	0.0631765
chr2	30000001	32000000	0.0519175
chr2	32000001	34000000	0.0402325
chr2	34000001	36000000	0.0688485
chr2	36000001	38000000	0.0775715
chr2	38000001	40000000	0.049721
chr2	40000001	42000000	0.034967
chr2	42000001	44000000	0.05034
chr2	44000001	46000000	0.042695
chr2	46000001	48000000	0.064065
chr2	48000001	50000000	0.0712045
chr2	50000001	52000000	0.062941
chr2	52000001	54000000	0.041953
chr2	54000001	56000000	0.0389
chr2	56000001	58000000	0.0519255
chr2	58000001	60000000	0.043786
chr2	60000001	62000000	0.0517505
chr2	62000001	64000000	0.054679
chr2	64000001	66000000	0.051724
chr2	66000001	68000000	0.039194
chr2	68000001	70000000	0.04709
chr2	70000001	72000000	0.032046
chr2	72000001	74000000	0.0908005
chr2	74000001	76000000	0.0501835
chr2	76000001	78000000	0.0462275
chr2	78000001	80000000	0.0561085
chr2	80000001	82000000	0.0454375
chr2	82000001	84000000	0.0548545
chr2	84000001	86000000	0.0659745
chr2	86000001	88000000	0.057173
chr2	88000001	90000000	0.0473385
chr2	90000001	92000000	0.0492975
chr2	92000001	94000000	0.034187
chr2	94000001	96000000	0.0316805
chr2	96000001	98000000	0.0385625
chr2	98000001	100000000	0.086581
chr2	100000001	102000000	0.0657315
chr2	102000001	104000000	0.059309
chr2	104000001	106000000	0.015246
chr2	106000001	108000000	0.05841
chr2	108000001	110000000	0.020637
chr2	110000001	112000000	0.0772955
chr2	112000001	114000000	0.0347225
chr2	114000001	116000000	0.051048
chr2	116000001	118000000	0.0340445
chr2	118000001	120000000	0.054803
chr2	120000001	122000000	0.035338
chr2	122000001	124000000	0.049467
chr2	124000001	126000000	0.0921545
chr2	126000001	128000000	0.0275895
chr2	128000001	130000000	0.0383
chr2	130000001	132000000	0.050103
chr2	132000001	134000000	0.061182
chr2	134000001	136000000	0.046955
chr2	136000001	138000000	0.024847
chr2	138000001	140000000	0.0506355
chr2	140000001	142000000	0.046684
chr2	142000001	144000000	0.0422255
chr2	144000001	146000000	0.039369
chr2	146000001	148000000	0.045104
chr2	148000001	150000000	0.053336
chr2	150000001	152000000	0.052406
chr2	152000001	154000000	0.0354155
chr2	154000001	156000000	0.0527215
chr2	156000001	158000000	0.055787
chr2	158000001	160000000	0.034184
chr2	160000001	162000000	0.0537365
chr2	162000001	164000000	0.0435305
chr2	164000001	166000000	0.04335
chr2	166000001	168000000	0.0159815
chr2	168000001	170000000	0.063515
chr2	170000001	172000000	0.0435255
chr2	172000001	174000000	0.0683495
chr2	174000001	176000000	0.050591
chr2	176000001	178000000	0.0514895
chr2	178000001	180000000	0.0539015
chr2	180000001	182000000	0.0485715
chr2	182000001	184000000	0.060116
chr2	184000001	186000000	0.038514
chr2	186000001	188000000	0.04049
chr2	188000001	190000000	0.0107215
chr2	190000001	192000000	0.059493
chr2	192000001	194000000	0.028407
chr2	194000001	196000000	0.038455
chr2	196000001	198000000	0.0478715
chr2	198000001	200000000	0.043219
chr2	200000001	202000000	0.0295905
chr2	202000001	204000000	0.0528875
chr2	204000001	206000000	0.068111
chr2	206000001	208000000	0.073406
chr2	208000001	210000000	0.0551295
chr2	210000001	212000000	0.0513275
chr2	212000001	214000000	0.051357
chr2	214000001	216000000	0.0817815
chr2	216000001	218000000	0.0797295
chr2	218000001	220000000	0.1176495
chr2	220000001	222000000	0.079524
chr2	222000001	224000000	0.0824955
chr2	224000001	226000000	0.0771635
chr2	226000001	228000000	0.0868525
chr2	228000001	230000000	0.054289
chr2	230000001	232000000	0.054175
chr2	232000001	234000000	0.011245
chr2	234000001	236000000	0.071784
chr2	236000001	238000000	0.0768195
chr2	238000001	240000000	0.056137
chr2	240000001	242000000	0.060654
chr2	242000001	244000000	0.032111
chr2	244000001	246000000	0.058009
chr2	246000001	248000000	0.056093
chr2	248000001	250000000	0.029547
chr2	250000001	252000000	0.059185
chr2	252000001	254000000	0.0976065
chr2	254000001	256000000	0.061733
chr2	256000001	258000000	0.0608335
chr2	258000001	260000000	0.053283
chr2	260000001	262000000	0.0333445
chr2	262000001	264000000	0.033787
chr2	264000001	266000000	0.0565525
chr2	266000001	268000000	0.05731
chr2	268000001	270000000	0.052972
chr2	270000001	272000000	0.031426
chr2	272000001	274000000	0.0591485
chr2	274000001	276000000	0.063749
chr2	276000001	278000000	0.052184
chr2	278000001	280000000	0.0351425
chr2	280000001	282000000	0.0312955
chr2	282000001	284000000	0.032564
chr2	284000001	286000000	0.036773
chr2	286000001	288000000	0.0059825
chr2	288000001	290000000	0.009661
chr2	290000001	292000000	0.025528
chr2	292000001	294000000	0.0182755
chr2	294000001	296000000	0.036249
chr2	296000001	298000000	0.0330135
chr2	298000001	300000000	0.045514
chr2	300000001	302000000	0.0488285
chr2	302000001	304000000	0.041578
chr2	304000001	306000000	0.0374915
chr2	306000001	308000000	0.0405005
chr2	308000001	310000000	0.0400395
chr2	310000001	312000000	0.0365875
chr2	312000001	314000000	0.048041
chr2	314000001	316000000	0.029739
chr2	316000001	318000000	0.0314125
chr2	318000001	320000000	0.0494225
chr2	320000001	322000000	0.0529285
chr2	322000001	324000000	0.0561925
chr2	324000001	326000000	0.0261495
chr2	326000001	328000000	0.054182
chr2	328000001	330000000	0.066976
chr2	330000001	332000000	0.0518975
chr2	332000001	334000000	0.042281
chr2	334000001	336000000	0.067531
chr2	336000001	338000000	0.049672
chr2	338000001	340000000	0.0539935
chr2	340000001	342000000	0.033537
chr2	342000001	344000000	0.01604
chr2	344000001	346000000	0.037493
chr2	346000001	348000000	0.0431375
chr2	348000001	350000000	0.023273
chr2	350000001	352000000	0.023469
chr2	352000001	354000000	0.017785
chr2	354000001	354897585	0.006926
chr3	1	2000000	0.0215265
chr3	2000001	4000000	0.066047
chr3	4000001	6000000	0.0516715
chr3	6000001	8000000	0.057609
chr3	8000001	10000000	0.0459775
chr3	10000001	12000000	0.0474165
chr3	12000001	14000000	0.0318805
chr3	14000001	16000000	0.052302
chr3	16000001	18000000	0.03313
chr3	18000001	20000000	0.0449435
chr3	20000001	22000000	0.0194585
chr3	22000001	24000000	0.033094
chr3	24000001	26000000	0.041516
chr3	26000001	28000000	0.0414475
chr3	28000001	30000000	0.05348
chr3	30000001	32000000	0.0361705
chr3	32000001	34000000	0.0294545
chr3	34000001	36000000	0.038064
chr3	36000001	38000000	0.040887
chr3	38000001	40000000	0.059839
chr3	40000001	42000000	0.049446
chr3	42000001	44000000	0.0229415
chr3	44000001	46000000	0.044577
chr3	46000001	48000000	0.0540615
chr3	48000001	50000000	0.0679855
chr3	50000001	52000000	0.0644055
chr3	52000001	54000000	0.036081
chr3	54000001	56000000	0.0317825
chr3	56000001	58000000	0.0961575
chr3	58000001	60000000	0.0945325
chr3	60000001	62000000	0.052155
chr3	62000001	64000000	0.080023
chr3	64000001	66000000	0.0773495
chr3	66000001	68000000	0.052289
chr3	68000001	70000000	0.0400665
chr3	70000001	72000000	0.0457535
chr3	72000001	74000000	0.032999
chr3	74000001	76000000	0.046021
chr3	76000001	78000000	0.033732
chr3	78000001	80000000	0.0276155
chr3	80000001	82000000	0.0575665
chr3	82000001	84000000	0.04146
chr3	84000001	86000000	0.0642325
chr3	86000001	88000000	0.0591185
chr3	88000001	90000000	0.0754745
chr3	90000001	92000000	0.087359
chr3	92000001	94000000	0.0575265
chr3	94000001	96000000	0.0221765
chr3	96000001	98000000	0.0169
chr3	98000001	100000000	0.0395205
chr3	100000001	102000000	0.027318
chr3	102000001	104000000	0.04039
chr3	104000001	106000000	0.0266665
chr3	106000001	108000000	0.008967
chr3	108000001	110000000	0.0057845
chr3	110000001	112000000	0.0101895
chr3	112000001	114000000	0.0192935
chr3	114000001	116000000	0.0152415
chr3	116000001	118000000	0.03169
chr3	118000001	120000000	0.0296175
chr3	120000001	122000000	0.020661
chr3	122000001	124000000	0.029317
chr3	124000001	126000000	0.042756
chr3	126000001	128000000	0.041637
chr3	128000001	130000000	0.0378755
chr3	130000001	132000000	0.051907
chr3	132000001	134000000	0.034425
chr3	134000001	136000000	0.030115
chr3	136000001	138000000	0.051472
chr3	138000001	140000000	0.0530665
chr3	140000001	142000000	0.0491585
chr3	142000001	144000000	0.02597
chr3	144000001	146000000	0.028314
chr3	146000001	148000000	0.0508715
chr3	148000001	150000000	0.034767
chr3	150000001	152000000	0.06066
chr3	152000001	154000000	0.0456725
chr3	154000001	156000000	0.065309
chr3	156000001	158000000	0.054592
chr3	158000001	160000000	0.0365465
chr3	160000001	162000000	0.0676275
chr3	162000001	164000000	0.056836
chr3	164000001	166000000	0.055478
chr3	166000001	168000000	0.0562975
chr3	168000001	170000000	0.041325
chr3	170000001	172000000	0.072403
chr3	172000001	174000000	0.0397585
chr3	174000001	176000000	0.0761525
chr3	176000001	178000000	0.0559935
chr3	178000001	180000000	0.0576905
chr3	180000001	182000000	0.0499045
chr3	182000001	184000000	0.07191
chr3	184000001	186000000	0.0687345
chr3	186000001	188000000	0.086695
chr3	188000001	190000000	0.048623
chr3	190000001	192000000	0.0530365
chr3	192000001	194000000	0.0491955
chr3	194000001	196000000	0.040869
chr3	196000001	198000000	0.0458465
chr3	198000001	200000000	0.054604
chr3	200000001	202000000	0.077672
chr3	202000001	204000000	0.0648075
chr3	204000001	206000000	0.038407
chr3	206000001	208000000	0.0502045
chr3	208000001	210000000	0.05595
chr3	210000001	212000000	0.0726195
chr3	212000001	214000000	0.0466105
chr3	214000001	216000000	0.04853
chr3	216000001	218000000	0.0529545
chr3	218000001	220000000	0.042578
chr3	220000001	222000000	0.035541
chr3	222000001	224000000	0.0508355
chr3	224000001	226000000	0.043976
chr3	226000001	228000000	0.0466605
chr3	228000001	230000000	0.028631
chr3	230000001	232000000	0.061704
chr3	232000001	234000000	0.065003
chr3	234000001	236000000	0.0394915
chr3	236000001	238000000	0.036306
chr3	238000001	240000000	0.044573
chr3	240000001	242000000	0.071264
chr3	242000001	244000000	0.0378555
chr3	244000001	246000000	0.0430865
chr3	246000001	248000000	0.0235935
chr3	248000001	250000000	0.0238875
chr3	250000001	252000000	0.048825
chr3	252000001	254000000	0.0320565
chr3	254000001	256000000	0.02942
chr3	256000001	258000000	0.046547
chr3	258000001	260000000	0.031809
chr3	260000001	262000000	0.040472
chr3	262000001	264000000	0.046308
chr3	264000001	266000000	0.0414845
chr3	266000001	268000000	0.0338985
chr3	268000001	270000000	0.037002
chr3	270000001	272000000	0.0334115
chr3	272000001	274000000	0.0396745
chr3	274000001	276000000	0.0522485
chr3	276000001	278000000	0.039019
chr3	278000001	280000000	0.0629885
chr3	280000001	282000000	0.036027
chr3	282000001	284000000	0.062518
chr3	284000001	286000000	0.050616
chr3	286000001	288000000	0.0608825
chr3	288000001	290000000	0.073581
chr3	290000001	292000000	0.075666
chr3	292000001	294000000	0.0578945
chr3	294000001	296000000	0.052345
chr3	296000001	298000000	0.071135
chr3	298000001	300000000	0.0411685
chr3	300000001	302000000	0.0380255
chr3	302000001	304000000	0.0475025
chr3	304000001	306000000	0.0577015
chr3	306000001	308000000	0.0604
chr3	308000001	310000000	0.047675
chr3	310000001	312000000	0.094605
chr3	312000001	314000000	0.090146
chr3	314000001	316000000	0.057505
chr3	316000001	318000000	0.042359
chr3	318000001	320000000	0.044173
chr3	320000001	322000000	0.0387465
chr3	322000001	324000000	0.071764
chr3	324000001	326000000	0.0580975
chr3	326000001	328000000	0.0495175
chr3	328000001	330000000	0.0459135
chr3	330000001	332000000	0.0488675
chr3	332000001	334000000	0.038099
chr3	334000001	336000000	0.0270675
chr3	336000001	338000000	0.0463535
chr3	338000001	340000000	0.0864815
chr3	340000001	342000000	0.050143
chr3	342000001	344000000	0.046195
chr3	344000001	346000000	0.04921
chr3	346000001	348000000	0.041073
chr3	348000001	348886128	0.042669
chr4	1	2000000	0.056696
chr4	2000001	4000000	0.0304785
chr4	4000001	6000000	0.0525695
chr4	6000001	8000000	0.036268
chr4	8000001	10000000	0.075496
chr4	10000001	12000000	0.042567
chr4	12000001	14000000	0.03016
chr4	14000001	16000000	0.045116
chr4	16000001	18000000	0.0421325
chr4	18000001	20000000	0.048048
chr4	20000001	22000000	0.043662
chr4	22000001	24000000	0.038236
chr4	24000001	26000000	0.053297
chr4	26000001	28000000	0.051763
chr4	28000001	30000000	0.052044
chr4	30000001	32000000	0.061254
chr4	32000001	34000000	0.043102
chr4	34000001	36000000	0.076876
chr4	36000001	38000000	0.05555
chr4	38000001	40000000	0.016221
chr4	40000001	42000000	0.054457
chr4	42000001	44000000	0.0621695
chr4	44000001	46000000	0.0551645
chr4	46000001	48000000	0.054447
chr4	48000001	50000000	0.069683
chr4	50000001	52000000	0.0619055
chr4	52000001	54000000	0.025437
chr4	54000001	56000000	0.019273
chr4	56000001	58000000	0.0230545
chr4	58000001	60000000	0.027802
chr4	60000001	62000000	0.0210765
chr4	62000001	64000000	0.0085065
chr4	64000001	66000000	0.020095
chr4	66000001	68000000	0.0107465
chr4	68000001	70000000	0.0082805
chr4	70000001	72000000	0.022806
chr4	72000001	74000000	0.0151175
chr4	74000001	76000000	0.0148815
chr4	76000001	78000000	0.027677
chr4	78000001	80000000	0.0143845
chr4	80000001	82000000	0.0158275
chr4	82000001	84000000	0.012271
chr4	84000001	86000000	0.01848
chr4	86000001	88000000	0.0184315
chr4	88000001	90000000	0.0666305
chr4	90000001	92000000	0.028179
chr4	92000001	94000000	0.0533505
chr4	94000001	96000000	0.082514
chr4	96000001	98000000	0.0544055
chr4	98000001	100000000	0.044029
chr4	100000001	102000000	0.047325
chr4	102000001	104000000	0.053062
chr4	104000001	106000000	0.0469295
chr4	106000001	108000000	0.04533
chr4	108000001	110000000	0.0405615
chr4	110000001	112000000	0.0226725
chr4	112000001	114000000	0.0606395
chr4	114000001	116000000	0.060488
chr4	116000001	118000000	0.072944
chr4	118000001	120000000	0.0513165
chr4	120000001	122000000	0.056334
chr4	122000001	124000000	0.0486135
chr4	124000001	126000000	0.029256
chr4	126000001	128000000	0.04996
chr4	128000001	130000000	0.0557915
chr4	130000001	132000000	0.059945
chr4	132000001	134000000	0.075869
chr4	134000001	136000000	0.040576
chr4	136000001	138000000	0.065363
chr4	138000001	140000000	0.049031
chr4	140000001	142000000	0.0449365
chr4	142000001	144000000	0.0532115
chr4	144000001	146000000	0.0869625
chr4	146000001	148000000	0.0553995
chr4	148000001	150000000	0.060088
chr4	150000001	152000000	0.035954
chr4	152000001	154000000	0.030303
chr4	154000001	156000000	0.0534335
chr4	156000001	158000000	0.027278
chr4	158000001	160000000	0.0557075
chr4	160000001	162000000	0.0460975
chr4	162000001	164000000	0.048846
chr4	164000001	166000000	0.017488
chr4	166000001	168000000	0.058738
chr4	168000001	170000000	0.0585185
chr4	170000001	172000000	0.055962
chr4	172000001	174000000	0.0454225
chr4	174000001	176000000	0.085345
chr4	176000001	178000000	0.057262
chr4	178000001	180000000	0.083645
chr4	180000001	182000000	0.0572895
chr4	182000001	184000000	0.0684255
chr4	184000001	186000000	0.0686055
chr4	186000001	188000000	0.056636
chr4	188000001	190000000	0.06793
chr4	190000001	192000000	0.0207985
chr4	192000001	194000000	0.0339385
chr4	194000001	196000000	0.021605
chr4	196000001	198000000	0.0711385
chr4	198000001	200000000	0.049165
chr4	200000001	202000000	0.0620505
chr4	202000001	204000000	0.0601185
chr4	204000001	206000000	0.0610705
chr4	206000001	208000000	0.0655475
chr4	208000001	210000000	0.065497
chr4	210000001	212000000	0.0687485
chr4	212000001	214000000	0.0047845
chr4	214000001	216000000	0.014184
chr4	216000001	218000000	0.046014
chr4	218000001	220000000	0.0756205
chr4	220000001	222000000	0.0663585
chr4	222000001	224000000	0.068944
chr4	224000001	226000000	0.0596865
chr4	226000001	228000000	0.049064
chr4	228000001	230000000	0.049958
chr4	230000001	232000000	0.036787
chr4	232000001	234000000	0.0406805
chr4	234000001	236000000	0.047675
chr4	236000001	238000000	0.0443315
chr4	238000001	240000000	0.025098
chr4	240000001	242000000	0.0649145
chr4	242000001	244000000	0.0173335
chr4	244000001	246000000	0.038214
chr4	246000001	248000000	0.0701405
chr4	248000001	250000000	0.054645
chr4	250000001	252000000	0.0387035
chr4	252000001	254000000	0.055738
chr4	254000001	256000000	0.0770955
chr4	256000001	258000000	0.039629
chr4	258000001	260000000	0.0326805
chr4	260000001	262000000	0.0966805
chr4	262000001	264000000	0.045598
chr4	264000001	266000000	0.0398395
chr4	266000001	268000000	0.0573975
chr4	268000001	270000000	0.06168
chr4	270000001	272000000	0.05534
chr4	272000001	274000000	0.072118
chr4	274000001	276000000	0.0746875
chr4	276000001	278000000	0.0786875
chr4	278000001	280000000	0.081564
chr4	280000001	282000000	0.059124
chr4	282000001	284000000	0.083697
chr4	284000001	286000000	0.042595
chr4	286000001	288000000	0.0791035
chr4	288000001	290000000	0.121229
chr4	290000001	292000000	0.1060495
chr4	292000001	294000000	0.093735
chr4	294000001	296000000	0.041759
chr4	296000001	298000000	0.0636815
chr4	298000001	300000000	0.0520225
chr4	300000001	302000000	0.0552535
chr4	302000001	304000000	0.0540995
chr4	304000001	306000000	0.0537515
chr4	306000001	308000000	0.0602145
chr4	308000001	310000000	0.059759
chr4	310000001	312000000	0.023649
chr4	312000001	314000000	0.085502
chr4	314000001	316000000	0.086264
chr4	316000001	318000000	0.046848
chr4	318000001	320000000	0.072646
chr4	320000001	322000000	0.0624025
chr4	322000001	324000000	0.0368235
chr4	324000001	326000000	0.0778045
chr4	326000001	328000000	0.041683
chr4	328000001	329411710	0.032867
chr5	1	2000000	0.049383
chr5	2000001	4000000	0.041666
chr5	4000001	6000000	0.0743655
chr5	6000001	8000000	0.03365
chr5	8000001	10000000	0.056292
chr5	10000001	12000000	0.04796
chr5	12000001	14000000	0.0553055
chr5	14000001	16000000	0.0613495
chr5	16000001	18000000	0.0220615
chr5	18000001	20000000	0.0497275
chr5	20000001	22000000	0.053507
chr5	22000001	24000000	0.0493685
chr5	24000001	26000000	0.0405215
chr5	26000001	28000000	0.1020205
chr5	28000001	30000000	0.047083
chr5	30000001	32000000	0.0525025
chr5	32000001	34000000	0.0544175
chr5	34000001	36000000	0.0340795
chr5	36000001	38000000	0.037926
chr5	38000001	40000000	0.074607
chr5	40000001	42000000	0.054623
chr5	42000001	44000000	0.058026
chr5	44000001	46000000	0.0989965
chr5	46000001	48000000	0.038215
chr5	48000001	50000000	0.040479
chr5	50000001	52000000	0.0741105
chr5	52000001	54000000	0.0558005
chr5	54000001	56000000	0.0355735
chr5	56000001	58000000	0.019764
chr5	58000001	60000000	0.0311845
chr5	60000001	62000000	0.0298445
chr5	62000001	64000000	0.023398
chr5	64000001	66000000	0.0433315
chr5	66000001	68000000	0.0716665
chr5	68000001	70000000	0.0390195
chr5	70000001	72000000	0.0494075
chr5	72000001	74000000	0.0633745
chr5	74000001	76000000	0.0522455
chr5	76000001	78000000	0.0858395
chr5	78000001	80000000	0.061403
chr5	80000001	82000000	0.0536295
chr5	82000001	84000000	0.05102
chr5	84000001	86000000	0.0435835
chr5	86000001	88000000	0.058011
chr5	88000001	90000000	0.0544435
chr5	90000001	92000000	0.0346295
chr5	92000001	94000000	0.042372
chr5	94000001	96000000	0.052284
chr5	96000001	98000000	0.062984
chr5	98000001	100000000	0.0592875
chr5	100000001	102000000	0.046162
chr5	102000001	104000000	0.049259
chr5	104000001	106000000	0.040197
chr5	106000001	108000000	0.062979
chr5	108000001	110000000	0.026092
chr5	110000001	112000000	0.053417
chr5	112000001	114000000	0.056954
chr5	114000001	116000000	0.0761105
chr5	116000001	118000000	0.0611905
chr5	118000001	120000000	0.0556705
chr5	120000001	122000000	0.034092
chr5	122000001	124000000	0.0515015
chr5	124000001	126000000	0.039495
chr5	126000001	128000000	0.0425575
chr5	128000001	130000000	0.062942
chr5	130000001	132000000	0.0789875
chr5	132000001	134000000	0.084154
chr5	134000001	136000000	0.0841545
chr5	136000001	138000000	0.072599
chr5	138000001	140000000	0.067847
chr5	140000001	142000000	0.03283
chr5	142000001	144000000	0.053029
chr5	144000001	146000000	0.014952
chr5	146000001	148000000	0.040099
chr5	148000001	150000000	0.0667005
chr5	150000001	152000000	0.074973
chr5	152000001	154000000	0.0525985
chr5	154000001	156000000	0.0584875
chr5	156000001	158000000	0.0485705
chr5	158000001	160000000	0.0556215
chr5	160000001	162000000	0.066724
chr5	162000001	164000000	0.0475775
chr5	164000001	166000000	0.0623675
chr5	166000001	168000000	0.04667
chr5	168000001	170000000	0.0677765
chr5	170000001	172000000	0.0110965
chr5	172000001	174000000	0.0107305
chr5	174000001	176000000	0.0155755
chr5	176000001	178000000	0.034338
chr5	178000001	180000000	0.0583935
chr5	180000001	182000000	0.0446455
chr5	182000001	184000000	0.0830815
chr5	184000001	186000000	0.057087
chr5	186000001	188000000	0.052369
chr5	188000001	190000000	0.038655
chr5	190000001	192000000	0.0502355
chr5	192000001	194000000	0.0335
chr5	194000001	196000000	0.04129
chr5	196000001	198000000	0.0598625
chr5	198000001	200000000	0.0441965
chr5	200000001	202000000	0.0177785
chr5	202000001	204000000	0.0230575
chr5	204000001	206000000	0.034379
chr5	206000001	208000000	0.026479
chr5	208000001	210000000	0.0269995
chr5	210000001	212000000	0.0419035
chr5	212000001	214000000	0.0445665
chr5	214000001	216000000	0.049127
chr5	216000001	218000000	0.055618
chr5	218000001	220000000	0.050757
chr5	220000001	222000000	0.0421245
chr5	222000001	224000000	0.051042
chr5	224000001	226000000	0.042541
chr5	226000001	228000000	0.028664
chr5	228000001	230000000	0.01547
chr5	230000001	232000000	0.030146
chr5	232000001	234000000	0.0294555
chr5	234000001	236000000	0.0113305
chr5	236000001	238000000	0.026664
chr5	238000001	240000000	0.0743465
chr5	240000001	242000000	0.0715415
chr5	242000001	244000000	0.074585
chr5	244000001	246000000	0.049873
chr5	246000001	248000000	0.037834
chr5	248000001	250000000	0.028862
chr5	250000001	252000000	0.008034
chr5	252000001	254000000	0.037763
chr5	254000001	256000000	0.043956
chr5	256000001	258000000	0.0332865
chr5	258000001	260000000	0.041404
chr5	260000001	262000000	0.044434
chr5	262000001	264000000	0.032321
chr5	264000001	266000000	0.0501875
chr5	266000001	268000000	0.047108
chr5	268000001	270000000	0.056841
chr5	270000001	272000000	0.0484305
chr5	272000001	274000000	0.032978
chr5	274000001	276000000	0.033472
chr5	276000001	278000000	0.0641245
chr5	278000001	280000000	0.047111
chr5	280000001	282000000	0.0447675
chr5	282000001	284000000	0.0596725
chr5	284000001	286000000	0.032815
chr5	286000001	288000000	0.050348
chr5	288000001	290000000	0.0561755
chr5	290000001	292000000	0.061042
chr5	292000001	294000000	0.029681
chr5	294000001	294845148	0.0054395
chr6	1	2000000	0.03435
chr6	2000001	4000000	0.06853
chr6	4000001	6000000	0.0654925
chr6	6000001	8000000	0.0377945
chr6	8000001	10000000	0.048766
chr6	10000001	12000000	0.0048305
chr6	12000001	14000000	0.0408155
chr6	14000001	16000000	0.0536655
chr6	16000001	18000000	0.040013
chr6	18000001	20000000	0.022806
chr6	20000001	22000000	0.0164925
chr6	22000001	24000000	0.01645
chr6	24000001	26000000	0.0260955
chr6	26000001	28000000	0.0152325
chr6	28000001	30000000	0.0113255
chr6	30000001	32000000	0.025024
chr6	32000001	34000000	0.025481
chr6	34000001	36000000	0.027224
chr6	36000001	38000000	0.0247475
chr6	38000001	40000000	0.045514
chr6	40000001	42000000	0.02794
chr6	42000001	44000000	0.0523085
chr6	44000001	46000000	0.0317985
chr6	46000001	48000000	0.0599205
chr6	48000001	50000000	0.0278
chr6	50000001	52000000	0.0242485
chr6	52000001	54000000	0.031728
chr6	54000001	56000000	0.047066
chr6	56000001	58000000	0.0270015
chr6	58000001	60000000	0.0415215
chr6	60000001	62000000	0.0165775
chr6	62000001	64000000	0.0139945
chr6	64000001	66000000	0.050895
chr6	66000001	68000000	0.0671055
chr6	68000001	70000000	0.0290505
chr6	70000001	72000000	0.0471245
chr6	72000001	74000000	0.027015
chr6	74000001	76000000	0.042788
chr6	76000001	78000000	0.0536455
chr6	78000001	80000000	0.043986
chr6	80000001	82000000	0.0388585
chr6	82000001	84000000	0.0211225
chr6	84000001	86000000	0.0379255
chr6	86000001	88000000	0.042206
chr6	88000001	90000000	0.0312245
chr6	90000001	92000000	0.0466545
chr6	92000001	94000000	0.0464335
chr6	94000001	96000000	0.0384235
chr6	96000001	98000000	0.023041
chr6	98000001	100000000	0.0303435
chr6	100000001	102000000	0.032794
chr6	102000001	104000000	0.0259
chr6	104000001	106000000	0.0570665
chr6	106000001	108000000	0.0404635
chr6	108000001	110000000	0.0649475
chr6	110000001	112000000	0.062677
chr6	112000001	114000000	0.051093
chr6	114000001	116000000	0.0536505
chr6	116000001	118000000	0.03333
chr6	118000001	120000000	0.0486775
chr6	120000001	122000000	0.03225
chr6	122000001	124000000	0.0742125
chr6	124000001	126000000	0.03874
chr6	126000001	128000000	0.0656705
chr6	128000001	130000000	0.052271
chr6	130000001	132000000	0.047348
chr6	132000001	134000000	0.024519
chr6	134000001	136000000	0.0557235
chr6	136000001	138000000	0.0545085
chr6	138000001	140000000	0.037841
chr6	140000001	142000000	0.051485
chr6	142000001	144000000	0.053937
chr6	144000001	146000000	0.053842
chr6	146000001	148000000	0.033612
chr6	148000001	150000000	0.07368
chr6	150000001	152000000	0.043028
chr6	152000001	154000000	0.044599
chr6	154000001	156000000	0.06269
chr6	156000001	158000000	0.0383795
chr6	158000001	160000000	0.0311885
chr6	160000001	162000000	0.04136
chr6	162000001	164000000	0.048919
chr6	164000001	166000000	0.0451785
chr6	166000001	168000000	0.063611
chr6	168000001	170000000	0.0655335
chr6	170000001	172000000	0.0583615
chr6	172000001	174000000	0.0352345
chr6	174000001	176000000	0.04329
chr6	176000001	178000000	0.058363
chr6	178000001	180000000	0.0762545
chr6	180000001	182000000	0.0545465
chr6	182000001	184000000	0.053896
chr6	184000001	186000000	0.0346475
chr6	186000001	188000000	0.036369
chr6	188000001	190000000	0.0438
chr6	190000001	192000000	0.070407
chr6	192000001	194000000	0.038453
chr6	194000001	196000000	0.032079
chr6	196000001	198000000	0.059718
chr6	198000001	200000000	0.0687405
chr6	200000001	202000000	0.06336
chr6	202000001	204000000	0.064814
chr6	204000001	206000000	0.028342
chr6	206000001	208000000	0.0718735
chr6	208000001	210000000	0.0391035
chr6	210000001	212000000	0.0648605
chr6	212000001	214000000	0.054025
chr6	214000001	216000000	0.016311
chr6	216000001	218000000	0.019766
chr6	218000001	220000000	0.0608845
chr6	220000001	222000000	0.03337
chr6	222000001	224000000	0.033331
chr6	224000001	226000000	0.0221515
chr6	226000001	228000000	0.0595815
chr6	228000001	230000000	0.0349765
chr6	230000001	232000000	0.0218135
chr6	232000001	234000000	0.0801175
chr6	234000001	236000000	0.039863
chr6	236000001	238000000	0.059263
chr6	238000001	240000000	0.0239235
chr6	240000001	242000000	0.0596675
chr6	242000001	244000000	0.077599
chr6	244000001	246000000	0.0588145
chr6	246000001	248000000	0.0160855
chr6	248000001	250000000	0.0622575
chr6	250000001	252000000	0.0732825
chr6	252000001	254000000	0.0862465
chr6	254000001	256000000	0.076057
chr6	256000001	258000000	0.057227
chr6	258000001	260000000	0.070841
chr6	260000001	262000000	0.066589
chr6	262000001	264000000	0.0535505
chr6	264000001	266000000	0.1038585
chr6	266000001	268000000	0.028398
chr6	268000001	270000000	0.060939
chr6	270000001	272000000	0.0430515
chr6	272000001	274000000	0.0487975
chr6	274000001	276000000	0.075611
chr6	276000001	278000000	0.068517
chr6	278000001	280000000	0.0628595
chr6	280000001	282000000	0.0291785
chr6	282000001	284000000	0.036182
chr6	284000001	286000000	0.064312
chr6	286000001	287259938	0.0232015
chr7	1	2000000	0.021685
chr7	2000001	4000000	0.0326345
chr7	4000001	6000000	0.0369885
chr7	6000001	8000000	0.03582
chr7	8000001	10000000	0.034343
chr7	10000001	12000000	0.0366395
chr7	12000001	14000000	0.02514
chr7	14000001	16000000	0.029961
chr7	16000001	18000000	0.067987
chr7	18000001	20000000	0.0259735
chr7	20000001	22000000	0.1032075
chr7	22000001	24000000	0.080926
chr7	24000001	26000000	0.039237
chr7	26000001	28000000	0.0440585
chr7	28000001	30000000	0.0383165
chr7	30000001	32000000	0.0428105
chr7	32000001	34000000	0.0466175
chr7	34000001	36000000	0.0179155
chr7	36000001	38000000	0.031913
chr7	38000001	40000000	0.0297895
chr7	40000001	42000000	0.038779
chr7	42000001	44000000	0.0347145
chr7	44000001	46000000	0.029324
chr7	46000001	48000000	0.027548
chr7	48000001	50000000	0.038261
chr7	50000001	52000000	0.070812
chr7	52000001	54000000	0.044193
chr7	54000001	56000000	0.0463305
chr7	56000001	58000000	0.1307335
chr7	58000001	60000000	0.0534475
chr7	60000001	62000000	0.04655
chr7	62000001	64000000	0.072196
chr7	64000001	66000000	0.028201
chr7	66000001	68000000	0.0274685
chr7	68000001	70000000	0.0530225
chr7	70000001	72000000	0.061104
chr7	72000001	74000000	0.047852
chr7	74000001	76000000	0.0414595
chr7	76000001	78000000	0.0213405
chr7	78000001	80000000	0.067636
chr7	80000001	82000000	0.018252
chr7	82000001	84000000	0.065641
chr7	84000001	86000000	0.0184735
chr7	86000001	88000000	0.0440715
chr7	88000001	90000000	0.0500585
chr7	90000001	92000000	0.0634445
chr7	92000001	94000000	0.0504165
chr7	94000001	96000000	0.051555
chr7	96000001	98000000	0.0531895
chr7	98000001	100000000	0.034681
chr7	100000001	102000000	0.031196
chr7	102000001	104000000	0.0119495
chr7	104000001	106000000	0.0166585
chr7	106000001	108000000	0.006199
chr7	108000001	110000000	0.01804
chr7	110000001	112000000	0.008956
chr7	112000001	114000000	0.0301955
chr7	114000001	116000000	0.0074675
chr7	116000001	118000000	0.028484
chr7	118000001	120000000	0.028355
chr7	120000001	122000000	0.030563
chr7	122000001	124000000	0.027608
chr7	124000001	126000000	0.041921
chr7	126000001	128000000	0.0388405
chr7	128000001	130000000	0.034531
chr7	130000001	132000000	0.0440215
chr7	132000001	134000000	0.039984
chr7	134000001	136000000	0.0336745
chr7	136000001	138000000	0.0624685
chr7	138000001	140000000	0.0431715
chr7	140000001	142000000	0.044349
chr7	142000001	144000000	0.055158
chr7	144000001	146000000	0.064061
chr7	146000001	148000000	0.0737525
chr7	148000001	150000000	0.0472875
chr7	150000001	152000000	0.0528385
chr7	152000001	154000000	0.0357525
chr7	154000001	156000000	0.065046
chr7	156000001	158000000	0.076195
chr7	158000001	160000000	0.061671
chr7	160000001	162000000	0.053318
chr7	162000001	164000000	0.06293
chr7	164000001	166000000	0.0517325
chr7	166000001	168000000	0.100039
chr7	168000001	170000000	0.034688
chr7	170000001	172000000	0.044409
chr7	172000001	174000000	0.0546585
chr7	174000001	176000000	0.051729
chr7	176000001	178000000	0.0576775
chr7	178000001	180000000	0.053748
chr7	180000001	182000000	0.0796625
chr7	182000001	184000000	0.072527
chr7	184000001	186000000	0.0489745
chr7	186000001	188000000	0.071888
chr7	188000001	190000000	0.079831
chr7	190000001	192000000	0.050905
chr7	192000001	194000000	0.058427
chr7	194000001	196000000	0.048943
chr7	196000001	198000000	0.062963
chr7	198000001	200000000	0.0486935
chr7	200000001	202000000	0.063454
chr7	202000001	204000000	0.0621955
chr7	204000001	206000000	0.038948
chr7	206000001	208000000	0.0458325
chr7	208000001	210000000	0.0514695
chr7	210000001	212000000	0.0644565
chr7	212000001	214000000	0.061341
chr7	214000001	216000000	0.0434435
chr7	216000001	218000000	0.052312
chr7	218000001	220000000	0.0493505
chr7	220000001	222000000	0.0477405
chr7	222000001	224000000	0.036633
chr7	224000001	226000000	0.0553685
chr7	226000001	228000000	0.0606035
chr7	228000001	230000000	0.0532695
chr7	230000001	232000000	0.062763
chr7	232000001	234000000	0.0332445
chr7	234000001	236000000	0.036282
chr7	236000001	238000000	0.024148
chr7	238000001	240000000	0.0610965
chr7	240000001	242000000	0.028293
chr7	242000001	244000000	0.058629
chr7	244000001	246000000	0.0556315
chr7	246000001	248000000	0.0652685
chr7	248000001	250000000	0.0239055
chr7	250000001	252000000	0.059107
chr7	252000001	254000000	0.040095
chr7	254000001	256000000	0.0481055
chr7	256000001	256729468	0.0139455
ups_1	1	2000000	0.063199
ups_1	2000001	4000000	0.0256425
ups_1	4000001	6000000	0.0238455
ups_1	6000001	8000000	0.038694
ups_1	8000001	10000000	0.0436175
ups_1	10000001	12000000	0.0089455
ups_1	12000001	14000000	0.045188
ups_1	14000001	16000000	0.040423
ups_1	16000001	18000000	0.046252
ups_1	18000001	20000000	0.0298225
ups_1	20000001	22000000	0.0563735
ups_1	22000001	24000000	0.0238675
ups_1	24000001	26000000	0.026526
ups_1	26000001	28000000	0.0309115
ups_1	28000001	30000000	0.017149
ups_1	30000001	32000000	0.0493895
ups_1	32000001	34000000	0.0464
ups_1	34000001	35188914	0.0282125
ups_2	1	2000000	0.068895
ups_2	2000001	4000000	0.051966
ups_2	4000001	6000000	0.0634885
ups_2	6000001	8000000	0.046481
ups_2	8000001	10000000	0.0747925
ups_2	10000001	12000000	0.0719635
ups_2	12000001	14000000	0.09675
ups_2	14000001	16000000	0.08091
ups_2	16000001	18000000	0.0775085
ups_2	18000001	20000000	0.0625295
ups_2	20000001	22000000	0.092267
ups_2	22000001	24000000	0.0796565
ups_2	24000001	26000000	0.0511605
ups_2	26000001	28000000	0.0953515
ups_2	28000001	30000000	0.0586715
ups_2	30000001	32000000	0.063156
ups_2	32000001	33612690	0.0318575
ups_3	1	2000000	0.037823
ups_3	2000001	4000000	0.028739
ups_3	4000001	6000000	0.0542655
ups_3	6000001	8000000	0.0335125
ups_3	8000001	10000000	0.037294
ups_3	10000001	12000000	0.0471205
ups_3	12000001	14000000	0.040286
ups_3	14000001	16000000	0.0460805
ups_3	16000001	18000000	0.030576
ups_3	18000001	20000000	0.0826875
ups_3	20000001	22000000	0.035092
ups_3	22000001	24000000	0.0209805
ups_3	24000001	26000000	0.0420985
ups_3	26000001	28000000	0.0437335
ups_3	28000001	30000000	0.040085
ups_3	30000001	32000000	0.0288045
ups_3	32000001	32025039	0.0044335
ups_4	1	2000000	0.051941
ups_4	2000001	4000000	0.061385
ups_4	4000001	6000000	0.048796
ups_4	6000001	8000000	0.044293
ups_4	8000001	10000000	0.0609355
ups_4	10000001	12000000	0.062782
ups_4	12000001	14000000	0.0544395
ups_4	14000001	16000000	0.0359775
ups_4	16000001	18000000	0.016822
ups_4	18000001	19166956	0.01033
ups_5	1	2000000	0.06878
ups_5	2000001	4000000	0.0389095
ups_5	4000001	6000000	0.111937
ups_5	6000001	8000000	0.0800945
ups_5	8000001	10000000	0.0713315
ups_5	10000001	12000000	0.036972
ups_5	12000001	14000000	0.0969955
ups_5	14000001	16000000	0.0603195
ups_5	16000001	18000000	0.0637655
ups_5	18000001	19159778	0.0505635
ups_6	1	2000000	0.0484535
ups_6	2000001	4000000	0.0534675
ups_6	4000001	6000000	0.066745
ups_6	6000001	8000000	0.04508
ups_6	8000001	10000000	0.0475125
ups_6	10000001	12000000	0.03204
ups_6	12000001	14000000	0.0367905
ups_6	14000001	16000000	0.0688695
ups_6	16000001	18000000	0.055031
ups_6	18000001	18050877	0
ups_7	1	2000000	0.092194
ups_7	2000001	4000000	0.0978295
ups_7	4000001	6000000	0.0705835
ups_7	6000001	8000000	0.0618345
ups_7	8000001	10000000	0.034449
ups_7	10000001	12000000	0.0746325
ups_7	12000001	14000000	0.059658
ups_7	14000001	16000000	0.0465595
ups_7	16000001	16629296	0.011039
ups_8	1	2000000	0.0500445
ups_8	2000001	4000000	0.0485675
ups_8	4000001	6000000	0.074761
ups_8	6000001	8000000	0.083507
ups_8	8000001	10000000	0.0598775
ups_8	10000001	12000000	0.0762265
ups_8	12000001	14000000	0.0543405
ups_8	14000001	15953477	0.076882
ups_9	1	2000000	0.0669715
ups_9	2000001	4000000	0.0127765
ups_9	4000001	6000000	0.0263615
ups_9	6000001	8000000	0.0439075
ups_9	8000001	10000000	0.029925
ups_9	10000001	12000000	0.0180735
ups_9	12000001	14000000	0.0451725
ups_9	14000001	14723694	0.010021
ups_10	1	2000000	0.0235725
ups_10	2000001	4000000	0.067571
ups_10	4000001	6000000	0.054078
ups_10	6000001	8000000	0.0806665
ups_10	8000001	10000000	0.104841
ups_10	10000001	12000000	0.0858095
ups_10	12000001	14000000	0.0683185
ups_10	14000001	14259085	0.014845
ups_11	1	2000000	0.033804
ups_11	2000001	4000000	0.083091
ups_11	4000001	6000000	0.059986
ups_11	6000001	8000000	0.024232
ups_11	8000001	10000000	0.035881
ups_11	10000001	12000000	0.048412
ups_11	12000001	12049713	0.003218
ups_12	1	2000000	0.024856
ups_12	2000001	4000000	0.040214
ups_12	4000001	6000000	0.04783
ups_12	6000001	8000000	0.0274185
ups_12	8000001	10000000	0.0217275
ups_12	10000001	10650276	0.0075645
ups_13	1	2000000	0.025192
ups_13	2000001	4000000	0.026162
ups_13	4000001	6000000	0.0265825
ups_13	6000001	8000000	0.039818
ups_13	8000001	10000000	0.0196295
ups_13	10000001	10027038	0.001407
ups_14	1	2000000	0.046788
ups_14	2000001	4000000	0.0400975
ups_14	4000001	6000000	0.0715045
ups_14	6000001	8000000	0.0636395
ups_14	8000001	9656112	0.028294
ups_15	1	2000000	0.022397
ups_15	2000001	4000000	0.03165
ups_15	4000001	6000000	0.0368015
ups_15	6000001	8000000	0.031523
ups_15	8000001	9335105	0.025489
ups_16	1	2000000	0.035052
ups_16	2000001	4000000	0.067338
ups_16	4000001	6000000	0.062487
ups_16	6000001	8000000	0.062398
ups_16	8000001	9222134	0.024936
ups_17	1	2000000	0.032408
ups_17	2000001	4000000	0.0279485
ups_17	4000001	6000000	0.0343375
ups_17	6000001	6322367	0.0044775
ups_18	1	2000000	0.0539355
ups_18	2000001	4000000	0.0309965
ups_18	4000001	4625842	0.0198275
ups_19	1	2000000	0.0477695
ups_19	2000001	3599600	0.0462495
ups_20	1	1259000	0
ups_21	1	878151	0.0068555
ups_22	1	725753	0.0046785
ups_23	1	711000	0
ups_24	1	619613	0
ups_25	1	596500	0.039926
ups_26	1	561499	0.0076605
ups_27	1	507982	0.012598
ups_28	1	491702	0.00463
ups_29	1	480500	0.013725
ups_30	1	401977	0.024712
ups_31	1	384000	0
ups_32	1	379000	0
ups_33	1	289500	0
ups_34	1	271844	0.0021965
ups_35	1	249000	0
ups_36	1	237000	0.0096855
ups_37	1	234000	0.000555
ups_38	1	196000	0
ups_39	1	193000	0.0055055
ups_40	1	173000	0
ups_41	1	165133	0
ups_42	1	154823	0
ups_43	1	151435	0
ups_44	1	147000	0
ups_45	1	143477	0
ups_46	1	127000	0
ups_47	1	124454	0.0073015
ups_48	1	121000	0.000235
ups_49	1	119000	0
ups_50	1	103432	0
ups_51	1	97000	0
ups_52	1	93000	0
ups_53	1	89817	0
ups_54	1	88000	0
ups_55	1	86000	0
ups_56	1	83000	0.0005885
ups_57	1	83000	0
ups_58	1	79000	0.000518
ups_59	1	72000	0
ups_60	1	71000	0.000329
ups_61	1	70000	0.0001285
ups_62	1	65000	0
ups_63	1	64000	0
ups_64	1	59652	0
ups_65	1	50765	0.00068
ups_66	1	50594	0
ups_67	1	49000	0
ups_68	1	45000	0
ups_69	1	43301	0
ups_70	1	43000	0
ups_71	1	43000	0
ups_72	1	42000	0.0050105
ups_73	1	40713	0
ups_74	1	38925	0
ups_75	1	38000	0
ups_76	1	37887	0
ups_77	1	37486	0.0071445
ups_78	1	37000	0
ups_79	1	35000	0.001963
ups_80	1	34957	0
ups_81	1	34000	0
ups_82	1	34000	0
ups_83	1	33179	0
ups_84	1	33000	0
ups_85	1	33000	0
ups_86	1	32000	0
ups_87	1	30815	0.002293
ups_88	1	29000	0
ups_89	1	26000	0
ups_90	1	24000	0
ups_91	1	23000	0
ups_92	1	23000	0
ups_93	1	21879	0
ups_94	1	21000	0
ups_95	1	21000	0
ups_96	1	21000	0
ups_97	1	21000	0
ups_98	1	20536	0.0009315
ups_99	1	20078	0
ups_100	1	20000	0
ups_101	1	19565	0
ups_102	1	19399	0
ups_103	1	19043	0
ups_104	1	18787	0
ups_105	1	18694	0.001173
ups_106	1	18335	0.000577
ups_107	1	18000	0
ups_108	1	18000	0
ups_109	1	18000	0
ups_110	1	17000	0
ups_111	1	16554	0
ups_112	1	16000	0
ups_113	1	16000	0
ups_114	1	16000	0
ups_115	1	16000	0
ups_116	1	15914	0
ups_117	1	15000	0
ups_118	1	15000	0
ups_119	1	14315	0
ups_120	1	14165	0
ups_121	1	14000	0
ups_122	1	14000	0
ups_123	1	13154	0
ups_124	1	13000	0
ups_125	1	12695	0
ups_126	1	11000	0
ups_127	1	10000	0
ups_128	1	10000	0
ups_129	1	10000	0
ups_130	1	10000	0
ups_131	1	9158	0.0040415
ups_132	1	9000	0
ups_133	1	8678	0
ups_134	1	8164	0.000744
ups_135	1	8000	0
ups_136	1	7900	0
ups_137	1	7535	0
ups_138	1	7441	0
ups_139	1	7000	0
ups_140	1	6957	0
ups_141	1	6635	0
ups_142	1	6060	0
ups_143	1	5860	0
ups_144	1	5788	0
ups_145	1	5521	0
ups_146	1	5235	0
ups_147	1	5086	0
ups_148	1	5000	0
ups_149	1	5000	0
ups_150	1	4588	0
ups_151	1	4446	0
ups_152	1	3633	0
ups_153	1	3568	0
ups_154	1	3402	0
ups_155	1	3283	0
ups_156	1	3124	0
ups_157	1	3117	0
ups_158	1	3062	0
ups_159	1	3000	0
ups_160	1	3000	0
ups_161	1	2969	0
ups_162	1	2642	0
ups_163	1	2465	0
ups_164	1	2440	0
ups_165	1	2411	0
ups_166	1	2291	0
ups_167	1	2267	0
ups_168	1	2134	0
ups_169	1	2122	0
ups_170	1	2000	0
ups_171	1	2000	0
ups_172	1	2000	0
ups_173	1	2000	0
ups_174	1	2000	0
ups_175	1	2000	0
ups_176	1	2000	0
ups_177	1	2000	0
ups_178	1	2000	0.0001285
ups_179	1	2000	0
ups_180	1	2000	0
ups_181	1	1933	0
ups_182	1	1817	0
ups_183	1	1790	0
ups_184	1	1762	0
ups_185	1	1751	0
ups_186	1	1697	0
ups_187	1	1685	0
ups_188	1	1453	0
ups_189	1	1449	0
ups_190	1	1405	0
ups_191	1	1387	0
ups_192	1	1320	0
ups_193	1	1312	0
ups_194	1	1249	0
ups_195	1	1249	0
ups_196	1	1207	0
ups_197	1	1201	0
ups_198	1	1190	0
ups_199	1	1189	0
ups_200	1	1177	0
ups_201	1	1159	0
ups_202	1	1117	0
ups_203	1	1110	0
ups_204	1	1085	0
ups_205	1	1079	0
ups_206	1	1075	0
ups_207	1	1056	0
ups_208	1	1031	0
ups_209	1	1029	0
ups_210	1	1021	0
ups_211	1	1000	0
ups_212	1	1000	0
ups_213	1	1000	0
ups_214	1	1000	0
ups_215	1	1000	0
ups_216	1	1000	0
ups_217	1	1000	0
ups_218	1	1000	0
ups_219	1	1000	0
ups_220	1	1000	0
ups_221	1	1000	0
ups_222	1	1000	0
ups_223	1	1000	0
ups_224	1	1000	0
ups_225	1	1000	0
ups_226	1	1000	0
ups_227	1	1000	0
ups_228	1	1000	0
ups_229	1	1000	0
ups_230	1	1000	0
