# Supplementary material for: Three chromosome-scale Papaver genomes reveal punctuated patchwork evolution of the morphinan and noscapine biosynthesis pathway
Source: Nat Commun. 2021 Oct 15;12:6030. doi: 10.1038/s41467-021-26330-8 (PMC8521590; doi:10.1038/s41467-021-26330-8)
Supplement: Supplementary file 15 — Source Data [file 41467_2021_26330_MOESM15_ESM.zip › Source Data/Supplementary Fig. 12 P. rhoeas.repeat.txt]

chr1	1	2000000	0.761987
chr1	2000001	4000000	0.7579815
chr1	4000001	6000000	0.6963535
chr1	6000001	8000000	0.7511315
chr1	8000001	10000000	0.722226
chr1	10000001	12000000	0.732253
chr1	12000001	14000000	0.770988
chr1	14000001	16000000	0.7152285
chr1	16000001	18000000	0.7790355
chr1	18000001	20000000	0.7846425
chr1	20000001	22000000	0.732419
chr1	22000001	24000000	0.7288165
chr1	24000001	26000000	0.751376
chr1	26000001	28000000	0.7772495
chr1	28000001	30000000	0.766826
chr1	30000001	32000000	0.858872
chr1	32000001	34000000	0.8329045
chr1	34000001	36000000	0.7895435
chr1	36000001	38000000	0.785016
chr1	38000001	40000000	0.776179
chr1	40000001	42000000	0.831925
chr1	42000001	44000000	0.768568
chr1	44000001	46000000	0.828296
chr1	46000001	48000000	0.77189
chr1	48000001	50000000	0.822468
chr1	50000001	52000000	0.7296835
chr1	52000001	54000000	0.8199055
chr1	54000001	56000000	0.7645735
chr1	56000001	58000000	0.7664315
chr1	58000001	60000000	0.795141
chr1	60000001	62000000	0.788952
chr1	62000001	64000000	0.8113145
chr1	64000001	66000000	0.8077315
chr1	66000001	68000000	0.8070825
chr1	68000001	70000000	0.8003985
chr1	70000001	72000000	0.8425525
chr1	72000001	74000000	0.806839
chr1	74000001	76000000	0.8196055
chr1	76000001	78000000	0.802521
chr1	78000001	80000000	0.8094815
chr1	80000001	82000000	0.821884
chr1	82000001	84000000	0.796857
chr1	84000001	86000000	0.7997385
chr1	86000001	88000000	0.7924895
chr1	88000001	90000000	0.803427
chr1	90000001	92000000	0.844361
chr1	92000001	94000000	0.8583405
chr1	94000001	96000000	0.7087465
chr1	96000001	98000000	0.7709435
chr1	98000001	100000000	0.8726685
chr1	100000001	102000000	0.7251565
chr1	102000001	104000000	0.771199
chr1	104000001	106000000	0.8698985
chr1	106000001	108000000	0.8132165
chr1	108000001	110000000	0.8126165
chr1	110000001	112000000	0.8998775
chr1	112000001	114000000	0.83173
chr1	114000001	116000000	0.845774
chr1	116000001	118000000	0.8270345
chr1	118000001	120000000	0.836151
chr1	120000001	122000000	0.81649
chr1	122000001	124000000	0.794013
chr1	124000001	126000000	0.8007075
chr1	126000001	128000000	0.811618
chr1	128000001	130000000	0.8701965
chr1	130000001	132000000	0.7658855
chr1	132000001	134000000	0.7790255
chr1	134000001	136000000	0.8037415
chr1	136000001	138000000	0.820388
chr1	138000001	140000000	0.805728
chr1	140000001	142000000	0.754627
chr1	142000001	144000000	0.803998
chr1	144000001	146000000	0.767809
chr1	146000001	148000000	0.794114
chr1	148000001	150000000	0.7532655
chr1	150000001	152000000	0.789661
chr1	152000001	154000000	0.7922275
chr1	154000001	156000000	0.7796315
chr1	156000001	158000000	0.725873
chr1	158000001	160000000	0.6936285
chr1	160000001	162000000	0.757005
chr1	162000001	164000000	0.7933545
chr1	164000001	166000000	0.747871
chr1	166000001	168000000	0.6891815
chr1	168000001	170000000	0.6945425
chr1	170000001	172000000	0.6167955
chr1	172000001	174000000	0.5669345
chr1	174000001	176000000	0.5261395
chr1	176000001	178000000	0.630855
chr1	178000001	180000000	0.6994625
chr1	180000001	182000000	0.630295
chr1	182000001	184000000	0.5896645
chr1	184000001	186000000	0.644251
chr1	186000001	188000000	0.6452865
chr1	188000001	190000000	0.5614605
chr1	190000001	192000000	0.542005
chr1	192000001	194000000	0.561412
chr1	194000001	196000000	0.4976885
chr1	196000001	198000000	0.553062
chr1	198000001	200000000	0.5177885
chr1	200000001	202000000	0.5405205
chr1	202000001	204000000	0.5203505
chr1	204000001	206000000	0.5099415
chr1	206000001	208000000	0.5373265
chr1	208000001	210000000	0.552379
chr1	210000001	212000000	0.559789
chr1	212000001	214000000	0.669651
chr1	214000001	216000000	0.6833435
chr1	216000001	218000000	0.6685635
chr1	218000001	220000000	0.6572885
chr1	220000001	222000000	0.6755745
chr1	222000001	224000000	0.678847
chr1	224000001	226000000	0.667528
chr1	226000001	228000000	0.6567295
chr1	228000001	230000000	0.7172475
chr1	230000001	232000000	0.6091005
chr1	232000001	234000000	0.6332455
chr1	234000001	236000000	0.6001395
chr1	236000001	238000000	0.639002
chr1	238000001	240000000	0.6014125
chr1	240000001	242000000	0.6537205
chr1	242000001	244000000	0.558304
chr1	244000001	246000000	0.5783865
chr1	246000001	248000000	0.585038
chr1	248000001	250000000	0.617847
chr1	250000001	252000000	0.6418175
chr1	252000001	254000000	0.648401
chr1	254000001	256000000	0.6654455
chr1	256000001	258000000	0.6342385
chr1	258000001	260000000	0.67966
chr1	260000001	262000000	0.6234195
chr1	262000001	264000000	0.641728
chr1	264000001	266000000	0.560714
chr1	266000001	268000000	0.57553
chr1	268000001	270000000	0.532573
chr1	270000001	272000000	0.5639405
chr1	272000001	274000000	0.5717675
chr1	274000001	276000000	0.610177
chr1	276000001	278000000	0.6153045
chr1	278000001	280000000	0.59005
chr1	280000001	282000000	0.5990435
chr1	282000001	284000000	0.6248215
chr1	284000001	286000000	0.624313
chr1	286000001	288000000	0.5998185
chr1	288000001	290000000	0.575845
chr1	290000001	292000000	0.575511
chr1	292000001	294000000	0.56545
chr1	294000001	296000000	0.6619585
chr1	296000001	298000000	0.656881
chr1	298000001	300000000	0.699889
chr1	300000001	302000000	0.6551045
chr1	302000001	304000000	0.567603
chr1	304000001	306000000	0.5871655
chr1	306000001	308000000	0.556033
chr1	308000001	310000000	0.553632
chr1	310000001	312000000	0.571377
chr1	312000001	314000000	0.595944
chr1	314000001	316000000	0.522482
chr1	316000001	318000000	0.534745
chr1	318000001	320000000	0.5696535
chr1	320000001	322000000	0.573607
chr1	322000001	324000000	0.545039
chr1	324000001	326000000	0.5612935
chr1	326000001	328000000	0.586117
chr1	328000001	330000000	0.5613595
chr1	330000001	332000000	0.620343
chr1	332000001	334000000	0.6164355
chr1	334000001	336000000	0.5521445
chr1	336000001	338000000	0.598427
chr1	338000001	340000000	0.61816
chr1	340000001	342000000	0.5585695
chr1	342000001	344000000	0.544658
chr1	344000001	346000000	0.596048
chr1	346000001	348000000	0.634724
chr1	348000001	350000000	0.6624285
chr1	350000001	352000000	0.6463405
chr1	352000001	354000000	0.640984
chr1	354000001	356000000	0.585893
chr1	356000001	358000000	0.552133
chr1	358000001	360000000	0.5954365
chr1	360000001	361763521	0.5095625
chr2	1	2000000	0.580974
chr2	2000001	4000000	0.55687
chr2	4000001	6000000	0.5987855
chr2	6000001	8000000	0.6053695
chr2	8000001	10000000	0.627881
chr2	10000001	12000000	0.6089765
chr2	12000001	14000000	0.614292
chr2	14000001	16000000	0.6430715
chr2	16000001	18000000	0.61538
chr2	18000001	20000000	0.659754
chr2	20000001	22000000	0.641694
chr2	22000001	24000000	0.639029
chr2	24000001	26000000	0.664687
chr2	26000001	28000000	0.647851
chr2	28000001	30000000	0.6306435
chr2	30000001	32000000	0.58152
chr2	32000001	34000000	0.654702
chr2	34000001	36000000	0.589274
chr2	36000001	38000000	0.577005
chr2	38000001	40000000	0.606083
chr2	40000001	42000000	0.656781
chr2	42000001	44000000	0.6238625
chr2	44000001	46000000	0.6542885
chr2	46000001	48000000	0.6580025
chr2	48000001	50000000	0.63692
chr2	50000001	52000000	0.6408215
chr2	52000001	54000000	0.682513
chr2	54000001	56000000	0.70268
chr2	56000001	58000000	0.5730455
chr2	58000001	60000000	0.6069055
chr2	60000001	62000000	0.605738
chr2	62000001	64000000	0.5705525
chr2	64000001	66000000	0.520713
chr2	66000001	68000000	0.6553385
chr2	68000001	70000000	0.66638
chr2	70000001	72000000	0.660907
chr2	72000001	74000000	0.687419
chr2	74000001	76000000	0.742904
chr2	76000001	78000000	0.6463925
chr2	78000001	80000000	0.6353065
chr2	80000001	82000000	0.70291
chr2	82000001	84000000	0.7350275
chr2	84000001	86000000	0.7106385
chr2	86000001	88000000	0.679285
chr2	88000001	90000000	0.6937
chr2	90000001	92000000	0.6326815
chr2	92000001	94000000	0.647071
chr2	94000001	96000000	0.694175
chr2	96000001	98000000	0.6389545
chr2	98000001	100000000	0.6113075
chr2	100000001	102000000	0.5921165
chr2	102000001	104000000	0.649357
chr2	104000001	106000000	0.6303905
chr2	106000001	108000000	0.633594
chr2	108000001	110000000	0.8156145
chr2	110000001	112000000	0.7628055
chr2	112000001	114000000	0.7670465
chr2	114000001	116000000	0.7270915
chr2	116000001	118000000	0.726042
chr2	118000001	120000000	0.6920975
chr2	120000001	122000000	0.734196
chr2	122000001	124000000	0.771908
chr2	124000001	126000000	0.726331
chr2	126000001	128000000	0.7715455
chr2	128000001	130000000	0.73757
chr2	130000001	132000000	0.715767
chr2	132000001	134000000	0.7810185
chr2	134000001	136000000	0.747019
chr2	136000001	138000000	0.7688575
chr2	138000001	140000000	0.7694195
chr2	140000001	142000000	0.71746
chr2	142000001	144000000	0.759323
chr2	144000001	146000000	0.7993555
chr2	146000001	148000000	0.731039
chr2	148000001	150000000	0.792778
chr2	150000001	152000000	0.769342
chr2	152000001	154000000	0.8235055
chr2	154000001	156000000	0.7586345
chr2	156000001	158000000	0.767417
chr2	158000001	160000000	0.8146845
chr2	160000001	162000000	0.7428015
chr2	162000001	164000000	0.809356
chr2	164000001	166000000	0.7839255
chr2	166000001	168000000	0.852652
chr2	168000001	170000000	0.7716015
chr2	170000001	172000000	0.782571
chr2	172000001	174000000	0.774155
chr2	174000001	176000000	0.79682
chr2	176000001	178000000	0.835473
chr2	178000001	180000000	0.7905345
chr2	180000001	182000000	0.810308
chr2	182000001	184000000	0.8148275
chr2	184000001	186000000	0.830889
chr2	186000001	188000000	0.795143
chr2	188000001	190000000	0.913117
chr2	190000001	192000000	0.782888
chr2	192000001	194000000	0.845094
chr2	194000001	196000000	0.830222
chr2	196000001	198000000	0.8104835
chr2	198000001	200000000	0.8461125
chr2	200000001	202000000	0.824091
chr2	202000001	204000000	0.8018885
chr2	204000001	206000000	0.769866
chr2	206000001	208000000	0.80771
chr2	208000001	210000000	0.798978
chr2	210000001	212000000	0.795641
chr2	212000001	214000000	0.8175415
chr2	214000001	216000000	0.796359
chr2	216000001	218000000	0.7407845
chr2	218000001	220000000	0.731122
chr2	220000001	222000000	0.793224
chr2	222000001	224000000	0.7357485
chr2	224000001	226000000	0.7844815
chr2	226000001	228000000	0.7434255
chr2	228000001	230000000	0.803251
chr2	230000001	232000000	0.8053185
chr2	232000001	234000000	0.909277
chr2	234000001	236000000	0.770458
chr2	236000001	238000000	0.7482795
chr2	238000001	240000000	0.8290325
chr2	240000001	242000000	0.8159055
chr2	242000001	244000000	0.8475045
chr2	244000001	246000000	0.8195755
chr2	246000001	248000000	0.8422085
chr2	248000001	250000000	0.858157
chr2	250000001	252000000	0.8291175
chr2	252000001	254000000	0.7596425
chr2	254000001	256000000	0.8061065
chr2	256000001	258000000	0.8431825
chr2	258000001	260000000	0.8349635
chr2	260000001	262000000	0.838165
chr2	262000001	264000000	0.8407915
chr2	264000001	266000000	0.7910605
chr2	266000001	268000000	0.797491
chr2	268000001	270000000	0.8072265
chr2	270000001	272000000	0.8660945
chr2	272000001	274000000	0.7995075
chr2	274000001	276000000	0.777424
chr2	276000001	278000000	0.7760395
chr2	278000001	280000000	0.796317
chr2	280000001	282000000	0.8304035
chr2	282000001	284000000	0.8445035
chr2	284000001	286000000	0.818443
chr2	286000001	288000000	0.669426
chr2	288000001	290000000	0.6771855
chr2	290000001	292000000	0.6650635
chr2	292000001	294000000	0.7360535
chr2	294000001	296000000	0.831929
chr2	296000001	298000000	0.8035115
chr2	298000001	300000000	0.781713
chr2	300000001	302000000	0.79986
chr2	302000001	304000000	0.793492
chr2	304000001	306000000	0.788681
chr2	306000001	308000000	0.7867585
chr2	308000001	310000000	0.7895185
chr2	310000001	312000000	0.8098035
chr2	312000001	314000000	0.7891715
chr2	314000001	316000000	0.864171
chr2	316000001	318000000	0.8772645
chr2	318000001	320000000	0.7885285
chr2	320000001	322000000	0.7671515
chr2	322000001	324000000	0.816873
chr2	324000001	326000000	0.8318685
chr2	326000001	328000000	0.8061795
chr2	328000001	330000000	0.8006225
chr2	330000001	332000000	0.813293
chr2	332000001	334000000	0.8183305
chr2	334000001	336000000	0.7453635
chr2	336000001	338000000	0.820086
chr2	338000001	340000000	0.795834
chr2	340000001	342000000	0.82912
chr2	342000001	344000000	0.8484815
chr2	344000001	346000000	0.851888
chr2	346000001	348000000	0.791131
chr2	348000001	350000000	0.868766
chr2	350000001	352000000	0.865183
chr2	352000001	354000000	0.8379445
chr2	354000001	354897585	0.3164915
chr3	1	2000000	0.5259795
chr3	2000001	4000000	0.574952
chr3	4000001	6000000	0.6624895
chr3	6000001	8000000	0.6655735
chr3	8000001	10000000	0.698121
chr3	10000001	12000000	0.6685165
chr3	12000001	14000000	0.7556015
chr3	14000001	16000000	0.739294
chr3	16000001	18000000	0.7840315
chr3	18000001	20000000	0.7169475
chr3	20000001	22000000	0.826977
chr3	22000001	24000000	0.8225445
chr3	24000001	26000000	0.8136645
chr3	26000001	28000000	0.848893
chr3	28000001	30000000	0.801531
chr3	30000001	32000000	0.7717915
chr3	32000001	34000000	0.7669905
chr3	34000001	36000000	0.834651
chr3	36000001	38000000	0.8199975
chr3	38000001	40000000	0.7907575
chr3	40000001	42000000	0.79076
chr3	42000001	44000000	0.8300075
chr3	44000001	46000000	0.7615255
chr3	46000001	48000000	0.6888235
chr3	48000001	50000000	0.635249
chr3	50000001	52000000	0.6716065
chr3	52000001	54000000	0.7710335
chr3	54000001	56000000	0.7839855
chr3	56000001	58000000	0.6473475
chr3	58000001	60000000	0.591099
chr3	60000001	62000000	0.644908
chr3	62000001	64000000	0.5763735
chr3	64000001	66000000	0.719009
chr3	66000001	68000000	0.78043
chr3	68000001	70000000	0.8249445
chr3	70000001	72000000	0.796525
chr3	72000001	74000000	0.7962085
chr3	74000001	76000000	0.7987225
chr3	76000001	78000000	0.777734
chr3	78000001	80000000	0.7910845
chr3	80000001	82000000	0.757808
chr3	82000001	84000000	0.832397
chr3	84000001	86000000	0.7791125
chr3	86000001	88000000	0.78246
chr3	88000001	90000000	0.7661615
chr3	90000001	92000000	0.770448
chr3	92000001	94000000	0.790118
chr3	94000001	96000000	0.810629
chr3	96000001	98000000	0.89061
chr3	98000001	100000000	0.8118105
chr3	100000001	102000000	0.7752655
chr3	102000001	104000000	0.7941115
chr3	104000001	106000000	0.790205
chr3	106000001	108000000	0.734555
chr3	108000001	110000000	0.7724235
chr3	110000001	112000000	0.686997
chr3	112000001	114000000	0.8928515
chr3	114000001	116000000	0.813283
chr3	116000001	118000000	0.817825
chr3	118000001	120000000	0.8437285
chr3	120000001	122000000	0.8288555
chr3	122000001	124000000	0.843554
chr3	124000001	126000000	0.802687
chr3	126000001	128000000	0.7970115
chr3	128000001	130000000	0.8192885
chr3	130000001	132000000	0.8088785
chr3	132000001	134000000	0.819632
chr3	134000001	136000000	0.8356975
chr3	136000001	138000000	0.8182765
chr3	138000001	140000000	0.8164725
chr3	140000001	142000000	0.825277
chr3	142000001	144000000	0.854965
chr3	144000001	146000000	0.854069
chr3	146000001	148000000	0.763996
chr3	148000001	150000000	0.87809
chr3	150000001	152000000	0.800023
chr3	152000001	154000000	0.7845345
chr3	154000001	156000000	0.81137
chr3	156000001	158000000	0.8220535
chr3	158000001	160000000	0.8363675
chr3	160000001	162000000	0.820531
chr3	162000001	164000000	0.8179345
chr3	164000001	166000000	0.810366
chr3	166000001	168000000	0.8258445
chr3	168000001	170000000	0.844067
chr3	170000001	172000000	0.7732005
chr3	172000001	174000000	0.8463905
chr3	174000001	176000000	0.7565845
chr3	176000001	178000000	0.8069135
chr3	178000001	180000000	0.8014885
chr3	180000001	182000000	0.853101
chr3	182000001	184000000	0.779913
chr3	184000001	186000000	0.821269
chr3	186000001	188000000	0.7466525
chr3	188000001	190000000	0.814914
chr3	190000001	192000000	0.844864
chr3	192000001	194000000	0.8426935
chr3	194000001	196000000	0.8418525
chr3	196000001	198000000	0.812695
chr3	198000001	200000000	0.775416
chr3	200000001	202000000	0.7474375
chr3	202000001	204000000	0.788863
chr3	204000001	206000000	0.82612
chr3	206000001	208000000	0.797699
chr3	208000001	210000000	0.792787
chr3	210000001	212000000	0.760837
chr3	212000001	214000000	0.814656
chr3	214000001	216000000	0.82991
chr3	216000001	218000000	0.785875
chr3	218000001	220000000	0.7776
chr3	220000001	222000000	0.7936565
chr3	222000001	224000000	0.7563025
chr3	224000001	226000000	0.7582535
chr3	226000001	228000000	0.806299
chr3	228000001	230000000	0.8330035
chr3	230000001	232000000	0.779766
chr3	232000001	234000000	0.786702
chr3	234000001	236000000	0.7818335
chr3	236000001	238000000	0.8100205
chr3	238000001	240000000	0.75277
chr3	240000001	242000000	0.73406
chr3	242000001	244000000	0.7998485
chr3	244000001	246000000	0.7031095
chr3	246000001	248000000	0.7303735
chr3	248000001	250000000	0.7117625
chr3	250000001	252000000	0.678393
chr3	252000001	254000000	0.701942
chr3	254000001	256000000	0.7853355
chr3	256000001	258000000	0.716894
chr3	258000001	260000000	0.725448
chr3	260000001	262000000	0.6433495
chr3	262000001	264000000	0.7498265
chr3	264000001	266000000	0.7243245
chr3	266000001	268000000	0.6777445
chr3	268000001	270000000	0.686263
chr3	270000001	272000000	0.7252175
chr3	272000001	274000000	0.6506105
chr3	274000001	276000000	0.6599675
chr3	276000001	278000000	0.668205
chr3	278000001	280000000	0.6223465
chr3	280000001	282000000	0.6496655
chr3	282000001	284000000	0.6761035
chr3	284000001	286000000	0.6938205
chr3	286000001	288000000	0.64872
chr3	288000001	290000000	0.605809
chr3	290000001	292000000	0.620816
chr3	292000001	294000000	0.6445995
chr3	294000001	296000000	0.726415
chr3	296000001	298000000	0.6449045
chr3	298000001	300000000	0.6712165
chr3	300000001	302000000	0.707456
chr3	302000001	304000000	0.6753055
chr3	304000001	306000000	0.57937
chr3	306000001	308000000	0.6134165
chr3	308000001	310000000	0.6837655
chr3	310000001	312000000	0.6823305
chr3	312000001	314000000	0.649503
chr3	314000001	316000000	0.6016445
chr3	316000001	318000000	0.640563
chr3	318000001	320000000	0.672186
chr3	320000001	322000000	0.72046
chr3	322000001	324000000	0.70727
chr3	324000001	326000000	0.666221
chr3	326000001	328000000	0.6411295
chr3	328000001	330000000	0.677321
chr3	330000001	332000000	0.6702045
chr3	332000001	334000000	0.684892
chr3	334000001	336000000	0.6088505
chr3	336000001	338000000	0.6573065
chr3	338000001	340000000	0.5696
chr3	340000001	342000000	0.687463
chr3	342000001	344000000	0.651017
chr3	344000001	346000000	0.6263855
chr3	346000001	348000000	0.641848
chr3	348000001	348886128	0.2865855
chr4	1	2000000	0.7037045
chr4	2000001	4000000	0.783967
chr4	4000001	6000000	0.780329
chr4	6000001	8000000	0.786911
chr4	8000001	10000000	0.7594585
chr4	10000001	12000000	0.739772
chr4	12000001	14000000	0.7895955
chr4	14000001	16000000	0.818911
chr4	16000001	18000000	0.7990145
chr4	18000001	20000000	0.8438165
chr4	20000001	22000000	0.8093795
chr4	22000001	24000000	0.776092
chr4	24000001	26000000	0.781263
chr4	26000001	28000000	0.7929945
chr4	28000001	30000000	0.7871065
chr4	30000001	32000000	0.7852665
chr4	32000001	34000000	0.7768495
chr4	34000001	36000000	0.7708085
chr4	36000001	38000000	0.749726
chr4	38000001	40000000	0.8313665
chr4	40000001	42000000	0.74024
chr4	42000001	44000000	0.809347
chr4	44000001	46000000	0.825009
chr4	46000001	48000000	0.7988925
chr4	48000001	50000000	0.794877
chr4	50000001	52000000	0.780206
chr4	52000001	54000000	0.864149
chr4	54000001	56000000	0.8419135
chr4	56000001	58000000	0.8950625
chr4	58000001	60000000	0.8525575
chr4	60000001	62000000	0.8324925
chr4	62000001	64000000	0.5869105
chr4	64000001	66000000	0.7299495
chr4	66000001	68000000	0.663836
chr4	68000001	70000000	0.860299
chr4	70000001	72000000	0.850714
chr4	72000001	74000000	0.865231
chr4	74000001	76000000	0.872467
chr4	76000001	78000000	0.846375
chr4	78000001	80000000	0.8719875
chr4	80000001	82000000	0.8691905
chr4	82000001	84000000	0.869919
chr4	84000001	86000000	0.8688345
chr4	86000001	88000000	0.7811405
chr4	88000001	90000000	0.7995635
chr4	90000001	92000000	0.8693275
chr4	92000001	94000000	0.8077505
chr4	94000001	96000000	0.7765305
chr4	96000001	98000000	0.806882
chr4	98000001	100000000	0.848979
chr4	100000001	102000000	0.821477
chr4	102000001	104000000	0.8035395
chr4	104000001	106000000	0.8182475
chr4	106000001	108000000	0.839532
chr4	108000001	110000000	0.8417815
chr4	110000001	112000000	0.9155565
chr4	112000001	114000000	0.7907825
chr4	114000001	116000000	0.7964735
chr4	116000001	118000000	0.766994
chr4	118000001	120000000	0.820293
chr4	120000001	122000000	0.797631
chr4	122000001	124000000	0.823713
chr4	124000001	126000000	0.8457035
chr4	126000001	128000000	0.831279
chr4	128000001	130000000	0.821324
chr4	130000001	132000000	0.7859615
chr4	132000001	134000000	0.7602305
chr4	134000001	136000000	0.854534
chr4	136000001	138000000	0.8218155
chr4	138000001	140000000	0.806473
chr4	140000001	142000000	0.785451
chr4	142000001	144000000	0.808735
chr4	144000001	146000000	0.7794835
chr4	146000001	148000000	0.8067205
chr4	148000001	150000000	0.781468
chr4	150000001	152000000	0.8156765
chr4	152000001	154000000	0.868874
chr4	154000001	156000000	0.8212
chr4	156000001	158000000	0.8462155
chr4	158000001	160000000	0.7856805
chr4	160000001	162000000	0.8252935
chr4	162000001	164000000	0.7979925
chr4	164000001	166000000	0.862244
chr4	166000001	168000000	0.805234
chr4	168000001	170000000	0.7650425
chr4	170000001	172000000	0.800108
chr4	172000001	174000000	0.7967435
chr4	174000001	176000000	0.7545165
chr4	176000001	178000000	0.8206365
chr4	178000001	180000000	0.735344
chr4	180000001	182000000	0.82201
chr4	182000001	184000000	0.7359005
chr4	184000001	186000000	0.8134025
chr4	186000001	188000000	0.786023
chr4	188000001	190000000	0.775294
chr4	190000001	192000000	0.8460545
chr4	192000001	194000000	0.8061585
chr4	194000001	196000000	0.8567865
chr4	196000001	198000000	0.7528845
chr4	198000001	200000000	0.7957125
chr4	200000001	202000000	0.7571945
chr4	202000001	204000000	0.791476
chr4	204000001	206000000	0.807826
chr4	206000001	208000000	0.7699405
chr4	208000001	210000000	0.744617
chr4	210000001	212000000	0.734843
chr4	212000001	214000000	0.9255815
chr4	214000001	216000000	0.8782955
chr4	216000001	218000000	0.77386
chr4	218000001	220000000	0.7363045
chr4	220000001	222000000	0.747007
chr4	222000001	224000000	0.7122415
chr4	224000001	226000000	0.704047
chr4	226000001	228000000	0.781025
chr4	228000001	230000000	0.7677595
chr4	230000001	232000000	0.777289
chr4	232000001	234000000	0.633245
chr4	234000001	236000000	0.772494
chr4	236000001	238000000	0.7698075
chr4	238000001	240000000	0.7967715
chr4	240000001	242000000	0.7490305
chr4	242000001	244000000	0.818221
chr4	244000001	246000000	0.744576
chr4	246000001	248000000	0.6907135
chr4	248000001	250000000	0.694455
chr4	250000001	252000000	0.7365395
chr4	252000001	254000000	0.760347
chr4	254000001	256000000	0.7408985
chr4	256000001	258000000	0.7761075
chr4	258000001	260000000	0.7714935
chr4	260000001	262000000	0.7190105
chr4	262000001	264000000	0.698672
chr4	264000001	266000000	0.651125
chr4	266000001	268000000	0.6772815
chr4	268000001	270000000	0.7279415
chr4	270000001	272000000	0.6544715
chr4	272000001	274000000	0.676279
chr4	274000001	276000000	0.6861615
chr4	276000001	278000000	0.6899045
chr4	278000001	280000000	0.694969
chr4	280000001	282000000	0.7278595
chr4	282000001	284000000	0.708565
chr4	284000001	286000000	0.641758
chr4	286000001	288000000	0.66671
chr4	288000001	290000000	0.620203
chr4	290000001	292000000	0.625101
chr4	292000001	294000000	0.6273935
chr4	294000001	296000000	0.6228005
chr4	296000001	298000000	0.6169455
chr4	298000001	300000000	0.6705105
chr4	300000001	302000000	0.6506955
chr4	302000001	304000000	0.625446
chr4	304000001	306000000	0.5542915
chr4	306000001	308000000	0.559143
chr4	308000001	310000000	0.607133
chr4	310000001	312000000	0.5776945
chr4	312000001	314000000	0.553041
chr4	314000001	316000000	0.557249
chr4	316000001	318000000	0.598954
chr4	318000001	320000000	0.59626
chr4	320000001	322000000	0.604028
chr4	322000001	324000000	0.684796
chr4	324000001	326000000	0.6003505
chr4	326000001	328000000	0.625801
chr4	328000001	329411710	0.417582
chr5	1	2000000	0.688282
chr5	2000001	4000000	0.7321375
chr5	4000001	6000000	0.668556
chr5	6000001	8000000	0.766191
chr5	8000001	10000000	0.6871715
chr5	10000001	12000000	0.745382
chr5	12000001	14000000	0.718916
chr5	14000001	16000000	0.662536
chr5	16000001	18000000	0.745394
chr5	18000001	20000000	0.655659
chr5	20000001	22000000	0.753077
chr5	22000001	24000000	0.756383
chr5	24000001	26000000	0.783931
chr5	26000001	28000000	0.7230345
chr5	28000001	30000000	0.7541175
chr5	30000001	32000000	0.7548505
chr5	32000001	34000000	0.7057705
chr5	34000001	36000000	0.7200715
chr5	36000001	38000000	0.7627165
chr5	38000001	40000000	0.6651135
chr5	40000001	42000000	0.775332
chr5	42000001	44000000	0.755859
chr5	44000001	46000000	0.631351
chr5	46000001	48000000	0.685856
chr5	48000001	50000000	0.7250815
chr5	50000001	52000000	0.7303675
chr5	52000001	54000000	0.75217
chr5	54000001	56000000	0.683428
chr5	56000001	58000000	0.81947
chr5	58000001	60000000	0.8467345
chr5	60000001	62000000	0.8124695
chr5	62000001	64000000	0.86899
chr5	64000001	66000000	0.8079155
chr5	66000001	68000000	0.745539
chr5	68000001	70000000	0.847254
chr5	70000001	72000000	0.784684
chr5	72000001	74000000	0.800936
chr5	74000001	76000000	0.814081
chr5	76000001	78000000	0.7563925
chr5	78000001	80000000	0.783504
chr5	80000001	82000000	0.7860715
chr5	82000001	84000000	0.805498
chr5	84000001	86000000	0.8191535
chr5	86000001	88000000	0.7719215
chr5	88000001	90000000	0.810269
chr5	90000001	92000000	0.7820575
chr5	92000001	94000000	0.797056
chr5	94000001	96000000	0.818264
chr5	96000001	98000000	0.8108225
chr5	98000001	100000000	0.8035065
chr5	100000001	102000000	0.838548
chr5	102000001	104000000	0.8012185
chr5	104000001	106000000	0.8157935
chr5	106000001	108000000	0.8295885
chr5	108000001	110000000	0.835214
chr5	110000001	112000000	0.8009735
chr5	112000001	114000000	0.801006
chr5	114000001	116000000	0.7807645
chr5	116000001	118000000	0.807297
chr5	118000001	120000000	0.8118145
chr5	120000001	122000000	0.840413
chr5	122000001	124000000	0.835345
chr5	124000001	126000000	0.8485525
chr5	126000001	128000000	0.8147065
chr5	128000001	130000000	0.7872145
chr5	130000001	132000000	0.79179
chr5	132000001	134000000	0.7890665
chr5	134000001	136000000	0.7911595
chr5	136000001	138000000	0.770185
chr5	138000001	140000000	0.7725655
chr5	140000001	142000000	0.8443325
chr5	142000001	144000000	0.827332
chr5	144000001	146000000	0.830764
chr5	146000001	148000000	0.8047605
chr5	148000001	150000000	0.791588
chr5	150000001	152000000	0.7692565
chr5	152000001	154000000	0.8365515
chr5	154000001	156000000	0.805223
chr5	156000001	158000000	0.828051
chr5	158000001	160000000	0.795123
chr5	160000001	162000000	0.7806075
chr5	162000001	164000000	0.8354525
chr5	164000001	166000000	0.795235
chr5	166000001	168000000	0.8240215
chr5	168000001	170000000	0.797948
chr5	170000001	172000000	0.8865915
chr5	172000001	174000000	0.886352
chr5	174000001	176000000	0.892489
chr5	176000001	178000000	0.8233535
chr5	178000001	180000000	0.814305
chr5	180000001	182000000	0.818816
chr5	182000001	184000000	0.771988
chr5	184000001	186000000	0.771707
chr5	186000001	188000000	0.7998145
chr5	188000001	190000000	0.827251
chr5	190000001	192000000	0.7707035
chr5	192000001	194000000	0.8450605
chr5	194000001	196000000	0.8172145
chr5	196000001	198000000	0.744402
chr5	198000001	200000000	0.7974825
chr5	200000001	202000000	0.8312635
chr5	202000001	204000000	0.8194215
chr5	204000001	206000000	0.8210535
chr5	206000001	208000000	0.6383805
chr5	208000001	210000000	0.7943145
chr5	210000001	212000000	0.7518975
chr5	212000001	214000000	0.796919
chr5	214000001	216000000	0.7871975
chr5	216000001	218000000	0.7924925
chr5	218000001	220000000	0.7934245
chr5	220000001	222000000	0.821555
chr5	222000001	224000000	0.808261
chr5	224000001	226000000	0.8230075
chr5	226000001	228000000	0.8095835
chr5	228000001	230000000	0.764902
chr5	230000001	232000000	0.7679535
chr5	232000001	234000000	0.8300175
chr5	234000001	236000000	0.8647965
chr5	236000001	238000000	0.845113
chr5	238000001	240000000	0.767673
chr5	240000001	242000000	0.7846175
chr5	242000001	244000000	0.782982
chr5	244000001	246000000	0.821282
chr5	246000001	248000000	0.824355
chr5	248000001	250000000	0.842413
chr5	250000001	252000000	0.843997
chr5	252000001	254000000	0.8135405
chr5	254000001	256000000	0.740116
chr5	256000001	258000000	0.745672
chr5	258000001	260000000	0.7740425
chr5	260000001	262000000	0.7770625
chr5	262000001	264000000	0.7614405
chr5	264000001	266000000	0.7868545
chr5	266000001	268000000	0.738003
chr5	268000001	270000000	0.6326955
chr5	270000001	272000000	0.656707
chr5	272000001	274000000	0.806428
chr5	274000001	276000000	0.788495
chr5	276000001	278000000	0.7770785
chr5	278000001	280000000	0.740818
chr5	280000001	282000000	0.7122185
chr5	282000001	284000000	0.678523
chr5	284000001	286000000	0.6770225
chr5	286000001	288000000	0.667063
chr5	288000001	290000000	0.6857965
chr5	290000001	292000000	0.7327035
chr5	292000001	294000000	0.7532165
chr5	294000001	294845148	0.2857005
chr6	1	2000000	0.841619
chr6	2000001	4000000	0.800155
chr6	4000001	6000000	0.7885795
chr6	6000001	8000000	0.8343155
chr6	8000001	10000000	0.8122035
chr6	10000001	12000000	0.8775305
chr6	12000001	14000000	0.814947
chr6	14000001	16000000	0.8047645
chr6	16000001	18000000	0.828625
chr6	18000001	20000000	0.862899
chr6	20000001	22000000	0.8604415
chr6	22000001	24000000	0.850179
chr6	24000001	26000000	0.7965475
chr6	26000001	28000000	0.883408
chr6	28000001	30000000	0.894272
chr6	30000001	32000000	0.843846
chr6	32000001	34000000	0.82171
chr6	34000001	36000000	0.83347
chr6	36000001	38000000	0.7916875
chr6	38000001	40000000	0.7553125
chr6	40000001	42000000	0.859439
chr6	42000001	44000000	0.7391255
chr6	44000001	46000000	0.80076
chr6	46000001	48000000	0.77613
chr6	48000001	50000000	0.8616035
chr6	50000001	52000000	0.7983105
chr6	52000001	54000000	0.8195625
chr6	54000001	56000000	0.7667065
chr6	56000001	58000000	0.8089745
chr6	58000001	60000000	0.8510835
chr6	60000001	62000000	0.867171
chr6	62000001	64000000	0.8445885
chr6	64000001	66000000	0.7971555
chr6	66000001	68000000	0.76265
chr6	68000001	70000000	0.8281895
chr6	70000001	72000000	0.794329
chr6	72000001	74000000	0.8182575
chr6	74000001	76000000	0.8185125
chr6	76000001	78000000	0.8360475
chr6	78000001	80000000	0.810893
chr6	80000001	82000000	0.8394055
chr6	82000001	84000000	0.8574025
chr6	84000001	86000000	0.835257
chr6	86000001	88000000	0.7973325
chr6	88000001	90000000	0.8137575
chr6	90000001	92000000	0.8112
chr6	92000001	94000000	0.7890245
chr6	94000001	96000000	0.75803
chr6	96000001	98000000	0.8008025
chr6	98000001	100000000	0.7877515
chr6	100000001	102000000	0.801664
chr6	102000001	104000000	0.860965
chr6	104000001	106000000	0.8115125
chr6	106000001	108000000	0.817516
chr6	108000001	110000000	0.7881535
chr6	110000001	112000000	0.8006945
chr6	112000001	114000000	0.792882
chr6	114000001	116000000	0.807204
chr6	116000001	118000000	0.856146
chr6	118000001	120000000	0.8052325
chr6	120000001	122000000	0.820458
chr6	122000001	124000000	0.729487
chr6	124000001	126000000	0.8432605
chr6	126000001	128000000	0.786384
chr6	128000001	130000000	0.7961945
chr6	130000001	132000000	0.7550135
chr6	132000001	134000000	0.8451035
chr6	134000001	136000000	0.7823945
chr6	136000001	138000000	0.795733
chr6	138000001	140000000	0.767947
chr6	140000001	142000000	0.753658
chr6	142000001	144000000	0.7908205
chr6	144000001	146000000	0.7810885
chr6	146000001	148000000	0.8398665
chr6	148000001	150000000	0.775105
chr6	150000001	152000000	0.7869535
chr6	152000001	154000000	0.836142
chr6	154000001	156000000	0.762079
chr6	156000001	158000000	0.8142185
chr6	158000001	160000000	0.805188
chr6	160000001	162000000	0.773784
chr6	162000001	164000000	0.7737805
chr6	164000001	166000000	0.792538
chr6	166000001	168000000	0.761378
chr6	168000001	170000000	0.768908
chr6	170000001	172000000	0.779592
chr6	172000001	174000000	0.799109
chr6	174000001	176000000	0.794742
chr6	176000001	178000000	0.735995
chr6	178000001	180000000	0.711327
chr6	180000001	182000000	0.757213
chr6	182000001	184000000	0.760979
chr6	184000001	186000000	0.76918
chr6	186000001	188000000	0.759847
chr6	188000001	190000000	0.7700425
chr6	190000001	192000000	0.76973
chr6	192000001	194000000	0.7921795
chr6	194000001	196000000	0.7812485
chr6	196000001	198000000	0.7456305
chr6	198000001	200000000	0.7110805
chr6	200000001	202000000	0.7356175
chr6	202000001	204000000	0.724313
chr6	204000001	206000000	0.792254
chr6	206000001	208000000	0.755074
chr6	208000001	210000000	0.801726
chr6	210000001	212000000	0.747198
chr6	212000001	214000000	0.7784615
chr6	214000001	216000000	0.787726
chr6	216000001	218000000	0.7376605
chr6	218000001	220000000	0.6789565
chr6	220000001	222000000	0.678283
chr6	222000001	224000000	0.57939
chr6	224000001	226000000	0.664902
chr6	226000001	228000000	0.6220565
chr6	228000001	230000000	0.6353965
chr6	230000001	232000000	0.6666355
chr6	232000001	234000000	0.60892
chr6	234000001	236000000	0.551983
chr6	236000001	238000000	0.568405
chr6	238000001	240000000	0.5553945
chr6	240000001	242000000	0.5833945
chr6	242000001	244000000	0.5565705
chr6	244000001	246000000	0.590916
chr6	246000001	248000000	0.623429
chr6	248000001	250000000	0.622773
chr6	250000001	252000000	0.519568
chr6	252000001	254000000	0.545225
chr6	254000001	256000000	0.53097
chr6	256000001	258000000	0.634828
chr6	258000001	260000000	0.5970045
chr6	260000001	262000000	0.555953
chr6	262000001	264000000	0.4896655
chr6	264000001	266000000	0.5692385
chr6	266000001	268000000	0.603221
chr6	268000001	270000000	0.542871
chr6	270000001	272000000	0.512027
chr6	272000001	274000000	0.6636955
chr6	274000001	276000000	0.645828
chr6	276000001	278000000	0.622948
chr6	278000001	280000000	0.6353275
chr6	280000001	282000000	0.6627655
chr6	282000001	284000000	0.6703205
chr6	284000001	286000000	0.6210685
chr6	286000001	287259938	0.426474
chr7	1	2000000	0.8165195
chr7	2000001	4000000	0.7730615
chr7	4000001	6000000	0.725456
chr7	6000001	8000000	0.750591
chr7	8000001	10000000	0.784392
chr7	10000001	12000000	0.674148
chr7	12000001	14000000	0.8150265
chr7	14000001	16000000	0.7652045
chr7	16000001	18000000	0.729297
chr7	18000001	20000000	0.667588
chr7	20000001	22000000	0.6131705
chr7	22000001	24000000	0.594913
chr7	24000001	26000000	0.5897605
chr7	26000001	28000000	0.571129
chr7	28000001	30000000	0.5745795
chr7	30000001	32000000	0.6049445
chr7	32000001	34000000	0.7245955
chr7	34000001	36000000	0.8171645
chr7	36000001	38000000	0.8046035
chr7	38000001	40000000	0.8218705
chr7	40000001	42000000	0.807062
chr7	42000001	44000000	0.8461715
chr7	44000001	46000000	0.7935035
chr7	46000001	48000000	0.7204605
chr7	48000001	50000000	0.70836
chr7	50000001	52000000	0.5740765
chr7	52000001	54000000	0.7249375
chr7	54000001	56000000	0.7238645
chr7	56000001	58000000	0.6342795
chr7	58000001	60000000	0.705628
chr7	60000001	62000000	0.6502315
chr7	62000001	64000000	0.5575335
chr7	64000001	66000000	0.5296365
chr7	66000001	68000000	0.628026
chr7	68000001	70000000	0.5598135
chr7	70000001	72000000	0.600373
chr7	72000001	74000000	0.569919
chr7	74000001	76000000	0.602418
chr7	76000001	78000000	0.6513965
chr7	78000001	80000000	0.750339
chr7	80000001	82000000	0.8362865
chr7	82000001	84000000	0.8001305
chr7	84000001	86000000	0.830393
chr7	86000001	88000000	0.762671
chr7	88000001	90000000	0.80185
chr7	90000001	92000000	0.7739155
chr7	92000001	94000000	0.827376
chr7	94000001	96000000	0.7884415
chr7	96000001	98000000	0.7967555
chr7	98000001	100000000	0.828034
chr7	100000001	102000000	0.836282
chr7	102000001	104000000	0.9169125
chr7	104000001	106000000	0.85318
chr7	106000001	108000000	0.844635
chr7	108000001	110000000	0.69951
chr7	110000001	112000000	0.721805
chr7	112000001	114000000	0.793795
chr7	114000001	116000000	0.9128445
chr7	116000001	118000000	0.8311465
chr7	118000001	120000000	0.854606
chr7	120000001	122000000	0.8228565
chr7	122000001	124000000	0.8308865
chr7	124000001	126000000	0.807955
chr7	126000001	128000000	0.8399425
chr7	128000001	130000000	0.7898585
chr7	130000001	132000000	0.8464885
chr7	132000001	134000000	0.816642
chr7	134000001	136000000	0.8459175
chr7	136000001	138000000	0.7779995
chr7	138000001	140000000	0.8249555
chr7	140000001	142000000	0.84659
chr7	142000001	144000000	0.826411
chr7	144000001	146000000	0.8143335
chr7	146000001	148000000	0.791482
chr7	148000001	150000000	0.826632
chr7	150000001	152000000	0.8331495
chr7	152000001	154000000	0.845897
chr7	154000001	156000000	0.7678105
chr7	156000001	158000000	0.7887905
chr7	158000001	160000000	0.7830725
chr7	160000001	162000000	0.827245
chr7	162000001	164000000	0.8002245
chr7	164000001	166000000	0.8502705
chr7	166000001	168000000	0.7646385
chr7	168000001	170000000	0.8209465
chr7	170000001	172000000	0.8331975
chr7	172000001	174000000	0.812179
chr7	174000001	176000000	0.784323
chr7	176000001	178000000	0.7636105
chr7	178000001	180000000	0.8254355
chr7	180000001	182000000	0.7703045
chr7	182000001	184000000	0.785827
chr7	184000001	186000000	0.7698495
chr7	186000001	188000000	0.75546
chr7	188000001	190000000	0.7726145
chr7	190000001	192000000	0.7683635
chr7	192000001	194000000	0.7810225
chr7	194000001	196000000	0.7965775
chr7	196000001	198000000	0.7731455
chr7	198000001	200000000	0.7662135
chr7	200000001	202000000	0.755733
chr7	202000001	204000000	0.788843
chr7	204000001	206000000	0.786839
chr7	206000001	208000000	0.7828155
chr7	208000001	210000000	0.7387375
chr7	210000001	212000000	0.729528
chr7	212000001	214000000	0.758255
chr7	214000001	216000000	0.742512
chr7	216000001	218000000	0.7119725
chr7	218000001	220000000	0.734878
chr7	220000001	222000000	0.723639
chr7	222000001	224000000	0.7491895
chr7	224000001	226000000	0.6592915
chr7	226000001	228000000	0.68853
chr7	228000001	230000000	0.712948
chr7	230000001	232000000	0.704051
chr7	232000001	234000000	0.7060905
chr7	234000001	236000000	0.7579195
chr7	236000001	238000000	0.7176835
chr7	238000001	240000000	0.698273
chr7	240000001	242000000	0.7000695
chr7	242000001	244000000	0.711738
chr7	244000001	246000000	0.6892145
chr7	246000001	248000000	0.674524
chr7	248000001	250000000	0.677176
chr7	250000001	252000000	0.6756315
chr7	252000001	254000000	0.707767
chr7	254000001	256000000	0.67535
chr7	256000001	256729468	0.269838
ups_1	1	2000000	0.5798585
ups_1	2000001	4000000	0.5387815
ups_1	4000001	6000000	0.5983115
ups_1	6000001	8000000	0.6556425
ups_1	8000001	10000000	0.633801
ups_1	10000001	12000000	0.6220085
ups_1	12000001	14000000	0.6813425
ups_1	14000001	16000000	0.679118
ups_1	16000001	18000000	0.6987895
ups_1	18000001	20000000	0.5865335
ups_1	20000001	22000000	0.5893535
ups_1	22000001	24000000	0.664902
ups_1	24000001	26000000	0.7608195
ups_1	26000001	28000000	0.7880285
ups_1	28000001	30000000	0.7009475
ups_1	30000001	32000000	0.70212
ups_1	32000001	34000000	0.715029
ups_1	34000001	35188914	0.430136
ups_2	1	2000000	0.665164
ups_2	2000001	4000000	0.696356
ups_2	4000001	6000000	0.616104
ups_2	6000001	8000000	0.662346
ups_2	8000001	10000000	0.638643
ups_2	10000001	12000000	0.6635965
ups_2	12000001	14000000	0.6717005
ups_2	14000001	16000000	0.66474
ups_2	16000001	18000000	0.6771475
ups_2	18000001	20000000	0.69426
ups_2	20000001	22000000	0.643649
ups_2	22000001	24000000	0.674414
ups_2	24000001	26000000	0.675156
ups_2	26000001	28000000	0.6488755
ups_2	28000001	30000000	0.664312
ups_2	30000001	32000000	0.663394
ups_2	32000001	33612690	0.4810315
ups_3	1	2000000	0.7016945
ups_3	2000001	4000000	0.750001
ups_3	4000001	6000000	0.7022745
ups_3	6000001	8000000	0.7632085
ups_3	8000001	10000000	0.762854
ups_3	10000001	12000000	0.7642875
ups_3	12000001	14000000	0.762473
ups_3	14000001	16000000	0.786838
ups_3	16000001	18000000	0.7581175
ups_3	18000001	20000000	0.755539
ups_3	20000001	22000000	0.7996075
ups_3	22000001	24000000	0.861276
ups_3	24000001	26000000	0.80211
ups_3	26000001	28000000	0.8099225
ups_3	28000001	30000000	0.8460965
ups_3	30000001	32000000	0.82637
ups_3	32000001	32025039	0.002459
ups_4	1	2000000	0.7397385
ups_4	2000001	4000000	0.738288
ups_4	4000001	6000000	0.7800825
ups_4	6000001	8000000	0.7980435
ups_4	8000001	10000000	0.7530655
ups_4	10000001	12000000	0.7521725
ups_4	12000001	14000000	0.7459405
ups_4	14000001	16000000	0.826909
ups_4	16000001	18000000	0.87622
ups_4	18000001	19166956	0.502252
ups_5	1	2000000	0.679952
ups_5	2000001	4000000	0.621782
ups_5	4000001	6000000	0.6516875
ups_5	6000001	8000000	0.6080265
ups_5	8000001	10000000	0.6470735
ups_5	10000001	12000000	0.72465
ups_5	12000001	14000000	0.646679
ups_5	14000001	16000000	0.658008
ups_5	16000001	18000000	0.654939
ups_5	18000001	19159778	0.374487
ups_6	1	2000000	0.5916615
ups_6	2000001	4000000	0.573477
ups_6	4000001	6000000	0.6012655
ups_6	6000001	8000000	0.557284
ups_6	8000001	10000000	0.5143955
ups_6	10000001	12000000	0.533486
ups_6	12000001	14000000	0.614349
ups_6	14000001	16000000	0.5671085
ups_6	16000001	18000000	0.605087
ups_6	18000001	18050877	0.0162515
ups_7	1	2000000	0.6750375
ups_7	2000001	4000000	0.673769
ups_7	4000001	6000000	0.6363555
ups_7	6000001	8000000	0.644071
ups_7	8000001	10000000	0.70524
ups_7	10000001	12000000	0.6403965
ups_7	12000001	14000000	0.6117835
ups_7	14000001	16000000	0.6354625
ups_7	16000001	16629296	0.196804
ups_8	1	2000000	0.7606895
ups_8	2000001	4000000	0.758028
ups_8	4000001	6000000	0.760446
ups_8	6000001	8000000	0.6728265
ups_8	8000001	10000000	0.770463
ups_8	10000001	12000000	0.7345305
ups_8	12000001	14000000	0.7745255
ups_8	14000001	15953477	0.702039
ups_9	1	2000000	0.596305
ups_9	2000001	4000000	0.7212515
ups_9	4000001	6000000	0.6786475
ups_9	6000001	8000000	0.7167045
ups_9	8000001	10000000	0.7714875
ups_9	10000001	12000000	0.802005
ups_9	12000001	14000000	0.778791
ups_9	14000001	14723694	0.2862935
ups_10	1	2000000	0.7785615
ups_10	2000001	4000000	0.6870575
ups_10	4000001	6000000	0.6906755
ups_10	6000001	8000000	0.659253
ups_10	8000001	10000000	0.6535235
ups_10	10000001	12000000	0.639617
ups_10	12000001	14000000	0.624492
ups_10	14000001	14259085	0.1009525
ups_11	1	2000000	0.6961795
ups_11	2000001	4000000	0.641061
ups_11	4000001	6000000	0.618954
ups_11	6000001	8000000	0.595038
ups_11	8000001	10000000	0.523099
ups_11	10000001	12000000	0.5653745
ups_11	12000001	12049713	0.007949
ups_12	1	2000000	0.84455
ups_12	2000001	4000000	0.799177
ups_12	4000001	6000000	0.785188
ups_12	6000001	8000000	0.8423405
ups_12	8000001	10000000	0.801196
ups_12	10000001	10650276	0.281005
ups_13	1	2000000	0.674311
ups_13	2000001	4000000	0.6986235
ups_13	4000001	6000000	0.7789145
ups_13	6000001	8000000	0.698307
ups_13	8000001	10000000	0.5900405
ups_13	10000001	10027038	0.0081565
ups_14	1	2000000	0.6609665
ups_14	2000001	4000000	0.5651215
ups_14	4000001	6000000	0.670795
ups_14	6000001	8000000	0.6133365
ups_14	8000001	9656112	0.6031155
ups_15	1	2000000	0.7960485
ups_15	2000001	4000000	0.7386745
ups_15	4000001	6000000	0.7798955
ups_15	6000001	8000000	0.773636
ups_15	8000001	9335105	0.525885
ups_16	1	2000000	0.7400665
ups_16	2000001	4000000	0.7121985
ups_16	4000001	6000000	0.718545
ups_16	6000001	8000000	0.7349575
ups_16	8000001	9222134	0.4909505
ups_17	1	2000000	0.690576
ups_17	2000001	4000000	0.742757
ups_17	4000001	6000000	0.7414485
ups_17	6000001	6322367	0.1295585
ups_18	1	2000000	0.8047755
ups_18	2000001	4000000	0.77997
ups_18	4000001	4625842	0.2369185
ups_19	1	2000000	0.652
ups_19	2000001	3599600	0.495239
ups_20	1	1259000	0.307177
ups_21	1	878151	0.3843815
ups_22	1	725753	0.3263795
ups_23	1	711000	0.164276
ups_24	1	619613	0.1851175
ups_25	1	596500	0.194205
ups_26	1	561499	0.2378745
ups_27	1	507982	0.2002935
ups_28	1	491702	0.152232
ups_29	1	480500	0.192831
ups_30	1	401977	0.042148
ups_31	1	384000	0.1244605
ups_32	1	379000	0.131494
ups_33	1	289500	0.0422635
ups_34	1	271844	0.093826
ups_35	1	249000	0.0548355
ups_36	1	237000	0.0951965
ups_37	1	234000	0.110001
ups_38	1	196000	0.037137
ups_39	1	193000	0.0569965
ups_40	1	173000	0.0586535
ups_41	1	165133	0.079233
ups_42	1	154823	0.0302835
ups_43	1	151435	0.021432
ups_44	1	147000	0.022009
ups_45	1	143477	0.031727
ups_46	1	127000	0.0143925
ups_47	1	124454	0.0367675
ups_48	1	121000	0.0155725
ups_49	1	119000	0.025834
ups_50	1	103432	0.050997
ups_51	1	97000	0.0294655
ups_52	1	93000	0.0232965
ups_53	1	89817	0.017345
ups_54	1	88000	0.0150405
ups_55	1	86000	0.020508
ups_56	1	83000	0.020954
ups_57	1	83000	0.006538
ups_58	1	79000	0.0365525
ups_59	1	72000	0.012615
ups_60	1	71000	0.0266215
ups_61	1	70000	0.019123
ups_62	1	65000	0.0142825
ups_63	1	64000	0.020992
ups_64	1	59652	0.015813
ups_65	1	50765	0.0149505
ups_66	1	50594	0.025052
ups_67	1	49000	0.004734
ups_68	1	45000	0.013265
ups_69	1	43301	0.020356
ups_70	1	43000	0.008008
ups_71	1	43000	0.0055505
ups_72	1	42000	0.0170605
ups_73	1	40713	0.014222
ups_74	1	38925	0.0087285
ups_75	1	38000	0.003423
ups_76	1	37887	0.0124045
ups_77	1	37486	0.0060465
ups_78	1	37000	0.007971
ups_79	1	35000	0.001895
ups_80	1	34957	0.015823
ups_81	1	34000	0.014433
ups_82	1	34000	0.016053
ups_83	1	33179	0.013807
ups_84	1	33000	0.009381
ups_85	1	33000	0.0084655
ups_86	1	32000	0.0087585
ups_87	1	30815	0.0115825
ups_88	1	29000	0.012196
ups_89	1	26000	0.0059465
ups_90	1	24000	0.0053665
ups_91	1	23000	0.002205
ups_92	1	23000	0.009854
ups_93	1	21879	0.002263
ups_94	1	21000	0.003858
ups_95	1	21000	0.0028305
ups_96	1	21000	0.007964
ups_97	1	21000	0.0044975
ups_98	1	20536	0.009574
ups_99	1	20078	0.0056255
ups_100	1	20000	0.0095795
ups_101	1	19565	0.00471
ups_102	1	19399	0.0093735
ups_103	1	19043	0.0093805
ups_104	1	18787	0.009082
ups_105	1	18694	0.001082
ups_106	1	18335	0.0048795
ups_107	1	18000	0.007789
ups_108	1	18000	0.006548
ups_109	1	18000	0.004385
ups_110	1	17000	0.0043645
ups_111	1	16554	0.001539
ups_112	1	16000	0.006999
ups_113	1	16000	0.00351
ups_114	1	16000	0.0042185
ups_115	1	16000	0.0063205
ups_116	1	15914	0.0056675
ups_117	1	15000	0.0032915
ups_118	1	15000	0.0074435
ups_119	1	14315	0.003194
ups_120	1	14165	0.002899
ups_121	1	14000	0.006993
ups_122	1	14000	0.0026355
ups_123	1	13154	0.0065735
ups_124	1	13000	0.006095
ups_125	1	12695	0.0063205
ups_126	1	11000	0.0046715
ups_127	1	10000	0.004339
ups_128	1	10000	0.00454
ups_129	1	10000	0.004923
ups_130	1	10000	0.0047285
ups_131	1	9158	0.0002215
ups_132	1	9000	0.0019765
ups_133	1	8678	0.003689
ups_134	1	8164	0.0026655
ups_135	1	8000	0.0016665
ups_136	1	7900	0.003948
ups_137	1	7535	0.000828
ups_138	1	7441	0.002217
ups_139	1	7000	0.001528
ups_140	1	6957	0.003477
ups_141	1	6635	0.002932
ups_142	1	6060	0.0030245
ups_143	1	5860	0.0029265
ups_144	1	5788	0.002692
ups_145	1	5521	0.00276
ups_146	1	5235	0.001997
ups_147	1	5086	0.0020605
ups_148	1	5000	0.0019405
ups_149	1	5000	0.0024985
ups_150	1	4588	0.0022935
ups_151	1	4446	0.0002875
ups_152	1	3633	0.0007315
ups_153	1	3568	0.0014405
ups_154	1	3402	0.001683
ups_155	1	3283	0.0016405
ups_156	1	3124	0.0015595
ups_157	1	3117	0.0013915
ups_158	1	3062	0.0015295
ups_159	1	3000	0.0014985
ups_160	1	3000	0.0013575
ups_161	1	2969	0.0014835
ups_162	1	2642	0.0013175
ups_163	1	2465	0.000699
ups_164	1	2440	0.001219
ups_165	1	2411	0.0012005
ups_166	1	2291	0.001145
ups_167	1	2267	0.0011065
ups_168	1	2134	0.0010425
ups_169	1	2122	0.0010605
ups_170	1	2000	0.000746
ups_171	1	2000	0.0009975
ups_172	1	2000	0.000734
ups_173	1	2000	0.0007115
ups_174	1	2000	0.0005835
ups_175	1	2000	0.0002255
ups_176	1	2000	0.000586
ups_177	1	2000	0.00073
ups_178	1	2000	0.0006695
ups_179	1	2000	0.000503
ups_180	1	2000	0.0008025
ups_181	1	1933	0.000592
ups_182	1	1817	0.000908
ups_183	1	1790	0.000858
ups_184	1	1762	0.000879
ups_185	1	1751	0.000874
ups_186	1	1697	0.000392
ups_187	1	1685	0.000842
ups_188	1	1453	0.000724
ups_189	1	1449	0
ups_190	1	1405	0.0006915
ups_191	1	1387	0.000693
ups_192	1	1320	0.0006575
ups_193	1	1312	0.0004435
ups_194	1	1249	0.000624
ups_195	1	1249	0.0006195
ups_196	1	1207	0.0005605
ups_197	1	1201	0.0006
ups_198	1	1190	0.0005945
ups_199	1	1189	0.000235
ups_200	1	1177	0.000335
ups_201	1	1159	0.0005135
ups_202	1	1117	0.0004465
ups_203	1	1110	0.000318
ups_204	1	1085	0.000434
ups_205	1	1079	0.000539
ups_206	1	1075	0.000537
ups_207	1	1056	0.0005265
ups_208	1	1031	0.0004335
ups_209	1	1029	0.0002675
ups_210	1	1021	0.0005095
ups_211	1	1000	0.0002395
ups_212	1	1000	0.0002235
ups_213	1	1000	0.0004995
ups_214	1	1000	0.00022
ups_215	1	1000	0.0002185
ups_216	1	1000	2.70E-05
ups_217	1	1000	0.0004785
ups_218	1	1000	0.00022
ups_219	1	1000	0.000225
ups_220	1	1000	0.000336
ups_221	1	1000	0.0002025
ups_222	1	1000	0.0004995
ups_223	1	1000	0.0004185
ups_224	1	1000	0.0004205
ups_225	1	1000	0.000386
ups_226	1	1000	0.000159
ups_227	1	1000	0.0004995
ups_228	1	1000	0.00025
ups_229	1	1000	0.0004995
ups_230	1	1000	4.45E-05
