# Supplementary material for: Three chromosome-scale Papaver genomes reveal punctuated patchwork evolution of the morphinan and noscapine biosynthesis pathway
Source: Nat Commun. 2021 Oct 15;12:6030. doi: 10.1038/s41467-021-26330-8 (PMC8521590; doi:10.1038/s41467-021-26330-8)
Supplement: Supplementary file 15 — Source Data [file 41467_2021_26330_MOESM15_ESM.zip › Source Data/Supplementary Fig. 12 P. somniferum.gc.txt]

chr1	1	2000000	0.370473
chr1	2000001	4000000	0.37031
chr1	4000001	6000000	0.368454
chr1	6000001	8000000	0.37388
chr1	8000001	10000000	0.367633
chr1	10000001	12000000	0.374021
chr1	12000001	14000000	0.372314
chr1	14000001	16000000	0.370804
chr1	16000001	18000000	0.368409
chr1	18000001	20000000	0.370586
chr1	20000001	22000000	0.366943
chr1	22000001	24000000	0.372219
chr1	24000001	26000000	0.372573
chr1	26000001	28000000	0.374727
chr1	28000001	30000000	0.369161
chr1	30000001	32000000	0.369621
chr1	32000001	34000000	0.370124
chr1	34000001	36000000	0.370102
chr1	36000001	38000000	0.372164
chr1	38000001	40000000	0.372527
chr1	40000001	42000000	0.369655
chr1	42000001	44000000	0.370294
chr1	44000001	46000000	0.369773
chr1	46000001	48000000	0.370569
chr1	48000001	50000000	0.370857
chr1	50000001	52000000	0.368952
chr1	52000001	54000000	0.37002
chr1	54000001	56000000	0.372989
chr1	56000001	58000000	0.372229
chr1	58000001	60000000	0.366301
chr1	60000001	62000000	0.372388
chr1	62000001	64000000	0.367572
chr1	64000001	66000000	0.374837
chr1	66000001	68000000	0.373183
chr1	68000001	70000000	0.375603
chr1	70000001	72000000	0.373687
chr1	72000001	74000000	0.37151
chr1	74000001	76000000	0.374908
chr1	76000001	78000000	0.371255
chr1	78000001	80000000	0.372138
chr1	80000001	82000000	0.368088
chr1	82000001	84000000	0.372048
chr1	84000001	86000000	0.369163
chr1	86000001	88000000	0.368396
chr1	88000001	90000000	0.371705
chr1	90000001	92000000	0.372192
chr1	92000001	94000000	0.373942
chr1	94000001	96000000	0.372356
chr1	96000001	98000000	0.374318
chr1	98000001	100000000	0.368411
chr1	100000001	102000000	0.370924
chr1	102000001	104000000	0.371401
chr1	104000001	106000000	0.372011
chr1	106000001	108000000	0.371298
chr1	108000001	110000000	0.375323
chr1	110000001	112000000	0.375883
chr1	112000001	114000000	0.375375
chr1	114000001	116000000	0.373212
chr1	116000001	118000000	0.374059
chr1	118000001	120000000	0.374675
chr1	120000001	122000000	0.374874
chr1	122000001	124000000	0.37911
chr1	124000001	126000000	0.372994
chr1	126000001	128000000	0.371651
chr1	128000001	130000000	0.371512
chr1	130000001	132000000	0.373931
chr1	132000001	134000000	0.374316
chr1	134000001	136000000	0.377043
chr1	136000001	138000000	0.370587
chr1	138000001	140000000	0.375112
chr1	140000001	142000000	0.378777
chr1	142000001	144000000	0.372511
chr1	144000001	146000000	0.378945
chr1	146000001	148000000	0.374688
chr1	148000001	150000000	0.37895
chr1	150000001	152000000	0.375423
chr1	152000001	154000000	0.374812
chr1	154000001	156000000	0.379057
chr1	156000001	158000000	0.371999
chr1	158000001	160000000	0.372069
chr1	160000001	162000000	0.377159
chr1	162000001	164000000	0.379988
chr1	164000001	166000000	0.379038
chr1	166000001	168000000	0.374214
chr1	168000001	170000000	0.375998
chr1	170000001	172000000	0.374143
chr1	172000001	174000000	0.380601
chr1	174000001	176000000	0.373455
chr1	176000001	178000000	0.371839
chr1	178000001	180000000	0.376673
chr1	180000001	182000000	0.377595
chr1	182000001	184000000	0.369314
chr1	184000001	186000000	0.377174
chr1	186000001	188000000	0.375287
chr1	188000001	190000000	0.379449
chr1	190000001	192000000	0.380555
chr1	192000001	194000000	0.380239
chr1	194000001	196000000	0.379013
chr1	196000001	198000000	0.374236
chr1	198000001	200000000	0.376486
chr1	200000001	202000000	0.379427
chr1	202000001	204000000	0.38301
chr1	204000001	206000000	0.373473
chr1	206000001	208000000	0.378435
chr1	208000001	210000000	0.378855
chr1	210000001	212000000	0.371233
chr1	212000001	214000000	0.343114
chr1	214000001	216000000	0.380433
chr1	216000001	218000000	0.376592
chr1	218000001	220000000	0.380455
chr1	220000001	222000000	0.379517
chr1	222000001	224000000	0.377337
chr1	224000001	226000000	0.382689
chr1	226000001	228000000	0.377804
chr1	228000001	230000000	0.3799
chr1	230000001	232000000	0.379704
chr1	232000001	234000000	0.374466
chr1	234000001	236000000	0.375044
chr1	236000001	238000000	0.375367
chr1	238000001	240000000	0.366082
chr1	240000001	242000000	0.371202
chr1	242000001	244000000	0.369748
chr1	244000001	246000000	0.363607
chr1	246000001	248000000	0.372079
chr1	248000001	250000000	0.371903
chr1	250000001	252000000	0.370233
chr1	252000001	253956107	0.367864
chr2	1	2000000	0.372243
chr2	2000001	4000000	0.371809
chr2	4000001	6000000	0.371783
chr2	6000001	8000000	0.368248
chr2	8000001	10000000	0.374821
chr2	10000001	12000000	0.366489
chr2	12000001	14000000	0.370701
chr2	14000001	16000000	0.37262
chr2	16000001	18000000	0.370924
chr2	18000001	20000000	0.371415
chr2	20000001	22000000	0.381578
chr2	22000001	24000000	0.368239
chr2	24000001	26000000	0.376654
chr2	26000001	28000000	0.375025
chr2	28000001	30000000	0.374741
chr2	30000001	32000000	0.371888
chr2	32000001	34000000	0.376766
chr2	34000001	36000000	0.371284
chr2	36000001	38000000	0.371088
chr2	38000001	40000000	0.384922
chr2	40000001	42000000	0.374768
chr2	42000001	44000000	0.370701
chr2	44000001	46000000	0.372165
chr2	46000001	48000000	0.378731
chr2	48000001	50000000	0.386958
chr2	50000001	52000000	0.376964
chr2	52000001	54000000	0.370756
chr2	54000001	56000000	0.375406
chr2	56000001	58000000	0.372314
chr2	58000001	60000000	0.381766
chr2	60000001	62000000	0.376035
chr2	62000001	64000000	0.379879
chr2	64000001	66000000	0.376209
chr2	66000001	68000000	0.376065
chr2	68000001	70000000	0.367997
chr2	70000001	72000000	0.375489
chr2	72000001	74000000	0.382994
chr2	74000001	76000000	0.374274
chr2	76000001	78000000	0.373667
chr2	78000001	80000000	0.374884
chr2	80000001	82000000	0.379524
chr2	82000001	84000000	0.370573
chr2	84000001	86000000	0.375181
chr2	86000001	88000000	0.37833
chr2	88000001	90000000	0.323292
chr2	90000001	92000000	0.361163
chr2	92000001	94000000	0.378971
chr2	94000001	96000000	0.373318
chr2	96000001	98000000	0.375654
chr2	98000001	100000000	0.37087
chr2	100000001	102000000	0.372926
chr2	102000001	104000000	0.368424
chr2	104000001	106000000	0.372604
chr2	106000001	108000000	0.372929
chr2	108000001	110000000	0.372647
chr2	110000001	112000000	0.373125
chr2	112000001	114000000	0.367965
chr2	114000001	116000000	0.357574
chr2	116000001	118000000	0.371444
chr2	118000001	120000000	0.369165
chr2	120000001	122000000	0.363006
chr2	122000001	124000000	0.368178
chr2	124000001	126000000	0.367102
chr2	126000001	128000000	0.368801
chr2	128000001	130000000	0.371772
chr2	130000001	132000000	0.366139
chr2	132000001	134000000	0.367697
chr2	134000001	136000000	0.370838
chr2	136000001	138000000	0.366124
chr2	138000001	140000000	0.369431
chr2	140000001	142000000	0.367347
chr2	142000001	144000000	0.367086
chr2	144000001	146000000	0.375629
chr2	146000001	148000000	0.363024
chr2	148000001	150000000	0.368193
chr2	150000001	152000000	0.370588
chr2	152000001	154000000	0.367989
chr2	154000001	156000000	0.369304
chr2	156000001	158000000	0.367997
chr2	158000001	160000000	0.369876
chr2	160000001	162000000	0.370524
chr2	162000001	164000000	0.371785
chr2	164000001	166000000	0.370415
chr2	166000001	168000000	0.373388
chr2	168000001	170000000	0.370538
chr2	170000001	172000000	0.371854
chr2	172000001	174000000	0.372179
chr2	174000001	176000000	0.371089
chr2	176000001	178000000	0.365696
chr2	178000001	180000000	0.36758
chr2	180000001	182000000	0.375806
chr2	182000001	184000000	0.373481
chr2	184000001	186000000	0.37382
chr2	186000001	188000000	0.370645
chr2	188000001	190000000	0.378611
chr2	190000001	192000000	0.374189
chr2	192000001	194000000	0.373171
chr2	194000001	196000000	0.37351
chr2	196000001	198000000	0.37568
chr2	198000001	200000000	0.374304
chr2	200000001	202000000	0.368961
chr2	202000001	204000000	0.368093
chr2	204000001	206000000	0.373149
chr2	206000001	208000000	0.375958
chr2	208000001	210000000	0.370777
chr2	210000001	212000000	0.377763
chr2	212000001	214000000	0.375334
chr2	214000001	216000000	0.373347
chr2	216000001	218000000	0.369632
chr2	218000001	220000000	0.379491
chr2	220000001	222000000	0.373735
chr2	222000001	224000000	0.378969
chr2	224000001	226000000	0.381043
chr2	226000001	228000000	0.377041
chr2	228000001	230000000	0.370488
chr2	230000001	232000000	0.376558
chr2	232000001	234000000	0.378449
chr2	234000001	236000000	0.377726
chr2	236000001	238000000	0.373622
chr2	238000001	240000000	0.376466
chr2	240000001	242000000	0.376924
chr2	242000001	244000000	0.372945
chr2	244000001	246000000	0.372352
chr2	246000001	248000000	0.377732
chr2	248000001	250000000	0.373292
chr2	250000001	252000000	0.378158
chr2	252000001	254000000	0.379638
chr2	254000001	256000000	0.373052
chr2	256000001	258000000	0.376593
chr2	258000001	260000000	0.37337
chr2	260000001	262000000	0.373559
chr2	262000001	264000000	0.374847
chr2	264000001	266000000	0.372955
chr2	266000001	268000000	0.371835
chr2	268000001	270000000	0.376152
chr2	270000001	272000000	0.37206
chr2	272000001	274000000	0.371254
chr2	274000001	276000000	0.368932
chr2	276000001	278000000	0.370707
chr2	278000001	280000000	0.372793
chr2	280000001	282000000	0.370758
chr2	282000001	284000000	0.371021
chr2	284000001	286000000	0.368316
chr2	286000001	288000000	0.367514
chr2	288000001	290000000	0.3722
chr2	290000001	292000000	0.371022
chr2	292000001	294000000	0.368396
chr2	294000001	296000000	0.370325
chr2	296000001	298000000	0.367734
chr2	298000001	300000000	0.368757
chr2	300000001	302000000	0.375458
chr2	302000001	304000000	0.373166
chr2	304000001	306000000	0.368358
chr2	306000001	308000000	0.369454
chr2	308000001	310000000	0.375773
chr2	310000001	312000000	0.370193
chr2	312000001	314000000	0.372923
chr2	314000001	316000000	0.367678
chr2	316000001	318000000	0.370792
chr2	318000001	320000000	0.368007
chr2	320000001	322000000	0.369869
chr2	322000001	324000000	0.368053
chr2	324000001	326000000	0.36756
chr2	326000001	328000000	0.370822
chr2	328000001	328069000	0.374788
chr3	1	2000000	0.363944
chr3	2000001	4000000	0.366852
chr3	4000001	6000000	0.368723
chr3	6000001	8000000	0.368145
chr3	8000001	10000000	0.376753
chr3	10000001	12000000	0.37131
chr3	12000001	14000000	0.371036
chr3	14000001	16000000	0.37088
chr3	16000001	18000000	0.374947
chr3	18000001	20000000	0.367893
chr3	20000001	22000000	0.369256
chr3	22000001	24000000	0.368078
chr3	24000001	26000000	0.37648
chr3	26000001	28000000	0.372085
chr3	28000001	30000000	0.372562
chr3	30000001	32000000	0.371698
chr3	32000001	34000000	0.374526
chr3	34000001	36000000	0.371843
chr3	36000001	38000000	0.383807
chr3	38000001	40000000	0.379142
chr3	40000001	42000000	0.379716
chr3	42000001	44000000	0.378414
chr3	44000001	46000000	0.376917
chr3	46000001	48000000	0.378554
chr3	48000001	50000000	0.376883
chr3	50000001	52000000	0.378383
chr3	52000001	54000000	0.378864
chr3	54000001	56000000	0.372229
chr3	56000001	58000000	0.377844
chr3	58000001	60000000	0.37009
chr3	60000001	62000000	0.374856
chr3	62000001	64000000	0.377277
chr3	64000001	66000000	0.374395
chr3	66000001	68000000	0.375619
chr3	68000001	70000000	0.369132
chr3	70000001	72000000	0.369957
chr3	72000001	74000000	0.367508
chr3	74000001	76000000	0.367542
chr3	76000001	78000000	0.367016
chr3	78000001	80000000	0.369709
chr3	80000001	82000000	0.367535
chr3	82000001	84000000	0.36239
chr3	84000001	86000000	0.365479
chr3	86000001	88000000	0.366824
chr3	88000001	90000000	0.366314
chr3	90000001	92000000	0.371246
chr3	92000001	94000000	0.366315
chr3	94000001	96000000	0.366302
chr3	96000001	98000000	0.374043
chr3	98000001	100000000	0.36733
chr3	100000001	102000000	0.366818
chr3	102000001	104000000	0.372412
chr3	104000001	106000000	0.373631
chr3	106000001	108000000	0.367598
chr3	108000001	110000000	0.369348
chr3	110000001	112000000	0.377502
chr3	112000001	114000000	0.372682
chr3	114000001	116000000	0.372611
chr3	116000001	118000000	0.367864
chr3	118000001	120000000	0.372243
chr3	120000001	122000000	0.378895
chr3	122000001	124000000	0.3769
chr3	124000001	126000000	0.377746
chr3	126000001	128000000	0.378308
chr3	128000001	130000000	0.371684
chr3	130000001	132000000	0.37137
chr3	132000001	134000000	0.37091
chr3	134000001	136000000	0.375743
chr3	136000001	138000000	0.374131
chr3	138000001	140000000	0.375571
chr3	140000001	142000000	0.369846
chr3	142000001	144000000	0.371341
chr3	144000001	146000000	0.372934
chr3	146000001	148000000	0.37277
chr3	148000001	150000000	0.368534
chr3	150000001	152000000	0.371358
chr3	152000001	154000000	0.372067
chr3	154000001	156000000	0.372758
chr3	156000001	158000000	0.373991
chr3	158000001	160000000	0.376026
chr3	160000001	162000000	0.373234
chr3	162000001	164000000	0.373359
chr3	164000001	166000000	0.377385
chr3	166000001	168000000	0.373187
chr3	168000001	170000000	0.37211
chr3	170000001	172000000	0.376617
chr3	172000001	174000000	0.376309
chr3	174000001	176000000	0.379087
chr3	176000001	178000000	0.370567
chr3	178000001	180000000	0.37505
chr3	180000001	182000000	0.376802
chr3	182000001	184000000	0.374241
chr3	184000001	186000000	0.374985
chr3	186000001	188000000	0.37047
chr3	188000001	190000000	0.37579
chr3	190000001	192000000	0.375668
chr3	192000001	194000000	0.379236
chr3	194000001	196000000	0.372228
chr3	196000001	198000000	0.374314
chr3	198000001	200000000	0.375927
chr3	200000001	202000000	0.37417
chr3	202000001	204000000	0.37208
chr3	204000001	206000000	0.373597
chr3	206000001	208000000	0.372077
chr3	208000001	210000000	0.376607
chr3	210000001	212000000	0.378135
chr3	212000001	214000000	0.374511
chr3	214000001	216000000	0.376884
chr3	216000001	218000000	0.377371
chr3	218000001	220000000	0.377574
chr3	220000001	222000000	0.371613
chr3	222000001	224000000	0.373893
chr3	224000001	226000000	0.380879
chr3	226000001	228000000	0.379688
chr3	228000001	230000000	0.371663
chr3	230000001	232000000	0.377655
chr3	232000001	234000000	0.38253
chr3	234000001	236000000	0.383012
chr3	236000001	238000000	0.377355
chr3	238000001	240000000	0.364483
chr3	240000001	242000000	0.371106
chr3	242000001	244000000	0.378401
chr3	244000001	246000000	0.385578
chr3	246000001	248000000	0.378714
chr3	248000001	250000000	0.378499
chr3	250000001	252000000	0.378082
chr3	252000001	254000000	0.377784
chr3	254000001	256000000	0.383272
chr3	256000001	258000000	0.370449
chr3	258000001	260000000	0.374226
chr3	260000001	262000000	0.378808
chr3	262000001	264000000	0.378099
chr3	264000001	266000000	0.373958
chr3	266000001	268000000	0.377601
chr3	268000001	270000000	0.383145
chr3	270000001	272000000	0.37385
chr3	272000001	274000000	0.371087
chr3	274000001	276000000	0.371759
chr3	276000001	278000000	0.373894
chr3	278000001	280000000	0.37162
chr3	280000001	282000000	0.37493
chr3	282000001	284000000	0.374969
chr3	284000001	286000000	0.375478
chr3	286000001	288000000	0.378484
chr3	288000001	290000000	0.3727
chr3	290000001	292000000	0.368005
chr3	292000001	294000000	0.370048
chr3	294000001	296000000	0.368147
chr3	296000001	297363500	0.369838
chr4	1	2000000	0.37069
chr4	2000001	4000000	0.3712
chr4	4000001	6000000	0.367335
chr4	6000001	8000000	0.370239
chr4	8000001	10000000	0.373444
chr4	10000001	12000000	0.368344
chr4	12000001	14000000	0.37377
chr4	14000001	16000000	0.373545
chr4	16000001	18000000	0.370349
chr4	18000001	20000000	0.370923
chr4	20000001	22000000	0.367195
chr4	22000001	24000000	0.371016
chr4	24000001	26000000	0.366996
chr4	26000001	28000000	0.373623
chr4	28000001	30000000	0.375284
chr4	30000001	32000000	0.371725
chr4	32000001	34000000	0.36804
chr4	34000001	36000000	0.370491
chr4	36000001	38000000	0.368798
chr4	38000001	40000000	0.369874
chr4	40000001	42000000	0.36699
chr4	42000001	44000000	0.370051
chr4	44000001	46000000	0.370539
chr4	46000001	48000000	0.370434
chr4	48000001	50000000	0.370315
chr4	50000001	52000000	0.369219
chr4	52000001	54000000	0.37095
chr4	54000001	56000000	0.368459
chr4	56000001	58000000	0.374845
chr4	58000001	60000000	0.37219
chr4	60000001	62000000	0.375756
chr4	62000001	64000000	0.377261
chr4	64000001	66000000	0.36888
chr4	66000001	68000000	0.370587
chr4	68000001	70000000	0.37016
chr4	70000001	72000000	0.36549
chr4	72000001	74000000	0.369405
chr4	74000001	76000000	0.371712
chr4	76000001	78000000	0.369946
chr4	78000001	80000000	0.374614
chr4	80000001	82000000	0.373541
chr4	82000001	84000000	0.373958
chr4	84000001	86000000	0.370291
chr4	86000001	88000000	0.370678
chr4	88000001	90000000	0.380164
chr4	90000001	92000000	0.376876
chr4	92000001	94000000	0.370913
chr4	94000001	96000000	0.375511
chr4	96000001	98000000	0.374292
chr4	98000001	100000000	0.370751
chr4	100000001	102000000	0.371888
chr4	102000001	104000000	0.372547
chr4	104000001	106000000	0.372227
chr4	106000001	108000000	0.380874
chr4	108000001	110000000	0.375984
chr4	110000001	112000000	0.373563
chr4	112000001	114000000	0.37623
chr4	114000001	116000000	0.375028
chr4	116000001	118000000	0.371803
chr4	118000001	120000000	0.378545
chr4	120000001	122000000	0.371245
chr4	122000001	124000000	0.373548
chr4	124000001	126000000	0.355643
chr4	126000001	128000000	0.380433
chr4	128000001	130000000	0.373575
chr4	130000001	132000000	0.372359
chr4	132000001	134000000	0.349002
chr4	134000001	136000000	0.370542
chr4	136000001	138000000	0.34976
chr4	138000001	140000000	0.38414
chr4	140000001	142000000	0.383957
chr4	142000001	144000000	0.373281
chr4	144000001	146000000	0.370795
chr4	146000001	148000000	0.369876
chr4	148000001	150000000	0.369682
chr4	150000001	152000000	0.37217
chr4	152000001	154000000	0.371431
chr4	154000001	156000000	0.374756
chr4	156000001	158000000	0.37661
chr4	158000001	160000000	0.368001
chr4	160000001	162000000	0.372502
chr4	162000001	164000000	0.367393
chr4	164000001	166000000	0.367782
chr4	166000001	168000000	0.373087
chr4	168000001	170000000	0.375611
chr4	170000001	172000000	0.371717
chr4	172000001	173483500	0.365316
chr5	1	2000000	0.370253
chr5	2000001	4000000	0.36924
chr5	4000001	6000000	0.3772
chr5	6000001	8000000	0.372531
chr5	8000001	10000000	0.374273
chr5	10000001	12000000	0.370763
chr5	12000001	14000000	0.373489
chr5	14000001	16000000	0.378087
chr5	16000001	18000000	0.375372
chr5	18000001	20000000	0.374447
chr5	20000001	22000000	0.371343
chr5	22000001	24000000	0.372616
chr5	24000001	26000000	0.372501
chr5	26000001	28000000	0.381541
chr5	28000001	30000000	0.37694
chr5	30000001	32000000	0.376673
chr5	32000001	34000000	0.380443
chr5	34000001	36000000	0.37668
chr5	36000001	38000000	0.381515
chr5	38000001	40000000	0.376273
chr5	40000001	42000000	0.377054
chr5	42000001	44000000	0.382021
chr5	44000001	46000000	0.377522
chr5	46000001	48000000	0.3789
chr5	48000001	50000000	0.387632
chr5	50000001	52000000	0.377125
chr5	52000001	54000000	0.386679
chr5	54000001	56000000	0.384442
chr5	56000001	58000000	0.378872
chr5	58000001	60000000	0.37884
chr5	60000001	62000000	0.38032
chr5	62000001	64000000	0.377232
chr5	64000001	66000000	0.38057
chr5	66000001	68000000	0.382551
chr5	68000001	70000000	0.378589
chr5	70000001	72000000	0.374699
chr5	72000001	74000000	0.380156
chr5	74000001	76000000	0.374106
chr5	76000001	78000000	0.376245
chr5	78000001	80000000	0.38249
chr5	80000001	82000000	0.381414
chr5	82000001	84000000	0.376475
chr5	84000001	86000000	0.379511
chr5	86000001	88000000	0.378262
chr5	88000001	90000000	0.373845
chr5	90000001	92000000	0.381037
chr5	92000001	94000000	0.379437
chr5	94000001	96000000	0.379204
chr5	96000001	98000000	0.371422
chr5	98000001	100000000	0.373159
chr5	100000001	102000000	0.372305
chr5	102000001	104000000	0.373039
chr5	104000001	106000000	0.375538
chr5	106000001	108000000	0.375976
chr5	108000001	110000000	0.376132
chr5	110000001	112000000	0.374818
chr5	112000001	114000000	0.376077
chr5	114000001	116000000	0.373061
chr5	116000001	118000000	0.377319
chr5	118000001	120000000	0.37378
chr5	120000001	122000000	0.375312
chr5	122000001	124000000	0.374505
chr5	124000001	126000000	0.368806
chr5	126000001	128000000	0.377749
chr5	128000001	130000000	0.371388
chr5	130000001	132000000	0.37284
chr5	132000001	134000000	0.371235
chr5	134000001	136000000	0.371135
chr5	136000001	138000000	0.369743
chr5	138000001	140000000	0.378034
chr5	140000001	142000000	0.368929
chr5	142000001	144000000	0.372992
chr5	144000001	146000000	0.36878
chr5	146000001	148000000	0.372821
chr5	148000001	150000000	0.373713
chr5	150000001	152000000	0.369247
chr5	152000001	154000000	0.368143
chr5	154000001	156000000	0.366223
chr5	156000001	158000000	0.37446
chr5	158000001	160000000	0.370627
chr5	160000001	162000000	0.369688
chr5	162000001	164000000	0.371513
chr5	164000001	166000000	0.370965
chr5	166000001	168000000	0.370311
chr5	168000001	170000000	0.374957
chr5	170000001	172000000	0.369847
chr5	172000001	174000000	0.372942
chr5	174000001	176000000	0.372449
chr5	176000001	178000000	0.372115
chr5	178000001	180000000	0.371278
chr5	180000001	182000000	0.371453
chr5	182000001	184000000	0.369576
chr5	184000001	186000000	0.367862
chr5	186000001	188000000	0.369174
chr5	188000001	190000000	0.374106
chr5	190000001	192000000	0.369086
chr5	192000001	194000000	0.37065
chr5	194000001	196000000	0.370009
chr5	196000001	198000000	0.373388
chr5	198000001	200000000	0.370468
chr5	200000001	202000000	0.373397
chr5	202000001	204000000	0.365805
chr5	204000001	206000000	0.3741
chr5	206000001	208000000	0.373783
chr5	208000001	210000000	0.37248
chr5	210000001	212000000	0.368683
chr5	212000001	214000000	0.371846
chr5	214000001	216000000	0.369397
chr5	216000001	218000000	0.371255
chr5	218000001	220000000	0.371141
chr5	220000001	222000000	0.36899
chr5	222000001	224000000	0.370765
chr5	224000001	226000000	0.370796
chr5	226000001	228000000	0.367766
chr5	228000001	230000000	0.365884
chr5	230000001	232000000	0.370241
chr5	232000001	234000000	0.370703
chr5	234000001	236000000	0.371511
chr5	236000001	238000000	0.37118
chr5	238000001	240000000	0.366371
chr5	240000001	242000000	0.368482
chr5	242000001	244000000	0.365077
chr5	244000001	246000000	0.368349
chr5	246000001	248000000	0.363383
chr5	248000001	250000000	0.362203
chr5	250000001	250439107	0.368082
chr6	1	2000000	0.372825
chr6	2000001	4000000	0.372632
chr6	4000001	6000000	0.372793
chr6	6000001	8000000	0.372783
chr6	8000001	10000000	0.377999
chr6	10000001	12000000	0.371549
chr6	12000001	14000000	0.374552
chr6	14000001	16000000	0.369921
chr6	16000001	18000000	0.376019
chr6	18000001	20000000	0.371845
chr6	20000001	22000000	0.373797
chr6	22000001	24000000	0.373357
chr6	24000001	26000000	0.373501
chr6	26000001	28000000	0.373591
chr6	28000001	30000000	0.370589
chr6	30000001	32000000	0.371726
chr6	32000001	34000000	0.378592
chr6	34000001	36000000	0.369678
chr6	36000001	38000000	0.373873
chr6	38000001	40000000	0.380152
chr6	40000001	42000000	0.373463
chr6	42000001	44000000	0.37612
chr6	44000001	46000000	0.36805
chr6	46000001	48000000	0.372125
chr6	48000001	50000000	0.379792
chr6	50000001	52000000	0.374174
chr6	52000001	54000000	0.37345
chr6	54000001	56000000	0.38321
chr6	56000001	58000000	0.375938
chr6	58000001	60000000	0.373271
chr6	60000001	62000000	0.371042
chr6	62000001	64000000	0.372043
chr6	64000001	66000000	0.37392
chr6	66000001	68000000	0.378294
chr6	68000001	70000000	0.374855
chr6	70000001	72000000	0.37774
chr6	72000001	74000000	0.374678
chr6	74000001	76000000	0.372007
chr6	76000001	78000000	0.377667
chr6	78000001	80000000	0.373902
chr6	80000001	82000000	0.372185
chr6	82000001	84000000	0.378303
chr6	84000001	86000000	0.373075
chr6	86000001	88000000	0.373268
chr6	88000001	90000000	0.374683
chr6	90000001	92000000	0.367792
chr6	92000001	94000000	0.373965
chr6	94000001	96000000	0.374226
chr6	96000001	98000000	0.370767
chr6	98000001	100000000	0.374021
chr6	100000001	102000000	0.369953
chr6	102000001	104000000	0.374937
chr6	104000001	106000000	0.379084
chr6	106000001	108000000	0.370594
chr6	108000001	110000000	0.371034
chr6	110000001	112000000	0.37422
chr6	112000001	114000000	0.369088
chr6	114000001	116000000	0.378057
chr6	116000001	118000000	0.370872
chr6	118000001	120000000	0.370709
chr6	120000001	122000000	0.376701
chr6	122000001	124000000	0.376338
chr6	124000001	126000000	0.371097
chr6	126000001	128000000	0.371332
chr6	128000001	130000000	0.367786
chr6	130000001	132000000	0.380878
chr6	132000001	134000000	0.373924
chr6	134000001	136000000	0.375633
chr6	136000001	138000000	0.369195
chr6	138000001	140000000	0.37314
chr6	140000001	142000000	0.369106
chr6	142000001	144000000	0.372212
chr6	144000001	146000000	0.373499
chr6	146000001	148000000	0.372935
chr6	148000001	150000000	0.372147
chr6	150000001	152000000	0.370869
chr6	152000001	154000000	0.372726
chr6	154000001	156000000	0.366521
chr6	156000001	158000000	0.36798
chr6	158000001	160000000	0.373323
chr6	160000001	162000000	0.369457
chr6	162000001	164000000	0.377348
chr6	164000001	166000000	0.368303
chr6	166000001	168000000	0.371043
chr6	168000001	170000000	0.366769
chr6	170000001	172000000	0.370745
chr6	172000001	174000000	0.36894
chr6	174000001	176000000	0.373037
chr6	176000001	178000000	0.373807
chr6	178000001	180000000	0.365967
chr6	180000001	182000000	0.361387
chr6	182000001	184000000	0.367131
chr6	184000001	186000000	0.367817
chr6	186000001	186956000	0.365346
chr7	1	2000000	0.371076
chr7	2000001	4000000	0.373193
chr7	4000001	6000000	0.369714
chr7	6000001	8000000	0.376026
chr7	8000001	10000000	0.376269
chr7	10000001	12000000	0.373557
chr7	12000001	14000000	0.381584
chr7	14000001	16000000	0.374816
chr7	16000001	18000000	0.379252
chr7	18000001	20000000	0.376176
chr7	20000001	22000000	0.381057
chr7	22000001	24000000	0.381541
chr7	24000001	26000000	0.375505
chr7	26000001	28000000	0.376526
chr7	28000001	30000000	0.382147
chr7	30000001	32000000	0.373049
chr7	32000001	34000000	0.375751
chr7	34000001	36000000	0.375274
chr7	36000001	38000000	0.381732
chr7	38000001	40000000	0.374814
chr7	40000001	42000000	0.367504
chr7	42000001	44000000	0.372986
chr7	44000001	46000000	0.381368
chr7	46000001	48000000	0.380489
chr7	48000001	50000000	0.385891
chr7	50000001	52000000	0.382921
chr7	52000001	54000000	0.384115
chr7	54000001	56000000	0.379458
chr7	56000001	58000000	0.375244
chr7	58000001	60000000	0.370474
chr7	60000001	62000000	0.381229
chr7	62000001	64000000	0.37615
chr7	64000001	66000000	0.377549
chr7	66000001	68000000	0.389859
chr7	68000001	70000000	0.374584
chr7	70000001	72000000	0.378113
chr7	72000001	74000000	0.375743
chr7	74000001	76000000	0.372729
chr7	76000001	78000000	0.377839
chr7	78000001	80000000	0.376025
chr7	80000001	82000000	0.376885
chr7	82000001	84000000	0.370857
chr7	84000001	86000000	0.374671
chr7	86000001	88000000	0.367719
chr7	88000001	90000000	0.374054
chr7	90000001	92000000	0.371304
chr7	92000001	94000000	0.372063
chr7	94000001	96000000	0.366909
chr7	96000001	98000000	0.368298
chr7	98000001	100000000	0.366252
chr7	100000001	102000000	0.36951
chr7	102000001	104000000	0.366529
chr7	104000001	106000000	0.37603
chr7	106000001	108000000	0.368741
chr7	108000001	110000000	0.372907
chr7	110000001	112000000	0.370712
chr7	112000001	114000000	0.37448
chr7	114000001	116000000	0.375369
chr7	116000001	118000000	0.375112
chr7	118000001	120000000	0.378028
chr7	120000001	122000000	0.381394
chr7	122000001	124000000	0.376445
chr7	124000001	126000000	0.373565
chr7	126000001	128000000	0.376575
chr7	128000001	130000000	0.380769
chr7	130000001	132000000	0.378251
chr7	132000001	134000000	0.382603
chr7	134000001	136000000	0.372873
chr7	136000001	138000000	0.376952
chr7	138000001	140000000	0.383366
chr7	140000001	142000000	0.376786
chr7	142000001	144000000	0.373948
chr7	144000001	146000000	0.364567
chr7	146000001	148000000	0.379077
chr7	148000001	150000000	0.378748
chr7	150000001	152000000	0.378435
chr7	152000001	154000000	0.373868
chr7	154000001	156000000	0.369177
chr7	156000001	158000000	0.375134
chr7	158000001	160000000	0.373413
chr7	160000001	162000000	0.375444
chr7	162000001	164000000	0.377982
chr7	164000001	166000000	0.37611
chr7	166000001	168000000	0.373371
chr7	168000001	170000000	0.373135
chr7	170000001	172000000	0.383339
chr7	172000001	174000000	0.380685
chr7	174000001	176000000	0.369261
chr7	176000001	178000000	0.363219
chr7	178000001	180000000	0.363095
chr7	180000001	182000000	0.375328
chr7	182000001	184000000	0.372047
chr7	184000001	186000000	0.379143
chr7	186000001	188000000	0.377396
chr7	188000001	190000000	0.376366
chr7	190000001	192000000	0.376803
chr7	192000001	194000000	0.374542
chr7	194000001	196000000	0.3796
chr7	196000001	198000000	0.377117
chr7	198000001	200000000	0.37469
chr7	200000001	202000000	0.377376
chr7	202000001	204000000	0.378408
chr7	204000001	206000000	0.378081
chr7	206000001	208000000	0.37923
chr7	208000001	210000000	0.362961
chr7	210000001	212000000	0.375543
chr7	212000001	214000000	0.380526
chr7	214000001	216000000	0.37384
chr7	216000001	218000000	0.379146
chr7	218000001	220000000	0.373563
chr7	220000001	222000000	0.372716
chr7	222000001	224000000	0.37296
chr7	224000001	226000000	0.375232
chr7	226000001	228000000	0.371464
chr7	228000001	230000000	0.366217
chr7	230000001	232000000	0.367548
chr7	232000001	234000000	0.369025
chr7	234000001	236000000	0.367829
chr7	236000001	238000000	0.3752
chr7	238000001	240000000	0.369857
chr7	240000001	242000000	0.375395
chr7	242000001	244000000	0.370415
chr7	244000001	246000000	0.369182
chr7	246000001	248000000	0.372899
chr7	248000001	249601500	0.373357
chr8	1	2000000	0.36485
chr8	2000001	4000000	0.365612
chr8	4000001	6000000	0.370946
chr8	6000001	8000000	0.367461
chr8	8000001	10000000	0.368843
chr8	10000001	12000000	0.367771
chr8	12000001	14000000	0.37437
chr8	14000001	16000000	0.363179
chr8	16000001	18000000	0.366092
chr8	18000001	20000000	0.365804
chr8	20000001	22000000	0.367227
chr8	22000001	24000000	0.367088
chr8	24000001	26000000	0.370208
chr8	26000001	28000000	0.372547
chr8	28000001	30000000	0.377305
chr8	30000001	32000000	0.371685
chr8	32000001	34000000	0.374418
chr8	34000001	36000000	0.375723
chr8	36000001	38000000	0.372204
chr8	38000001	40000000	0.363552
chr8	40000001	42000000	0.36559
chr8	42000001	44000000	0.37527
chr8	44000001	46000000	0.371317
chr8	46000001	48000000	0.371758
chr8	48000001	50000000	0.375617
chr8	50000001	52000000	0.37533
chr8	52000001	54000000	0.371792
chr8	54000001	56000000	0.374163
chr8	56000001	58000000	0.374987
chr8	58000001	60000000	0.373525
chr8	60000001	62000000	0.371557
chr8	62000001	64000000	0.367645
chr8	64000001	66000000	0.375632
chr8	66000001	68000000	0.37129
chr8	68000001	70000000	0.370299
chr8	70000001	72000000	0.373226
chr8	72000001	74000000	0.369417
chr8	74000001	76000000	0.374668
chr8	76000001	78000000	0.370751
chr8	78000001	80000000	0.37271
chr8	80000001	82000000	0.379453
chr8	82000001	84000000	0.369308
chr8	84000001	86000000	0.373456
chr8	86000001	88000000	0.372195
chr8	88000001	90000000	0.376272
chr8	90000001	92000000	0.377346
chr8	92000001	94000000	0.375193
chr8	94000001	96000000	0.369695
chr8	96000001	98000000	0.373059
chr8	98000001	100000000	0.369038
chr8	100000001	102000000	0.374856
chr8	102000001	104000000	0.378983
chr8	104000001	106000000	0.374069
chr8	106000001	108000000	0.371784
chr8	108000001	110000000	0.373943
chr8	110000001	112000000	0.379629
chr8	112000001	114000000	0.377378
chr8	114000001	116000000	0.370353
chr8	116000001	118000000	0.376251
chr8	118000001	120000000	0.374183
chr8	120000001	122000000	0.375598
chr8	122000001	124000000	0.376675
chr8	124000001	126000000	0.379823
chr8	126000001	128000000	0.37532
chr8	128000001	130000000	0.375372
chr8	130000001	132000000	0.378941
chr8	132000001	134000000	0.363805
chr8	134000001	136000000	0.338041
chr8	136000001	138000000	0.374086
chr8	138000001	140000000	0.371648
chr8	140000001	142000000	0.372323
chr8	142000001	144000000	0.329589
chr8	144000001	146000000	0.373287
chr8	146000001	148000000	0.378058
chr8	148000001	150000000	0.377686
chr8	150000001	152000000	0.378532
chr8	152000001	154000000	0.368594
chr8	154000001	156000000	0.378683
chr8	156000001	158000000	0.37625
chr8	158000001	160000000	0.372613
chr8	160000001	162000000	0.371149
chr8	162000001	164000000	0.375166
chr8	164000001	166000000	0.378425
chr8	166000001	168000000	0.379719
chr8	168000001	170000000	0.378168
chr8	170000001	172000000	0.376669
chr8	172000001	174000000	0.378226
chr8	174000001	176000000	0.375835
chr8	176000001	178000000	0.370694
chr8	178000001	180000000	0.374041
chr8	180000001	182000000	0.368156
chr8	182000001	184000000	0.375509
chr8	184000001	186000000	0.369249
chr8	186000001	188000000	0.36932
chr8	188000001	190000000	0.370097
chr8	190000001	192000000	0.378019
chr8	192000001	194000000	0.36774
chr8	194000001	196000000	0.367884
chr8	196000001	198000000	0.372039
chr8	198000001	200000000	0.368594
chr8	200000001	202000000	0.371259
chr8	202000001	204000000	0.374996
chr8	204000001	206000000	0.369813
chr8	206000001	208000000	0.368148
chr8	208000001	210000000	0.375368
chr8	210000001	211634000	0.368042
chr9	1	2000000	0.365319
chr9	2000001	4000000	0.366285
chr9	4000001	6000000	0.363116
chr9	6000001	8000000	0.374305
chr9	8000001	10000000	0.376959
chr9	10000001	12000000	0.374066
chr9	12000001	14000000	0.372236
chr9	14000001	16000000	0.375113
chr9	16000001	18000000	0.372287
chr9	18000001	20000000	0.372625
chr9	20000001	22000000	0.373139
chr9	22000001	24000000	0.372396
chr9	24000001	26000000	0.376329
chr9	26000001	28000000	0.373736
chr9	28000001	30000000	0.373486
chr9	30000001	32000000	0.374909
chr9	32000001	34000000	0.371289
chr9	34000001	36000000	0.37529
chr9	36000001	38000000	0.377792
chr9	38000001	40000000	0.375734
chr9	40000001	42000000	0.379699
chr9	42000001	44000000	0.373363
chr9	44000001	46000000	0.379691
chr9	46000001	48000000	0.375876
chr9	48000001	50000000	0.376592
chr9	50000001	52000000	0.378597
chr9	52000001	54000000	0.376641
chr9	54000001	56000000	0.351582
chr9	56000001	58000000	0.351644
chr9	58000001	60000000	0.37484
chr9	60000001	62000000	0.381823
chr9	62000001	64000000	0.377765
chr9	64000001	66000000	0.377285
chr9	66000001	68000000	0.371353
chr9	68000001	70000000	0.372591
chr9	70000001	72000000	0.37749
chr9	72000001	74000000	0.371409
chr9	74000001	76000000	0.374712
chr9	76000001	78000000	0.373973
chr9	78000001	80000000	0.375171
chr9	80000001	82000000	0.376016
chr9	82000001	84000000	0.374111
chr9	84000001	86000000	0.377161
chr9	86000001	88000000	0.377435
chr9	88000001	90000000	0.376998
chr9	90000001	92000000	0.373807
chr9	92000001	94000000	0.371985
chr9	94000001	96000000	0.378844
chr9	96000001	98000000	0.377293
chr9	98000001	100000000	0.370626
chr9	100000001	102000000	0.379839
chr9	102000001	104000000	0.374685
chr9	104000001	106000000	0.373103
chr9	106000001	108000000	0.374455
chr9	108000001	110000000	0.374461
chr9	110000001	112000000	0.371282
chr9	112000001	114000000	0.37056
chr9	114000001	116000000	0.376536
chr9	116000001	118000000	0.373838
chr9	118000001	120000000	0.371343
chr9	120000001	122000000	0.375458
chr9	122000001	124000000	0.375481
chr9	124000001	126000000	0.374059
chr9	126000001	128000000	0.371635
chr9	128000001	130000000	0.370515
chr9	130000001	132000000	0.379693
chr9	132000001	134000000	0.373236
chr9	134000001	136000000	0.372475
chr9	136000001	138000000	0.377346
chr9	138000001	140000000	0.37352
chr9	140000001	142000000	0.373246
chr9	142000001	144000000	0.372611
chr9	144000001	146000000	0.371668
chr9	146000001	148000000	0.372348
chr9	148000001	150000000	0.379272
chr9	150000001	152000000	0.372304
chr9	152000001	154000000	0.372333
chr9	154000001	156000000	0.374749
chr9	156000001	158000000	0.377831
chr9	158000001	160000000	0.372161
chr9	160000001	162000000	0.372253
chr9	162000001	164000000	0.372917
chr9	164000001	166000000	0.372306
chr9	166000001	168000000	0.369886
chr9	168000001	170000000	0.372007
chr9	170000001	172000000	0.369234
chr9	172000001	174000000	0.372922
chr9	174000001	176000000	0.369539
chr9	176000001	178000000	0.371083
chr9	178000001	180000000	0.371472
chr9	180000001	180954015	0.37005
chr10	1	2000000	0.371852
chr10	2000001	4000000	0.363404
chr10	4000001	6000000	0.379094
chr10	6000001	8000000	0.367848
chr10	8000001	10000000	0.373447
chr10	10000001	12000000	0.375361
chr10	12000001	14000000	0.373081
chr10	14000001	16000000	0.373514
chr10	16000001	18000000	0.372682
chr10	18000001	20000000	0.370764
chr10	20000001	22000000	0.376758
chr10	22000001	24000000	0.375676
chr10	24000001	26000000	0.373913
chr10	26000001	28000000	0.376731
chr10	28000001	30000000	0.377369
chr10	30000001	32000000	0.3765
chr10	32000001	34000000	0.376706
chr10	34000001	36000000	0.378729
chr10	36000001	38000000	0.378066
chr10	38000001	40000000	0.373814
chr10	40000001	42000000	0.375119
chr10	42000001	44000000	0.381683
chr10	44000001	46000000	0.380997
chr10	46000001	48000000	0.378564
chr10	48000001	50000000	0.380183
chr10	50000001	52000000	0.378013
chr10	52000001	54000000	0.374896
chr10	54000001	56000000	0.380537
chr10	56000001	58000000	0.389817
chr10	58000001	60000000	0.37974
chr10	60000001	62000000	0.379871
chr10	62000001	64000000	0.375011
chr10	64000001	66000000	0.382473
chr10	66000001	68000000	0.376789
chr10	68000001	70000000	0.380891
chr10	70000001	72000000	0.377044
chr10	72000001	74000000	0.374036
chr10	74000001	76000000	0.376244
chr10	76000001	78000000	0.376733
chr10	78000001	80000000	0.380149
chr10	80000001	82000000	0.349559
chr10	82000001	84000000	0.380145
chr10	84000001	86000000	0.370503
chr10	86000001	88000000	0.365198
chr10	88000001	90000000	0.342471
chr10	90000001	92000000	0.361457
chr10	92000001	94000000	0.378253
chr10	94000001	96000000	0.380244
chr10	96000001	98000000	0.374308
chr10	98000001	100000000	0.371557
chr10	100000001	102000000	0.376973
chr10	102000001	104000000	0.373824
chr10	104000001	106000000	0.374161
chr10	106000001	108000000	0.370355
chr10	108000001	110000000	0.373165
chr10	110000001	112000000	0.365571
chr10	112000001	114000000	0.374703
chr10	114000001	116000000	0.374432
chr10	116000001	118000000	0.368556
chr10	118000001	120000000	0.367959
chr10	120000001	122000000	0.369543
chr10	122000001	124000000	0.365379
chr10	124000001	126000000	0.363129
chr10	126000001	128000000	0.367009
chr10	128000001	130000000	0.369258
chr10	130000001	132000000	0.364897
chr10	132000001	134000000	0.368144
chr10	134000001	136000000	0.367988
chr10	136000001	138000000	0.374109
chr10	138000001	140000000	0.372788
chr10	140000001	142000000	0.367194
chr10	142000001	144000000	0.377542
chr10	144000001	146000000	0.376437
chr10	146000001	148000000	0.374119
chr10	148000001	150000000	0.369419
chr10	150000001	152000000	0.371036
chr10	152000001	154000000	0.369134
chr10	154000001	156000000	0.370624
chr10	156000001	158000000	0.36983
chr10	158000001	160000000	0.369927
chr10	160000001	162000000	0.37009
chr10	162000001	164000000	0.373452
chr10	164000001	166000000	0.368201
chr10	166000001	168000000	0.365474
chr10	168000001	170000000	0.369993
chr10	170000001	172000000	0.370136
chr10	172000001	174000000	0.365724
chr10	174000001	176000000	0.373255
chr10	176000001	178000000	0.36957
chr10	178000001	180000000	0.365935
chr10	180000001	182000000	0.375139
chr10	182000001	184000000	0.372515
chr10	184000001	186000000	0.367231
chr10	186000001	188000000	0.371682
chr10	188000001	190000000	0.36924
chr10	190000001	192000000	0.3762
chr10	192000001	194000000	0.380896
chr10	194000001	196000000	0.375996
chr10	196000001	198000000	0.368565
chr10	198000001	200000000	0.373329
chr10	200000001	201134000	0.368312
chr11	1	2000000	0.365049
chr11	2000001	4000000	0.371173
chr11	4000001	6000000	0.368429
chr11	6000001	8000000	0.365606
chr11	8000001	10000000	0.37014
chr11	10000001	12000000	0.369851
chr11	12000001	14000000	0.369414
chr11	14000001	16000000	0.368011
chr11	16000001	18000000	0.371194
chr11	18000001	20000000	0.37061
chr11	20000001	22000000	0.37598
chr11	22000001	24000000	0.369488
chr11	24000001	26000000	0.365167
chr11	26000001	28000000	0.372703
chr11	28000001	30000000	0.370292
chr11	30000001	32000000	0.372131
chr11	32000001	34000000	0.369354
chr11	34000001	36000000	0.369626
chr11	36000001	38000000	0.3698
chr11	38000001	40000000	0.372476
chr11	40000001	42000000	0.371427
chr11	42000001	44000000	0.373383
chr11	44000001	46000000	0.366436
chr11	46000001	48000000	0.372445
chr11	48000001	50000000	0.370963
chr11	50000001	52000000	0.375431
chr11	52000001	54000000	0.372024
chr11	54000001	56000000	0.368792
chr11	56000001	58000000	0.374699
chr11	58000001	60000000	0.378062
chr11	60000001	62000000	0.374032
chr11	62000001	64000000	0.372895
chr11	64000001	66000000	0.369853
chr11	66000001	68000000	0.378333
chr11	68000001	70000000	0.375471
chr11	70000001	72000000	0.375975
chr11	72000001	74000000	0.369285
chr11	74000001	76000000	0.370621
chr11	76000001	78000000	0.374727
chr11	78000001	80000000	0.370634
chr11	80000001	82000000	0.374821
chr11	82000001	84000000	0.376351
chr11	84000001	86000000	0.369338
chr11	86000001	88000000	0.375848
chr11	88000001	90000000	0.371508
chr11	90000001	92000000	0.368579
chr11	92000001	94000000	0.373343
chr11	94000001	96000000	0.374718
chr11	96000001	98000000	0.371629
chr11	98000001	100000000	0.376082
chr11	100000001	102000000	0.375618
chr11	102000001	104000000	0.376877
chr11	104000001	106000000	0.37491
chr11	106000001	108000000	0.368069
chr11	108000001	110000000	0.37477
chr11	110000001	112000000	0.374147
chr11	112000001	114000000	0.372362
chr11	114000001	116000000	0.372204
chr11	116000001	118000000	0.378219
chr11	118000001	120000000	0.378481
chr11	120000001	122000000	0.377404
chr11	122000001	124000000	0.367302
chr11	124000001	126000000	0.374354
chr11	126000001	128000000	0.370967
chr11	128000001	130000000	0.36906
chr11	130000001	132000000	0.369522
chr11	132000001	134000000	0.356161
chr11	134000001	136000000	0.33984
chr11	136000001	138000000	0.375023
chr11	138000001	140000000	0.372256
chr11	140000001	142000000	0.374822
chr11	142000001	144000000	0.374263
chr11	144000001	146000000	0.371764
chr11	146000001	148000000	0.366278
chr11	148000001	150000000	0.371642
chr11	150000001	152000000	0.369914
chr11	152000001	154000000	0.371224
chr11	154000001	156000000	0.373797
chr11	156000001	158000000	0.371016
chr11	158000001	160000000	0.366607
chr11	160000001	162000000	0.371366
chr11	162000001	164000000	0.377718
chr11	164000001	166000000	0.370478
chr11	166000001	168000000	0.371973
chr11	168000001	170000000	0.364336
chr11	170000001	172000000	0.374906
chr11	172000001	172472893	0.372218
unplaced-scaffold_1	1	2000000	0.372328
unplaced-scaffold_1	2000001	4000000	0.366356
unplaced-scaffold_1	4000001	6000000	0.375857
unplaced-scaffold_1	6000001	8000000	0.370182
unplaced-scaffold_1	8000001	10000000	0.370828
unplaced-scaffold_1	10000001	12000000	0.376337
unplaced-scaffold_1	12000001	14000000	0.369446
unplaced-scaffold_1	14000001	16000000	0.36917
unplaced-scaffold_1	16000001	18000000	0.374242
unplaced-scaffold_1	18000001	20000000	0.370852
unplaced-scaffold_1	20000001	22000000	0.370639
unplaced-scaffold_1	22000001	24000000	0.370154
unplaced-scaffold_1	24000001	26000000	0.368299
unplaced-scaffold_1	26000001	28000000	0.367209
unplaced-scaffold_1	28000001	30000000	0.361954
unplaced-scaffold_1	30000001	32000000	0.36531
unplaced-scaffold_1	32000001	34000000	0.367644
unplaced-scaffold_1	34000001	36000000	0.369747
unplaced-scaffold_1	36000001	38000000	0.366464
unplaced-scaffold_1	38000001	39719500	0.362783
unplaced-scaffold_2	1	2000000	0.365588
unplaced-scaffold_2	2000001	4000000	0.370823
unplaced-scaffold_2	4000001	6000000	0.37364
unplaced-scaffold_2	6000001	8000000	0.367506
unplaced-scaffold_2	8000001	10000000	0.371517
unplaced-scaffold_2	10000001	12000000	0.372587
unplaced-scaffold_2	12000001	14000000	0.364927
unplaced-scaffold_2	14000001	16000000	0.370529
unplaced-scaffold_2	16000001	18000000	0.370867
unplaced-scaffold_2	18000001	20000000	0.369034
unplaced-scaffold_2	20000001	22000000	0.368606
unplaced-scaffold_2	22000001	24000000	0.367778
unplaced-scaffold_2	24000001	26000000	0.374391
unplaced-scaffold_2	26000001	28000000	0.371804
unplaced-scaffold_2	28000001	30000000	0.370691
unplaced-scaffold_2	30000001	31264000	0.363207
unplaced-scaffold_3	1	2000000	0.346605
unplaced-scaffold_3	2000001	4000000	0.346422
unplaced-scaffold_3	4000001	6000000	0.348047
unplaced-scaffold_3	6000001	7217500	0.346521
unplaced-scaffold_4	1	2000000	0.328243
unplaced-scaffold_4	2000001	3808000	0.30504
unplaced-scaffold_5	1	2000000	0.368147
unplaced-scaffold_5	2000001	3444731	0.365518
unplaced-scaffold_6	1	2000000	0.369022
unplaced-scaffold_6	2000001	3244000	0.371293
unplaced-scaffold_7	1	2000000	0.370778
unplaced-scaffold_7	2000001	2279000	0.377517
unplaced-scaffold_8	1	1700000	0.369536
unplaced-scaffold_9	1	1376580	0.362966
unplaced-scaffold_10	1	1162349	0.368178
unplaced-scaffold_11	1	1089000	0.37304
unplaced-scaffold_12	1	1001019	0.375395
unplaced-scaffold_13	1	982500	0.31578
unplaced-scaffold_14	1	952968	0.370593
unplaced-scaffold_15	1	884000	0.37915
unplaced-scaffold_16	1	834000	0.378454
unplaced-scaffold_17	1	807941	0.374499
unplaced-scaffold_18	1	795000	0.339553
unplaced-scaffold_19	1	777000	0.370371
unplaced-scaffold_20	1	741000	0.384986
unplaced-scaffold_21	1	737000	0.346356
unplaced-scaffold_22	1	677500	0.368973
unplaced-scaffold_23	1	672000	0.369355
unplaced-scaffold_24	1	627000	0.366355
unplaced-scaffold_25	1	627000	0.374208
unplaced-scaffold_26	1	566086	0.369529
unplaced-scaffold_27	1	534500	0.335954
unplaced-scaffold_28	1	524083	0.373474
unplaced-scaffold_29	1	525000	0.347536
unplaced-scaffold_30	1	514000	0.31137
unplaced-scaffold_31	1	509500	0.287722
unplaced-scaffold_32	1	505000	0.37788
unplaced-scaffold_33	1	504000	0.331463
unplaced-scaffold_34	1	503000	0.334589
unplaced-scaffold_35	1	493196	0.379442
unplaced-scaffold_36	1	484068	0.359413
unplaced-scaffold_37	1	464500	0.375346
unplaced-scaffold_38	1	412000	0.370023
unplaced-scaffold_39	1	400077	0.364453
unplaced-scaffold_40	1	400000	0.383786
unplaced-scaffold_41	1	400000	0.370013
unplaced-scaffold_42	1	389500	0.374301
unplaced-scaffold_43	1	385500	0.362852
unplaced-scaffold_44	1	373000	0.370291
unplaced-scaffold_45	1	370500	0.339086
unplaced-scaffold_46	1	366500	0.343641
unplaced-scaffold_47	1	359047	0.362121
unplaced-scaffold_48	1	355000	0.374536
unplaced-scaffold_49	1	336500	0.371261
unplaced-scaffold_50	1	322500	0.341713
unplaced-scaffold_51	1	321500	0.346135
unplaced-scaffold_52	1	316368	0.374069
unplaced-scaffold_53	1	318500	0.380007
unplaced-scaffold_54	1	309000	0.361681
unplaced-scaffold_55	1	309000	0.462034
unplaced-scaffold_56	1	307500	0.340034
unplaced-scaffold_57	1	305000	0.369772
unplaced-scaffold_58	1	302306	0.300766
unplaced-scaffold_59	1	300500	0.345499
unplaced-scaffold_60	1	292500	0.347605
unplaced-scaffold_61	1	290000	0.348401
unplaced-scaffold_62	1	285000	0.372015
unplaced-scaffold_63	1	278000	0.363606
unplaced-scaffold_64	1	279000	0.337424
unplaced-scaffold_65	1	275075	0.307226
unplaced-scaffold_66	1	268000	0.298176
unplaced-scaffold_67	1	260264	0.337201
unplaced-scaffold_68	1	259000	0.342754
unplaced-scaffold_69	1	257000	0.364184
unplaced-scaffold_70	1	254384	0.334916
unplaced-scaffold_71	1	240233	0.360847
unplaced-scaffold_72	1	238980	0.364082
unplaced-scaffold_73	1	239383	0.358928
unplaced-scaffold_74	1	235000	0.296601
unplaced-scaffold_75	1	235500	0.418184
unplaced-scaffold_76	1	230500	0.379125
unplaced-scaffold_77	1	222925	0.285407
unplaced-scaffold_78	1	218000	0.365561
unplaced-scaffold_79	1	217500	0.424522
unplaced-scaffold_80	1	209500	0.384708
unplaced-scaffold_81	1	207000	0.382229
unplaced-scaffold_82	1	206708	0.363123
unplaced-scaffold_83	1	205607	0.365189
unplaced-scaffold_84	1	202130	0.335429
unplaced-scaffold_85	1	200500	0.421977
unplaced-scaffold_86	1	194156	0.271489
unplaced-scaffold_87	1	192459	0.433799
unplaced-scaffold_88	1	191500	0.378039
unplaced-scaffold_89	1	189365	0.28883
unplaced-scaffold_90	1	189000	0.289234
unplaced-scaffold_91	1	182585	0.334093
unplaced-scaffold_92	1	183000	0.3441
unplaced-scaffold_93	1	181000	0.387328
unplaced-scaffold_94	1	180500	0.363243
unplaced-scaffold_95	1	180000	0.371552
unplaced-scaffold_96	1	177000	0.35816
unplaced-scaffold_97	1	175500	0.391757
unplaced-scaffold_98	1	175500	0.369375
unplaced-scaffold_99	1	175000	0.372922
unplaced-scaffold_100	1	167500	0.287232
unplaced-scaffold_101	1	166000	0.373171
unplaced-scaffold_102	1	166500	0.406195
unplaced-scaffold_103	1	165000	0.336105
unplaced-scaffold_104	1	164000	0.367655
unplaced-scaffold_105	1	163500	0.370577
unplaced-scaffold_106	1	162500	0.368562
unplaced-scaffold_107	1	158464	0.334381
unplaced-scaffold_108	1	157696	0.365541
unplaced-scaffold_109	1	156971	0.289412
unplaced-scaffold_110	1	154264	0.396557
unplaced-scaffold_111	1	154154	0.334726
unplaced-scaffold_112	1	154000	0.365366
unplaced-scaffold_113	1	151337	0.281803
unplaced-scaffold_114	1	151000	0.369956
unplaced-scaffold_115	1	152000	0.344608
unplaced-scaffold_116	1	151000	0.350115
unplaced-scaffold_117	1	148000	0.366084
unplaced-scaffold_118	1	147500	0.335806
unplaced-scaffold_119	1	141101	0.369773
unplaced-scaffold_120	1	144500	0.407539
unplaced-scaffold_121	1	140977	0.298405
unplaced-scaffold_122	1	141410	0.367417
unplaced-scaffold_123	1	139500	0.42677
unplaced-scaffold_124	1	140500	0.393234
unplaced-scaffold_125	1	136500	0.293555
unplaced-scaffold_126	1	134500	0.2894
unplaced-scaffold_127	1	133500	0.318197
unplaced-scaffold_128	1	132946	0.282402
unplaced-scaffold_129	1	130000	0.299079
unplaced-scaffold_130	1	130000	0.270617
unplaced-scaffold_131	1	127271	0.284018
unplaced-scaffold_132	1	126672	0.27978
unplaced-scaffold_133	1	125993	0.286606
unplaced-scaffold_134	1	125500	0.330608
unplaced-scaffold_135	1	124000	0.307809
unplaced-scaffold_136	1	124356	0.385453
unplaced-scaffold_137	1	120500	0.332152
unplaced-scaffold_138	1	120500	0.332816
unplaced-scaffold_139	1	119500	0.391894
unplaced-scaffold_140	1	116749	0.381574
unplaced-scaffold_141	1	116500	0.333076
unplaced-scaffold_142	1	118000	0.385817
unplaced-scaffold_143	1	116000	0.357434
unplaced-scaffold_144	1	114000	0.334257
unplaced-scaffold_145	1	113723	0.318549
unplaced-scaffold_146	1	114000	0.372231
unplaced-scaffold_147	1	113500	0.334426
unplaced-scaffold_148	1	112303	0.274341
unplaced-scaffold_149	1	110000	0.363794
unplaced-scaffold_150	1	111500	0.387214
unplaced-scaffold_151	1	108679	0.334152
unplaced-scaffold_152	1	107026	0.387423
unplaced-scaffold_153	1	107650	0.400849
unplaced-scaffold_154	1	106000	0.378513
unplaced-scaffold_155	1	104493	0.296664
unplaced-scaffold_156	1	105500	0.409833
unplaced-scaffold_157	1	104000	0.35859
unplaced-scaffold_158	1	102495	0.2859
unplaced-scaffold_159	1	104000	0.388763
unplaced-scaffold_160	1	101000	0.281894
unplaced-scaffold_161	1	98736	0.333104
unplaced-scaffold_162	1	97500	0.283408
unplaced-scaffold_163	1	96500	0.276428
unplaced-scaffold_164	1	97000	0.409973
unplaced-scaffold_165	1	96000	0.281961
unplaced-scaffold_166	1	95000	0.384804
unplaced-scaffold_167	1	93499	0.301654
unplaced-scaffold_168	1	93500	0.271211
unplaced-scaffold_169	1	92977	0.346735
unplaced-scaffold_170	1	92487	0.363352
unplaced-scaffold_171	1	92500	0.363247
unplaced-scaffold_172	1	92000	0.336656
unplaced-scaffold_173	1	90686	0.388885
unplaced-scaffold_174	1	90520	0.348082
unplaced-scaffold_175	1	91049	0.370541
unplaced-scaffold_176	1	91500	0.346714
unplaced-scaffold_177	1	89225	0.285495
unplaced-scaffold_178	1	90000	0.346226
unplaced-scaffold_179	1	89500	0.346104
unplaced-scaffold_180	1	89500	0.338227
unplaced-scaffold_181	1	88000	0.361493
unplaced-scaffold_182	1	86043	0.284338
unplaced-scaffold_183	1	86500	0.398849
unplaced-scaffold_184	1	87000	0.397326
unplaced-scaffold_185	1	86500	0.347253
unplaced-scaffold_186	1	86000	0.349946
unplaced-scaffold_187	1	85608	0.381289
unplaced-scaffold_188	1	85415	0.346442
unplaced-scaffold_189	1	84682	0.368831
unplaced-scaffold_190	1	84426	0.293065
unplaced-scaffold_191	1	83500	0.391741
unplaced-scaffold_192	1	82239	0.364077
unplaced-scaffold_193	1	81000	0.296411
unplaced-scaffold_194	1	80000	0.285429
unplaced-scaffold_195	1	79500	0.356998
unplaced-scaffold_196	1	77031	0.350798
unplaced-scaffold_197	1	76729	0.27909
unplaced-scaffold_198	1	76526	0.329565
unplaced-scaffold_199	1	77000	0.325615
unplaced-scaffold_200	1	75422	0.320892
unplaced-scaffold_201	1	74737	0.271435
unplaced-scaffold_202	1	74043	0.31605
unplaced-scaffold_203	1	73127	0.279162
unplaced-scaffold_204	1	74000	0.299788
unplaced-scaffold_205	1	74500	0.29336
unplaced-scaffold_206	1	72598	0.33365
unplaced-scaffold_207	1	72263	0.29757
unplaced-scaffold_208	1	70412	0.271477
unplaced-scaffold_209	1	71389	0.268126
unplaced-scaffold_210	1	69516	0.290959
unplaced-scaffold_211	1	70000	0.279804
unplaced-scaffold_212	1	69000	0.30157
unplaced-scaffold_213	1	68917	0.391462
unplaced-scaffold_214	1	68436	0.365135
unplaced-scaffold_215	1	68257	0.335223
unplaced-scaffold_216	1	68000	0.339387
unplaced-scaffold_217	1	68000	0.424006
unplaced-scaffold_218	1	66706	0.389251
unplaced-scaffold_219	1	66000	0.348823
unplaced-scaffold_220	1	65948	0.414166
unplaced-scaffold_221	1	66000	0.347202
unplaced-scaffold_222	1	64699	0.278278
unplaced-scaffold_223	1	63549	0.347989
unplaced-scaffold_224	1	63267	0.332706
unplaced-scaffold_225	1	63000	0.36726
unplaced-scaffold_226	1	61275	0.422887
unplaced-scaffold_227	1	60630	0.336605
unplaced-scaffold_228	1	59271	0.411557
unplaced-scaffold_229	1	59722	0.379465
unplaced-scaffold_230	1	59144	0.287354
unplaced-scaffold_231	1	59058	0.35735
unplaced-scaffold_232	1	58181	0.380234
unplaced-scaffold_233	1	58500	0.31404
unplaced-scaffold_234	1	59500	0.397603
unplaced-scaffold_235	1	58500	0.351151
unplaced-scaffold_236	1	57269	0.371097
unplaced-scaffold_237	1	57500	0.283814
unplaced-scaffold_238	1	58000	0.310592
unplaced-scaffold_239	1	56859	0.334781
unplaced-scaffold_240	1	57000	0.266057
unplaced-scaffold_241	1	56500	0.330254
unplaced-scaffold_242	1	57000	0.37555
unplaced-scaffold_243	1	55678	0.284983
unplaced-scaffold_244	1	55314	0.43601
unplaced-scaffold_245	1	56000	0.271791
unplaced-scaffold_246	1	54858	0.415079
unplaced-scaffold_247	1	55186	0.360605
unplaced-scaffold_248	1	54209	0.404664
unplaced-scaffold_249	1	54500	0.413824
unplaced-scaffold_250	1	55000	0.367861
unplaced-scaffold_251	1	54000	0.336451
unplaced-scaffold_252	1	53453	0.425036
unplaced-scaffold_253	1	53450	0.35634
unplaced-scaffold_254	1	53328	0.302455
unplaced-scaffold_255	1	53318	0.414952
unplaced-scaffold_256	1	52580	0.363396
unplaced-scaffold_257	1	52110	0.28569
unplaced-scaffold_258	1	52049	0.402782
unplaced-scaffold_259	1	52000	0.420047
unplaced-scaffold_260	1	52339	0.355268
unplaced-scaffold_261	1	51227	0.293913
unplaced-scaffold_262	1	50547	0.33425
unplaced-scaffold_263	1	51000	0.367576
unplaced-scaffold_264	1	49815	0.271088
unplaced-scaffold_265	1	49812	0.421975
unplaced-scaffold_266	1	48343	0.410823
unplaced-scaffold_267	1	48500	0.271985
unplaced-scaffold_268	1	47348	0.285636
unplaced-scaffold_269	1	47277	0.279148
unplaced-scaffold_270	1	47217	0.4023
unplaced-scaffold_271	1	47211	0.33298
unplaced-scaffold_272	1	47000	0.37405
unplaced-scaffold_273	1	48000	0.423571
unplaced-scaffold_274	1	47500	0.331818
unplaced-scaffold_275	1	47000	0.264112
unplaced-scaffold_276	1	47000	0.287453
unplaced-scaffold_277	1	46323	0.356893
unplaced-scaffold_278	1	45838	0.41881
unplaced-scaffold_279	1	45571	0.267764
unplaced-scaffold_280	1	45199	0.431059
unplaced-scaffold_281	1	45693	0.424779
unplaced-scaffold_282	1	44405	0.265156
unplaced-scaffold_283	1	44500	0.269826
unplaced-scaffold_284	1	44000	0.400327
unplaced-scaffold_285	1	43897	0.374157
unplaced-scaffold_286	1	43500	0.34295
unplaced-scaffold_287	1	44000	0.274234
unplaced-scaffold_288	1	42980	0.360548
unplaced-scaffold_289	1	43000	0.266239
unplaced-scaffold_290	1	42500	0.279207
unplaced-scaffold_291	1	41819	0.281147
unplaced-scaffold_292	1	41803	0.280489
unplaced-scaffold_293	1	41798	0.38242
unplaced-scaffold_294	1	41769	0.364083
unplaced-scaffold_295	1	41139	0.381205
unplaced-scaffold_296	1	41500	0.284392
unplaced-scaffold_297	1	41500	0.280344
unplaced-scaffold_298	1	41000	0.402424
unplaced-scaffold_299	1	40763	0.415878
unplaced-scaffold_300	1	40723	0.437331
unplaced-scaffold_301	1	40603	0.331831
unplaced-scaffold_302	1	40054	0.274087
unplaced-scaffold_303	1	41000	0.303715
unplaced-scaffold_304	1	40500	0.305884
unplaced-scaffold_305	1	39652	0.274369
unplaced-scaffold_306	1	39507	0.269098
unplaced-scaffold_307	1	39505	0.276225
unplaced-scaffold_308	1	39421	0.388661
unplaced-scaffold_309	1	39151	0.431162
unplaced-scaffold_310	1	40000	0.406285
unplaced-scaffold_311	1	39000	0.334214
unplaced-scaffold_312	1	38935	0.417707
unplaced-scaffold_313	1	38858	0.411174
unplaced-scaffold_314	1	38803	0.275759
unplaced-scaffold_315	1	38657	0.278482
unplaced-scaffold_316	1	38565	0.349756
unplaced-scaffold_317	1	38346	0.391342
unplaced-scaffold_318	1	38248	0.367244
unplaced-scaffold_319	1	39000	0.331367
unplaced-scaffold_320	1	38000	0.333061
unplaced-scaffold_321	1	38000	0.431748
unplaced-scaffold_322	1	37713	0.416923
unplaced-scaffold_323	1	37548	0.282792
unplaced-scaffold_324	1	37486	0.436841
unplaced-scaffold_325	1	37455	0.359801
unplaced-scaffold_326	1	37121	0.371363
unplaced-scaffold_327	1	37500	0.335849
unplaced-scaffold_328	1	36983	0.356822
unplaced-scaffold_329	1	36672	0.383273
unplaced-scaffold_330	1	36604	0.378739
unplaced-scaffold_331	1	36591	0.27073
unplaced-scaffold_332	1	36564	0.363975
unplaced-scaffold_333	1	37045	0.385083
unplaced-scaffold_334	1	36361	0.288944
unplaced-scaffold_335	1	36221	0.330232
unplaced-scaffold_336	1	36155	0.364801
unplaced-scaffold_337	1	36007	0.290341
unplaced-scaffold_338	1	36500	0.272638
unplaced-scaffold_339	1	37000	0.322847
unplaced-scaffold_340	1	36000	0.311398
unplaced-scaffold_341	1	36000	0.290091
unplaced-scaffold_342	1	36000	0.287314
unplaced-scaffold_343	1	36000	0.270674
unplaced-scaffold_344	1	35501	0.371915
unplaced-scaffold_345	1	35239	0.399938
unplaced-scaffold_346	1	35157	0.435374
unplaced-scaffold_347	1	35500	0.290741
unplaced-scaffold_348	1	34975	0.351633
unplaced-scaffold_349	1	34966	0.430316
unplaced-scaffold_350	1	34834	0.346654
unplaced-scaffold_351	1	34528	0.2812
unplaced-scaffold_352	1	34493	0.269773
unplaced-scaffold_353	1	34343	0.348844
unplaced-scaffold_354	1	34193	0.360874
unplaced-scaffold_355	1	34000	0.290479
unplaced-scaffold_356	1	33536	0.366841
unplaced-scaffold_357	1	33519	0.435109
unplaced-scaffold_358	1	33476	0.335205
unplaced-scaffold_359	1	33252	0.350937
unplaced-scaffold_360	1	33500	0.332189
unplaced-scaffold_361	1	32973	0.271503
unplaced-scaffold_362	1	32596	0.393097
unplaced-scaffold_363	1	32446	0.444537
unplaced-scaffold_364	1	32144	0.345207
unplaced-scaffold_365	1	32500	0.293363
unplaced-scaffold_366	1	32500	0.346349
unplaced-scaffold_367	1	32000	0.37223
unplaced-scaffold_368	1	31766	0.294381
unplaced-scaffold_369	1	31632	0.420316
unplaced-scaffold_370	1	31632	0.42354
unplaced-scaffold_371	1	31445	0.412575
unplaced-scaffold_372	1	31370	0.33243
unplaced-scaffold_373	1	31207	0.382651
unplaced-scaffold_374	1	31092	0.373838
unplaced-scaffold_375	1	31061	0.367386
unplaced-scaffold_376	1	31000	0.416852
unplaced-scaffold_377	1	31500	0.322074
unplaced-scaffold_378	1	31500	0.35763
unplaced-scaffold_379	1	31500	0.326391
unplaced-scaffold_380	1	31000	0.270912
unplaced-scaffold_381	1	31000	0.335366
unplaced-scaffold_382	1	30880	0.394605
unplaced-scaffold_383	1	30424	0.387601
unplaced-scaffold_384	1	30500	0.272042
unplaced-scaffold_385	1	30500	0.26473
unplaced-scaffold_386	1	29899	0.273697
unplaced-scaffold_387	1	29836	0.286476
unplaced-scaffold_388	1	29601	0.287872
unplaced-scaffold_389	1	29415	0.368056
unplaced-scaffold_390	1	29224	0.395476
unplaced-scaffold_391	1	29176	0.348929
unplaced-scaffold_392	1	29164	0.347735
unplaced-scaffold_393	1	29029	0.415599
unplaced-scaffold_394	1	29019	0.367048
unplaced-scaffold_395	1	29000	0.270975
unplaced-scaffold_396	1	28843	0.432737
unplaced-scaffold_397	1	28781	0.367894
unplaced-scaffold_398	1	28732	0.372072
unplaced-scaffold_399	1	28623	0.414751
unplaced-scaffold_400	1	28469	0.405192
unplaced-scaffold_401	1	28434	0.351704
unplaced-scaffold_402	1	28500	0.270185
unplaced-scaffold_403	1	28000	0.348334
unplaced-scaffold_404	1	27946	0.423117
unplaced-scaffold_405	1	27896	0.380032
unplaced-scaffold_406	1	27662	0.34724
unplaced-scaffold_407	1	27605	0.435915
unplaced-scaffold_408	1	27560	0.271055
unplaced-scaffold_409	1	27534	0.370973
unplaced-scaffold_410	1	27503	0.270853
unplaced-scaffold_411	1	27476	0.348062
unplaced-scaffold_412	1	27385	0.334684
unplaced-scaffold_413	1	27259	0.271994
unplaced-scaffold_414	1	27500	0.341031
unplaced-scaffold_415	1	27500	0.276701
unplaced-scaffold_416	1	27500	0.282047
unplaced-scaffold_417	1	27500	0.329539
unplaced-scaffold_418	1	26701	0.394419
unplaced-scaffold_419	1	26541	0.343444
unplaced-scaffold_420	1	26380	0.332803
unplaced-scaffold_421	1	26272	0.334704
unplaced-scaffold_422	1	26198	0.383212
unplaced-scaffold_423	1	26500	0.266387
unplaced-scaffold_424	1	26000	0.384053
unplaced-scaffold_425	1	26000	0.302512
unplaced-scaffold_426	1	25980	0.333
unplaced-scaffold_427	1	25670	0.333983
unplaced-scaffold_428	1	25605	0.386385
unplaced-scaffold_429	1	25345	0.38447
unplaced-scaffold_430	1	25000	0.373735
unplaced-scaffold_431	1	26000	0.448671
unplaced-scaffold_432	1	24804	0.43273
unplaced-scaffold_433	1	24766	0.342015
unplaced-scaffold_434	1	24278	0.370227
unplaced-scaffold_435	1	24500	0.26099
unplaced-scaffold_436	1	24500	0.291645
unplaced-scaffold_437	1	24000	0.271845
unplaced-scaffold_438	1	24000	0.385474
unplaced-scaffold_439	1	23992	0.380101
unplaced-scaffold_440	1	23953	0.354709
unplaced-scaffold_441	1	23908	0.311833
unplaced-scaffold_442	1	23892	0.416391
unplaced-scaffold_443	1	23856	0.306686
unplaced-scaffold_444	1	23793	0.354489
unplaced-scaffold_445	1	23770	0.380369
unplaced-scaffold_446	1	23516	0.383075
unplaced-scaffold_447	1	23497	0.373085
unplaced-scaffold_448	1	23440	0.354025
unplaced-scaffold_449	1	23402	0.364984
unplaced-scaffold_450	1	23047	0.41799
unplaced-scaffold_451	1	23000	0.4068
unplaced-scaffold_452	1	22994	0.409298
unplaced-scaffold_453	1	22991	0.377381
unplaced-scaffold_454	1	22902	0.402384
unplaced-scaffold_455	1	22902	0.402384
unplaced-scaffold_456	1	22849	0.41124
unplaced-scaffold_457	1	22691	0.379286
unplaced-scaffold_458	1	22641	0.413163
unplaced-scaffold_459	1	22583	0.383668
unplaced-scaffold_460	1	22410	0.430943
unplaced-scaffold_461	1	22385	0.433033
unplaced-scaffold_462	1	22355	0.285005
unplaced-scaffold_463	1	22044	0.276686
unplaced-scaffold_464	1	22017	0.376181
unplaced-scaffold_465	1	22000	0.386745
unplaced-scaffold_466	1	22000	0.375926
unplaced-scaffold_467	1	22000	0.488068
unplaced-scaffold_468	1	21986	0.265181
unplaced-scaffold_469	1	21906	0.388222
unplaced-scaffold_470	1	21733	0.366648
unplaced-scaffold_471	1	21724	0.41463
unplaced-scaffold_472	1	21716	0.328529
unplaced-scaffold_473	1	21552	0.366248
unplaced-scaffold_474	1	21291	0.320902
unplaced-scaffold_475	1	21245	0.405856
unplaced-scaffold_476	1	21185	0.431316
unplaced-scaffold_477	1	21161	0.389934
unplaced-scaffold_478	1	21032	0.330988
unplaced-scaffold_479	1	21023	0.411379
unplaced-scaffold_480	1	21500	0.371459
unplaced-scaffold_481	1	21500	0.371831
unplaced-scaffold_482	1	20928	0.378602
unplaced-scaffold_483	1	20915	0.358707
unplaced-scaffold_484	1	20736	0.398843
unplaced-scaffold_485	1	20648	0.385238
unplaced-scaffold_486	1	20638	0.345593
unplaced-scaffold_487	1	20611	0.351771
unplaced-scaffold_488	1	20498	0.273308
unplaced-scaffold_489	1	20420	0.417209
unplaced-scaffold_490	1	20275	0.375308
unplaced-scaffold_491	1	20224	0.306433
unplaced-scaffold_492	1	20164	0.386748
unplaced-scaffold_493	1	20088	0.333449
unplaced-scaffold_494	1	20080	0.343991
unplaced-scaffold_495	1	20080	0.449773
unplaced-scaffold_496	1	20047	0.415145
unplaced-scaffold_497	1	20035	0.385644
unplaced-scaffold_498	1	20000	0.348267
unplaced-scaffold_499	1	19780	0.369736
unplaced-scaffold_500	1	19736	0.527337
unplaced-scaffold_501	1	19648	0.382705
unplaced-scaffold_502	1	19568	0.360147
unplaced-scaffold_503	1	19551	0.354015
unplaced-scaffold_504	1	19335	0.410572
unplaced-scaffold_505	1	19299	0.401181
unplaced-scaffold_506	1	19282	0.367979
unplaced-scaffold_507	1	19230	0.402829
unplaced-scaffold_508	1	19202	0.396229
unplaced-scaffold_509	1	19117	0.27851
unplaced-scaffold_510	1	19047	0.314397
unplaced-scaffold_511	1	19013	0.383968
unplaced-scaffold_512	1	19012	0.393982
unplaced-scaffold_513	1	19000	0.344913
unplaced-scaffold_514	1	19500	0.265757
unplaced-scaffold_515	1	19000	0.348545
unplaced-scaffold_516	1	18842	0.437769
unplaced-scaffold_517	1	18640	0.377113
unplaced-scaffold_518	1	18609	0.283319
unplaced-scaffold_519	1	18595	0.405615
unplaced-scaffold_520	1	18553	0.370418
unplaced-scaffold_521	1	18527	0.373421
unplaced-scaffold_522	1	18413	0.384206
unplaced-scaffold_523	1	18253	0.372233
unplaced-scaffold_524	1	18238	0.344958
unplaced-scaffold_525	1	18178	0.333608
unplaced-scaffold_526	1	18156	0.270559
unplaced-scaffold_527	1	18119	0.339165
unplaced-scaffold_528	1	18114	0.29189
unplaced-scaffold_529	1	18113	0.388251
unplaced-scaffold_530	1	18056	0.353808
unplaced-scaffold_531	1	18000	0.325296
unplaced-scaffold_532	1	17945	0.266607
unplaced-scaffold_533	1	17861	0.363438
unplaced-scaffold_534	1	17793	0.417154
unplaced-scaffold_535	1	17766	0.414973
unplaced-scaffold_536	1	17705	0.350034
unplaced-scaffold_537	1	17647	0.344384
unplaced-scaffold_538	1	17585	0.383132
unplaced-scaffold_539	1	17531	0.40154
unplaced-scaffold_540	1	17476	0.3299
unplaced-scaffold_541	1	17406	0.321804
unplaced-scaffold_542	1	17400	0.285821
unplaced-scaffold_543	1	17352	0.267304
unplaced-scaffold_544	1	17274	0.268396
unplaced-scaffold_545	1	17202	0.27074
unplaced-scaffold_546	1	17080	0.368991
unplaced-scaffold_547	1	17000	0.380905
unplaced-scaffold_548	1	17000	0.271487
unplaced-scaffold_549	1	16904	0.373425
unplaced-scaffold_550	1	16761	0.385263
unplaced-scaffold_551	1	16684	0.414194
unplaced-scaffold_552	1	16634	0.269464
unplaced-scaffold_553	1	16460	0.275594
unplaced-scaffold_554	1	16406	0.366961
unplaced-scaffold_555	1	16387	0.28085
unplaced-scaffold_556	1	16221	0.38582
unplaced-scaffold_557	1	16187	0.356172
unplaced-scaffold_558	1	16140	0.409567
unplaced-scaffold_559	1	16085	0.386595
unplaced-scaffold_560	1	16000	0.417964
unplaced-scaffold_561	1	15967	0.283289
unplaced-scaffold_562	1	15958	0.374569
unplaced-scaffold_563	1	15956	0.404951
unplaced-scaffold_564	1	15891	0.410887
unplaced-scaffold_565	1	15872	0.367652
unplaced-scaffold_566	1	15819	0.26571
unplaced-scaffold_567	1	15799	0.397012
unplaced-scaffold_568	1	15775	0.348041
unplaced-scaffold_569	1	15724	0.354894
unplaced-scaffold_570	1	15716	0.26637
unplaced-scaffold_571	1	15647	0.410904
unplaced-scaffold_572	1	15640	0.343692
unplaced-scaffold_573	1	15596	0.401218
unplaced-scaffold_574	1	15593	0.327796
unplaced-scaffold_575	1	15576	0.38305
unplaced-scaffold_576	1	15491	0.332924
unplaced-scaffold_577	1	15460	0.269422
unplaced-scaffold_578	1	15426	0.379254
unplaced-scaffold_579	1	15310	0.333268
unplaced-scaffold_580	1	15265	0.404416
unplaced-scaffold_581	1	15004	0.272412
unplaced-scaffold_582	1	15000	0.271685
unplaced-scaffold_583	1	15000	0.418028
unplaced-scaffold_584	1	15000	0.268951
unplaced-scaffold_585	1	14851	0.385657
unplaced-scaffold_586	1	14665	0.386252
unplaced-scaffold_587	1	14619	0.336435
unplaced-scaffold_588	1	14552	0.40334
unplaced-scaffold_589	1	14434	0.438717
unplaced-scaffold_590	1	14186	0.336764
unplaced-scaffold_591	1	14181	0.303949
unplaced-scaffold_592	1	13375	0.30649
unplaced-scaffold_593	1	13334	0.407185
unplaced-scaffold_594	1	13164	0.291423
unplaced-scaffold_595	1	13000	0.340872
unplaced-scaffold_596	1	12846	0.337174
unplaced-scaffold_597	1	12844	0.288484
unplaced-scaffold_598	1	12842	0.351297
unplaced-scaffold_599	1	12556	0.410514
unplaced-scaffold_600	1	12377	0.266241
unplaced-scaffold_601	1	12106	0.38513
unplaced-scaffold_602	1	11772	0.268881
unplaced-scaffold_603	1	11491	0.413229
unplaced-scaffold_604	1	11111	0.368587
unplaced-scaffold_605	1	11000	0.341667
unplaced-scaffold_606	1	11000	0.265842
unplaced-scaffold_607	1	10954	0.381357
unplaced-scaffold_608	1	10860	0.266507
unplaced-scaffold_609	1	10795	0.426996
unplaced-scaffold_610	1	10502	0.31178
unplaced-scaffold_611	1	10439	0.373826
unplaced-scaffold_612	1	10395	0.347316
unplaced-scaffold_613	1	10391	0.343696
unplaced-scaffold_614	1	10000	0.350735
unplaced-scaffold_615	1	9819	0.292626
unplaced-scaffold_616	1	9523	0.401701
unplaced-scaffold_617	1	9000	0.349483
unplaced-scaffold_618	1	9000	0.436271
unplaced-scaffold_619	1	8963	0.391207
unplaced-scaffold_620	1	8917	0.374271
unplaced-scaffold_621	1	8480	0.476235
unplaced-scaffold_622	1	8000	0.401925
unplaced-scaffold_623	1	8000	0.333042
unplaced-scaffold_624	1	7942	0.420224
unplaced-scaffold_625	1	7883	0.279624
unplaced-scaffold_626	1	7225	0.350083
unplaced-scaffold_627	1	7000	0.378483
unplaced-scaffold_628	1	7000	0.443349
unplaced-scaffold_629	1	6498	0.360474
unplaced-scaffold_630	1	6085	0.333826
unplaced-scaffold_631	1	5990	0.348973
unplaced-scaffold_632	1	5957	0.375084
unplaced-scaffold_633	1	5860	0.324287
unplaced-scaffold_634	1	5651	0.415752
unplaced-scaffold_635	1	5600	0.280764
unplaced-scaffold_636	1	5510	0.273189
unplaced-scaffold_637	1	5475	0.376324
unplaced-scaffold_638	1	5253	0.406512
unplaced-scaffold_639	1	5000	0.34807
unplaced-scaffold_640	1	5000	0.409882
unplaced-scaffold_641	1	4038	0.284865
unplaced-scaffold_642	1	4010	0.407084
unplaced-scaffold_643	1	3791	0.328496
unplaced-scaffold_644	1	3752	0.352706
unplaced-scaffold_645	1	3502	0.354756
unplaced-scaffold_646	1	3393	0.370873
unplaced-scaffold_647	1	3292	0.329687
unplaced-scaffold_648	1	2974	0.44635
unplaced-scaffold_649	1	2962	0.436339
unplaced-scaffold_650	1	2388	0.38961
unplaced-scaffold_651	1	2220	0.42046
unplaced-scaffold_652	1	2000	0.345173
unplaced-scaffold_653	1	2000	0.4007
unplaced-scaffold_654	1	2000	0.38019
unplaced-scaffold_655	1	2000	0.333667
unplaced-scaffold_656	1	2000	0.375688
unplaced-scaffold_657	1	2000	0.366183
unplaced-scaffold_658	1	1891	0.307937
unplaced-scaffold_659	1	1381	0.342029
unplaced-scaffold_660	1	1335	0.37931
unplaced-scaffold_661	1	1234	0.344688
unplaced-scaffold_662	1	1234	0.411192
unplaced-scaffold_663	1	1093	0.381868
unplaced-scaffold_664	1	1000	0.483483
unplaced-scaffold_665	1	1000	0.305305
unplaced-scaffold_666	1	1000	0.37037
unplaced-scaffold_667	1	1000	0.355355
unplaced-scaffold_668	1	1000	0.323323
unplaced-scaffold_669	1	1000	0.429429
unplaced-scaffold_670	1	1000	0.358358
unplaced-scaffold_671	1	1000	0.414414
unplaced-scaffold_672	1	1000	0.346346
unplaced-scaffold_673	1	14991	0.426217
unplaced-scaffold_674	1	14968	0.436293
unplaced-scaffold_675	1	14964	0.387422
unplaced-scaffold_676	1	14963	0.33946
unplaced-scaffold_677	1	14961	0.330414
unplaced-scaffold_678	1	14957	0.387604
unplaced-scaffold_679	1	14955	0.435669
unplaced-scaffold_680	1	14955	0.326668
unplaced-scaffold_681	1	14931	0.371802
unplaced-scaffold_682	1	14926	0.342178
unplaced-scaffold_683	1	14921	0.432976
unplaced-scaffold_684	1	14916	0.331948
unplaced-scaffold_685	1	14910	0.353075
unplaced-scaffold_686	1	14907	0.343687
unplaced-scaffold_687	1	14906	0.381013
unplaced-scaffold_688	1	14906	0.423952
unplaced-scaffold_689	1	14901	0.338121
unplaced-scaffold_690	1	14890	0.362885
unplaced-scaffold_691	1	14885	0.446453
unplaced-scaffold_692	1	14885	0.53272
unplaced-scaffold_693	1	14881	0.374462
unplaced-scaffold_694	1	14874	0.339138
unplaced-scaffold_695	1	14868	0.343916
unplaced-scaffold_696	1	14860	0.373376
unplaced-scaffold_697	1	14857	0.415994
unplaced-scaffold_698	1	14854	0.341278
unplaced-scaffold_699	1	14851	0.417172
unplaced-scaffold_700	1	14849	0.356412
unplaced-scaffold_701	1	14846	0.392927
[truncated: 58,808 more rows]
