# Supplementary material for: Three chromosome-scale Papaver genomes reveal punctuated patchwork evolution of the morphinan and noscapine biosynthesis pathway
Source: Nat Commun. 2021 Oct 15;12:6030. doi: 10.1038/s41467-021-26330-8 (PMC8521590; doi:10.1038/s41467-021-26330-8)
Supplement: Supplementary file 15 — Source Data [file 41467_2021_26330_MOESM15_ESM.zip › Source Data/Supplementary Fig. 12 P. somniferum.gene.txt]

chr1	1	2000000	0.120422
chr1	2000001	4000000	0.135801
chr1	4000001	6000000	0.1133565
chr1	6000001	8000000	0.0934585
chr1	8000001	10000000	0.078492
chr1	10000001	12000000	0.057732
chr1	12000001	14000000	0.100998
chr1	14000001	16000000	0.085145
chr1	16000001	18000000	0.0764495
chr1	18000001	20000000	0.106976
chr1	20000001	22000000	0.112986
chr1	22000001	24000000	0.086466
chr1	24000001	26000000	0.0909105
chr1	26000001	28000000	0.080124
chr1	28000001	30000000	0.0912695
chr1	30000001	32000000	0.0640395
chr1	32000001	34000000	0.0591825
chr1	34000001	36000000	0.084601
chr1	36000001	38000000	0.0466585
chr1	38000001	40000000	0.1199625
chr1	40000001	42000000	0.1483955
chr1	42000001	44000000	0.0941815
chr1	44000001	46000000	0.120792
chr1	46000001	48000000	0.101662
chr1	48000001	50000000	0.1104925
chr1	50000001	52000000	0.083783
chr1	52000001	54000000	0.1228315
chr1	54000001	56000000	0.0793485
chr1	56000001	58000000	0.0939205
chr1	58000001	60000000	0.077332
chr1	60000001	62000000	0.0728685
chr1	62000001	64000000	0.1051105
chr1	64000001	66000000	0.0609685
chr1	66000001	68000000	0.1026395
chr1	68000001	70000000	0.0739
chr1	70000001	72000000	0.0989525
chr1	72000001	74000000	0.077496
chr1	74000001	76000000	0.0875215
chr1	76000001	78000000	0.0585385
chr1	78000001	80000000	0.086768
chr1	80000001	82000000	0.097661
chr1	82000001	84000000	0.091657
chr1	84000001	86000000	0.0917735
chr1	86000001	88000000	0.080676
chr1	88000001	90000000	0.0884875
chr1	90000001	92000000	0.0931635
chr1	92000001	94000000	0.0695185
chr1	94000001	96000000	0.088866
chr1	96000001	98000000	0.067685
chr1	98000001	100000000	0.0689365
chr1	100000001	102000000	0.074035
chr1	102000001	104000000	0.082041
chr1	104000001	106000000	0.093753
chr1	106000001	108000000	0.068063
chr1	108000001	110000000	0.0624
chr1	110000001	112000000	0.0747435
chr1	112000001	114000000	0.0712935
chr1	114000001	116000000	0.0757855
chr1	116000001	118000000	0.0890625
chr1	118000001	120000000	0.064133
chr1	120000001	122000000	0.0711995
chr1	122000001	124000000	0.0841545
chr1	124000001	126000000	0.0553135
chr1	126000001	128000000	0.058365
chr1	128000001	130000000	0.0808115
chr1	130000001	132000000	0.085138
chr1	132000001	134000000	0.080945
chr1	134000001	136000000	0.0646275
chr1	136000001	138000000	0.097101
chr1	138000001	140000000	0.0799815
chr1	140000001	142000000	0.0711035
chr1	142000001	144000000	0.092473
chr1	144000001	146000000	0.072275
chr1	146000001	148000000	0.0666485
chr1	148000001	150000000	0.063
chr1	150000001	152000000	0.078969
chr1	152000001	154000000	0.076131
chr1	154000001	156000000	0.0531655
chr1	156000001	158000000	0.073941
chr1	158000001	160000000	0.0678565
chr1	160000001	162000000	0.031977
chr1	162000001	164000000	0.054597
chr1	164000001	166000000	0.0710565
chr1	166000001	168000000	0.063642
chr1	168000001	170000000	0.046454
chr1	170000001	172000000	0.092903
chr1	172000001	174000000	0.032187
chr1	174000001	176000000	0.0549915
chr1	176000001	178000000	0.065788
chr1	178000001	180000000	0.0589255
chr1	180000001	182000000	0.082286
chr1	182000001	184000000	0.0604955
chr1	184000001	186000000	0.074246
chr1	186000001	188000000	0.058725
chr1	188000001	190000000	0.071621
chr1	190000001	192000000	0.036818
chr1	192000001	194000000	0.04553
chr1	194000001	196000000	0.0302955
chr1	196000001	198000000	0.025177
chr1	198000001	200000000	0.0463665
chr1	200000001	202000000	0.056757
chr1	202000001	204000000	0.025474
chr1	204000001	206000000	0.042285
chr1	206000001	208000000	0.0314465
chr1	208000001	210000000	0.031332
chr1	210000001	212000000	0.028075
chr1	212000001	214000000	0.0121545
chr1	214000001	216000000	0.02961
chr1	216000001	218000000	0.092484
chr1	218000001	220000000	0.0556075
chr1	220000001	222000000	0.03757
chr1	222000001	224000000	0.052828
chr1	224000001	226000000	0.0348335
chr1	226000001	228000000	0.0259525
chr1	228000001	230000000	0.0401535
chr1	230000001	232000000	0.0679665
chr1	232000001	234000000	0.05835
chr1	234000001	236000000	0.0701435
chr1	236000001	238000000	0.087117
chr1	238000001	240000000	0.087348
chr1	240000001	242000000	0.0721905
chr1	242000001	244000000	0.069717
chr1	244000001	246000000	0.063487
chr1	246000001	248000000	0.088737
chr1	248000001	250000000	0.095602
chr1	250000001	252000000	0.07626
chr1	252000001	253956107	0.08985
chr2	1	2000000	0.082924
chr2	2000001	4000000	0.0738915
chr2	4000001	6000000	0.089856
chr2	6000001	8000000	0.0766585
chr2	8000001	10000000	0.096943
chr2	10000001	12000000	0.079342
chr2	12000001	14000000	0.0679465
chr2	14000001	16000000	0.08736
chr2	16000001	18000000	0.0864985
chr2	18000001	20000000	0.0756265
chr2	20000001	22000000	0.0463595
chr2	22000001	24000000	0.063184
chr2	24000001	26000000	0.0532785
chr2	26000001	28000000	0.0668945
chr2	28000001	30000000	0.0607475
chr2	30000001	32000000	0.0887275
chr2	32000001	34000000	0.090062
chr2	34000001	36000000	0.07458
chr2	36000001	38000000	0.05803
chr2	38000001	40000000	0.065315
chr2	40000001	42000000	0.0925765
chr2	42000001	44000000	0.07332
chr2	44000001	46000000	0.050125
chr2	46000001	48000000	0.0524675
chr2	48000001	50000000	0.057059
chr2	50000001	52000000	0.0654925
chr2	52000001	54000000	0.070519
chr2	54000001	56000000	0.0555875
chr2	56000001	58000000	0.0265445
chr2	58000001	60000000	0.035171
chr2	60000001	62000000	0.036489
chr2	62000001	64000000	0.020996
chr2	64000001	66000000	0.0310385
chr2	66000001	68000000	0.0292575
chr2	68000001	70000000	0.0281735
chr2	70000001	72000000	0.05683
chr2	72000001	74000000	0.026012
chr2	74000001	76000000	0.0207745
chr2	76000001	78000000	0.0312305
chr2	78000001	80000000	0.0370075
chr2	80000001	82000000	0.0347085
chr2	82000001	84000000	0.0299295
chr2	84000001	86000000	0.028704
chr2	86000001	88000000	0.017277
chr2	88000001	90000000	0.008566
chr2	90000001	92000000	0.013434
chr2	92000001	94000000	0.024223
chr2	94000001	96000000	0.0384215
chr2	96000001	98000000	0.0734635
chr2	98000001	100000000	0.074675
chr2	100000001	102000000	0.0693775
chr2	102000001	104000000	0.0680445
chr2	104000001	106000000	0.051396
chr2	106000001	108000000	0.060626
chr2	108000001	110000000	0.0849475
chr2	110000001	112000000	0.051524
chr2	112000001	114000000	0.050152
chr2	114000001	116000000	0.051507
chr2	116000001	118000000	0.0874155
chr2	118000001	120000000	0.083903
chr2	120000001	122000000	0.0850655
chr2	122000001	124000000	0.0983185
chr2	124000001	126000000	0.076324
chr2	126000001	128000000	0.0690595
chr2	128000001	130000000	0.0813085
chr2	130000001	132000000	0.0833055
chr2	132000001	134000000	0.097962
chr2	134000001	136000000	0.0993935
chr2	136000001	138000000	0.115768
chr2	138000001	140000000	0.066936
chr2	140000001	142000000	0.0901485
chr2	142000001	144000000	0.092018
chr2	144000001	146000000	0.094342
chr2	146000001	148000000	0.0898255
chr2	148000001	150000000	0.1172405
chr2	150000001	152000000	0.08786
chr2	152000001	154000000	0.071626
chr2	154000001	156000000	0.094695
chr2	156000001	158000000	0.0663165
chr2	158000001	160000000	0.0753275
chr2	160000001	162000000	0.093923
chr2	162000001	164000000	0.0945455
chr2	164000001	166000000	0.0809435
chr2	166000001	168000000	0.067198
chr2	168000001	170000000	0.0818285
chr2	170000001	172000000	0.0922895
chr2	172000001	174000000	0.100847
chr2	174000001	176000000	0.0997685
chr2	176000001	178000000	0.0820335
chr2	178000001	180000000	0.0954345
chr2	180000001	182000000	0.0686915
chr2	182000001	184000000	0.1122625
chr2	184000001	186000000	0.0998215
chr2	186000001	188000000	0.0931435
chr2	188000001	190000000	0.081703
chr2	190000001	192000000	0.0696405
chr2	192000001	194000000	0.070549
chr2	194000001	196000000	0.0804535
chr2	196000001	198000000	0.078253
chr2	198000001	200000000	0.075617
chr2	200000001	202000000	0.0685995
chr2	202000001	204000000	0.085069
chr2	204000001	206000000	0.0827195
chr2	206000001	208000000	0.088077
chr2	208000001	210000000	0.0656555
chr2	210000001	212000000	0.064421
chr2	212000001	214000000	0.0647225
chr2	214000001	216000000	0.0424465
chr2	216000001	218000000	0.0583515
chr2	218000001	220000000	0.0359165
chr2	220000001	222000000	0.044989
chr2	222000001	224000000	0.051145
chr2	224000001	226000000	0.047826
chr2	226000001	228000000	0.0324535
chr2	228000001	230000000	0.062684
chr2	230000001	232000000	0.048505
chr2	232000001	234000000	0.053031
chr2	234000001	236000000	0.045317
chr2	236000001	238000000	0.047422
chr2	238000001	240000000	0.054971
chr2	240000001	242000000	0.080285
chr2	242000001	244000000	0.1000075
chr2	244000001	246000000	0.059767
chr2	246000001	248000000	0.07437
chr2	248000001	250000000	0.0739315
chr2	250000001	252000000	0.0663335
chr2	252000001	254000000	0.071954
chr2	254000001	256000000	0.076649
chr2	256000001	258000000	0.081115
chr2	258000001	260000000	0.1162395
chr2	260000001	262000000	0.0804285
chr2	262000001	264000000	0.068656
chr2	264000001	266000000	0.064506
chr2	266000001	268000000	0.045779
chr2	268000001	270000000	0.0685255
chr2	270000001	272000000	0.0807775
chr2	272000001	274000000	0.0972735
chr2	274000001	276000000	0.066791
chr2	276000001	278000000	0.0983685
chr2	278000001	280000000	0.071305
chr2	280000001	282000000	0.07442
chr2	282000001	284000000	0.075121
chr2	284000001	286000000	0.0651
chr2	286000001	288000000	0.0677845
chr2	288000001	290000000	0.088488
chr2	290000001	292000000	0.102295
chr2	292000001	294000000	0.072604
chr2	294000001	296000000	0.0527305
chr2	296000001	298000000	0.068278
chr2	298000001	300000000	0.052763
chr2	300000001	302000000	0.077137
chr2	302000001	304000000	0.076134
chr2	304000001	306000000	0.0613505
chr2	306000001	308000000	0.117645
chr2	308000001	310000000	0.091964
chr2	310000001	312000000	0.103182
chr2	312000001	314000000	0.092893
chr2	314000001	316000000	0.0619865
chr2	316000001	318000000	0.077588
chr2	318000001	320000000	0.09427
chr2	320000001	322000000	0.108682
chr2	322000001	324000000	0.0827425
chr2	324000001	326000000	0.07615
chr2	326000001	328000000	0.114862
chr2	328000001	328069000	0.001772
chr3	1	2000000	0.0773975
chr3	2000001	4000000	0.1129665
chr3	4000001	6000000	0.09653
chr3	6000001	8000000	0.0781565
chr3	8000001	10000000	0.0742115
chr3	10000001	12000000	0.079552
chr3	12000001	14000000	0.0685735
chr3	14000001	16000000	0.075949
chr3	16000001	18000000	0.092547
chr3	18000001	20000000	0.052038
chr3	20000001	22000000	0.0873505
chr3	22000001	24000000	0.050053
chr3	24000001	26000000	0.0601995
chr3	26000001	28000000	0.0552915
chr3	28000001	30000000	0.063537
chr3	30000001	32000000	0.058918
chr3	32000001	34000000	0.067538
chr3	34000001	36000000	0.087448
chr3	36000001	38000000	0.051125
chr3	38000001	40000000	0.0188635
chr3	40000001	42000000	0.019379
chr3	42000001	44000000	0.0112595
chr3	44000001	46000000	0.0349675
chr3	46000001	48000000	0.017396
chr3	48000001	50000000	0.0549445
chr3	50000001	52000000	0.068246
chr3	52000001	54000000	0.046918
chr3	54000001	56000000	0.0602325
chr3	56000001	58000000	0.058104
chr3	58000001	60000000	0.067975
chr3	60000001	62000000	0.0525745
chr3	62000001	64000000	0.051761
chr3	64000001	66000000	0.0626595
chr3	66000001	68000000	0.0335685
chr3	68000001	70000000	0.025546
chr3	70000001	72000000	0.0449235
chr3	72000001	74000000	0.083313
chr3	74000001	76000000	0.09467
chr3	76000001	78000000	0.0880745
chr3	78000001	80000000	0.062259
chr3	80000001	82000000	0.1316255
chr3	82000001	84000000	0.126535
chr3	84000001	86000000	0.094462
chr3	86000001	88000000	0.105714
chr3	88000001	90000000	0.1241295
chr3	90000001	92000000	0.0744025
chr3	92000001	94000000	0.1365505
chr3	94000001	96000000	0.1578435
chr3	96000001	98000000	0.091376
chr3	98000001	100000000	0.087375
chr3	100000001	102000000	0.0741365
chr3	102000001	104000000	0.103948
chr3	104000001	106000000	0.0987635
chr3	106000001	108000000	0.081359
chr3	108000001	110000000	0.09826
chr3	110000001	112000000	0.061008
chr3	112000001	114000000	0.1049105
chr3	114000001	116000000	0.0546995
chr3	116000001	118000000	0.083797
chr3	118000001	120000000	0.048784
chr3	120000001	122000000	0.0519155
chr3	122000001	124000000	0.077912
chr3	124000001	126000000	0.0634455
chr3	126000001	128000000	0.0590615
chr3	128000001	130000000	0.058394
chr3	130000001	132000000	0.0823505
chr3	132000001	134000000	0.1013985
chr3	134000001	136000000	0.044164
chr3	136000001	138000000	0.0630825
chr3	138000001	140000000	0.0921985
chr3	140000001	142000000	0.079867
chr3	142000001	144000000	0.075262
chr3	144000001	146000000	0.07236
chr3	146000001	148000000	0.0780805
chr3	148000001	150000000	0.115064
chr3	150000001	152000000	0.0816625
chr3	152000001	154000000	0.0966045
chr3	154000001	156000000	0.0654415
chr3	156000001	158000000	0.0546605
chr3	158000001	160000000	0.078877
chr3	160000001	162000000	0.0511075
chr3	162000001	164000000	0.0812055
chr3	164000001	166000000	0.0483175
chr3	166000001	168000000	0.056244
chr3	168000001	170000000	0.073407
chr3	170000001	172000000	0.075303
chr3	172000001	174000000	0.0430275
chr3	174000001	176000000	0.038265
chr3	176000001	178000000	0.052364
chr3	178000001	180000000	0.0366285
chr3	180000001	182000000	0.049125
chr3	182000001	184000000	0.051981
chr3	184000001	186000000	0.102268
chr3	186000001	188000000	0.076898
chr3	188000001	190000000	0.0532615
chr3	190000001	192000000	0.0663225
chr3	192000001	194000000	0.060655
chr3	194000001	196000000	0.0688685
chr3	196000001	198000000	0.0384395
chr3	198000001	200000000	0.0947445
chr3	200000001	202000000	0.063575
chr3	202000001	204000000	0.0611815
chr3	204000001	206000000	0.076563
chr3	206000001	208000000	0.049594
chr3	208000001	210000000	0.0660095
chr3	210000001	212000000	0.086919
chr3	212000001	214000000	0.0589
chr3	214000001	216000000	0.0303965
chr3	216000001	218000000	0.052866
chr3	218000001	220000000	0.047139
chr3	220000001	222000000	0.0758665
chr3	222000001	224000000	0.0941585
chr3	224000001	226000000	0.054052
chr3	226000001	228000000	0.071311
chr3	228000001	230000000	0.046608
chr3	230000001	232000000	0.0317635
chr3	232000001	234000000	0.018835
chr3	234000001	236000000	0.0244725
chr3	236000001	238000000	0.031023
chr3	238000001	240000000	0.015519
chr3	240000001	242000000	0.0122205
chr3	242000001	244000000	0.036497
chr3	244000001	246000000	0.035579
chr3	246000001	248000000	0.047289
chr3	248000001	250000000	0.0268355
chr3	250000001	252000000	0.0243615
chr3	252000001	254000000	0.037457
chr3	254000001	256000000	0.0197455
chr3	256000001	258000000	0.0361905
chr3	258000001	260000000	0.0473745
chr3	260000001	262000000	0.0627705
chr3	262000001	264000000	0.071007
chr3	264000001	266000000	0.0586395
chr3	266000001	268000000	0.069798
chr3	268000001	270000000	0.045941
chr3	270000001	272000000	0.0648085
chr3	272000001	274000000	0.0559955
chr3	274000001	276000000	0.063959
chr3	276000001	278000000	0.07399
chr3	278000001	280000000	0.064628
chr3	280000001	282000000	0.04471
chr3	282000001	284000000	0.0872145
chr3	284000001	286000000	0.0468485
chr3	286000001	288000000	0.0584565
chr3	288000001	290000000	0.0526315
chr3	290000001	292000000	0.090337
chr3	292000001	294000000	0.0475225
chr3	294000001	296000000	0.0934955
chr3	296000001	297363500	0.058331
chr4	1	2000000	0.112672
chr4	2000001	4000000	0.0967525
chr4	4000001	6000000	0.1077535
chr4	6000001	8000000	0.0823015
chr4	8000001	10000000	0.0823695
chr4	10000001	12000000	0.0916845
chr4	12000001	14000000	0.072843
chr4	14000001	16000000	0.076816
chr4	16000001	18000000	0.0927055
chr4	18000001	20000000	0.0880805
chr4	20000001	22000000	0.0848815
chr4	22000001	24000000	0.085729
chr4	24000001	26000000	0.057611
chr4	26000001	28000000	0.073866
chr4	28000001	30000000	0.0300585
chr4	30000001	32000000	0.066677
chr4	32000001	34000000	0.0562375
chr4	34000001	36000000	0.0451485
chr4	36000001	38000000	0.047179
chr4	38000001	40000000	0.0663785
chr4	40000001	42000000	0.089043
chr4	42000001	44000000	0.04625
chr4	44000001	46000000	0.096346
chr4	46000001	48000000	0.0606205
chr4	48000001	50000000	0.068065
chr4	50000001	52000000	0.071043
chr4	52000001	54000000	0.073208
chr4	54000001	56000000	0.0753565
chr4	56000001	58000000	0.0523505
chr4	58000001	60000000	0.079232
chr4	60000001	62000000	0.103554
chr4	62000001	64000000	0.079899
chr4	64000001	66000000	0.081686
chr4	66000001	68000000	0.0753075
chr4	68000001	70000000	0.0830445
chr4	70000001	72000000	0.0879695
chr4	72000001	74000000	0.0777335
chr4	74000001	76000000	0.071202
chr4	76000001	78000000	0.0810185
chr4	78000001	80000000	0.057595
chr4	80000001	82000000	0.096339
chr4	82000001	84000000	0.052177
chr4	84000001	86000000	0.0575055
chr4	86000001	88000000	0.0717515
chr4	88000001	90000000	0.0623465
chr4	90000001	92000000	0.05091
chr4	92000001	94000000	0.0511945
chr4	94000001	96000000	0.075285
chr4	96000001	98000000	0.0353445
chr4	98000001	100000000	0.050247
chr4	100000001	102000000	0.0602515
chr4	102000001	104000000	0.0615405
chr4	104000001	106000000	0.0573255
chr4	106000001	108000000	0.066602
chr4	108000001	110000000	0.0565985
chr4	110000001	112000000	0.052164
chr4	112000001	114000000	0.053691
chr4	114000001	116000000	0.046749
chr4	116000001	118000000	0.040831
chr4	118000001	120000000	0.037092
chr4	120000001	122000000	0.0164405
chr4	122000001	124000000	0.0314255
chr4	124000001	126000000	0.018118
chr4	126000001	128000000	0.023493
chr4	128000001	130000000	0.0252385
chr4	130000001	132000000	0.025685
chr4	132000001	134000000	0.010716
chr4	134000001	136000000	0.0500855
chr4	136000001	138000000	0.0202845
chr4	138000001	140000000	0.031024
chr4	140000001	142000000	0.0387945
chr4	142000001	144000000	0.0760075
chr4	144000001	146000000	0.043214
chr4	146000001	148000000	0.0638515
chr4	148000001	150000000	0.059982
chr4	150000001	152000000	0.052672
chr4	152000001	154000000	0.072604
chr4	154000001	156000000	0.085635
chr4	156000001	158000000	0.0480435
chr4	158000001	160000000	0.083532
chr4	160000001	162000000	0.0869135
chr4	162000001	164000000	0.0644605
chr4	164000001	166000000	0.07952
chr4	166000001	168000000	0.0868035
chr4	168000001	170000000	0.0748575
chr4	170000001	172000000	0.0849355
chr4	172000001	173483500	0.027665
chr5	1	2000000	0.0829655
chr5	2000001	4000000	0.0618675
chr5	4000001	6000000	0.053408
chr5	6000001	8000000	0.0647945
chr5	8000001	10000000	0.051767
chr5	10000001	12000000	0.041572
chr5	12000001	14000000	0.061702
chr5	14000001	16000000	0.0604285
chr5	16000001	18000000	0.0504435
chr5	18000001	20000000	0.051781
chr5	20000001	22000000	0.067066
chr5	22000001	24000000	0.079165
chr5	24000001	26000000	0.067299
chr5	26000001	28000000	0.0601995
chr5	28000001	30000000	0.0678105
chr5	30000001	32000000	0.085377
chr5	32000001	34000000	0.0404105
chr5	34000001	36000000	0.041553
chr5	36000001	38000000	0.047649
chr5	38000001	40000000	0.0538035
chr5	40000001	42000000	0.0408375
chr5	42000001	44000000	0.0306815
chr5	44000001	46000000	0.069448
chr5	46000001	48000000	0.0244045
chr5	48000001	50000000	0.0242035
chr5	50000001	52000000	0.0245775
chr5	52000001	54000000	0.012533
chr5	54000001	56000000	0.0156665
chr5	56000001	58000000	0.0325665
chr5	58000001	60000000	0.029355
chr5	60000001	62000000	0.0247005
chr5	62000001	64000000	0.0244175
chr5	64000001	66000000	0.027173
chr5	66000001	68000000	0.024176
chr5	68000001	70000000	0.052003
chr5	70000001	72000000	0.0558835
chr5	72000001	74000000	0.0231735
chr5	74000001	76000000	0.0514395
chr5	76000001	78000000	0.040198
chr5	78000001	80000000	0.0368025
chr5	80000001	82000000	0.0560935
chr5	82000001	84000000	0.0439605
chr5	84000001	86000000	0.047695
chr5	86000001	88000000	0.041599
chr5	88000001	90000000	0.0419995
chr5	90000001	92000000	0.0665695
chr5	92000001	94000000	0.040921
chr5	94000001	96000000	0.0728465
chr5	96000001	98000000	0.058578
chr5	98000001	100000000	0.075287
chr5	100000001	102000000	0.0621365
chr5	102000001	104000000	0.0528395
chr5	104000001	106000000	0.0556875
chr5	106000001	108000000	0.071232
chr5	108000001	110000000	0.0512435
chr5	110000001	112000000	0.064923
chr5	112000001	114000000	0.0418565
chr5	114000001	116000000	0.07075
chr5	116000001	118000000	0.0452435
chr5	118000001	120000000	0.0665515
chr5	120000001	122000000	0.061899
chr5	122000001	124000000	0.055449
chr5	124000001	126000000	0.074737
chr5	126000001	128000000	0.0649405
chr5	128000001	130000000	0.064032
chr5	130000001	132000000	0.0583685
chr5	132000001	134000000	0.070344
chr5	134000001	136000000	0.0830965
chr5	136000001	138000000	0.0764405
chr5	138000001	140000000	0.071233
chr5	140000001	142000000	0.107372
chr5	142000001	144000000	0.075165
chr5	144000001	146000000	0.106566
chr5	146000001	148000000	0.0797365
chr5	148000001	150000000	0.0840465
chr5	150000001	152000000	0.0653015
chr5	152000001	154000000	0.083202
chr5	154000001	156000000	0.087603
chr5	156000001	158000000	0.0672495
chr5	158000001	160000000	0.115249
chr5	160000001	162000000	0.102767
chr5	162000001	164000000	0.1148025
chr5	164000001	166000000	0.0510425
chr5	166000001	168000000	0.056744
chr5	168000001	170000000	0.070956
chr5	170000001	172000000	0.082442
chr5	172000001	174000000	0.065692
chr5	174000001	176000000	0.084983
chr5	176000001	178000000	0.062835
chr5	178000001	180000000	0.080725
chr5	180000001	182000000	0.097296
chr5	182000001	184000000	0.0651805
chr5	184000001	186000000	0.1112935
chr5	186000001	188000000	0.064195
chr5	188000001	190000000	0.0790605
chr5	190000001	192000000	0.086689
chr5	192000001	194000000	0.0940355
chr5	194000001	196000000	0.080377
chr5	196000001	198000000	0.127057
chr5	198000001	200000000	0.094486
chr5	200000001	202000000	0.1186065
chr5	202000001	204000000	0.110237
chr5	204000001	206000000	0.0669415
chr5	206000001	208000000	0.0913965
chr5	208000001	210000000	0.127326
chr5	210000001	212000000	0.113925
chr5	212000001	214000000	0.122757
chr5	214000001	216000000	0.1117275
chr5	216000001	218000000	0.103726
chr5	218000001	220000000	0.103751
chr5	220000001	222000000	0.075092
chr5	222000001	224000000	0.08243
chr5	224000001	226000000	0.073474
chr5	226000001	228000000	0.1082725
chr5	228000001	230000000	0.1180775
chr5	230000001	232000000	0.091462
chr5	232000001	234000000	0.1264905
chr5	234000001	236000000	0.100638
chr5	236000001	238000000	0.1260505
chr5	238000001	240000000	0.080874
chr5	240000001	242000000	0.1082215
chr5	242000001	244000000	0.114202
chr5	244000001	246000000	0.1224635
chr5	246000001	248000000	0.1186205
chr5	248000001	250000000	0.130471
chr5	250000001	250439107	0.037168
chr6	1	2000000	0.061044
chr6	2000001	4000000	0.055867
chr6	4000001	6000000	0.0606345
chr6	6000001	8000000	0.0781875
chr6	8000001	10000000	0.0671305
chr6	10000001	12000000	0.0826985
chr6	12000001	14000000	0.086063
chr6	14000001	16000000	0.0634295
chr6	16000001	18000000	0.0831535
chr6	18000001	20000000	0.0801755
chr6	20000001	22000000	0.0754895
chr6	22000001	24000000	0.074939
chr6	24000001	26000000	0.0272645
chr6	26000001	28000000	0.0316935
chr6	28000001	30000000	0.0482215
chr6	30000001	32000000	0.0274135
chr6	32000001	34000000	0.032974
chr6	34000001	36000000	0.0350335
chr6	36000001	38000000	0.0412855
chr6	38000001	40000000	0.0249005
chr6	40000001	42000000	0.039896
chr6	42000001	44000000	0.0433295
chr6	44000001	46000000	0.0780715
chr6	46000001	48000000	0.0627355
chr6	48000001	50000000	0.0447465
chr6	50000001	52000000	0.0466805
chr6	52000001	54000000	0.08376
chr6	54000001	56000000	0.0602515
chr6	56000001	58000000	0.057315
chr6	58000001	60000000	0.057365
chr6	60000001	62000000	0.066345
chr6	62000001	64000000	0.0681415
chr6	64000001	66000000	0.0718005
chr6	66000001	68000000	0.0708205
chr6	68000001	70000000	0.0829555
chr6	70000001	72000000	0.0592975
chr6	72000001	74000000	0.044204
chr6	74000001	76000000	0.0857035
chr6	76000001	78000000	0.0402825
chr6	78000001	80000000	0.094214
chr6	80000001	82000000	0.0901105
chr6	82000001	84000000	0.040548
chr6	84000001	86000000	0.0674475
chr6	86000001	88000000	0.075061
chr6	88000001	90000000	0.104472
chr6	90000001	92000000	0.081073
chr6	92000001	94000000	0.0894985
chr6	94000001	96000000	0.078639
chr6	96000001	98000000	0.060201
chr6	98000001	100000000	0.083826
chr6	100000001	102000000	0.0503335
chr6	102000001	104000000	0.0966355
chr6	104000001	106000000	0.1004445
chr6	106000001	108000000	0.10074
chr6	108000001	110000000	0.083058
chr6	110000001	112000000	0.1005135
chr6	112000001	114000000	0.0929435
chr6	114000001	116000000	0.0881105
chr6	116000001	118000000	0.0836405
chr6	118000001	120000000	0.1056775
chr6	120000001	122000000	0.09513
chr6	122000001	124000000	0.077203
chr6	124000001	126000000	0.079977
chr6	126000001	128000000	0.0682115
chr6	128000001	130000000	0.0778945
chr6	130000001	132000000	0.0633065
chr6	132000001	134000000	0.096832
chr6	134000001	136000000	0.0779315
chr6	136000001	138000000	0.090396
chr6	138000001	140000000	0.0897915
chr6	140000001	142000000	0.090987
chr6	142000001	144000000	0.088593
chr6	144000001	146000000	0.1096805
chr6	146000001	148000000	0.0927085
chr6	148000001	150000000	0.0956155
chr6	150000001	152000000	0.0713555
chr6	152000001	154000000	0.1155485
chr6	154000001	156000000	0.1136225
chr6	156000001	158000000	0.0963235
chr6	158000001	160000000	0.083916
chr6	160000001	162000000	0.1009965
chr6	162000001	164000000	0.090598
chr6	164000001	166000000	0.116234
chr6	166000001	168000000	0.0985965
chr6	168000001	170000000	0.097633
chr6	170000001	172000000	0.0854545
chr6	172000001	174000000	0.0884415
chr6	174000001	176000000	0.11046
chr6	176000001	178000000	0.112863
chr6	178000001	180000000	0.1476425
chr6	180000001	182000000	0.1182455
chr6	182000001	184000000	0.144974
chr6	184000001	186000000	0.139451
chr6	186000001	186956000	0.097531
chr7	1	2000000	0.070678
chr7	2000001	4000000	0.115354
chr7	4000001	6000000	0.0501945
chr7	6000001	8000000	0.083234
chr7	8000001	10000000	0.068654
chr7	10000001	12000000	0.0558175
chr7	12000001	14000000	0.0780835
chr7	14000001	16000000	0.0772355
chr7	16000001	18000000	0.050109
chr7	18000001	20000000	0.057839
chr7	20000001	22000000	0.042139
chr7	22000001	24000000	0.0354845
chr7	24000001	26000000	0.079614
chr7	26000001	28000000	0.046659
chr7	28000001	30000000	0.0569915
chr7	30000001	32000000	0.0672025
chr7	32000001	34000000	0.0873815
chr7	34000001	36000000	0.0528865
chr7	36000001	38000000	0.0355875
chr7	38000001	40000000	0.0729555
chr7	40000001	42000000	0.060373
chr7	42000001	44000000	0.084486
chr7	44000001	46000000	0.042236
chr7	46000001	48000000	0.0457665
chr7	48000001	50000000	0.0324855
chr7	50000001	52000000	0.033384
chr7	52000001	54000000	0.045926
chr7	54000001	56000000	0.021963
chr7	56000001	58000000	0.0464565
chr7	58000001	60000000	0.046203
chr7	60000001	62000000	0.0577685
chr7	62000001	64000000	0.062788
chr7	64000001	66000000	0.0356175
chr7	66000001	68000000	0.0150345
chr7	68000001	70000000	0.0539695
chr7	70000001	72000000	0.0451585
chr7	72000001	74000000	0.0512845
chr7	74000001	76000000	0.061976
chr7	76000001	78000000	0.040026
chr7	78000001	80000000	0.0461335
chr7	80000001	82000000	0.055249
chr7	82000001	84000000	0.048885
chr7	84000001	86000000	0.0343085
chr7	86000001	88000000	0.0474065
chr7	88000001	90000000	0.053284
chr7	90000001	92000000	0.0471935
chr7	92000001	94000000	0.044254
chr7	94000001	96000000	0.076389
chr7	96000001	98000000	0.098809
chr7	98000001	100000000	0.0988945
chr7	100000001	102000000	0.1030425
chr7	102000001	104000000	0.0755885
chr7	104000001	106000000	0.0857245
chr7	106000001	108000000	0.0664925
chr7	108000001	110000000	0.084585
chr7	110000001	112000000	0.071898
chr7	112000001	114000000	0.059509
chr7	114000001	116000000	0.069463
chr7	116000001	118000000	0.08308
chr7	118000001	120000000	0.061064
chr7	120000001	122000000	0.0735125
chr7	122000001	124000000	0.072311
chr7	124000001	126000000	0.1046795
chr7	126000001	128000000	0.0624075
chr7	128000001	130000000	0.055517
chr7	130000001	132000000	0.1005395
chr7	132000001	134000000	0.0708865
chr7	134000001	136000000	0.0746125
chr7	136000001	138000000	0.0815685
chr7	138000001	140000000	0.0537725
chr7	140000001	142000000	0.060573
chr7	142000001	144000000	0.059796
chr7	144000001	146000000	0.046606
chr7	146000001	148000000	0.0505975
chr7	148000001	150000000	0.0248385
chr7	150000001	152000000	0.0402345
chr7	152000001	154000000	0.03182
chr7	154000001	156000000	0.037649
chr7	156000001	158000000	0.0500835
chr7	158000001	160000000	0.0615785
chr7	160000001	162000000	0.0467065
chr7	162000001	164000000	0.0364315
chr7	164000001	166000000	0.0718445
chr7	166000001	168000000	0.0695895
chr7	168000001	170000000	0.054924
chr7	170000001	172000000	0.04006
chr7	172000001	174000000	0.0364315
chr7	174000001	176000000	0.0331415
chr7	176000001	178000000	0.0177855
chr7	178000001	180000000	0.0178825
chr7	180000001	182000000	0.0379105
chr7	182000001	184000000	0.0331615
chr7	184000001	186000000	0.049688
chr7	186000001	188000000	0.058103
chr7	188000001	190000000	0.0595425
chr7	190000001	192000000	0.032315
chr7	192000001	194000000	0.0693815
chr7	194000001	196000000	0.055026
chr7	196000001	198000000	0.051724
chr7	198000001	200000000	0.041067
chr7	200000001	202000000	0.0188855
chr7	202000001	204000000	0.052436
chr7	204000001	206000000	0.023025
chr7	206000001	208000000	0.028233
chr7	208000001	210000000	0.047247
chr7	210000001	212000000	0.037098
chr7	212000001	214000000	0.0568455
chr7	214000001	216000000	0.0513445
chr7	216000001	218000000	0.063409
chr7	218000001	220000000	0.0223275
chr7	220000001	222000000	0.0553895
chr7	222000001	224000000	0.0635795
chr7	224000001	226000000	0.0584255
chr7	226000001	228000000	0.0566085
chr7	228000001	230000000	0.0730915
chr7	230000001	232000000	0.0534125
chr7	232000001	234000000	0.058702
chr7	234000001	236000000	0.0689015
chr7	236000001	238000000	0.072018
chr7	238000001	240000000	0.0928705
chr7	240000001	242000000	0.073626
chr7	242000001	244000000	0.0501835
chr7	244000001	246000000	0.058741
chr7	246000001	248000000	0.0453455
chr7	248000001	249601500	0.0618945
chr8	1	2000000	0.1548335
chr8	2000001	4000000	0.124701
chr8	4000001	6000000	0.0923765
chr8	6000001	8000000	0.0958015
chr8	8000001	10000000	0.12118
chr8	10000001	12000000	0.1211815
chr8	12000001	14000000	0.1048045
chr8	14000001	16000000	0.142163
chr8	16000001	18000000	0.0806395
chr8	18000001	20000000	0.0835845
chr8	20000001	22000000	0.0894255
chr8	22000001	24000000	0.075131
chr8	24000001	26000000	0.0652255
chr8	26000001	28000000	0.088213
chr8	28000001	30000000	0.06777
chr8	30000001	32000000	0.0822145
chr8	32000001	34000000	0.0843265
chr8	34000001	36000000	0.083836
chr8	36000001	38000000	0.076495
chr8	38000001	40000000	0.0955095
chr8	40000001	42000000	0.106809
chr8	42000001	44000000	0.0536675
chr8	44000001	46000000	0.1018965
chr8	46000001	48000000	0.098341
chr8	48000001	50000000	0.0885465
chr8	50000001	52000000	0.0729085
chr8	52000001	54000000	0.126762
chr8	54000001	56000000	0.0683315
chr8	56000001	58000000	0.0562245
chr8	58000001	60000000	0.0558985
chr8	60000001	62000000	0.09545
chr8	62000001	64000000	0.0744775
chr8	64000001	66000000	0.0814035
chr8	66000001	68000000	0.0845715
chr8	68000001	70000000	0.096878
chr8	70000001	72000000	0.101472
chr8	72000001	74000000	0.0866765
chr8	74000001	76000000	0.10162
chr8	76000001	78000000	0.0587215
chr8	78000001	80000000	0.079514
chr8	80000001	82000000	0.0800795
chr8	82000001	84000000	0.0957425
chr8	84000001	86000000	0.0693805
chr8	86000001	88000000	0.075843
chr8	88000001	90000000	0.0801085
chr8	90000001	92000000	0.0243875
chr8	92000001	94000000	0.07203
chr8	94000001	96000000	0.0896475
chr8	96000001	98000000	0.0806355
chr8	98000001	100000000	0.0706365
chr8	100000001	102000000	0.05258
chr8	102000001	104000000	0.046667
chr8	104000001	106000000	0.0453785
chr8	106000001	108000000	0.0729485
chr8	108000001	110000000	0.054915
chr8	110000001	112000000	0.037404
chr8	112000001	114000000	0.0624475
chr8	114000001	116000000	0.0651535
chr8	116000001	118000000	0.0492595
chr8	118000001	120000000	0.038385
chr8	120000001	122000000	0.0334395
chr8	122000001	124000000	0.0292055
chr8	124000001	126000000	0.03383
chr8	126000001	128000000	0.029689
chr8	128000001	130000000	0.033001
chr8	130000001	132000000	0.0211035
chr8	132000001	134000000	0.026479
chr8	134000001	136000000	0.0184595
chr8	136000001	138000000	0.0296185
chr8	138000001	140000000	0.034431
chr8	140000001	142000000	0.0428565
chr8	142000001	144000000	0.0083205
chr8	144000001	146000000	0.0361115
chr8	146000001	148000000	0.027575
chr8	148000001	150000000	0.0345375
chr8	150000001	152000000	0.061372
chr8	152000001	154000000	0.0591455
chr8	154000001	156000000	0.061397
chr8	156000001	158000000	0.0389855
chr8	158000001	160000000	0.071753
chr8	160000001	162000000	0.0838325
chr8	162000001	164000000	0.068671
chr8	164000001	166000000	0.076891
chr8	166000001	168000000	0.065485
chr8	168000001	170000000	0.0849795
chr8	170000001	172000000	0.0804905
chr8	172000001	174000000	0.068966
chr8	174000001	176000000	0.0560755
chr8	176000001	178000000	0.077191
chr8	178000001	180000000	0.0752435
chr8	180000001	182000000	0.103976
chr8	182000001	184000000	0.0942745
chr8	184000001	186000000	0.1019445
chr8	186000001	188000000	0.085866
chr8	188000001	190000000	0.097814
chr8	190000001	192000000	0.068299
chr8	192000001	194000000	0.1141565
chr8	194000001	196000000	0.061529
chr8	196000001	198000000	0.063614
chr8	198000001	200000000	0.0666395
chr8	200000001	202000000	0.0565325
chr8	202000001	204000000	0.0824895
chr8	204000001	206000000	0.0881925
chr8	206000001	208000000	0.071139
chr8	208000001	210000000	0.050696
chr8	210000001	211634000	0.054188
chr9	1	2000000	0.0657805
chr9	2000001	4000000	0.0590915
chr9	4000001	6000000	0.0577265
chr9	6000001	8000000	0.1045115
chr9	8000001	10000000	0.052795
chr9	10000001	12000000	0.038559
chr9	12000001	14000000	0.0571365
chr9	14000001	16000000	0.0632205
chr9	16000001	18000000	0.051168
chr9	18000001	20000000	0.069159
chr9	20000001	22000000	0.0583175
chr9	22000001	24000000	0.0463655
chr9	24000001	26000000	0.036575
chr9	26000001	28000000	0.056107
chr9	28000001	30000000	0.0775755
chr9	30000001	32000000	0.0574495
chr9	32000001	34000000	0.05628
chr9	34000001	36000000	0.067528
chr9	36000001	38000000	0.047
chr9	38000001	40000000	0.051602
chr9	40000001	42000000	0.0511
chr9	42000001	44000000	0.029459
chr9	44000001	46000000	0.047846
chr9	46000001	48000000	0.0375
chr9	48000001	50000000	0.0459435
chr9	50000001	52000000	0.028831
chr9	52000001	54000000	0.029298
chr9	54000001	56000000	0.0230925
chr9	56000001	58000000	0.0253455
chr9	58000001	60000000	0.055553
chr9	60000001	62000000	0.0527035
chr9	62000001	64000000	0.0610395
chr9	64000001	66000000	0.0591675
chr9	66000001	68000000	0.0723535
chr9	68000001	70000000	0.0684615
chr9	70000001	72000000	0.051397
chr9	72000001	74000000	0.0556715
chr9	74000001	76000000	0.0513185
chr9	76000001	78000000	0.056147
chr9	78000001	80000000	0.0457525
chr9	80000001	82000000	0.043346
chr9	82000001	84000000	0.0552875
chr9	84000001	86000000	0.072925
chr9	86000001	88000000	0.090209
chr9	88000001	90000000	0.0567235
chr9	90000001	92000000	0.0618945
chr9	92000001	94000000	0.047667
chr9	94000001	96000000	0.0645095
chr9	96000001	98000000	0.0731575
chr9	98000001	100000000	0.0792135
chr9	100000001	102000000	0.0559825
chr9	102000001	104000000	0.0909685
chr9	104000001	106000000	0.0728155
chr9	106000001	108000000	0.0786275
chr9	108000001	110000000	0.0682535
chr9	110000001	112000000	0.1117615
chr9	112000001	114000000	0.0925365
chr9	114000001	116000000	0.0886165
chr9	116000001	118000000	0.105558
chr9	118000001	120000000	0.1122745
chr9	120000001	122000000	0.0906815
chr9	122000001	124000000	0.081854
chr9	124000001	126000000	0.067666
chr9	126000001	128000000	0.079479
chr9	128000001	130000000	0.081453
chr9	130000001	132000000	0.071734
chr9	132000001	134000000	0.0761365
chr9	134000001	136000000	0.083155
chr9	136000001	138000000	0.0327225
chr9	138000001	140000000	0.0663395
chr9	140000001	142000000	0.064733
chr9	142000001	144000000	0.063947
chr9	144000001	146000000	0.0798905
chr9	146000001	148000000	0.08201
chr9	148000001	150000000	0.056767
chr9	150000001	152000000	0.074272
chr9	152000001	154000000	0.0634265
chr9	154000001	156000000	0.0593535
chr9	156000001	158000000	0.070773
chr9	158000001	160000000	0.082124
chr9	160000001	162000000	0.06697
chr9	162000001	164000000	0.0736635
chr9	164000001	166000000	0.063795
chr9	166000001	168000000	0.0773315
chr9	168000001	170000000	0.078801
chr9	170000001	172000000	0.090952
chr9	172000001	174000000	0.112795
chr9	174000001	176000000	0.0621935
chr9	176000001	178000000	0.0926135
chr9	178000001	180000000	0.0803785
chr9	180000001	180954015	0.038701
chr10	1	2000000	0.1038925
chr10	2000001	4000000	0.0762595
chr10	4000001	6000000	0.105786
chr10	6000001	8000000	0.058033
chr10	8000001	10000000	0.064955
chr10	10000001	12000000	0.0754095
chr10	12000001	14000000	0.0601225
chr10	14000001	16000000	0.0756645
chr10	16000001	18000000	0.071884
chr10	18000001	20000000	0.057451
chr10	20000001	22000000	0.1030775
chr10	22000001	24000000	0.067667
chr10	24000001	26000000	0.0881135
chr10	26000001	28000000	0.0576265
chr10	28000001	30000000	0.061262
chr10	30000001	32000000	0.066775
chr10	32000001	34000000	0.045991
chr10	34000001	36000000	0.0587635
chr10	36000001	38000000	0.0598625
chr10	38000001	40000000	0.037375
chr10	40000001	42000000	0.0508295
chr10	42000001	44000000	0.064176
chr10	44000001	46000000	0.0587325
chr10	46000001	48000000	0.0327795
chr10	48000001	50000000	0.0343355
chr10	50000001	52000000	0.054502
chr10	52000001	54000000	0.0334375
chr10	54000001	56000000	0.02691
chr10	56000001	58000000	0.026436
chr10	58000001	60000000	0.027154
chr10	60000001	62000000	0.022554
chr10	62000001	64000000	0.0520775
chr10	64000001	66000000	0.0301905
chr10	66000001	68000000	0.0631775
chr10	68000001	70000000	0.0448
chr10	70000001	72000000	0.037838
chr10	72000001	74000000	0.032336
chr10	74000001	76000000	0.0223565
chr10	76000001	78000000	0.033971
chr10	78000001	80000000	0.0333765
chr10	80000001	82000000	0.025204
chr10	82000001	84000000	0.0462255
chr10	84000001	86000000	0.020321
chr10	86000001	88000000	0.017193
chr10	88000001	90000000	0.023306
chr10	90000001	92000000	0.040845
chr10	92000001	94000000	0.047509
chr10	94000001	96000000	0.0366765
chr10	96000001	98000000	0.0446905
chr10	98000001	100000000	0.040396
chr10	100000001	102000000	0.052032
chr10	102000001	104000000	0.0730975
chr10	104000001	106000000	0.0605555
chr10	106000001	108000000	0.064352
chr10	108000001	110000000	0.0554395
chr10	110000001	112000000	0.066412
chr10	112000001	114000000	0.048947
chr10	114000001	116000000	0.0542805
chr10	116000001	118000000	0.0578955
chr10	118000001	120000000	0.069678
chr10	120000001	122000000	0.053314
chr10	122000001	124000000	0.053979
chr10	124000001	126000000	0.0671935
chr10	126000001	128000000	0.049451
chr10	128000001	130000000	0.059449
chr10	130000001	132000000	0.075704
chr10	132000001	134000000	0.0728895
chr10	134000001	136000000	0.0691865
chr10	136000001	138000000	0.0425655
chr10	138000001	140000000	0.045977
chr10	140000001	142000000	0.065956
chr10	142000001	144000000	0.045357
chr10	144000001	146000000	0.04904
chr10	146000001	148000000	0.074903
chr10	148000001	150000000	0.088462
chr10	150000001	152000000	0.0455545
chr10	152000001	154000000	0.0655685
chr10	154000001	156000000	0.0604305
chr10	156000001	158000000	0.0580185
chr10	158000001	160000000	0.044575
chr10	160000001	162000000	0.0618195
chr10	162000001	164000000	0.066344
chr10	164000001	166000000	0.1033005
chr10	166000001	168000000	0.0699975
chr10	168000001	170000000	0.0678185
chr10	170000001	172000000	0.0674115
chr10	172000001	174000000	0.0724025
chr10	174000001	176000000	0.061755
chr10	176000001	178000000	0.083519
chr10	178000001	180000000	0.0430995
chr10	180000001	182000000	0.0762045
chr10	182000001	184000000	0.0571075
chr10	184000001	186000000	0.053479
chr10	186000001	188000000	0.0556055
chr10	188000001	190000000	0.060967
chr10	190000001	192000000	0.061717
chr10	192000001	194000000	0.066161
chr10	194000001	196000000	0.108867
chr10	196000001	198000000	0.0698705
chr10	198000001	200000000	0.1362955
chr10	200000001	201134000	0.0518415
chr11	1	2000000	0.1085385
chr11	2000001	4000000	0.085938
chr11	4000001	6000000	0.098584
chr11	6000001	8000000	0.0907915
chr11	8000001	10000000	0.124502
chr11	10000001	12000000	0.0959975
chr11	12000001	14000000	0.1032405
chr11	14000001	16000000	0.073504
chr11	16000001	18000000	0.102378
chr11	18000001	20000000	0.0982925
chr11	20000001	22000000	0.0799615
chr11	22000001	24000000	0.103231
chr11	24000001	26000000	0.0827495
chr11	26000001	28000000	0.087329
chr11	28000001	30000000	0.0984155
chr11	30000001	32000000	0.0640495
chr11	32000001	34000000	0.094273
chr11	34000001	36000000	0.060578
chr11	36000001	38000000	0.106022
chr11	38000001	40000000	0.0803825
chr11	40000001	42000000	0.078078
chr11	42000001	44000000	0.0664915
chr11	44000001	46000000	0.072323
chr11	46000001	48000000	0.080387
chr11	48000001	50000000	0.0821345
chr11	50000001	52000000	0.0750195
chr11	52000001	54000000	0.0746155
chr11	54000001	56000000	0.055851
chr11	56000001	58000000	0.058782
chr11	58000001	60000000	0.048149
chr11	60000001	62000000	0.0839915
chr11	62000001	64000000	0.0705745
chr11	64000001	66000000	0.099734
chr11	66000001	68000000	0.082337
chr11	68000001	70000000	0.103777
chr11	70000001	72000000	0.084639
chr11	72000001	74000000	0.08716
chr11	74000001	76000000	0.089487
chr11	76000001	78000000	0.1238205
chr11	78000001	80000000	0.0944435
chr11	80000001	82000000	0.0742765
chr11	82000001	84000000	0.102429
chr11	84000001	86000000	0.0883075
chr11	86000001	88000000	0.090278
chr11	88000001	90000000	0.076916
chr11	90000001	92000000	0.101219
chr11	92000001	94000000	0.074963
chr11	94000001	96000000	0.042249
chr11	96000001	98000000	0.074052
chr11	98000001	100000000	0.0640195
chr11	100000001	102000000	0.0868435
chr11	102000001	104000000	0.089926
chr11	104000001	106000000	0.04482
chr11	106000001	108000000	0.0500835
chr11	108000001	110000000	0.0771595
chr11	110000001	112000000	0.0671055
chr11	112000001	114000000	0.0677595
chr11	114000001	116000000	0.062334
chr11	116000001	118000000	0.027946
chr11	118000001	120000000	0.0700905
chr11	120000001	122000000	0.0628895
chr11	122000001	124000000	0.055827
chr11	124000001	126000000	0.0600645
chr11	126000001	128000000	0.0515775
chr11	128000001	130000000	0.0441315
chr11	130000001	132000000	0.028559
chr11	132000001	134000000	0.0406715
chr11	134000001	136000000	0.024016
chr11	136000001	138000000	0.0300615
chr11	138000001	140000000	0.0384605
chr11	140000001	142000000	0.054821
chr11	142000001	144000000	0.0490325
chr11	144000001	146000000	0.057893
chr11	146000001	148000000	0.058203
chr11	148000001	150000000	0.064497
chr11	150000001	152000000	0.0965205
chr11	152000001	154000000	0.070183
chr11	154000001	156000000	0.06866
chr11	156000001	158000000	0.0726865
chr11	158000001	160000000	0.094211
chr11	160000001	162000000	0.081585
chr11	162000001	164000000	0.0642935
chr11	164000001	166000000	0.0889215
chr11	166000001	168000000	0.050572
chr11	168000001	170000000	0.097871
chr11	170000001	172000000	0.0627855
chr11	172000001	172472893	0.0116265
unplaced-scaffold_1	1	2000000	0.088685
unplaced-scaffold_1	2000001	4000000	0.062806
unplaced-scaffold_1	4000001	6000000	0.0882785
unplaced-scaffold_1	6000001	8000000	0.122064
unplaced-scaffold_1	8000001	10000000	0.078376
unplaced-scaffold_1	10000001	12000000	0.100583
unplaced-scaffold_1	12000001	14000000	0.0936855
unplaced-scaffold_1	14000001	16000000	0.0945535
unplaced-scaffold_1	16000001	18000000	0.1064325
unplaced-scaffold_1	18000001	20000000	0.0671735
unplaced-scaffold_1	20000001	22000000	0.0743055
unplaced-scaffold_1	22000001	24000000	0.0706545
unplaced-scaffold_1	24000001	26000000	0.0896855
unplaced-scaffold_1	26000001	28000000	0.08713
unplaced-scaffold_1	28000001	30000000	0.0859645
unplaced-scaffold_1	30000001	32000000	0.0874565
unplaced-scaffold_1	32000001	34000000	0.1005075
unplaced-scaffold_1	34000001	36000000	0.116804
unplaced-scaffold_1	36000001	38000000	0.1060425
unplaced-scaffold_1	38000001	39719500	0.062795
unplaced-scaffold_2	1	2000000	0.1110465
unplaced-scaffold_2	2000001	4000000	0.096529
unplaced-scaffold_2	4000001	6000000	0.0885325
unplaced-scaffold_2	6000001	8000000	0.0784925
unplaced-scaffold_2	8000001	10000000	0.08859
unplaced-scaffold_2	10000001	12000000	0.0702055
unplaced-scaffold_2	12000001	14000000	0.077177
unplaced-scaffold_2	14000001	16000000	0.0674945
unplaced-scaffold_2	16000001	18000000	0.063614
unplaced-scaffold_2	18000001	20000000	0.0818385
unplaced-scaffold_2	20000001	22000000	0.075953
unplaced-scaffold_2	22000001	24000000	0.0846835
unplaced-scaffold_2	24000001	26000000	0.071003
unplaced-scaffold_2	26000001	28000000	0.066953
unplaced-scaffold_2	28000001	30000000	0.064768
unplaced-scaffold_2	30000001	31264000	0.0525925
unplaced-scaffold_3	1	2000000	0
unplaced-scaffold_3	2000001	4000000	0.002141
unplaced-scaffold_3	4000001	6000000	0.0014905
unplaced-scaffold_3	6000001	7217500	0
unplaced-scaffold_4	1	2000000	0.0021765
unplaced-scaffold_4	2000001	3808000	0
unplaced-scaffold_5	1	2000000	0.1462135
unplaced-scaffold_5	2000001	3444731	0.0619165
unplaced-scaffold_6	1	2000000	0.099871
unplaced-scaffold_6	2000001	3244000	0.0612365
unplaced-scaffold_7	1	2000000	0.0912955
unplaced-scaffold_7	2000001	2279000	0.021485
unplaced-scaffold_8	1	1700000	0.054711
unplaced-scaffold_9	1	1376580	0.071005
unplaced-scaffold_10	1	1162349	0.1277255
unplaced-scaffold_11	1	1089000	0.0736455
unplaced-scaffold_12	1	1001019	0.0392615
unplaced-scaffold_13	1	982500	0.0097385
unplaced-scaffold_14	1	952968	0.073235
unplaced-scaffold_15	1	884000	0.0317035
unplaced-scaffold_16	1	834000	0.01833
unplaced-scaffold_17	1	807941	0.031079
unplaced-scaffold_18	1	795000	0.005322
unplaced-scaffold_19	1	777000	0.057836
unplaced-scaffold_20	1	741000	0.025929
unplaced-scaffold_21	1	737000	0
unplaced-scaffold_22	1	677500	0.0219755
unplaced-scaffold_23	1	672000	0.0512205
unplaced-scaffold_24	1	627000	0.0302665
unplaced-scaffold_25	1	627000	0.0194345
unplaced-scaffold_26	1	566086	0.0072775
unplaced-scaffold_27	1	534500	0.00196
unplaced-scaffold_28	1	524083	0.0385655
unplaced-scaffold_29	1	525000	0.0032535
unplaced-scaffold_30	1	514000	0.004399
unplaced-scaffold_31	1	509500	0
unplaced-scaffold_32	1	505000	0.0327555
unplaced-scaffold_33	1	504000	0.009329
unplaced-scaffold_34	1	503000	0.0019595
unplaced-scaffold_35	1	493196	0.015602
unplaced-scaffold_36	1	484068	0.000793
unplaced-scaffold_37	1	464500	0.007239
unplaced-scaffold_38	1	412000	0.013917
unplaced-scaffold_39	1	400077	0.0286915
unplaced-scaffold_40	1	400000	0.023046
unplaced-scaffold_41	1	400000	0.013499
unplaced-scaffold_42	1	389500	0.0014975
unplaced-scaffold_43	1	385500	0.0181245
unplaced-scaffold_44	1	373000	0.0240525
unplaced-scaffold_45	1	370500	0.000807
unplaced-scaffold_46	1	366500	0
unplaced-scaffold_47	1	359047	0.0242145
unplaced-scaffold_48	1	355000	0.020794
unplaced-scaffold_49	1	336500	0.0146015
unplaced-scaffold_50	1	322500	0
unplaced-scaffold_51	1	321500	0
unplaced-scaffold_52	1	316368	0.0245985
unplaced-scaffold_53	1	318500	0
unplaced-scaffold_54	1	309000	0.002283
unplaced-scaffold_55	1	309000	0
unplaced-scaffold_56	1	307500	0
unplaced-scaffold_57	1	305000	0.0243485
unplaced-scaffold_58	1	302306	0
unplaced-scaffold_59	1	300500	0
unplaced-scaffold_60	1	292500	0
unplaced-scaffold_61	1	290000	0
unplaced-scaffold_62	1	285000	0.0023105
unplaced-scaffold_63	1	278000	0.013966
unplaced-scaffold_64	1	279000	0
unplaced-scaffold_65	1	275075	0.008257
unplaced-scaffold_66	1	268000	0
unplaced-scaffold_67	1	260264	0
unplaced-scaffold_68	1	259000	0
unplaced-scaffold_69	1	257000	0.012331
unplaced-scaffold_70	1	254384	0
unplaced-scaffold_71	1	240233	0.019436
unplaced-scaffold_72	1	238980	0.0064935
unplaced-scaffold_73	1	239383	0
unplaced-scaffold_74	1	235000	0.0005105
unplaced-scaffold_75	1	235500	0
unplaced-scaffold_76	1	230500	0.0079295
unplaced-scaffold_77	1	222925	0
unplaced-scaffold_78	1	218000	0.007272
unplaced-scaffold_79	1	217500	0
unplaced-scaffold_80	1	209500	0
unplaced-scaffold_81	1	207000	0.0055695
unplaced-scaffold_82	1	206708	0.0087575
unplaced-scaffold_83	1	205607	0.0069085
unplaced-scaffold_84	1	202130	0
unplaced-scaffold_85	1	200500	0
unplaced-scaffold_86	1	194156	0
unplaced-scaffold_87	1	192459	0
unplaced-scaffold_88	1	191500	0
unplaced-scaffold_89	1	189365	0
unplaced-scaffold_90	1	189000	0
unplaced-scaffold_91	1	182585	0
unplaced-scaffold_92	1	183000	0
unplaced-scaffold_93	1	181000	0
unplaced-scaffold_94	1	180500	0.002664
unplaced-scaffold_95	1	180000	0.0005425
unplaced-scaffold_96	1	177000	0.0020315
unplaced-scaffold_97	1	175500	0.0253545
unplaced-scaffold_98	1	175500	0.018505
unplaced-scaffold_99	1	175000	0.00583
unplaced-scaffold_100	1	167500	0
unplaced-scaffold_101	1	166000	0.011493
unplaced-scaffold_102	1	166500	0
unplaced-scaffold_103	1	165000	0
unplaced-scaffold_104	1	164000	0.018542
unplaced-scaffold_105	1	163500	0.002875
unplaced-scaffold_106	1	162500	0.011004
unplaced-scaffold_107	1	158464	0
unplaced-scaffold_108	1	157696	0.010105
unplaced-scaffold_109	1	156971	0
unplaced-scaffold_110	1	154264	0
unplaced-scaffold_111	1	154154	0
unplaced-scaffold_112	1	154000	0.009968
unplaced-scaffold_113	1	151337	0
unplaced-scaffold_114	1	151000	0
unplaced-scaffold_115	1	152000	0
unplaced-scaffold_116	1	151000	0
unplaced-scaffold_117	1	148000	0.008886
unplaced-scaffold_118	1	147500	0
unplaced-scaffold_119	1	141101	0
unplaced-scaffold_120	1	144500	0
unplaced-scaffold_121	1	140977	0
unplaced-scaffold_122	1	141410	0
unplaced-scaffold_123	1	139500	0
unplaced-scaffold_124	1	140500	0
unplaced-scaffold_125	1	136500	0
unplaced-scaffold_126	1	134500	0
unplaced-scaffold_127	1	133500	0
unplaced-scaffold_128	1	132946	0.000275
unplaced-scaffold_129	1	130000	0
unplaced-scaffold_130	1	130000	0
unplaced-scaffold_131	1	127271	0
unplaced-scaffold_132	1	126672	0
unplaced-scaffold_133	1	125993	0
unplaced-scaffold_134	1	125500	0
unplaced-scaffold_135	1	124000	0
unplaced-scaffold_136	1	124356	0
unplaced-scaffold_137	1	120500	0
unplaced-scaffold_138	1	120500	0
unplaced-scaffold_139	1	119500	0
unplaced-scaffold_140	1	116749	0
unplaced-scaffold_141	1	116500	0
unplaced-scaffold_142	1	118000	0
unplaced-scaffold_143	1	116000	0.004959
unplaced-scaffold_144	1	114000	0
unplaced-scaffold_145	1	113723	0
unplaced-scaffold_146	1	114000	0
unplaced-scaffold_147	1	113500	0
unplaced-scaffold_148	1	112303	0
unplaced-scaffold_149	1	110000	0.007671
unplaced-scaffold_150	1	111500	0
unplaced-scaffold_151	1	108679	0
unplaced-scaffold_152	1	107026	0
unplaced-scaffold_153	1	107650	0
unplaced-scaffold_154	1	106000	0.011669
unplaced-scaffold_155	1	104493	0
unplaced-scaffold_156	1	105500	0
unplaced-scaffold_157	1	104000	0
unplaced-scaffold_158	1	102495	0
unplaced-scaffold_159	1	104000	0
unplaced-scaffold_160	1	101000	0
unplaced-scaffold_161	1	98736	0
unplaced-scaffold_162	1	97500	0
unplaced-scaffold_163	1	96500	0
unplaced-scaffold_164	1	97000	0
unplaced-scaffold_165	1	96000	0
unplaced-scaffold_166	1	95000	0.007277
unplaced-scaffold_167	1	93499	0
unplaced-scaffold_168	1	93500	0
unplaced-scaffold_169	1	92977	0
unplaced-scaffold_170	1	92487	0.0017845
unplaced-scaffold_171	1	92500	0.0015465
unplaced-scaffold_172	1	92000	0
unplaced-scaffold_173	1	90686	0.00708
unplaced-scaffold_174	1	90520	0
unplaced-scaffold_175	1	91049	0
unplaced-scaffold_176	1	91500	0
unplaced-scaffold_177	1	89225	0
unplaced-scaffold_178	1	90000	0
unplaced-scaffold_179	1	89500	0
unplaced-scaffold_180	1	89500	0
unplaced-scaffold_181	1	88000	0.004466
unplaced-scaffold_182	1	86043	0
unplaced-scaffold_183	1	86500	0
unplaced-scaffold_184	1	87000	0
unplaced-scaffold_185	1	86500	0
unplaced-scaffold_186	1	86000	0
unplaced-scaffold_187	1	85608	0
unplaced-scaffold_188	1	85415	0
unplaced-scaffold_189	1	84682	0.0023465
unplaced-scaffold_190	1	84426	0
unplaced-scaffold_191	1	83500	0
unplaced-scaffold_192	1	82239	0.0014055
unplaced-scaffold_193	1	81000	0
unplaced-scaffold_194	1	80000	0
unplaced-scaffold_195	1	79500	0.004743
unplaced-scaffold_196	1	77031	0
unplaced-scaffold_197	1	76729	0
unplaced-scaffold_198	1	76526	0
unplaced-scaffold_199	1	77000	0
unplaced-scaffold_200	1	75422	0
unplaced-scaffold_201	1	74737	0
unplaced-scaffold_202	1	74043	0
unplaced-scaffold_203	1	73127	0
unplaced-scaffold_204	1	74000	0
unplaced-scaffold_205	1	74500	0
unplaced-scaffold_206	1	72598	0
unplaced-scaffold_207	1	72263	0
unplaced-scaffold_208	1	70412	0
unplaced-scaffold_209	1	71389	0
unplaced-scaffold_210	1	69516	0
unplaced-scaffold_211	1	70000	0
unplaced-scaffold_212	1	69000	0
unplaced-scaffold_213	1	68917	0
unplaced-scaffold_214	1	68436	0.005341
unplaced-scaffold_215	1	68257	0
unplaced-scaffold_216	1	68000	0
unplaced-scaffold_217	1	68000	0
unplaced-scaffold_218	1	66706	0
unplaced-scaffold_219	1	66000	0
unplaced-scaffold_220	1	65948	0
unplaced-scaffold_221	1	66000	0
unplaced-scaffold_222	1	64699	0
unplaced-scaffold_223	1	63549	0
unplaced-scaffold_224	1	63267	0
unplaced-scaffold_225	1	63000	0.002533
unplaced-scaffold_226	1	61275	0
unplaced-scaffold_227	1	60630	0
unplaced-scaffold_228	1	59271	0.000427
unplaced-scaffold_229	1	59722	0
unplaced-scaffold_230	1	59144	0
unplaced-scaffold_231	1	59058	0.005316
unplaced-scaffold_232	1	58181	0
unplaced-scaffold_233	1	58500	0
unplaced-scaffold_234	1	59500	0
unplaced-scaffold_235	1	58500	0.0041805
unplaced-scaffold_236	1	57269	0
unplaced-scaffold_237	1	57500	0
unplaced-scaffold_238	1	58000	0.000275
unplaced-scaffold_239	1	56859	0
unplaced-scaffold_240	1	57000	0
unplaced-scaffold_241	1	56500	0
unplaced-scaffold_242	1	57000	0
unplaced-scaffold_243	1	55678	0
unplaced-scaffold_244	1	55314	0
unplaced-scaffold_245	1	56000	0
unplaced-scaffold_246	1	54858	0
unplaced-scaffold_247	1	55186	0
unplaced-scaffold_248	1	54209	0
unplaced-scaffold_249	1	54500	0
unplaced-scaffold_250	1	55000	0
unplaced-scaffold_251	1	54000	0
unplaced-scaffold_252	1	53453	0
unplaced-scaffold_253	1	53450	0
unplaced-scaffold_254	1	53328	0
unplaced-scaffold_255	1	53318	0
unplaced-scaffold_256	1	52580	0
unplaced-scaffold_257	1	52110	0
unplaced-scaffold_258	1	52049	0
unplaced-scaffold_259	1	52000	0
unplaced-scaffold_260	1	52339	0.0003735
unplaced-scaffold_261	1	51227	0
unplaced-scaffold_262	1	50547	0
unplaced-scaffold_263	1	51000	0
unplaced-scaffold_264	1	49815	0
unplaced-scaffold_265	1	49812	0
unplaced-scaffold_266	1	48343	0
unplaced-scaffold_267	1	48500	0
unplaced-scaffold_268	1	47348	0
unplaced-scaffold_269	1	47277	0
unplaced-scaffold_270	1	47217	0
unplaced-scaffold_271	1	47211	0
unplaced-scaffold_272	1	47000	0.0011035
unplaced-scaffold_273	1	48000	0
unplaced-scaffold_274	1	47500	0
unplaced-scaffold_275	1	47000	0
unplaced-scaffold_276	1	47000	0
unplaced-scaffold_277	1	46323	0.001047
unplaced-scaffold_278	1	45838	0
unplaced-scaffold_279	1	45571	0
unplaced-scaffold_280	1	45199	0
unplaced-scaffold_281	1	45693	0
unplaced-scaffold_282	1	44405	0
unplaced-scaffold_283	1	44500	0
unplaced-scaffold_284	1	44000	0
unplaced-scaffold_285	1	43897	0.0034495
unplaced-scaffold_286	1	43500	0
unplaced-scaffold_287	1	44000	0
unplaced-scaffold_288	1	42980	0.001807
unplaced-scaffold_289	1	43000	0
unplaced-scaffold_290	1	42500	0
unplaced-scaffold_291	1	41819	0
unplaced-scaffold_292	1	41803	0
unplaced-scaffold_293	1	41798	0
unplaced-scaffold_294	1	41769	0
unplaced-scaffold_295	1	41139	0
unplaced-scaffold_296	1	41500	0
unplaced-scaffold_297	1	41500	0
unplaced-scaffold_298	1	41000	0.002188
unplaced-scaffold_299	1	40763	0
unplaced-scaffold_300	1	40723	0
unplaced-scaffold_301	1	40603	0
unplaced-scaffold_302	1	40054	0
unplaced-scaffold_303	1	41000	0
unplaced-scaffold_304	1	40500	0
unplaced-scaffold_305	1	39652	0
unplaced-scaffold_306	1	39507	0
unplaced-scaffold_307	1	39505	0
unplaced-scaffold_308	1	39421	0
unplaced-scaffold_309	1	39151	0
unplaced-scaffold_310	1	40000	0
unplaced-scaffold_311	1	39000	0
unplaced-scaffold_312	1	38935	0
unplaced-scaffold_313	1	38858	0
unplaced-scaffold_314	1	38803	0
unplaced-scaffold_315	1	38657	0
unplaced-scaffold_316	1	38565	0
unplaced-scaffold_317	1	38346	0
unplaced-scaffold_318	1	38248	0.0014595
unplaced-scaffold_319	1	39000	0
unplaced-scaffold_320	1	38000	0
unplaced-scaffold_321	1	38000	0
unplaced-scaffold_322	1	37713	0
unplaced-scaffold_323	1	37548	0
unplaced-scaffold_324	1	37486	0
unplaced-scaffold_325	1	37455	0
unplaced-scaffold_326	1	37121	0
unplaced-scaffold_327	1	37500	0
unplaced-scaffold_328	1	36983	0
unplaced-scaffold_329	1	36672	0
unplaced-scaffold_330	1	36604	0
unplaced-scaffold_331	1	36591	0
unplaced-scaffold_332	1	36564	0
unplaced-scaffold_333	1	37045	0
unplaced-scaffold_334	1	36361	0
unplaced-scaffold_335	1	36221	0
unplaced-scaffold_336	1	36155	0
unplaced-scaffold_337	1	36007	0
unplaced-scaffold_338	1	36500	0
unplaced-scaffold_339	1	37000	0
unplaced-scaffold_340	1	36000	0
unplaced-scaffold_341	1	36000	0
unplaced-scaffold_342	1	36000	0
unplaced-scaffold_343	1	36000	0
unplaced-scaffold_344	1	35501	0.001639
unplaced-scaffold_345	1	35239	0
unplaced-scaffold_346	1	35157	0
unplaced-scaffold_347	1	35500	0
unplaced-scaffold_348	1	34975	0
unplaced-scaffold_349	1	34966	0
unplaced-scaffold_350	1	34834	0
unplaced-scaffold_351	1	34528	0
unplaced-scaffold_352	1	34493	0
unplaced-scaffold_353	1	34343	0
unplaced-scaffold_354	1	34193	0
unplaced-scaffold_355	1	34000	0
unplaced-scaffold_356	1	33536	0
unplaced-scaffold_357	1	33519	0
unplaced-scaffold_358	1	33476	0
unplaced-scaffold_359	1	33252	0
unplaced-scaffold_360	1	33500	0
unplaced-scaffold_361	1	32973	0
unplaced-scaffold_362	1	32596	0
unplaced-scaffold_363	1	32446	0
unplaced-scaffold_364	1	32144	0
unplaced-scaffold_365	1	32500	0
unplaced-scaffold_366	1	32500	0
unplaced-scaffold_367	1	32000	0.003558
unplaced-scaffold_368	1	31766	0
unplaced-scaffold_369	1	31632	0
unplaced-scaffold_370	1	31632	0
unplaced-scaffold_371	1	31445	0
unplaced-scaffold_372	1	31370	0
unplaced-scaffold_373	1	31207	0
unplaced-scaffold_374	1	31092	0
unplaced-scaffold_375	1	31061	0
unplaced-scaffold_376	1	31000	0
unplaced-scaffold_377	1	31500	0
unplaced-scaffold_378	1	31500	0
unplaced-scaffold_379	1	31500	0
unplaced-scaffold_380	1	31000	0
unplaced-scaffold_381	1	31000	0
unplaced-scaffold_382	1	30880	0
unplaced-scaffold_383	1	30424	0
unplaced-scaffold_384	1	30500	0
unplaced-scaffold_385	1	30500	0
unplaced-scaffold_386	1	29899	0
unplaced-scaffold_387	1	29836	0
unplaced-scaffold_388	1	29601	0
unplaced-scaffold_389	1	29415	0.0017585
unplaced-scaffold_390	1	29224	0
unplaced-scaffold_391	1	29176	0
unplaced-scaffold_392	1	29164	0
unplaced-scaffold_393	1	29029	0
unplaced-scaffold_394	1	29019	0.0006235
unplaced-scaffold_395	1	29000	0
unplaced-scaffold_396	1	28843	0
unplaced-scaffold_397	1	28781	0
unplaced-scaffold_398	1	28732	0.003223
unplaced-scaffold_399	1	28623	0
unplaced-scaffold_400	1	28469	0
unplaced-scaffold_401	1	28434	0
unplaced-scaffold_402	1	28500	0
unplaced-scaffold_403	1	28000	0
unplaced-scaffold_404	1	27946	0
unplaced-scaffold_405	1	27896	0
unplaced-scaffold_406	1	27662	0
unplaced-scaffold_407	1	27605	0
unplaced-scaffold_408	1	27560	0
unplaced-scaffold_409	1	27534	0.000637
unplaced-scaffold_410	1	27503	0
unplaced-scaffold_411	1	27476	0
unplaced-scaffold_412	1	27385	0
unplaced-scaffold_413	1	27259	0
unplaced-scaffold_414	1	27500	0
unplaced-scaffold_415	1	27500	0
unplaced-scaffold_416	1	27500	0
unplaced-scaffold_417	1	27500	0
unplaced-scaffold_418	1	26701	0
unplaced-scaffold_419	1	26541	0
unplaced-scaffold_420	1	26380	0
unplaced-scaffold_421	1	26272	0
unplaced-scaffold_422	1	26198	0.0014425
unplaced-scaffold_423	1	26500	0
unplaced-scaffold_424	1	26000	0
unplaced-scaffold_425	1	26000	0
unplaced-scaffold_426	1	25980	0
unplaced-scaffold_427	1	25670	0
unplaced-scaffold_428	1	25605	0
unplaced-scaffold_429	1	25345	0
unplaced-scaffold_430	1	25000	0
unplaced-scaffold_431	1	26000	0
unplaced-scaffold_432	1	24804	0
unplaced-scaffold_433	1	24766	0
unplaced-scaffold_434	1	24278	0
unplaced-scaffold_435	1	24500	0
unplaced-scaffold_436	1	24500	0
unplaced-scaffold_437	1	24000	0
unplaced-scaffold_438	1	24000	0
unplaced-scaffold_439	1	23992	0.000215
unplaced-scaffold_440	1	23953	0
unplaced-scaffold_441	1	23908	0
unplaced-scaffold_442	1	23892	0
unplaced-scaffold_443	1	23856	0
unplaced-scaffold_444	1	23793	0
unplaced-scaffold_445	1	23770	0.000215
unplaced-scaffold_446	1	23516	0
unplaced-scaffold_447	1	23497	0
unplaced-scaffold_448	1	23440	0
unplaced-scaffold_449	1	23402	0
unplaced-scaffold_450	1	23047	0
unplaced-scaffold_451	1	23000	0
unplaced-scaffold_452	1	22994	0
unplaced-scaffold_453	1	22991	0
unplaced-scaffold_454	1	22902	0
unplaced-scaffold_455	1	22902	0
unplaced-scaffold_456	1	22849	0
unplaced-scaffold_457	1	22691	0
unplaced-scaffold_458	1	22641	0
unplaced-scaffold_459	1	22583	0
unplaced-scaffold_460	1	22410	0
unplaced-scaffold_461	1	22385	0
unplaced-scaffold_462	1	22355	0
unplaced-scaffold_463	1	22044	0
unplaced-scaffold_464	1	22017	0
unplaced-scaffold_465	1	22000	0.001104
unplaced-scaffold_466	1	22000	0
unplaced-scaffold_467	1	22000	0
unplaced-scaffold_468	1	21986	0
unplaced-scaffold_469	1	21906	0
unplaced-scaffold_470	1	21733	0
unplaced-scaffold_471	1	21724	0
unplaced-scaffold_472	1	21716	0
unplaced-scaffold_473	1	21552	0.0010805
unplaced-scaffold_474	1	21291	0
unplaced-scaffold_475	1	21245	0
unplaced-scaffold_476	1	21185	0
unplaced-scaffold_477	1	21161	0.000681
unplaced-scaffold_478	1	21032	0
unplaced-scaffold_479	1	21023	0
unplaced-scaffold_480	1	21500	0
unplaced-scaffold_481	1	21500	0
unplaced-scaffold_482	1	20928	0
unplaced-scaffold_483	1	20915	0
unplaced-scaffold_484	1	20736	0
unplaced-scaffold_485	1	20648	0
unplaced-scaffold_486	1	20638	0
unplaced-scaffold_487	1	20611	0
unplaced-scaffold_488	1	20498	0
unplaced-scaffold_489	1	20420	0
unplaced-scaffold_490	1	20275	0
unplaced-scaffold_491	1	20224	0
unplaced-scaffold_492	1	20164	0
unplaced-scaffold_493	1	20088	0
unplaced-scaffold_494	1	20080	0
unplaced-scaffold_495	1	20080	0
unplaced-scaffold_496	1	20047	0
unplaced-scaffold_497	1	20035	0
unplaced-scaffold_498	1	20000	0
unplaced-scaffold_499	1	19780	0
unplaced-scaffold_500	1	19736	0
unplaced-scaffold_501	1	19648	0.0024145
unplaced-scaffold_502	1	19568	0.0001135
unplaced-scaffold_503	1	19551	0
unplaced-scaffold_504	1	19335	0
unplaced-scaffold_505	1	19299	0
unplaced-scaffold_506	1	19282	0.000966
unplaced-scaffold_507	1	19230	0
unplaced-scaffold_508	1	19202	0
unplaced-scaffold_509	1	19117	0
unplaced-scaffold_510	1	19047	0
unplaced-scaffold_511	1	19013	0
unplaced-scaffold_512	1	19012	0
unplaced-scaffold_513	1	19000	0
unplaced-scaffold_514	1	19500	0
unplaced-scaffold_515	1	19000	0
unplaced-scaffold_516	1	18842	0
unplaced-scaffold_517	1	18640	0.0046685
unplaced-scaffold_518	1	18609	0
unplaced-scaffold_519	1	18595	0
unplaced-scaffold_520	1	18553	0
unplaced-scaffold_521	1	18527	0
unplaced-scaffold_522	1	18413	0.0009295
unplaced-scaffold_523	1	18253	0.001441
unplaced-scaffold_524	1	18238	0
unplaced-scaffold_525	1	18178	0
unplaced-scaffold_526	1	18156	0
unplaced-scaffold_527	1	18119	0
unplaced-scaffold_528	1	18114	0
unplaced-scaffold_529	1	18113	0
unplaced-scaffold_530	1	18056	0
unplaced-scaffold_531	1	18000	0
unplaced-scaffold_532	1	17945	0
unplaced-scaffold_533	1	17861	0
unplaced-scaffold_534	1	17793	0
unplaced-scaffold_535	1	17766	0
unplaced-scaffold_536	1	17705	0.0003235
unplaced-scaffold_537	1	17647	0
unplaced-scaffold_538	1	17585	0
unplaced-scaffold_539	1	17531	0
unplaced-scaffold_540	1	17476	0
unplaced-scaffold_541	1	17406	0
unplaced-scaffold_542	1	17400	0
unplaced-scaffold_543	1	17352	0
unplaced-scaffold_544	1	17274	0
unplaced-scaffold_545	1	17202	0
unplaced-scaffold_546	1	17080	0
unplaced-scaffold_547	1	17000	0
unplaced-scaffold_548	1	17000	0
unplaced-scaffold_549	1	16904	0.000557
unplaced-scaffold_550	1	16761	0.0006815
unplaced-scaffold_551	1	16684	0
unplaced-scaffold_552	1	16634	0
unplaced-scaffold_553	1	16460	0
unplaced-scaffold_554	1	16406	0
unplaced-scaffold_555	1	16387	0
unplaced-scaffold_556	1	16221	0
unplaced-scaffold_557	1	16187	0
unplaced-scaffold_558	1	16140	0
unplaced-scaffold_559	1	16085	0
unplaced-scaffold_560	1	16000	0
unplaced-scaffold_561	1	15967	0
unplaced-scaffold_562	1	15958	0
unplaced-scaffold_563	1	15956	0
unplaced-scaffold_564	1	15891	0
unplaced-scaffold_565	1	15872	0
unplaced-scaffold_566	1	15819	0
unplaced-scaffold_567	1	15799	0
unplaced-scaffold_568	1	15775	0
unplaced-scaffold_569	1	15724	0
unplaced-scaffold_570	1	15716	0
unplaced-scaffold_571	1	15647	0
unplaced-scaffold_572	1	15640	0
unplaced-scaffold_573	1	15596	0
unplaced-scaffold_574	1	15593	0
unplaced-scaffold_575	1	15576	0
unplaced-scaffold_576	1	15491	0
unplaced-scaffold_577	1	15460	0
unplaced-scaffold_578	1	15426	0.004358
unplaced-scaffold_579	1	15310	0
unplaced-scaffold_580	1	15265	0
unplaced-scaffold_581	1	15004	0
unplaced-scaffold_582	1	15000	0
unplaced-scaffold_583	1	15000	0
unplaced-scaffold_584	1	15000	0
unplaced-scaffold_585	1	14851	0
unplaced-scaffold_586	1	14665	0
unplaced-scaffold_587	1	14619	0
unplaced-scaffold_588	1	14552	0
unplaced-scaffold_589	1	14434	0
unplaced-scaffold_590	1	14186	0
unplaced-scaffold_591	1	14181	0
unplaced-scaffold_592	1	13375	0
unplaced-scaffold_593	1	13334	0
unplaced-scaffold_594	1	13164	0
unplaced-scaffold_595	1	13000	0
unplaced-scaffold_596	1	12846	0
unplaced-scaffold_597	1	12844	0
unplaced-scaffold_598	1	12842	0
unplaced-scaffold_599	1	12556	0
unplaced-scaffold_600	1	12377	0
unplaced-scaffold_601	1	12106	0
unplaced-scaffold_602	1	11772	0
unplaced-scaffold_603	1	11491	0
unplaced-scaffold_604	1	11111	0.001249
unplaced-scaffold_605	1	11000	0
unplaced-scaffold_606	1	11000	0
unplaced-scaffold_607	1	10954	0
unplaced-scaffold_608	1	10860	0
unplaced-scaffold_609	1	10795	0
unplaced-scaffold_610	1	10502	0
unplaced-scaffold_611	1	10439	0
unplaced-scaffold_612	1	10395	0
unplaced-scaffold_613	1	10391	0
unplaced-scaffold_614	1	10000	0
unplaced-scaffold_615	1	9819	0
unplaced-scaffold_616	1	9523	0
unplaced-scaffold_617	1	9000	0
unplaced-scaffold_618	1	9000	0
unplaced-scaffold_619	1	8963	0
unplaced-scaffold_620	1	8917	0
unplaced-scaffold_621	1	8480	0
unplaced-scaffold_622	1	8000	0
unplaced-scaffold_623	1	8000	0
unplaced-scaffold_624	1	7942	0
unplaced-scaffold_625	1	7883	0
unplaced-scaffold_626	1	7225	0
unplaced-scaffold_627	1	7000	0
unplaced-scaffold_628	1	7000	0
unplaced-scaffold_629	1	6498	0
unplaced-scaffold_630	1	6085	0
unplaced-scaffold_631	1	5990	0
unplaced-scaffold_632	1	5957	0.0014675
unplaced-scaffold_633	1	5860	0
unplaced-scaffold_634	1	5651	0
unplaced-scaffold_635	1	5600	0
unplaced-scaffold_636	1	5510	0
unplaced-scaffold_637	1	5475	0.001456
unplaced-scaffold_638	1	5253	0
unplaced-scaffold_639	1	5000	0
unplaced-scaffold_640	1	5000	0
unplaced-scaffold_641	1	4038	0
unplaced-scaffold_642	1	4010	0
unplaced-scaffold_643	1	3791	0
unplaced-scaffold_644	1	3752	0
unplaced-scaffold_645	1	3502	0
unplaced-scaffold_646	1	3393	0
unplaced-scaffold_647	1	3292	0
unplaced-scaffold_648	1	2974	0
unplaced-scaffold_649	1	2962	0
unplaced-scaffold_650	1	2388	0
unplaced-scaffold_651	1	2220	0
unplaced-scaffold_652	1	2000	0
unplaced-scaffold_653	1	2000	0
unplaced-scaffold_654	1	2000	0
unplaced-scaffold_655	1	2000	0
unplaced-scaffold_656	1	2000	0
unplaced-scaffold_657	1	2000	0
unplaced-scaffold_658	1	1891	0
unplaced-scaffold_659	1	1381	0
unplaced-scaffold_660	1	1335	0
unplaced-scaffold_661	1	1234	0
unplaced-scaffold_662	1	1234	0
unplaced-scaffold_663	1	1093	0
unplaced-scaffold_664	1	1000	0
unplaced-scaffold_665	1	1000	0
unplaced-scaffold_666	1	1000	0
unplaced-scaffold_667	1	1000	0
unplaced-scaffold_668	1	1000	0
unplaced-scaffold_669	1	1000	0
unplaced-scaffold_670	1	1000	0
unplaced-scaffold_671	1	1000	0
unplaced-scaffold_672	1	1000	0
unplaced-scaffold_673	1	14991	0
unplaced-scaffold_674	1	14968	0
unplaced-scaffold_675	1	14964	0
unplaced-scaffold_676	1	14963	0
unplaced-scaffold_677	1	14961	0
unplaced-scaffold_678	1	14957	0
unplaced-scaffold_679	1	14955	0
unplaced-scaffold_680	1	14955	0
unplaced-scaffold_681	1	14931	0
unplaced-scaffold_682	1	14926	0
unplaced-scaffold_683	1	14921	0
unplaced-scaffold_684	1	14916	0
unplaced-scaffold_685	1	14910	0
unplaced-scaffold_686	1	14907	0
unplaced-scaffold_687	1	14906	0
unplaced-scaffold_688	1	14906	0
unplaced-scaffold_689	1	14901	0
unplaced-scaffold_690	1	14890	0
unplaced-scaffold_691	1	14885	0
unplaced-scaffold_692	1	14885	0
unplaced-scaffold_693	1	14881	0
unplaced-scaffold_694	1	14874	0
unplaced-scaffold_695	1	14868	0
unplaced-scaffold_696	1	14860	0.0006815
unplaced-scaffold_697	1	14857	0
unplaced-scaffold_698	1	14854	0
unplaced-scaffold_699	1	14851	0
unplaced-scaffold_700	1	14849	0
unplaced-scaffold_701	1	14846	0
[truncated: 58,808 more rows]
