# Supplementary material for: Three chromosome-scale Papaver genomes reveal punctuated patchwork evolution of the morphinan and noscapine biosynthesis pathway
Source: Nat Commun. 2021 Oct 15;12:6030. doi: 10.1038/s41467-021-26330-8 (PMC8521590; doi:10.1038/s41467-021-26330-8)
Supplement: Supplementary file 15 — Source Data [file 41467_2021_26330_MOESM15_ESM.zip › Source Data/Supplementary Fig. 12 P. somniferum.repeat.txt]

chr1	1	2000000	0.6075545
chr1	2000001	4000000	0.5706115
chr1	4000001	6000000	0.603846
chr1	6000001	8000000	0.6477755
chr1	8000001	10000000	0.6001065
chr1	10000001	12000000	0.672726
chr1	12000001	14000000	0.640926
chr1	14000001	16000000	0.70235
chr1	16000001	18000000	0.6786425
chr1	18000001	20000000	0.666177
chr1	20000001	22000000	0.669298
chr1	22000001	24000000	0.663271
chr1	24000001	26000000	0.67063
chr1	26000001	28000000	0.685075
chr1	28000001	30000000	0.7185905
chr1	30000001	32000000	0.767571
chr1	32000001	34000000	0.6985325
chr1	34000001	36000000	0.7175325
chr1	36000001	38000000	0.73415
chr1	38000001	40000000	0.679408
chr1	40000001	42000000	0.5903855
chr1	42000001	44000000	0.643217
chr1	44000001	46000000	0.623749
chr1	46000001	48000000	0.6585165
chr1	48000001	50000000	0.6601605
chr1	50000001	52000000	0.649369
chr1	52000001	54000000	0.6430755
chr1	54000001	56000000	0.6778775
chr1	56000001	58000000	0.692669
chr1	58000001	60000000	0.6782245
chr1	60000001	62000000	0.6805305
chr1	62000001	64000000	0.6590135
chr1	64000001	66000000	0.7411865
chr1	66000001	68000000	0.703871
chr1	68000001	70000000	0.7562025
chr1	70000001	72000000	0.6454115
chr1	72000001	74000000	0.74562
chr1	74000001	76000000	0.7421975
chr1	76000001	78000000	0.7242615
chr1	78000001	80000000	0.734352
chr1	80000001	82000000	0.7041795
chr1	82000001	84000000	0.7483105
chr1	84000001	86000000	0.736364
chr1	86000001	88000000	0.769971
chr1	88000001	90000000	0.7471445
chr1	90000001	92000000	0.719586
chr1	92000001	94000000	0.7934995
chr1	94000001	96000000	0.7458175
chr1	96000001	98000000	0.780204
chr1	98000001	100000000	0.751982
chr1	100000001	102000000	0.78475
chr1	102000001	104000000	0.7565815
chr1	104000001	106000000	0.7442865
chr1	106000001	108000000	0.7654695
chr1	108000001	110000000	0.813503
chr1	110000001	112000000	0.775978
chr1	112000001	114000000	0.7630605
chr1	114000001	116000000	0.748076
chr1	116000001	118000000	0.784699
chr1	118000001	120000000	0.7735495
chr1	120000001	122000000	0.801824
chr1	122000001	124000000	0.8124045
chr1	124000001	126000000	0.80907
chr1	126000001	128000000	0.777779
chr1	128000001	130000000	0.7544825
chr1	130000001	132000000	0.724525
chr1	132000001	134000000	0.7933585
chr1	134000001	136000000	0.8043795
chr1	136000001	138000000	0.753852
chr1	138000001	140000000	0.7870795
chr1	140000001	142000000	0.8218975
chr1	142000001	144000000	0.7457985
chr1	144000001	146000000	0.82366
chr1	146000001	148000000	0.768015
chr1	148000001	150000000	0.807294
chr1	150000001	152000000	0.78314
chr1	152000001	154000000	0.7975005
chr1	154000001	156000000	0.8280405
chr1	156000001	158000000	0.7902985
chr1	158000001	160000000	0.820157
chr1	160000001	162000000	0.833018
chr1	162000001	164000000	0.8256855
chr1	164000001	166000000	0.819292
chr1	166000001	168000000	0.8131755
chr1	168000001	170000000	0.8387615
chr1	170000001	172000000	0.765845
chr1	172000001	174000000	0.87565
chr1	174000001	176000000	0.791538
chr1	176000001	178000000	0.8123675
chr1	178000001	180000000	0.8291815
chr1	180000001	182000000	0.792902
chr1	182000001	184000000	0.79444
chr1	184000001	186000000	0.811361
chr1	186000001	188000000	0.8354365
chr1	188000001	190000000	0.8000175
chr1	190000001	192000000	0.8561905
chr1	192000001	194000000	0.854127
chr1	194000001	196000000	0.853709
chr1	196000001	198000000	0.825232
chr1	198000001	200000000	0.808824
chr1	200000001	202000000	0.841967
chr1	202000001	204000000	0.8605515
chr1	204000001	206000000	0.7870555
chr1	206000001	208000000	0.863974
chr1	208000001	210000000	0.846011
chr1	210000001	212000000	0.818738
chr1	212000001	214000000	0.9055855
chr1	214000001	216000000	0.8522085
chr1	216000001	218000000	0.7820495
chr1	218000001	220000000	0.8509605
chr1	220000001	222000000	0.8499535
chr1	222000001	224000000	0.817715
chr1	224000001	226000000	0.873878
chr1	226000001	228000000	0.8330155
chr1	228000001	230000000	0.854881
chr1	230000001	232000000	0.8302515
chr1	232000001	234000000	0.8113265
chr1	234000001	236000000	0.7914725
chr1	236000001	238000000	0.773082
chr1	238000001	240000000	0.739643
chr1	240000001	242000000	0.728347
chr1	242000001	244000000	0.763846
chr1	244000001	246000000	0.7441595
chr1	246000001	248000000	0.7292265
chr1	248000001	250000000	0.7101695
chr1	250000001	252000000	0.613207
chr1	252000001	253956107	0.6656105
chr2	1	2000000	0.737047
chr2	2000001	4000000	0.7617525
chr2	4000001	6000000	0.7461575
chr2	6000001	8000000	0.740995
chr2	8000001	10000000	0.7558605
chr2	10000001	12000000	0.783915
chr2	12000001	14000000	0.7548665
chr2	14000001	16000000	0.7391045
chr2	16000001	18000000	0.788488
chr2	18000001	20000000	0.770883
chr2	20000001	22000000	0.83618
chr2	22000001	24000000	0.7857285
chr2	24000001	26000000	0.8284175
chr2	26000001	28000000	0.779948
chr2	28000001	30000000	0.8054335
chr2	30000001	32000000	0.7614795
chr2	32000001	34000000	0.7477625
chr2	34000001	36000000	0.788299
chr2	36000001	38000000	0.802454
chr2	38000001	40000000	0.7865245
chr2	40000001	42000000	0.756494
chr2	42000001	44000000	0.78761
chr2	44000001	46000000	0.8167685
chr2	46000001	48000000	0.8275365
chr2	48000001	50000000	0.848848
chr2	50000001	52000000	0.811551
chr2	52000001	54000000	0.803822
chr2	54000001	56000000	0.7925165
chr2	56000001	58000000	0.865217
chr2	58000001	60000000	0.8347735
chr2	60000001	62000000	0.845749
chr2	62000001	64000000	0.86917
chr2	64000001	66000000	0.844137
chr2	66000001	68000000	0.8508035
chr2	68000001	70000000	0.832737
chr2	70000001	72000000	0.776769
chr2	72000001	74000000	0.840378
chr2	74000001	76000000	0.855619
chr2	76000001	78000000	0.8275765
chr2	78000001	80000000	0.84495
chr2	80000001	82000000	0.8319005
chr2	82000001	84000000	0.850823
chr2	84000001	86000000	0.835657
chr2	86000001	88000000	0.874631
chr2	88000001	90000000	0.9289425
chr2	90000001	92000000	0.8816375
chr2	92000001	94000000	0.840743
chr2	94000001	96000000	0.8316145
chr2	96000001	98000000	0.789152
chr2	98000001	100000000	0.8025725
chr2	100000001	102000000	0.7718545
chr2	102000001	104000000	0.806484
chr2	104000001	106000000	0.829593
chr2	106000001	108000000	0.7792005
chr2	108000001	110000000	0.743091
chr2	110000001	112000000	0.775389
chr2	112000001	114000000	0.750014
chr2	114000001	116000000	0.6760155
chr2	116000001	118000000	0.6554875
chr2	118000001	120000000	0.6264905
chr2	120000001	122000000	0.631731
chr2	122000001	124000000	0.593162
chr2	124000001	126000000	0.657108
chr2	126000001	128000000	0.6633
chr2	128000001	130000000	0.6614285
chr2	130000001	132000000	0.6634965
chr2	132000001	134000000	0.670666
chr2	134000001	136000000	0.6442655
chr2	136000001	138000000	0.6100945
chr2	138000001	140000000	0.648283
chr2	140000001	142000000	0.659295
chr2	142000001	144000000	0.6330685
chr2	144000001	146000000	0.661799
chr2	146000001	148000000	0.642867
chr2	148000001	150000000	0.622653
chr2	150000001	152000000	0.659637
chr2	152000001	154000000	0.689363
chr2	154000001	156000000	0.6835495
chr2	156000001	158000000	0.7122705
chr2	158000001	160000000	0.6924985
chr2	160000001	162000000	0.6972535
chr2	162000001	164000000	0.6659645
chr2	164000001	166000000	0.711198
chr2	166000001	168000000	0.721825
chr2	168000001	170000000	0.692428
chr2	170000001	172000000	0.7186735
chr2	172000001	174000000	0.6961685
chr2	174000001	176000000	0.746494
chr2	176000001	178000000	0.722159
chr2	178000001	180000000	0.685422
chr2	180000001	182000000	0.7210355
chr2	182000001	184000000	0.740747
chr2	184000001	186000000	0.757859
chr2	186000001	188000000	0.73642
chr2	188000001	190000000	0.7793275
chr2	190000001	192000000	0.7527105
chr2	192000001	194000000	0.752223
chr2	194000001	196000000	0.7446575
chr2	196000001	198000000	0.7843745
chr2	198000001	200000000	0.784585
chr2	200000001	202000000	0.7947785
chr2	202000001	204000000	0.7306865
chr2	204000001	206000000	0.7868195
chr2	206000001	208000000	0.774354
chr2	208000001	210000000	0.778843
chr2	210000001	212000000	0.792915
chr2	212000001	214000000	0.8057785
chr2	214000001	216000000	0.829624
chr2	216000001	218000000	0.808795
chr2	218000001	220000000	0.8608705
chr2	220000001	222000000	0.84432
chr2	222000001	224000000	0.811337
chr2	224000001	226000000	0.8315585
chr2	226000001	228000000	0.832884
chr2	228000001	230000000	0.779354
chr2	230000001	232000000	0.825813
chr2	232000001	234000000	0.805411
chr2	234000001	236000000	0.811184
chr2	236000001	238000000	0.814237
chr2	238000001	240000000	0.794168
chr2	240000001	242000000	0.796898
chr2	242000001	244000000	0.7748045
chr2	244000001	246000000	0.7903095
chr2	246000001	248000000	0.7861085
chr2	248000001	250000000	0.763886
chr2	250000001	252000000	0.7857445
chr2	252000001	254000000	0.781079
chr2	254000001	256000000	0.766543
chr2	256000001	258000000	0.7408235
chr2	258000001	260000000	0.703598
chr2	260000001	262000000	0.773499
chr2	262000001	264000000	0.8028415
chr2	264000001	266000000	0.7606115
chr2	266000001	268000000	0.7884085
chr2	268000001	270000000	0.7645775
chr2	270000001	272000000	0.7314555
chr2	272000001	274000000	0.7833
chr2	274000001	276000000	0.7622815
chr2	276000001	278000000	0.7093085
chr2	278000001	280000000	0.743005
chr2	280000001	282000000	0.748622
chr2	282000001	284000000	0.748912
chr2	284000001	286000000	0.726416
chr2	286000001	288000000	0.747429
chr2	288000001	290000000	0.711578
chr2	290000001	292000000	0.7110365
chr2	292000001	294000000	0.7626375
chr2	294000001	296000000	0.753413
chr2	296000001	298000000	0.769705
chr2	298000001	300000000	0.7561405
chr2	300000001	302000000	0.7552515
chr2	302000001	304000000	0.7349385
chr2	304000001	306000000	0.691898
chr2	306000001	308000000	0.6999355
chr2	308000001	310000000	0.6751785
chr2	310000001	312000000	0.677468
chr2	312000001	314000000	0.646837
chr2	314000001	316000000	0.6927695
chr2	316000001	318000000	0.702391
chr2	318000001	320000000	0.6770055
chr2	320000001	322000000	0.6837625
chr2	322000001	324000000	0.737516
chr2	324000001	326000000	0.7083485
chr2	326000001	328000000	0.653025
chr2	328000001	328069000	0.0241715
chr3	1	2000000	0.6258935
chr3	2000001	4000000	0.6209355
chr3	4000001	6000000	0.641027
chr3	6000001	8000000	0.6705375
chr3	8000001	10000000	0.7194545
chr3	10000001	12000000	0.73856
chr3	12000001	14000000	0.788479
chr3	14000001	16000000	0.7717585
chr3	16000001	18000000	0.746771
chr3	18000001	20000000	0.747765
chr3	20000001	22000000	0.7433165
chr3	22000001	24000000	0.782785
chr3	24000001	26000000	0.803477
chr3	26000001	28000000	0.799815
chr3	28000001	30000000	0.820356
chr3	30000001	32000000	0.8058815
chr3	32000001	34000000	0.8270025
chr3	34000001	36000000	0.750679
chr3	36000001	38000000	0.8288545
chr3	38000001	40000000	0.866201
chr3	40000001	42000000	0.8591705
chr3	42000001	44000000	0.842414
chr3	44000001	46000000	0.843246
chr3	46000001	48000000	0.882732
chr3	48000001	50000000	0.807097
chr3	50000001	52000000	0.8091915
chr3	52000001	54000000	0.838786
chr3	54000001	56000000	0.7897265
chr3	56000001	58000000	0.805231
chr3	58000001	60000000	0.785247
chr3	60000001	62000000	0.808178
chr3	62000001	64000000	0.827393
chr3	64000001	66000000	0.813298
chr3	66000001	68000000	0.8203225
chr3	68000001	70000000	0.8127145
chr3	70000001	72000000	0.7995745
chr3	72000001	74000000	0.7146345
chr3	74000001	76000000	0.6433635
chr3	76000001	78000000	0.6655865
chr3	78000001	80000000	0.6353195
chr3	80000001	82000000	0.57901
chr3	82000001	84000000	0.5613155
chr3	84000001	86000000	0.5609975
chr3	86000001	88000000	0.579223
chr3	88000001	90000000	0.613916
chr3	90000001	92000000	0.6148025
chr3	92000001	94000000	0.6348025
chr3	94000001	96000000	0.632599
chr3	96000001	98000000	0.723983
chr3	98000001	100000000	0.70983
chr3	100000001	102000000	0.711239
chr3	102000001	104000000	0.7369585
chr3	104000001	106000000	0.7090775
chr3	106000001	108000000	0.736961
chr3	108000001	110000000	0.6950815
chr3	110000001	112000000	0.761745
chr3	112000001	114000000	0.701965
chr3	114000001	116000000	0.7766545
chr3	116000001	118000000	0.768223
chr3	118000001	120000000	0.798069
chr3	120000001	122000000	0.8299315
chr3	122000001	124000000	0.7651705
chr3	124000001	126000000	0.8252795
chr3	126000001	128000000	0.76873
chr3	128000001	130000000	0.798872
chr3	130000001	132000000	0.762143
chr3	132000001	134000000	0.7666345
chr3	134000001	136000000	0.8280675
chr3	136000001	138000000	0.784246
chr3	138000001	140000000	0.732891
chr3	140000001	142000000	0.781651
chr3	142000001	144000000	0.8026165
chr3	144000001	146000000	0.784207
chr3	146000001	148000000	0.7744285
chr3	148000001	150000000	0.750625
chr3	150000001	152000000	0.760853
chr3	152000001	154000000	0.7542355
chr3	154000001	156000000	0.777593
chr3	156000001	158000000	0.7841175
chr3	158000001	160000000	0.76944
chr3	160000001	162000000	0.793435
chr3	162000001	164000000	0.755627
chr3	164000001	166000000	0.820982
chr3	166000001	168000000	0.786705
chr3	168000001	170000000	0.79352
chr3	170000001	172000000	0.7842225
chr3	172000001	174000000	0.8328955
chr3	174000001	176000000	0.879489
chr3	176000001	178000000	0.821462
chr3	178000001	180000000	0.76759
chr3	180000001	182000000	0.8128705
chr3	182000001	184000000	0.8070505
chr3	184000001	186000000	0.768891
chr3	186000001	188000000	0.7714675
chr3	188000001	190000000	0.83252
chr3	190000001	192000000	0.809219
chr3	192000001	194000000	0.827897
chr3	194000001	196000000	0.7854015
chr3	196000001	198000000	0.822565
chr3	198000001	200000000	0.753979
chr3	200000001	202000000	0.807893
chr3	202000001	204000000	0.819214
chr3	204000001	206000000	0.8040865
chr3	206000001	208000000	0.835746
chr3	208000001	210000000	0.795434
chr3	210000001	212000000	0.7605705
chr3	212000001	214000000	0.7903525
chr3	214000001	216000000	0.8415815
chr3	216000001	218000000	0.815419
chr3	218000001	220000000	0.8506155
chr3	220000001	222000000	0.7823175
chr3	222000001	224000000	0.7512335
chr3	224000001	226000000	0.8239565
chr3	226000001	228000000	0.797297
chr3	228000001	230000000	0.836033
chr3	230000001	232000000	0.8556375
chr3	232000001	234000000	0.877526
chr3	234000001	236000000	0.870751
chr3	236000001	238000000	0.8309835
chr3	238000001	240000000	0.8990975
chr3	240000001	242000000	0.855923
chr3	242000001	244000000	0.8604995
chr3	244000001	246000000	0.880148
chr3	246000001	248000000	0.800587
chr3	248000001	250000000	0.865314
chr3	250000001	252000000	0.881738
chr3	252000001	254000000	0.837239
chr3	254000001	256000000	0.8821995
chr3	256000001	258000000	0.821673
chr3	258000001	260000000	0.81065
chr3	260000001	262000000	0.839281
chr3	262000001	264000000	0.772394
chr3	264000001	266000000	0.8054615
chr3	266000001	268000000	0.816723
chr3	268000001	270000000	0.831789
chr3	270000001	272000000	0.7908825
chr3	272000001	274000000	0.788118
chr3	274000001	276000000	0.81079
chr3	276000001	278000000	0.7991915
chr3	278000001	280000000	0.74073
chr3	280000001	282000000	0.7950115
chr3	282000001	284000000	0.771522
chr3	284000001	286000000	0.7974885
chr3	286000001	288000000	0.7813375
chr3	288000001	290000000	0.757498
chr3	290000001	292000000	0.6912125
chr3	292000001	294000000	0.8002995
chr3	294000001	296000000	0.722926
chr3	296000001	297363500	0.4414725
chr4	1	2000000	0.6415215
chr4	2000001	4000000	0.657
chr4	4000001	6000000	0.633762
chr4	6000001	8000000	0.6817335
chr4	8000001	10000000	0.64958
chr4	10000001	12000000	0.6318575
chr4	12000001	14000000	0.634288
chr4	14000001	16000000	0.6716335
chr4	16000001	18000000	0.657149
chr4	18000001	20000000	0.660804
chr4	20000001	22000000	0.690757
chr4	22000001	24000000	0.690348
chr4	24000001	26000000	0.67279
chr4	26000001	28000000	0.705916
chr4	28000001	30000000	0.7374705
chr4	30000001	32000000	0.684316
chr4	32000001	34000000	0.729551
chr4	34000001	36000000	0.775759
chr4	36000001	38000000	0.738174
chr4	38000001	40000000	0.7453155
chr4	40000001	42000000	0.687168
chr4	42000001	44000000	0.7351495
chr4	44000001	46000000	0.7418295
chr4	46000001	48000000	0.7662955
chr4	48000001	50000000	0.7699565
chr4	50000001	52000000	0.7640645
chr4	52000001	54000000	0.744362
chr4	54000001	56000000	0.7165295
chr4	56000001	58000000	0.7591045
chr4	58000001	60000000	0.732758
chr4	60000001	62000000	0.7396575
chr4	62000001	64000000	0.738435
chr4	64000001	66000000	0.708323
chr4	66000001	68000000	0.7430285
chr4	68000001	70000000	0.7399925
chr4	70000001	72000000	0.724972
chr4	72000001	74000000	0.748926
chr4	74000001	76000000	0.7340035
chr4	76000001	78000000	0.721898
chr4	78000001	80000000	0.783407
chr4	80000001	82000000	0.7398445
chr4	82000001	84000000	0.783441
chr4	84000001	86000000	0.780519
chr4	86000001	88000000	0.7779555
chr4	88000001	90000000	0.8175255
chr4	90000001	92000000	0.8219765
chr4	92000001	94000000	0.7667915
chr4	94000001	96000000	0.7720865
chr4	96000001	98000000	0.829688
chr4	98000001	100000000	0.814589
chr4	100000001	102000000	0.804791
chr4	102000001	104000000	0.824327
chr4	104000001	106000000	0.846565
chr4	106000001	108000000	0.8120335
chr4	108000001	110000000	0.8169415
chr4	110000001	112000000	0.8156045
chr4	112000001	114000000	0.820979
chr4	114000001	116000000	0.8370845
chr4	116000001	118000000	0.844148
chr4	118000001	120000000	0.853697
chr4	120000001	122000000	0.8697575
chr4	122000001	124000000	0.8401275
chr4	124000001	126000000	0.8846745
chr4	126000001	128000000	0.867936
chr4	128000001	130000000	0.8592985
chr4	130000001	132000000	0.8384155
chr4	132000001	134000000	0.894379
chr4	134000001	136000000	0.773664
chr4	136000001	138000000	0.8966345
chr4	138000001	140000000	0.8460915
chr4	140000001	142000000	0.825758
chr4	142000001	144000000	0.771332
chr4	144000001	146000000	0.830694
chr4	146000001	148000000	0.778616
chr4	148000001	150000000	0.796631
chr4	150000001	152000000	0.8025595
chr4	152000001	154000000	0.7906375
chr4	154000001	156000000	0.764267
chr4	156000001	158000000	0.8115775
chr4	158000001	160000000	0.748591
chr4	160000001	162000000	0.748678
chr4	162000001	164000000	0.790767
chr4	164000001	166000000	0.7149555
chr4	166000001	168000000	0.719289
chr4	168000001	170000000	0.7609565
chr4	170000001	172000000	0.7324995
chr4	172000001	173483500	0.600837
chr5	1	2000000	0.668853
chr5	2000001	4000000	0.757982
chr5	4000001	6000000	0.7936145
chr5	6000001	8000000	0.7424875
chr5	8000001	10000000	0.782632
chr5	10000001	12000000	0.798516
chr5	12000001	14000000	0.786381
chr5	14000001	16000000	0.7956915
chr5	16000001	18000000	0.836066
chr5	18000001	20000000	0.807098
chr5	20000001	22000000	0.7664265
chr5	22000001	24000000	0.762145
chr5	24000001	26000000	0.81524
chr5	26000001	28000000	0.81516
chr5	28000001	30000000	0.8091055
chr5	30000001	32000000	0.8087645
chr5	32000001	34000000	0.8437285
chr5	34000001	36000000	0.8331125
chr5	36000001	38000000	0.825729
chr5	38000001	40000000	0.8039625
chr5	40000001	42000000	0.847444
chr5	42000001	44000000	0.8627
chr5	44000001	46000000	0.7875905
chr5	46000001	48000000	0.845928
chr5	48000001	50000000	0.8720795
chr5	50000001	52000000	0.8526545
chr5	52000001	54000000	0.893371
chr5	54000001	56000000	0.885075
chr5	56000001	58000000	0.8382665
chr5	58000001	60000000	0.8431485
chr5	60000001	62000000	0.859179
chr5	62000001	64000000	0.8630635
chr5	64000001	66000000	0.8814425
chr5	66000001	68000000	0.8710505
chr5	68000001	70000000	0.815806
chr5	70000001	72000000	0.7867905
chr5	72000001	74000000	0.8774595
chr5	74000001	76000000	0.8361885
chr5	76000001	78000000	0.84522
chr5	78000001	80000000	0.857099
chr5	80000001	82000000	0.807167
chr5	82000001	84000000	0.821071
chr5	84000001	86000000	0.8385255
chr5	86000001	88000000	0.832229
chr5	88000001	90000000	0.830344
chr5	90000001	92000000	0.777705
chr5	92000001	94000000	0.86278
chr5	94000001	96000000	0.8114625
chr5	96000001	98000000	0.7698655
chr5	98000001	100000000	0.766359
chr5	100000001	102000000	0.8148535
chr5	102000001	104000000	0.802625
chr5	104000001	106000000	0.8103825
chr5	106000001	108000000	0.765822
chr5	108000001	110000000	0.803323
chr5	110000001	112000000	0.810515
chr5	112000001	114000000	0.8376835
chr5	114000001	116000000	0.7899545
chr5	116000001	118000000	0.8394265
chr5	118000001	120000000	0.773626
chr5	120000001	122000000	0.7816115
chr5	122000001	124000000	0.7933225
chr5	124000001	126000000	0.7715385
chr5	126000001	128000000	0.739502
chr5	128000001	130000000	0.789989
chr5	130000001	132000000	0.751637
chr5	132000001	134000000	0.7587015
chr5	134000001	136000000	0.7470165
chr5	136000001	138000000	0.7699285
chr5	138000001	140000000	0.73998
chr5	140000001	142000000	0.7203695
chr5	142000001	144000000	0.7614195
chr5	144000001	146000000	0.6713755
chr5	146000001	148000000	0.74166
chr5	148000001	150000000	0.7619515
chr5	150000001	152000000	0.686677
chr5	152000001	154000000	0.724388
chr5	154000001	156000000	0.700792
chr5	156000001	158000000	0.759389
chr5	158000001	160000000	0.7464065
chr5	160000001	162000000	0.723261
chr5	162000001	164000000	0.6889335
chr5	164000001	166000000	0.7213195
chr5	166000001	168000000	0.6820205
chr5	168000001	170000000	0.6835655
chr5	170000001	172000000	0.662537
chr5	172000001	174000000	0.7058865
chr5	174000001	176000000	0.69039
chr5	176000001	178000000	0.6781255
chr5	178000001	180000000	0.641308
chr5	180000001	182000000	0.641761
chr5	182000001	184000000	0.636844
chr5	184000001	186000000	0.6581355
chr5	186000001	188000000	0.7548725
chr5	188000001	190000000	0.7466015
chr5	190000001	192000000	0.7232135
chr5	192000001	194000000	0.705984
chr5	194000001	196000000	0.7435565
chr5	196000001	198000000	0.705452
chr5	198000001	200000000	0.72152
chr5	200000001	202000000	0.7011315
chr5	202000001	204000000	0.704781
chr5	204000001	206000000	0.752223
chr5	206000001	208000000	0.735892
chr5	208000001	210000000	0.697507
chr5	210000001	212000000	0.688873
chr5	212000001	214000000	0.6576005
chr5	214000001	216000000	0.665142
chr5	216000001	218000000	0.679836
chr5	218000001	220000000	0.699171
chr5	220000001	222000000	0.6998275
chr5	222000001	224000000	0.6866035
chr5	224000001	226000000	0.700836
chr5	226000001	228000000	0.6481405
chr5	228000001	230000000	0.59851
chr5	230000001	232000000	0.6089155
chr5	232000001	234000000	0.639409
chr5	234000001	236000000	0.640856
chr5	236000001	238000000	0.5944635
chr5	238000001	240000000	0.6122415
chr5	240000001	242000000	0.589808
chr5	242000001	244000000	0.593578
chr5	244000001	246000000	0.564334
chr5	246000001	248000000	0.5763975
chr5	248000001	250000000	0.5149605
chr5	250000001	250439107	0.128017
chr6	1	2000000	0.765967
chr6	2000001	4000000	0.68444
chr6	4000001	6000000	0.753503
chr6	6000001	8000000	0.7056675
chr6	8000001	10000000	0.7655395
chr6	10000001	12000000	0.7141085
chr6	12000001	14000000	0.7977115
chr6	14000001	16000000	0.7885185
chr6	16000001	18000000	0.749642
chr6	18000001	20000000	0.7646855
chr6	20000001	22000000	0.79962
chr6	22000001	24000000	0.799554
chr6	24000001	26000000	0.847165
chr6	26000001	28000000	0.8123195
chr6	28000001	30000000	0.814747
chr6	30000001	32000000	0.8434665
chr6	32000001	34000000	0.84851
chr6	34000001	36000000	0.8404845
chr6	36000001	38000000	0.787744
chr6	38000001	40000000	0.84151
chr6	40000001	42000000	0.813833
chr6	42000001	44000000	0.859012
chr6	44000001	46000000	0.782785
chr6	46000001	48000000	0.8161045
chr6	48000001	50000000	0.835701
chr6	50000001	52000000	0.804544
chr6	52000001	54000000	0.77312
chr6	54000001	56000000	0.8247435
chr6	56000001	58000000	0.794975
chr6	58000001	60000000	0.820082
chr6	60000001	62000000	0.796021
chr6	62000001	64000000	0.807326
chr6	64000001	66000000	0.786506
chr6	66000001	68000000	0.786177
chr6	68000001	70000000	0.7755365
chr6	70000001	72000000	0.8132185
chr6	72000001	74000000	0.795878
chr6	74000001	76000000	0.785025
chr6	76000001	78000000	0.8459045
chr6	78000001	80000000	0.7599515
chr6	80000001	82000000	0.752583
chr6	82000001	84000000	0.8156325
chr6	84000001	86000000	0.789681
chr6	86000001	88000000	0.7875175
chr6	88000001	90000000	0.7418315
chr6	90000001	92000000	0.7645045
chr6	92000001	94000000	0.755787
chr6	94000001	96000000	0.759767
chr6	96000001	98000000	0.7410815
chr6	98000001	100000000	0.755142
chr6	100000001	102000000	0.799335
chr6	102000001	104000000	0.750295
chr6	104000001	106000000	0.7632955
chr6	106000001	108000000	0.747509
chr6	108000001	110000000	0.7623075
chr6	110000001	112000000	0.7330255
chr6	112000001	114000000	0.7487385
chr6	114000001	116000000	0.7610075
chr6	116000001	118000000	0.7448945
chr6	118000001	120000000	0.701762
chr6	120000001	122000000	0.7446855
chr6	122000001	124000000	0.7795855
chr6	124000001	126000000	0.758729
chr6	126000001	128000000	0.7791205
chr6	128000001	130000000	0.7465265
chr6	130000001	132000000	0.7867365
chr6	132000001	134000000	0.723798
chr6	134000001	136000000	0.7330895
chr6	136000001	138000000	0.7093725
chr6	138000001	140000000	0.73985
chr6	140000001	142000000	0.7367775
chr6	142000001	144000000	0.738456
chr6	144000001	146000000	0.7105075
chr6	146000001	148000000	0.717268
chr6	148000001	150000000	0.7373085
chr6	150000001	152000000	0.7420305
chr6	152000001	154000000	0.696547
chr6	154000001	156000000	0.6750565
chr6	156000001	158000000	0.717513
chr6	158000001	160000000	0.680259
chr6	160000001	162000000	0.6656815
chr6	162000001	164000000	0.6996165
chr6	164000001	166000000	0.642302
chr6	166000001	168000000	0.697179
chr6	168000001	170000000	0.651825
chr6	170000001	172000000	0.6146925
chr6	172000001	174000000	0.6572415
chr6	174000001	176000000	0.6577795
chr6	176000001	178000000	0.661204
chr6	178000001	180000000	0.61857
chr6	180000001	182000000	0.5848485
chr6	182000001	184000000	0.5974495
chr6	184000001	186000000	0.5306975
chr6	186000001	186956000	0.286659
chr7	1	2000000	0.7552755
chr7	2000001	4000000	0.766045
chr7	4000001	6000000	0.84005
chr7	6000001	8000000	0.7609475
chr7	8000001	10000000	0.8119995
chr7	10000001	12000000	0.796503
chr7	12000001	14000000	0.801406
chr7	14000001	16000000	0.797984
chr7	16000001	18000000	0.8651515
chr7	18000001	20000000	0.8415755
chr7	20000001	22000000	0.8505945
chr7	22000001	24000000	0.854254
chr7	24000001	26000000	0.780146
chr7	26000001	28000000	0.841856
chr7	28000001	30000000	0.8266505
chr7	30000001	32000000	0.805263
chr7	32000001	34000000	0.7962685
chr7	34000001	36000000	0.8070375
chr7	36000001	38000000	0.841306
chr7	38000001	40000000	0.7867605
chr7	40000001	42000000	0.798242
chr7	42000001	44000000	0.7625635
chr7	44000001	46000000	0.8335335
chr7	46000001	48000000	0.846544
chr7	48000001	50000000	0.863804
chr7	50000001	52000000	0.8618265
chr7	52000001	54000000	0.8494715
chr7	54000001	56000000	0.874571
chr7	56000001	58000000	0.8253795
chr7	58000001	60000000	0.809599
chr7	60000001	62000000	0.822523
chr7	62000001	64000000	0.8075215
chr7	64000001	66000000	0.825979
chr7	66000001	68000000	0.904857
chr7	68000001	70000000	0.815022
chr7	70000001	72000000	0.841373
chr7	72000001	74000000	0.791351
chr7	74000001	76000000	0.790276
chr7	76000001	78000000	0.831162
chr7	78000001	80000000	0.7847395
chr7	80000001	82000000	0.7972925
chr7	82000001	84000000	0.7601175
chr7	84000001	86000000	0.806859
chr7	86000001	88000000	0.7511915
chr7	88000001	90000000	0.781084
chr7	90000001	92000000	0.766142
chr7	92000001	94000000	0.756701
chr7	94000001	96000000	0.662069
chr7	96000001	98000000	0.6823955
chr7	98000001	100000000	0.671029
chr7	100000001	102000000	0.692099
chr7	102000001	104000000	0.7343435
chr7	104000001	106000000	0.7760125
chr7	106000001	108000000	0.770675
chr7	108000001	110000000	0.769573
chr7	110000001	112000000	0.758789
chr7	112000001	114000000	0.789422
chr7	114000001	116000000	0.7701465
chr7	116000001	118000000	0.7690595
chr7	118000001	120000000	0.823178
chr7	120000001	122000000	0.817001
chr7	122000001	124000000	0.78938
chr7	124000001	126000000	0.777086
chr7	126000001	128000000	0.788337
chr7	128000001	130000000	0.8556275
chr7	130000001	132000000	0.764173
chr7	132000001	134000000	0.8515635
chr7	134000001	136000000	0.778991
chr7	136000001	138000000	0.784323
chr7	138000001	140000000	0.8634005
chr7	140000001	142000000	0.7964505
chr7	142000001	144000000	0.8151465
chr7	144000001	146000000	0.827129
chr7	146000001	148000000	0.844382
chr7	148000001	150000000	0.8648765
chr7	150000001	152000000	0.837843
chr7	152000001	154000000	0.839338
chr7	154000001	156000000	0.806946
chr7	156000001	158000000	0.8106345
chr7	158000001	160000000	0.750406
chr7	160000001	162000000	0.82103
chr7	162000001	164000000	0.861347
chr7	164000001	166000000	0.797784
chr7	166000001	168000000	0.7894755
chr7	168000001	170000000	0.798908
chr7	170000001	172000000	0.8219065
chr7	172000001	174000000	0.8321475
chr7	174000001	176000000	0.840097
chr7	176000001	178000000	0.8519335
chr7	178000001	180000000	0.8763165
chr7	180000001	182000000	0.8602425
chr7	182000001	184000000	0.865469
chr7	184000001	186000000	0.8422775
chr7	186000001	188000000	0.835045
chr7	188000001	190000000	0.798851
chr7	190000001	192000000	0.8419185
chr7	192000001	194000000	0.7969575
chr7	194000001	196000000	0.8187985
chr7	196000001	198000000	0.8192255
chr7	198000001	200000000	0.8277045
chr7	200000001	202000000	0.889212
chr7	202000001	204000000	0.830984
chr7	204000001	206000000	0.8315255
chr7	206000001	208000000	0.842099
chr7	208000001	210000000	0.7823745
chr7	210000001	212000000	0.845851
chr7	212000001	214000000	0.8125195
chr7	214000001	216000000	0.8063755
chr7	216000001	218000000	0.806469
chr7	218000001	220000000	0.8281415
chr7	220000001	222000000	0.7829075
chr7	222000001	224000000	0.7790045
chr7	224000001	226000000	0.773748
chr7	226000001	228000000	0.742011
chr7	228000001	230000000	0.657337
chr7	230000001	232000000	0.587203
chr7	232000001	234000000	0.666147
chr7	234000001	236000000	0.6086665
chr7	236000001	238000000	0.6656375
chr7	238000001	240000000	0.649649
chr7	240000001	242000000	0.734872
chr7	242000001	244000000	0.7254685
chr7	244000001	246000000	0.707952
chr7	246000001	248000000	0.6823145
chr7	248000001	249601500	0.5786115
chr8	1	2000000	0.559623
chr8	2000001	4000000	0.5734625
chr8	4000001	6000000	0.6588565
chr8	6000001	8000000	0.595715
chr8	8000001	10000000	0.610934
chr8	10000001	12000000	0.5891715
chr8	12000001	14000000	0.6510235
chr8	14000001	16000000	0.5632595
chr8	16000001	18000000	0.6346375
chr8	18000001	20000000	0.6867025
chr8	20000001	22000000	0.6576925
chr8	22000001	24000000	0.672001
chr8	24000001	26000000	0.6975075
chr8	26000001	28000000	0.6988375
chr8	28000001	30000000	0.74023
chr8	30000001	32000000	0.7096925
chr8	32000001	34000000	0.744515
chr8	34000001	36000000	0.7446775
chr8	36000001	38000000	0.7719535
chr8	38000001	40000000	0.6130675
chr8	40000001	42000000	0.661656
chr8	42000001	44000000	0.760538
chr8	44000001	46000000	0.7412295
chr8	46000001	48000000	0.7313255
chr8	48000001	50000000	0.7286545
chr8	50000001	52000000	0.7694165
chr8	52000001	54000000	0.7122875
chr8	54000001	56000000	0.75651
chr8	56000001	58000000	0.791853
chr8	58000001	60000000	0.8073725
chr8	60000001	62000000	0.7585615
chr8	62000001	64000000	0.7905935
chr8	64000001	66000000	0.7828745
chr8	66000001	68000000	0.7276795
chr8	68000001	70000000	0.7302325
chr8	70000001	72000000	0.753926
chr8	72000001	74000000	0.7359625
chr8	74000001	76000000	0.767012
chr8	76000001	78000000	0.8069505
chr8	78000001	80000000	0.7794305
chr8	80000001	82000000	0.820463
chr8	82000001	84000000	0.736854
chr8	84000001	86000000	0.788002
chr8	86000001	88000000	0.7977095
chr8	88000001	90000000	0.7922905
chr8	90000001	92000000	0.7910145
chr8	92000001	94000000	0.814505
chr8	94000001	96000000	0.7747045
chr8	96000001	98000000	0.7417725
chr8	98000001	100000000	0.81482
chr8	100000001	102000000	0.8493385
chr8	102000001	104000000	0.831174
chr8	104000001	106000000	0.8634525
chr8	106000001	108000000	0.7888545
chr8	108000001	110000000	0.7977655
chr8	110000001	112000000	0.8542965
chr8	112000001	114000000	0.810641
chr8	114000001	116000000	0.7891845
chr8	116000001	118000000	0.811317
chr8	118000001	120000000	0.830195
chr8	120000001	122000000	0.8389675
chr8	122000001	124000000	0.867278
chr8	124000001	126000000	0.831208
chr8	126000001	128000000	0.874886
chr8	128000001	130000000	0.8575985
chr8	130000001	132000000	0.838596
chr8	132000001	134000000	0.854442
chr8	134000001	136000000	0.9083465
chr8	136000001	138000000	0.845985
chr8	138000001	140000000	0.8564455
chr8	140000001	142000000	0.8151175
chr8	142000001	144000000	0.9157725
chr8	144000001	146000000	0.8424945
chr8	146000001	148000000	0.854531
chr8	148000001	150000000	0.8543165
chr8	150000001	152000000	0.819545
chr8	152000001	154000000	0.7781795
chr8	154000001	156000000	0.8284465
chr8	156000001	158000000	0.8188765
chr8	158000001	160000000	0.7878795
chr8	160000001	162000000	0.778634
chr8	162000001	164000000	0.8112285
chr8	164000001	166000000	0.797009
chr8	166000001	168000000	0.810673
chr8	168000001	170000000	0.7988205
chr8	170000001	172000000	0.8036465
chr8	172000001	174000000	0.8018005
chr8	174000001	176000000	0.8065165
chr8	176000001	178000000	0.768022
chr8	178000001	180000000	0.751015
chr8	180000001	182000000	0.7250885
chr8	182000001	184000000	0.740455
chr8	184000001	186000000	0.7371865
chr8	186000001	188000000	0.727182
chr8	188000001	190000000	0.7285055
chr8	190000001	192000000	0.7793935
chr8	192000001	194000000	0.710347
chr8	194000001	196000000	0.7383235
chr8	196000001	198000000	0.7382915
chr8	198000001	200000000	0.7112415
chr8	200000001	202000000	0.696221
chr8	202000001	204000000	0.6879495
chr8	204000001	206000000	0.7137435
chr8	206000001	208000000	0.746394
chr8	208000001	210000000	0.7253085
chr8	210000001	211634000	0.572272
chr9	1	2000000	0.672779
chr9	2000001	4000000	0.6890325
chr9	4000001	6000000	0.6978945
chr9	6000001	8000000	0.7127405
chr9	8000001	10000000	0.7957695
chr9	10000001	12000000	0.8231615
chr9	12000001	14000000	0.790593
chr9	14000001	16000000	0.7722975
chr9	16000001	18000000	0.77591
chr9	18000001	20000000	0.752973
chr9	20000001	22000000	0.790859
chr9	22000001	24000000	0.8168555
chr9	24000001	26000000	0.831541
chr9	26000001	28000000	0.8098325
chr9	28000001	30000000	0.783322
chr9	30000001	32000000	0.8038815
chr9	32000001	34000000	0.7798475
chr9	34000001	36000000	0.77915
chr9	36000001	38000000	0.8360635
chr9	38000001	40000000	0.847296
chr9	40000001	42000000	0.823348
chr9	42000001	44000000	0.857417
chr9	44000001	46000000	0.8327455
chr9	46000001	48000000	0.820287
chr9	48000001	50000000	0.8004215
chr9	50000001	52000000	0.8144565
chr9	52000001	54000000	0.8333205
chr9	54000001	56000000	0.8639525
chr9	56000001	58000000	0.9006925
chr9	58000001	60000000	0.8092265
chr9	60000001	62000000	0.823698
chr9	62000001	64000000	0.8211765
chr9	64000001	66000000	0.8011325
chr9	66000001	68000000	0.7932005
chr9	68000001	70000000	0.7987625
chr9	70000001	72000000	0.791795
chr9	72000001	74000000	0.815191
chr9	74000001	76000000	0.8051815
chr9	76000001	78000000	0.826202
chr9	78000001	80000000	0.8387805
chr9	80000001	82000000	0.833667
chr9	82000001	84000000	0.819407
chr9	84000001	86000000	0.8106335
chr9	86000001	88000000	0.7847515
chr9	88000001	90000000	0.801026
chr9	90000001	92000000	0.7979745
chr9	92000001	94000000	0.8611265
chr9	94000001	96000000	0.836574
chr9	96000001	98000000	0.783625
chr9	98000001	100000000	0.7459955
chr9	100000001	102000000	0.8265095
chr9	102000001	104000000	0.770981
chr9	104000001	106000000	0.8024695
chr9	106000001	108000000	0.800737
chr9	108000001	110000000	0.811387
chr9	110000001	112000000	0.78058
chr9	112000001	114000000	0.7615885
chr9	114000001	116000000	0.8109295
chr9	116000001	118000000	0.76348
chr9	118000001	120000000	0.738342
chr9	120000001	122000000	0.760503
chr9	122000001	124000000	0.796559
chr9	124000001	126000000	0.756778
chr9	126000001	128000000	0.825093
chr9	128000001	130000000	0.778082
chr9	130000001	132000000	0.8181605
chr9	132000001	134000000	0.776858
chr9	134000001	136000000	0.760944
chr9	136000001	138000000	0.833733
chr9	138000001	140000000	0.78264
chr9	140000001	142000000	0.77531
chr9	142000001	144000000	0.782561
chr9	144000001	146000000	0.8070075
chr9	146000001	148000000	0.7627695
chr9	148000001	150000000	0.797087
chr9	150000001	152000000	0.783388
chr9	152000001	154000000	0.7796875
chr9	154000001	156000000	0.7969645
chr9	156000001	158000000	0.7551115
chr9	158000001	160000000	0.733757
chr9	160000001	162000000	0.7656405
chr9	162000001	164000000	0.7243115
chr9	164000001	166000000	0.745865
chr9	166000001	168000000	0.7246315
chr9	168000001	170000000	0.7507925
chr9	170000001	172000000	0.7267705
chr9	172000001	174000000	0.7334495
chr9	174000001	176000000	0.711285
chr9	176000001	178000000	0.6937905
chr9	178000001	180000000	0.715593
chr9	180000001	180954015	0.350326
chr10	1	2000000	0.694003
chr10	2000001	4000000	0.70739
chr10	4000001	6000000	0.739987
chr10	6000001	8000000	0.7939005
chr10	8000001	10000000	0.809723
chr10	10000001	12000000	0.7715745
chr10	12000001	14000000	0.7769395
chr10	14000001	16000000	0.782937
chr10	16000001	18000000	0.7387255
chr10	18000001	20000000	0.7753735
chr10	20000001	22000000	0.774379
chr10	22000001	24000000	0.7877475
chr10	24000001	26000000	0.76527
chr10	26000001	28000000	0.8366855
chr10	28000001	30000000	0.7986355
chr10	30000001	32000000	0.8134135
chr10	32000001	34000000	0.837155
chr10	34000001	36000000	0.8439805
chr10	36000001	38000000	0.8269065
chr10	38000001	40000000	0.831
chr10	40000001	42000000	0.8414445
chr10	42000001	44000000	0.83739
chr10	44000001	46000000	0.8190205
chr10	46000001	48000000	0.863908
chr10	48000001	50000000	0.874053
chr10	50000001	52000000	0.846393
chr10	52000001	54000000	0.816307
chr10	54000001	56000000	0.8755365
chr10	56000001	58000000	0.8801125
chr10	58000001	60000000	0.844094
chr10	60000001	62000000	0.8609405
chr10	62000001	64000000	0.81611
chr10	64000001	66000000	0.8328545
chr10	66000001	68000000	0.7927585
chr10	68000001	70000000	0.808372
chr10	70000001	72000000	0.8404465
chr10	72000001	74000000	0.8339915
chr10	74000001	76000000	0.8558395
chr10	76000001	78000000	0.8358035
chr10	78000001	80000000	0.8466925
chr10	80000001	82000000	0.852172
chr10	82000001	84000000	0.846826
chr10	84000001	86000000	0.8667405
chr10	86000001	88000000	0.9109955
chr10	88000001	90000000	0.9161435
chr10	90000001	92000000	0.7977335
chr10	92000001	94000000	0.8594695
chr10	94000001	96000000	0.8443765
chr10	96000001	98000000	0.838978
chr10	98000001	100000000	0.836805
chr10	100000001	102000000	0.8241395
chr10	102000001	104000000	0.768862
chr10	104000001	106000000	0.7887395
chr10	106000001	108000000	0.8225735
chr10	108000001	110000000	0.7949795
chr10	110000001	112000000	0.7404135
chr10	112000001	114000000	0.8144965
chr10	114000001	116000000	0.789794
chr10	116000001	118000000	0.749618
chr10	118000001	120000000	0.7412685
chr10	120000001	122000000	0.7217675
chr10	122000001	124000000	0.74898
chr10	124000001	126000000	0.7228455
chr10	126000001	128000000	0.7862725
chr10	128000001	130000000	0.724447
chr10	130000001	132000000	0.6929035
chr10	132000001	134000000	0.640024
chr10	134000001	136000000	0.652978
chr10	136000001	138000000	0.827489
chr10	138000001	140000000	0.786171
chr10	140000001	142000000	0.7163465
chr10	142000001	144000000	0.7767365
chr10	144000001	146000000	0.7937515
chr10	146000001	148000000	0.7552625
chr10	148000001	150000000	0.7180685
chr10	150000001	152000000	0.711374
chr10	152000001	154000000	0.7105165
chr10	154000001	156000000	0.728368
chr10	156000001	158000000	0.6970755
chr10	158000001	160000000	0.631849
chr10	160000001	162000000	0.663853
chr10	162000001	164000000	0.7119925
chr10	164000001	166000000	0.6766765
chr10	166000001	168000000	0.666527
chr10	168000001	170000000	0.6380085
chr10	170000001	172000000	0.590442
chr10	172000001	174000000	0.629043
chr10	174000001	176000000	0.695783
chr10	176000001	178000000	0.6514795
chr10	178000001	180000000	0.633507
chr10	180000001	182000000	0.697539
chr10	182000001	184000000	0.6579165
chr10	184000001	186000000	0.649535
chr10	186000001	188000000	0.6407965
chr10	188000001	190000000	0.649598
chr10	190000001	192000000	0.7021335
chr10	192000001	194000000	0.6843245
chr10	194000001	196000000	0.638133
chr10	196000001	198000000	0.644472
chr10	198000001	200000000	0.5787795
chr10	200000001	201134000	0.3436305
chr11	1	2000000	0.5544145
chr11	2000001	4000000	0.611468
chr11	4000001	6000000	0.581169
chr11	6000001	8000000	0.638487
chr11	8000001	10000000	0.651353
chr11	10000001	12000000	0.608606
chr11	12000001	14000000	0.653192
chr11	14000001	16000000	0.6736845
chr11	16000001	18000000	0.655647
chr11	18000001	20000000	0.632314
chr11	20000001	22000000	0.6193985
chr11	22000001	24000000	0.692862
chr11	24000001	26000000	0.715925
chr11	26000001	28000000	0.730276
chr11	28000001	30000000	0.708435
chr11	30000001	32000000	0.7152255
chr11	32000001	34000000	0.6821065
chr11	34000001	36000000	0.7258725
chr11	36000001	38000000	0.6871845
chr11	38000001	40000000	0.711305
chr11	40000001	42000000	0.723951
chr11	42000001	44000000	0.745861
chr11	44000001	46000000	0.698283
chr11	46000001	48000000	0.745571
chr11	48000001	50000000	0.717474
chr11	50000001	52000000	0.7728935
chr11	52000001	54000000	0.7302735
chr11	54000001	56000000	0.753161
chr11	56000001	58000000	0.794389
chr11	58000001	60000000	0.820386
chr11	60000001	62000000	0.764293
chr11	62000001	64000000	0.738371
chr11	64000001	66000000	0.728232
chr11	66000001	68000000	0.8124065
chr11	68000001	70000000	0.7402675
chr11	70000001	72000000	0.764298
chr11	72000001	74000000	0.743993
chr11	74000001	76000000	0.736337
chr11	76000001	78000000	0.732384
chr11	78000001	80000000	0.772265
chr11	80000001	82000000	0.7831585
chr11	82000001	84000000	0.7513905
chr11	84000001	86000000	0.7598545
chr11	86000001	88000000	0.804249
chr11	88000001	90000000	0.7672905
chr11	90000001	92000000	0.7360095
chr11	92000001	94000000	0.787825
chr11	94000001	96000000	0.824374
chr11	96000001	98000000	0.771475
chr11	98000001	100000000	0.7913675
chr11	100000001	102000000	0.7526345
chr11	102000001	104000000	0.7671575
chr11	104000001	106000000	0.8170175
chr11	106000001	108000000	0.818137
chr11	108000001	110000000	0.7871945
chr11	110000001	112000000	0.797458
chr11	112000001	114000000	0.7897635
chr11	114000001	116000000	0.801242
chr11	116000001	118000000	0.854436
chr11	118000001	120000000	0.8128445
chr11	120000001	122000000	0.818401
chr11	122000001	124000000	0.8062975
chr11	124000001	126000000	0.824328
chr11	126000001	128000000	0.8213265
chr11	128000001	130000000	0.7847005
chr11	130000001	132000000	0.8369345
chr11	132000001	134000000	0.8268045
chr11	134000001	136000000	0.9063685
chr11	136000001	138000000	0.8721085
chr11	138000001	140000000	0.8372825
chr11	140000001	142000000	0.825259
chr11	142000001	144000000	0.836218
chr11	144000001	146000000	0.800421
chr11	146000001	148000000	0.744827
chr11	148000001	150000000	0.795033
chr11	150000001	152000000	0.699236
chr11	152000001	154000000	0.78974
chr11	154000001	156000000	0.792592
chr11	156000001	158000000	0.759183
chr11	158000001	160000000	0.7167525
chr11	160000001	162000000	0.7436435
chr11	162000001	164000000	0.7716635
chr11	164000001	166000000	0.742693
chr11	166000001	168000000	0.7826315
chr11	168000001	170000000	0.7239445
chr11	170000001	172000000	0.7828965
chr11	172000001	172472893	0.202287
unplaced-scaffold_1	1	2000000	0
unplaced-scaffold_1	2000001	4000000	0
unplaced-scaffold_1	4000001	6000000	0
unplaced-scaffold_1	6000001	8000000	0
unplaced-scaffold_1	8000001	10000000	0
unplaced-scaffold_1	10000001	12000000	0
unplaced-scaffold_1	12000001	14000000	0
unplaced-scaffold_1	14000001	16000000	0
unplaced-scaffold_1	16000001	18000000	0
unplaced-scaffold_1	18000001	20000000	0
unplaced-scaffold_1	20000001	22000000	0
unplaced-scaffold_1	22000001	24000000	0
unplaced-scaffold_1	24000001	26000000	0
unplaced-scaffold_1	26000001	28000000	0
unplaced-scaffold_1	28000001	30000000	0
unplaced-scaffold_1	30000001	32000000	0
unplaced-scaffold_1	32000001	34000000	0
unplaced-scaffold_1	34000001	36000000	0
unplaced-scaffold_1	36000001	38000000	0
unplaced-scaffold_1	38000001	39719500	0
unplaced-scaffold_2	1	2000000	0
unplaced-scaffold_2	2000001	4000000	0
unplaced-scaffold_2	4000001	6000000	0
unplaced-scaffold_2	6000001	8000000	0
unplaced-scaffold_2	8000001	10000000	0
unplaced-scaffold_2	10000001	12000000	0
unplaced-scaffold_2	12000001	14000000	0
unplaced-scaffold_2	14000001	16000000	0
unplaced-scaffold_2	16000001	18000000	0
unplaced-scaffold_2	18000001	20000000	0
unplaced-scaffold_2	20000001	22000000	0
unplaced-scaffold_2	22000001	24000000	0
unplaced-scaffold_2	24000001	26000000	0
unplaced-scaffold_2	26000001	28000000	0
unplaced-scaffold_2	28000001	30000000	0
unplaced-scaffold_2	30000001	31264000	0
unplaced-scaffold_3	1	2000000	0
unplaced-scaffold_3	2000001	4000000	0
unplaced-scaffold_3	4000001	6000000	0
unplaced-scaffold_3	6000001	7217500	0
unplaced-scaffold_4	1	2000000	0
unplaced-scaffold_4	2000001	3808000	0
unplaced-scaffold_5	1	2000000	0
unplaced-scaffold_5	2000001	3444731	0
unplaced-scaffold_6	1	2000000	0
unplaced-scaffold_6	2000001	3244000	0
unplaced-scaffold_7	1	2000000	0
unplaced-scaffold_7	2000001	2279000	0
unplaced-scaffold_8	1	1700000	0
unplaced-scaffold_9	1	1376580	0
unplaced-scaffold_10	1	1162349	0
unplaced-scaffold_11	1	1089000	0
unplaced-scaffold_12	1	1001019	0
unplaced-scaffold_13	1	982500	0
unplaced-scaffold_14	1	952968	0
unplaced-scaffold_15	1	884000	0
unplaced-scaffold_16	1	834000	0
unplaced-scaffold_17	1	807941	0
unplaced-scaffold_18	1	795000	0
unplaced-scaffold_19	1	777000	0
unplaced-scaffold_20	1	741000	0
unplaced-scaffold_21	1	737000	0
unplaced-scaffold_22	1	677500	0
unplaced-scaffold_23	1	672000	0
unplaced-scaffold_24	1	627000	0
unplaced-scaffold_25	1	627000	0
unplaced-scaffold_26	1	566086	0
unplaced-scaffold_27	1	534500	0
unplaced-scaffold_28	1	524083	0
unplaced-scaffold_29	1	525000	0
unplaced-scaffold_30	1	514000	0
unplaced-scaffold_31	1	509500	0
unplaced-scaffold_32	1	505000	0
unplaced-scaffold_33	1	504000	0
unplaced-scaffold_34	1	503000	0
unplaced-scaffold_35	1	493196	0
unplaced-scaffold_36	1	484068	0
unplaced-scaffold_37	1	464500	0
unplaced-scaffold_38	1	412000	0
unplaced-scaffold_39	1	400077	0
unplaced-scaffold_40	1	400000	0
unplaced-scaffold_41	1	400000	0
unplaced-scaffold_42	1	389500	0
unplaced-scaffold_43	1	385500	0
unplaced-scaffold_44	1	373000	0
unplaced-scaffold_45	1	370500	0
unplaced-scaffold_46	1	366500	0
unplaced-scaffold_47	1	359047	0
unplaced-scaffold_48	1	355000	0
unplaced-scaffold_49	1	336500	0
unplaced-scaffold_50	1	322500	0
unplaced-scaffold_51	1	321500	0
unplaced-scaffold_52	1	316368	0
unplaced-scaffold_53	1	318500	0
unplaced-scaffold_54	1	309000	0
unplaced-scaffold_55	1	309000	0
unplaced-scaffold_56	1	307500	0
unplaced-scaffold_57	1	305000	0
unplaced-scaffold_58	1	302306	0
unplaced-scaffold_59	1	300500	0
unplaced-scaffold_60	1	292500	0
unplaced-scaffold_61	1	290000	0
unplaced-scaffold_62	1	285000	0
unplaced-scaffold_63	1	278000	0
unplaced-scaffold_64	1	279000	0
unplaced-scaffold_65	1	275075	0
unplaced-scaffold_66	1	268000	0
unplaced-scaffold_67	1	260264	0
unplaced-scaffold_68	1	259000	0
unplaced-scaffold_69	1	257000	0
unplaced-scaffold_70	1	254384	0
unplaced-scaffold_71	1	240233	0
unplaced-scaffold_72	1	238980	0
unplaced-scaffold_73	1	239383	0
unplaced-scaffold_74	1	235000	0
unplaced-scaffold_75	1	235500	0
unplaced-scaffold_76	1	230500	0
unplaced-scaffold_77	1	222925	0
unplaced-scaffold_78	1	218000	0
unplaced-scaffold_79	1	217500	0
unplaced-scaffold_80	1	209500	0
unplaced-scaffold_81	1	207000	0
unplaced-scaffold_82	1	206708	0
unplaced-scaffold_83	1	205607	0
unplaced-scaffold_84	1	202130	0
unplaced-scaffold_85	1	200500	0
unplaced-scaffold_86	1	194156	0
unplaced-scaffold_87	1	192459	0
unplaced-scaffold_88	1	191500	0
unplaced-scaffold_89	1	189365	0
unplaced-scaffold_90	1	189000	0
unplaced-scaffold_91	1	182585	0
unplaced-scaffold_92	1	183000	0
unplaced-scaffold_93	1	181000	0
unplaced-scaffold_94	1	180500	0
unplaced-scaffold_95	1	180000	0
unplaced-scaffold_96	1	177000	0
unplaced-scaffold_97	1	175500	0
unplaced-scaffold_98	1	175500	0
unplaced-scaffold_99	1	175000	0
unplaced-scaffold_100	1	167500	0
unplaced-scaffold_101	1	166000	0
unplaced-scaffold_102	1	166500	0
unplaced-scaffold_103	1	165000	0
unplaced-scaffold_104	1	164000	0
unplaced-scaffold_105	1	163500	0
unplaced-scaffold_106	1	162500	0
unplaced-scaffold_107	1	158464	0
unplaced-scaffold_108	1	157696	0
unplaced-scaffold_109	1	156971	0
unplaced-scaffold_110	1	154264	0
unplaced-scaffold_111	1	154154	0
unplaced-scaffold_112	1	154000	0
unplaced-scaffold_113	1	151337	0
unplaced-scaffold_114	1	151000	0
unplaced-scaffold_115	1	152000	0
unplaced-scaffold_116	1	151000	0
unplaced-scaffold_117	1	148000	0
unplaced-scaffold_118	1	147500	0
unplaced-scaffold_119	1	141101	0
unplaced-scaffold_120	1	144500	0
unplaced-scaffold_121	1	140977	0
unplaced-scaffold_122	1	141410	0
unplaced-scaffold_123	1	139500	0
unplaced-scaffold_124	1	140500	0
unplaced-scaffold_125	1	136500	0
unplaced-scaffold_126	1	134500	0
unplaced-scaffold_127	1	133500	0
unplaced-scaffold_128	1	132946	0
unplaced-scaffold_129	1	130000	0
unplaced-scaffold_130	1	130000	0
unplaced-scaffold_131	1	127271	0
unplaced-scaffold_132	1	126672	0
unplaced-scaffold_133	1	125993	0
unplaced-scaffold_134	1	125500	0
unplaced-scaffold_135	1	124000	0
unplaced-scaffold_136	1	124356	0
unplaced-scaffold_137	1	120500	0
unplaced-scaffold_138	1	120500	0
unplaced-scaffold_139	1	119500	0
unplaced-scaffold_140	1	116749	0
unplaced-scaffold_141	1	116500	0
unplaced-scaffold_142	1	118000	0
unplaced-scaffold_143	1	116000	0
unplaced-scaffold_144	1	114000	0
unplaced-scaffold_145	1	113723	0
unplaced-scaffold_146	1	114000	0
unplaced-scaffold_147	1	113500	0
unplaced-scaffold_148	1	112303	0
unplaced-scaffold_149	1	110000	0
unplaced-scaffold_150	1	111500	0
unplaced-scaffold_151	1	108679	0
unplaced-scaffold_152	1	107026	0
unplaced-scaffold_153	1	107650	0
unplaced-scaffold_154	1	106000	0
unplaced-scaffold_155	1	104493	0
unplaced-scaffold_156	1	105500	0
unplaced-scaffold_157	1	104000	0
unplaced-scaffold_158	1	102495	0
unplaced-scaffold_159	1	104000	0
unplaced-scaffold_160	1	101000	0
unplaced-scaffold_161	1	98736	0
unplaced-scaffold_162	1	97500	0
unplaced-scaffold_163	1	96500	0
unplaced-scaffold_164	1	97000	0
unplaced-scaffold_165	1	96000	0
unplaced-scaffold_166	1	95000	0
unplaced-scaffold_167	1	93499	0
unplaced-scaffold_168	1	93500	0
unplaced-scaffold_169	1	92977	0
unplaced-scaffold_170	1	92487	0
unplaced-scaffold_171	1	92500	0
unplaced-scaffold_172	1	92000	0
unplaced-scaffold_173	1	90686	0
unplaced-scaffold_174	1	90520	0
unplaced-scaffold_175	1	91049	0
unplaced-scaffold_176	1	91500	0
unplaced-scaffold_177	1	89225	0
unplaced-scaffold_178	1	90000	0
unplaced-scaffold_179	1	89500	0
unplaced-scaffold_180	1	89500	0
unplaced-scaffold_181	1	88000	0
unplaced-scaffold_182	1	86043	0
unplaced-scaffold_183	1	86500	0
unplaced-scaffold_184	1	87000	0
unplaced-scaffold_185	1	86500	0
unplaced-scaffold_186	1	86000	0
unplaced-scaffold_187	1	85608	0
unplaced-scaffold_188	1	85415	0
unplaced-scaffold_189	1	84682	0
unplaced-scaffold_190	1	84426	0
unplaced-scaffold_191	1	83500	0
unplaced-scaffold_192	1	82239	0
unplaced-scaffold_193	1	81000	0
unplaced-scaffold_194	1	80000	0
unplaced-scaffold_195	1	79500	0
unplaced-scaffold_196	1	77031	0
unplaced-scaffold_197	1	76729	0
unplaced-scaffold_198	1	76526	0
unplaced-scaffold_199	1	77000	0
unplaced-scaffold_200	1	75422	0
unplaced-scaffold_201	1	74737	0
unplaced-scaffold_202	1	74043	0
unplaced-scaffold_203	1	73127	0
unplaced-scaffold_204	1	74000	0
unplaced-scaffold_205	1	74500	0
unplaced-scaffold_206	1	72598	0
unplaced-scaffold_207	1	72263	0
unplaced-scaffold_208	1	70412	0
unplaced-scaffold_209	1	71389	0
unplaced-scaffold_210	1	69516	0
unplaced-scaffold_211	1	70000	0
unplaced-scaffold_212	1	69000	0
unplaced-scaffold_213	1	68917	0
unplaced-scaffold_214	1	68436	0
unplaced-scaffold_215	1	68257	0
unplaced-scaffold_216	1	68000	0
unplaced-scaffold_217	1	68000	0
unplaced-scaffold_218	1	66706	0
unplaced-scaffold_219	1	66000	0
unplaced-scaffold_220	1	65948	0
unplaced-scaffold_221	1	66000	0
unplaced-scaffold_222	1	64699	0
unplaced-scaffold_223	1	63549	0
unplaced-scaffold_224	1	63267	0
unplaced-scaffold_225	1	63000	0
unplaced-scaffold_226	1	61275	0
unplaced-scaffold_227	1	60630	0
unplaced-scaffold_228	1	59271	0
unplaced-scaffold_229	1	59722	0
unplaced-scaffold_230	1	59144	0
unplaced-scaffold_231	1	59058	0
unplaced-scaffold_232	1	58181	0
unplaced-scaffold_233	1	58500	0
unplaced-scaffold_234	1	59500	0
unplaced-scaffold_235	1	58500	0
unplaced-scaffold_236	1	57269	0
unplaced-scaffold_237	1	57500	0
unplaced-scaffold_238	1	58000	0
unplaced-scaffold_239	1	56859	0
unplaced-scaffold_240	1	57000	0
unplaced-scaffold_241	1	56500	0
unplaced-scaffold_242	1	57000	0
unplaced-scaffold_243	1	55678	0
unplaced-scaffold_244	1	55314	0
unplaced-scaffold_245	1	56000	0
unplaced-scaffold_246	1	54858	0
unplaced-scaffold_247	1	55186	0
unplaced-scaffold_248	1	54209	0
unplaced-scaffold_249	1	54500	0
unplaced-scaffold_250	1	55000	0
unplaced-scaffold_251	1	54000	0
unplaced-scaffold_252	1	53453	0
unplaced-scaffold_253	1	53450	0
unplaced-scaffold_254	1	53328	0
unplaced-scaffold_255	1	53318	0
unplaced-scaffold_256	1	52580	0
unplaced-scaffold_257	1	52110	0
unplaced-scaffold_258	1	52049	0
unplaced-scaffold_259	1	52000	0
unplaced-scaffold_260	1	52339	0
unplaced-scaffold_261	1	51227	0
unplaced-scaffold_262	1	50547	0
unplaced-scaffold_263	1	51000	0
unplaced-scaffold_264	1	49815	0
unplaced-scaffold_265	1	49812	0
unplaced-scaffold_266	1	48343	0
unplaced-scaffold_267	1	48500	0
unplaced-scaffold_268	1	47348	0
unplaced-scaffold_269	1	47277	0
unplaced-scaffold_270	1	47217	0
unplaced-scaffold_271	1	47211	0
unplaced-scaffold_272	1	47000	0
unplaced-scaffold_273	1	48000	0
unplaced-scaffold_274	1	47500	0
unplaced-scaffold_275	1	47000	0
unplaced-scaffold_276	1	47000	0
unplaced-scaffold_277	1	46323	0
unplaced-scaffold_278	1	45838	0
unplaced-scaffold_279	1	45571	0
unplaced-scaffold_280	1	45199	0
unplaced-scaffold_281	1	45693	0
unplaced-scaffold_282	1	44405	0
unplaced-scaffold_283	1	44500	0
unplaced-scaffold_284	1	44000	0
unplaced-scaffold_285	1	43897	0
unplaced-scaffold_286	1	43500	0
unplaced-scaffold_287	1	44000	0
unplaced-scaffold_288	1	42980	0
unplaced-scaffold_289	1	43000	0
unplaced-scaffold_290	1	42500	0
unplaced-scaffold_291	1	41819	0
unplaced-scaffold_292	1	41803	0
unplaced-scaffold_293	1	41798	0
unplaced-scaffold_294	1	41769	0
unplaced-scaffold_295	1	41139	0
unplaced-scaffold_296	1	41500	0
unplaced-scaffold_297	1	41500	0
unplaced-scaffold_298	1	41000	0
unplaced-scaffold_299	1	40763	0
unplaced-scaffold_300	1	40723	0
unplaced-scaffold_301	1	40603	0
unplaced-scaffold_302	1	40054	0
unplaced-scaffold_303	1	41000	0
unplaced-scaffold_304	1	40500	0
unplaced-scaffold_305	1	39652	0
unplaced-scaffold_306	1	39507	0
unplaced-scaffold_307	1	39505	0
unplaced-scaffold_308	1	39421	0
unplaced-scaffold_309	1	39151	0
unplaced-scaffold_310	1	40000	0
unplaced-scaffold_311	1	39000	0
unplaced-scaffold_312	1	38935	0
unplaced-scaffold_313	1	38858	0
unplaced-scaffold_314	1	38803	0
unplaced-scaffold_315	1	38657	0
unplaced-scaffold_316	1	38565	0
unplaced-scaffold_317	1	38346	0
unplaced-scaffold_318	1	38248	0
unplaced-scaffold_319	1	39000	0
unplaced-scaffold_320	1	38000	0
unplaced-scaffold_321	1	38000	0
unplaced-scaffold_322	1	37713	0
unplaced-scaffold_323	1	37548	0
unplaced-scaffold_324	1	37486	0
unplaced-scaffold_325	1	37455	0
unplaced-scaffold_326	1	37121	0
unplaced-scaffold_327	1	37500	0
unplaced-scaffold_328	1	36983	0
unplaced-scaffold_329	1	36672	0
unplaced-scaffold_330	1	36604	0
unplaced-scaffold_331	1	36591	0
unplaced-scaffold_332	1	36564	0
unplaced-scaffold_333	1	37045	0
unplaced-scaffold_334	1	36361	0
unplaced-scaffold_335	1	36221	0
unplaced-scaffold_336	1	36155	0
unplaced-scaffold_337	1	36007	0
unplaced-scaffold_338	1	36500	0
unplaced-scaffold_339	1	37000	0
unplaced-scaffold_340	1	36000	0
unplaced-scaffold_341	1	36000	0
unplaced-scaffold_342	1	36000	0
unplaced-scaffold_343	1	36000	0
unplaced-scaffold_344	1	35501	0
unplaced-scaffold_345	1	35239	0
unplaced-scaffold_346	1	35157	0
unplaced-scaffold_347	1	35500	0
unplaced-scaffold_348	1	34975	0
unplaced-scaffold_349	1	34966	0
unplaced-scaffold_350	1	34834	0
unplaced-scaffold_351	1	34528	0
unplaced-scaffold_352	1	34493	0
unplaced-scaffold_353	1	34343	0
unplaced-scaffold_354	1	34193	0
unplaced-scaffold_355	1	34000	0
unplaced-scaffold_356	1	33536	0
unplaced-scaffold_357	1	33519	0
unplaced-scaffold_358	1	33476	0
unplaced-scaffold_359	1	33252	0
unplaced-scaffold_360	1	33500	0
unplaced-scaffold_361	1	32973	0
unplaced-scaffold_362	1	32596	0
unplaced-scaffold_363	1	32446	0
unplaced-scaffold_364	1	32144	0
unplaced-scaffold_365	1	32500	0
unplaced-scaffold_366	1	32500	0
unplaced-scaffold_367	1	32000	0
unplaced-scaffold_368	1	31766	0
unplaced-scaffold_369	1	31632	0
unplaced-scaffold_370	1	31632	0
unplaced-scaffold_371	1	31445	0
unplaced-scaffold_372	1	31370	0
unplaced-scaffold_373	1	31207	0
unplaced-scaffold_374	1	31092	0
unplaced-scaffold_375	1	31061	0
unplaced-scaffold_376	1	31000	0
unplaced-scaffold_377	1	31500	0
unplaced-scaffold_378	1	31500	0
unplaced-scaffold_379	1	31500	0
unplaced-scaffold_380	1	31000	0
unplaced-scaffold_381	1	31000	0
unplaced-scaffold_382	1	30880	0
unplaced-scaffold_383	1	30424	0
unplaced-scaffold_384	1	30500	0
unplaced-scaffold_385	1	30500	0
unplaced-scaffold_386	1	29899	0
unplaced-scaffold_387	1	29836	0
unplaced-scaffold_388	1	29601	0
unplaced-scaffold_389	1	29415	0
unplaced-scaffold_390	1	29224	0
unplaced-scaffold_391	1	29176	0
unplaced-scaffold_392	1	29164	0
unplaced-scaffold_393	1	29029	0
unplaced-scaffold_394	1	29019	0
unplaced-scaffold_395	1	29000	0
unplaced-scaffold_396	1	28843	0
unplaced-scaffold_397	1	28781	0
unplaced-scaffold_398	1	28732	0
unplaced-scaffold_399	1	28623	0
unplaced-scaffold_400	1	28469	0
unplaced-scaffold_401	1	28434	0
unplaced-scaffold_402	1	28500	0
unplaced-scaffold_403	1	28000	0
unplaced-scaffold_404	1	27946	0
unplaced-scaffold_405	1	27896	0
unplaced-scaffold_406	1	27662	0
unplaced-scaffold_407	1	27605	0
unplaced-scaffold_408	1	27560	0
unplaced-scaffold_409	1	27534	0
unplaced-scaffold_410	1	27503	0
unplaced-scaffold_411	1	27476	0
unplaced-scaffold_412	1	27385	0
unplaced-scaffold_413	1	27259	0
unplaced-scaffold_414	1	27500	0
unplaced-scaffold_415	1	27500	0
unplaced-scaffold_416	1	27500	0
unplaced-scaffold_417	1	27500	0
unplaced-scaffold_418	1	26701	0
unplaced-scaffold_419	1	26541	0
unplaced-scaffold_420	1	26380	0
unplaced-scaffold_421	1	26272	0
unplaced-scaffold_422	1	26198	0
unplaced-scaffold_423	1	26500	0
unplaced-scaffold_424	1	26000	0
unplaced-scaffold_425	1	26000	0
unplaced-scaffold_426	1	25980	0
unplaced-scaffold_427	1	25670	0
unplaced-scaffold_428	1	25605	0
unplaced-scaffold_429	1	25345	0
unplaced-scaffold_430	1	25000	0
unplaced-scaffold_431	1	26000	0
unplaced-scaffold_432	1	24804	0
unplaced-scaffold_433	1	24766	0
unplaced-scaffold_434	1	24278	0
unplaced-scaffold_435	1	24500	0
unplaced-scaffold_436	1	24500	0
unplaced-scaffold_437	1	24000	0
unplaced-scaffold_438	1	24000	0
unplaced-scaffold_439	1	23992	0
unplaced-scaffold_440	1	23953	0
unplaced-scaffold_441	1	23908	0
unplaced-scaffold_442	1	23892	0
unplaced-scaffold_443	1	23856	0
unplaced-scaffold_444	1	23793	0
unplaced-scaffold_445	1	23770	0
unplaced-scaffold_446	1	23516	0
unplaced-scaffold_447	1	23497	0
unplaced-scaffold_448	1	23440	0
unplaced-scaffold_449	1	23402	0
unplaced-scaffold_450	1	23047	0
unplaced-scaffold_451	1	23000	0
unplaced-scaffold_452	1	22994	0
unplaced-scaffold_453	1	22991	0
unplaced-scaffold_454	1	22902	0
unplaced-scaffold_455	1	22902	0
unplaced-scaffold_456	1	22849	0
unplaced-scaffold_457	1	22691	0
unplaced-scaffold_458	1	22641	0
unplaced-scaffold_459	1	22583	0
unplaced-scaffold_460	1	22410	0
unplaced-scaffold_461	1	22385	0
unplaced-scaffold_462	1	22355	0
unplaced-scaffold_463	1	22044	0
unplaced-scaffold_464	1	22017	0
unplaced-scaffold_465	1	22000	0
unplaced-scaffold_466	1	22000	0
unplaced-scaffold_467	1	22000	0
unplaced-scaffold_468	1	21986	0
unplaced-scaffold_469	1	21906	0
unplaced-scaffold_470	1	21733	0
unplaced-scaffold_471	1	21724	0
unplaced-scaffold_472	1	21716	0
unplaced-scaffold_473	1	21552	0
unplaced-scaffold_474	1	21291	0
unplaced-scaffold_475	1	21245	0
unplaced-scaffold_476	1	21185	0
unplaced-scaffold_477	1	21161	0
unplaced-scaffold_478	1	21032	0
unplaced-scaffold_479	1	21023	0
unplaced-scaffold_480	1	21500	0
unplaced-scaffold_481	1	21500	0
unplaced-scaffold_482	1	20928	0
unplaced-scaffold_483	1	20915	0
unplaced-scaffold_484	1	20736	0
unplaced-scaffold_485	1	20648	0
unplaced-scaffold_486	1	20638	0
unplaced-scaffold_487	1	20611	0
unplaced-scaffold_488	1	20498	0
unplaced-scaffold_489	1	20420	0
unplaced-scaffold_490	1	20275	0
unplaced-scaffold_491	1	20224	0
unplaced-scaffold_492	1	20164	0
unplaced-scaffold_493	1	20088	0
unplaced-scaffold_494	1	20080	0
unplaced-scaffold_495	1	20080	0
unplaced-scaffold_496	1	20047	0
unplaced-scaffold_497	1	20035	0
unplaced-scaffold_498	1	20000	0
unplaced-scaffold_499	1	19780	0
unplaced-scaffold_500	1	19736	0
unplaced-scaffold_501	1	19648	0
unplaced-scaffold_502	1	19568	0
unplaced-scaffold_503	1	19551	0
unplaced-scaffold_504	1	19335	0
unplaced-scaffold_505	1	19299	0
unplaced-scaffold_506	1	19282	0
unplaced-scaffold_507	1	19230	0
unplaced-scaffold_508	1	19202	0
unplaced-scaffold_509	1	19117	0
unplaced-scaffold_510	1	19047	0
unplaced-scaffold_511	1	19013	0
unplaced-scaffold_512	1	19012	0
unplaced-scaffold_513	1	19000	0
unplaced-scaffold_514	1	19500	0
unplaced-scaffold_515	1	19000	0
unplaced-scaffold_516	1	18842	0
unplaced-scaffold_517	1	18640	0
unplaced-scaffold_518	1	18609	0
unplaced-scaffold_519	1	18595	0
unplaced-scaffold_520	1	18553	0
unplaced-scaffold_521	1	18527	0
unplaced-scaffold_522	1	18413	0
unplaced-scaffold_523	1	18253	0
unplaced-scaffold_524	1	18238	0
unplaced-scaffold_525	1	18178	0
unplaced-scaffold_526	1	18156	0
unplaced-scaffold_527	1	18119	0
unplaced-scaffold_528	1	18114	0
unplaced-scaffold_529	1	18113	0
unplaced-scaffold_530	1	18056	0
unplaced-scaffold_531	1	18000	0
unplaced-scaffold_532	1	17945	0
unplaced-scaffold_533	1	17861	0
unplaced-scaffold_534	1	17793	0
unplaced-scaffold_535	1	17766	0
unplaced-scaffold_536	1	17705	0
unplaced-scaffold_537	1	17647	0
unplaced-scaffold_538	1	17585	0
unplaced-scaffold_539	1	17531	0
unplaced-scaffold_540	1	17476	0
unplaced-scaffold_541	1	17406	0
unplaced-scaffold_542	1	17400	0
unplaced-scaffold_543	1	17352	0
unplaced-scaffold_544	1	17274	0
unplaced-scaffold_545	1	17202	0
unplaced-scaffold_546	1	17080	0
unplaced-scaffold_547	1	17000	0
unplaced-scaffold_548	1	17000	0
unplaced-scaffold_549	1	16904	0
unplaced-scaffold_550	1	16761	0
unplaced-scaffold_551	1	16684	0
unplaced-scaffold_552	1	16634	0
unplaced-scaffold_553	1	16460	0
unplaced-scaffold_554	1	16406	0
unplaced-scaffold_555	1	16387	0
unplaced-scaffold_556	1	16221	0
unplaced-scaffold_557	1	16187	0
unplaced-scaffold_558	1	16140	0
unplaced-scaffold_559	1	16085	0
unplaced-scaffold_560	1	16000	0
unplaced-scaffold_561	1	15967	0
unplaced-scaffold_562	1	15958	0
unplaced-scaffold_563	1	15956	0
unplaced-scaffold_564	1	15891	0
unplaced-scaffold_565	1	15872	0
unplaced-scaffold_566	1	15819	0
unplaced-scaffold_567	1	15799	0
unplaced-scaffold_568	1	15775	0
unplaced-scaffold_569	1	15724	0
unplaced-scaffold_570	1	15716	0
unplaced-scaffold_571	1	15647	0
unplaced-scaffold_572	1	15640	0
unplaced-scaffold_573	1	15596	0
unplaced-scaffold_574	1	15593	0
unplaced-scaffold_575	1	15576	0
unplaced-scaffold_576	1	15491	0
unplaced-scaffold_577	1	15460	0
unplaced-scaffold_578	1	15426	0
unplaced-scaffold_579	1	15310	0
unplaced-scaffold_580	1	15265	0
unplaced-scaffold_581	1	15004	0
unplaced-scaffold_582	1	15000	0
unplaced-scaffold_583	1	15000	0
unplaced-scaffold_584	1	15000	0
unplaced-scaffold_585	1	14851	0
unplaced-scaffold_586	1	14665	0
unplaced-scaffold_587	1	14619	0
unplaced-scaffold_588	1	14552	0
unplaced-scaffold_589	1	14434	0
unplaced-scaffold_590	1	14186	0
unplaced-scaffold_591	1	14181	0
unplaced-scaffold_592	1	13375	0
unplaced-scaffold_593	1	13334	0
unplaced-scaffold_594	1	13164	0
unplaced-scaffold_595	1	13000	0
unplaced-scaffold_596	1	12846	0
unplaced-scaffold_597	1	12844	0
unplaced-scaffold_598	1	12842	0
unplaced-scaffold_599	1	12556	0
unplaced-scaffold_600	1	12377	0
unplaced-scaffold_601	1	12106	0
unplaced-scaffold_602	1	11772	0
unplaced-scaffold_603	1	11491	0
unplaced-scaffold_604	1	11111	0
unplaced-scaffold_605	1	11000	0
unplaced-scaffold_606	1	11000	0
unplaced-scaffold_607	1	10954	0
unplaced-scaffold_608	1	10860	0
unplaced-scaffold_609	1	10795	0
unplaced-scaffold_610	1	10502	0
unplaced-scaffold_611	1	10439	0
unplaced-scaffold_612	1	10395	0
unplaced-scaffold_613	1	10391	0
unplaced-scaffold_614	1	10000	0
unplaced-scaffold_615	1	9819	0
unplaced-scaffold_616	1	9523	0
unplaced-scaffold_617	1	9000	0
unplaced-scaffold_618	1	9000	0
unplaced-scaffold_619	1	8963	0
unplaced-scaffold_620	1	8917	0
unplaced-scaffold_621	1	8480	0
unplaced-scaffold_622	1	8000	0
unplaced-scaffold_623	1	8000	0
unplaced-scaffold_624	1	7942	0
unplaced-scaffold_625	1	7883	0
unplaced-scaffold_626	1	7225	0
unplaced-scaffold_627	1	7000	0
unplaced-scaffold_628	1	7000	0
unplaced-scaffold_629	1	6498	0
unplaced-scaffold_630	1	6085	0
unplaced-scaffold_631	1	5990	0
unplaced-scaffold_632	1	5957	0
unplaced-scaffold_633	1	5860	0
unplaced-scaffold_634	1	5651	0
unplaced-scaffold_635	1	5600	0
unplaced-scaffold_636	1	5510	0
unplaced-scaffold_637	1	5475	0
unplaced-scaffold_638	1	5253	0
unplaced-scaffold_639	1	5000	0
unplaced-scaffold_640	1	5000	0
unplaced-scaffold_641	1	4038	0
unplaced-scaffold_642	1	4010	0
unplaced-scaffold_643	1	3791	0
unplaced-scaffold_644	1	3752	0
unplaced-scaffold_645	1	3502	0
unplaced-scaffold_646	1	3393	0
unplaced-scaffold_647	1	3292	0
unplaced-scaffold_648	1	2974	0
unplaced-scaffold_649	1	2962	0
unplaced-scaffold_650	1	2388	0
unplaced-scaffold_651	1	2220	0
unplaced-scaffold_652	1	2000	0
unplaced-scaffold_653	1	2000	0
unplaced-scaffold_654	1	2000	0
unplaced-scaffold_655	1	2000	0
unplaced-scaffold_656	1	2000	0
unplaced-scaffold_657	1	2000	0
unplaced-scaffold_658	1	1891	0
unplaced-scaffold_659	1	1381	0
unplaced-scaffold_660	1	1335	0
unplaced-scaffold_661	1	1234	0
unplaced-scaffold_662	1	1234	0
unplaced-scaffold_663	1	1093	0
unplaced-scaffold_664	1	1000	0
unplaced-scaffold_665	1	1000	0
unplaced-scaffold_666	1	1000	0
unplaced-scaffold_667	1	1000	0
unplaced-scaffold_668	1	1000	0
unplaced-scaffold_669	1	1000	0
unplaced-scaffold_670	1	1000	0
unplaced-scaffold_671	1	1000	0
unplaced-scaffold_672	1	1000	0
unplaced-scaffold_673	1	14991	0
unplaced-scaffold_674	1	14968	0
unplaced-scaffold_675	1	14964	0
unplaced-scaffold_676	1	14963	0
unplaced-scaffold_677	1	14961	0
unplaced-scaffold_678	1	14957	0
unplaced-scaffold_679	1	14955	0
unplaced-scaffold_680	1	14955	0
unplaced-scaffold_681	1	14931	0
unplaced-scaffold_682	1	14926	0
unplaced-scaffold_683	1	14921	0
unplaced-scaffold_684	1	14916	0
unplaced-scaffold_685	1	14910	0
unplaced-scaffold_686	1	14907	0
unplaced-scaffold_687	1	14906	0
unplaced-scaffold_688	1	14906	0
unplaced-scaffold_689	1	14901	0
unplaced-scaffold_690	1	14890	0
unplaced-scaffold_691	1	14885	0
unplaced-scaffold_692	1	14885	0
unplaced-scaffold_693	1	14881	0
unplaced-scaffold_694	1	14874	0
unplaced-scaffold_695	1	14868	0
unplaced-scaffold_696	1	14860	0
unplaced-scaffold_697	1	14857	0
unplaced-scaffold_698	1	14854	0
unplaced-scaffold_699	1	14851	0
unplaced-scaffold_700	1	14849	0
unplaced-scaffold_701	1	14846	0
[truncated: 58,808 more rows]
