# Supplementary material for: Three chromosome-scale Papaver genomes reveal punctuated patchwork evolution of the morphinan and noscapine biosynthesis pathway
Source: Nat Commun. 2021 Oct 15;12:6030. doi: 10.1038/s41467-021-26330-8 (PMC8521590; doi:10.1038/s41467-021-26330-8)
Supplement: Supplementary file 15 — Source Data [file 41467_2021_26330_MOESM15_ESM.zip › Source Data/Supplementary Fig. 14 The gene duplication types in three species.xlsx]

## Sheet: Sheet1
Supplementary Fig. 14
Prh01G00010.0	dispersed		Pso01G00010.0	WGD/segmental		Pse01G00010.0	WGD/segmental
Prh01G00020.0	singleton		Pso01G00020.0	dispersed		Pse01G00020.0	WGD/segmental
Prh01G00030.0	dispersed		Pso01G00030.0	WGD/segmental		Pse01G00030.0	WGD/segmental
Prh01G00040.0	singleton		Pso01G00040.0	WGD/segmental		Pse01G00040.0	WGD/segmental
Prh01G00050.0	dispersed		Pso01G00050.0	WGD/segmental		Pse01G00050.0	WGD/segmental
Prh01G00060.0	singleton		Pso01G00060.0	dispersed		Pse01G00060.0	singleton
Prh01G00070.0	dispersed		Pso01G00070.0	WGD/segmental		Pse01G00070.0	WGD/segmental
Prh01G00080.0	tandem		Pso01G00080.0	WGD/segmental		Pse01G00080.0	tandem
Prh01G00090.0	tandem		Pso01G00090.0	WGD/segmental		Pse01G00090.0	WGD/segmental
Prh01G00100.0	proximal		Pso01G00100.0	dispersed		Pse01G00100.0	WGD/segmental
Prh01G00110.0	tandem		Pso01G00110.0	WGD/segmental		Pse01G00110.0	WGD/segmental
Prh01G00120.0	tandem		Pso01G00120.0	dispersed		Pse01G00120.0	WGD/segmental
Prh01G00130.0	tandem		Pso01G00130.0	WGD/segmental		Pse01G00130.0	WGD/segmental
Prh01G00140.0	tandem		Pso01G00140.0	singleton		Pse01G00140.0	dispersed
Prh01G00150.0	tandem		Pso01G00150.0	WGD/segmental		Pse01G00150.0	WGD/segmental
Prh01G00160.0	tandem		Pso01G00160.0	singleton		Pse01G00160.0	WGD/segmental
Prh01G00170.0	proximal		Pso01G00170.0	singleton		Pse01G00170.0	dispersed
Prh01G00180.0	proximal		Pso01G00180.0	WGD/segmental		Pse01G00180.0	WGD/segmental
Prh01G00190.0	proximal		Pso01G00190.0	WGD/segmental		Pse01G00190.0	dispersed
Prh01G00200.0	singleton		Pso01G00200.0	proximal		Pse01G00200.0	dispersed
Prh01G00210.0	dispersed		Pso01G00210.0	proximal		Pse01G00210.0	proximal
Prh01G00220.0	dispersed		Pso01G00220.0	tandem		Pse01G00220.0	WGD/segmental
Prh01G00230.0	tandem		Pso01G00230.0	tandem		Pse01G00230.0	WGD/segmental
Prh01G00240.0	tandem		Pso01G00240.0	WGD/segmental		Pse01G00240.0	WGD/segmental
Prh01G00250.0	tandem		Pso01G00250.0	dispersed		Pse01G00250.0	WGD/segmental
Prh01G00260.0	proximal		Pso01G00260.0	dispersed		Pse01G00260.0	WGD/segmental
Prh01G00270.0	WGD/segmental		Pso01G00270.0	WGD/segmental		Pse01G00270.0	WGD/segmental
Prh01G00280.0	dispersed		Pso01G00280.0	WGD/segmental		Pse01G00280.0	dispersed
Prh01G00290.0	dispersed		Pso01G00290.0	WGD/segmental		Pse01G00290.0	WGD/segmental
Prh01G00300.0	WGD/segmental		Pso01G00300.0	WGD/segmental		Pse01G00300.0	WGD/segmental
Prh01G00310.0	dispersed		Pso01G00310.0	dispersed		Pse01G00310.0	WGD/segmental
Prh01G00320.0	dispersed		Pso01G00320.0	WGD/segmental		Pse01G00320.0	WGD/segmental
Prh01G00330.0	dispersed		Pso01G00330.0	dispersed		Pse01G00330.0	WGD/segmental
Prh01G00340.0	dispersed		Pso01G00340.0	proximal		Pse01G00340.0	WGD/segmental
Prh01G00350.0	singleton		Pso01G00350.0	WGD/segmental		Pse01G00350.0	WGD/segmental
Prh01G00360.0	WGD/segmental		Pso01G00360.0	WGD/segmental		Pse01G00360.0	WGD/segmental
Prh01G00370.0	WGD/segmental		Pso01G00370.0	dispersed		Pse01G00370.0	dispersed
Prh01G00380.0	tandem		Pso01G00380.0	dispersed		Pse01G00380.0	WGD/segmental
Prh01G00390.0	tandem		Pso01G00390.0	WGD/segmental		Pse01G00390.0	tandem
Prh01G00400.0	WGD/segmental		Pso01G00400.0	WGD/segmental		Pse01G00400.0	tandem
Prh01G00410.0	tandem		Pso01G00410.0	WGD/segmental		Pse01G00410.0	WGD/segmental
Prh01G00420.0	tandem		Pso01G00420.0	dispersed		Pse01G00420.0	dispersed
Prh01G00430.0	tandem		Pso01G00430.0	WGD/segmental		Pse01G00430.0	WGD/segmental
Prh01G00440.0	tandem		Pso01G00440.0	tandem		Pse01G00440.0	dispersed
Prh01G00450.0	singleton		Pso01G00450.0	WGD/segmental		Pse01G00450.0	WGD/segmental
Prh01G00460.0	proximal		Pso01G00460.0	WGD/segmental		Pse01G00460.0	WGD/segmental
Prh01G00470.0	dispersed		Pso01G00470.0	proximal		Pse01G00470.0	WGD/segmental
Prh01G00480.0	dispersed		Pso01G00480.0	WGD/segmental		Pse01G00480.0	WGD/segmental
Prh01G00490.0	WGD/segmental		Pso01G00490.0	WGD/segmental		Pse01G00490.0	WGD/segmental
Prh01G00500.0	dispersed		Pso01G00500.0	dispersed		Pse01G00500.0	WGD/segmental
Prh01G00510.0	WGD/segmental		Pso01G00510.0	WGD/segmental		Pse01G00510.0	WGD/segmental
Prh01G00520.0	WGD/segmental		Pso01G00520.0	dispersed		Pse01G00520.0	WGD/segmental
Prh01G00530.0	WGD/segmental		Pso01G00530.0	WGD/segmental		Pse01G00530.0	WGD/segmental
Prh01G00540.0	dispersed		Pso01G00540.0	WGD/segmental		Pse01G00540.0	WGD/segmental
Prh01G00550.0	dispersed		Pso01G00550.0	dispersed		Pse01G00550.0	WGD/segmental
Prh01G00560.0	dispersed		Pso01G00560.0	dispersed		Pse01G00560.0	tandem
Prh01G00570.0	singleton		Pso01G00570.0	WGD/segmental		Pse01G00570.0	dispersed
Prh01G00580.0	singleton		Pso01G00580.0	tandem		Pse01G00580.0	proximal
Prh01G00590.0	singleton		Pso01G00590.0	tandem		Pse01G00590.0	proximal
Prh01G00600.0	singleton		Pso01G00600.0	tandem		Pse01G00600.0	singleton
Prh01G00610.0	dispersed		Pso01G00610.0	WGD/segmental		Pse01G00610.0	dispersed
Prh01G00620.0	dispersed		Pso01G00620.0	tandem		Pse01G00620.0	dispersed
Prh01G00630.0	dispersed		Pso01G00630.0	tandem		Pse01G00630.0	proximal
Prh01G00640.0	proximal		Pso01G00640.0	WGD/segmental		Pse01G00640.0	WGD/segmental
Prh01G00650.0	dispersed		Pso01G00650.0	WGD/segmental		Pse01G00650.0	proximal
Prh01G00660.0	tandem		Pso01G00660.0	tandem		Pse01G00660.0	WGD/segmental
Prh01G00670.0	tandem		Pso01G00670.0	WGD/segmental		Pse01G00670.0	proximal
Prh01G00680.0	singleton		Pso01G00680.0	proximal		Pse01G00680.0	dispersed
Prh01G00690.0	dispersed		Pso01G00690.0	WGD/segmental		Pse01G00690.0	proximal
Prh01G00700.0	dispersed		Pso01G00700.0	WGD/segmental		Pse01G00700.0	WGD/segmental
Prh01G00710.0	singleton		Pso01G00710.0	WGD/segmental		Pse01G00710.0	dispersed
Prh01G00720.0	WGD/segmental		Pso01G00720.0	WGD/segmental		Pse01G00720.0	proximal
Prh01G00730.0	WGD/segmental		Pso01G00730.0	dispersed		Pse01G00730.0	dispersed
Prh01G00740.0	dispersed		Pso01G00740.0	dispersed		Pse01G00740.0	singleton
Prh01G00750.0	singleton		Pso01G00750.0	singleton		Pse01G00750.0	WGD/segmental
Prh01G00760.0	tandem		Pso01G00760.0	WGD/segmental		Pse01G00760.0	WGD/segmental
Prh01G00770.0	tandem		Pso01G00770.0	tandem		Pse01G00770.0	WGD/segmental
Prh01G00780.0	WGD/segmental		Pso01G00780.0	tandem		Pse01G00780.0	tandem
Prh01G00790.0	tandem		Pso01G00790.0	WGD/segmental		Pse01G00790.0	WGD/segmental
Prh01G00800.0	dispersed		Pso01G00800.0	WGD/segmental		Pse01G00800.0	WGD/segmental
Prh01G00810.0	WGD/segmental		Pso01G00810.0	WGD/segmental		Pse01G00810.0	WGD/segmental
Prh01G00820.0	proximal		Pso01G00820.0	dispersed		Pse01G00820.0	proximal
Prh01G00830.0	proximal		Pso01G00830.0	WGD/segmental		Pse01G00830.0	dispersed
Prh01G00840.0	dispersed		Pso01G00840.0	dispersed		Pse01G00840.0	WGD/segmental
Prh01G00850.0	proximal		Pso01G00850.0	WGD/segmental		Pse01G00850.0	WGD/segmental
Prh01G00860.0	singleton		Pso01G00860.0	WGD/segmental		Pse01G00860.0	WGD/segmental
Prh01G00870.0	proximal		Pso01G00870.0	WGD/segmental		Pse01G00870.0	tandem
Prh01G00880.0	proximal		Pso01G00880.0	WGD/segmental		Pse01G00880.0	WGD/segmental
Prh01G00890.0	dispersed		Pso01G00890.0	singleton		Pse01G00890.0	dispersed
Prh01G00900.0	singleton		Pso01G00900.0	WGD/segmental		Pse01G00900.0	dispersed
Prh01G00910.0	dispersed		Pso01G00910.0	singleton		Pse01G00910.0	WGD/segmental
Prh01G00920.0	dispersed		Pso01G00920.0	tandem		Pse01G00920.0	WGD/segmental
Prh01G00930.0	dispersed		Pso01G00930.0	tandem		Pse01G00930.0	WGD/segmental
Prh01G00940.0	dispersed		Pso01G00940.0	tandem		Pse01G00940.0	WGD/segmental
Prh01G00950.0	dispersed		Pso01G00950.0	singleton		Pse01G00950.0	singleton
Prh01G00960.0	dispersed		Pso01G00960.0	WGD/segmental		Pse01G00960.0	dispersed
Prh01G00970.0	dispersed		Pso01G00970.0	WGD/segmental		Pse01G00970.0	WGD/segmental
Prh01G00980.0	WGD/segmental		Pso01G00980.0	dispersed		Pse01G00980.0	dispersed
Prh01G00990.0	tandem		Pso01G00990.0	WGD/segmental		Pse01G00990.0	dispersed
Prh01G01000.0	dispersed		Pso01G01000.0	WGD/segmental		Pse01G01000.0	WGD/segmental
Prh01G01010.0	proximal		Pso01G01010.0	WGD/segmental		Pse01G01010.0	WGD/segmental
Prh01G01020.0	WGD/segmental		Pso01G01020.0	WGD/segmental		Pse01G01020.0	WGD/segmental
Prh01G01030.0	dispersed		Pso01G01030.0	WGD/segmental		Pse01G01030.0	WGD/segmental
Prh01G01040.0	dispersed		Pso01G01040.0	WGD/segmental		Pse01G01040.0	WGD/segmental
Prh01G01050.0	proximal		Pso01G01050.0	WGD/segmental		Pse01G01050.0	WGD/segmental
Prh01G01060.0	proximal		Pso01G01060.0	dispersed		Pse01G01060.0	WGD/segmental
Prh01G01070.0	dispersed		Pso01G01070.0	WGD/segmental		Pse01G01070.0	WGD/segmental
Prh01G01080.0	proximal		Pso01G01080.0	WGD/segmental		Pse01G01080.0	dispersed
Prh01G01090.0	singleton		Pso01G01090.0	WGD/segmental		Pse01G01090.0	dispersed
Prh01G01100.0	singleton		Pso01G01100.0	WGD/segmental		Pse01G01100.0	dispersed
Prh01G01110.0	proximal		Pso01G01110.0	WGD/segmental		Pse01G01110.0	dispersed
Prh01G01120.0	proximal		Pso01G01120.0	dispersed		Pse01G01120.0	dispersed
Prh01G01130.0	tandem		Pso01G01130.0	WGD/segmental		Pse01G01130.0	dispersed
Prh01G01140.0	tandem		Pso01G01140.0	WGD/segmental		Pse01G01140.0	dispersed
Prh01G01150.0	tandem		Pso01G01150.0	dispersed		Pse01G01150.0	dispersed
Prh01G01160.0	proximal		Pso01G01160.0	dispersed		Pse01G01160.0	dispersed
Prh01G01170.0	proximal		Pso01G01170.0	dispersed		Pse01G01170.0	dispersed
Prh01G01180.0	proximal		Pso01G01180.0	singleton		Pse01G01180.0	WGD/segmental
Prh01G01190.0	dispersed		Pso01G01190.0	WGD/segmental		Pse01G01190.0	WGD/segmental
Prh01G01200.0	tandem		Pso01G01200.0	dispersed		Pse01G01200.0	WGD/segmental
Prh01G01210.0	tandem		Pso01G01210.0	WGD/segmental		Pse01G01210.0	dispersed
Prh01G01220.0	dispersed		Pso01G01220.0	dispersed		Pse01G01220.0	WGD/segmental
Prh01G01230.0	dispersed		Pso01G01230.0	proximal		Pse01G01230.0	dispersed
Prh01G01240.0	dispersed		Pso01G01240.0	WGD/segmental		Pse01G01240.0	WGD/segmental
Prh01G01250.0	singleton		Pso01G01250.0	proximal		Pse01G01250.0	dispersed
Prh01G01260.0	proximal		Pso01G01260.0	proximal		Pse01G01260.0	WGD/segmental
Prh01G01270.0	dispersed		Pso01G01270.0	singleton		Pse01G01270.0	dispersed
Prh01G01280.0	proximal		Pso01G01280.0	dispersed		Pse01G01280.0	WGD/segmental
Prh01G01290.0	dispersed		Pso01G01290.0	WGD/segmental		Pse01G01290.0	dispersed
Prh01G01300.0	dispersed		Pso01G01300.0	WGD/segmental		Pse01G01300.0	WGD/segmental
Prh01G01310.0	dispersed		Pso01G01310.0	singleton		Pse01G01310.0	dispersed
Prh01G01320.0	dispersed		Pso01G01320.0	dispersed		Pse01G01320.0	WGD/segmental
Prh01G01330.0	dispersed		Pso01G01330.0	WGD/segmental		Pse01G01330.0	WGD/segmental
Prh01G01340.0	dispersed		Pso01G01340.0	tandem		Pse01G01340.0	WGD/segmental
Prh01G01350.0	dispersed		Pso01G01350.0	dispersed		Pse01G01350.0	WGD/segmental
Prh01G01360.0	dispersed		Pso01G01360.0	WGD/segmental		Pse01G01360.0	WGD/segmental
Prh01G01370.0	proximal		Pso01G01370.0	WGD/segmental		Pse01G01370.0	tandem
Prh01G01380.0	proximal		Pso01G01380.0	WGD/segmental		Pse01G01380.0	WGD/segmental
Prh01G01390.0	proximal		Pso01G01390.0	WGD/segmental		Pse01G01390.0	WGD/segmental
Prh01G01400.0	tandem		Pso01G01400.0	singleton		Pse01G01400.0	WGD/segmental
Prh01G01410.0	tandem		Pso01G01410.0	singleton		Pse01G01410.0	WGD/segmental
Prh01G01420.0	dispersed		Pso01G01420.0	dispersed		Pse01G01420.0	tandem
Prh01G01430.0	proximal		Pso01G01430.0	dispersed		Pse01G01430.0	WGD/segmental
Prh01G01440.0	proximal		Pso01G01440.0	dispersed		Pse01G01440.0	dispersed
Prh01G01450.0	dispersed		Pso01G01450.0	WGD/segmental		Pse01G01450.0	WGD/segmental
Prh01G01460.0	proximal		Pso01G01460.0	WGD/segmental		Pse01G01460.0	dispersed
Prh01G01470.0	proximal		Pso01G01470.0	WGD/segmental		Pse01G01470.0	WGD/segmental
Prh01G01480.0	proximal		Pso01G01480.0	dispersed		Pse01G01480.0	WGD/segmental
Prh01G01490.0	tandem		Pso01G01490.0	dispersed		Pse01G01490.0	singleton
Prh01G01500.0	tandem		Pso01G01500.0	singleton		Pse01G01500.0	WGD/segmental
Prh01G01510.0	proximal		Pso01G01510.0	WGD/segmental		Pse01G01510.0	tandem
Prh01G01520.0	proximal		Pso01G01520.0	WGD/segmental		Pse01G01520.0	WGD/segmental
Prh01G01530.0	dispersed		Pso01G01530.0	tandem		Pse01G01530.0	WGD/segmental
Prh01G01540.0	singleton		Pso01G01540.0	tandem		Pse01G01540.0	WGD/segmental
Prh01G01550.0	dispersed		Pso01G01550.0	singleton		Pse01G01550.0	WGD/segmental
Prh01G01560.0	proximal		Pso01G01560.0	WGD/segmental		Pse01G01560.0	tandem
Prh01G01570.0	proximal		Pso01G01570.0	WGD/segmental		Pse01G01570.0	dispersed
Prh01G01580.0	dispersed		Pso01G01580.0	WGD/segmental		Pse01G01580.0	WGD/segmental
Prh01G01590.0	singleton		Pso01G01590.0	dispersed		Pse01G01590.0	WGD/segmental
Prh01G01600.0	tandem		Pso01G01600.0	dispersed		Pse01G01600.0	tandem
Prh01G01610.0	tandem		Pso01G01610.0	WGD/segmental		Pse01G01610.0	dispersed
Prh01G01620.0	tandem		Pso01G01620.0	dispersed		Pse01G01620.0	WGD/segmental
Prh01G01630.0	tandem		Pso01G01630.0	dispersed		Pse01G01630.0	dispersed
Prh01G01640.0	proximal		Pso01G01640.0	dispersed		Pse01G01640.0	dispersed
Prh01G01650.0	proximal		Pso01G01650.0	WGD/segmental		Pse01G01650.0	WGD/segmental
Prh01G01660.0	dispersed		Pso01G01660.0	WGD/segmental		Pse01G01660.0	WGD/segmental
Prh01G01670.0	dispersed		Pso01G01670.0	dispersed		Pse01G01670.0	dispersed
Prh01G01680.0	proximal		Pso01G01680.0	dispersed		Pse01G01680.0	WGD/segmental
Prh01G01690.0	dispersed		Pso01G01690.0	WGD/segmental		Pse01G01690.0	WGD/segmental
Prh01G01700.0	dispersed		Pso01G01700.0	WGD/segmental		Pse01G01700.0	dispersed
Prh01G01710.0	proximal		Pso01G01710.0	dispersed		Pse01G01710.0	singleton
Prh01G01720.0	proximal		Pso01G01720.0	dispersed		Pse01G01720.0	WGD/segmental
Prh01G01730.0	proximal		Pso01G01730.0	WGD/segmental		Pse01G01730.0	WGD/segmental
Prh01G01740.0	proximal		Pso01G01740.0	WGD/segmental		Pse01G01740.0	WGD/segmental
Prh01G01750.0	dispersed		Pso01G01750.0	WGD/segmental		Pse01G01750.0	WGD/segmental
Prh01G01760.0	singleton		Pso01G01760.0	WGD/segmental		Pse01G01760.0	WGD/segmental
Prh01G01770.0	dispersed		Pso01G01770.0	WGD/segmental		Pse01G01770.0	dispersed
Prh01G01780.0	dispersed		Pso01G01780.0	tandem		Pse01G01780.0	WGD/segmental
Prh01G01790.0	tandem		Pso01G01790.0	singleton		Pse01G01790.0	WGD/segmental
Prh01G01800.0	tandem		Pso01G01800.0	WGD/segmental		Pse01G01800.0	WGD/segmental
Prh01G01810.0	proximal		Pso01G01810.0	tandem		Pse01G01810.0	dispersed
Prh01G01820.0	dispersed		Pso01G01820.0	WGD/segmental		Pse01G01820.0	WGD/segmental
Prh01G01830.0	WGD/segmental		Pso01G01830.0	WGD/segmental		Pse01G01830.0	WGD/segmental
Prh01G01840.0	dispersed		Pso01G01840.0	dispersed		Pse01G01840.0	dispersed
Prh01G01850.0	proximal		Pso01G01850.0	dispersed		Pse01G01850.0	WGD/segmental
Prh01G01860.0	WGD/segmental		Pso01G01860.0	dispersed		Pse01G01860.0	tandem
Prh01G01870.0	dispersed		Pso01G01870.0	dispersed		Pse01G01870.0	tandem
Prh01G01880.0	WGD/segmental		Pso01G01880.0	WGD/segmental		Pse01G01880.0	dispersed
Prh01G01890.0	proximal		Pso01G01890.0	WGD/segmental		Pse01G01890.0	dispersed
Prh01G01900.0	proximal		Pso01G01900.0	WGD/segmental		Pse01G01900.0	WGD/segmental
Prh01G01910.0	proximal		Pso01G01910.0	singleton		Pse01G01910.0	WGD/segmental
Prh01G01920.0	proximal		Pso01G01920.0	dispersed		Pse01G01920.0	WGD/segmental
Prh01G01930.0	proximal		Pso01G01930.0	singleton		Pse01G01930.0	WGD/segmental
Prh01G01940.0	proximal		Pso01G01940.0	WGD/segmental		Pse01G01940.0	WGD/segmental
Prh01G01950.0	proximal		Pso01G01950.0	dispersed		Pse01G01950.0	WGD/segmental
Prh01G01960.0	dispersed		Pso01G01960.0	WGD/segmental		Pse01G01960.0	tandem
Prh01G01970.0	singleton		Pso01G01970.0	WGD/segmental		Pse01G01970.0	tandem
Prh01G01980.0	dispersed		Pso01G01980.0	proximal		Pse01G01980.0	WGD/segmental
Prh01G01990.0	dispersed		Pso01G01990.0	dispersed		Pse01G01990.0	WGD/segmental
Prh01G02000.0	proximal		Pso01G02000.0	WGD/segmental		Pse01G02000.0	WGD/segmental
Prh01G02010.0	proximal		Pso01G02010.0	proximal		Pse01G02010.0	dispersed
Prh01G02020.0	proximal		Pso01G02020.0	dispersed		Pse01G02020.0	WGD/segmental
Prh01G02030.0	WGD/segmental		Pso01G02030.0	dispersed		Pse01G02030.0	WGD/segmental
Prh01G02040.0	tandem		Pso01G02040.0	proximal		Pse01G02040.0	WGD/segmental
Prh01G02050.0	proximal		Pso01G02050.0	WGD/segmental		Pse01G02050.0	dispersed
Prh01G02060.0	dispersed		Pso01G02060.0	WGD/segmental		Pse01G02060.0	proximal
Prh01G02070.0	dispersed		Pso01G02070.0	dispersed		Pse01G02070.0	singleton
Prh01G02080.0	dispersed		Pso01G02080.0	tandem		Pse01G02080.0	WGD/segmental
Prh01G02090.0	tandem		Pso01G02090.0	tandem		Pse01G02090.0	WGD/segmental
Prh01G02100.0	tandem		Pso01G02100.0	WGD/segmental		Pse01G02100.0	WGD/segmental
Prh01G02110.0	singleton		Pso01G02110.0	singleton		Pse01G02110.0	dispersed
Prh01G02120.0	dispersed		Pso01G02120.0	proximal		Pse01G02120.0	WGD/segmental
Prh01G02130.0	dispersed		Pso01G02130.0	dispersed		Pse01G02130.0	dispersed
Prh01G02140.0	dispersed		Pso01G02140.0	WGD/segmental		Pse01G02140.0	dispersed
Prh01G02150.0	dispersed		Pso01G02150.0	WGD/segmental		Pse01G02150.0	dispersed
Prh01G02160.0	dispersed		Pso01G02160.0	dispersed		Pse01G02160.0	WGD/segmental
Prh01G02170.0	dispersed		Pso01G02170.0	WGD/segmental		Pse01G02170.0	WGD/segmental
Prh01G02180.0	dispersed		Pso01G02180.0	dispersed		Pse01G02180.0	dispersed
Prh01G02190.0	dispersed		Pso01G02190.0	tandem		Pse01G02190.0	dispersed
Prh01G02200.0	singleton		Pso01G02200.0	tandem		Pse01G02200.0	WGD/segmental
Prh01G02210.0	dispersed		Pso01G02210.0	dispersed		Pse01G02210.0	dispersed
Prh01G02220.0	proximal		Pso01G02220.0	dispersed		Pse01G02220.0	WGD/segmental
Prh01G02230.0	dispersed		Pso01G02230.0	proximal		Pse01G02230.0	WGD/segmental
Prh01G02240.0	proximal		Pso01G02240.0	WGD/segmental		Pse01G02240.0	WGD/segmental
Prh01G02250.0	dispersed		Pso01G02250.0	proximal		Pse01G02250.0	WGD/segmental
Prh01G02260.0	singleton		Pso01G02260.0	WGD/segmental		Pse01G02260.0	WGD/segmental
Prh01G02270.0	WGD/segmental		Pso01G02270.0	tandem		Pse01G02270.0	WGD/segmental
Prh01G02280.0	tandem		Pso01G02280.0	WGD/segmental		Pse01G02280.0	singleton
Prh01G02290.0	WGD/segmental		Pso01G02290.0	WGD/segmental		Pse01G02290.0	dispersed
Prh01G02300.0	dispersed		Pso01G02300.0	tandem		Pse01G02300.0	WGD/segmental
Prh01G02310.0	dispersed		Pso01G02310.0	WGD/segmental		Pse01G02310.0	tandem
Prh01G02320.0	tandem		Pso01G02320.0	dispersed		Pse01G02320.0	dispersed
Prh01G02330.0	tandem		Pso01G02330.0	WGD/segmental		Pse01G02330.0	WGD/segmental
Prh01G02340.0	dispersed		Pso01G02340.0	WGD/segmental		Pse01G02340.0	WGD/segmental
Prh01G02350.0	dispersed		Pso01G02350.0	WGD/segmental		Pse01G02350.0	proximal
Prh01G02360.0	singleton		Pso01G02360.0	dispersed		Pse01G02360.0	WGD/segmental
Prh01G02370.0	proximal		Pso01G02370.0	dispersed		Pse01G02370.0	WGD/segmental
Prh01G02380.0	dispersed		Pso01G02380.0	WGD/segmental		Pse01G02380.0	proximal
Prh01G02390.0	dispersed		Pso01G02390.0	dispersed		Pse01G02390.0	proximal
Prh01G02400.0	proximal		Pso01G02400.0	proximal		Pse01G02400.0	proximal
Prh01G02410.0	WGD/segmental		Pso01G02410.0	dispersed		Pse01G02410.0	proximal
Prh01G02420.0	dispersed		Pso01G02420.0	dispersed		Pse01G02420.0	proximal
Prh01G02430.0	proximal		Pso01G02430.0	dispersed		Pse01G02430.0	dispersed
Prh01G02440.0	tandem		Pso01G02440.0	WGD/segmental		Pse01G02440.0	WGD/segmental
Prh01G02450.0	tandem		Pso01G02450.0	proximal		Pse01G02450.0	WGD/segmental
Prh01G02460.0	WGD/segmental		Pso01G02460.0	tandem		Pse01G02460.0	proximal
Prh01G02470.0	WGD/segmental		Pso01G02470.0	tandem		Pse01G02470.0	WGD/segmental
Prh01G02480.0	tandem		Pso01G02480.0	dispersed		Pse01G02480.0	dispersed
Prh01G02490.0	tandem		Pso01G02490.0	WGD/segmental		Pse01G02490.0	WGD/segmental
Prh01G02500.0	WGD/segmental		Pso01G02500.0	dispersed		Pse01G02500.0	WGD/segmental
Prh01G02510.0	dispersed		Pso01G02510.0	proximal		Pse01G02510.0	WGD/segmental
Prh01G02520.0	proximal		Pso01G02520.0	proximal		Pse01G02520.0	WGD/segmental
Prh01G02530.0	WGD/segmental		Pso01G02530.0	WGD/segmental		Pse01G02530.0	WGD/segmental
Prh01G02540.0	WGD/segmental		Pso01G02540.0	WGD/segmental		Pse01G02540.0	WGD/segmental
Prh01G02550.0	WGD/segmental		Pso01G02550.0	dispersed		Pse01G02550.0	proximal
Prh01G02560.0	WGD/segmental		Pso01G02560.0	singleton		Pse01G02560.0	WGD/segmental
Prh01G02570.0	WGD/segmental		Pso01G02570.0	tandem		Pse01G02570.0	dispersed
Prh01G02580.0	WGD/segmental		Pso01G02580.0	tandem		Pse01G02580.0	dispersed
Prh01G02590.0	dispersed		Pso01G02590.0	tandem		Pse01G02590.0	WGD/segmental
Prh01G02600.0	WGD/segmental		Pso01G02600.0	singleton		Pse01G02600.0	WGD/segmental
Prh01G02610.0	tandem		Pso01G02610.0	WGD/segmental		Pse01G02610.0	WGD/segmental
Prh01G02620.0	dispersed		Pso01G02620.0	WGD/segmental		Pse01G02620.0	WGD/segmental
Prh01G02630.0	dispersed		Pso01G02630.0	WGD/segmental		Pse01G02630.0	WGD/segmental
Prh01G02640.0	proximal		Pso01G02640.0	proximal		Pse01G02640.0	WGD/segmental
Prh01G02650.0	dispersed		Pso01G02650.0	dispersed		Pse01G02650.0	WGD/segmental
Prh01G02660.0	dispersed		Pso01G02660.0	dispersed		Pse01G02660.0	WGD/segmental
Prh01G02670.0	proximal		Pso01G02670.0	WGD/segmental		Pse01G02670.0	WGD/segmental
Prh01G02680.0	dispersed		Pso01G02680.0	WGD/segmental		Pse01G02680.0	WGD/segmental
Prh01G02690.0	proximal		Pso01G02690.0	proximal		Pse01G02690.0	WGD/segmental
Prh01G02700.0	WGD/segmental		Pso01G02700.0	WGD/segmental		Pse01G02700.0	WGD/segmental
Prh01G02710.0	WGD/segmental		Pso01G02710.0	WGD/segmental		Pse01G02710.0	WGD/segmental
Prh01G02720.0	WGD/segmental		Pso01G02720.0	WGD/segmental		Pse01G02720.0	WGD/segmental
Prh01G02730.0	dispersed		Pso01G02730.0	WGD/segmental		Pse01G02730.0	WGD/segmental
Prh01G02740.0	WGD/segmental		Pso01G02740.0	dispersed		Pse01G02740.0	dispersed
Prh01G02750.0	WGD/segmental		Pso01G02750.0	WGD/segmental		Pse01G02750.0	WGD/segmental
Prh01G02760.0	WGD/segmental		Pso01G02760.0	WGD/segmental		Pse01G02760.0	WGD/segmental
Prh01G02770.0	dispersed		Pso01G02770.0	WGD/segmental		Pse01G02770.0	WGD/segmental
Prh01G02780.0	WGD/segmental		Pso01G02780.0	dispersed		Pse01G02780.0	WGD/segmental
Prh01G02790.0	WGD/segmental		Pso01G02790.0	dispersed		Pse01G02790.0	WGD/segmental
Prh01G02800.0	dispersed		Pso01G02800.0	WGD/segmental		Pse01G02800.0	WGD/segmental
Prh01G02810.0	proximal		Pso01G02810.0	dispersed		Pse01G02810.0	WGD/segmental
Prh01G02820.0	WGD/segmental		Pso01G02820.0	dispersed		Pse01G02820.0	dispersed
Prh01G02830.0	tandem		Pso01G02830.0	tandem		Pse01G02830.0	WGD/segmental
Prh01G02840.0	WGD/segmental		Pso01G02840.0	tandem		Pse01G02840.0	tandem
Prh01G02850.0	proximal		Pso01G02850.0	dispersed		Pse01G02850.0	tandem
Prh01G02860.0	tandem		Pso01G02860.0	WGD/segmental		Pse01G02860.0	WGD/segmental
Prh01G02870.0	tandem		Pso01G02870.0	WGD/segmental		Pse01G02870.0	WGD/segmental
Prh01G02880.0	tandem		Pso01G02880.0	dispersed		Pse01G02880.0	WGD/segmental
Prh01G02890.0	tandem		Pso01G02890.0	WGD/segmental		Pse01G02890.0	WGD/segmental
Prh01G02900.0	dispersed		Pso01G02900.0	WGD/segmental		Pse01G02900.0	dispersed
Prh01G02910.0	dispersed		Pso01G02910.0	WGD/segmental		Pse01G02910.0	WGD/segmental
Prh01G02920.0	dispersed		Pso01G02920.0	WGD/segmental		Pse01G02920.0	WGD/segmental
Prh01G02930.0	dispersed		Pso01G02930.0	tandem		Pse01G02930.0	WGD/segmental
Prh01G02940.0	dispersed		Pso01G02940.0	WGD/segmental		Pse01G02940.0	WGD/segmental
Prh01G02950.0	proximal		Pso01G02950.0	singleton		Pse01G02950.0	WGD/segmental
Prh01G02960.0	dispersed		Pso01G02960.0	WGD/segmental		Pse01G02960.0	WGD/segmental
Prh01G02970.0	proximal		Pso01G02970.0	proximal		Pse01G02970.0	WGD/segmental
Prh01G02980.0	dispersed		Pso01G02980.0	proximal		Pse01G02980.0	singleton
Prh01G02990.0	dispersed		Pso01G02990.0	WGD/segmental		Pse01G02990.0	WGD/segmental
Prh01G03000.0	dispersed		Pso01G03000.0	singleton		Pse01G03000.0	tandem
Prh01G03010.0	WGD/segmental		Pso01G03010.0	dispersed		Pse01G03010.0	proximal
Prh01G03020.0	tandem		Pso01G03020.0	WGD/segmental		Pse01G03020.0	WGD/segmental
Prh01G03030.0	dispersed		Pso01G03030.0	WGD/segmental		Pse01G03030.0	WGD/segmental
Prh01G03040.0	dispersed		Pso01G03040.0	singleton		Pse01G03040.0	WGD/segmental
Prh01G03050.0	dispersed		Pso01G03050.0	singleton		Pse01G03050.0	WGD/segmental
Prh01G03060.0	WGD/segmental		Pso01G03060.0	singleton		Pse01G03060.0	WGD/segmental
Prh01G03070.0	dispersed		Pso01G03070.0	dispersed		Pse01G03070.0	tandem
Prh01G03080.0	dispersed		Pso01G03080.0	proximal		Pse01G03080.0	singleton
Prh01G03090.0	dispersed		Pso01G03090.0	WGD/segmental		Pse01G03090.0	WGD/segmental
Prh01G03100.0	singleton		Pso01G03100.0	WGD/segmental		Pse01G03100.0	WGD/segmental
Prh01G03110.0	dispersed		Pso01G03110.0	WGD/segmental		Pse01G03110.0	tandem
Prh01G03120.0	tandem		Pso01G03120.0	tandem		Pse01G03120.0	WGD/segmental
Prh01G03130.0	tandem		Pso01G03130.0	WGD/segmental		Pse01G03130.0	dispersed
Prh01G03140.0	dispersed		Pso01G03140.0	tandem		Pse01G03140.0	WGD/segmental
Prh01G03150.0	proximal		Pso01G03150.0	tandem		Pse01G03150.0	tandem
Prh01G03160.0	tandem		Pso01G03160.0	WGD/segmental		Pse01G03160.0	WGD/segmental
Prh01G03170.0	tandem		Pso01G03170.0	tandem		Pse01G03170.0	dispersed
Prh01G03180.0	dispersed		Pso01G03180.0	tandem		Pse01G03180.0	dispersed
Prh01G03190.0	dispersed		Pso01G03190.0	singleton		Pse01G03190.0	WGD/segmental
Prh01G03200.0	dispersed		Pso01G03200.0	dispersed		Pse01G03200.0	WGD/segmental
Prh01G03210.0	singleton		Pso01G03210.0	dispersed		Pse01G03210.0	dispersed
Prh01G03220.0	dispersed		Pso01G03220.0	dispersed		Pse01G03220.0	WGD/segmental
Prh01G03230.0	dispersed		Pso01G03230.0	dispersed		Pse01G03230.0	WGD/segmental
Prh01G03240.0	dispersed		Pso01G03240.0	WGD/segmental		Pse01G03240.0	WGD/segmental
Prh01G03250.0	proximal		Pso01G03250.0	WGD/segmental		Pse01G03250.0	WGD/segmental
Prh01G03260.0	proximal		Pso01G03260.0	WGD/segmental		Pse01G03260.0	WGD/segmental
Prh01G03270.0	dispersed		Pso01G03270.0	WGD/segmental		Pse01G03270.0	WGD/segmental
Prh01G03280.0	proximal		Pso01G03280.0	dispersed		Pse01G03280.0	dispersed
Prh01G03290.0	proximal		Pso01G03290.0	WGD/segmental		Pse01G03290.0	proximal
Prh01G03300.0	WGD/segmental		Pso01G03300.0	dispersed		Pse01G03300.0	WGD/segmental
Prh01G03310.0	dispersed		Pso01G03310.0	WGD/segmental		Pse01G03310.0	WGD/segmental
Prh01G03320.0	dispersed		Pso01G03320.0	singleton		Pse01G03320.0	dispersed
Prh01G03330.0	proximal		Pso01G03330.0	WGD/segmental		Pse01G03330.0	dispersed
Prh01G03340.0	WGD/segmental		Pso01G03340.0	singleton		Pse01G03340.0	WGD/segmental
Prh01G03350.0	tandem		Pso01G03350.0	tandem		Pse01G03350.0	tandem
Prh01G03360.0	tandem		Pso01G03360.0	tandem		Pse01G03360.0	WGD/segmental
Prh01G03370.0	singleton		Pso01G03370.0	tandem		Pse01G03370.0	WGD/segmental
Prh01G03380.0	WGD/segmental		Pso01G03380.0	dispersed		Pse01G03380.0	singleton
Prh01G03390.0	dispersed		Pso01G03390.0	WGD/segmental		Pse01G03390.0	WGD/segmental
Prh01G03400.0	dispersed		Pso01G03400.0	WGD/segmental		Pse01G03400.0	dispersed
Prh01G03410.0	tandem		Pso01G03410.0	WGD/segmental		Pse01G03410.0	WGD/segmental
Prh01G03420.0	tandem		Pso01G03420.0	singleton		Pse01G03420.0	WGD/segmental
Prh01G03430.0	proximal		Pso01G03430.0	WGD/segmental		Pse01G03430.0	WGD/segmental
Prh01G03440.0	dispersed		Pso01G03440.0	WGD/segmental		Pse01G03440.0	dispersed
Prh01G03450.0	proximal		Pso01G03450.0	dispersed		Pse01G03450.0	dispersed
Prh01G03460.0	dispersed		Pso01G03460.0	WGD/segmental		Pse01G03460.0	singleton
Prh01G03470.0	dispersed		Pso01G03470.0	WGD/segmental		Pse01G03470.0	WGD/segmental
Prh01G03480.0	proximal		Pso01G03480.0	WGD/segmental		Pse01G03480.0	WGD/segmental
Prh01G03490.0	tandem		Pso01G03490.0	WGD/segmental		Pse01G03490.0	WGD/segmental
Prh01G03500.0	tandem		Pso01G03500.0	dispersed		Pse01G03500.0	dispersed
Prh01G03510.0	tandem		Pso01G03510.0	WGD/segmental		Pse01G03510.0	WGD/segmental
Prh01G03520.0	tandem		Pso01G03520.0	WGD/segmental		Pse01G03520.0	WGD/segmental
Prh01G03530.0	tandem		Pso01G03530.0	tandem		Pse01G03530.0	WGD/segmental
Prh01G03540.0	WGD/segmental		Pso01G03540.0	WGD/segmental		Pse01G03540.0	WGD/segmental
Prh01G03550.0	dispersed		Pso01G03550.0	dispersed		Pse01G03550.0	dispersed
Prh01G03560.0	tandem		Pso01G03560.0	dispersed		Pse01G03560.0	WGD/segmental
Prh01G03570.0	tandem		Pso01G03570.0	WGD/segmental		Pse01G03570.0	WGD/segmental
Prh01G03580.0	singleton		Pso01G03580.0	singleton		Pse01G03580.0	WGD/segmental
Prh01G03590.0	WGD/segmental		Pso01G03590.0	singleton		Pse01G03590.0	WGD/segmental
Prh01G03600.0	singleton		Pso01G03600.0	dispersed		Pse01G03600.0	WGD/segmental
Prh01G03610.0	WGD/segmental		Pso01G03610.0	dispersed		Pse01G03610.0	dispersed
Prh01G03620.0	WGD/segmental		Pso01G03620.0	singleton		Pse01G03620.0	WGD/segmental
Prh01G03630.0	WGD/segmental		Pso01G03630.0	dispersed		Pse01G03630.0	proximal
Prh01G03640.0	dispersed		Pso01G03640.0	WGD/segmental		Pse01G03640.0	WGD/segmental
Prh01G03650.0	dispersed		Pso01G03650.0	WGD/segmental		Pse01G03650.0	WGD/segmental
Prh01G03660.0	dispersed		Pso01G03660.0	tandem		Pse01G03660.0	WGD/segmental
Prh01G03670.0	dispersed		Pso01G03670.0	tandem		Pse01G03670.0	WGD/segmental
Prh01G03680.0	dispersed		Pso01G03680.0	proximal		Pse01G03680.0	WGD/segmental
Prh01G03690.0	dispersed		Pso01G03690.0	dispersed		Pse01G03690.0	WGD/segmental
Prh01G03700.0	dispersed		Pso01G03700.0	proximal		Pse01G03700.0	WGD/segmental
Prh01G03710.0	WGD/segmental		Pso01G03710.0	tandem		Pse01G03710.0	WGD/segmental
Prh01G03720.0	singleton		Pso01G03720.0	tandem		Pse01G03720.0	WGD/segmental
Prh01G03730.0	WGD/segmental		Pso01G03730.0	tandem		Pse01G03730.0	WGD/segmental
Prh01G03740.0	WGD/segmental		Pso01G03740.0	dispersed		Pse01G03740.0	WGD/segmental
Prh01G03750.0	WGD/segmental		Pso01G03750.0	dispersed		Pse01G03750.0	WGD/segmental
Prh01G03760.0	proximal		Pso01G03760.0	dispersed		Pse01G03760.0	WGD/segmental
Prh01G03770.0	WGD/segmental		Pso01G03770.0	dispersed		Pse01G03770.0	proximal
Prh01G03780.0	WGD/segmental		Pso01G03780.0	singleton		Pse01G03780.0	WGD/segmental
Prh01G03790.0	dispersed		Pso01G03790.0	dispersed		Pse01G03790.0	WGD/segmental
Prh01G03800.0	WGD/segmental		Pso01G03800.0	singleton		Pse01G03800.0	WGD/segmental
Prh01G03810.0	dispersed		Pso01G03810.0	dispersed		Pse01G03810.0	WGD/segmental
Prh01G03820.0	dispersed		Pso01G03820.0	dispersed		Pse01G03820.0	singleton
Prh01G03830.0	dispersed		Pso01G03830.0	dispersed		Pse01G03830.0	proximal
Prh01G03840.0	singleton		Pso01G03840.0	singleton		Pse01G03840.0	WGD/segmental
Prh01G03850.0	proximal		Pso01G03850.0	WGD/segmental		Pse01G03850.0	WGD/segmental
Prh01G03860.0	dispersed		Pso01G03860.0	proximal		Pse01G03860.0	dispersed
Prh01G03870.0	dispersed		Pso01G03870.0	WGD/segmental		Pse01G03870.0	WGD/segmental
Prh01G03880.0	WGD/segmental		Pso01G03880.0	dispersed		Pse01G03880.0	WGD/segmental
Prh01G03890.0	WGD/segmental		Pso01G03890.0	tandem		Pse01G03890.0	WGD/segmental
Prh01G03900.0	WGD/segmental		Pso01G03900.0	tandem		Pse01G03900.0	WGD/segmental
Prh01G03910.0	tandem		Pso01G03910.0	tandem		Pse01G03910.0	dispersed
Prh01G03920.0	tandem		Pso01G03920.0	singleton		Pse01G03920.0	WGD/segmental
Prh01G03930.0	tandem		Pso01G03930.0	WGD/segmental		Pse01G03930.0	WGD/segmental
Prh01G03940.0	tandem		Pso01G03940.0	proximal		Pse01G03940.0	WGD/segmental
Prh01G03950.0	dispersed		Pso01G03950.0	singleton		Pse01G03950.0	WGD/segmental
Prh01G03960.0	singleton		Pso01G03960.0	tandem		Pse01G03960.0	WGD/segmental
Prh01G03970.0	dispersed		Pso01G03970.0	tandem		Pse01G03970.0	WGD/segmental
Prh01G03980.0	singleton		Pso01G03980.0	tandem		Pse01G03980.0	WGD/segmental
Prh01G03990.0	WGD/segmental		Pso01G03990.0	proximal		Pse01G03990.0	WGD/segmental
Prh01G04000.0	WGD/segmental		Pso01G04000.0	WGD/segmental		Pse01G04000.0	WGD/segmental
Prh01G04010.0	WGD/segmental		Pso01G04010.0	singleton		Pse01G04010.0	WGD/segmental
Prh01G04020.0	WGD/segmental		Pso01G04020.0	dispersed		Pse01G04020.0	dispersed
Prh01G04030.0	tandem		Pso01G04030.0	WGD/segmental		Pse01G04030.0	WGD/segmental
Prh01G04040.0	tandem		Pso01G04040.0	WGD/segmental		Pse01G04040.0	WGD/segmental
Prh01G04050.0	WGD/segmental		Pso01G04050.0	singleton		Pse01G04050.0	WGD/segmental
Prh01G04060.0	tandem		Pso01G04060.0	proximal		Pse01G04060.0	dispersed
Prh01G04070.0	WGD/segmental		Pso01G04070.0	dispersed		Pse01G04070.0	WGD/segmental
Prh01G04080.0	proximal		Pso01G04080.0	dispersed		Pse01G04080.0	WGD/segmental
Prh01G04090.0	WGD/segmental		Pso01G04090.0	dispersed		Pse01G04090.0	WGD/segmental
Prh01G04100.0	WGD/segmental		Pso01G04100.0	singleton		Pse01G04100.0	dispersed
Prh01G04110.0	proximal		Pso01G04110.0	WGD/segmental		Pse01G04110.0	WGD/segmental
Prh01G04120.0	proximal		Pso01G04120.0	singleton		Pse01G04120.0	WGD/segmental
Prh01G04130.0	dispersed		Pso01G04130.0	proximal		Pse01G04130.0	WGD/segmental
Prh01G04140.0	dispersed		Pso01G04140.0	dispersed		Pse01G04140.0	dispersed
Prh01G04150.0	dispersed		Pso01G04150.0	dispersed		Pse01G04150.0	WGD/segmental
Prh01G04160.0	dispersed		Pso01G04160.0	WGD/segmental		Pse01G04160.0	WGD/segmental
Prh01G04170.0	dispersed		Pso01G04170.0	WGD/segmental		Pse01G04170.0	dispersed
Prh01G04180.0	WGD/segmental		Pso01G04180.0	tandem		Pse01G04180.0	WGD/segmental
Prh01G04190.0	proximal		Pso01G04190.0	tandem		Pse01G04190.0	dispersed
Prh01G04200.0	WGD/segmental		Pso01G04200.0	WGD/segmental		Pse01G04200.0	dispersed
Prh01G04210.0	WGD/segmental		Pso01G04210.0	WGD/segmental		Pse01G04210.0	dispersed
Prh01G04220.0	dispersed		Pso01G04220.0	dispersed		Pse01G04220.0	proximal
Prh01G04230.0	WGD/segmental		Pso01G04230.0	WGD/segmental		Pse01G04230.0	dispersed
Prh01G04240.0	tandem		Pso01G04240.0	WGD/segmental		Pse01G04240.0	proximal
Prh01G04250.0	WGD/segmental		Pso01G04250.0	tandem		Pse01G04250.0	WGD/segmental
Prh01G04260.0	WGD/segmental		Pso01G04260.0	tandem		Pse01G04260.0	WGD/segmental
Prh01G04270.0	WGD/segmental		Pso01G04270.0	tandem		Pse01G04270.0	WGD/segmental
Prh01G04280.0	WGD/segmental		Pso01G04280.0	WGD/segmental		Pse01G04280.0	dispersed
Prh01G04290.0	dispersed		Pso01G04290.0	dispersed		Pse01G04290.0	dispersed
Prh01G04300.0	dispersed		Pso01G04300.0	dispersed		Pse01G04300.0	WGD/segmental
Prh01G04310.0	dispersed		Pso01G04310.0	WGD/segmental		Pse01G04310.0	WGD/segmental
Prh01G04320.0	dispersed		Pso01G04320.0	WGD/segmental		Pse01G04320.0	dispersed
Prh01G04330.0	WGD/segmental		Pso01G04330.0	WGD/segmental		Pse01G04330.0	WGD/segmental
Prh01G04340.0	dispersed		Pso01G04340.0	WGD/segmental		Pse01G04340.0	WGD/segmental
Prh01G04350.0	WGD/segmental		Pso01G04350.0	tandem		Pse01G04350.0	WGD/segmental
Prh01G04360.0	dispersed		Pso01G04360.0	dispersed		Pse01G04360.0	WGD/segmental
Prh01G04370.0	WGD/segmental		Pso01G04370.0	dispersed		Pse01G04370.0	WGD/segmental
Prh01G04380.0	dispersed		Pso01G04380.0	proximal		Pse01G04380.0	WGD/segmental
Prh01G04390.0	WGD/segmental		Pso01G04390.0	dispersed		Pse01G04390.0	tandem
Prh01G04400.0	dispersed		Pso01G04400.0	dispersed		Pse01G04400.0	WGD/segmental
Prh01G04410.0	dispersed		Pso01G04410.0	dispersed		Pse01G04410.0	WGD/segmental
Prh01G04420.0	dispersed		Pso01G04420.0	proximal		Pse01G04420.0	dispersed
Prh01G04430.0	dispersed		Pso01G04430.0	WGD/segmental		Pse01G04430.0	WGD/segmental
Prh01G04440.0	proximal		Pso01G04440.0	WGD/segmental		Pse01G04440.0	WGD/segmental
Prh01G04450.0	WGD/segmental		Pso01G04450.0	dispersed		Pse01G04450.0	WGD/segmental
Prh01G04460.0	dispersed		Pso01G04460.0	WGD/segmental		Pse01G04460.0	tandem
Prh01G04470.0	WGD/segmental		Pso01G04470.0	dispersed		Pse01G04470.0	WGD/segmental
Prh01G04480.0	proximal		Pso01G04480.0	dispersed		Pse01G04480.0	WGD/segmental
Prh01G04490.0	dispersed		Pso01G04490.0	WGD/segmental		Pse01G04490.0	WGD/segmental
Prh01G04500.0	dispersed		Pso01G04500.0	WGD/segmental		Pse01G04500.0	dispersed
Prh01G04510.0	singleton		Pso01G04510.0	tandem		Pse01G04510.0	dispersed
Prh01G04520.0	dispersed		Pso01G04520.0	WGD/segmental		Pse01G04520.0	dispersed
Prh01G04530.0	dispersed		Pso01G04530.0	dispersed		Pse01G04530.0	WGD/segmental
Prh01G04540.0	dispersed		Pso01G04540.0	dispersed		Pse01G04540.0	WGD/segmental
Prh01G04550.0	dispersed		Pso01G04550.0	dispersed		Pse01G04550.0	WGD/segmental
Prh01G04560.0	dispersed		Pso01G04560.0	dispersed		Pse01G04560.0	dispersed
Prh01G04570.0	dispersed		Pso01G04570.0	WGD/segmental		Pse01G04570.0	proximal
Prh01G04580.0	dispersed		Pso01G04580.0	dispersed		Pse01G04580.0	dispersed
Prh01G04590.0	dispersed		Pso01G04590.0	tandem		Pse01G04590.0	dispersed
Prh01G04600.0	tandem		Pso01G04600.0	tandem		Pse01G04600.0	dispersed
Prh01G04610.0	tandem		Pso01G04610.0	WGD/segmental		Pse01G04610.0	WGD/segmental
Prh01G04620.0	proximal		Pso01G04620.0	tandem		Pse01G04620.0	WGD/segmental
Prh01G04630.0	tandem		Pso01G04630.0	tandem		Pse01G04630.0	WGD/segmental
Prh01G04640.0	tandem		Pso01G04640.0	dispersed		Pse01G04640.0	dispersed
Prh01G04650.0	proximal		Pso01G04650.0	dispersed		Pse01G04650.0	WGD/segmental
Prh01G04660.0	proximal		Pso01G04660.0	singleton		Pse01G04660.0	WGD/segmental
Prh01G04670.0	dispersed		Pso01G04670.0	WGD/segmental		Pse01G04670.0	WGD/segmental
Prh01G04680.0	dispersed		Pso01G04680.0	dispersed		Pse01G04680.0	dispersed
Prh01G04690.0	proximal		Pso01G04690.0	proximal		Pse01G04690.0	WGD/segmental
Prh01G04700.0	dispersed		Pso01G04700.0	tandem		Pse01G04700.0	dispersed
Prh01G04710.0	proximal		Pso01G04710.0	tandem		Pse01G04710.0	WGD/segmental
Prh01G04720.0	dispersed		Pso01G04720.0	tandem		Pse01G04720.0	WGD/segmental
Prh01G04730.0	dispersed		Pso01G04730.0	dispersed		Pse01G04730.0	WGD/segmental
Prh01G04740.0	singleton		Pso01G04740.0	WGD/segmental		Pse01G04740.0	WGD/segmental
Prh01G04750.0	singleton		Pso01G04750.0	WGD/segmental		Pse01G04750.0	WGD/segmental
Prh01G04760.0	dispersed		Pso01G04760.0	WGD/segmental		Pse01G04760.0	dispersed
Prh01G04770.0	dispersed		Pso01G04770.0	tandem		Pse01G04770.0	dispersed
Prh01G04780.0	dispersed		Pso01G04780.0	WGD/segmental		Pse01G04780.0	WGD/segmental
Prh01G04790.0	dispersed		Pso01G04790.0	proximal		Pse01G04790.0	tandem
Prh01G04800.0	dispersed		Pso01G04800.0	WGD/segmental		Pse01G04800.0	WGD/segmental
Prh01G04810.0	dispersed		Pso01G04810.0	singleton		Pse01G04810.0	WGD/segmental
Prh01G04820.0	dispersed		Pso01G04820.0	WGD/segmental		Pse01G04820.0	WGD/segmental
Prh01G04830.0	dispersed		Pso01G04830.0	WGD/segmental		Pse01G04830.0	WGD/segmental
Prh01G04840.0	dispersed		Pso01G04840.0	WGD/segmental		Pse01G04840.0	proximal
Prh01G04850.0	dispersed		Pso01G04850.0	dispersed		Pse01G04850.0	WGD/segmental
Prh01G04860.0	singleton		Pso01G04860.0	proximal		Pse01G04860.0	WGD/segmental
Prh01G04870.0	dispersed		Pso01G04870.0	WGD/segmental		Pse01G04870.0	dispersed
Prh01G04880.0	dispersed		Pso01G04880.0	dispersed		Pse01G04880.0	WGD/segmental
Prh01G04890.0	dispersed		Pso01G04890.0	WGD/segmental		Pse01G04890.0	dispersed
Prh01G04900.0	dispersed		Pso01G04900.0	tandem		Pse01G04900.0	WGD/segmental
Prh01G04910.0	tandem		Pso01G04910.0	WGD/segmental		Pse01G04910.0	WGD/segmental
Prh01G04920.0	tandem		Pso01G04920.0	WGD/segmental		Pse01G04920.0	WGD/segmental
Prh01G04930.0	dispersed		Pso01G04930.0	tandem		Pse01G04930.0	WGD/segmental
Prh01G04940.0	dispersed		Pso01G04940.0	WGD/segmental		Pse01G04940.0	proximal
Prh01G04950.0	dispersed		Pso01G04950.0	WGD/segmental		Pse01G04950.0	WGD/segmental
Prh01G04960.0	dispersed		Pso01G04960.0	WGD/segmental		Pse01G04960.0	dispersed
Prh01G04970.0	dispersed		Pso01G04970.0	WGD/segmental		Pse01G04970.0	dispersed
Prh01G04980.0	dispersed		Pso01G04980.0	WGD/segmental		Pse01G04980.0	WGD/segmental
Prh01G04990.0	singleton		Pso01G04990.0	WGD/segmental		Pse01G04990.0	WGD/segmental
Prh01G05000.0	tandem		Pso01G05000.0	WGD/segmental		Pse01G05000.0	WGD/segmental
Prh01G05010.0	tandem		Pso01G05010.0	tandem		Pse01G05010.0	WGD/segmental
Prh01G05020.0	dispersed		Pso01G05020.0	proximal		Pse01G05020.0	WGD/segmental
Prh01G05030.0	dispersed		Pso01G05030.0	WGD/segmental		Pse01G05030.0	proximal
Prh01G05040.0	dispersed		Pso01G05040.0	WGD/segmental		Pse01G05040.0	proximal
Prh01G05050.0	dispersed		Pso01G05050.0	singleton		Pse01G05050.0	dispersed
Prh01G05060.0	dispersed		Pso01G05060.0	WGD/segmental		Pse01G05060.0	proximal
Prh01G05070.0	dispersed		Pso01G05070.0	proximal		Pse01G05070.0	proximal
Prh01G05080.0	singleton		Pso01G05080.0	WGD/segmental		Pse01G05080.0	proximal
Prh01G05090.0	proximal		Pso01G05090.0	tandem		Pse01G05090.0	WGD/segmental
Prh01G05100.0	proximal		Pso01G05100.0	proximal		Pse01G05100.0	dispersed
Prh01G05110.0	dispersed		Pso01G05110.0	dispersed		Pse01G05110.0	WGD/segmental
Prh01G05120.0	proximal		Pso01G05120.0	proximal		Pse01G05120.0	WGD/segmental
Prh01G05130.0	dispersed		Pso01G05130.0	dispersed		Pse01G05130.0	tandem
Prh01G05140.0	singleton		Pso01G05140.0	dispersed		Pse01G05140.0	dispersed
Prh01G05150.0	tandem		Pso01G05150.0	singleton		Pse01G05150.0	proximal
Prh01G05160.0	tandem		Pso01G05160.0	dispersed		Pse01G05160.0	tandem
Prh01G05170.0	dispersed		Pso01G05170.0	dispersed		Pse01G05170.0	tandem
Prh01G05180.0	dispersed		Pso01G05180.0	dispersed		Pse01G05180.0	dispersed
Prh01G05190.0	proximal		Pso01G05190.0	WGD/segmental		Pse01G05190.0	WGD/segmental
Prh01G05200.0	dispersed		Pso01G05200.0	tandem		Pse01G05200.0	WGD/segmental
Prh01G05210.0	dispersed		Pso01G05210.0	proximal		Pse01G05210.0	WGD/segmental
Prh01G05220.0	singleton		Pso01G05220.0	dispersed		Pse01G05220.0	dispersed
Prh01G05230.0	proximal		Pso01G05230.0	proximal		Pse01G05230.0	proximal
Prh01G05240.0	tandem		Pso01G05240.0	dispersed		Pse01G05240.0	WGD/segmental
Prh01G05250.0	tandem		Pso01G05250.0	dispersed		Pse01G05250.0	proximal
Prh01G05260.0	tandem		Pso01G05260.0	dispersed		Pse01G05260.0	proximal
Prh01G05270.0	tandem		Pso01G05270.0	WGD/segmental		Pse01G05270.0	dispersed
Prh01G05280.0	dispersed		Pso01G05280.0	WGD/segmental		Pse01G05280.0	singleton
Prh01G05290.0	proximal		Pso01G05290.0	WGD/segmental		Pse01G05290.0	dispersed
Prh01G05300.0	tandem		Pso01G05300.0	tandem		Pse01G05300.0	dispersed
Prh01G05310.0	tandem		Pso01G05310.0	WGD/segmental		Pse01G05310.0	dispersed
Prh01G05320.0	tandem		Pso01G05320.0	WGD/segmental		Pse01G05320.0	WGD/segmental
Prh01G05330.0	tandem		Pso01G05330.0	singleton		Pse01G05330.0	WGD/segmental
Prh01G05340.0	dispersed		Pso01G05340.0	dispersed		Pse01G05340.0	dispersed
Prh01G05350.0	tandem		Pso01G05350.0	WGD/segmental		Pse01G05350.0	dispersed
Prh01G05360.0	tandem		Pso01G05360.0	WGD/segmental		Pse01G05360.0	WGD/segmental
Prh01G05370.0	tandem		Pso01G05370.0	WGD/segmental		Pse01G05370.0	WGD/segmental
Prh01G05380.0	tandem		Pso01G05380.0	tandem		Pse01G05380.0	WGD/segmental
Prh01G05390.0	dispersed		Pso01G05390.0	WGD/segmental		Pse01G05390.0	WGD/segmental
Prh01G05400.0	dispersed		Pso01G05400.0	WGD/segmental		Pse01G05400.0	dispersed
Prh01G05410.0	dispersed		Pso01G05410.0	WGD/segmental		Pse01G05410.0	WGD/segmental
Prh01G05420.0	dispersed		Pso01G05420.0	proximal		Pse01G05420.0	WGD/segmental
Prh01G05430.0	dispersed		Pso01G05430.0	WGD/segmental		Pse01G05430.0	WGD/segmental
Prh01G05440.0	singleton		Pso01G05440.0	WGD/segmental		Pse01G05440.0	WGD/segmental
Prh01G05450.0	dispersed		Pso01G05450.0	proximal		Pse01G05450.0	dispersed
Prh01G05460.0	dispersed		Pso01G05460.0	WGD/segmental		Pse01G05460.0	WGD/segmental
Prh01G05470.0	dispersed		Pso01G05470.0	dispersed		Pse01G05470.0	dispersed
Prh01G05480.0	proximal		Pso01G05480.0	dispersed		Pse01G05480.0	dispersed
Prh01G05490.0	proximal		Pso01G05490.0	dispersed		Pse01G05490.0	singleton
Prh01G05500.0	tandem		Pso01G05500.0	tandem		Pse01G05500.0	dispersed
Prh01G05510.0	tandem		Pso01G05510.0	tandem		Pse01G05510.0	singleton
Prh01G05520.0	tandem		Pso01G05520.0	WGD/segmental		Pse01G05520.0	dispersed
Prh01G05530.0	tandem		Pso01G05530.0	dispersed		Pse01G05530.0	WGD/segmental
Prh01G05540.0	tandem		Pso01G05540.0	WGD/segmental		Pse01G05540.0	WGD/segmental
Prh01G05550.0	tandem		Pso01G05550.0	singleton		Pse01G05550.0	dispersed
Prh01G05560.0	tandem		Pso01G05560.0	tandem		Pse01G05560.0	WGD/segmental
Prh01G05570.0	tandem		Pso01G05570.0	tandem		Pse01G05570.0	WGD/segmental
Prh01G05580.0	dispersed		Pso01G05580.0	dispersed		Pse01G05580.0	tandem
Prh01G05590.0	tandem		Pso01G05590.0	dispersed		Pse01G05590.0	dispersed
Prh01G05600.0	tandem		Pso01G05600.0	WGD/segmental		Pse01G05600.0	dispersed
Prh01G05610.0	tandem		Pso01G05610.0	WGD/segmental		Pse01G05610.0	dispersed
Prh01G05620.0	tandem		Pso01G05620.0	WGD/segmental		Pse01G05620.0	WGD/segmental
Prh01G05630.0	dispersed		Pso01G05630.0	proximal		Pse01G05630.0	WGD/segmental
Prh01G05640.0	singleton		Pso01G05640.0	WGD/segmental		Pse01G05640.0	dispersed
Prh01G05650.0	dispersed		Pso01G05650.0	WGD/segmental		Pse01G05650.0	dispersed
Prh01G05660.0	singleton		Pso01G05660.0	proximal		Pse01G05660.0	WGD/segmental
Prh01G05670.0	tandem		Pso01G05670.0	proximal		Pse01G05670.0	WGD/segmental
Prh01G05680.0	tandem		Pso01G05680.0	WGD/segmental		Pse01G05680.0	WGD/segmental
Prh01G05690.0	tandem		Pso01G05690.0	WGD/segmental		Pse01G05690.0	dispersed
Prh01G05700.0	dispersed		Pso01G05700.0	proximal		Pse01G05700.0	WGD/segmental
Prh01G05710.0	dispersed		Pso01G05710.0	WGD/segmental		Pse01G05710.0	dispersed
Prh01G05720.0	dispersed		Pso01G05720.0	singleton		Pse01G05720.0	dispersed
Prh01G05730.0	dispersed		Pso01G05730.0	dispersed		Pse01G05730.0	WGD/segmental
Prh01G05740.0	dispersed		Pso01G05740.0	dispersed		Pse01G05740.0	WGD/segmental
Prh01G05750.0	dispersed		Pso01G05750.0	dispersed		Pse01G05750.0	WGD/segmental
Prh01G05760.0	dispersed		Pso01G05760.0	WGD/segmental		Pse01G05760.0	WGD/segmental
Prh01G05770.0	dispersed		Pso01G05770.0	WGD/segmental		Pse01G05770.0	dispersed
Prh01G05780.0	dispersed		Pso01G05780.0	WGD/segmental		Pse01G05780.0	WGD/segmental
Prh01G05790.0	proximal		Pso01G05790.0	dispersed		Pse01G05790.0	WGD/segmental
Prh01G05800.0	dispersed		Pso01G05800.0	dispersed		Pse01G05800.0	proximal
Prh01G05810.0	proximal		Pso01G05810.0	dispersed		Pse01G05810.0	WGD/segmental
Prh01G05820.0	tandem		Pso01G05820.0	dispersed		Pse01G05820.0	dispersed
Prh01G05830.0	tandem		Pso01G05830.0	WGD/segmental		Pse01G05830.0	WGD/segmental
Prh01G05840.0	dispersed		Pso01G05840.0	dispersed		Pse01G05840.0	WGD/segmental
Prh01G05850.0	dispersed		Pso01G05850.0	dispersed		Pse01G05850.0	WGD/segmental
Prh01G05860.0	singleton		Pso01G05860.0	WGD/segmental		Pse01G05860.0	WGD/segmental
Prh01G05870.0	dispersed		Pso01G05870.0	dispersed		Pse01G05870.0	WGD/segmental
Prh01G05880.0	dispersed		Pso01G05880.0	tandem		Pse01G05880.0	WGD/segmental
Prh01G05890.0	dispersed		Pso01G05890.0	tandem		Pse01G05890.0	dispersed
Prh01G05900.0	singleton		Pso01G05900.0	tandem		Pse01G05900.0	WGD/segmental
Prh01G05910.0	singleton		Pso01G05910.0	tandem		Pse01G05910.0	tandem
Prh01G05920.0	dispersed		Pso01G05920.0	tandem		Pse01G05920.0	WGD/segmental
Prh01G05930.0	dispersed		Pso01G05930.0	proximal		Pse01G05930.0	WGD/segmental
Prh01G05940.0	tandem		Pso01G05940.0	dispersed		Pse01G05940.0	WGD/segmental
Prh01G05950.0	tandem		Pso01G05950.0	proximal		Pse01G05950.0	WGD/segmental
Prh01G05960.0	dispersed		Pso01G05960.0	dispersed		Pse01G05960.0	WGD/segmental
Prh01G05970.0	dispersed		Pso01G05970.0	proximal		Pse01G05970.0	dispersed
Prh01G05980.0	dispersed		Pso01G05980.0	dispersed		Pse01G05980.0	proximal
Prh01G05990.0	singleton		Pso01G05990.0	proximal		Pse01G05990.0	WGD/segmental
Prh01G06000.0	dispersed		Pso01G06000.0	proximal		Pse01G06000.0	WGD/segmental
Prh01G06010.0	dispersed		Pso01G06010.0	WGD/segmental		Pse01G06010.0	WGD/segmental
Prh01G06020.0	singleton		Pso01G06020.0	proximal		Pse01G06020.0	tandem
Prh01G06030.0	dispersed		Pso01G06030.0	proximal		Pse01G06030.0	WGD/segmental
Prh01G06040.0	dispersed		Pso01G06040.0	proximal		Pse01G06040.0	dispersed
Prh01G06050.0	dispersed		Pso01G06050.0	dispersed		Pse01G06050.0	WGD/segmental
Prh01G06060.0	dispersed		Pso01G06060.0	dispersed		Pse01G06060.0	WGD/segmental
Prh01G06070.0	singleton		Pso01G06070.0	singleton		Pse01G06070.0	dispersed
Prh01G06080.0	singleton		Pso01G06080.0	proximal		Pse01G06080.0	singleton
Prh01G06090.0	dispersed		Pso01G06090.0	WGD/segmental		Pse01G06090.0	dispersed
Prh01G06100.0	dispersed		Pso01G06100.0	tandem		Pse01G06100.0	dispersed
Prh01G06110.0	dispersed		Pso01G06110.0	tandem		Pse01G06110.0	WGD/segmental
Prh01G06120.0	dispersed		Pso01G06120.0	dispersed		Pse01G06120.0	dispersed
Prh01G06130.0	dispersed		Pso01G06130.0	dispersed		Pse01G06130.0	WGD/segmental
Prh01G06140.0	dispersed		Pso01G06140.0	WGD/segmental		Pse01G06140.0	WGD/segmental
Prh01G06150.0	singleton		Pso01G06150.0	tandem		Pse01G06150.0	tandem
Prh01G06160.0	singleton		Pso01G06160.0	WGD/segmental		Pse01G06160.0	WGD/segmental
Prh01G06170.0	dispersed		Pso01G06170.0	dispersed		Pse01G06170.0	dispersed
Prh01G06180.0	dispersed		Pso01G06180.0	WGD/segmental		Pse01G06180.0	WGD/segmental
Prh01G06190.0	dispersed		Pso01G06190.0	WGD/segmental		Pse01G06190.0	WGD/segmental
Prh01G06200.0	dispersed		Pso01G06200.0	WGD/segmental		Pse01G06200.0	WGD/segmental
Prh01G06210.0	dispersed		Pso01G06210.0	WGD/segmental		Pse01G06210.0	proximal
Prh01G06220.0	dispersed		Pso01G06220.0	WGD/segmental		Pse01G06220.0	WGD/segmental
Prh01G06230.0	dispersed		Pso01G06230.0	dispersed		Pse01G06230.0	WGD/segmental
Prh01G06240.0	dispersed		Pso01G06240.0	WGD/segmental		Pse01G06240.0	WGD/segmental
Prh01G06250.0	dispersed		Pso01G06250.0	WGD/segmental		Pse01G06250.0	dispersed
Prh01G06260.0	dispersed		Pso01G06260.0	WGD/segmental		Pse01G06260.0	dispersed
Prh01G06270.0	dispersed		Pso01G06270.0	WGD/segmental		Pse01G06270.0	WGD/segmental
Prh01G06280.0	singleton		Pso01G06280.0	WGD/segmental		Pse01G06280.0	dispersed
Prh01G06290.0	dispersed		Pso01G06290.0	WGD/segmental		Pse01G06290.0	dispersed
Prh01G06300.0	dispersed		Pso01G06300.0	WGD/segmental		Pse01G06300.0	WGD/segmental
Prh01G06310.0	proximal		Pso01G06310.0	dispersed		Pse01G06310.0	WGD/segmental
Prh01G06320.0	dispersed		Pso01G06320.0	dispersed		Pse01G06320.0	WGD/segmental
Prh01G06330.0	proximal		Pso01G06330.0	tandem		Pse01G06330.0	WGD/segmental
Prh01G06340.0	dispersed		Pso01G06340.0	tandem		Pse01G06340.0	tandem
Prh01G06350.0	dispersed		Pso01G06350.0	WGD/segmental		Pse01G06350.0	WGD/segmental
Prh01G06360.0	dispersed		Pso01G06360.0	WGD/segmental		Pse01G06360.0	dispersed
Prh01G06370.0	dispersed		Pso01G06370.0	WGD/segmental		Pse01G06370.0	proximal
Prh01G06380.0	dispersed		Pso01G06380.0	tandem		Pse01G06380.0	WGD/segmental
Prh01G06390.0	dispersed		Pso01G06390.0	WGD/segmental		Pse01G06390.0	WGD/segmental
Prh01G06400.0	singleton		Pso01G06400.0	proximal		Pse01G06400.0	dispersed
Prh01G06410.0	singleton		Pso01G06410.0	dispersed		Pse01G06410.0	dispersed
Prh01G06420.0	singleton		Pso01G06420.0	dispersed		Pse01G06420.0	dispersed
Prh01G06430.0	dispersed		Pso01G06430.0	WGD/segmental		Pse01G06430.0	dispersed
Prh01G06440.0	dispersed		Pso01G06440.0	proximal		Pse01G06440.0	proximal
Prh01G06450.0	singleton		Pso01G06450.0	WGD/segmental		Pse01G06450.0	dispersed
Prh01G06460.0	proximal		Pso01G06460.0	WGD/segmental		Pse01G06460.0	dispersed
Prh01G06470.0	proximal		Pso01G06470.0	tandem		Pse01G06470.0	WGD/segmental
Prh01G06480.0	dispersed		Pso01G06480.0	tandem		Pse01G06480.0	WGD/segmental
Prh01G06490.0	dispersed		Pso01G06490.0	singleton		Pse01G06490.0	WGD/segmental
Prh01G06500.0	proximal		Pso01G06500.0	WGD/segmental		Pse01G06500.0	dispersed
Prh01G06510.0	proximal		Pso01G06510.0	WGD/segmental		Pse01G06510.0	proximal
Prh01G06520.0	dispersed		Pso01G06520.0	WGD/segmental		Pse01G06520.0	WGD/segmental
Prh01G06530.0	dispersed		Pso01G06530.0	tandem		Pse01G06530.0	dispersed
Prh01G06540.0	proximal		Pso01G06540.0	WGD/segmental		Pse01G06540.0	singleton
Prh01G06550.0	dispersed		Pso01G06550.0	tandem		Pse01G06550.0	WGD/segmental
Prh01G06560.0	dispersed		Pso01G06560.0	dispersed		Pse01G06560.0	WGD/segmental
Prh01G06570.0	dispersed		Pso01G06570.0	singleton		Pse01G06570.0	WGD/segmental
Prh01G06580.0	dispersed		Pso01G06580.0	singleton		Pse01G06580.0	singleton
Prh01G06590.0	dispersed		Pso01G06590.0	dispersed		Pse01G06590.0	dispersed
Prh01G06600.0	singleton		Pso01G06600.0	WGD/segmental		Pse01G06600.0	WGD/segmental
Prh01G06610.0	dispersed		Pso01G06610.0	WGD/segmental		Pse01G06610.0	WGD/segmental
Prh01G06620.0	dispersed		Pso01G06620.0	WGD/segmental		Pse01G06620.0	WGD/segmental
Prh01G06630.0	dispersed		Pso01G06630.0	WGD/segmental		Pse01G06630.0	WGD/segmental
Prh01G06640.0	dispersed		Pso01G06640.0	dispersed		Pse01G06640.0	WGD/segmental
Prh01G06650.0	singleton		Pso01G06650.0	WGD/segmental		Pse01G06650.0	WGD/segmental
Prh01G06660.0	tandem		Pso01G06660.0	dispersed		Pse01G06660.0	tandem
Prh01G06670.0	tandem		Pso01G06670.0	WGD/segmental		Pse01G06670.0	WGD/segmental
Prh01G06680.0	dispersed		Pso01G06680.0	WGD/segmental		Pse01G06680.0	singleton
Prh01G06690.0	dispersed		Pso01G06690.0	proximal		Pse01G06690.0	WGD/segmental
Prh01G06700.0	dispersed		Pso01G06700.0	WGD/segmental		Pse01G06700.0	WGD/segmental
Prh01G06710.0	dispersed		Pso01G06710.0	proximal		Pse01G06710.0	proximal
Prh01G06720.0	dispersed		Pso01G06720.0	WGD/segmental		Pse01G06720.0	WGD/segmental
Prh01G06730.0	dispersed		Pso01G06730.0	WGD/segmental		Pse01G06730.0	dispersed
Prh01G06740.0	dispersed		Pso01G06740.0	WGD/segmental		Pse01G06740.0	WGD/segmental
Prh01G06750.0	proximal		Pso01G06750.0	dispersed		Pse01G06750.0	WGD/segmental
Prh01G06760.0	singleton		Pso01G06760.0	proximal		Pse01G06760.0	dispersed
Prh01G06770.0	proximal		Pso01G06770.0	dispersed		Pse01G06770.0	dispersed
Prh01G06780.0	singleton		Pso01G06780.0	dispersed		Pse01G06780.0	singleton
Prh01G06790.0	dispersed		Pso01G06790.0	WGD/segmental		Pse01G06790.0	singleton
Prh01G06800.0	proximal		Pso01G06800.0	tandem		Pse01G06800.0	WGD/segmental
Prh01G06810.0	dispersed		Pso01G06810.0	tandem		Pse01G06810.0	dispersed
Prh01G06820.0	dispersed		Pso01G06820.0	dispersed		Pse01G06820.0	proximal
Prh01G06830.0	dispersed		Pso01G06830.0	WGD/segmental		Pse01G06830.0	WGD/segmental
Prh01G06840.0	tandem		Pso01G06840.0	WGD/segmental		Pse01G06840.0	WGD/segmental
Prh01G06850.0	tandem		Pso01G06850.0	WGD/segmental		Pse01G06850.0	WGD/segmental
Prh01G06860.0	dispersed		Pso01G06860.0	dispersed		Pse01G06860.0	dispersed
Prh01G06870.0	singleton		Pso01G06870.0	WGD/segmental		Pse01G06870.0	WGD/segmental
Prh01G06880.0	proximal		Pso01G06880.0	WGD/segmental		Pse01G06880.0	WGD/segmental
Prh01G06890.0	dispersed		Pso01G06890.0	tandem		Pse01G06890.0	tandem
Prh01G06900.0	proximal		Pso01G06900.0	tandem		Pse01G06900.0	WGD/segmental
Prh01G06910.0	dispersed		Pso01G06910.0	tandem		Pse01G06910.0	WGD/segmental
Prh01G06920.0	proximal		Pso01G06920.0	tandem		Pse01G06920.0	WGD/segmental
Prh01G06930.0	singleton		Pso01G06930.0	proximal		Pse01G06930.0	WGD/segmental
Prh01G06940.0	proximal		Pso01G06940.0	proximal		Pse01G06940.0	WGD/segmental
Prh01G06950.0	dispersed		Pso01G06950.0	WGD/segmental		Pse01G06950.0	WGD/segmental
Prh01G06960.0	dispersed		Pso01G06960.0	dispersed		Pse01G06960.0	WGD/segmental
Prh01G06970.0	singleton		Pso01G06970.0	tandem		Pse01G06970.0	singleton
Prh01G06980.0	dispersed		Pso01G06980.0	tandem		Pse01G06980.0	WGD/segmental
Prh01G06990.0	dispersed		Pso01G06990.0	proximal		Pse01G06990.0	dispersed
Prh01G07000.0	proximal		Pso01G07000.0	WGD/segmental		Pse01G07000.0	proximal
Prh01G07010.0	dispersed		Pso01G07010.0	singleton		Pse01G07010.0	dispersed
Prh01G07020.0	dispersed		Pso01G07020.0	singleton		Pse01G07020.0	dispersed
Prh01G07030.0	dispersed		Pso01G07030.0	WGD/segmental		Pse01G07030.0	dispersed
Prh01G07040.0	proximal		Pso01G07040.0	WGD/segmental		Pse01G07040.0	proximal
Prh01G07050.0	proximal		Pso01G07050.0	singleton		Pse01G07050.0	proximal
Prh01G07060.0	singleton		Pso01G07060.0	WGD/segmental		Pse01G07060.0	WGD/segmental
Prh01G07070.0	dispersed		Pso01G07070.0	dispersed		Pse01G07070.0	tandem
Prh01G07080.0	singleton		Pso01G07080.0	dispersed		Pse01G07080.0	tandem
Prh01G07090.0	dispersed		Pso01G07090.0	tandem		Pse01G07090.0	WGD/segmental
Prh01G07100.0	dispersed		Pso01G07100.0	tandem		Pse01G07100.0	singleton
Prh01G07110.0	dispersed		Pso01G07110.0	dispersed		Pse01G07110.0	dispersed
Prh01G07120.0	proximal		Pso01G07120.0	WGD/segmental		Pse01G07120.0	WGD/segmental
Prh01G07130.0	dispersed		Pso01G07130.0	WGD/segmental		Pse01G07130.0	WGD/segmental
Prh01G07140.0	proximal		Pso01G07140.0	dispersed		Pse01G07140.0	dispersed
Prh01G07150.0	dispersed		Pso01G07150.0	dispersed		Pse01G07150.0	WGD/segmental
Prh01G07160.0	dispersed		Pso01G07160.0	WGD/segmental		Pse01G07160.0	dispersed
Prh01G07170.0	singleton		Pso01G07170.0	WGD/segmental		Pse01G07170.0	WGD/segmental
Prh01G07180.0	singleton		Pso01G07180.0	dispersed		Pse01G07180.0	WGD/segmental
Prh01G07190.0	proximal		Pso01G07190.0	dispersed		Pse01G07190.0	dispersed
Prh01G07200.0	dispersed		Pso01G07200.0	proximal		Pse01G07200.0	dispersed
Prh01G07210.0	tandem		Pso01G07210.0	proximal		Pse01G07210.0	WGD/segmental
Prh01G07220.0	tandem		Pso01G07220.0	WGD/segmental		Pse01G07220.0	WGD/segmental
Prh01G07230.0	dispersed		Pso01G07230.0	WGD/segmental		Pse01G07230.0	singleton
Prh01G07240.0	tandem		Pso01G07240.0	WGD/segmental		Pse01G07240.0	WGD/segmental
Prh01G07250.0	tandem		Pso01G07250.0	dispersed		Pse01G07250.0	WGD/segmental
Prh01G07260.0	dispersed		Pso01G07260.0	dispersed		Pse01G07260.0	WGD/segmental
Prh01G07270.0	dispersed		Pso01G07270.0	tandem		Pse01G07270.0	dispersed
Prh01G07280.0	dispersed		Pso01G07280.0	tandem		Pse01G07280.0	dispersed
Prh01G07290.0	dispersed		Pso01G07290.0	dispersed		Pse01G07290.0	WGD/segmental
Prh01G07300.0	dispersed		Pso01G07300.0	WGD/segmental		Pse01G07300.0	proximal
Prh01G07310.0	dispersed		Pso01G07310.0	WGD/segmental		Pse01G07310.0	singleton
Prh01G07320.0	proximal		Pso01G07320.0	WGD/segmental		Pse01G07320.0	WGD/segmental
Prh01G07330.0	proximal		Pso01G07330.0	tandem		Pse01G07330.0	proximal
Prh01G07340.0	dispersed		Pso01G07340.0	tandem		Pse01G07340.0	WGD/segmental
Prh01G07350.0	proximal		Pso01G07350.0	tandem		Pse01G07350.0	WGD/segmental
Prh01G07360.0	proximal		Pso01G07360.0	WGD/segmental		Pse01G07360.0	dispersed
Prh01G07370.0	dispersed		Pso01G07370.0	dispersed		Pse01G07370.0	WGD/segmental
Prh01G07380.0	dispersed		Pso01G07380.0	proximal		Pse01G07380.0	WGD/segmental
Prh01G07390.0	dispersed		Pso01G07390.0	singleton		Pse01G07390.0	WGD/segmental
Prh01G07400.0	dispersed		Pso01G07400.0	proximal		Pse01G07400.0	dispersed
Prh01G07410.0	dispersed		Pso01G07410.0	dispersed		Pse01G07410.0	dispersed
Prh01G07420.0	dispersed		Pso01G07420.0	tandem		Pse01G07420.0	proximal
Prh01G07430.0	proximal		Pso01G07430.0	WGD/segmental		Pse01G07430.0	dispersed
Prh01G07440.0	dispersed		Pso01G07440.0	tandem		Pse01G07440.0	WGD/segmental
Prh01G07450.0	dispersed		Pso01G07450.0	WGD/segmental		Pse01G07450.0	dispersed
Prh01G07460.0	tandem		Pso01G07460.0	WGD/segmental		Pse01G07460.0	dispersed
Prh01G07470.0	tandem		Pso01G07470.0	WGD/segmental		Pse01G07470.0	dispersed
Prh01G07480.0	tandem		Pso01G07480.0	proximal		Pse01G07480.0	WGD/segmental
Prh01G07490.0	singleton		Pso01G07490.0	WGD/segmental		Pse01G07490.0	tandem
Prh01G07500.0	proximal		Pso01G07500.0	WGD/segmental		Pse01G07500.0	WGD/segmental
Prh01G07510.0	dispersed		Pso01G07510.0	WGD/segmental		Pse01G07510.0	WGD/segmental
Prh01G07520.0	dispersed		Pso01G07520.0	tandem		Pse01G07520.0	WGD/segmental
Prh01G07530.0	dispersed		Pso01G07530.0	tandem		Pse01G07530.0	WGD/segmental
Prh01G07540.0	singleton		Pso01G07540.0	tandem		Pse01G07540.0	WGD/segmental
Prh01G07550.0	dispersed		Pso01G07550.0	dispersed		Pse01G07550.0	dispersed
Prh01G07560.0	singleton		Pso01G07560.0	proximal		Pse01G07560.0	WGD/segmental
Prh01G07570.0	proximal		Pso01G07570.0	WGD/segmental		Pse01G07570.0	singleton
Prh01G07580.0	tandem		Pso01G07580.0	WGD/segmental		Pse01G07580.0	dispersed
Prh01G07590.0	tandem		Pso01G07590.0	proximal		Pse01G07590.0	dispersed
Prh01G07600.0	proximal		Pso01G07600.0	WGD/segmental		Pse01G07600.0	WGD/segmental
Prh01G07610.0	proximal		Pso01G07610.0	dispersed		Pse01G07610.0	tandem
Prh01G07620.0	tandem		Pso01G07620.0	singleton		Pse01G07620.0	WGD/segmental
Prh01G07630.0	tandem		Pso01G07630.0	WGD/segmental		Pse01G07630.0	WGD/segmental
Prh01G07640.0	dispersed		Pso01G07640.0	dispersed		Pse01G07640.0	WGD/segmental
Prh01G07650.0	proximal		Pso01G07650.0	WGD/segmental		Pse01G07650.0	WGD/segmental
Prh01G07660.0	singleton		Pso01G07660.0	WGD/segmental		Pse01G07660.0	dispersed
Prh01G07670.0	singleton		Pso01G07670.0	WGD/segmental		Pse01G07670.0	dispersed
Prh01G07680.0	singleton		Pso01G07680.0	WGD/segmental		Pse01G07680.0	WGD/segmental
Prh01G07690.0	dispersed		Pso01G07690.0	WGD/segmental		Pse01G07690.0	dispersed
Prh01G07700.0	dispersed		Pso01G07700.0	WGD/segmental		Pse01G07700.0	proximal
Prh01G07710.0	dispersed		Pso01G07710.0	dispersed		Pse01G07710.0	proximal
Prh01G07720.0	dispersed		Pso01G07720.0	WGD/segmental		Pse01G07720.0	WGD/segmental
Prh01G07730.0	tandem		Pso01G07730.0	WGD/segmental		Pse01G07730.0	WGD/segmental
Prh01G07740.0	tandem		Pso01G07740.0	tandem		Pse01G07740.0	tandem
Prh01G07750.0	dispersed		Pso01G07750.0	WGD/segmental		Pse01G07750.0	proximal
Prh01G07760.0	dispersed		Pso01G07760.0	WGD/segmental		Pse01G07760.0	dispersed
Prh01G07770.0	dispersed		Pso01G07770.0	dispersed		Pse01G07770.0	dispersed
Prh01G07780.0	dispersed		Pso01G07780.0	dispersed		Pse01G07780.0	dispersed
Prh01G07790.0	dispersed		Pso01G07790.0	dispersed		Pse01G07790.0	WGD/segmental
Prh01G07800.0	dispersed		Pso01G07800.0	WGD/segmental		Pse01G07800.0	WGD/segmental
Prh01G07810.0	dispersed		Pso01G07810.0	WGD/segmental		Pse01G07810.0	WGD/segmental
Prh01G07820.0	dispersed		Pso01G07820.0	tandem		Pse01G07820.0	WGD/segmental
Prh01G07830.0	dispersed		Pso01G07830.0	WGD/segmental		Pse01G07830.0	WGD/segmental
Prh01G07840.0	dispersed		Pso01G07840.0	WGD/segmental		Pse01G07840.0	WGD/segmental
Prh01G07850.0	dispersed		Pso01G07850.0	dispersed		Pse01G07850.0	dispersed
Prh01G07860.0	dispersed		Pso01G07860.0	proximal		Pse01G07860.0	singleton
Prh01G07870.0	singleton		Pso01G07870.0	WGD/segmental		Pse01G07870.0	WGD/segmental
Prh01G07880.0	singleton		Pso01G07880.0	WGD/segmental		Pse01G07880.0	singleton
Prh01G07890.0	dispersed		Pso01G07890.0	dispersed		Pse01G07890.0	WGD/segmental
Prh01G07900.0	dispersed		Pso01G07900.0	dispersed		Pse01G07900.0	WGD/segmental
Prh01G07910.0	dispersed		Pso01G07910.0	singleton		Pse01G07910.0	tandem
Prh01G07920.0	dispersed		Pso01G07920.0	tandem		Pse01G07920.0	WGD/segmental
Prh01G07930.0	dispersed		Pso01G07930.0	tandem		Pse01G07930.0	WGD/segmental
Prh01G07940.0	dispersed		Pso01G07940.0	tandem		Pse01G07940.0	WGD/segmental
Prh01G07950.0	proximal		Pso01G07950.0	proximal		Pse01G07950.0	WGD/segmental
Prh01G07960.0	dispersed		Pso01G07960.0	WGD/segmental		Pse01G07960.0	dispersed
Prh01G07970.0	proximal		Pso01G07970.0	proximal		Pse01G07970.0	dispersed
Prh01G07980.0	dispersed		Pso01G07980.0	dispersed		Pse01G07980.0	WGD/segmental
Prh01G07990.0	proximal		Pso01G07990.0	proximal		Pse01G07990.0	WGD/segmental
Prh01G08000.0	proximal		Pso01G08000.0	dispersed		Pse01G08000.0	WGD/segmental
Prh01G08010.0	dispersed		Pso01G08010.0	singleton		Pse01G08010.0	WGD/segmental
Prh01G08020.0	proximal		Pso01G08020.0	dispersed		Pse01G08020.0	dispersed
Prh01G08030.0	dispersed		Pso01G08030.0	proximal		Pse01G08030.0	WGD/segmental
Prh01G08040.0	tandem		Pso01G08040.0	proximal		Pse01G08040.0	dispersed
Prh01G08050.0	tandem		Pso01G08050.0	WGD/segmental		Pse01G08050.0	WGD/segmental
Prh01G08060.0	tandem		Pso01G08060.0	WGD/segmental		Pse01G08060.0	dispersed
Prh01G08070.0	tandem		Pso01G08070.0	WGD/segmental		Pse01G08070.0	dispersed
Prh01G08080.0	dispersed		Pso01G08080.0	singleton		Pse01G08080.0	dispersed
Prh01G08090.0	dispersed		Pso01G08090.0	dispersed		Pse01G08090.0	WGD/segmental
Prh01G08100.0	dispersed		Pso01G08100.0	WGD/segmental		Pse01G08100.0	dispersed
Prh01G08110.0	dispersed		Pso01G08110.0	WGD/segmental		Pse01G08110.0	WGD/segmental
Prh01G08120.0	dispersed		Pso01G08120.0	WGD/segmental		Pse01G08120.0	WGD/segmental
Prh01G08130.0	dispersed		Pso01G08130.0	dispersed		Pse01G08130.0	WGD/segmental
Prh01G08140.0	dispersed		Pso01G08140.0	proximal		Pse01G08140.0	dispersed
Prh01G08150.0	dispersed		Pso01G08150.0	dispersed		Pse01G08150.0	dispersed
Prh01G08160.0	singleton		Pso01G08160.0	dispersed		Pse01G08160.0	WGD/segmental
Prh01G08170.0	dispersed		Pso01G08170.0	proximal		Pse01G08170.0	WGD/segmental
Prh01G08180.0	dispersed		Pso01G08180.0	dispersed		Pse01G08180.0	dispersed
Prh01G08190.0	dispersed		Pso01G08190.0	WGD/segmental		Pse01G08190.0	WGD/segmental
Prh01G08200.0	dispersed		Pso01G08200.0	WGD/segmental		Pse01G08200.0	tandem
Prh01G08210.0	dispersed		Pso01G08210.0	WGD/segmental		Pse01G08210.0	WGD/segmental
Prh01G08220.0	dispersed		Pso01G08220.0	WGD/segmental		Pse01G08220.0	tandem
Prh01G08230.0	singleton		Pso01G08230.0	dispersed		Pse01G08230.0	WGD/segmental
Prh01G08240.0	singleton		Pso01G08240.0	dispersed		Pse01G08240.0	dispersed
Prh01G08250.0	tandem		Pso01G08250.0	dispersed		Pse01G08250.0	WGD/segmental
Prh01G08260.0	tandem		Pso01G08260.0	dispersed		Pse01G08260.0	WGD/segmental
Prh01G08270.0	dispersed		Pso01G08270.0	WGD/segmental		Pse01G08270.0	dispersed
Prh01G08280.0	dispersed		Pso01G08280.0	dispersed		Pse01G08280.0	WGD/segmental
Prh01G08290.0	tandem		Pso01G08290.0	dispersed		Pse01G08290.0	WGD/segmental
Prh01G08300.0	tandem		Pso01G08300.0	WGD/segmental		Pse01G08300.0	dispersed
Prh01G08310.0	dispersed		Pso01G08310.0	dispersed		Pse01G08310.0	dispersed
Prh01G08320.0	dispersed		Pso01G08320.0	WGD/segmental		Pse01G08320.0	dispersed
Prh01G08330.0	dispersed		Pso01G08330.0	tandem		Pse01G08330.0	WGD/segmental
Prh01G08340.0	tandem		Pso01G08340.0	WGD/segmental		Pse01G08340.0	WGD/segmental
Prh01G08350.0	tandem		Pso01G08350.0	WGD/segmental		Pse01G08350.0	proximal
Prh01G08360.0	singleton		Pso01G08360.0	WGD/segmental		Pse01G08360.0	proximal
Prh01G08370.0	proximal		Pso01G08370.0	WGD/segmental		Pse01G08370.0	WGD/segmental
Prh01G08380.0	dispersed		Pso01G08380.0	singleton		Pse01G08380.0	dispersed
Prh01G08390.0	proximal		Pso01G08390.0	WGD/segmental		Pse01G08390.0	WGD/segmental
Prh01G08400.0	tandem		Pso01G08400.0	dispersed		Pse01G08400.0	WGD/segmental
Prh01G08410.0	tandem		Pso01G08410.0	WGD/segmental		Pse01G08410.0	tandem
Prh01G08420.0	proximal		Pso01G08420.0	WGD/segmental		Pse01G08420.0	WGD/segmental
Prh01G08430.0	singleton		Pso01G08430.0	dispersed		Pse01G08430.0	WGD/segmental
Prh01G08440.0	proximal		Pso01G08440.0	singleton		Pse01G08440.0	WGD/segmental
Prh01G08450.0	singleton		Pso01G08450.0	dispersed		Pse01G08450.0	WGD/segmental
Prh01G08460.0	proximal		Pso01G08460.0	WGD/segmental		Pse01G08460.0	WGD/segmental
Prh01G08470.0	dispersed		Pso01G08470.0	WGD/segmental		Pse01G08470.0	WGD/segmental
Prh01G08480.0	dispersed		Pso01G08480.0	tandem		Pse01G08480.0	WGD/segmental
Prh01G08490.0	dispersed		Pso01G08490.0	WGD/segmental		Pse01G08490.0	dispersed
Prh01G08500.0	proximal		Pso01G08500.0	WGD/segmental		Pse01G08500.0	proximal
Prh01G08510.0	dispersed		Pso01G08510.0	dispersed		Pse01G08510.0	proximal
Prh01G08520.0	singleton		Pso01G08520.0	dispersed		Pse01G08520.0	dispersed
Prh01G08530.0	dispersed		Pso01G08530.0	dispersed		Pse01G08530.0	singleton
Prh01G08540.0	dispersed		Pso01G08540.0	WGD/segmental		Pse01G08540.0	WGD/segmental
Prh01G08550.0	dispersed		Pso01G08550.0	WGD/segmental		Pse01G08550.0	WGD/segmental
Prh01G08560.0	singleton		Pso01G08560.0	WGD/segmental		Pse01G08560.0	dispersed
Prh01G08570.0	dispersed		Pso01G08570.0	WGD/segmental		Pse01G08570.0	WGD/segmental
Prh01G08580.0	singleton		Pso01G08580.0	dispersed		Pse01G08580.0	WGD/segmental
Prh01G08590.0	dispersed		Pso01G08590.0	WGD/segmental		Pse01G08590.0	singleton
Prh01G08600.0	dispersed		Pso01G08600.0	WGD/segmental		Pse01G08600.0	WGD/segmental
Prh01G08610.0	proximal		Pso01G08610.0	dispersed		Pse01G08610.0	dispersed
Prh01G08620.0	proximal		Pso01G08620.0	WGD/segmental		Pse01G08620.0	WGD/segmental
Prh01G08630.0	proximal		Pso01G08630.0	WGD/segmental		Pse01G08630.0	WGD/segmental
Prh01G08640.0	proximal		Pso01G08640.0	WGD/segmental		Pse01G08640.0	dispersed
Prh01G08650.0	tandem		Pso01G08650.0	tandem		Pse01G08650.0	dispersed
Prh01G08660.0	tandem		Pso01G08660.0	WGD/segmental		Pse01G08660.0	WGD/segmental
Prh01G08670.0	proximal		Pso01G08670.0	WGD/segmental		Pse01G08670.0	tandem
Prh01G08680.0	proximal		Pso01G08680.0	WGD/segmental		Pse01G08680.0	dispersed
Prh01G08690.0	proximal		Pso01G08690.0	dispersed		Pse01G08690.0	WGD/segmental
Prh01G08700.0	dispersed		Pso01G08700.0	dispersed		Pse01G08700.0	WGD/segmental
Prh01G08710.0	dispersed		Pso01G08710.0	dispersed		Pse01G08710.0	dispersed
Prh01G08720.0	dispersed		Pso01G08720.0	WGD/segmental		Pse01G08720.0	WGD/segmental
Prh01G08730.0	singleton		Pso01G08730.0	singleton		Pse01G08730.0	dispersed
Prh01G08740.0	singleton		Pso01G08740.0	dispersed		Pse01G08740.0	WGD/segmental
Prh01G08750.0	singleton		Pso01G08750.0	WGD/segmental		Pse01G08750.0	WGD/segmental
Prh01G08760.0	dispersed		Pso01G08760.0	WGD/segmental		Pse01G08760.0	WGD/segmental
Prh01G08770.0	dispersed		Pso01G08770.0	dispersed		Pse01G08770.0	dispersed
Prh01G08780.0	dispersed		Pso01G08780.0	dispersed		Pse01G08780.0	WGD/segmental
Prh01G08790.0	dispersed		Pso01G08790.0	WGD/segmental		Pse01G08790.0	WGD/segmental
Prh01G08800.0	dispersed		Pso01G08800.0	tandem		Pse01G08800.0	WGD/segmental
Prh01G08810.0	dispersed		Pso01G08810.0	WGD/segmental		Pse01G08810.0	WGD/segmental
Prh01G08820.0	dispersed		Pso01G08820.0	tandem		Pse01G08820.0	tandem
Prh01G08830.0	dispersed		Pso01G08830.0	dispersed		Pse01G08830.0	dispersed
Prh01G08840.0	singleton		Pso01G08840.0	dispersed		Pse01G08840.0	WGD/segmental
Prh01G08850.0	singleton		Pso01G08850.0	dispersed		Pse01G08850.0	WGD/segmental
Prh01G08860.0	dispersed		Pso01G08860.0	singleton		Pse01G08860.0	dispersed
Prh01G08870.0	dispersed		Pso01G08870.0	proximal		Pse01G08870.0	WGD/segmental
Prh01G08880.0	dispersed		Pso01G08880.0	WGD/segmental		Pse01G08880.0	WGD/segmental
Prh01G08890.0	dispersed		Pso01G08890.0	dispersed		Pse01G08890.0	WGD/segmental
Prh01G08900.0	singleton		Pso01G08900.0	dispersed		Pse01G08900.0	WGD/segmental
Prh01G08910.0	singleton		Pso01G08910.0	dispersed		Pse01G08910.0	WGD/segmental
Prh01G08920.0	dispersed		Pso01G08920.0	dispersed		Pse01G08920.0	WGD/segmental
Prh01G08930.0	proximal		Pso01G08930.0	tandem		Pse01G08930.0	tandem
Prh01G08940.0	proximal		Pso01G08940.0	WGD/segmental		Pse01G08940.0	WGD/segmental
Prh01G08950.0	dispersed		Pso01G08950.0	tandem		Pse01G08950.0	WGD/segmental
Prh01G08960.0	dispersed		Pso01G08960.0	WGD/segmental		Pse01G08960.0	WGD/segmental
Prh01G08970.0	dispersed		Pso01G08970.0	dispersed		Pse01G08970.0	WGD/segmental
Prh01G08980.0	tandem		Pso01G08980.0	dispersed		Pse01G08980.0	WGD/segmental
Prh01G08990.0	tandem		Pso01G08990.0	WGD/segmental		Pse01G08990.0	dispersed
Prh01G09000.0	tandem		Pso01G09000.0	WGD/segmental		Pse01G09000.0	WGD/segmental
Prh01G09010.0	dispersed		Pso01G09010.0	WGD/segmental		Pse01G09010.0	WGD/segmental
Prh01G09020.0	dispersed		Pso01G09020.0	WGD/segmental		Pse01G09020.0	WGD/segmental
Prh01G09030.0	singleton		Pso01G09030.0	dispersed		Pse01G09030.0	tandem
Prh01G09040.0	dispersed		Pso01G09040.0	singleton		Pse01G09040.0	proximal
Prh01G09050.0	dispersed		Pso01G09050.0	singleton		Pse01G09050.0	tandem
Prh01G09060.0	dispersed		Pso01G09060.0	dispersed		Pse01G09060.0	tandem
Prh01G09070.0	dispersed		Pso01G09070.0	WGD/segmental		Pse01G09070.0	tandem
Prh01G09080.0	tandem		Pso01G09080.0	tandem		Pse01G09080.0	singleton
Prh01G09090.0	tandem		Pso01G09090.0	WGD/segmental		Pse01G09090.0	WGD/segmental
Prh01G09100.0	tandem		Pso01G09100.0	WGD/segmental		Pse01G09100.0	WGD/segmental
Prh01G09110.0	tandem		Pso01G09110.0	dispersed		Pse01G09110.0	WGD/segmental
Prh01G09120.0	tandem		Pso01G09120.0	dispersed		Pse01G09120.0	proximal
Prh01G09130.0	tandem		Pso01G09130.0	WGD/segmental		Pse01G09130.0	WGD/segmental
Prh01G09140.0	dispersed		Pso01G09140.0	WGD/segmental		Pse01G09140.0	tandem
Prh01G09150.0	dispersed		Pso01G09150.0	WGD/segmental		Pse01G09150.0	tandem
Prh01G09160.0	dispersed		Pso01G09160.0	tandem		Pse01G09160.0	tandem
Prh01G09170.0	singleton		Pso01G09170.0	tandem		Pse01G09170.0	WGD/segmental
Prh01G09180.0	dispersed		Pso01G09180.0	tandem		Pse01G09180.0	dispersed
Prh01G09190.0	dispersed		Pso01G09190.0	WGD/segmental		Pse01G09190.0	WGD/segmental
Prh01G09200.0	dispersed		Pso01G09200.0	WGD/segmental		Pse01G09200.0	dispersed
Prh01G09210.0	dispersed		Pso01G09210.0	dispersed		Pse01G09210.0	proximal
Prh01G09220.0	dispersed		Pso01G09220.0	WGD/segmental		Pse01G09220.0	WGD/segmental
Prh01G09230.0	dispersed		Pso01G09230.0	dispersed		Pse01G09230.0	WGD/segmental
Prh01G09240.0	singleton		Pso01G09240.0	dispersed		Pse01G09240.0	tandem
Prh01G09250.0	dispersed		Pso01G09250.0	dispersed		Pse01G09250.0	tandem
Prh01G09260.0	dispersed		Pso01G09260.0	WGD/segmental		Pse01G09260.0	tandem
Prh01G09270.0	singleton		Pso01G09270.0	dispersed		Pse01G09270.0	WGD/segmental
Prh01G09280.0	dispersed		Pso01G09280.0	WGD/segmental		Pse01G09280.0	WGD/segmental
Prh01G09290.0	dispersed		Pso01G09290.0	WGD/segmental		Pse01G09290.0	proximal
Prh01G09300.0	dispersed		Pso01G09300.0	singleton		Pse01G09300.0	proximal
Prh01G09310.0	singleton		Pso01G09310.0	proximal		Pse01G09310.0	WGD/segmental
Prh01G09320.0	dispersed		Pso01G09320.0	WGD/segmental		Pse01G09320.0	proximal
Prh01G09330.0	dispersed		Pso01G09330.0	proximal		Pse01G09330.0	proximal
Prh01G09340.0	dispersed		Pso01G09340.0	dispersed		Pse01G09340.0	proximal
Prh01G09350.0	dispersed		Pso01G09350.0	dispersed		Pse01G09350.0	singleton
Prh01G09360.0	dispersed		Pso01G09360.0	dispersed		Pse01G09360.0	WGD/segmental
Prh01G09370.0	dispersed		Pso01G09370.0	proximal		Pse01G09370.0	WGD/segmental
Prh01G09380.0	singleton		Pso01G09380.0	dispersed		Pse01G09380.0	dispersed
Prh01G09390.0	dispersed		Pso01G09390.0	WGD/segmental		Pse01G09390.0	singleton
Prh01G09400.0	dispersed		Pso01G09400.0	WGD/segmental		Pse01G09400.0	dispersed
Prh01G09410.0	singleton		Pso01G09410.0	WGD/segmental		Pse01G09410.0	WGD/segmental
Prh01G09420.0	dispersed		Pso01G09420.0	WGD/segmental		Pse01G09420.0	WGD/segmental
Prh01G09430.0	dispersed		Pso01G09430.0	WGD/segmental		Pse01G09430.0	WGD/segmental
Prh01G09440.0	dispersed		Pso01G09440.0	tandem		Pse01G09440.0	WGD/segmental
Prh01G09450.0	dispersed		Pso01G09450.0	dispersed		Pse01G09450.0	WGD/segmental
Prh01G09460.0	dispersed		Pso01G09460.0	WGD/segmental		Pse01G09460.0	WGD/segmental
Prh01G09470.0	dispersed		Pso01G09470.0	WGD/segmental		Pse01G09470.0	dispersed
Prh01G09480.0	singleton		Pso01G09480.0	WGD/segmental		Pse01G09480.0	dispersed
Prh01G09490.0	dispersed		Pso01G09490.0	dispersed		Pse01G09490.0	dispersed
Prh01G09500.0	dispersed		Pso01G09500.0	proximal		Pse01G09500.0	WGD/segmental
Prh01G09510.0	dispersed		Pso01G09510.0	tandem		Pse01G09510.0	dispersed
Prh01G09520.0	dispersed		Pso01G09520.0	WGD/segmental		Pse01G09520.0	dispersed
Prh01G09530.0	dispersed		Pso01G09530.0	proximal		Pse01G09530.0	WGD/segmental
Prh01G09540.0	dispersed		Pso01G09540.0	proximal		Pse01G09540.0	WGD/segmental
Prh01G09550.0	dispersed		Pso01G09550.0	WGD/segmental		Pse01G09550.0	singleton
Prh01G09560.0	dispersed		Pso01G09560.0	WGD/segmental		Pse01G09560.0	dispersed
Prh01G09570.0	dispersed		Pso01G09570.0	tandem		Pse01G09570.0	dispersed
Prh01G09580.0	singleton		Pso01G09580.0	dispersed		Pse01G09580.0	WGD/segmental
Prh01G09590.0	dispersed		Pso01G09590.0	WGD/segmental		Pse01G09590.0	WGD/segmental
Prh01G09600.0	singleton		Pso01G09600.0	WGD/segmental		Pse01G09600.0	WGD/segmental
Prh01G09610.0	proximal		Pso01G09610.0	WGD/segmental		Pse01G09610.0	proximal
Prh01G09620.0	dispersed		Pso01G09620.0	WGD/segmental		Pse01G09620.0	dispersed
Prh01G09630.0	dispersed		Pso01G09630.0	tandem		Pse01G09630.0	proximal
Prh01G09640.0	singleton		Pso01G09640.0	tandem		Pse01G09640.0	WGD/segmental
Prh01G09650.0	singleton		Pso01G09650.0	WGD/segmental		Pse01G09650.0	WGD/segmental
Prh01G09660.0	tandem		Pso01G09660.0	WGD/segmental		Pse01G09660.0	WGD/segmental
Prh01G09670.0	tandem		Pso01G09670.0	WGD/segmental		Pse01G09670.0	WGD/segmental
Prh01G09680.0	dispersed		Pso01G09680.0	WGD/segmental		Pse01G09680.0	WGD/segmental
Prh01G09690.0	dispersed		Pso01G09690.0	dispersed		Pse01G09690.0	proximal
Prh01G09700.0	dispersed		Pso01G09700.0	proximal		Pse01G09700.0	WGD/segmental
Prh01G09710.0	dispersed		Pso01G09710.0	dispersed		Pse01G09710.0	proximal
Prh01G09720.0	dispersed		Pso01G09720.0	WGD/segmental		Pse01G09720.0	WGD/segmental
Prh01G09730.0	singleton		Pso01G09730.0	WGD/segmental		Pse01G09730.0	WGD/segmental
Prh01G09740.0	singleton		Pso01G09740.0	tandem		Pse01G09740.0	tandem
Prh01G09750.0	dispersed		Pso01G09750.0	proximal		Pse01G09750.0	WGD/segmental
Prh01G09760.0	dispersed		Pso01G09760.0	dispersed		Pse01G09760.0	singleton
Prh01G09770.0	dispersed		Pso01G09770.0	proximal		Pse01G09770.0	WGD/segmental
Prh01G09780.0	dispersed		Pso01G09780.0	proximal		Pse01G09780.0	tandem
Prh01G09790.0	singleton		Pso01G09790.0	WGD/segmental		Pse01G09790.0	WGD/segmental
Prh01G09800.0	singleton		Pso01G09800.0	tandem		Pse01G09800.0	dispersed
Prh01G09810.0	dispersed		Pso01G09810.0	tandem		Pse01G09810.0	proximal
Prh01G09820.0	dispersed		Pso01G09820.0	proximal		Pse01G09820.0	dispersed
Prh01G09830.0	dispersed		Pso01G09830.0	dispersed		Pse01G09830.0	proximal
Prh01G09840.0	singleton		Pso01G09840.0	proximal		Pse01G09840.0	proximal
Prh01G09850.0	dispersed		Pso01G09850.0	dispersed		Pse01G09850.0	dispersed
Prh01G09860.0	dispersed		Pso01G09860.0	dispersed		Pse01G09860.0	dispersed
Prh01G09870.0	dispersed		Pso01G09870.0	WGD/segmental		Pse01G09870.0	dispersed
Prh01G09880.0	proximal		Pso01G09880.0	WGD/segmental		Pse01G09880.0	WGD/segmental
Prh01G09890.0	singleton		Pso01G09890.0	WGD/segmental		Pse01G09890.0	singleton
Prh01G09900.0	dispersed		Pso01G09900.0	WGD/segmental		Pse01G09900.0	WGD/segmental
Prh01G09910.0	dispersed		Pso01G09910.0	tandem		Pse01G09910.0	WGD/segmental
Prh01G09920.0	dispersed		Pso01G09920.0	WGD/segmental		Pse01G09920.0	WGD/segmental
Prh01G09930.0	dispersed		Pso01G09930.0	dispersed		Pse01G09930.0	WGD/segmental
Prh01G09940.0	dispersed		Pso01G09940.0	dispersed		Pse01G09940.0	WGD/segmental
Prh01G09950.0	dispersed		Pso01G09950.0	singleton		Pse01G09950.0	WGD/segmental
Prh01G09960.0	dispersed		Pso01G09960.0	WGD/segmental		Pse01G09960.0	WGD/segmental
Prh01G09970.0	proximal		Pso01G09970.0	tandem		Pse01G09970.0	WGD/segmental
Prh01G09980.0	dispersed		Pso01G09980.0	tandem		Pse01G09980.0	WGD/segmental
Prh01G09990.0	dispersed		Pso01G09990.0	dispersed		Pse01G09990.0	singleton
Prh01G10000.0	dispersed		Pso01G10000.0	WGD/segmental		Pse01G10000.0	WGD/segmental
Prh01G10010.0	singleton		Pso01G10010.0	WGD/segmental		Pse01G10010.0	singleton
Prh01G10020.0	dispersed		Pso01G10020.0	dispersed		Pse01G10020.0	dispersed
Prh01G10030.0	singleton		Pso01G10030.0	WGD/segmental		Pse01G10030.0	dispersed
Prh01G10040.0	dispersed		Pso01G10040.0	WGD/segmental		Pse01G10040.0	WGD/segmental
Prh01G10050.0	dispersed		Pso01G10050.0	tandem		Pse01G10050.0	dispersed
Prh01G10060.0	singleton		Pso01G10060.0	tandem		Pse01G10060.0	singleton
Prh01G10070.0	dispersed		Pso01G10070.0	WGD/segmental		Pse01G10070.0	WGD/segmental
Prh01G10080.0	dispersed		Pso01G10080.0	WGD/segmental		Pse01G10080.0	WGD/segmental
Prh01G10090.0	singleton		Pso01G10090.0	singleton		Pse01G10090.0	dispersed
Prh01G10100.0	dispersed		Pso01G10100.0	dispersed		Pse01G10100.0	WGD/segmental
Prh01G10110.0	singleton		Pso01G10110.0	WGD/segmental		Pse01G10110.0	tandem
Prh01G10120.0	dispersed		Pso01G10120.0	WGD/segmental		Pse01G10120.0	tandem
Prh01G10130.0	dispersed		Pso01G10130.0	dispersed		Pse01G10130.0	dispersed
Prh01G10140.0	dispersed		Pso01G10140.0	WGD/segmental		Pse01G10140.0	WGD/segmental
Prh01G10150.0	dispersed		Pso01G10150.0	dispersed		Pse01G10150.0	WGD/segmental
Prh01G10160.0	dispersed		Pso01G10160.0	dispersed		Pse01G10160.0	WGD/segmental
Prh01G10170.0	singleton		Pso01G10170.0	dispersed		Pse01G10170.0	WGD/segmental
Prh01G10180.0	dispersed		Pso01G10180.0	WGD/segmental		Pse01G10180.0	WGD/segmental
Prh01G10190.0	dispersed		Pso01G10190.0	dispersed		Pse01G10190.0	WGD/segmental
Prh01G10200.0	dispersed		Pso01G10200.0	proximal		Pse01G10200.0	WGD/segmental
Prh01G10210.0	dispersed		Pso01G10210.0	dispersed		Pse01G10210.0	dispersed
Prh01G10220.0	dispersed		Pso01G10220.0	WGD/segmental		Pse01G10220.0	dispersed
Prh01G10230.0	singleton		Pso01G10230.0	singleton		Pse01G10230.0	dispersed
Prh01G10240.0	dispersed		Pso01G10240.0	dispersed		Pse01G10240.0	WGD/segmental
Prh01G10250.0	dispersed		Pso01G10250.0	singleton		Pse01G10250.0	WGD/segmental
Prh01G10260.0	tandem		Pso01G10260.0	dispersed		Pse01G10260.0	WGD/segmental
Prh01G10270.0	tandem		Pso01G10270.0	dispersed		Pse01G10270.0	dispersed
Prh01G10280.0	dispersed		Pso01G10280.0	singleton		Pse01G10280.0	singleton
Prh01G10290.0	dispersed		Pso01G10290.0	WGD/segmental		Pse01G10290.0	WGD/segmental
Prh01G10300.0	dispersed		Pso01G10300.0	dispersed		Pse01G10300.0	WGD/segmental
Prh01G10310.0	dispersed		Pso01G10310.0	WGD/segmental		Pse01G10310.0	WGD/segmental
Prh01G10320.0	dispersed		Pso01G10320.0	dispersed		Pse01G10320.0	WGD/segmental
Prh01G10330.0	dispersed		Pso01G10330.0	dispersed		Pse01G10330.0	WGD/segmental
Prh01G10340.0	dispersed		Pso01G10340.0	WGD/segmental		Pse01G10340.0	proximal
Prh01G10350.0	dispersed		Pso01G10350.0	dispersed		Pse01G10350.0	proximal
Prh01G10360.0	dispersed		Pso01G10360.0	WGD/segmental		Pse01G10360.0	proximal
Prh01G10370.0	tandem		Pso01G10370.0	singleton		Pse01G10370.0	proximal
Prh01G10380.0	tandem		Pso01G10380.0	dispersed		Pse01G10380.0	WGD/segmental
Prh01G10390.0	singleton		Pso01G10390.0	dispersed		Pse01G10390.0	singleton
Prh01G10400.0	dispersed		Pso01G10400.0	WGD/segmental		Pse01G10400.0	WGD/segmental
Prh01G10410.0	dispersed		Pso01G10410.0	WGD/segmental		Pse01G10410.0	dispersed
Prh01G10420.0	singleton		Pso01G10420.0	WGD/segmental		Pse01G10420.0	WGD/segmental
Prh01G10430.0	dispersed		Pso01G10430.0	tandem		Pse01G10430.0	dispersed
Prh01G10440.0	dispersed		Pso01G10440.0	WGD/segmental		Pse01G10440.0	dispersed
Prh01G10450.0	dispersed		Pso01G10450.0	WGD/segmental		Pse01G10450.0	WGD/segmental
Prh01G10460.0	tandem		Pso01G10460.0	WGD/segmental		Pse01G10460.0	WGD/segmental
Prh01G10470.0	tandem		Pso01G10470.0	proximal		Pse01G10470.0	WGD/segmental
Prh01G10480.0	tandem		Pso01G10480.0	proximal		Pse01G10480.0	WGD/segmental
Prh01G10490.0	dispersed		Pso01G10490.0	dispersed		Pse01G10490.0	WGD/segmental
Prh01G10500.0	dispersed		Pso01G10500.0	dispersed		Pse01G10500.0	WGD/segmental
Prh01G10510.0	dispersed		Pso01G10510.0	dispersed		Pse01G10510.0	WGD/segmental
Prh01G10520.0	dispersed		Pso01G10520.0	dispersed		Pse01G10520.0	tandem
Prh01G10530.0	dispersed		Pso01G10530.0	tandem		Pse01G10530.0	WGD/segmental
Prh01G10540.0	singleton		Pso01G10540.0	tandem		Pse01G10540.0	WGD/segmental
Prh01G10550.0	dispersed		Pso01G10550.0	singleton		Pse01G10550.0	WGD/segmental
Prh01G10560.0	singleton		Pso01G10560.0	WGD/segmental		Pse01G10560.0	dispersed
Prh01G10570.0	dispersed		Pso01G10570.0	dispersed		Pse01G10570.0	dispersed
Prh01G10580.0	singleton		Pso01G10580.0	WGD/segmental		Pse01G10580.0	dispersed
Prh01G10590.0	singleton		Pso01G10590.0	WGD/segmental		Pse01G10590.0	dispersed
Prh01G10600.0	dispersed		Pso01G10600.0	WGD/segmental		Pse01G10600.0	WGD/segmental
Prh01G10610.0	tandem		Pso01G10610.0	WGD/segmental		Pse01G10610.0	dispersed
Prh01G10620.0	tandem		Pso01G10620.0	singleton		Pse01G10620.0	WGD/segmental
Prh01G10630.0	dispersed		Pso01G10630.0	dispersed		Pse01G10630.0	dispersed
Prh01G10640.0	dispersed		Pso01G10640.0	WGD/segmental		Pse01G10640.0	dispersed
Prh01G10650.0	dispersed		Pso01G10650.0	proximal		Pse01G10650.0	dispersed
Prh01G10660.0	dispersed		Pso01G10660.0	dispersed		Pse01G10660.0	dispersed
Prh01G10670.0	dispersed		Pso01G10670.0	WGD/segmental		Pse01G10670.0	singleton
Prh01G10680.0	singleton		Pso01G10680.0	WGD/segmental		Pse01G10680.0	dispersed
Prh01G10690.0	dispersed		Pso01G10690.0	dispersed		Pse01G10690.0	dispersed
Prh01G10700.0	singleton		Pso01G10700.0	dispersed		Pse01G10700.0	WGD/segmental
Prh01G10710.0	dispersed		Pso01G10710.0	proximal		Pse01G10710.0	dispersed
Prh01G10720.0	dispersed		Pso01G10720.0	dispersed		Pse01G10720.0	dispersed
Prh01G10730.0	singleton		Pso01G10730.0	proximal		Pse01G10730.0	WGD/segmental
Prh01G10740.0	dispersed		Pso01G10740.0	dispersed		Pse01G10740.0	dispersed
Prh01G10750.0	singleton		Pso01G10750.0	singleton		Pse01G10750.0	dispersed
Prh01G10760.0	dispersed		Pso01G10760.0	WGD/segmental		Pse01G10760.0	singleton
Prh01G10770.0	dispersed		Pso01G10770.0	tandem		Pse01G10770.0	WGD/segmental
Prh01G10780.0	dispersed		Pso01G10780.0	WGD/segmental		Pse01G10780.0	WGD/segmental
Prh01G10790.0	singleton		Pso01G10790.0	WGD/segmental		Pse01G10790.0	dispersed
Prh01G10800.0	singleton		Pso01G10800.0	WGD/segmental		Pse01G10800.0	dispersed
Prh01G10810.0	dispersed		Pso01G10810.0	tandem		Pse01G10810.0	dispersed
Prh01G10820.0	singleton		Pso01G10820.0	tandem		Pse01G10820.0	singleton
Prh01G10830.0	dispersed		Pso01G10830.0	WGD/segmental		Pse01G10830.0	WGD/segmental
Prh01G10840.0	dispersed		Pso01G10840.0	proximal		Pse01G10840.0	WGD/segmental
Prh01G10850.0	dispersed		Pso01G10850.0	proximal		Pse01G10850.0	WGD/segmental
Prh01G10860.0	dispersed		Pso01G10860.0	dispersed		Pse01G10860.0	WGD/segmental
Prh01G10870.0	dispersed		Pso01G10870.0	tandem		Pse01G10870.0	WGD/segmental
Prh01G10880.0	dispersed		Pso01G10880.0	WGD/segmental		Pse01G10880.0	WGD/segmental
Prh01G10890.0	dispersed		Pso01G10890.0	tandem		Pse01G10890.0	dispersed
Prh01G10900.0	singleton		Pso01G10900.0	dispersed		Pse01G10900.0	tandem
Prh01G10910.0	singleton		Pso01G10910.0	proximal		Pse01G10910.0	tandem
Prh01G10920.0	dispersed		Pso01G10920.0	WGD/segmental		Pse01G10920.0	proximal
Prh01G10930.0	dispersed		Pso01G10930.0	singleton		Pse01G10930.0	dispersed
Prh01G10940.0	singleton		Pso01G10940.0	WGD/segmental		Pse01G10940.0	WGD/segmental
Prh01G10950.0	singleton		Pso01G10950.0	WGD/segmental		Pse01G10950.0	WGD/segmental
Prh01G10960.0	dispersed		Pso01G10960.0	WGD/segmental		Pse01G10960.0	WGD/segmental
Prh01G10970.0	dispersed		Pso01G10970.0	tandem		Pse01G10970.0	WGD/segmental
Prh01G10980.0	dispersed		Pso01G10980.0	dispersed		Pse01G10980.0	WGD/segmental
Prh01G10990.0	dispersed		Pso01G10990.0	proximal		Pse01G10990.0	WGD/segmental
Prh01G11000.0	dispersed		Pso01G11000.0	dispersed		Pse01G11000.0	WGD/segmental
Prh01G11010.0	singleton		Pso01G11010.0	WGD/segmental		Pse01G11010.0	WGD/segmental
Prh01G11020.0	dispersed		Pso01G11020.0	proximal		Pse01G11020.0	dispersed
Prh01G11030.0	dispersed		Pso01G11030.0	WGD/segmental		Pse01G11030.0	dispersed
Prh01G11040.0	singleton		Pso01G11040.0	tandem		Pse01G11040.0	dispersed
Prh01G11050.0	dispersed		Pso01G11050.0	tandem		Pse01G11050.0	dispersed
Prh01G11060.0	dispersed		Pso01G11060.0	WGD/segmental		Pse01G11060.0	singleton
Prh01G11070.0	dispersed		Pso01G11070.0	singleton		Pse01G11070.0	WGD/segmental
Prh01G11080.0	dispersed		Pso01G11080.0	proximal		Pse01G11080.0	WGD/segmental
Prh01G11090.0	dispersed		Pso01G11090.0	WGD/segmental		Pse01G11090.0	dispersed
Prh01G11100.0	proximal		Pso01G11100.0	dispersed		Pse01G11100.0	dispersed
Prh01G11110.0	dispersed		Pso01G11110.0	WGD/segmental		Pse01G11110.0	WGD/segmental
Prh01G11120.0	dispersed		Pso01G11120.0	proximal		Pse01G11120.0	WGD/segmental
Prh01G11130.0	dispersed		Pso01G11130.0	WGD/segmental		Pse01G11130.0	WGD/segmental
Prh01G11140.0	singleton		Pso01G11140.0	proximal		Pse01G11140.0	dispersed
Prh01G11150.0	singleton		Pso01G11150.0	WGD/segmental		Pse01G11150.0	dispersed
Prh01G11160.0	dispersed		Pso01G11160.0	dispersed		Pse01G11160.0	WGD/segmental
Prh01G11170.0	proximal		Pso01G11170.0	WGD/segmental		Pse01G11170.0	WGD/segmental
Prh01G11180.0	dispersed		Pso01G11180.0	dispersed		Pse01G11180.0	dispersed
Prh01G11190.0	dispersed		Pso01G11190.0	WGD/segmental		Pse01G11190.0	WGD/segmental
Prh01G11200.0	singleton		Pso01G11200.0	WGD/segmental		Pse01G11200.0	WGD/segmental
Prh01G11210.0	dispersed		Pso01G11210.0	dispersed		Pse01G11210.0	dispersed
Prh01G11220.0	dispersed		Pso01G11220.0	dispersed		Pse01G11220.0	dispersed
Prh01G11230.0	dispersed		Pso01G11230.0	WGD/segmental		Pse01G11230.0	dispersed
Prh01G11240.0	dispersed		Pso01G11240.0	dispersed		Pse01G11240.0	WGD/segmental
Prh01G11250.0	dispersed		Pso01G11250.0	dispersed		Pse01G11250.0	WGD/segmental
Prh01G11260.0	singleton		Pso01G11260.0	dispersed		Pse01G11260.0	dispersed
Prh01G11270.0	dispersed		Pso01G11270.0	dispersed		Pse01G11270.0	dispersed
Prh01G11280.0	dispersed		Pso01G11280.0	singleton		Pse01G11280.0	WGD/segmental
Prh01G11290.0	dispersed		Pso01G11290.0	dispersed		Pse01G11290.0	WGD/segmental
Prh01G11300.0	singleton		Pso01G11300.0	WGD/segmental		Pse01G11300.0	WGD/segmental
Prh01G11310.0	dispersed		Pso01G11310.0	dispersed		Pse01G11310.0	dispersed
Prh01G11320.0	singleton		Pso01G11320.0	singleton		Pse01G11320.0	WGD/segmental
Prh01G11330.0	dispersed		Pso01G11330.0	singleton		Pse01G11330.0	WGD/segmental
Prh01G11340.0	singleton		Pso01G11340.0	WGD/segmental		Pse01G11340.0	dispersed
Prh01G11350.0	singleton		Pso01G11350.0	tandem		Pse01G11350.0	WGD/segmental
Prh01G11360.0	dispersed		Pso01G11360.0	tandem		Pse01G11360.0	WGD/segmental
Prh01G11370.0	dispersed		Pso01G11370.0	singleton		Pse01G11370.0	dispersed
Prh01G11380.0	dispersed		Pso01G11380.0	dispersed		Pse01G11380.0	WGD/segmental
Prh01G11390.0	singleton		Pso01G11390.0	singleton		Pse01G11390.0	WGD/segmental
Prh01G11400.0	singleton		Pso01G11400.0	dispersed		Pse01G11400.0	WGD/segmental
Prh01G11410.0	singleton		Pso01G11410.0	dispersed		Pse01G11410.0	WGD/segmental
Prh01G11420.0	dispersed		Pso01G11420.0	dispersed		Pse01G11420.0	WGD/segmental
Prh01G11430.0	dispersed		Pso01G11430.0	WGD/segmental		Pse01G11430.0	WGD/segmental
Prh01G11440.0	dispersed		Pso01G11440.0	singleton		Pse01G11440.0	dispersed
Prh01G11450.0	dispersed		Pso01G11450.0	WGD/segmental		Pse01G11450.0	singleton
Prh01G11460.0	dispersed		Pso01G11460.0	dispersed		Pse01G11460.0	WGD/segmental
Prh01G11470.0	dispersed		Pso01G11470.0	singleton		Pse01G11470.0	WGD/segmental
Prh01G11480.0	dispersed		Pso01G11480.0	WGD/segmental		Pse01G11480.0	singleton
Prh01G11490.0	singleton		Pso01G11490.0	dispersed		Pse01G11490.0	WGD/segmental
Prh01G11500.0	singleton		Pso01G11500.0	WGD/segmental		Pse01G11500.0	WGD/segmental
Prh01G11510.0	dispersed		Pso01G11510.0	WGD/segmental		Pse01G11510.0	WGD/segmental
Prh01G11520.0	dispersed		Pso01G11520.0	WGD/segmental		Pse01G11520.0	dispersed
Prh01G11530.0	dispersed		Pso01G11530.0	WGD/segmental		Pse01G11530.0	dispersed
Prh01G11540.0	dispersed		Pso01G11540.0	dispersed		Pse01G11540.0	dispersed
Prh01G11550.0	dispersed		Pso01G11550.0	WGD/segmental		Pse01G11550.0	dispersed
Prh01G11560.0	dispersed		Pso01G11560.0	dispersed		Pse01G11560.0	singleton
Prh01G11570.0	dispersed		Pso01G11570.0	WGD/segmental		Pse01G11570.0	proximal
Prh01G11580.0	dispersed		Pso01G11580.0	WGD/segmental		Pse01G11580.0	WGD/segmental
Prh01G11590.0	dispersed		Pso01G11590.0	WGD/segmental		Pse01G11590.0	dispersed
Prh01G11600.0	dispersed		Pso01G11600.0	tandem		Pse01G11600.0	WGD/segmental
Prh01G11610.0	singleton		Pso01G11610.0	dispersed		Pse01G11610.0	dispersed
Prh01G11620.0	dispersed		Pso01G11620.0	dispersed		Pse01G11620.0	proximal
Prh01G11630.0	dispersed		Pso01G11630.0	WGD/segmental		Pse01G11630.0	WGD/segmental
Prh01G11640.0	dispersed		Pso01G11640.0	dispersed		Pse01G11640.0	WGD/segmental
Prh01G11650.0	dispersed		Pso01G11650.0	dispersed		Pse01G11650.0	WGD/segmental
Prh01G11660.0	dispersed		Pso01G11660.0	WGD/segmental		Pse01G11660.0	WGD/segmental
Prh01G11670.0	dispersed		Pso01G11670.0	WGD/segmental		Pse01G11670.0	WGD/segmental
Prh01G11680.0	dispersed		Pso01G11680.0	WGD/segmental		Pse01G11680.0	WGD/segmental
Prh01G11690.0	singleton		Pso01G11690.0	WGD/segmental		Pse01G11690.0	WGD/segmental
Prh01G11700.0	singleton		Pso01G11700.0	WGD/segmental		Pse01G11700.0	dispersed
Prh01G11710.0	dispersed		Pso01G11710.0	dispersed		Pse01G11710.0	dispersed
Prh01G11720.0	singleton		Pso01G11720.0	singleton		Pse01G11720.0	proximal
Prh01G11730.0	dispersed		Pso01G11730.0	WGD/segmental		Pse01G11730.0	dispersed
Prh01G11740.0	dispersed		Pso01G11740.0	WGD/segmental		Pse01G11740.0	dispersed
Prh01G11750.0	dispersed		Pso01G11750.0	WGD/segmental		Pse01G11750.0	WGD/segmental
Prh01G11760.0	dispersed		Pso01G11760.0	dispersed		Pse01G11760.0	dispersed
Prh01G11770.0	dispersed		Pso01G11770.0	WGD/segmental		Pse01G11770.0	proximal
Prh01G11780.0	dispersed		Pso01G11780.0	tandem		Pse01G11780.0	WGD/segmental
Prh01G11790.0	singleton		Pso01G11790.0	tandem		Pse01G11790.0	WGD/segmental
Prh01G11800.0	dispersed		Pso01G11800.0	dispersed		Pse01G11800.0	proximal
Prh01G11810.0	dispersed		Pso01G11810.0	dispersed		Pse01G11810.0	WGD/segmental
Prh01G11820.0	dispersed		Pso01G11820.0	WGD/segmental		Pse01G11820.0	dispersed
Prh01G11830.0	dispersed		Pso01G11830.0	dispersed		Pse01G11830.0	WGD/segmental
Prh01G11840.0	singleton		Pso01G11840.0	WGD/segmental		Pse01G11840.0	dispersed
Prh01G11850.0	dispersed		Pso01G11850.0	WGD/segmental		Pse01G11850.0	WGD/segmental
Prh01G11860.0	singleton		Pso01G11860.0	singleton		Pse01G11860.0	dispersed
Prh01G11870.0	dispersed		Pso01G11870.0	proximal		Pse01G11870.0	dispersed
Prh01G11880.0	dispersed		Pso01G11880.0	tandem		Pse01G11880.0	WGD/segmental
Prh01G11890.0	singleton		Pso01G11890.0	WGD/segmental		Pse01G11890.0	WGD/segmental
Prh01G11900.0	singleton		Pso01G11900.0	tandem		Pse01G11900.0	dispersed
Prh01G11910.0	dispersed		Pso01G11910.0	tandem		Pse01G11910.0	proximal
Prh01G11920.0	dispersed		Pso01G11920.0	tandem		Pse01G11920.0	tandem
Prh01G11930.0	singleton		Pso01G11930.0	WGD/segmental		Pse01G11930.0	tandem
Prh01G11940.0	dispersed		Pso01G11940.0	dispersed		Pse01G11940.0	WGD/segmental
Prh01G11950.0	dispersed		Pso01G11950.0	dispersed		Pse01G11950.0	proximal
Prh01G11960.0	singleton		Pso01G11960.0	singleton		Pse01G11960.0	proximal
Prh01G11970.0	dispersed		Pso01G11970.0	WGD/segmental		Pse01G11970.0	dispersed
Prh01G11980.0	dispersed		Pso01G11980.0	WGD/segmental		Pse01G11980.0	WGD/segmental
Prh01G11990.0	dispersed		Pso01G11990.0	WGD/segmental		Pse01G11990.0	WGD/segmental
Prh01G12000.0	singleton		Pso01G12000.0	proximal		Pse01G12000.0	WGD/segmental
Prh01G12010.0	dispersed		Pso01G12010.0	WGD/segmental		Pse01G12010.0	WGD/segmental
Prh01G12020.0	dispersed		Pso01G12020.0	proximal		Pse01G12020.0	WGD/segmental
Prh01G12030.0	dispersed		Pso01G12030.0	dispersed		Pse01G12030.0	dispersed
Prh01G12040.0	singleton		Pso01G12040.0	WGD/segmental		Pse01G12040.0	dispersed
Prh01G12050.0	dispersed		Pso01G12050.0	WGD/segmental		Pse01G12050.0	dispersed
Prh01G12060.0	dispersed		Pso01G12060.0	WGD/segmental		Pse01G12060.0	dispersed
Prh01G12070.0	dispersed		Pso01G12070.0	singleton		Pse01G12070.0	WGD/segmental
Prh01G12080.0	singleton		Pso01G12080.0	WGD/segmental		Pse01G12080.0	WGD/segmental
Prh01G12090.0	dispersed		Pso01G12090.0	singleton		Pse01G12090.0	WGD/segmental
Prh01G12100.0	dispersed		Pso01G12100.0	dispersed		Pse01G12100.0	WGD/segmental
Prh01G12110.0	dispersed		Pso01G12110.0	singleton		Pse01G12110.0	dispersed
Prh01G12120.0	dispersed		Pso01G12120.0	WGD/segmental		Pse01G12120.0	dispersed
Prh01G12130.0	dispersed		Pso01G12130.0	WGD/segmental		Pse01G12130.0	dispersed
Prh01G12140.0	dispersed		Pso01G12140.0	tandem		Pse01G12140.0	WGD/segmental
Prh01G12150.0	dispersed		Pso01G12150.0	WGD/segmental		Pse01G12150.0	WGD/segmental
Prh01G12160.0	dispersed		Pso01G12160.0	dispersed		Pse01G12160.0	WGD/segmental
Prh01G12170.0	dispersed		Pso01G12170.0	WGD/segmental		Pse01G12170.0	WGD/segmental
Prh01G12180.0	singleton		Pso01G12180.0	tandem		Pse01G12180.0	dispersed
Prh01G12190.0	dispersed		Pso01G12190.0	tandem		Pse01G12190.0	WGD/segmental
Prh01G12200.0	singleton		Pso01G12200.0	tandem		Pse01G12200.0	WGD/segmental
Prh01G12210.0	dispersed		Pso01G12210.0	tandem		Pse01G12210.0	WGD/segmental
Prh01G12220.0	singleton		Pso01G12220.0	WGD/segmental		Pse01G12220.0	dispersed
Prh01G12230.0	singleton		Pso01G12230.0	proximal		Pse01G12230.0	WGD/segmental
Prh01G12240.0	dispersed		Pso01G12240.0	dispersed		Pse01G12240.0	WGD/segmental
Prh01G12250.0	dispersed		Pso01G12250.0	WGD/segmental		Pse01G12250.0	WGD/segmental
Prh01G12260.0	dispersed		Pso01G12260.0	WGD/segmental		Pse01G12260.0	dispersed
Prh01G12270.0	dispersed		Pso01G12270.0	dispersed		Pse01G12270.0	WGD/segmental
Prh01G12280.0	dispersed		Pso01G12280.0	WGD/segmental		Pse01G12280.0	WGD/segmental
Prh01G12290.0	dispersed		Pso01G12290.0	WGD/segmental		Pse01G12290.0	tandem
Prh01G12300.0	dispersed		Pso01G12300.0	WGD/segmental		Pse01G12300.0	WGD/segmental
Prh01G12310.0	dispersed		Pso01G12310.0	WGD/segmental		Pse01G12310.0	dispersed
Prh01G12320.0	tandem		Pso01G12320.0	WGD/segmental		Pse01G12320.0	WGD/segmental
Prh01G12330.0	tandem		Pso01G12330.0	WGD/segmental		Pse01G12330.0	dispersed
Prh01G12340.0	dispersed		Pso01G12340.0	dispersed		Pse01G12340.0	WGD/segmental
Prh01G12350.0	dispersed		Pso01G12350.0	WGD/segmental		Pse01G12350.0	WGD/segmental
Prh01G12360.0	dispersed		Pso01G12360.0	singleton		Pse01G12360.0	dispersed
Prh01G12370.0	dispersed		Pso01G12370.0	WGD/segmental		Pse01G12370.0	dispersed
Prh01G12380.0	singleton		Pso01G12380.0	WGD/segmental		Pse01G12380.0	WGD/segmental
Prh01G12390.0	singleton		Pso01G12390.0	WGD/segmental		Pse01G12390.0	dispersed
Prh01G12400.0	dispersed		Pso01G12400.0	singleton		Pse01G12400.0	proximal
Prh01G12410.0	dispersed		Pso01G12410.0	dispersed		Pse01G12410.0	WGD/segmental
Prh01G12420.0	dispersed		Pso01G12420.0	WGD/segmental		Pse01G12420.0	WGD/segmental
Prh01G12430.0	dispersed		Pso01G12430.0	WGD/segmental		Pse01G12430.0	WGD/segmental
Prh01G12440.0	dispersed		Pso01G12440.0	WGD/segmental		Pse01G12440.0	proximal
Prh01G12450.0	dispersed		Pso01G12450.0	WGD/segmental		Pse01G12450.0	proximal
Prh01G12460.0	singleton		Pso01G12460.0	dispersed		Pse01G12460.0	WGD/segmental
Prh01G12470.0	singleton		Pso01G12470.0	dispersed		Pse01G12470.0	WGD/segmental
Prh01G12480.0	WGD/segmental		Pso01G12480.0	WGD/segmental		Pse01G12480.0	WGD/segmental
Prh01G12490.0	dispersed		Pso01G12490.0	WGD/segmental		Pse01G12490.0	proximal
Prh01G12500.0	dispersed		Pso01G12500.0	dispersed		Pse01G12500.0	WGD/segmental
Prh01G12510.0	singleton		Pso01G12510.0	WGD/segmental		Pse01G12510.0	WGD/segmental
Prh01G12520.0	dispersed		Pso01G12520.0	WGD/segmental		Pse01G12520.0	WGD/segmental
Prh01G12530.0	dispersed		Pso01G12530.0	tandem		Pse01G12530.0	WGD/segmental
Prh01G12540.0	WGD/segmental		Pso01G12540.0	WGD/segmental		Pse01G12540.0	proximal
Prh01G12550.0	dispersed		Pso01G12550.0	WGD/segmental		Pse01G12550.0	WGD/segmental
Prh01G12560.0	dispersed		Pso01G12560.0	WGD/segmental		Pse01G12560.0	WGD/segmental
Prh01G12570.0	dispersed		Pso01G12570.0	WGD/segmental		Pse01G12570.0	WGD/segmental
Prh01G12580.0	dispersed		Pso01G12580.0	WGD/segmental		Pse01G12580.0	WGD/segmental
Prh01G12590.0	dispersed		Pso01G12590.0	dispersed		Pse01G12590.0	WGD/segmental
Prh01G12600.0	dispersed		Pso01G12600.0	dispersed		Pse01G12600.0	WGD/segmental
Prh01G12610.0	dispersed		Pso01G12610.0	WGD/segmental		Pse01G12610.0	WGD/segmental
Prh01G12620.0	singleton		Pso01G12620.0	WGD/segmental		Pse01G12620.0	WGD/segmental
Prh01G12630.0	WGD/segmental		Pso01G12630.0	WGD/segmental		Pse01G12630.0	WGD/segmental
Prh01G12640.0	dispersed		Pso01G12640.0	WGD/segmental		Pse01G12640.0	dispersed
Prh01G12650.0	dispersed		Pso01G12650.0	WGD/segmental		Pse01G12650.0	WGD/segmental
Prh01G12660.0	singleton		Pso01G12660.0	WGD/segmental		Pse01G12660.0	WGD/segmental
Prh01G12670.0	dispersed		Pso01G12670.0	tandem		Pse01G12670.0	WGD/segmental
Prh01G12680.0	dispersed		Pso01G12680.0	tandem		Pse01G12680.0	WGD/segmental
Prh01G12690.0	dispersed		Pso01G12690.0	dispersed		Pse01G12690.0	dispersed
Prh01G12700.0	WGD/segmental		Pso01G12700.0	WGD/segmental		Pse01G12700.0	dispersed
Prh01G12710.0	dispersed		Pso01G12710.0	dispersed		Pse01G12710.0	dispersed
Prh01G12720.0	dispersed		Pso01G12720.0	WGD/segmental		Pse01G12720.0	dispersed
Prh01G12730.0	dispersed		Pso01G12730.0	WGD/segmental		Pse01G12730.0	WGD/segmental
Prh01G12740.0	dispersed		Pso01G12740.0	WGD/segmental		Pse01G12740.0	dispersed
Prh01G12750.0	singleton		Pso01G12750.0	WGD/segmental		Pse01G12750.0	dispersed
Prh01G12760.0	dispersed		Pso01G12760.0	tandem		Pse01G12760.0	WGD/segmental
Prh01G12770.0	WGD/segmental		Pso01G12770.0	tandem		Pse01G12770.0	WGD/segmental
Prh01G12780.0	dispersed		Pso01G12780.0	WGD/segmental		Pse01G12780.0	tandem
Prh01G12790.0	dispersed		Pso01G12790.0	proximal		Pse01G12790.0	tandem
Prh01G12800.0	WGD/segmental		Pso01G12800.0	proximal		Pse01G12800.0	WGD/segmental
Prh01G12810.0	dispersed		Pso01G12810.0	WGD/segmental		Pse01G12810.0	WGD/segmental
Prh01G12820.0	dispersed		Pso01G12820.0	singleton		Pse01G12820.0	WGD/segmental
Prh01G12830.0	dispersed		Pso01G12830.0	dispersed		Pse01G12830.0	WGD/segmental
Prh01G12840.0	dispersed		Pso01G12840.0	WGD/segmental		Pse01G12840.0	dispersed
Prh01G12850.0	dispersed		Pso01G12850.0	WGD/segmental		Pse01G12850.0	WGD/segmental
Prh01G12860.0	dispersed		Pso01G12860.0	dispersed		Pse01G12860.0	dispersed
Prh01G12870.0	dispersed		Pso01G12870.0	WGD/segmental		Pse01G12870.0	WGD/segmental
Prh01G12880.0	dispersed		Pso01G12880.0	WGD/segmental		Pse01G12880.0	WGD/segmental
Prh01G12890.0	dispersed		Pso01G12890.0	WGD/segmental		Pse01G12890.0	dispersed
Prh01G12900.0	WGD/segmental		Pso01G12900.0	dispersed		Pse01G12900.0	dispersed
Prh01G12910.0	dispersed		Pso01G12910.0	WGD/segmental		Pse01G12910.0	WGD/segmental
Prh01G12920.0	dispersed		Pso01G12920.0	tandem		Pse01G12920.0	dispersed
Prh01G12930.0	tandem		Pso01G12930.0	tandem		Pse01G12930.0	dispersed
Prh01G12940.0	tandem		Pso01G12940.0	tandem		Pse01G12940.0	dispersed
Prh01G12950.0	dispersed		Pso01G12950.0	WGD/segmental		Pse01G12950.0	WGD/segmental
Prh01G12960.0	singleton		Pso01G12960.0	dispersed		Pse01G12960.0	WGD/segmental
Prh01G12970.0	tandem		Pso01G12970.0	tandem		Pse01G12970.0	dispersed
Prh01G12980.0	tandem		Pso01G12980.0	tandem		Pse01G12980.0	WGD/segmental
Prh01G12990.0	dispersed		Pso01G12990.0	WGD/segmental		Pse01G12990.0	WGD/segmental
Prh01G13000.0	dispersed		Pso01G13000.0	WGD/segmental		Pse01G13000.0	WGD/segmental
Prh01G13010.0	dispersed		Pso01G13010.0	WGD/segmental		Pse01G13010.0	WGD/segmental
Prh01G13020.0	dispersed		Pso01G13020.0	WGD/segmental		Pse01G13020.0	WGD/segmental
Prh01G13030.0	WGD/segmental		Pso01G13030.0	proximal		Pse01G13030.0	WGD/segmental
Prh01G13040.0	dispersed		Pso01G13040.0	dispersed		Pse01G13040.0	WGD/segmental
Prh01G13050.0	singleton		Pso01G13050.0	proximal		Pse01G13050.0	proximal
Prh01G13060.0	dispersed		Pso01G13060.0	dispersed		Pse01G13060.0	dispersed
Prh01G13070.0	singleton		Pso01G13070.0	proximal		Pse01G13070.0	WGD/segmental
Prh01G13080.0	dispersed		Pso01G13080.0	dispersed		Pse01G13080.0	WGD/segmental
Prh01G13090.0	singleton		Pso01G13090.0	dispersed		Pse01G13090.0	proximal
Prh01G13100.0	dispersed		Pso01G13100.0	dispersed		Pse01G13100.0	WGD/segmental
Prh01G13110.0	dispersed		Pso01G13110.0	dispersed		Pse01G13110.0	WGD/segmental
Prh01G13120.0	dispersed		Pso01G13120.0	dispersed		Pse01G13120.0	dispersed
Prh01G13130.0	singleton		Pso01G13130.0	WGD/segmental		Pse01G13130.0	WGD/segmental
Prh01G13140.0	singleton		Pso01G13140.0	dispersed		Pse01G13140.0	WGD/segmental
Prh01G13150.0	singleton		Pso01G13150.0	WGD/segmental		Pse01G13150.0	dispersed
Prh01G13160.0	singleton		Pso01G13160.0	singleton		Pse01G13160.0	WGD/segmental
Prh01G13170.0	dispersed		Pso01G13170.0	WGD/segmental		Pse01G13170.0	dispersed
Prh01G13180.0	dispersed		Pso01G13180.0	WGD/segmental		Pse01G13180.0	dispersed
Prh01G13190.0	WGD/segmental		Pso01G13190.0	singleton		Pse01G13190.0	dispersed
Prh01G13200.0	WGD/segmental		Pso01G13200.0	proximal		Pse01G13200.0	dispersed
Prh01G13210.0	dispersed		Pso01G13210.0	WGD/segmental		Pse01G13210.0	dispersed
Prh01G13220.0	dispersed		Pso01G13220.0	dispersed		Pse01G13220.0	dispersed
Prh01G13230.0	dispersed		Pso01G13230.0	tandem		Pse01G13230.0	WGD/segmental
Prh01G13240.0	dispersed		Pso01G13240.0	tandem		Pse01G13240.0	WGD/segmental
Prh01G13250.0	WGD/segmental		Pso01G13250.0	WGD/segmental		Pse01G13250.0	WGD/segmental
Prh01G13260.0	singleton		Pso01G13260.0	WGD/segmental		Pse01G13260.0	WGD/segmental
Prh01G13270.0	dispersed		Pso01G13270.0	WGD/segmental		Pse01G13270.0	WGD/segmental
Prh01G13280.0	dispersed		Pso01G13280.0	WGD/segmental		Pse01G13280.0	dispersed
Prh01G13290.0	WGD/segmental		Pso01G13290.0	WGD/segmental		Pse01G13290.0	WGD/segmental
Prh01G13300.0	singleton		Pso01G13300.0	WGD/segmental		Pse01G13300.0	dispersed
Prh01G13310.0	dispersed		Pso01G13310.0	WGD/segmental		Pse01G13310.0	WGD/segmental
Prh01G13320.0	dispersed		Pso01G13320.0	WGD/segmental		Pse01G13320.0	dispersed
Prh01G13330.0	WGD/segmental		Pso01G13330.0	dispersed		Pse01G13330.0	singleton
Prh01G13340.0	dispersed		Pso01G13340.0	dispersed		Pse01G13340.0	dispersed
Prh01G13350.0	dispersed		Pso01G13350.0	WGD/segmental		Pse01G13350.0	proximal
Prh01G13360.0	WGD/segmental		Pso01G13360.0	WGD/segmental		Pse01G13360.0	dispersed
Prh01G13370.0	dispersed		Pso01G13370.0	proximal		Pse01G13370.0	singleton
Prh01G13380.0	dispersed		Pso01G13380.0	dispersed		Pse01G13380.0	dispersed
Prh01G13390.0	dispersed		Pso01G13390.0	dispersed		Pse01G13390.0	proximal
Prh01G13400.0	proximal		Pso01G13400.0	proximal		Pse01G13400.0	singleton
Prh01G13410.0	singleton		Pso01G13410.0	WGD/segmental		Pse01G13410.0	WGD/segmental
Prh01G13420.0	proximal		Pso01G13420.0	WGD/segmental		Pse01G13420.0	WGD/segmental
Prh01G13430.0	dispersed		Pso01G13430.0	proximal		Pse01G13430.0	WGD/segmental
Prh01G13440.0	singleton		Pso01G13440.0	proximal		Pse01G13440.0	dispersed
Prh01G13450.0	singleton		Pso01G13450.0	tandem		Pse01G13450.0	WGD/segmental
Prh01G13460.0	singleton		Pso01G13460.0	tandem		Pse01G13460.0	WGD/segmental
Prh01G13470.0	dispersed		Pso01G13470.0	tandem		Pse01G13470.0	tandem
Prh01G13480.0	dispersed		Pso01G13480.0	tandem		Pse01G13480.0	dispersed
Prh01G13490.0	dispersed		Pso01G13490.0	tandem		Pse01G13490.0	tandem
Prh01G13500.0	dispersed		Pso01G13500.0	dispersed		Pse01G13500.0	tandem
Prh01G13510.0	tandem		Pso01G13510.0	dispersed		Pse01G13510.0	tandem
Prh01G13520.0	tandem		Pso01G13520.0	WGD/segmental		Pse01G13520.0	tandem
Prh01G13530.0	dispersed		Pso01G13530.0	dispersed		Pse01G13530.0	dispersed
Prh01G13540.0	WGD/segmental		Pso01G13540.0	proximal		Pse01G13540.0	WGD/segmental
Prh01G13550.0	dispersed		Pso01G13550.0	WGD/segmental		Pse01G13550.0	singleton
Prh01G13560.0	singleton		Pso01G13560.0	dispersed		Pse01G13560.0	WGD/segmental
Prh01G13570.0	dispersed		Pso01G13570.0	singleton		Pse01G13570.0	WGD/segmental
Prh01G13580.0	singleton		Pso01G13580.0	dispersed		Pse01G13580.0	WGD/segmental
Prh01G13590.0	dispersed		Pso01G13590.0	singleton		Pse01G13590.0	dispersed
Prh01G13600.0	singleton		Pso01G13600.0	tandem		Pse01G13600.0	dispersed
Prh01G13610.0	dispersed		Pso01G13610.0	tandem		Pse01G13610.0	dispersed
Prh01G13620.0	dispersed		Pso01G13620.0	tandem		Pse01G13620.0	WGD/segmental
Prh01G13630.0	dispersed		Pso01G13630.0	WGD/segmental		Pse01G13630.0	WGD/segmental
Prh01G13640.0	dispersed		Pso01G13640.0	dispersed		Pse01G13640.0	WGD/segmental
Prh01G13650.0	dispersed		Pso01G13650.0	dispersed		Pse01G13650.0	WGD/segmental
Prh01G13660.0	singleton		Pso01G13660.0	proximal		Pse01G13660.0	WGD/segmental
Prh01G13670.0	dispersed		Pso01G13670.0	dispersed		Pse01G13670.0	WGD/segmental
Prh01G13680.0	dispersed		Pso01G13680.0	WGD/segmental		Pse01G13680.0	WGD/segmental
Prh01G13690.0	dispersed		Pso01G13690.0	dispersed		Pse01G13690.0	dispersed
Prh01G13700.0	dispersed		Pso01G13700.0	proximal		Pse01G13700.0	dispersed
Prh01G13710.0	dispersed		Pso01G13710.0	WGD/segmental		Pse01G13710.0	WGD/segmental
Prh01G13720.0	dispersed		Pso01G13720.0	WGD/segmental		Pse01G13720.0	dispersed
Prh01G13730.0	singleton		Pso01G13730.0	dispersed		Pse01G13730.0	proximal
Prh01G13740.0	dispersed		Pso01G13740.0	WGD/segmental		Pse01G13740.0	WGD/segmental
Prh01G13750.0	singleton		Pso01G13750.0	WGD/segmental		Pse01G13750.0	dispersed
Prh01G13760.0	dispersed		Pso01G13760.0	tandem		Pse01G13760.0	proximal
Prh01G13770.0	dispersed		Pso01G13770.0	tandem		Pse01G13770.0	WGD/segmental
Prh01G13780.0	singleton		Pso01G13780.0	WGD/segmental		Pse01G13780.0	WGD/segmental
Prh01G13790.0	dispersed		Pso01G13790.0	tandem		Pse01G13790.0	dispersed
Prh01G13800.0	singleton		Pso01G13800.0	WGD/segmental		Pse01G13800.0	dispersed
Prh01G13810.0	dispersed		Pso01G13810.0	WGD/segmental		Pse01G13810.0	WGD/segmental
Prh01G13820.0	singleton		Pso01G13820.0	tandem		Pse01G13820.0	WGD/segmental
Prh01G13830.0	singleton		Pso01G13830.0	WGD/segmental		Pse01G13830.0	WGD/segmental
Prh01G13840.0	singleton		Pso01G13840.0	WGD/segmental		Pse01G13840.0	singleton
Prh01G13850.0	dispersed		Pso01G13850.0	WGD/segmental		Pse01G13850.0	WGD/segmental
Prh01G13860.0	dispersed		Pso01G13860.0	WGD/segmental		Pse01G13860.0	WGD/segmental
Prh01G13870.0	dispersed		Pso01G13870.0	tandem		Pse01G13870.0	dispersed
Prh01G13880.0	dispersed		Pso01G13880.0	WGD/segmental		Pse01G13880.0	proximal
Prh01G13890.0	proximal		Pso01G13890.0	dispersed		Pse01G13890.0	WGD/segmental
Prh01G13900.0	dispersed		Pso01G13900.0	singleton		Pse01G13900.0	tandem
Prh01G13910.0	dispersed		Pso01G13910.0	singleton		Pse01G13910.0	dispersed
Prh01G13920.0	proximal		Pso01G13920.0	WGD/segmental		Pse01G13920.0	dispersed
Prh01G13930.0	dispersed		Pso01G13930.0	proximal		Pse01G13930.0	WGD/segmental
Prh01G13940.0	singleton		Pso01G13940.0	dispersed		Pse01G13940.0	WGD/segmental
Prh01G13950.0	dispersed		Pso01G13950.0	tandem		Pse01G13950.0	WGD/segmental
Prh01G13960.0	proximal		Pso01G13960.0	tandem		Pse01G13960.0	proximal
Prh01G13970.0	dispersed		Pso01G13970.0	WGD/segmental		Pse01G13970.0	WGD/segmental
Prh01G13980.0	tandem		Pso01G13980.0	proximal		Pse01G13980.0	dispersed
Prh01G13990.0	tandem		Pso01G13990.0	WGD/segmental		Pse01G13990.0	dispersed
Prh01G14000.0	dispersed		Pso01G14000.0	WGD/segmental		Pse01G14000.0	dispersed
Prh01G14010.0	dispersed		Pso01G14010.0	WGD/segmental		Pse01G14010.0	dispersed
Prh01G14020.0	dispersed		Pso01G14020.0	WGD/segmental		Pse01G14020.0	WGD/segmental
Prh01G14030.0	dispersed		Pso01G14030.0	tandem		Pse01G14030.0	WGD/segmental
Prh01G14040.0	dispersed		Pso01G14040.0	tandem		Pse01G14040.0	WGD/segmental
Prh01G14050.0	dispersed		Pso01G14050.0	tandem		Pse01G14050.0	WGD/segmental
Prh01G14060.0	singleton		Pso01G14060.0	tandem		Pse01G14060.0	WGD/segmental
Prh01G14070.0	singleton		Pso01G14070.0	proximal		Pse01G14070.0	WGD/segmental
Prh01G14080.0	dispersed		Pso01G14080.0	dispersed		Pse01G14080.0	dispersed
Prh01G14090.0	singleton		Pso01G14090.0	WGD/segmental		Pse01G14090.0	WGD/segmental
Prh01G14100.0	dispersed		Pso01G14100.0	proximal		Pse01G14100.0	WGD/segmental
Prh01G14110.0	singleton		Pso01G14110.0	proximal		Pse01G14110.0	WGD/segmental
Prh01G14120.0	dispersed		Pso01G14120.0	proximal		Pse01G14120.0	WGD/segmental
Prh01G14130.0	dispersed		Pso01G14130.0	dispersed		Pse01G14130.0	WGD/segmental
Prh01G14140.0	dispersed		Pso01G14140.0	dispersed		Pse01G14140.0	WGD/segmental
Prh01G14150.0	dispersed		Pso01G14150.0	dispersed		Pse01G14150.0	tandem
Prh01G14160.0	singleton		Pso01G14160.0	WGD/segmental		Pse01G14160.0	tandem
Prh01G14170.0	singleton		Pso01G14170.0	dispersed		Pse01G14170.0	dispersed
Prh01G14180.0	dispersed		Pso01G14180.0	WGD/segmental		Pse01G14180.0	proximal
Prh01G14190.0	dispersed		Pso01G14190.0	WGD/segmental		Pse01G14190.0	WGD/segmental
Prh01G14200.0	singleton		Pso01G14200.0	WGD/segmental		Pse01G14200.0	WGD/segmental
Prh01G14210.0	dispersed		Pso01G14210.0	WGD/segmental		Pse01G14210.0	WGD/segmental
Prh01G14220.0	dispersed		Pso01G14220.0	WGD/segmental		Pse01G14220.0	dispersed
Prh01G14230.0	dispersed		Pso01G14230.0	dispersed		Pse01G14230.0	WGD/segmental
Prh01G14240.0	tandem		Pso01G14240.0	WGD/segmental		Pse01G14240.0	WGD/segmental
Prh01G14250.0	tandem		Pso01G14250.0	WGD/segmental		Pse01G14250.0	WGD/segmental
Prh01G14260.0	dispersed		Pso01G14260.0	tandem		Pse01G14260.0	proximal
Prh01G14270.0	singleton		Pso01G14270.0	tandem		Pse01G14270.0	tandem
Prh01G14280.0	dispersed		Pso01G14280.0	WGD/segmental		Pse01G14280.0	tandem
Prh01G14290.0	dispersed		Pso01G14290.0	WGD/segmental		Pse01G14290.0	dispersed
Prh01G14300.0	dispersed		Pso01G14300.0	tandem		Pse01G14300.0	proximal
Prh01G14310.0	dispersed		Pso01G14310.0	tandem		Pse01G14310.0	proximal
Prh01G14320.0	dispersed		Pso01G14320.0	tandem		Pse01G14320.0	proximal
Prh01G14330.0	dispersed		Pso01G14330.0	tandem		Pse01G14330.0	singleton
Prh01G14340.0	dispersed		Pso01G14340.0	tandem		Pse01G14340.0	dispersed
Prh01G14350.0	dispersed		Pso01G14350.0	tandem		Pse01G14350.0	WGD/segmental
Prh01G14360.0	singleton		Pso01G14360.0	WGD/segmental		Pse01G14360.0	WGD/segmental
Prh01G14370.0	dispersed		Pso01G14370.0	tandem		Pse01G14370.0	WGD/segmental
Prh01G14380.0	singleton		Pso01G14380.0	WGD/segmental		Pse01G14380.0	tandem
Prh01G14390.0	dispersed		Pso01G14390.0	tandem		Pse01G14390.0	WGD/segmental
Prh01G14400.0	dispersed		Pso01G14400.0	dispersed		Pse01G14400.0	WGD/segmental
Prh01G14410.0	dispersed		Pso01G14410.0	WGD/segmental		Pse01G14410.0	dispersed
Prh01G14420.0	dispersed		Pso01G14420.0	dispersed		Pse01G14420.0	WGD/segmental
Prh01G14430.0	dispersed		Pso01G14430.0	WGD/segmental		Pse01G14430.0	WGD/segmental
Prh01G14440.0	dispersed		Pso01G14440.0	dispersed		Pse01G14440.0	tandem
Prh01G14450.0	dispersed		Pso01G14450.0	WGD/segmental		Pse01G14450.0	WGD/segmental
Prh01G14460.0	singleton		Pso01G14460.0	WGD/segmental		Pse01G14460.0	WGD/segmental
Prh01G14470.0	dispersed		Pso01G14470.0	dispersed		Pse01G14470.0	WGD/segmental
Prh01G14480.0	dispersed		Pso01G14480.0	WGD/segmental		Pse01G14480.0	WGD/segmental
Prh01G14490.0	dispersed		Pso01G14490.0	singleton		Pse01G14490.0	WGD/segmental
Prh01G14500.0	dispersed		Pso01G14500.0	WGD/segmental		Pse01G14500.0	WGD/segmental
Prh01G14510.0	dispersed		Pso01G14510.0	WGD/segmental		Pse01G14510.0	WGD/segmental
Prh01G14520.0	dispersed		Pso01G14520.0	dispersed		Pse01G14520.0	dispersed
Prh01G14530.0	dispersed		Pso01G14530.0	dispersed		Pse01G14530.0	WGD/segmental
Prh01G14540.0	dispersed		Pso01G14540.0	WGD/segmental		Pse01G14540.0	WGD/segmental
Prh01G14550.0	dispersed		Pso01G14550.0	WGD/segmental		Pse01G14550.0	WGD/segmental
Prh01G14560.0	dispersed		Pso01G14560.0	WGD/segmental		Pse01G14560.0	dispersed
Prh01G14570.0	dispersed		Pso01G14570.0	WGD/segmental		Pse01G14570.0	WGD/segmental
Prh01G14580.0	WGD/segmental		Pso01G14580.0	tandem		Pse01G14580.0	WGD/segmental
Prh01G14590.0	dispersed		Pso01G14590.0	WGD/segmental		Pse01G14590.0	tandem
Prh01G14600.0	dispersed		Pso01G14600.0	dispersed		Pse01G14600.0	WGD/segmental
Prh01G14610.0	dispersed		Pso01G14610.0	dispersed		Pse01G14610.0	WGD/segmental
Prh01G14620.0	dispersed		Pso01G14620.0	singleton		Pse01G14620.0	dispersed
Prh01G14630.0	dispersed		Pso01G14630.0	dispersed		Pse01G14630.0	WGD/segmental
Prh01G14640.0	dispersed		Pso01G14640.0	proximal		Pse01G14640.0	dispersed
Prh01G14650.0	dispersed		Pso01G14650.0	dispersed		Pse01G14650.0	WGD/segmental
Prh01G14660.0	dispersed		Pso01G14660.0	proximal		Pse01G14660.0	WGD/segmental
Prh01G14670.0	dispersed		Pso01G14670.0	WGD/segmental		Pse01G14670.0	WGD/segmental
Prh01G14680.0	singleton		Pso01G14680.0	dispersed		Pse01G14680.0	dispersed
Prh01G14690.0	dispersed		Pso01G14690.0	WGD/segmental		Pse01G14690.0	WGD/segmental
Prh01G14700.0	dispersed		Pso01G14700.0	dispersed		Pse01G14700.0	WGD/segmental
Prh01G14710.0	WGD/segmental		Pso01G14710.0	dispersed		Pse01G14710.0	dispersed
Prh01G14720.0	WGD/segmental		Pso01G14720.0	dispersed		Pse01G14720.0	WGD/segmental
Prh01G14730.0	WGD/segmental		Pso01G14730.0	WGD/segmental		Pse01G14730.0	WGD/segmental
Prh01G14740.0	WGD/segmental		Pso01G14740.0	dispersed		Pse01G14740.0	WGD/segmental
Prh01G14750.0	singleton		Pso01G14750.0	dispersed		Pse01G14750.0	WGD/segmental
Prh01G14760.0	singleton		Pso01G14760.0	dispersed		Pse01G14760.0	WGD/segmental
Prh01G14770.0	dispersed		Pso01G14770.0	WGD/segmental		Pse01G14770.0	tandem
Prh01G14780.0	dispersed		Pso01G14780.0	WGD/segmental		Pse01G14780.0	WGD/segmental
Prh01G14790.0	dispersed		Pso01G14790.0	dispersed		Pse01G14790.0	dispersed
Prh01G14800.0	singleton		Pso01G14800.0	dispersed		Pse01G14800.0	dispersed
Prh01G14810.0	dispersed		Pso01G14810.0	dispersed		Pse01G14810.0	WGD/segmental
Prh01G14820.0	dispersed		Pso01G14820.0	dispersed		Pse01G14820.0	singleton
Prh01G14830.0	dispersed		Pso01G14830.0	dispersed		Pse01G14830.0	WGD/segmental
Prh01G14840.0	WGD/segmental		Pso01G14840.0	dispersed		Pse01G14840.0	proximal
Prh01G14850.0	dispersed		Pso01G14850.0	WGD/segmental		Pse01G14850.0	WGD/segmental
Prh01G14860.0	dispersed		Pso01G14860.0	WGD/segmental		Pse01G14860.0	WGD/segmental
Prh01G14870.0	singleton		Pso01G14870.0	dispersed		Pse01G14870.0	WGD/segmental
Prh01G14880.0	WGD/segmental		Pso01G14880.0	proximal		Pse01G14880.0	dispersed
Prh01G14890.0	dispersed		Pso01G14890.0	WGD/segmental		Pse01G14890.0	WGD/segmental
Prh01G14900.0	singleton		Pso01G14900.0	dispersed		Pse01G14900.0	WGD/segmental
Prh01G14910.0	dispersed		Pso01G14910.0	WGD/segmental		Pse01G14910.0	singleton
Prh01G14920.0	dispersed		Pso01G14920.0	tandem		Pse01G14920.0	WGD/segmental
Prh01G14930.0	singleton		Pso01G14930.0	proximal		Pse01G14930.0	WGD/segmental
Prh01G14940.0	dispersed		Pso01G14940.0	WGD/segmental		Pse01G14940.0	WGD/segmental
Prh01G14950.0	singleton		Pso01G14950.0	WGD/segmental		Pse01G14950.0	dispersed
Prh01G14960.0	dispersed		Pso01G14960.0	WGD/segmental		Pse01G14960.0	WGD/segmental
Prh01G14970.0	dispersed		Pso01G14970.0	WGD/segmental		Pse01G14970.0	WGD/segmental
Prh01G14980.0	dispersed		Pso01G14980.0	singleton		Pse01G14980.0	WGD/segmental
Prh01G14990.0	dispersed		Pso01G14990.0	WGD/segmental		Pse01G14990.0	WGD/segmental
Prh01G15000.0	dispersed		Pso01G15000.0	WGD/segmental		Pse01G15000.0	WGD/segmental
Prh01G15010.0	singleton		Pso01G15010.0	dispersed		Pse01G15010.0	dispersed
Prh01G15020.0	dispersed		Pso01G15020.0	WGD/segmental		Pse01G15020.0	dispersed
Prh01G15030.0	singleton		Pso01G15030.0	WGD/segmental		Pse01G15030.0	proximal
Prh01G15040.0	dispersed		Pso01G15040.0	proximal		Pse01G15040.0	WGD/segmental
Prh01G15050.0	dispersed		Pso01G15050.0	singleton		Pse01G15050.0	WGD/segmental
Prh01G15060.0	dispersed		Pso01G15060.0	proximal		Pse01G15060.0	WGD/segmental
Prh01G15070.0	singleton		Pso01G15070.0	dispersed		Pse01G15070.0	WGD/segmental
Prh01G15080.0	dispersed		Pso01G15080.0	proximal		Pse01G15080.0	WGD/segmental
Prh01G15090.0	proximal		Pso01G15090.0	WGD/segmental		Pse01G15090.0	tandem
Prh01G15100.0	dispersed		Pso01G15100.0	proximal		Pse01G15100.0	dispersed
Prh01G15110.0	dispersed		Pso01G15110.0	proximal		Pse01G15110.0	proximal
Prh01G15120.0	singleton		Pso01G15120.0	tandem		Pse01G15120.0	WGD/segmental
Prh01G15130.0	dispersed		Pso01G15130.0	tandem		Pse01G15130.0	WGD/segmental
Prh01G15140.0	dispersed		Pso01G15140.0	proximal		Pse01G15140.0	WGD/segmental
Prh01G15150.0	dispersed		Pso01G15150.0	proximal		Pse01G15150.0	WGD/segmental
Prh01G15160.0	proximal		Pso01G15160.0	WGD/segmental		Pse01G15160.0	dispersed
Prh01G15170.0	singleton		Pso01G15170.0	proximal		Pse01G15170.0	WGD/segmental
Prh01G15180.0	dispersed		Pso01G15180.0	proximal		Pse01G15180.0	dispersed
Prh01G15190.0	dispersed		Pso01G15190.0	dispersed		Pse01G15190.0	WGD/segmental
Prh01G15200.0	dispersed		Pso01G15200.0	WGD/segmental		Pse01G15200.0	dispersed
Prh01G15210.0	dispersed		Pso01G15210.0	dispersed		Pse01G15210.0	proximal
Prh01G15220.0	dispersed		Pso01G15220.0	WGD/segmental		Pse01G15220.0	proximal
Prh01G15230.0	dispersed		Pso01G15230.0	tandem		Pse01G15230.0	WGD/segmental
Prh01G15240.0	dispersed		Pso01G15240.0	tandem		Pse01G15240.0	WGD/segmental
Prh01G15250.0	dispersed		Pso01G15250.0	tandem		Pse01G15250.0	tandem
Prh01G15260.0	dispersed		Pso01G15260.0	tandem		Pse01G15260.0	dispersed
Prh01G15270.0	dispersed		Pso01G15270.0	WGD/segmental		Pse01G15270.0	dispersed
Prh01G15280.0	dispersed		Pso01G15280.0	singleton		Pse01G15280.0	WGD/segmental
Prh01G15290.0	singleton		Pso01G15290.0	WGD/segmental		Pse01G15290.0	WGD/segmental
Prh01G15300.0	dispersed		Pso01G15300.0	WGD/segmental		Pse01G15300.0	WGD/segmental
Prh01G15310.0	singleton		Pso01G15310.0	tandem		Pse01G15310.0	WGD/segmental
Prh01G15320.0	dispersed		Pso01G15320.0	tandem		Pse01G15320.0	WGD/segmental
Prh01G15330.0	dispersed		Pso01G15330.0	tandem		Pse01G15330.0	dispersed
Prh01G15340.0	dispersed		Pso01G15340.0	tandem		Pse01G15340.0	WGD/segmental
Prh01G15350.0	dispersed		Pso01G15350.0	tandem		Pse01G15350.0	tandem
Prh01G15360.0	dispersed		Pso01G15360.0	WGD/segmental		Pse01G15360.0	WGD/segmental
Prh01G15370.0	WGD/segmental		Pso01G15370.0	dispersed		Pse01G15370.0	dispersed
Prh01G15380.0	dispersed		Pso01G15380.0	dispersed		Pse01G15380.0	WGD/segmental
Prh01G15390.0	dispersed		Pso01G15390.0	dispersed		Pse01G15390.0	WGD/segmental
Prh01G15400.0	dispersed		Pso01G15400.0	dispersed		Pse01G15400.0	dispersed
Prh01G15410.0	singleton		Pso01G15410.0	dispersed		Pse01G15410.0	WGD/segmental
Prh01G15420.0	dispersed		Pso01G15420.0	dispersed		Pse01G15420.0	WGD/segmental
Prh01G15430.0	dispersed		Pso01G15430.0	dispersed		Pse01G15430.0	WGD/segmental
Prh01G15440.0	dispersed		Pso01G15440.0	dispersed		Pse01G15440.0	dispersed
Prh01G15450.0	dispersed		Pso01G15450.0	singleton		Pse01G15450.0	WGD/segmental
Prh01G15460.0	dispersed		Pso01G15460.0	WGD/segmental		Pse01G15460.0	WGD/segmental
Prh01G15470.0	dispersed		Pso01G15470.0	WGD/segmental		Pse01G15470.0	WGD/segmental
Prh01G15480.0	WGD/segmental		Pso01G15480.0	WGD/segmental		Pse01G15480.0	WGD/segmental
Prh01G15490.0	dispersed		Pso01G15490.0	dispersed		Pse01G15490.0	WGD/segmental
Prh01G15500.0	dispersed		Pso01G15500.0	dispersed		Pse01G15500.0	dispersed
Prh01G15510.0	dispersed		Pso01G15510.0	WGD/segmental		Pse01G15510.0	WGD/segmental
Prh01G15520.0	dispersed		Pso01G15520.0	WGD/segmental		Pse01G15520.0	dispersed
Prh01G15530.0	dispersed		Pso01G15530.0	WGD/segmental		Pse01G15530.0	dispersed
Prh01G15540.0	dispersed		Pso01G15540.0	WGD/segmental		Pse01G15540.0	tandem
Prh01G15550.0	singleton		Pso01G15550.0	WGD/segmental		Pse01G15550.0	tandem
Prh01G15560.0	dispersed		Pso01G15560.0	dispersed		Pse01G15560.0	dispersed
Prh01G15570.0	dispersed		Pso01G15570.0	WGD/segmental		Pse01G15570.0	WGD/segmental
Prh01G15580.0	dispersed		Pso01G15580.0	WGD/segmental		Pse01G15580.0	WGD/segmental
Prh01G15590.0	dispersed		Pso01G15590.0	WGD/segmental		Pse01G15590.0	WGD/segmental
Prh01G15600.0	WGD/segmental		Pso01G15600.0	dispersed		Pse01G15600.0	WGD/segmental
Prh01G15610.0	singleton		Pso01G15610.0	WGD/segmental		Pse01G15610.0	tandem
Prh01G15620.0	singleton		Pso01G15620.0	tandem		Pse01G15620.0	WGD/segmental
Prh01G15630.0	WGD/segmental		Pso01G15630.0	dispersed		Pse01G15630.0	WGD/segmental
Prh01G15640.0	dispersed		Pso01G15640.0	dispersed		Pse01G15640.0	WGD/segmental
Prh01G15650.0	WGD/segmental		Pso01G15650.0	WGD/segmental		Pse01G15650.0	tandem
Prh01G15660.0	singleton		Pso01G15660.0	tandem		Pse01G15660.0	WGD/segmental
Prh01G15670.0	dispersed		Pso01G15670.0	WGD/segmental		Pse01G15670.0	dispersed
Prh01G15680.0	WGD/segmental		Pso01G15680.0	WGD/segmental		Pse01G15680.0	WGD/segmental
Prh01G15690.0	dispersed		Pso01G15690.0	tandem		Pse01G15690.0	WGD/segmental
Prh01G15700.0	dispersed		Pso01G15700.0	WGD/segmental		Pse01G15700.0	WGD/segmental
Prh01G15710.0	singleton		Pso01G15710.0	WGD/segmental		Pse01G15710.0	WGD/segmental
Prh01G15720.0	singleton		Pso01G15720.0	singleton		Pse01G15720.0	dispersed
Prh01G15730.0	dispersed		Pso01G15730.0	WGD/segmental		Pse01G15730.0	WGD/segmental
Prh01G15740.0	dispersed		Pso01G15740.0	WGD/segmental		Pse01G15740.0	tandem
Prh01G15750.0	WGD/segmental		Pso01G15750.0	dispersed		Pse01G15750.0	WGD/segmental
Prh01G15760.0	dispersed		Pso01G15760.0	proximal		Pse01G15760.0	dispersed
Prh01G15770.0	WGD/segmental		Pso01G15770.0	dispersed		Pse01G15770.0	dispersed
Prh01G15780.0	WGD/segmental		Pso01G15780.0	WGD/segmental		Pse01G15780.0	tandem
Prh01G15790.0	dispersed		Pso01G15790.0	tandem		Pse01G15790.0	tandem
Prh01G15800.0	WGD/segmental		Pso01G15800.0	WGD/segmental		Pse01G15800.0	WGD/segmental
Prh01G15810.0	dispersed		Pso01G15810.0	tandem		Pse01G15810.0	WGD/segmental
Prh01G15820.0	WGD/segmental		Pso01G15820.0	tandem		Pse01G15820.0	WGD/segmental
Prh01G15830.0	dispersed		Pso01G15830.0	tandem		Pse01G15830.0	singleton
Prh01G15840.0	dispersed		Pso01G15840.0	WGD/segmental		Pse01G15840.0	WGD/segmental
Prh01G15850.0	dispersed		Pso01G15850.0	proximal		Pse01G15850.0	WGD/segmental
Prh01G15860.0	dispersed		Pso01G15860.0	WGD/segmental		Pse01G15860.0	WGD/segmental
Prh01G15870.0	WGD/segmental		Pso01G15870.0	dispersed		Pse01G15870.0	WGD/segmental
Prh01G15880.0	WGD/segmental		Pso01G15880.0	WGD/segmental		Pse01G15880.0	WGD/segmental
Prh01G15890.0	tandem		Pso01G15890.0	tandem		Pse01G15890.0	WGD/segmental
Prh01G15900.0	tandem		Pso01G15900.0	WGD/segmental		Pse01G15900.0	WGD/segmental
Prh01G15910.0	dispersed		Pso01G15910.0	tandem		Pse01G15910.0	dispersed
Prh01G15920.0	proximal		Pso01G15920.0	tandem		Pse01G15920.0	dispersed
Prh01G15930.0	singleton		Pso01G15930.0	tandem		Pse01G15930.0	dispersed
Prh01G15940.0	dispersed		Pso01G15940.0	tandem		Pse01G15940.0	WGD/segmental
Prh01G15950.0	WGD/segmental		Pso01G15950.0	WGD/segmental		Pse01G15950.0	dispersed
Prh01G15960.0	singleton		Pso01G15960.0	dispersed		Pse01G15960.0	WGD/segmental
Prh01G15970.0	dispersed		Pso01G15970.0	tandem		Pse01G15970.0	WGD/segmental
Prh01G15980.0	dispersed		Pso01G15980.0	tandem		Pse01G15980.0	WGD/segmental
Prh01G15990.0	dispersed		Pso01G15990.0	proximal		Pse01G15990.0	WGD/segmental
Prh01G16000.0	singleton		Pso01G16000.0	WGD/segmental		Pse01G16000.0	WGD/segmental
Prh01G16010.0	dispersed		Pso01G16010.0	dispersed		Pse01G16010.0	WGD/segmental
Prh01G16020.0	dispersed		Pso01G16020.0	dispersed		Pse01G16020.0	WGD/segmental
Prh01G16030.0	dispersed		Pso01G16030.0	dispersed		Pse01G16030.0	WGD/segmental
Prh01G16040.0	dispersed		Pso01G16040.0	dispersed		Pse01G16040.0	tandem
Prh01G16050.0	WGD/segmental		Pso01G16050.0	proximal		Pse01G16050.0	proximal
Prh01G16060.0	WGD/segmental		Pso01G16060.0	dispersed		Pse01G16060.0	WGD/segmental
Prh01G16070.0	singleton		Pso01G16070.0	proximal		Pse01G16070.0	WGD/segmental
Prh01G16080.0	dispersed		Pso01G16080.0	WGD/segmental		Pse01G16080.0	WGD/segmental
Prh01G16090.0	dispersed		Pso01G16090.0	WGD/segmental		Pse01G16090.0	WGD/segmental
Prh01G16100.0	dispersed		Pso01G16100.0	dispersed		Pse01G16100.0	WGD/segmental
Prh01G16110.0	dispersed		Pso01G16110.0	proximal		Pse01G16110.0	proximal
Prh01G16120.0	singleton		Pso01G16120.0	proximal		Pse01G16120.0	dispersed
Prh01G16130.0	singleton		Pso01G16130.0	proximal		Pse01G16130.0	dispersed
Prh01G16140.0	WGD/segmental		Pso01G16140.0	proximal		Pse01G16140.0	proximal
Prh01G16150.0	tandem		Pso01G16150.0	proximal		Pse01G16150.0	WGD/segmental
Prh01G16160.0	tandem		Pso01G16160.0	dispersed		Pse01G16160.0	WGD/segmental
Prh01G16170.0	dispersed		Pso01G16170.0	proximal		Pse01G16170.0	WGD/segmental
Prh01G16180.0	tandem		Pso01G16180.0	proximal		Pse01G16180.0	WGD/segmental
Prh01G16190.0	tandem		Pso01G16190.0	dispersed		Pse01G16190.0	WGD/segmental
Prh01G16200.0	tandem		Pso01G16200.0	dispersed		Pse01G16200.0	dispersed
Prh01G16210.0	tandem		Pso01G16210.0	WGD/segmental		Pse01G16210.0	tandem
Prh01G16220.0	dispersed		Pso01G16220.0	WGD/segmental		Pse01G16220.0	tandem
Prh01G16230.0	dispersed		Pso01G16230.0	dispersed		Pse01G16230.0	dispersed
Prh01G16240.0	WGD/segmental		Pso01G16240.0	proximal		Pse01G16240.0	dispersed
Prh01G16250.0	dispersed		Pso01G16250.0	WGD/segmental		Pse01G16250.0	singleton
Prh01G16260.0	dispersed		Pso01G16260.0	dispersed		Pse01G16260.0	WGD/segmental
Prh01G16270.0	dispersed		Pso01G16270.0	dispersed		Pse01G16270.0	dispersed
Prh01G16280.0	dispersed		Pso01G16280.0	dispersed		Pse01G16280.0	dispersed
Prh01G16290.0	dispersed		Pso01G16290.0	WGD/segmental		Pse01G16290.0	WGD/segmental
Prh01G16300.0	singleton		Pso01G16300.0	dispersed		Pse01G16300.0	dispersed
Prh01G16310.0	dispersed		Pso01G16310.0	WGD/segmental		Pse01G16310.0	dispersed
Prh01G16320.0	WGD/segmental		Pso01G16320.0	proximal		Pse01G16320.0	dispersed
Prh01G16330.0	WGD/segmental		Pso01G16330.0	proximal		Pse01G16330.0	WGD/segmental
Prh01G16340.0	singleton		Pso01G16340.0	dispersed		Pse01G16340.0	WGD/segmental
Prh01G16350.0	singleton		Pso01G16350.0	WGD/segmental		Pse01G16350.0	WGD/segmental
Prh01G16360.0	dispersed		Pso01G16360.0	WGD/segmental		Pse01G16360.0	WGD/segmental
Prh01G16370.0	WGD/segmental		Pso01G16370.0	dispersed		Pse01G16370.0	dispersed
Prh01G16380.0	WGD/segmental		Pso01G16380.0	WGD/segmental		Pse01G16380.0	dispersed
Prh01G16390.0	dispersed		Pso01G16390.0	tandem		Pse01G16390.0	WGD/segmental
Prh01G16400.0	dispersed		Pso01G16400.0	WGD/segmental		Pse01G16400.0	WGD/segmental
Prh01G16410.0	singleton		Pso01G16410.0	proximal		Pse01G16410.0	WGD/segmental
Prh01G16420.0	dispersed		Pso01G16420.0	WGD/segmental		Pse01G16420.0	WGD/segmental
Prh01G16430.0	dispersed		Pso01G16430.0	WGD/segmental		Pse01G16430.0	WGD/segmental
Prh01G16440.0	WGD/segmental		Pso01G16440.0	proximal		Pse01G16440.0	dispersed
Prh01G16450.0	WGD/segmental		Pso01G16450.0	WGD/segmental		Pse01G16450.0	WGD/segmental
Prh01G16460.0	dispersed		Pso01G16460.0	WGD/segmental		Pse01G16460.0	WGD/segmental
Prh01G16470.0	dispersed		Pso01G16470.0	tandem		Pse01G16470.0	dispersed
Prh01G16480.0	dispersed		Pso01G16480.0	tandem		Pse01G16480.0	WGD/segmental
Prh01G16490.0	dispersed		Pso01G16490.0	dispersed		Pse01G16490.0	WGD/segmental
Prh01G16500.0	dispersed		Pso01G16500.0	WGD/segmental		Pse01G16500.0	WGD/segmental
Prh01G16510.0	dispersed		Pso01G16510.0	dispersed		Pse01G16510.0	WGD/segmental
Prh01G16520.0	WGD/segmental		Pso01G16520.0	proximal		Pse01G16520.0	dispersed
Prh01G16530.0	tandem		Pso01G16530.0	tandem		Pse01G16530.0	WGD/segmental
Prh01G16540.0	tandem		Pso01G16540.0	tandem		Pse01G16540.0	proximal
Prh01G16550.0	tandem		Pso01G16550.0	dispersed		Pse01G16550.0	tandem
Prh01G16560.0	WGD/segmental		Pso01G16560.0	WGD/segmental		Pse01G16560.0	tandem
Prh01G16570.0	singleton		Pso01G16570.0	tandem		Pse01G16570.0	tandem
Prh01G16580.0	dispersed		Pso01G16580.0	tandem		Pse01G16580.0	WGD/segmental
Prh01G16590.0	singleton		Pso01G16590.0	singleton		Pse01G16590.0	dispersed
Prh01G16600.0	WGD/segmental		Pso01G16600.0	WGD/segmental		Pse01G16600.0	WGD/segmental
Prh01G16610.0	dispersed		Pso01G16610.0	WGD/segmental		Pse01G16610.0	dispersed
Prh01G16620.0	WGD/segmental		Pso01G16620.0	dispersed		Pse01G16620.0	WGD/segmental
Prh01G16630.0	singleton		Pso01G16630.0	WGD/segmental		Pse01G16630.0	WGD/segmental
Prh01G16640.0	WGD/segmental		Pso01G16640.0	WGD/segmental		Pse01G16640.0	proximal
Prh01G16650.0	WGD/segmental		Pso01G16650.0	WGD/segmental		Pse01G16650.0	proximal
Prh01G16660.0	dispersed		Pso01G16660.0	tandem		Pse01G16660.0	dispersed
Prh01G16670.0	dispersed		Pso01G16670.0	tandem		Pse01G16670.0	proximal
Prh01G16680.0	WGD/segmental		Pso01G16680.0	WGD/segmental		Pse01G16680.0	WGD/segmental
Prh01G16690.0	dispersed		Pso01G16690.0	WGD/segmental		Pse01G16690.0	WGD/segmental
Prh01G16700.0	dispersed		Pso01G16700.0	tandem		Pse01G16700.0	WGD/segmental
Prh01G16710.0	dispersed		Pso01G16710.0	WGD/segmental		Pse01G16710.0	proximal
Prh01G16720.0	dispersed		Pso01G16720.0	tandem		Pse01G16720.0	proximal
Prh01G16730.0	singleton		Pso01G16730.0	proximal		Pse01G16730.0	WGD/segmental
Prh01G16740.0	dispersed		Pso01G16740.0	dispersed		Pse01G16740.0	singleton
Prh01G16750.0	dispersed		Pso01G16750.0	WGD/segmental		Pse01G16750.0	proximal
Prh01G16760.0	dispersed		Pso01G16760.0	dispersed		Pse01G16760.0	dispersed
Prh01G16770.0	dispersed		Pso01G16770.0	WGD/segmental		Pse01G16770.0	proximal
Prh01G16780.0	dispersed		Pso01G16780.0	tandem		Pse01G16780.0	dispersed
Prh01G16790.0	WGD/segmental		Pso01G16790.0	WGD/segmental		Pse01G16790.0	WGD/segmental
Prh01G16800.0	singleton		Pso01G16800.0	WGD/segmental		Pse01G16800.0	WGD/segmental
Prh01G16810.0	WGD/segmental		Pso01G16810.0	WGD/segmental		Pse01G16810.0	WGD/segmental
Prh01G16820.0	dispersed		Pso01G16820.0	tandem		Pse01G16820.0	WGD/segmental
Prh01G16830.0	singleton		Pso01G16830.0	WGD/segmental		Pse01G16830.0	WGD/segmental
Prh01G16840.0	proximal		Pso01G16840.0	tandem		Pse01G16840.0	WGD/segmental
Prh01G16850.0	dispersed		Pso01G16850.0	WGD/segmental		Pse01G16850.0	tandem
Prh01G16860.0	dispersed		Pso01G16860.0	dispersed		Pse01G16860.0	WGD/segmental
Prh01G16870.0	dispersed		Pso01G16870.0	WGD/segmental		Pse01G16870.0	dispersed
Prh01G16880.0	tandem		Pso01G16880.0	singleton		Pse01G16880.0	dispersed
Prh01G16890.0	tandem		Pso01G16890.0	singleton		Pse01G16890.0	WGD/segmental
Prh01G16900.0	singleton		Pso01G16900.0	proximal		Pse01G16900.0	WGD/segmental
Prh01G16910.0	singleton		Pso01G16910.0	dispersed		Pse01G16910.0	dispersed
Prh01G16920.0	dispersed		Pso01G16920.0	tandem		Pse01G16920.0	WGD/segmental
Prh01G16930.0	dispersed		Pso01G16930.0	tandem		Pse01G16930.0	WGD/segmental
Prh01G16940.0	tandem		Pso01G16940.0	WGD/segmental		Pse01G16940.0	WGD/segmental
Prh01G16950.0	tandem		Pso01G16950.0	dispersed		Pse01G16950.0	WGD/segmental
Prh01G16960.0	singleton		Pso01G16960.0	proximal		Pse01G16960.0	WGD/segmental
Prh01G16970.0	proximal		Pso01G16970.0	WGD/segmental		Pse01G16970.0	dispersed
Prh01G16980.0	dispersed		Pso01G16980.0	WGD/segmental		Pse01G16980.0	WGD/segmental
Prh01G16990.0	WGD/segmental		Pso01G16990.0	WGD/segmental		Pse01G16990.0	WGD/segmental
Prh01G17000.0	dispersed		Pso01G17000.0	WGD/segmental		Pse01G17000.0	WGD/segmental
Prh01G17010.0	WGD/segmental		Pso01G17010.0	WGD/segmental		Pse01G17010.0	WGD/segmental
Prh01G17020.0	dispersed		Pso01G17020.0	dispersed		Pse01G17020.0	dispersed
Prh01G17030.0	dispersed		Pso01G17030.0	tandem		Pse01G17030.0	WGD/segmental
Prh01G17040.0	dispersed		Pso01G17040.0	tandem		Pse01G17040.0	WGD/segmental
Prh01G17050.0	dispersed		Pso01G17050.0	dispersed		Pse01G17050.0	WGD/segmental
Prh01G17060.0	dispersed		Pso01G17060.0	WGD/segmental		Pse01G17060.0	WGD/segmental
Prh01G17070.0	dispersed		Pso01G17070.0	WGD/segmental		Pse01G17070.0	dispersed
Prh01G17080.0	WGD/segmental		Pso01G17080.0	tandem		Pse01G17080.0	dispersed
Prh01G17090.0	dispersed		Pso01G17090.0	dispersed		Pse01G17090.0	dispersed
Prh01G17100.0	dispersed		Pso01G17100.0	dispersed		Pse01G17100.0	singleton
Prh01G17110.0	dispersed		Pso01G17110.0	proximal		Pse01G17110.0	WGD/segmental
Prh01G17120.0	dispersed		Pso01G17120.0	dispersed		Pse01G17120.0	WGD/segmental
Prh01G17130.0	dispersed		Pso01G17130.0	WGD/segmental		Pse01G17130.0	WGD/segmental
Prh01G17140.0	dispersed		Pso01G17140.0	WGD/segmental		Pse01G17140.0	WGD/segmental
Prh01G17150.0	dispersed		Pso01G17150.0	dispersed		Pse01G17150.0	singleton
Prh01G17160.0	dispersed		Pso01G17160.0	WGD/segmental		Pse01G17160.0	WGD/segmental
Prh01G17170.0	dispersed		Pso01G17170.0	tandem		Pse01G17170.0	WGD/segmental
Prh01G17180.0	WGD/segmental		Pso01G17180.0	dispersed		Pse01G17180.0	WGD/segmental
Prh01G17190.0	dispersed		Pso01G17190.0	dispersed		Pse01G17190.0	proximal
Prh01G17200.0	dispersed		Pso01G17200.0	proximal		Pse01G17200.0	dispersed
Prh01G17210.0	dispersed		Pso01G17210.0	proximal		Pse01G17210.0	WGD/segmental
Prh01G17220.0	dispersed		Pso01G17220.0	WGD/segmental		Pse01G17220.0	singleton
Prh01G17230.0	dispersed		Pso01G17230.0	singleton		Pse01G17230.0	dispersed
Prh01G17240.0	dispersed		Pso01G17240.0	proximal		Pse01G17240.0	proximal
Prh01G17250.0	dispersed		Pso01G17250.0	proximal		Pse01G17250.0	dispersed
Prh01G17260.0	dispersed		Pso01G17260.0	proximal		Pse01G17260.0	WGD/segmental
Prh01G17270.0	singleton		Pso01G17270.0	dispersed		Pse01G17270.0	WGD/segmental
Prh01G17280.0	dispersed		Pso01G17280.0	proximal		Pse01G17280.0	WGD/segmental
Prh01G17290.0	WGD/segmental		Pso01G17290.0	proximal		Pse01G17290.0	dispersed
Prh01G17300.0	dispersed		Pso01G17300.0	proximal		Pse01G17300.0	WGD/segmental
Prh01G17310.0	tandem		Pso01G17310.0	dispersed		Pse01G17310.0	tandem
Prh01G17320.0	tandem		Pso01G17320.0	proximal		Pse01G17320.0	WGD/segmental
Prh01G17330.0	dispersed		Pso01G17330.0	proximal		Pse01G17330.0	WGD/segmental
Prh01G17340.0	WGD/segmental		Pso01G17340.0	WGD/segmental		Pse01G17340.0	tandem
Prh01G17350.0	dispersed		Pso01G17350.0	WGD/segmental		Pse01G17350.0	WGD/segmental
Prh01G17360.0	proximal		Pso01G17360.0	tandem		Pse01G17360.0	WGD/segmental
Prh01G17370.0	dispersed		Pso01G17370.0	proximal		Pse01G17370.0	WGD/segmental
Prh01G17380.0	proximal		Pso01G17380.0	WGD/segmental		Pse01G17380.0	WGD/segmental
Prh01G17390.0	WGD/segmental		Pso01G17390.0	WGD/segmental		Pse01G17390.0	WGD/segmental
Prh01G17400.0	dispersed		Pso01G17400.0	dispersed		Pse01G17400.0	dispersed
Prh01G17410.0	dispersed		Pso01G17410.0	WGD/segmental		Pse01G17410.0	tandem
Prh01G17420.0	dispersed		Pso01G17420.0	tandem		Pse01G17420.0	tandem
Prh01G17430.0	dispersed		Pso01G17430.0	tandem		Pse01G17430.0	WGD/segmental
Prh01G17440.0	dispersed		Pso01G17440.0	dispersed		Pse01G17440.0	proximal
Prh01G17450.0	dispersed		Pso01G17450.0	dispersed		Pse01G17450.0	WGD/segmental
Prh01G17460.0	singleton		Pso01G17460.0	dispersed		Pse01G17460.0	WGD/segmental
Prh01G17470.0	dispersed		Pso01G17470.0	WGD/segmental		Pse01G17470.0	WGD/segmental
Prh01G17480.0	dispersed		Pso01G17480.0	WGD/segmental		Pse01G17480.0	dispersed
Prh01G17490.0	dispersed		Pso01G17490.0	dispersed		Pse01G17490.0	WGD/segmental
Prh01G17500.0	dispersed		Pso01G17500.0	WGD/segmental		Pse01G17500.0	WGD/segmental
Prh01G17510.0	WGD/segmental		Pso01G17510.0	WGD/segmental		Pse01G17510.0	WGD/segmental
Prh01G17520.0	dispersed		Pso01G17520.0	WGD/segmental		Pse01G17520.0	dispersed
Prh01G17530.0	dispersed		Pso01G17530.0	WGD/segmental		Pse01G17530.0	WGD/segmental
Prh01G17540.0	dispersed		Pso01G17540.0	WGD/segmental		Pse01G17540.0	WGD/segmental
Prh01G17550.0	dispersed		Pso01G17550.0	tandem		Pse01G17550.0	WGD/segmental
Prh01G17560.0	dispersed		Pso01G17560.0	WGD/segmental		Pse01G17560.0	tandem
Prh01G17570.0	dispersed		Pso01G17570.0	dispersed		Pse01G17570.0	tandem
Prh01G17580.0	singleton		Pso01G17580.0	dispersed		Pse01G17580.0	singleton
Prh01G17590.0	dispersed		Pso01G17590.0	WGD/segmental		Pse01G17590.0	dispersed
Prh01G17600.0	dispersed		Pso01G17600.0	dispersed		Pse01G17600.0	dispersed
Prh01G17610.0	dispersed		Pso01G17610.0	WGD/segmental		Pse01G17610.0	dispersed
Prh01G17620.0	WGD/segmental		Pso01G17620.0	dispersed		Pse01G17620.0	WGD/segmental
Prh01G17630.0	tandem		Pso01G17630.0	proximal		Pse01G17630.0	WGD/segmental
Prh01G17640.0	dispersed		Pso01G17640.0	WGD/segmental		Pse01G17640.0	WGD/segmental
Prh01G17650.0	singleton		Pso01G17650.0	dispersed		Pse01G17650.0	WGD/segmental
Prh01G17660.0	tandem		Pso01G17660.0	WGD/segmental		Pse01G17660.0	WGD/segmental
Prh01G17670.0	tandem		Pso01G17670.0	singleton		Pse01G17670.0	WGD/segmental
Prh01G17680.0	tandem		Pso01G17680.0	WGD/segmental		Pse01G17680.0	dispersed
Prh01G17690.0	tandem		Pso01G17690.0	WGD/segmental		Pse01G17690.0	WGD/segmental
Prh01G17700.0	dispersed		Pso01G17700.0	WGD/segmental		Pse01G17700.0	WGD/segmental
Prh01G17710.0	dispersed		Pso01G17710.0	dispersed		Pse01G17710.0	WGD/segmental
Prh01G17720.0	dispersed		Pso01G17720.0	dispersed		Pse01G17720.0	WGD/segmental
Prh01G17730.0	dispersed		Pso01G17730.0	dispersed		Pse01G17730.0	WGD/segmental
Prh01G17740.0	dispersed		Pso01G17740.0	dispersed		Pse01G17740.0	singleton
Prh01G17750.0	dispersed		Pso01G17750.0	WGD/segmental		Pse01G17750.0	WGD/segmental
Prh01G17760.0	dispersed		Pso01G17760.0	singleton		Pse01G17760.0	tandem
Prh01G17770.0	dispersed		Pso01G17770.0	singleton		Pse01G17770.0	WGD/segmental
Prh01G17780.0	dispersed		Pso01G17780.0	dispersed		Pse01G17780.0	WGD/segmental
Prh01G17790.0	dispersed		Pso01G17790.0	WGD/segmental		Pse01G17790.0	WGD/segmental
Prh01G17800.0	dispersed		Pso01G17800.0	WGD/segmental		Pse01G17800.0	dispersed
Prh01G17810.0	dispersed		Pso01G17810.0	dispersed		Pse01G17810.0	singleton
Prh01G17820.0	WGD/segmental		Pso01G17820.0	proximal		Pse01G17820.0	WGD/segmental
Prh01G17830.0	singleton		Pso01G17830.0	proximal		Pse01G17830.0	dispersed
Prh01G17840.0	WGD/segmental		Pso01G17840.0	WGD/segmental		Pse01G17840.0	WGD/segmental
Prh01G17850.0	dispersed		Pso01G17850.0	tandem		Pse01G17850.0	WGD/segmental
Prh01G17860.0	dispersed		Pso01G17860.0	tandem		Pse01G17860.0	WGD/segmental
Prh01G17870.0	dispersed		Pso01G17870.0	dispersed		Pse01G17870.0	singleton
Prh01G17880.0	dispersed		Pso01G17880.0	dispersed		Pse01G17880.0	dispersed
Prh01G17890.0	WGD/segmental		Pso01G17890.0	singleton		Pse01G17890.0	dispersed
Prh01G17900.0	dispersed		Pso01G17900.0	WGD/segmental		Pse01G17900.0	WGD/segmental
Prh01G17910.0	tandem		Pso01G17910.0	singleton		Pse01G17910.0	WGD/segmental
Prh01G17920.0	tandem		Pso01G17920.0	WGD/segmental		Pse01G17920.0	tandem
Prh01G17930.0	dispersed		Pso01G17930.0	WGD/segmental		Pse01G17930.0	WGD/segmental
Prh01G17940.0	tandem		Pso01G17940.0	tandem		Pse01G17940.0	WGD/segmental
Prh01G17950.0	tandem		Pso01G17950.0	tandem		Pse01G17950.0	proximal
Prh01G17960.0	tandem		Pso01G17960.0	WGD/segmental		Pse01G17960.0	WGD/segmental
Prh01G17970.0	proximal		Pso01G17970.0	WGD/segmental		Pse01G17970.0	WGD/segmental
Prh01G17980.0	dispersed		Pso01G17980.0	WGD/segmental		Pse01G17980.0	WGD/segmental
Prh01G17990.0	dispersed		Pso01G17990.0	WGD/segmental		Pse01G17990.0	WGD/segmental
Prh01G18000.0	dispersed		Pso01G18000.0	WGD/segmental		Pse01G18000.0	tandem
Prh01G18010.0	tandem		Pso01G18010.0	WGD/segmental		Pse01G18010.0	tandem
Prh01G18020.0	tandem		Pso01G18020.0	WGD/segmental		Pse01G18020.0	WGD/segmental
Prh01G18030.0	dispersed		Pso01G18030.0	dispersed		Pse01G18030.0	WGD/segmental
Prh01G18040.0	dispersed		Pso01G18040.0	WGD/segmental		Pse01G18040.0	WGD/segmental
Prh01G18050.0	dispersed		Pso01G18050.0	dispersed		Pse01G18050.0	dispersed
Prh01G18060.0	proximal		Pso01G18060.0	WGD/segmental		Pse01G18060.0	WGD/segmental
Prh01G18070.0	dispersed		Pso01G18070.0	WGD/segmental		Pse01G18070.0	WGD/segmental
Prh01G18080.0	dispersed		Pso01G18080.0	WGD/segmental		Pse01G18080.0	WGD/segmental
Prh01G18090.0	proximal		Pso01G18090.0	dispersed		Pse01G18090.0	WGD/segmental
Prh01G18100.0	dispersed		Pso01G18100.0	WGD/segmental		Pse01G18100.0	dispersed
Prh01G18110.0	dispersed		Pso01G18110.0	WGD/segmental		Pse01G18110.0	WGD/segmental
Prh01G18120.0	dispersed		Pso01G18120.0	WGD/segmental		Pse01G18120.0	dispersed
Prh01G18130.0	proximal		Pso01G18130.0	WGD/segmental		Pse01G18130.0	WGD/segmental
Prh01G18140.0	dispersed		Pso01G18140.0	dispersed		Pse01G18140.0	tandem
Prh01G18150.0	proximal		Pso01G18150.0	WGD/segmental		Pse01G18150.0	WGD/segmental
Prh01G18160.0	proximal		Pso01G18160.0	WGD/segmental		Pse01G18160.0	singleton
Prh01G18170.0	dispersed		Pso01G18170.0	dispersed		Pse01G18170.0	WGD/segmental
Prh01G18180.0	dispersed		Pso01G18180.0	WGD/segmental		Pse01G18180.0	WGD/segmental
Prh01G18190.0	proximal		Pso01G18190.0	dispersed		Pse01G18190.0	WGD/segmental
Prh01G18200.0	proximal		Pso01G18200.0	tandem		Pse01G18200.0	singleton
Prh01G18210.0	proximal		Pso01G18210.0	WGD/segmental		Pse01G18210.0	WGD/segmental
Prh01G18220.0	dispersed		Pso01G18220.0	tandem		Pse01G18220.0	WGD/segmental
Prh01G18230.0	dispersed		Pso01G18230.0	WGD/segmental		Pse01G18230.0	dispersed
Prh01G18240.0	dispersed		Pso01G18240.0	WGD/segmental		Pse01G18240.0	WGD/segmental
Prh01G18250.0	dispersed		Pso01G18250.0	tandem		Pse01G18250.0	WGD/segmental
Prh01G18260.0	singleton		Pso01G18260.0	WGD/segmental		Pse01G18260.0	WGD/segmental
Prh01G18270.0	dispersed		Pso01G18270.0	dispersed		Pse01G18270.0	WGD/segmental
Prh01G18280.0	dispersed		Pso01G18280.0	WGD/segmental		Pse01G18280.0	WGD/segmental
Prh01G18290.0	dispersed		Pso01G18290.0	WGD/segmental		Pse01G18290.0	WGD/segmental
Prh01G18300.0	dispersed		Pso01G18300.0	proximal		Pse01G18300.0	WGD/segmental
Prh01G18310.0	dispersed		Pso01G18310.0	dispersed		Pse01G18310.0	WGD/segmental
Prh01G18320.0	dispersed		Pso01G18320.0	dispersed		Pse01G18320.0	dispersed
Prh01G18330.0	tandem		Pso01G18330.0	dispersed		Pse01G18330.0	WGD/segmental
Prh01G18340.0	tandem		Pso01G18340.0	WGD/segmental		Pse01G18340.0	WGD/segmental
Prh01G18350.0	proximal		Pso01G18350.0	WGD/segmental		Pse01G18350.0	WGD/segmental
Prh01G18360.0	dispersed		Pso01G18360.0	singleton		Pse01G18360.0	WGD/segmental
Prh01G18370.0	dispersed		Pso01G18370.0	dispersed		Pse01G18370.0	tandem
Prh01G18380.0	proximal		Pso01G18380.0	dispersed		Pse01G18380.0	WGD/segmental
Prh01G18390.0	proximal		Pso01G18390.0	dispersed		Pse01G18390.0	WGD/segmental
Prh01G18400.0	proximal		Pso01G18400.0	WGD/segmental		Pse01G18400.0	WGD/segmental
Prh01G18410.0	proximal		Pso01G18410.0	WGD/segmental		Pse01G18410.0	WGD/segmental
Prh01G18420.0	dispersed		Pso01G18420.0	dispersed		Pse01G18420.0	WGD/segmental
Prh01G18430.0	dispersed		Pso01G18430.0	WGD/segmental		Pse01G18430.0	dispersed
Prh01G18440.0	dispersed		Pso01G18440.0	tandem		Pse01G18440.0	WGD/segmental
Prh01G18450.0	tandem		Pso01G18450.0	proximal		Pse01G18450.0	WGD/segmental
Prh01G18460.0	tandem		Pso01G18460.0	proximal		Pse01G18460.0	WGD/segmental
Prh01G18470.0	dispersed		Pso01G18470.0	proximal		Pse01G18470.0	WGD/segmental
Prh01G18480.0	dispersed		Pso01G18480.0	proximal		Pse01G18480.0	WGD/segmental
Prh01G18490.0	dispersed		Pso01G18490.0	WGD/segmental		Pse01G18490.0	WGD/segmental
Prh01G18500.0	dispersed		Pso01G18500.0	tandem		Pse01G18500.0	WGD/segmental
Prh01G18510.0	dispersed		Pso01G18510.0	tandem		Pse01G18510.0	tandem
Prh01G18520.0	dispersed		Pso01G18520.0	WGD/segmental		Pse01G18520.0	dispersed
Prh01G18530.0	dispersed		Pso01G18530.0	proximal		Pse01G18530.0	WGD/segmental
Prh01G18540.0	dispersed		Pso01G18540.0	dispersed		Pse01G18540.0	WGD/segmental
Prh01G18550.0	dispersed		Pso01G18550.0	proximal		Pse01G18550.0	WGD/segmental
Prh01G18560.0	singleton		Pso01G18560.0	proximal		Pse01G18560.0	dispersed
Prh01G18570.0	dispersed		Pso01G18570.0	WGD/segmental		Pse01G18570.0	proximal
Prh01G18580.0	singleton		Pso01G18580.0	proximal		Pse01G18580.0	singleton
Prh01G18590.0	dispersed		Pso01G18590.0	singleton		Pse01G18590.0	WGD/segmental
Prh01G18600.0	dispersed		Pso01G18600.0	WGD/segmental		Pse01G18600.0	WGD/segmental
Prh01G18610.0	dispersed		Pso01G18610.0	dispersed		Pse01G18610.0	singleton
Prh01G18620.0	dispersed		Pso01G18620.0	WGD/segmental		Pse01G18620.0	dispersed
Prh01G18630.0	dispersed		Pso01G18630.0	WGD/segmental		Pse01G18630.0	dispersed
Prh01G18640.0	tandem		Pso01G18640.0	proximal		Pse01G18640.0	WGD/segmental
Prh01G18650.0	tandem		Pso01G18650.0	WGD/segmental		Pse01G18650.0	WGD/segmental
Prh01G18660.0	tandem		Pso01G18660.0	WGD/segmental		Pse01G18660.0	WGD/segmental
Prh01G18670.0	tandem		Pso01G18670.0	proximal		Pse01G18670.0	WGD/segmental
Prh01G18680.0	dispersed		Pso01G18680.0	proximal		Pse01G18680.0	proximal
Prh01G18690.0	dispersed		Pso01G18690.0	tandem		Pse01G18690.0	WGD/segmental
Prh01G18700.0	dispersed		Pso01G18700.0	tandem		Pse01G18700.0	WGD/segmental
Prh01G18710.0	dispersed		Pso01G18710.0	WGD/segmental		Pse01G18710.0	WGD/segmental
Prh01G18720.0	proximal		Pso01G18720.0	WGD/segmental		Pse01G18720.0	dispersed
Prh01G18730.0	singleton		Pso01G18730.0	singleton		Pse01G18730.0	WGD/segmental
Prh01G18740.0	dispersed		Pso01G18740.0	WGD/segmental		Pse01G18740.0	WGD/segmental
Prh01G18750.0	dispersed		Pso01G18750.0	dispersed		Pse01G18750.0	dispersed
Prh01G18760.0	singleton		Pso01G18760.0	WGD/segmental		Pse01G18760.0	dispersed
Prh01G18770.0	dispersed		Pso01G18770.0	WGD/segmental		Pse01G18770.0	WGD/segmental
Prh01G18780.0	dispersed		Pso01G18780.0	WGD/segmental		Pse01G18780.0	WGD/segmental
Prh01G18790.0	dispersed		Pso01G18790.0	WGD/segmental		Pse01G18790.0	dispersed
Prh01G18800.0	singleton		Pso01G18800.0	tandem		Pse01G18800.0	WGD/segmental
Prh01G18810.0	dispersed		Pso01G18810.0	WGD/segmental		Pse01G18810.0	WGD/segmental
Prh01G18820.0	proximal		Pso01G18820.0	WGD/segmental		Pse01G18820.0	WGD/segmental
Prh01G18830.0	proximal		Pso01G18830.0	WGD/segmental		Pse01G18830.0	dispersed
Prh01G18840.0	tandem		Pso01G18840.0	WGD/segmental		Pse01G18840.0	WGD/segmental
Prh01G18850.0	tandem		Pso01G18850.0	WGD/segmental		Pse01G18850.0	WGD/segmental
Prh01G18860.0	proximal		Pso01G18860.0	dispersed		Pse01G18860.0	WGD/segmental
Prh01G18870.0	tandem		Pso01G18870.0	WGD/segmental		Pse01G18870.0	WGD/segmental
Prh01G18880.0	tandem		Pso01G18880.0	tandem		Pse01G18880.0	WGD/segmental
Prh01G18890.0	tandem		Pso01G18890.0	tandem		Pse01G18890.0	WGD/segmental
Prh01G18900.0	tandem		Pso01G18900.0	WGD/segmental		Pse01G18900.0	singleton
Prh01G18910.0	dispersed		Pso01G18910.0	WGD/segmental		Pse01G18910.0	WGD/segmental
Prh01G18920.0	dispersed		Pso01G18920.0	WGD/segmental		Pse01G18920.0	WGD/segmental
Prh01G18930.0	singleton		Pso01G18930.0	tandem		Pse01G18930.0	WGD/segmental
Prh01G18940.0	dispersed		Pso01G18940.0	tandem		Pse01G18940.0	WGD/segmental
Prh01G18950.0	dispersed		Pso01G18950.0	singleton		Pse01G18950.0	dispersed
Prh01G18960.0	dispersed		Pso01G18960.0	singleton		Pse01G18960.0	WGD/segmental
Prh01G18970.0	dispersed		Pso01G18970.0	WGD/segmental		Pse01G18970.0	dispersed
Prh01G18980.0	dispersed		Pso01G18980.0	dispersed		Pse01G18980.0	proximal
Prh01G18990.0	dispersed		Pso01G18990.0	WGD/segmental		Pse01G18990.0	WGD/segmental
Prh01G19000.0	singleton		Pso01G19000.0	tandem		Pse01G19000.0	WGD/segmental
Prh01G19010.0	singleton		Pso01G19010.0	WGD/segmental		Pse01G19010.0	WGD/segmental
Prh01G19020.0	dispersed		Pso01G19020.0	WGD/segmental		Pse01G19020.0	singleton
Prh01G19030.0	dispersed		Pso01G19030.0	WGD/segmental		Pse01G19030.0	WGD/segmental
Prh01G19040.0	dispersed		Pso01G19040.0	dispersed		Pse01G19040.0	WGD/segmental
Prh01G19050.0	dispersed		Pso01G19050.0	WGD/segmental		Pse01G19050.0	WGD/segmental
Prh01G19060.0	dispersed		Pso01G19060.0	dispersed		Pse01G19060.0	WGD/segmental
Prh01G19070.0	dispersed		Pso01G19070.0	dispersed		Pse01G19070.0	dispersed
Prh01G19080.0	singleton		Pso01G19080.0	WGD/segmental		Pse01G19080.0	dispersed
Prh01G19090.0	dispersed		Pso01G19090.0	dispersed		Pse01G19090.0	WGD/segmental
Prh01G19100.0	dispersed		Pso01G19100.0	proximal		Pse01G19100.0	dispersed
Prh01G19110.0	tandem		Pso01G19110.0	tandem		Pse01G19110.0	WGD/segmental
Prh01G19120.0	tandem		Pso01G19120.0	tandem		Pse01G19120.0	WGD/segmental
Prh01G19130.0	singleton		Pso01G19130.0	WGD/segmental		Pse01G19130.0	WGD/segmental
Prh01G19140.0	singleton		Pso01G19140.0	proximal		Pse01G19140.0	dispersed
Prh01G19150.0	proximal		Pso01G19150.0	WGD/segmental		Pse01G19150.0	WGD/segmental
Prh01G19160.0	dispersed		Pso01G19160.0	tandem		Pse01G19160.0	dispersed
Prh01G19170.0	dispersed		Pso01G19170.0	WGD/segmental		Pse01G19170.0	proximal
Prh01G19180.0	dispersed		Pso01G19180.0	WGD/segmental		Pse01G19180.0	dispersed
Prh01G19190.0	singleton		Pso01G19190.0	proximal		Pse01G19190.0	proximal
Prh01G19200.0	dispersed		Pso01G19200.0	WGD/segmental		Pse01G19200.0	WGD/segmental
Prh01G19210.0	singleton		Pso01G19210.0	proximal		Pse01G19210.0	proximal
Prh01G19220.0	dispersed		Pso01G19220.0	WGD/segmental		Pse01G19220.0	proximal
Prh01G19230.0	dispersed		Pso01G19230.0	WGD/segmental		Pse01G19230.0	proximal
Prh01G19240.0	dispersed		Pso01G19240.0	WGD/segmental		Pse01G19240.0	proximal
Prh01G19250.0	singleton		Pso01G19250.0	WGD/segmental		Pse01G19250.0	WGD/segmental
Prh01G19260.0	dispersed		Pso01G19260.0	WGD/segmental		Pse01G19260.0	WGD/segmental
Prh01G19270.0	dispersed		Pso01G19270.0	dispersed		Pse01G19270.0	WGD/segmental
Prh01G19280.0	tandem		Pso01G19280.0	WGD/segmental		Pse01G19280.0	dispersed
Prh01G19290.0	tandem		Pso01G19290.0	proximal		Pse01G19290.0	WGD/segmental
Prh01G19300.0	dispersed		Pso01G19300.0	proximal		Pse01G19300.0	WGD/segmental
Prh01G19310.0	proximal		Pso01G19310.0	proximal		Pse01G19310.0	singleton
Prh01G19320.0	dispersed		Pso01G19320.0	WGD/segmental		Pse01G19320.0	WGD/segmental
Prh01G19330.0	dispersed		Pso01G19330.0	WGD/segmental		Pse01G19330.0	WGD/segmental
Prh01G19340.0	dispersed		Pso01G19340.0	WGD/segmental		Pse01G19340.0	WGD/segmental
Prh01G19350.0	dispersed		Pso01G19350.0	dispersed		Pse01G19350.0	WGD/segmental
Prh01G19360.0	dispersed		Pso01G19360.0	WGD/segmental		Pse01G19360.0	dispersed
Prh01G19370.0	dispersed		Pso01G19370.0	dispersed		Pse01G19370.0	WGD/segmental
Prh01G19380.0	dispersed		Pso01G19380.0	WGD/segmental		Pse01G19380.0	WGD/segmental
Prh01G19390.0	dispersed		Pso01G19390.0	WGD/segmental		Pse01G19390.0	WGD/segmental
Prh01G19400.0	dispersed		Pso01G19400.0	dispersed		Pse01G19400.0	WGD/segmental
Prh01G19410.0	proximal		Pso01G19410.0	WGD/segmental		Pse01G19410.0	WGD/segmental
Prh01G19420.0	proximal		Pso01G19420.0	WGD/segmental		Pse01G19420.0	tandem
Prh01G19430.0	singleton		Pso01G19430.0	singleton		Pse01G19430.0	WGD/segmental
Prh01G19440.0	proximal		Pso01G19440.0	dispersed		Pse01G19440.0	WGD/segmental
Prh01G19450.0	proximal		Pso01G19450.0	WGD/segmental		Pse01G19450.0	tandem
Prh01G19460.0	dispersed		Pso01G19460.0	WGD/segmental		Pse01G19460.0	proximal
Prh01G19470.0	dispersed		Pso01G19470.0	WGD/segmental		Pse01G19470.0	WGD/segmental
Prh01G19480.0	dispersed		Pso01G19480.0	dispersed		Pse01G19480.0	WGD/segmental
Prh01G19490.0	dispersed		Pso01G19490.0	WGD/segmental		Pse01G19490.0	WGD/segmental
Prh01G19500.0	dispersed		Pso01G19500.0	WGD/segmental		Pse01G19500.0	WGD/segmental
Prh01G19510.0	dispersed		Pso01G19510.0	WGD/segmental		Pse01G19510.0	WGD/segmental
Prh01G19520.0	dispersed		Pso01G19520.0	singleton		Pse01G19520.0	dispersed
Prh01G19530.0	dispersed		Pso01G19530.0	WGD/segmental		Pse01G19530.0	proximal
Prh01G19540.0	singleton		Pso01G19540.0	WGD/segmental		Pse01G19540.0	dispersed
Prh01G19550.0	proximal		Pso01G19550.0	WGD/segmental		Pse01G19550.0	dispersed
Prh01G19560.0	proximal		Pso01G19560.0	dispersed		Pse01G19560.0	dispersed
Prh01G19570.0	proximal		Pso01G19570.0	WGD/segmental		Pse01G19570.0	dispersed
Prh01G19580.0	dispersed		Pso01G19580.0	WGD/segmental		Pse01G19580.0	dispersed
Prh01G19590.0	proximal		Pso01G19590.0	WGD/segmental		Pse01G19590.0	WGD/segmental
Prh01G19600.0	proximal		Pso01G19600.0	singleton		Pse01G19600.0	WGD/segmental
Prh01G19610.0	dispersed		Pso01G19610.0	WGD/segmental		Pse01G19610.0	WGD/segmental
Prh01G19620.0	proximal		Pso01G19620.0	WGD/segmental		Pse01G19620.0	WGD/segmental
Prh01G19630.0	proximal		Pso01G19630.0	proximal		Pse01G19630.0	WGD/segmental
Prh01G19640.0	proximal		Pso01G19640.0	dispersed		Pse01G19640.0	WGD/segmental
Prh01G19650.0	dispersed		Pso01G19650.0	WGD/segmental		Pse01G19650.0	WGD/segmental
Prh01G19660.0	proximal		Pso01G19660.0	dispersed		Pse01G19660.0	WGD/segmental
Prh01G19670.0	proximal		Pso01G19670.0	tandem		Pse01G19670.0	WGD/segmental
Prh01G19680.0	dispersed		Pso01G19680.0	tandem		Pse01G19680.0	WGD/segmental
Prh01G19690.0	dispersed		Pso01G19690.0	WGD/segmental		Pse01G19690.0	dispersed
Prh01G19700.0	dispersed		Pso01G19700.0	proximal		Pse01G19700.0	WGD/segmental
Prh01G19710.0	dispersed		Pso01G19710.0	dispersed		Pse01G19710.0	WGD/segmental
Prh01G19720.0	dispersed		Pso01G19720.0	WGD/segmental		Pse01G19720.0	WGD/segmental
Prh01G19730.0	proximal		Pso01G19730.0	WGD/segmental		Pse01G19730.0	WGD/segmental
Prh01G19740.0	proximal		Pso01G19740.0	dispersed		Pse01G19740.0	WGD/segmental
Prh01G19750.0	dispersed		Pso01G19750.0	dispersed		Pse01G19750.0	WGD/segmental
Prh01G19760.0	dispersed		Pso01G19760.0	dispersed		Pse01G19760.0	WGD/segmental
Prh01G19770.0	dispersed		Pso01G19770.0	dispersed		Pse01G19770.0	dispersed
Prh01G19780.0	tandem		Pso01G19780.0	proximal		Pse01G19780.0	WGD/segmental
Prh01G19790.0	tandem		Pso01G19790.0	WGD/segmental		Pse01G19790.0	dispersed
Prh01G19800.0	dispersed		Pso01G19800.0	WGD/segmental		Pse01G19800.0	WGD/segmental
Prh01G19810.0	singleton		Pso01G19810.0	WGD/segmental		Pse01G19810.0	WGD/segmental
Prh01G19820.0	dispersed		Pso01G19820.0	WGD/segmental		Pse01G19820.0	WGD/segmental
Prh01G19830.0	dispersed		Pso01G19830.0	singleton		Pse01G19830.0	dispersed
Prh01G19840.0	dispersed		Pso01G19840.0	dispersed		Pse01G19840.0	dispersed
Prh01G19850.0	dispersed		Pso01G19850.0	WGD/segmental		Pse01G19850.0	WGD/segmental
Prh01G19860.0	dispersed		Pso01G19860.0	dispersed		Pse01G19860.0	WGD/segmental
Prh01G19870.0	dispersed		Pso01G19870.0	dispersed		Pse01G19870.0	proximal
Prh01G19880.0	dispersed		Pso01G19880.0	dispersed		Pse01G19880.0	proximal
Prh01G19890.0	dispersed		Pso01G19890.0	dispersed		Pse01G19890.0	proximal
Prh01G19900.0	singleton		Pso01G19900.0	proximal		Pse01G19900.0	proximal
Prh01G19910.0	dispersed		Pso01G19910.0	proximal		Pse01G19910.0	WGD/segmental
Prh01G19920.0	dispersed		Pso01G19920.0	WGD/segmental		Pse01G19920.0	WGD/segmental
Prh01G19930.0	dispersed		Pso01G19930.0	tandem		Pse01G19930.0	WGD/segmental
Prh01G19940.0	dispersed		Pso01G19940.0	tandem		Pse01G19940.0	WGD/segmental
Prh01G19950.0	dispersed		Pso01G19950.0	dispersed		Pse01G19950.0	WGD/segmental
Prh01G19960.0	singleton		Pso01G19960.0	dispersed		Pse01G19960.0	WGD/segmental
Prh01G19970.0	dispersed		Pso01G19970.0	dispersed		Pse01G19970.0	WGD/segmental
Prh01G19980.0	singleton		Pso01G19980.0	WGD/segmental		Pse01G19980.0	dispersed
Prh01G19990.0	singleton		Pso01G19990.0	WGD/segmental		Pse01G19990.0	dispersed
[truncated: 104,518 more rows]
