# Supplementary material for: Three chromosome-scale Papaver genomes reveal punctuated patchwork evolution of the morphinan and noscapine biosynthesis pathway
Source: Nat Commun. 2021 Oct 15;12:6030. doi: 10.1038/s41467-021-26330-8 (PMC8521590; doi:10.1038/s41467-021-26330-8)
Supplement: Supplementary file 15 — Source Data [file 41467_2021_26330_MOESM15_ESM.zip › Source Data/Supplementary Fig. 15 The number of copies of gene with WGD type.xlsx]

## Sheet: Sheet1
The number of copies of gene with WGD / segmental type in P. somniferum and P. setigerum
P. somniferum				P. setigerum
#copies	#genes			#copies	#genes
2	12285			2	3986
3	420			3	4235
4	687			4	8585
5	52			5	651
6	17			6	378
7	6			7	474
8	2			8	572
11	1			9	98
				10	54
				11	42
				12	21
				13	10
				14	12
				15	7
				16	2
				17	4
				18	1
				20	2
				21	1
				25	1
				27	1
				28	2
				29	1
				30	1
				32	1
