# Supplementary material for: Three chromosome-scale Papaver genomes reveal punctuated patchwork evolution of the morphinan and noscapine biosynthesis pathway
Source: Nat Commun. 2021 Oct 15;12:6030. doi: 10.1038/s41467-021-26330-8 (PMC8521590; doi:10.1038/s41467-021-26330-8)
Supplement: Supplementary file 15 — Source Data [file 41467_2021_26330_MOESM15_ESM.zip › Source Data/Supplementary Fig. 16 pathway enrichment.txt]

Term Name	corrected p-value(BH method)	type
Oxidative phosphorylation	0	P. rhoeas
Genetic Information Processing	0	P. rhoeas
Energy metabolism	0	P. rhoeas
Translation	1.20E-14	P. rhoeas
Photosynthesis	1.20E-14	P. rhoeas
Photosynthesis proteins	5.30E-12	P. rhoeas
Protein processing in endoplasmic reticulum	3.32E-10	P. rhoeas
Peptidases and inhibitors	2.84E-09	P. rhoeas
Ribosome biogenesis in eukaryotes	1.30E-08	P. rhoeas
Ubiquitin system	5.45E-08	P. rhoeas
Protein families: metabolism	6.74E-08	P. rhoeas
ABC transporters	6.21E-08	P. rhoeas
Membrane transport	6.21E-08	P. rhoeas
Ribosome	5.77E-07	P. rhoeas
Protein families: genetic information processing	5.84E-06	P. rhoeas
Aminoacyl-tRNA biosynthesis	5.48E-06	P. rhoeas
Ribosome	1.20E-05	P. rhoeas
Ribosome biogenesis	1.23E-05	P. rhoeas
Brite Hierarchies	1.88E-05	P. rhoeas
Chromosome and associated proteins	2.26E-05	P. rhoeas
Genetic Information Processing	0	P. somniferum
Photosynthesis	0	P. somniferum
Energy metabolism	0	P. somniferum
Photosynthesis proteins	0	P. somniferum
Oxidative phosphorylation	1.03E-14	P. somniferum
Translation	1.28E-14	P. somniferum
Ribosome	1.75E-12	P. somniferum
Glycolysis / Gluconeogenesis	2.44E-08	P. somniferum
Protein processing in endoplasmic reticulum	2.53E-08	P. somniferum
Chromosome and associated proteins	1.10E-07	P. somniferum
Exosome	1.38E-07	P. somniferum
Ribosome biogenesis	3.91E-06	P. somniferum
Glycosaminoglycan binding proteins	4.41E-06	P. somniferum
Ribosome biogenesis in eukaryotes	9.31E-06	P. somniferum
Metabolism	1.36E-04	P. somniferum
Proteasome	3.37E-04	P. somniferum
Carbon fixation in photosynthetic organisms	5.75E-04	P. somniferum
Nucleotide metabolism	7.25E-04	P. somniferum
Brite Hierarchies	0.002762534	P. somniferum
Pyrimidine metabolism	0.003043001	P. somniferum
