# Supplementary material for: Three chromosome-scale Papaver genomes reveal punctuated patchwork evolution of the morphinan and noscapine biosynthesis pathway
Source: Nat Commun. 2021 Oct 15;12:6030. doi: 10.1038/s41467-021-26330-8 (PMC8521590; doi:10.1038/s41467-021-26330-8)
Supplement: Supplementary file 15 — Source Data [file 41467_2021_26330_MOESM15_ESM.zip › Source Data/Supplementary Fig. 17a P. somniferum and Grape.collinearity.txt]

############### Parameters ###############
# MATCH_SCORE: 50
# MATCH_SIZE: 5
# GAP_PENALTY: -1
# OVERLAP_WINDOW: 5
# E_VALUE: 1e-05
# MAX GAPS: 25
############### Statistics ###############
# Number of collinear genes: 23224, Percentage: 28.35
# Number of all genes: 81906
##########################################
## Alignment 0: score=426.0 e_value=7.1e-23 N=10 P. somniferum_chr1&VV_1 plus
  0-  0:	Pso01G12320.0	VIT_01s0011g00930.t01	  5e-54
  0-  1:	Pso01G12390.0	VIT_01s0011g01110.t01	 1e-157
  0-  2:	Pso01G12400.0	VIT_01s0011g01150.t01	 4e-156
  0-  3:	Pso01G12420.0	VIT_01s0011g01280.t01	      0
  0-  4:	Pso01G12440.0	VIT_01s0011g01320.t01	 1e-151
  0-  5:	Pso01G12470.0	VIT_01s0011g01330.t01	  1e-43
  0-  6:	Pso01G12520.0	VIT_01s0011g01510.t01	      0
  0-  7:	Pso01G12560.0	VIT_01s0011g01520.t01	 1e-158
  0-  8:	Pso01G12570.0	VIT_01s0011g01540.t01	 8e-159
  0-  9:	Pso01G12730.0	VIT_01s0011g01730.t01	  1e-39
## Alignment 1: score=377.0 e_value=6.5e-16 N=8 P. somniferum_chr1&VV_1 minus
  1-  0:	Pso01G50280.0	VIT_01s0011g01520.t01	 2e-148
  1-  1:	Pso01G50290.0	VIT_01s0011g01490.t01	      0
  1-  2:	Pso01G50350.0	VIT_01s0011g01420.t01	      0
  1-  3:	Pso01G50470.0	VIT_01s0011g01300.t01	      0
  1-  4:	Pso01G50500.0	VIT_01s0011g01290.t01	 1e-172
  1-  5:	Pso01G50510.0	VIT_01s0011g01280.t01	 1e-149
  1-  6:	Pso01G50520.0	VIT_01s0011g01270.t01	  9e-54
  1-  7:	Pso01G50540.0	VIT_01s0011g01240.t01	      0
## Alignment 2: score=256.0 e_value=1.1e-09 N=6 P. somniferum_chr1&VV_1 minus
  2-  0:	Pso01G52740.0	VIT_01s0011g01940.t01	  9e-47
  2-  1:	Pso01G52820.0	VIT_01s0011g01890.t01	      0
  2-  2:	Pso01G52890.0	VIT_01s0011g01680.t01	      0
  2-  3:	Pso01G53030.0	VIT_01s0011g01630.t01	      0
  2-  4:	Pso01G53060.0	VIT_01s0011g01610.t01	  8e-80
  2-  5:	Pso01G53090.0	VIT_01s0011g01600.t01	      0
## Alignment 3: score=770.0 e_value=4.7e-43 N=16 P. somniferum_chr1&VV_10 plus
  3-  0:	Pso01G43360.0	VIT_10s0116g00280.t01	 8e-129
  3-  1:	Pso01G43380.0	VIT_10s0116g00300.t01	  8e-84
  3-  2:	Pso01G43440.0	VIT_10s0116g00370.t01	  2e-17
  3-  3:	Pso01G43450.0	VIT_10s0116g00390.t01	      0
  3-  4:	Pso01G43470.0	VIT_10s0116g00410.t01	 1e-126
  3-  5:	Pso01G43490.0	VIT_10s0116g00450.t01	      0
  3-  6:	Pso01G43500.0	VIT_10s0116g00470.t01	  2e-77
  3-  7:	Pso01G43520.0	VIT_10s0116g00500.t01	  3e-26
  3-  8:	Pso01G43560.0	VIT_10s0116g00600.t01	  2e-36
  3-  9:	Pso01G43570.0	VIT_10s0116g00620.t01	      0
  3- 10:	Pso01G43620.0	VIT_10s0116g00760.t01	 3e-132
  3- 11:	Pso01G43660.0	VIT_10s0116g00770.t01	  3e-46
  3- 12:	Pso01G43670.0	VIT_10s0116g00790.t01	      0
  3- 13:	Pso01G43690.0	VIT_10s0116g00800.t01	      0
  3- 14:	Pso01G43720.0	VIT_10s0116g00840.t01	  5e-23
  3- 15:	Pso01G43760.0	VIT_10s0116g00850.t01	      0
## Alignment 4: score=726.0 e_value=2.4e-48 N=17 P. somniferum_chr1&VV_10 plus
  4-  0:	Pso01G53290.0	VIT_10s0003g04020.t01	      0
  4-  1:	Pso01G53370.0	VIT_10s0003g04050.t01	  2e-54
  4-  2:	Pso01G53400.0	VIT_10s0003g04070.t01	      0
  4-  3:	Pso01G53410.0	VIT_10s0003g04100.t01	      0
  4-  4:	Pso01G53480.0	VIT_10s0003g04280.t01	      0
  4-  5:	Pso01G53490.0	VIT_10s0003g04350.t01	  5e-69
  4-  6:	Pso01G53560.0	VIT_10s0003g04360.t01	      0
  4-  7:	Pso01G53600.0	VIT_10s0003g04490.t01	      0
  4-  8:	Pso01G53650.0	VIT_10s0003g04540.t01	      0
  4-  9:	Pso01G53660.0	VIT_10s0003g04560.t01	      0
  4- 10:	Pso01G53670.0	VIT_10s0003g04580.t01	  6e-96
  4- 11:	Pso01G53680.0	VIT_10s0003g04600.t01	      0
  4- 12:	Pso01G53920.0	VIT_10s0003g04610.t01	      0
  4- 13:	Pso01G53940.0	VIT_10s0003g04630.t01	      0
  4- 14:	Pso01G54010.0	VIT_10s0003g04670.t01	      0
  4- 15:	Pso01G54210.0	VIT_10s0003g04680.t01	  2e-32
  4- 16:	Pso01G54430.0	VIT_10s0003g04900.t01	  6e-62
## Alignment 5: score=634.0 e_value=1.6e-41 N=14 P. somniferum_chr1&VV_10 plus
  5-  0:	Pso01G47070.0	VIT_10s0003g00380.t01	  1e-49
  5-  1:	Pso01G47250.0	VIT_10s0003g00580.t01	  5e-54
  5-  2:	Pso01G47260.0	VIT_10s0003g00590.t01	  2e-78
  5-  3:	Pso01G47270.0	VIT_10s0003g00650.t01	 1e-166
  5-  4:	Pso01G47280.0	VIT_10s0003g00660.t01	 1e-116
  5-  5:	Pso01G47360.0	VIT_10s0003g00850.t01	  3e-45
  5-  6:	Pso01G47420.0	VIT_10s0003g00960.t01	 1e-122
  5-  7:	Pso01G47470.0	VIT_10s0003g00990.t01	      0
  5-  8:	Pso01G47510.0	VIT_10s0003g01060.t01	  3e-73
  5-  9:	Pso01G47520.0	VIT_10s0003g01070.t01	 8e-157
  5- 10:	Pso01G47550.0	VIT_10s0003g01080.t01	  2e-33
  5- 11:	Pso01G47590.0	VIT_10s0003g01130.t01	 2e-174
  5- 12:	Pso01G47610.0	VIT_10s0003g01150.t01	      0
  5- 13:	Pso01G47670.0	VIT_10s0003g01160.t01	  2e-46
## Alignment 6: score=461.0 e_value=1.8e-20 N=10 P. somniferum_chr1&VV_10 plus
  6-  0:	Pso01G49760.0	VIT_10s0003g02720.t01	  2e-46
  6-  1:	Pso01G49810.0	VIT_10s0003g02730.t01	      0
  6-  2:	Pso01G49820.0	VIT_10s0003g02740.t01	  3e-95
  6-  3:	Pso01G49840.0	VIT_10s0003g02820.t01	  1e-86
  6-  4:	Pso01G49860.0	VIT_10s0003g02880.t01	      0
  6-  5:	Pso01G49890.0	VIT_10s0003g02940.t01	  2e-59
  6-  6:	Pso01G49940.0	VIT_10s0003g03050.t01	  3e-10
  6-  7:	Pso01G49950.0	VIT_10s0003g03070.t01	      0
  6-  8:	Pso01G49960.0	VIT_10s0003g03080.t01	      0
  6-  9:	Pso01G50060.0	VIT_10s0003g03190.t01	 2e-110
## Alignment 7: score=427.0 e_value=1.2e-17 N=9 P. somniferum_chr1&VV_10 plus
  7-  0:	Pso01G46310.0	VIT_10s0003g00010.t01	  3e-99
  7-  1:	Pso01G46390.0	VIT_10s0003g00020.t01	  5e-35
  7-  2:	Pso01G46410.0	VIT_10s0003g00030.t01	  3e-31
  7-  3:	Pso01G46420.0	VIT_10s0003g00050.t01	  1e-46
  7-  4:	Pso01G46440.0	VIT_10s0003g00070.t01	      0
  7-  5:	Pso01G46450.0	VIT_10s0003g00090.t01	  2e-26
  7-  6:	Pso01G46520.0	VIT_10s0003g00110.t01	  3e-32
  7-  7:	Pso01G46590.0	VIT_10s0003g00120.t01	      0
  7-  8:	Pso01G46600.0	VIT_10s0003g00130.t01	  2e-45
## Alignment 8: score=416.0 e_value=4.8e-20 N=9 P. somniferum_chr1&VV_10 plus
  8-  0:	Pso01G50070.0	VIT_10s0003g03500.t01	      0
  8-  1:	Pso01G50080.0	VIT_10s0003g03510.t01	  1e-90
  8-  2:	Pso01G50100.0	VIT_10s0003g03710.t01	      0
  8-  3:	Pso01G50130.0	VIT_10s0003g03770.t01	      0
  8-  4:	Pso01G50140.0	VIT_10s0003g03790.t01	  8e-36
  8-  5:	Pso01G50150.0	VIT_10s0003g03830.t01	      0
  8-  6:	Pso01G50180.0	VIT_10s0003g03860.t01	      0
  8-  7:	Pso01G50200.0	VIT_10s0003g03950.t01	      0
  8-  8:	Pso01G50210.0	VIT_10s0003g03960.t01	  1e-33
## Alignment 9: score=337.0 e_value=7.2e-13 N=7 P. somniferum_chr1&VV_10 plus
  9-  0:	Pso01G56730.0	VIT_10s0003g01300.t01	  3e-77
  9-  1:	Pso01G56740.0	VIT_10s0003g01310.t01	  8e-63
  9-  2:	Pso01G56800.0	VIT_10s0003g01320.t01	      0
  9-  3:	Pso01G56810.0	VIT_10s0003g01350.t01	  2e-43
  9-  4:	Pso01G56900.0	VIT_10s0003g01370.t01	  1e-85
  9-  5:	Pso01G56910.0	VIT_10s0003g01380.t01	  2e-32
  9-  6:	Pso01G56920.0	VIT_10s0003g01390.t01	 8e-127
## Alignment 10: score=293.0 e_value=2.3e-08 N=6 P. somniferum_chr1&VV_10 plus
 10-  0:	Pso01G44050.0	VIT_10s0116g01770.t01	      0
 10-  1:	Pso01G44070.0	VIT_10s0116g01780.t01	      0
 10-  2:	Pso01G44120.0	VIT_10s0116g01810.t01	  6e-56
 10-  3:	Pso01G44130.0	VIT_10s0116g01830.t01	      0
 10-  4:	Pso01G44140.0	VIT_10s0116g01840.t01	  9e-20
 10-  5:	Pso01G44150.0	VIT_10s0116g01860.t01	      0
## Alignment 11: score=658.0 e_value=3.1e-34 N=14 P. somniferum_chr1&VV_10 minus
 11-  0:	Pso01G46700.0	VIT_10s0003g00570.t01	  3e-98
 11-  1:	Pso01G46720.0	VIT_10s0003g00560.t01	 1e-119
 11-  2:	Pso01G46740.0	VIT_10s0003g00550.t01	 2e-153
 11-  3:	Pso01G46820.0	VIT_10s0003g00510.t01	  8e-52
 11-  4:	Pso01G46920.0	VIT_10s0003g00430.t01	  8e-68
 11-  5:	Pso01G46960.0	VIT_10s0003g00410.t01	 5e-178
 11-  6:	Pso01G46990.0	VIT_10s0003g00390.t01	  2e-41
 11-  7:	Pso01G47080.0	VIT_10s0003g00360.t01	      0
 11-  8:	Pso01G47090.0	VIT_10s0003g00350.t01	 7e-128
 11-  9:	Pso01G47110.0	VIT_10s0003g00330.t01	      0
 11- 10:	Pso01G47120.0	VIT_10s0003g00300.t01	      0
 11- 11:	Pso01G47130.0	VIT_10s0003g00260.t01	      0
 11- 12:	Pso01G47170.0	VIT_10s0003g00240.t01	  9e-78
 11- 13:	Pso01G47210.0	VIT_10s0003g00200.t01	  2e-22
## Alignment 12: score=516.0 e_value=5.8e-29 N=11 P. somniferum_chr1&VV_10 minus
 12-  0:	Pso01G43990.0	VIT_10s0116g01910.t01	  1e-33
 12-  1:	Pso01G44060.0	VIT_10s0116g01800.t01	      0
 12-  2:	Pso01G44070.0	VIT_10s0116g01780.t01	      0
 12-  3:	Pso01G44190.0	VIT_10s0116g01730.t01	      0
 12-  4:	Pso01G44240.0	VIT_10s0116g01700.t01	  2e-73
 12-  5:	Pso01G44310.0	VIT_10s0116g01670.t01	 7e-155
 12-  6:	Pso01G44320.0	VIT_10s0116g01660.t01	 1e-174
 12-  7:	Pso01G44330.0	VIT_10s0116g01650.t01	      0
 12-  8:	Pso01G44340.0	VIT_10s0116g01640.t01	      0
 12-  9:	Pso01G44370.0	VIT_10s0116g01600.t01	  2e-66
 12- 10:	Pso01G44380.0	VIT_10s0116g01590.t01	  2e-09
## Alignment 13: score=383.0 e_value=1.9e-15 N=8 P. somniferum_chr1&VV_10 minus
 13-  0:	Pso01G42280.0	VIT_10s0116g01200.t01	      0
 13-  1:	Pso01G42330.0	VIT_10s0116g01160.t01	 3e-163
 13-  2:	Pso01G42350.0	VIT_10s0116g01150.t01	  3e-24
 13-  3:	Pso01G42370.0	VIT_10s0116g01030.t01	  1e-23
 13-  4:	Pso01G42380.0	VIT_10s0116g01000.t01	  5e-75
 13-  5:	Pso01G42470.0	VIT_10s0116g00970.t01	      0
 13-  6:	Pso01G42480.0	VIT_10s0116g00960.t01	      0
 13-  7:	Pso01G42490.0	VIT_10s0116g00940.t01	      0
## Alignment 14: score=319.0 e_value=6.8e-12 N=7 P. somniferum_chr1&VV_10 minus
 14-  0:	Pso01G39720.0	VIT_10s0003g04090.t01	      0
 14-  1:	Pso01G39770.0	VIT_10s0003g04030.t01	      0
 14-  2:	Pso01G39790.0	VIT_10s0003g04020.t01	      0
 14-  3:	Pso01G39950.0	VIT_10s0003g03930.t01	      0
 14-  4:	Pso01G39960.0	VIT_10s0003g03910.t01	 1e-140
 14-  5:	Pso01G39980.0	VIT_10s0003g03880.t01	  2e-84
 14-  6:	Pso01G40060.0	VIT_10s0003g03830.t01	      0
## Alignment 15: score=307.0 e_value=3.6e-13 N=7 P. somniferum_chr1&VV_10 minus
 15-  0:	Pso01G51670.0	VIT_10s0003g02700.t01	      0
 15-  1:	Pso01G51700.0	VIT_10s0003g02680.t01	      0
 15-  2:	Pso01G51710.0	VIT_10s0003g02670.t01	      0
 15-  3:	Pso01G51750.0	VIT_10s0003g02540.t01	      0
 15-  4:	Pso01G51770.0	VIT_10s0003g02280.t01	 5e-118
 15-  5:	Pso01G51780.0	VIT_10s0003g02250.t01	 8e-114
 15-  6:	Pso01G51840.0	VIT_10s0003g02200.t01	 2e-128
## Alignment 16: score=1260.0 e_value=2.9e-81 N=26 P. somniferum_chr1&VV_12 plus
 16-  0:	Pso01G42280.0	VIT_12s0059g00880.t01	      0
 16-  1:	Pso01G42310.0	VIT_12s0059g00890.t01	 3e-130
 16-  2:	Pso01G42320.0	VIT_12s0059g00900.t01	 4e-117
 16-  3:	Pso01G42390.0	VIT_12s0059g01020.t01	 5e-110
 16-  4:	Pso01G42410.0	VIT_12s0059g01040.t01	  1e-86
 16-  5:	Pso01G42450.0	VIT_12s0059g01060.t01	      0
 16-  6:	Pso01G42490.0	VIT_12s0059g01090.t01	      0
 16-  7:	Pso01G42500.0	VIT_12s0059g01100.t01	      0
 16-  8:	Pso01G42520.0	VIT_12s0059g01120.t01	  2e-74
 16-  9:	Pso01G42580.0	VIT_12s0059g01150.t01	      0
 16- 10:	Pso01G42590.0	VIT_12s0059g01170.t01	      0
 16- 11:	Pso01G42600.0	VIT_12s0059g01180.t01	 7e-141
 16- 12:	Pso01G42620.0	VIT_12s0059g01190.t01	 2e-119
 16- 13:	Pso01G42630.0	VIT_12s0059g01200.t01	 4e-129
 16- 14:	Pso01G42650.0	VIT_12s0059g01220.t01	      0
 16- 15:	Pso01G42660.0	VIT_12s0059g01240.t01	      0
 16- 16:	Pso01G42680.0	VIT_12s0059g01250.t01	      0
 16- 17:	Pso01G42710.0	VIT_12s0059g01270.t01	  1e-43
 16- 18:	Pso01G42730.0	VIT_12s0059g01300.t01	      0
 16- 19:	Pso01G42740.0	VIT_12s0059g01310.t01	  6e-58
 16- 20:	Pso01G42750.0	VIT_12s0059g01320.t01	      0
 16- 21:	Pso01G42760.0	VIT_12s0059g01350.t01	      0
 16- 22:	Pso01G42780.0	VIT_12s0059g01370.t01	  6e-46
 16- 23:	Pso01G42800.0	VIT_12s0059g01380.t01	      0
 16- 24:	Pso01G42810.0	VIT_12s0059g01400.t01	 5e-101
 16- 25:	Pso01G42820.0	VIT_12s0059g01420.t01	      0
## Alignment 17: score=549.0 e_value=6.6e-31 N=12 P. somniferum_chr1&VV_12 plus
 17-  0:	Pso01G46700.0	VIT_12s0028g02630.t01	 7e-126
 17-  1:	Pso01G46710.0	VIT_12s0028g02640.t01	      0
 17-  2:	Pso01G46740.0	VIT_12s0028g02650.t01	 5e-137
 17-  3:	Pso01G46800.0	VIT_12s0028g02680.t01	  3e-84
 17-  4:	Pso01G46960.0	VIT_12s0028g02970.t01	 5e-142
 17-  5:	Pso01G46990.0	VIT_12s0028g03010.t01	  9e-41
 17-  6:	Pso01G47000.0	VIT_12s0028g03020.t01	  8e-72
 17-  7:	Pso01G47040.0	VIT_12s0028g03030.t01	      0
 17-  8:	Pso01G47060.0	VIT_12s0028g03040.t01	 4e-114
 17-  9:	Pso01G47090.0	VIT_12s0028g03050.t01	 9e-142
 17- 10:	Pso01G47110.0	VIT_12s0028g03060.t01	      0
 17- 11:	Pso01G47210.0	VIT_12s0028g03170.t01	  2e-31
## Alignment 18: score=468.0 e_value=1.5e-20 N=10 P. somniferum_chr1&VV_12 plus
 18-  0:	Pso01G49760.0	VIT_12s0028g00050.t01	  5e-58
 18-  1:	Pso01G49800.0	VIT_12s0028g00060.t01	      0
 18-  2:	Pso01G49830.0	VIT_12s0028g00070.t01	 2e-119
 18-  3:	Pso01G49850.0	VIT_12s0028g00310.t01	      0
 18-  4:	Pso01G49870.0	VIT_12s0028g00400.t01	      0
 18-  5:	Pso01G49930.0	VIT_12s0028g00470.t01	      0
 18-  6:	Pso01G49970.0	VIT_12s0028g00520.t01	  2e-35
 18-  7:	Pso01G49990.0	VIT_12s0028g00570.t01	  3e-46
 18-  8:	Pso01G50010.0	VIT_12s0028g00590.t01	  2e-74
 18-  9:	Pso01G50030.0	VIT_12s0028g00630.t01	 1e-124
## Alignment 19: score=383.0 e_value=5.4e-15 N=8 P. somniferum_chr1&VV_12 plus
 19-  0:	Pso01G44170.0	VIT_12s0059g00610.t01	      0
 19-  1:	Pso01G44180.0	VIT_12s0059g00620.t01	      0
 19-  2:	Pso01G44240.0	VIT_12s0059g00660.t01	  1e-76
 19-  3:	Pso01G44250.0	VIT_12s0059g00700.t01	  2e-93
 19-  4:	Pso01G44280.0	VIT_12s0059g00710.t01	      0
 19-  5:	Pso01G44310.0	VIT_12s0059g00750.t01	 6e-150
 19-  6:	Pso01G44330.0	VIT_12s0059g00760.t01	      0
 19-  7:	Pso01G44370.0	VIT_12s0059g00770.t01	      0
## Alignment 20: score=326.0 e_value=9e-12 N=7 P. somniferum_chr1&VV_12 plus
 20-  0:	Pso01G43070.0	VIT_12s0059g02470.t01	 2e-129
 20-  1:	Pso01G43100.0	VIT_12s0059g02500.t01	  1e-93
 20-  2:	Pso01G43170.0	VIT_12s0059g02650.t01	 2e-107
 20-  3:	Pso01G43200.0	VIT_12s0059g02680.t01	      0
 20-  4:	Pso01G43220.0	VIT_12s0059g02730.t01	  1e-36
 20-  5:	Pso01G43260.0	VIT_12s0059g02740.t01	      0
 20-  6:	Pso01G43270.0	VIT_12s0059g02750.t01	 7e-125
## Alignment 21: score=313.0 e_value=1.2e-16 N=7 P. somniferum_chr1&VV_12 plus
 21-  0:	Pso01G44390.0	VIT_12s0134g00170.t01	  4e-12
 21-  1:	Pso01G44420.0	VIT_12s0134g00230.t01	      0
 21-  2:	Pso01G44560.0	VIT_12s0134g00440.t01	 2e-118
 21-  3:	Pso01G44570.0	VIT_12s0134g00450.t01	      0
 21-  4:	Pso01G44580.0	VIT_12s0134g00460.t01	 3e-129
 21-  5:	Pso01G44700.0	VIT_12s0134g00550.t01	      0
 21-  6:	Pso01G44730.0	VIT_12s0134g00560.t01	 8e-144
## Alignment 22: score=285.0 e_value=1e-08 N=6 P. somniferum_chr1&VV_12 plus
 22-  0:	Pso01G51680.0	VIT_12s0142g00090.t01	  5e-38
 22-  1:	Pso01G51710.0	VIT_12s0142g00100.t01	      0
 22-  2:	Pso01G51720.0	VIT_12s0142g00130.t01	      0
 22-  3:	Pso01G51740.0	VIT_12s0142g00200.t01	 2e-128
 22-  4:	Pso01G51810.0	VIT_12s0142g00220.t01	 2e-111
 22-  5:	Pso01G51850.0	VIT_12s0142g00230.t01	  1e-85
## Alignment 23: score=1852.0 e_value=2.9e-145 N=40 P. somniferum_chr1&VV_12 minus
 23-  0:	Pso01G40130.0	VIT_12s0057g01550.t01	  2e-53
 23-  1:	Pso01G40140.0	VIT_12s0057g01530.t01	      0
 23-  2:	Pso01G40350.0	VIT_12s0057g01500.t01	      0
 23-  3:	Pso01G40370.0	VIT_12s0057g01490.t01	  1e-17
 23-  4:	Pso01G40460.0	VIT_12s0057g01470.t01	 5e-128
 23-  5:	Pso01G40470.0	VIT_12s0057g01460.t01	      0
 23-  6:	Pso01G40530.0	VIT_12s0057g01450.t01	      0
 23-  7:	Pso01G40560.0	VIT_12s0057g01410.t01	      0
 23-  8:	Pso01G40640.0	VIT_12s0057g01390.t01	 9e-126
 23-  9:	Pso01G40680.0	VIT_12s0057g01380.t01	 1e-121
 23- 10:	Pso01G40710.0	VIT_12s0057g01360.t01	  3e-40
 23- 11:	Pso01G40720.0	VIT_12s0057g01350.t01	 2e-161
 23- 12:	Pso01G40740.0	VIT_12s0057g01330.t01	  2e-53
 23- 13:	Pso01G40820.0	VIT_12s0057g01310.t01	      0
 23- 14:	Pso01G40900.0	VIT_12s0057g01260.t01	 2e-134
 23- 15:	Pso01G41020.0	VIT_12s0057g01210.t01	  1e-32
 23- 16:	Pso01G41040.0	VIT_12s0057g01200.t01	      0
 23- 17:	Pso01G41070.0	VIT_12s0057g01140.t01	      0
 23- 18:	Pso01G41080.0	VIT_12s0057g01130.t01	  4e-59
 23- 19:	Pso01G41110.0	VIT_12s0057g01090.t01	 4e-106
 23- 20:	Pso01G41130.0	VIT_12s0057g01020.t01	 2e-161
 23- 21:	Pso01G41150.0	VIT_12s0057g01010.t01	  1e-87
 23- 22:	Pso01G41240.0	VIT_12s0057g00980.t01	      0
 23- 23:	Pso01G41310.0	VIT_12s0057g00910.t01	  6e-08
 23- 24:	Pso01G41430.0	VIT_12s0057g00720.t01	  2e-61
 23- 25:	Pso01G41450.0	VIT_12s0057g00710.t01	      0
 23- 26:	Pso01G41490.0	VIT_12s0057g00700.t01	  2e-38
 23- 27:	Pso01G41520.0	VIT_12s0057g00680.t01	      0
 23- 28:	Pso01G41530.0	VIT_12s0057g00650.t01	      0
 23- 29:	Pso01G41540.0	VIT_12s0057g00640.t01	      0
 23- 30:	Pso01G41560.0	VIT_12s0057g00630.t01	      0
 23- 31:	Pso01G41580.0	VIT_12s0057g00610.t01	      0
 23- 32:	Pso01G41610.0	VIT_12s0057g00570.t01	      0
 23- 33:	Pso01G41670.0	VIT_12s0057g00510.t01	      0
 23- 34:	Pso01G41690.0	VIT_12s0057g00480.t01	      0
 23- 35:	Pso01G41700.0	VIT_12s0057g00470.t01	 8e-134
 23- 36:	Pso01G41760.0	VIT_12s0057g00460.t01	      0
 23- 37:	Pso01G41770.0	VIT_12s0057g00430.t01	  2e-79
 23- 38:	Pso01G41790.0	VIT_12s0057g00420.t01	 2e-153
 23- 39:	Pso01G41830.0	VIT_12s0057g00400.t01	      0
## Alignment 24: score=1049.0 e_value=7.1e-66 N=22 P. somniferum_chr1&VV_12 minus
 24-  0:	Pso01G45870.0	VIT_12s0028g03910.t01	  2e-46
 24-  1:	Pso01G45880.0	VIT_12s0028g03890.t01	 5e-146
 24-  2:	Pso01G45970.0	VIT_12s0028g03850.t01	  3e-52
 24-  3:	Pso01G45980.0	VIT_12s0028g03810.t01	 7e-154
 24-  4:	Pso01G45990.0	VIT_12s0028g03790.t01	  1e-10
 24-  5:	Pso01G46030.0	VIT_12s0028g03780.t01	 3e-127
 24-  6:	Pso01G46070.0	VIT_12s0028g03730.t01	  1e-42
 24-  7:	Pso01G46080.0	VIT_12s0028g03720.t01	      0
 24-  8:	Pso01G46090.0	VIT_12s0028g03640.t01	  2e-71
 24-  9:	Pso01G46120.0	VIT_12s0028g03610.t01	      0
 24- 10:	Pso01G46140.0	VIT_12s0028g03600.t01	  4e-67
 24- 11:	Pso01G46160.0	VIT_12s0028g03580.t01	      0
 24- 12:	Pso01G46180.0	VIT_12s0028g03560.t01	 3e-105
 24- 13:	Pso01G46270.0	VIT_12s0028g03470.t01	      0
 24- 14:	Pso01G46290.0	VIT_12s0028g03450.t01	  3e-42
 24- 15:	Pso01G46300.0	VIT_12s0028g03410.t01	      0
 24- 16:	Pso01G46320.0	VIT_12s0028g03390.t01	 2e-179
 24- 17:	Pso01G46350.0	VIT_12s0028g03360.t01	 7e-176
 24- 18:	Pso01G46420.0	VIT_12s0028g03350.t01	  3e-55
 24- 19:	Pso01G46430.0	VIT_12s0028g03340.t01	  5e-39
 24- 20:	Pso01G46470.0	VIT_12s0028g03330.t01	      0
 24- 21:	Pso01G46480.0	VIT_12s0028g03310.t01	 6e-158
## Alignment 25: score=951.0 e_value=1.9e-58 N=20 P. somniferum_chr1&VV_12 minus
 25-  0:	Pso01G44900.0	VIT_12s0059g02110.t01	      0
 25-  1:	Pso01G44980.0	VIT_12s0059g02100.t01	 3e-116
 25-  2:	Pso01G45040.0	VIT_12s0059g02050.t01	  2e-34
 25-  3:	Pso01G45050.0	VIT_12s0059g02040.t01	  2e-48
 25-  4:	Pso01G45070.0	VIT_12s0059g02010.t01	 1e-117
 25-  5:	Pso01G45110.0	VIT_12s0059g02000.t01	      0
 25-  6:	Pso01G45130.0	VIT_12s0059g01980.t01	  8e-60
 25-  7:	Pso01G45200.0	VIT_12s0059g01970.t01	  4e-84
 25-  8:	Pso01G45230.0	VIT_12s0059g01930.t01	 2e-164
 25-  9:	Pso01G45260.0	VIT_12s0059g01920.t01	      0
 25- 10:	Pso01G45290.0	VIT_12s0059g01900.t01	  5e-52
 25- 11:	Pso01G45300.0	VIT_12s0059g01890.t01	 2e-138
 25- 12:	Pso01G45320.0	VIT_12s0059g01870.t01	      0
 25- 13:	Pso01G45330.0	VIT_12s0059g01860.t01	      0
 25- 14:	Pso01G45390.0	VIT_12s0059g01850.t01	 1e-134
 25- 15:	Pso01G45410.0	VIT_12s0059g01820.t01	      0
 25- 16:	Pso01G45470.0	VIT_12s0059g01740.t01	 1e-147
 25- 17:	Pso01G45480.0	VIT_12s0059g01730.t01	  1e-41
 25- 18:	Pso01G45510.0	VIT_12s0059g01720.t01	  6e-14
 25- 19:	Pso01G45530.0	VIT_12s0059g01710.t01	 8e-152
## Alignment 26: score=697.0 e_value=3.7e-41 N=15 P. somniferum_chr1&VV_12 minus
 26-  0:	Pso01G43050.0	VIT_12s0059g02480.t01	 1e-104
 26-  1:	Pso01G43080.0	VIT_12s0059g02460.t01	  4e-98
 26-  2:	Pso01G43310.0	VIT_12s0059g02450.t01	 9e-104
 26-  3:	Pso01G43340.0	VIT_12s0059g02440.t01	 3e-151
 26-  4:	Pso01G43400.0	VIT_12s0059g02420.t01	 4e-159
 26-  5:	Pso01G43500.0	VIT_12s0059g02400.t01	  2e-28
 26-  6:	Pso01G43510.0	VIT_12s0059g02380.t01	 7e-143
 26-  7:	Pso01G43520.0	VIT_12s0059g02360.t01	  1e-26
 26-  8:	Pso01G43540.0	VIT_12s0059g02350.t01	      0
 26-  9:	Pso01G43550.0	VIT_12s0059g02340.t01	 1e-136
 26- 10:	Pso01G43600.0	VIT_12s0059g02320.t01	  3e-22
 26- 11:	Pso01G43630.0	VIT_12s0059g02300.t01	 5e-136
 26- 12:	Pso01G43640.0	VIT_12s0059g02290.t01	  4e-51
 26- 13:	Pso01G43680.0	VIT_12s0059g02280.t01	 3e-107
 26- 14:	Pso01G43700.0	VIT_12s0059g02260.t01	      0
## Alignment 27: score=472.0 e_value=6.9e-26 N=10 P. somniferum_chr1&VV_12 minus
 27-  0:	Pso01G47310.0	VIT_12s0028g02590.t01	 2e-129
 27-  1:	Pso01G47350.0	VIT_12s0028g02540.t01	  8e-53
 27-  2:	Pso01G47360.0	VIT_12s0028g02530.t01	  1e-59
 27-  3:	Pso01G47450.0	VIT_12s0028g02500.t01	 1e-153
 27-  4:	Pso01G47520.0	VIT_12s0028g02440.t01	 4e-168
 27-  5:	Pso01G47560.0	VIT_12s0028g02400.t01	 2e-141
 27-  6:	Pso01G47570.0	VIT_12s0028g02390.t01	  1e-20
 27-  7:	Pso01G47600.0	VIT_12s0028g02380.t01	 1e-122
 27-  8:	Pso01G47660.0	VIT_12s0028g02360.t01	      0
 27-  9:	Pso01G47670.0	VIT_12s0028g02350.t01	  1e-76
## Alignment 28: score=326.0 e_value=9.5e-13 N=7 P. somniferum_chr1&VV_12 minus
 28-  0:	Pso01G42030.0	VIT_12s0059g01690.t01	 3e-108
 28-  1:	Pso01G42050.0	VIT_12s0059g01680.t01	      0
 28-  2:	Pso01G42140.0	VIT_12s0059g01650.t01	 4e-136
 28-  3:	Pso01G42170.0	VIT_12s0059g01630.t01	      0
 28-  4:	Pso01G42180.0	VIT_12s0059g01620.t01	  2e-55
 28-  5:	Pso01G42210.0	VIT_12s0059g01600.t01	  1e-38
 28-  6:	Pso01G42230.0	VIT_12s0059g01450.t01	      0
## Alignment 29: score=292.0 e_value=6.1e-10 N=6 P. somniferum_chr1&VV_12 minus
 29-  0:	Pso01G41890.0	VIT_12s0059g00600.t01	  2e-61
 29-  1:	Pso01G41970.0	VIT_12s0059g00580.t01	 7e-103
 29-  2:	Pso01G41980.0	VIT_12s0059g00570.t01	  2e-82
 29-  3:	Pso01G41990.0	VIT_12s0059g00560.t01	      0
 29-  4:	Pso01G42000.0	VIT_12s0059g00550.t01	      0
 29-  5:	Pso01G42010.0	VIT_12s0059g00530.t01	      0
## Alignment 30: score=283.0 e_value=6.9e-10 N=6 P. somniferum_chr1&VV_12 minus
 30-  0:	Pso01G56730.0	VIT_12s0028g02150.t01	  4e-71
 30-  1:	Pso01G56820.0	VIT_12s0028g02140.t01	      0
 30-  2:	Pso01G56900.0	VIT_12s0028g02110.t01	 7e-104
 30-  3:	Pso01G56910.0	VIT_12s0028g02080.t01	  4e-40
 30-  4:	Pso01G56920.0	VIT_12s0028g02070.t01	  2e-99
 30-  5:	Pso01G56930.0	VIT_12s0028g02020.t01	  2e-79
## Alignment 31: score=257.0 e_value=1.6e-09 N=6 P. somniferum_chr1&VV_15 plus
 31-  0:	Pso01G01650.0	VIT_15s0021g01530.t01	 6e-176
 31-  1:	Pso01G01750.0	VIT_15s0021g01550.t01	      0
 31-  2:	Pso01G01820.0	VIT_15s0021g01590.t01	  2e-34
 31-  3:	Pso01G01940.0	VIT_15s0021g01840.t01	      0
 31-  4:	Pso01G01960.0	VIT_15s0021g01880.t01	  2e-86
 31-  5:	Pso01G01970.0	VIT_15s0021g01940.t01	  2e-71
## Alignment 32: score=2772.0 e_value=1.5e-239 N=60 P. somniferum_chr1&VV_18 plus
 32-  0:	Pso01G28760.0	VIT_18s0001g13560.t01	 3e-136
 32-  1:	Pso01G28770.0	VIT_18s0001g13570.t01	      0
 32-  2:	Pso01G28900.0	VIT_18s0001g13580.t01	      0
 32-  3:	Pso01G28950.0	VIT_18s0001g13610.t01	      0
 32-  4:	Pso01G29040.0	VIT_18s0001g13630.t01	 6e-109
 32-  5:	Pso01G29050.0	VIT_18s0001g13640.t01	      0
 32-  6:	Pso01G29080.0	VIT_18s0001g13660.t01	      0
 32-  7:	Pso01G29090.0	VIT_18s0001g13670.t01	      0
 32-  8:	Pso01G29100.0	VIT_18s0001g13700.t01	  3e-51
 32-  9:	Pso01G29170.0	VIT_18s0001g13710.t01	  2e-20
 32- 10:	Pso01G29180.0	VIT_18s0001g13740.t01	  6e-47
 32- 11:	Pso01G29250.0	VIT_18s0001g13750.t01	      0
 32- 12:	Pso01G29260.0	VIT_18s0001g13870.t01	      0
 32- 13:	Pso01G29290.0	VIT_18s0001g13880.t01	 8e-114
 32- 14:	Pso01G29310.0	VIT_18s0001g13890.t01	  7e-77
 32- 15:	Pso01G29360.0	VIT_18s0001g13910.t01	  9e-15
 32- 16:	Pso01G29380.0	VIT_18s0001g13920.t01	      0
 32- 17:	Pso01G29390.0	VIT_18s0001g13950.t01	  8e-98
 32- 18:	Pso01G29400.0	VIT_18s0001g13960.t01	  2e-80
 32- 19:	Pso01G29420.0	VIT_18s0001g13970.t01	      0
 32- 20:	Pso01G29430.0	VIT_18s0001g13980.t01	  5e-55
 32- 21:	Pso01G29490.0	VIT_18s0001g14000.t01	  2e-36
 32- 22:	Pso01G29560.0	VIT_18s0001g14010.t01	      0
 32- 23:	Pso01G29590.0	VIT_18s0001g14030.t01	 8e-134
 32- 24:	Pso01G29620.0	VIT_18s0001g14040.t01	      0
 32- 25:	Pso01G29640.0	VIT_18s0001g14060.t01	 3e-116
 32- 26:	Pso01G29690.0	VIT_18s0001g14100.t01	 3e-111
 32- 27:	Pso01G29700.0	VIT_18s0001g14110.t01	  6e-96
 32- 28:	Pso01G29790.0	VIT_18s0001g14130.t01	 5e-180
 32- 29:	Pso01G29810.0	VIT_18s0001g14210.t01	  7e-63
 32- 30:	Pso01G29910.0	VIT_18s0001g14240.t01	  2e-97
 32- 31:	Pso01G29960.0	VIT_18s0001g14270.t01	  4e-25
 32- 32:	Pso01G29970.0	VIT_18s0001g14280.t01	 3e-175
 32- 33:	Pso01G30090.0	VIT_18s0001g14320.t01	  2e-34
 32- 34:	Pso01G30130.0	VIT_18s0001g14360.t01	      0
 32- 35:	Pso01G30140.0	VIT_18s0001g14380.t01	      0
 32- 36:	Pso01G30160.0	VIT_18s0001g14390.t01	      0
 32- 37:	Pso01G30220.0	VIT_18s0001g14410.t01	 2e-170
 32- 38:	Pso01G30350.0	VIT_18s0001g14440.t01	  6e-35
 32- 39:	Pso01G30370.0	VIT_18s0001g14450.t01	      0
 32- 40:	Pso01G30480.0	VIT_18s0001g14480.t01	 9e-133
 32- 41:	Pso01G30490.0	VIT_18s0001g14490.t01	 2e-116
 32- 42:	Pso01G30500.0	VIT_18s0001g14500.t01	      0
 32- 43:	Pso01G30690.0	VIT_18s0001g14530.t01	  5e-78
 32- 44:	Pso01G30700.0	VIT_18s0001g14540.t01	      0
 32- 45:	Pso01G30770.0	VIT_18s0001g14610.t01	      0
 32- 46:	Pso01G30920.0	VIT_18s0001g14650.t01	  2e-40
 32- 47:	Pso01G31030.0	VIT_18s0001g14680.t01	      0
 32- 48:	Pso01G31040.0	VIT_18s0001g14690.t01	 2e-139
 32- 49:	Pso01G31050.0	VIT_18s0001g14700.t01	  1e-41
 32- 50:	Pso01G31060.0	VIT_18s0001g14730.t01	 8e-138
 32- 51:	Pso01G31090.0	VIT_18s0001g14740.t01	  3e-56
 32- 52:	Pso01G31100.0	VIT_18s0001g14750.t01	      0
 32- 53:	Pso01G31120.0	VIT_18s0001g14780.t01	 1e-134
 32- 54:	Pso01G31160.0	VIT_18s0001g14840.t01	 8e-151
 32- 55:	Pso01G31220.0	VIT_18s0001g14860.t01	  6e-92
 32- 56:	Pso01G31230.0	VIT_18s0001g14880.t01	  2e-64
 32- 57:	Pso01G31250.0	VIT_18s0001g14900.t01	  5e-45
 32- 58:	Pso01G31290.0	VIT_18s0001g14910.t01	      0
 32- 59:	Pso01G31370.0	VIT_18s0001g14920.t01	 1e-110
## Alignment 33: score=2051.0 e_value=1.4e-159 N=44 P. somniferum_chr1&VV_18 plus
 33-  0:	Pso01G26750.0	VIT_18s0001g12420.t01	 3e-152
 33-  1:	Pso01G26760.0	VIT_18s0001g12430.t01	 6e-148
 33-  2:	Pso01G26800.0	VIT_18s0001g12460.t01	      0
 33-  3:	Pso01G26840.0	VIT_18s0001g12480.t01	      0
 33-  4:	Pso01G26860.0	VIT_18s0001g12490.t01	      0
 33-  5:	Pso01G26950.0	VIT_18s0001g12520.t01	      0
 33-  6:	Pso01G26990.0	VIT_18s0001g12540.t01	 1e-109
 33-  7:	Pso01G27040.0	VIT_18s0001g12550.t01	      0
 33-  8:	Pso01G27060.0	VIT_18s0001g12560.t01	      0
 33-  9:	Pso01G27090.0	VIT_18s0001g12610.t01	  1e-34
 33- 10:	Pso01G27100.0	VIT_18s0001g12620.t01	  4e-87
 33- 11:	Pso01G27120.0	VIT_18s0001g12660.t01	      0
 33- 12:	Pso01G27140.0	VIT_18s0001g12670.t01	 6e-151
 33- 13:	Pso01G27250.0	VIT_18s0001g12690.t01	 2e-113
 33- 14:	Pso01G27310.0	VIT_18s0001g12710.t01	  3e-13
 33- 15:	Pso01G27330.0	VIT_18s0001g12720.t01	 9e-112
 33- 16:	Pso01G27350.0	VIT_18s0001g12730.t01	 6e-103
 33- 17:	Pso01G27360.0	VIT_18s0001g12770.t01	 6e-100
 33- 18:	Pso01G27390.0	VIT_18s0001g12830.t01	      0
 33- 19:	Pso01G27500.0	VIT_18s0001g12840.t01	      0
 33- 20:	Pso01G27650.0	VIT_18s0001g12860.t01	  7e-41
 33- 21:	Pso01G27760.0	VIT_18s0001g12970.t01	  4e-61
 33- 22:	Pso01G27790.0	VIT_18s0001g12990.t01	      0
 33- 23:	Pso01G27810.0	VIT_18s0001g13040.t01	  5e-44
 33- 24:	Pso01G27860.0	VIT_18s0001g13100.t01	      0
 33- 25:	Pso01G27940.0	VIT_18s0001g13130.t01	  6e-81
 33- 26:	Pso01G27950.0	VIT_18s0001g13160.t01	 2e-149
 33- 27:	Pso01G27960.0	VIT_18s0001g13180.t01	 2e-103
 33- 28:	Pso01G28070.0	VIT_18s0001g13210.t01	      0
 33- 29:	Pso01G28080.0	VIT_18s0001g13230.t01	      0
 33- 30:	Pso01G28090.0	VIT_18s0001g13240.t01	  4e-33
 33- 31:	Pso01G28160.0	VIT_18s0001g13270.t01	      0
 33- 32:	Pso01G28170.0	VIT_18s0001g13280.t01	 2e-115
 33- 33:	Pso01G28180.0	VIT_18s0001g13290.t01	  1e-59
 33- 34:	Pso01G28260.0	VIT_18s0001g13330.t01	      0
 33- 35:	Pso01G28290.0	VIT_18s0001g13350.t01	      0
 33- 36:	Pso01G28300.0	VIT_18s0001g13360.t01	 1e-137
 33- 37:	Pso01G28310.0	VIT_18s0001g13370.t01	 1e-149
 33- 38:	Pso01G28360.0	VIT_18s0001g13410.t01	      0
 33- 39:	Pso01G28400.0	VIT_18s0001g13420.t01	  1e-85
 33- 40:	Pso01G28430.0	VIT_18s0001g13430.t01	      0
 33- 41:	Pso01G28460.0	VIT_18s0001g13460.t01	  1e-81
 33- 42:	Pso01G28470.0	VIT_18s0001g13500.t01	  4e-85
 33- 43:	Pso01G28490.0	VIT_18s0001g13520.t01	  2e-81
## Alignment 34: score=1698.0 e_value=1.1e-129 N=36 P. somniferum_chr1&VV_18 plus
 34-  0:	Pso01G34580.0	VIT_18s0001g11290.t01	  6e-76
 34-  1:	Pso01G34590.0	VIT_18s0001g11300.t01	      0
 34-  2:	Pso01G34610.0	VIT_18s0001g11320.t01	      0
 34-  3:	Pso01G34720.0	VIT_18s0001g11370.t01	  1e-16
 34-  4:	Pso01G34740.0	VIT_18s0001g11390.t01	  9e-72
 34-  5:	Pso01G34770.0	VIT_18s0001g11590.t01	      0
 34-  6:	Pso01G34850.0	VIT_18s0001g11620.t01	      0
 34-  7:	Pso01G34860.0	VIT_18s0001g11630.t01	      0
 34-  8:	Pso01G34880.0	VIT_18s0001g11640.t01	 5e-140
 34-  9:	Pso01G34930.0	VIT_18s0001g11650.t01	 6e-135
 34- 10:	Pso01G34990.0	VIT_18s0001g11700.t01	      0
 34- 11:	Pso01G35040.0	VIT_18s0001g11710.t01	      0
 34- 12:	Pso01G35160.0	VIT_18s0001g11720.t01	      0
 34- 13:	Pso01G35170.0	VIT_18s0001g11740.t01	      0
 34- 14:	Pso01G35200.0	VIT_18s0001g11750.t01	 4e-104
 34- 15:	Pso01G35230.0	VIT_18s0001g11790.t01	 2e-148
 34- 16:	Pso01G35240.0	VIT_18s0001g11800.t01	 4e-119
 34- 17:	Pso01G35250.0	VIT_18s0001g11820.t01	      0
 34- 18:	Pso01G35290.0	VIT_18s0001g11860.t01	      0
 34- 19:	Pso01G35300.0	VIT_18s0001g11890.t01	  8e-45
 34- 20:	Pso01G35320.0	VIT_18s0001g11910.t01	  2e-47
 34- 21:	Pso01G35330.0	VIT_18s0001g11930.t01	 8e-108
 34- 22:	Pso01G35340.0	VIT_18s0001g11950.t01	 2e-103
 34- 23:	Pso01G35370.0	VIT_18s0001g11970.t01	 4e-112
 34- 24:	Pso01G35380.0	VIT_18s0001g11980.t01	  2e-27
 34- 25:	Pso01G35420.0	VIT_18s0001g12000.t01	 6e-162
 34- 26:	Pso01G35430.0	VIT_18s0001g12010.t01	  8e-91
 34- 27:	Pso01G35470.0	VIT_18s0001g12030.t01	 6e-126
 34- 28:	Pso01G35510.0	VIT_18s0001g12080.t01	 1e-180
 34- 29:	Pso01G35520.0	VIT_18s0001g12090.t01	 6e-150
 34- 30:	Pso01G35550.0	VIT_18s0001g12130.t01	  2e-33
 34- 31:	Pso01G35580.0	VIT_18s0001g12160.t01	      0
 34- 32:	Pso01G35590.0	VIT_18s0001g12220.t01	 2e-169
 34- 33:	Pso01G35600.0	VIT_18s0001g12230.t01	      0
 34- 34:	Pso01G35630.0	VIT_18s0001g12250.t01	      0
 34- 35:	Pso01G35640.0	VIT_18s0001g12280.t01	 6e-136
## Alignment 35: score=691.0 e_value=5e-42 N=16 P. somniferum_chr1&VV_18 plus
 35-  0:	Pso01G15220.0	VIT_18s0001g06290.t01	 9e-166
 35-  1:	Pso01G15270.0	VIT_18s0001g06310.t01	      0
 35-  2:	Pso01G15300.0	VIT_18s0001g06330.t01	 7e-169
 35-  3:	Pso01G15520.0	VIT_18s0001g06390.t01	      0
 35-  4:	Pso01G15580.0	VIT_18s0001g06430.t01	  1e-79
 35-  5:	Pso01G15610.0	VIT_18s0001g06590.t01	  3e-68
 35-  6:	Pso01G15670.0	VIT_18s0001g06610.t01	  1e-17
 35-  7:	Pso01G15710.0	VIT_18s0001g06640.t01	  2e-67
 35-  8:	Pso01G15910.0	VIT_18s0001g06670.t01	  7e-30
 35-  9:	Pso01G15920.0	VIT_18s0001g06690.t01	  5e-98
 35- 10:	Pso01G16060.0	VIT_18s0001g06910.t01	 2e-131
 35- 11:	Pso01G16220.0	VIT_18s0001g06970.t01	 3e-117
 35- 12:	Pso01G16280.0	VIT_18s0001g07010.t01	  2e-57
 35- 13:	Pso01G16350.0	VIT_18s0001g07070.t01	      0
 35- 14:	Pso01G16400.0	VIT_18s0001g07080.t01	  2e-48
 35- 15:	Pso01G16420.0	VIT_18s0001g07090.t01	 1e-101
## Alignment 36: score=603.0 e_value=3.2e-33 N=14 P. somniferum_chr1&VV_18 plus
 36-  0:	Pso01G21660.0	VIT_18s0157g00050.t01	      0
 36-  1:	Pso01G21670.0	VIT_18s0157g00180.t01	 2e-163
 36-  2:	Pso01G21700.0	VIT_18s0072g00060.t01	 2e-102
 36-  3:	Pso01G21760.0	VIT_18s0072g00100.t01	  3e-78
 36-  4:	Pso01G21800.0	VIT_18s0072g00110.t01	  5e-78
 36-  5:	Pso01G21860.0	VIT_18s0072g00170.t01	 4e-155
 36-  6:	Pso01G21910.0	VIT_18s0072g00240.t01	      0
 36-  7:	Pso01G22020.0	VIT_18s0072g00260.t01	  3e-40
 36-  8:	Pso01G22190.0	VIT_18s0072g00310.t01	      0
 36-  9:	Pso01G22320.0	VIT_18s0072g00370.t01	      0
 36- 10:	Pso01G22350.0	VIT_18s0072g00400.t01	  1e-38
 36- 11:	Pso01G22380.0	VIT_18s0072g00450.t01	 2e-148
 36- 12:	Pso01G22520.0	VIT_18s0072g00460.t01	 1e-122
 36- 13:	Pso01G22560.0	VIT_18s0072g00550.t01	      0
## Alignment 37: score=398.0 e_value=5.7e-18 N=9 P. somniferum_chr1&VV_18 plus
 37-  0:	Pso01G26060.0	VIT_18s0001g09130.t01	      0
 37-  1:	Pso01G26130.0	VIT_18s0001g09140.t01	 4e-169
 37-  2:	Pso01G26150.0	VIT_18s0001g09150.t01	      0
 37-  3:	Pso01G26170.0	VIT_18s0001g09160.t01	  1e-87
 37-  4:	Pso01G26280.0	VIT_18s0001g09180.t01	      0
 37-  5:	Pso01G26410.0	VIT_18s0001g09210.t01	  1e-69
 37-  6:	Pso01G26580.0	VIT_18s0001g09310.t01	      0
 37-  7:	Pso01G26640.0	VIT_18s0001g09330.t01	  9e-15
 37-  8:	Pso01G26660.0	VIT_18s0001g09340.t01	  1e-44
## Alignment 38: score=351.0 e_value=9.3e-16 N=8 P. somniferum_chr1&VV_18 plus
 38-  0:	Pso01G23180.0	VIT_18s0001g15100.t01	 2e-150
 38-  1:	Pso01G23210.0	VIT_18s0001g15110.t01	  2e-51
 38-  2:	Pso01G23300.0	VIT_18s0001g15220.t01	  2e-86
 38-  3:	Pso01G23350.0	VIT_18s0001g15340.t01	      0
 38-  4:	Pso01G23500.0	VIT_18s0001g15370.t01	      0
 38-  5:	Pso01G23540.0	VIT_18s0001g15410.t01	      0
 38-  6:	Pso01G23550.0	VIT_18s0001g15460.t01	      0
 38-  7:	Pso01G23630.0	VIT_18s0001g15520.t01	      0
## Alignment 39: score=294.0 e_value=9.5e-11 N=6 P. somniferum_chr1&VV_18 plus
 39-  0:	Pso01G34060.0	VIT_18s0001g07480.t01	  6e-95
 39-  1:	Pso01G34070.0	VIT_18s0001g07490.t01	      0
 39-  2:	Pso01G34080.0	VIT_18s0001g07500.t01	      0
 39-  3:	Pso01G34110.0	VIT_18s0001g07550.t01	      0
 39-  4:	Pso01G34140.0	VIT_18s0001g07600.t01	  6e-69
 39-  5:	Pso01G34150.0	VIT_18s0001g07610.t01	      0
## Alignment 40: score=279.0 e_value=3e-11 N=6 P. somniferum_chr1&VV_18 plus
 40-  0:	Pso01G13960.0	VIT_18s0001g06020.t01	 9e-142
 40-  1:	Pso01G13990.0	VIT_18s0001g06030.t01	 6e-142
 40-  2:	Pso01G14000.0	VIT_18s0001g06040.t01	  9e-22
 40-  3:	Pso01G14170.0	VIT_18s0001g06200.t01	 7e-146
 40-  4:	Pso01G14180.0	VIT_18s0001g06220.t01	 7e-105
 40-  5:	Pso01G14220.0	VIT_18s0001g06250.t01	      0
## Alignment 41: score=266.0 e_value=6.1e-09 N=6 P. somniferum_chr1&VV_18 plus
 41-  0:	Pso01G24310.0	VIT_18s0001g08200.t01	      0
 41-  1:	Pso01G24490.0	VIT_18s0001g08240.t01	      0
 41-  2:	Pso01G24520.0	VIT_18s0001g08250.t01	      0
 41-  3:	Pso01G24530.0	VIT_18s0001g08270.t01	      0
 41-  4:	Pso01G24560.0	VIT_18s0001g08310.t01	 6e-179
 41-  5:	Pso01G24680.0	VIT_18s0001g08320.t01	      0
## Alignment 42: score=2184.0 e_value=2.4e-174 N=46 P. somniferum_chr1&VV_18 minus
 42-  0:	Pso01G37240.0	VIT_18s0001g00190.t01	      0
 42-  1:	Pso01G37250.0	VIT_18s0001g00180.t01	      0
 42-  2:	Pso01G37260.0	VIT_18s0001g00170.t01	 5e-153
 42-  3:	Pso01G37290.0	VIT_18s0001g00110.t01	      0
 42-  4:	Pso01G37300.0	VIT_18s0001g00100.t01	      0
 42-  5:	Pso01G37310.0	VIT_18s0001g00090.t01	 5e-175
 42-  6:	Pso01G37320.0	VIT_18s0001g00070.t01	      0
 42-  7:	Pso01G37420.0	VIT_18s0122g01440.t01	      0
 42-  8:	Pso01G37510.0	VIT_18s0122g01350.t01	  3e-83
 42-  9:	Pso01G37590.0	VIT_18s0122g01320.t01	      0
 42- 10:	Pso01G37630.0	VIT_18s0122g01290.t01	      0
 42- 11:	Pso01G37640.0	VIT_18s0122g01280.t01	      0
 42- 12:	Pso01G37710.0	VIT_18s0122g01260.t01	 1e-178
 42- 13:	Pso01G37720.0	VIT_18s0122g01240.t01	      0
 42- 14:	Pso01G37730.0	VIT_18s0122g01230.t01	      0
 42- 15:	Pso01G37750.0	VIT_18s0122g01220.t01	 1e-135
 42- 16:	Pso01G37760.0	VIT_18s0122g01210.t01	 2e-114
 42- 17:	Pso01G37790.0	VIT_18s0122g01200.t01	      0
 42- 18:	Pso01G37800.0	VIT_18s0122g01190.t01	  1e-55
 42- 19:	Pso01G37870.0	VIT_18s0122g01140.t01	 1e-112
 42- 20:	Pso01G37910.0	VIT_18s0122g01080.t01	      0
 42- 21:	Pso01G37950.0	VIT_18s0122g01020.t01	  1e-66
 42- 22:	Pso01G37960.0	VIT_18s0122g01010.t01	 1e-179
 42- 23:	Pso01G37990.0	VIT_18s0122g00960.t01	      0
 42- 24:	Pso01G38060.0	VIT_18s0122g00950.t01	  6e-28
 42- 25:	Pso01G38080.0	VIT_18s0122g00920.t01	      0
 42- 26:	Pso01G38090.0	VIT_18s0122g00910.t01	      0
 42- 27:	Pso01G38100.0	VIT_18s0122g00890.t01	 1e-108
 42- 28:	Pso01G38110.0	VIT_18s0122g00880.t01	  7e-96
 42- 29:	Pso01G38120.0	VIT_18s0122g00870.t01	  3e-65
 42- 30:	Pso01G38130.0	VIT_18s0122g00860.t01	 3e-125
 42- 31:	Pso01G38160.0	VIT_18s0122g00830.t01	      0
 42- 32:	Pso01G38220.0	VIT_18s0122g00790.t01	      0
 42- 33:	Pso01G38330.0	VIT_18s0122g00710.t01	      0
 42- 34:	Pso01G38360.0	VIT_18s0122g00700.t01	  3e-89
 42- 35:	Pso01G38380.0	VIT_18s0122g00680.t01	  5e-77
 42- 36:	Pso01G38390.0	VIT_18s0122g00670.t01	 7e-160
 42- 37:	Pso01G38490.0	VIT_18s0122g00620.t01	 1e-132
 42- 38:	Pso01G38510.0	VIT_18s0122g00610.t01	      0
 42- 39:	Pso01G38520.0	VIT_18s0122g00590.t01	  9e-76
 42- 40:	Pso01G38560.0	VIT_18s0122g00550.t01	      0
 42- 41:	Pso01G38580.0	VIT_18s0122g00500.t01	  1e-31
 42- 42:	Pso01G38630.0	VIT_18s0122g00430.t01	 1e-173
 42- 43:	Pso01G38640.0	VIT_18s0122g00380.t01	      0
 42- 44:	Pso01G38660.0	VIT_18s0122g00280.t01	  3e-76
 42- 45:	Pso01G38690.0	VIT_18s0122g00260.t01	 2e-168
## Alignment 43: score=1547.0 e_value=1.7e-112 N=33 P. somniferum_chr1&VV_18 minus
 43-  0:	Pso01G31290.0	VIT_18s0001g01160.t01	  2e-56
 43-  1:	Pso01G31330.0	VIT_18s0001g01140.t01	 6e-177
 43-  2:	Pso01G31410.0	VIT_18s0001g01130.t01	 2e-135
 43-  3:	Pso01G31420.0	VIT_18s0001g01090.t01	  5e-89
 43-  4:	Pso01G31570.0	VIT_18s0001g01020.t01	      0
 43-  5:	Pso01G31590.0	VIT_18s0001g00980.t01	  2e-23
 43-  6:	Pso01G31620.0	VIT_18s0001g00950.t01	 2e-128
 43-  7:	Pso01G31650.0	VIT_18s0001g00910.t01	      0
 43-  8:	Pso01G31690.0	VIT_18s0001g00900.t01	  1e-60
 43-  9:	Pso01G31720.0	VIT_18s0001g00860.t01	      0
 43- 10:	Pso01G31740.0	VIT_18s0001g00810.t01	      0
 43- 11:	Pso01G31760.0	VIT_18s0001g00800.t01	      0
 43- 12:	Pso01G31780.0	VIT_18s0001g00770.t01	      0
 43- 13:	Pso01G31790.0	VIT_18s0001g00760.t01	  2e-75
 43- 14:	Pso01G31800.0	VIT_18s0001g00750.t01	  1e-83
 43- 15:	Pso01G31810.0	VIT_18s0001g00740.t01	  2e-74
 43- 16:	Pso01G31850.0	VIT_18s0001g00720.t01	      0
 43- 17:	Pso01G31870.0	VIT_18s0001g00700.t01	      0
 43- 18:	Pso01G31880.0	VIT_18s0001g00690.t01	 1e-129
 43- 19:	Pso01G31940.0	VIT_18s0001g00640.t01	      0
 43- 20:	Pso01G32000.0	VIT_18s0001g00610.t01	 2e-104
 43- 21:	Pso01G32040.0	VIT_18s0001g00580.t01	      0
 43- 22:	Pso01G32060.0	VIT_18s0001g00560.t01	      0
 43- 23:	Pso01G32100.0	VIT_18s0001g00550.t01	      0
 43- 24:	Pso01G32110.0	VIT_18s0001g00510.t01	      0
 43- 25:	Pso01G32200.0	VIT_18s0001g00480.t01	      0
 43- 26:	Pso01G32220.0	VIT_18s0001g00470.t01	      0
 43- 27:	Pso01G32260.0	VIT_18s0001g00440.t01	 3e-104
 43- 28:	Pso01G32280.0	VIT_18s0001g00360.t01	  9e-07
 43- 29:	Pso01G32340.0	VIT_18s0001g00320.t01	      0
 43- 30:	Pso01G32350.0	VIT_18s0001g00300.t01	  6e-25
 43- 31:	Pso01G32540.0	VIT_18s0001g00220.t01	  8e-24
 43- 32:	Pso01G32570.0	VIT_18s0001g00210.t01	 6e-126
## Alignment 44: score=1401.0 e_value=8.2e-99 N=30 P. somniferum_chr1&VV_18 minus
 44-  0:	Pso01G24750.0	VIT_18s0001g09090.t01	      0
 44-  1:	Pso01G24760.0	VIT_18s0001g09070.t01	 5e-119
 44-  2:	Pso01G24780.0	VIT_18s0001g09040.t01	 8e-114
 44-  3:	Pso01G24790.0	VIT_18s0001g09030.t01	  2e-64
 44-  4:	Pso01G24820.0	VIT_18s0001g09020.t01	  7e-51
 44-  5:	Pso01G25050.0	VIT_18s0001g09010.t01	  1e-65
 44-  6:	Pso01G25080.0	VIT_18s0001g08930.t01	      0
 44-  7:	Pso01G25090.0	VIT_18s0001g08870.t01	  2e-35
 44-  8:	Pso01G25120.0	VIT_18s0001g08850.t01	      0
 44-  9:	Pso01G25160.0	VIT_18s0001g08830.t01	      0
 44- 10:	Pso01G25170.0	VIT_18s0001g08800.t01	 2e-175
 44- 11:	Pso01G25180.0	VIT_18s0001g08790.t01	      0
 44- 12:	Pso01G25210.0	VIT_18s0001g08780.t01	  1e-90
 44- 13:	Pso01G25310.0	VIT_18s0001g08760.t01	  4e-16
 44- 14:	Pso01G25330.0	VIT_18s0001g08720.t01	      0
 44- 15:	Pso01G25340.0	VIT_18s0001g08710.t01	  1e-18
 44- 16:	Pso01G25360.0	VIT_18s0001g08700.t01	      0
 44- 17:	Pso01G25370.0	VIT_18s0001g08690.t01	  3e-32
 44- 18:	Pso01G25400.0	VIT_18s0001g08640.t01	  2e-68
 44- 19:	Pso01G25490.0	VIT_18s0001g08600.t01	 2e-106
 44- 20:	Pso01G25500.0	VIT_18s0001g08580.t01	      0
 44- 21:	Pso01G25520.0	VIT_18s0001g08570.t01	      0
 44- 22:	Pso01G25530.0	VIT_18s0001g08550.t01	      0
 44- 23:	Pso01G25550.0	VIT_18s0001g08540.t01	  4e-77
 44- 24:	Pso01G25600.0	VIT_18s0001g08530.t01	  8e-99
 44- 25:	Pso01G25640.0	VIT_18s0001g08520.t01	      0
 44- 26:	Pso01G25650.0	VIT_18s0001g08480.t01	  1e-58
 44- 27:	Pso01G25660.0	VIT_18s0001g08470.t01	 9e-102
 44- 28:	Pso01G25670.0	VIT_18s0001g08430.t01	      0
 44- 29:	Pso01G25790.0	VIT_18s0001g08380.t01	 7e-134
## Alignment 45: score=1259.0 e_value=1.2e-87 N=27 P. somniferum_chr1&VV_18 minus
 45-  0:	Pso01G32690.0	VIT_18s0001g10180.t01	      0
 45-  1:	Pso01G32720.0	VIT_18s0001g10170.t01	      0
 45-  2:	Pso01G32740.0	VIT_18s0001g10160.t01	  1e-84
 45-  3:	Pso01G32750.0	VIT_18s0001g10150.t01	  6e-50
 45-  4:	Pso01G32760.0	VIT_18s0001g10130.t01	 3e-130
 45-  5:	Pso01G32770.0	VIT_18s0001g10120.t01	 6e-145
 45-  6:	Pso01G32810.0	VIT_18s0001g10110.t01	 9e-173
 45-  7:	Pso01G32830.0	VIT_18s0001g10100.t01	  4e-92
 45-  8:	Pso01G32840.0	VIT_18s0001g10090.t01	      0
 45-  9:	Pso01G32870.0	VIT_18s0001g10080.t01	  7e-70
 45- 10:	Pso01G32960.0	VIT_18s0001g09990.t01	      0
 45- 11:	Pso01G33000.0	VIT_18s0001g09970.t01	  1e-65
 45- 12:	Pso01G33010.0	VIT_18s0001g09940.t01	      0
 45- 13:	Pso01G33100.0	VIT_18s0001g09870.t01	  2e-39
 45- 14:	Pso01G33170.0	VIT_18s0001g09850.t01	 3e-114
 45- 15:	Pso01G33320.0	VIT_18s0001g09670.t01	  6e-38
 45- 16:	Pso01G33440.0	VIT_18s0001g09590.t01	  6e-33
 45- 17:	Pso01G33470.0	VIT_18s0001g09540.t01	  1e-38
 45- 18:	Pso01G33480.0	VIT_18s0001g09500.t01	 6e-180
 45- 19:	Pso01G33490.0	VIT_18s0001g09490.t01	      0
 45- 20:	Pso01G33520.0	VIT_18s0001g09480.t01	  4e-54
 45- 21:	Pso01G33530.0	VIT_18s0001g09470.t01	      0
 45- 22:	Pso01G33550.0	VIT_18s0001g09460.t01	  7e-35
 45- 23:	Pso01G33580.0	VIT_18s0001g09450.t01	      0
 45- 24:	Pso01G33630.0	VIT_18s0001g09430.t01	 1e-108
 45- 25:	Pso01G33640.0	VIT_18s0001g09420.t01	 2e-142
 45- 26:	Pso01G33770.0	VIT_18s0001g09380.t01	 5e-117
## Alignment 46: score=1070.0 e_value=7.7e-78 N=23 P. somniferum_chr1&VV_18 minus
 46-  0:	Pso01G36350.0	VIT_18s0001g11090.t01	 1e-124
 46-  1:	Pso01G36370.0	VIT_18s0001g11080.t01	 4e-127
 46-  2:	Pso01G36390.0	VIT_18s0001g10990.t01	  6e-21
 46-  3:	Pso01G36400.0	VIT_18s0001g10830.t01	 3e-180
 46-  4:	Pso01G36480.0	VIT_18s0001g10770.t01	  6e-27
 46-  5:	Pso01G36510.0	VIT_18s0001g10740.t01	 1e-176
 46-  6:	Pso01G36570.0	VIT_18s0001g10700.t01	      0
 46-  7:	Pso01G36580.0	VIT_18s0001g10690.t01	  9e-58
 46-  8:	Pso01G36600.0	VIT_18s0001g10680.t01	      0
 46-  9:	Pso01G36610.0	VIT_18s0001g10670.t01	  6e-27
 46- 10:	Pso01G36650.0	VIT_18s0001g10590.t01	 4e-129
 46- 11:	Pso01G36670.0	VIT_18s0001g10580.t01	      0
 46- 12:	Pso01G36700.0	VIT_18s0001g10550.t01	 2e-128
 46- 13:	Pso01G36720.0	VIT_18s0001g10540.t01	      0
 46- 14:	Pso01G36820.0	VIT_18s0001g10510.t01	  3e-80
 46- 15:	Pso01G36830.0	VIT_18s0001g10500.t01	      0
 46- 16:	Pso01G36840.0	VIT_18s0001g10460.t01	  4e-35
 46- 17:	Pso01G36860.0	VIT_18s0001g10430.t01	 2e-115
 46- 18:	Pso01G36870.0	VIT_18s0001g10420.t01	 1e-162
 46- 19:	Pso01G36910.0	VIT_18s0001g10410.t01	      0
 46- 20:	Pso01G36930.0	VIT_18s0001g10400.t01	  4e-62
 46- 21:	Pso01G36940.0	VIT_18s0001g10390.t01	      0
 46- 22:	Pso01G37080.0	VIT_18s0001g10250.t01	  3e-45
## Alignment 47: score=750.0 e_value=5.1e-42 N=17 P. somniferum_chr1&VV_18 minus
 47-  0:	Pso01G17260.0	VIT_18s0001g06060.t01	      0
 47-  1:	Pso01G17340.0	VIT_18s0001g05950.t01	      0
 47-  2:	Pso01G17350.0	VIT_18s0001g05910.t01	      0
 47-  3:	Pso01G17500.0	VIT_18s0001g05860.t01	 5e-110
 47-  4:	Pso01G17530.0	VIT_18s0001g05800.t01	      0
 47-  5:	Pso01G17560.0	VIT_18s0001g05740.t01	  1e-40
 47-  6:	Pso01G17610.0	VIT_18s0001g05730.t01	 4e-125
 47-  7:	Pso01G17660.0	VIT_18s0001g05710.t01	 1e-144
 47-  8:	Pso01G17750.0	VIT_18s0001g05690.t01	 8e-165
 47-  9:	Pso01G17790.0	VIT_18s0001g05670.t01	  3e-91
 47- 10:	Pso01G17930.0	VIT_18s0001g05620.t01	      0
 47- 11:	Pso01G17990.0	VIT_18s0001g05580.t01	  3e-21
 47- 12:	Pso01G18110.0	VIT_18s0001g05550.t01	  2e-82
 47- 13:	Pso01G18240.0	VIT_18s0001g05530.t01	 2e-158
 47- 14:	Pso01G18260.0	VIT_18s0001g05480.t01	 3e-126
 47- 15:	Pso01G18300.0	VIT_18s0001g05420.t01	      0
 47- 16:	Pso01G18410.0	VIT_18s0001g05380.t01	      0
## Alignment 48: score=614.0 e_value=4.1e-33 N=13 P. somniferum_chr1&VV_18 minus
 48-  0:	Pso01G35680.0	VIT_18s0001g07460.t01	  5e-56
 48-  1:	Pso01G35820.0	VIT_18s0001g07370.t01	 6e-172
 48-  2:	Pso01G35900.0	VIT_18s0001g07320.t01	      0
 48-  3:	Pso01G35930.0	VIT_18s0001g07290.t01	      0
 48-  4:	Pso01G35940.0	VIT_18s0001g07260.t01	  7e-53
 48-  5:	Pso01G35950.0	VIT_18s0001g07250.t01	      0
 48-  6:	Pso01G35970.0	VIT_18s0001g07240.t01	 9e-156
 48-  7:	Pso01G36010.0	VIT_18s0001g07220.t01	 4e-111
 48-  8:	Pso01G36030.0	VIT_18s0001g07210.t01	  2e-29
 48-  9:	Pso01G36070.0	VIT_18s0001g07150.t01	 2e-174
 48- 10:	Pso01G36080.0	VIT_18s0001g07130.t01	 3e-125
 48- 11:	Pso01G36100.0	VIT_18s0001g07120.t01	      0
 48- 12:	Pso01G36110.0	VIT_18s0001g07100.t01	      0
## Alignment 49: score=498.0 e_value=3.3e-25 N=11 P. somniferum_chr1&VV_18 minus
 49-  0:	Pso01G19190.0	VIT_18s0001g04890.t01	      0
 49-  1:	Pso01G19220.0	VIT_18s0001g04880.t01	  1e-21
 49-  2:	Pso01G19330.0	VIT_18s0001g04800.t01	  4e-70
 49-  3:	Pso01G19460.0	VIT_18s0001g04730.t01	      0
 49-  4:	Pso01G19470.0	VIT_18s0001g04700.t01	  1e-50
 49-  5:	Pso01G19510.0	VIT_18s0001g04680.t01	      0
 49-  6:	Pso01G19540.0	VIT_18s0001g04630.t01	      0
 49-  7:	Pso01G19550.0	VIT_18s0001g04610.t01	  6e-08
 49-  8:	Pso01G19570.0	VIT_18s0001g04590.t01	      0
 49-  9:	Pso01G19790.0	VIT_18s0001g04470.t01	 4e-180
 49- 10:	Pso01G19810.0	VIT_18s0001g04440.t01	 1e-124
## Alignment 50: score=439.0 e_value=1.4e-17 N=9 P. somniferum_chr1&VV_18 minus
 50-  0:	Pso01G18740.0	VIT_18s0001g05310.t01	 4e-108
 50-  1:	Pso01G18770.0	VIT_18s0001g05300.t01	 2e-167
 50-  2:	Pso01G18780.0	VIT_18s0001g05270.t01	      0
 50-  3:	Pso01G18790.0	VIT_18s0001g05250.t01	  7e-79
 50-  4:	Pso01G18840.0	VIT_18s0001g05130.t01	  1e-93
 50-  5:	Pso01G18850.0	VIT_18s0001g05110.t01	      0
 50-  6:	Pso01G18860.0	VIT_18s0001g05080.t01	 2e-153
 50-  7:	Pso01G18900.0	VIT_18s0001g05060.t01	 3e-178
 50-  8:	Pso01G18920.0	VIT_18s0001g05040.t01	  2e-47
## Alignment 51: score=291.0 e_value=1.8e-08 N=6 P. somniferum_chr1&VV_18 minus
 51-  0:	Pso01G14850.0	VIT_18s0001g08150.t01	 4e-178
 51-  1:	Pso01G14860.0	VIT_18s0001g08130.t01	  3e-95
 51-  2:	Pso01G14900.0	VIT_18s0001g08100.t01	      0
 51-  3:	Pso01G14940.0	VIT_18s0001g08090.t01	 2e-132
 51-  4:	Pso01G14960.0	VIT_18s0001g08060.t01	  2e-13
 51-  5:	Pso01G14970.0	VIT_18s0001g08040.t01	 7e-105
## Alignment 52: score=288.0 e_value=1.9e-09 N=6 P. somniferum_chr1&VV_18 minus
 52-  0:	Pso01G27510.0	VIT_18s0001g12960.t01	 2e-104
 52-  1:	Pso01G27560.0	VIT_18s0001g12950.t01	      0
 52-  2:	Pso01G27580.0	VIT_18s0001g12940.t01	      0
 52-  3:	Pso01G27590.0	VIT_18s0001g12910.t01	 9e-178
 52-  4:	Pso01G27600.0	VIT_18s0001g12880.t01	 2e-108
 52-  5:	Pso01G27640.0	VIT_18s0001g12870.t01	 3e-165
## Alignment 53: score=260.0 e_value=3.6e-08 N=6 P. somniferum_chr1&VV_18 minus
 53-  0:	Pso01G36120.0	VIT_18s0001g07800.t01	      0
 53-  1:	Pso01G36150.0	VIT_18s0001g07760.t01	 9e-143
 53-  2:	Pso01G36190.0	VIT_18s0001g07720.t01	  9e-65
 53-  3:	Pso01G36270.0	VIT_18s0001g07710.t01	      0
 53-  4:	Pso01G36290.0	VIT_18s0001g07650.t01	      0
 53-  5:	Pso01G36320.0	VIT_18s0001g07400.t01	 1e-120
## Alignment 54: score=1345.0 e_value=1.7e-107 N=30 P. somniferum_chr1&VV_19 plus
 54-  0:	Pso01G42950.0	VIT_19s0014g04730.t01	  1e-44
 54-  1:	Pso01G42990.0	VIT_19s0014g04760.t01	      0
 54-  2:	Pso01G43220.0	VIT_19s0014g05010.t01	  3e-23
 54-  3:	Pso01G43320.0	VIT_19s0014g05220.t01	  3e-65
 54-  4:	Pso01G43330.0	VIT_19s0014g05230.t01	 1e-105
 54-  5:	Pso01G43350.0	VIT_19s0014g05300.t01	      0
 54-  6:	Pso01G43380.0	VIT_19s0014g05430.t01	  2e-15
 54-  7:	Pso01G43470.0	VIT_19s0177g00020.t01	  1e-59
 54-  8:	Pso01G43570.0	VIT_19s0177g00160.t01	      0
 54-  9:	Pso01G43580.0	VIT_19s0177g00200.t01	  6e-55
 54- 10:	Pso01G43590.0	VIT_19s0177g00210.t01	      0
 54- 11:	Pso01G43600.0	VIT_19s0177g00230.t01	  6e-13
 54- 12:	Pso01G43620.0	VIT_19s0177g00300.t01	 1e-131
 54- 13:	Pso01G43730.0	VIT_19s0177g00350.t01	  1e-37
 54- 14:	Pso01G43740.0	VIT_19s0090g00020.t01	      0
 54- 15:	Pso01G43760.0	VIT_19s0090g00030.t01	      0
 54- 16:	Pso01G43790.0	VIT_19s0090g00050.t01	  2e-76
 54- 17:	Pso01G43810.0	VIT_19s0090g00100.t01	      0
 54- 18:	Pso01G43820.0	VIT_19s0090g00140.t01	      0
 54- 19:	Pso01G43830.0	VIT_19s0090g00210.t01	  6e-56
 54- 20:	Pso01G43860.0	VIT_19s0090g00230.t01	      0
 54- 21:	Pso01G43880.0	VIT_19s0090g00270.t01	      0
 54- 22:	Pso01G43900.0	VIT_19s0090g00280.t01	 2e-111
 54- 23:	Pso01G44060.0	VIT_19s0090g00410.t01	      0
 54- 24:	Pso01G44240.0	VIT_19s0090g00580.t01	  1e-79
 54- 25:	Pso01G44250.0	VIT_19s0090g00590.t01	 5e-107
 54- 26:	Pso01G44270.0	VIT_19s0090g00610.t01	      0
 54- 27:	Pso01G44310.0	VIT_19s0090g00630.t01	 4e-175
 54- 28:	Pso01G44320.0	VIT_19s0090g00640.t01	  5e-63
 54- 29:	Pso01G44360.0	VIT_19s0090g00660.t01	 2e-151
## Alignment 55: score=797.0 e_value=7.7e-52 N=17 P. somniferum_chr1&VV_19 plus
 55-  0:	Pso01G40210.0	VIT_19s0015g01160.t01	      0
 55-  1:	Pso01G40220.0	VIT_19s0015g01190.t01	 4e-103
 55-  2:	Pso01G40240.0	VIT_19s0015g01200.t01	 1e-132
 55-  3:	Pso01G40280.0	VIT_19s0015g01220.t01	      0
 55-  4:	Pso01G40320.0	VIT_19s0015g01290.t01	      0
 55-  5:	Pso01G40330.0	VIT_19s0015g01310.t01	  1e-42
 55-  6:	Pso01G40350.0	VIT_19s0015g01320.t01	      0
 55-  7:	Pso01G40390.0	VIT_19s0015g01330.t01	  4e-57
 55-  8:	Pso01G40400.0	VIT_19s0015g01350.t01	      0
 55-  9:	Pso01G40420.0	VIT_19s0015g01370.t01	  2e-32
 55- 10:	Pso01G40440.0	VIT_19s0015g01380.t01	      0
 55- 11:	Pso01G40500.0	VIT_19s0015g01400.t01	 3e-121
 55- 12:	Pso01G40530.0	VIT_19s0015g01420.t01	      0
 55- 13:	Pso01G40540.0	VIT_19s0015g01440.t01	 6e-175
 55- 14:	Pso01G40590.0	VIT_19s0015g01680.t01	 1e-102
 55- 15:	Pso01G40600.0	VIT_19s0015g01690.t01	 4e-138
 55- 16:	Pso01G40620.0	VIT_19s0015g01730.t01	      0
## Alignment 56: score=563.0 e_value=4e-28 N=12 P. somniferum_chr1&VV_19 plus
 56-  0:	Pso01G42280.0	VIT_19s0090g00840.t01	 5e-141
 56-  1:	Pso01G42290.0	VIT_19s0090g00850.t01	  1e-99
 56-  2:	Pso01G42380.0	VIT_19s0090g00910.t01	  8e-72
 56-  3:	Pso01G42390.0	VIT_19s0090g00930.t01	      0
 56-  4:	Pso01G42400.0	VIT_19s0090g00940.t01	 4e-158
 56-  5:	Pso01G42440.0	VIT_19s0090g00950.t01	 3e-104
 56-  6:	Pso01G42460.0	VIT_19s0090g00960.t01	  1e-43
 56-  7:	Pso01G42530.0	VIT_19s0090g01000.t01	      0
 56-  8:	Pso01G42550.0	VIT_19s0090g01010.t01	  9e-52
 56-  9:	Pso01G42610.0	VIT_19s0090g01020.t01	      0
 56- 10:	Pso01G42680.0	VIT_19s0090g01050.t01	      0
 56- 11:	Pso01G42750.0	VIT_19s0090g01070.t01	      0
## Alignment 57: score=305.0 e_value=9.4e-11 N=7 P. somniferum_chr1&VV_19 plus
 57-  0:	Pso01G46740.0	VIT_19s0014g01820.t01	 1e-148
 57-  1:	Pso01G46850.0	VIT_19s0014g01860.t01	 1e-110
 57-  2:	Pso01G46920.0	VIT_19s0014g01920.t01	  4e-92
 57-  3:	Pso01G46950.0	VIT_19s0014g01940.t01	  6e-42
 57-  4:	Pso01G46970.0	VIT_19s0014g02080.t01	      0
 57-  5:	Pso01G47070.0	VIT_19s0014g02110.t01	  2e-45
 57-  6:	Pso01G47150.0	VIT_19s0014g02160.t01	  1e-77
## Alignment 58: score=2677.0 e_value=1.4e-233 N=58 P. somniferum_chr1&VV_19 minus
 58-  0:	Pso01G44470.0	VIT_19s0014g04150.t01	 3e-166
 58-  1:	Pso01G44570.0	VIT_19s0014g04000.t01	  5e-47
 58-  2:	Pso01G44750.0	VIT_19s0014g03820.t01	 2e-127
 58-  3:	Pso01G44760.0	VIT_19s0014g03790.t01	  4e-97
 58-  4:	Pso01G44790.0	VIT_19s0014g03740.t01	 4e-119
 58-  5:	Pso01G44800.0	VIT_19s0014g03720.t01	 7e-136
 58-  6:	Pso01G44810.0	VIT_19s0014g03710.t01	  5e-56
 58-  7:	Pso01G44840.0	VIT_19s0014g03700.t01	      0
 58-  8:	Pso01G44930.0	VIT_19s0014g03660.t01	 1e-173
 58-  9:	Pso01G44960.0	VIT_19s0014g03610.t01	  3e-15
 58- 10:	Pso01G45010.0	VIT_19s0014g03520.t01	  7e-89
 58- 11:	Pso01G45040.0	VIT_19s0014g03480.t01	  5e-41
 58- 12:	Pso01G45060.0	VIT_19s0014g03460.t01	 2e-137
 58- 13:	Pso01G45140.0	VIT_19s0014g03430.t01	      0
 58- 14:	Pso01G45170.0	VIT_19s0014g03410.t01	 1e-152
 58- 15:	Pso01G45180.0	VIT_19s0014g03400.t01	      0
 58- 16:	Pso01G45220.0	VIT_19s0014g03380.t01	      0
 58- 17:	Pso01G45350.0	VIT_19s0014g03360.t01	      0
 58- 18:	Pso01G45370.0	VIT_19s0014g03330.t01	 1e-100
 58- 19:	Pso01G45390.0	VIT_19s0014g03320.t01	 9e-157
 58- 20:	Pso01G45400.0	VIT_19s0014g03310.t01	  1e-15
 58- 21:	Pso01G45420.0	VIT_19s0014g03280.t01	      0
 58- 22:	Pso01G45480.0	VIT_19s0014g03220.t01	  5e-34
 58- 23:	Pso01G45490.0	VIT_19s0014g03200.t01	 1e-109
 58- 24:	Pso01G45570.0	VIT_19s0014g03170.t01	      0
 58- 25:	Pso01G45580.0	VIT_19s0014g03160.t01	      0
 58- 26:	Pso01G45720.0	VIT_19s0014g03090.t01	 3e-155
 58- 27:	Pso01G45730.0	VIT_19s0014g03080.t01	      0
 58- 28:	Pso01G45760.0	VIT_19s0014g03060.t01	  2e-52
 58- 29:	Pso01G45900.0	VIT_19s0014g02970.t01	      0
 58- 30:	Pso01G45940.0	VIT_19s0014g02930.t01	  2e-95
 58- 31:	Pso01G45970.0	VIT_19s0014g02890.t01	  6e-79
 58- 32:	Pso01G46050.0	VIT_19s0014g02840.t01	 3e-176
 58- 33:	Pso01G46100.0	VIT_19s0014g02770.t01	      0
 58- 34:	Pso01G46150.0	VIT_19s0014g02710.t01	 8e-124
 58- 35:	Pso01G46160.0	VIT_19s0014g02670.t01	      0
 58- 36:	Pso01G46190.0	VIT_19s0014g02650.t01	      0
 58- 37:	Pso01G46210.0	VIT_19s0014g02630.t01	  1e-18
 58- 38:	Pso01G46220.0	VIT_19s0014g02610.t01	 3e-114
 58- 39:	Pso01G46260.0	VIT_19s0014g02490.t01	  7e-71
 58- 40:	Pso01G46270.0	VIT_19s0014g02480.t01	      0
 58- 41:	Pso01G46280.0	VIT_19s0014g02470.t01	      0
 58- 42:	Pso01G46290.0	VIT_19s0014g02460.t01	  6e-36
 58- 43:	Pso01G46340.0	VIT_19s0014g02370.t01	 2e-156
 58- 44:	Pso01G46360.0	VIT_19s0014g02360.t01	      0
 58- 45:	Pso01G46420.0	VIT_19s0014g02350.t01	  5e-51
 58- 46:	Pso01G46480.0	VIT_19s0014g02340.t01	 8e-162
 58- 47:	Pso01G46500.0	VIT_19s0014g02330.t01	  6e-08
 58- 48:	Pso01G46510.0	VIT_19s0014g02320.t01	      0
 58- 49:	Pso01G46550.0	VIT_19s0014g02310.t01	      0
 58- 50:	Pso01G46560.0	VIT_19s0014g02300.t01	  2e-70
 58- 51:	Pso01G46570.0	VIT_19s0014g02290.t01	  8e-47
 58- 52:	Pso01G46580.0	VIT_19s0014g02260.t01	  4e-20
 58- 53:	Pso01G46610.0	VIT_19s0014g02250.t01	  7e-75
 58- 54:	Pso01G46620.0	VIT_19s0014g02230.t01	  1e-70
 58- 55:	Pso01G46650.0	VIT_19s0014g02200.t01	 3e-119
 58- 56:	Pso01G46840.0	VIT_19s0014g01950.t01	 8e-173
 58- 57:	Pso01G46910.0	VIT_19s0014g01930.t01	  2e-67
## Alignment 59: score=2281.0 e_value=1.7e-185 N=49 P. somniferum_chr1&VV_19 minus
 59-  0:	Pso01G40630.0	VIT_19s0015g01150.t01	      0
 59-  1:	Pso01G40660.0	VIT_19s0015g01130.t01	  5e-47
 59-  2:	Pso01G40670.0	VIT_19s0015g01120.t01	      0
 59-  3:	Pso01G40680.0	VIT_19s0015g01110.t01	 1e-120
 59-  4:	Pso01G40690.0	VIT_19s0015g01090.t01	      0
 59-  5:	Pso01G40730.0	VIT_19s0015g01040.t01	  8e-17
 59-  6:	Pso01G40760.0	VIT_19s0015g01010.t01	      0
 59-  7:	Pso01G40800.0	VIT_19s0015g00970.t01	      0
 59-  8:	Pso01G40860.0	VIT_19s0015g00900.t01	      0
 59-  9:	Pso01G40930.0	VIT_19s0015g00770.t01	      0
 59- 10:	Pso01G40970.0	VIT_19s0015g00760.t01	 4e-180
 59- 11:	Pso01G40990.0	VIT_19s0015g00710.t01	      0
 59- 12:	Pso01G41020.0	VIT_19s0015g00690.t01	  8e-31
 59- 13:	Pso01G41050.0	VIT_19s0015g00650.t01	      0
 59- 14:	Pso01G41060.0	VIT_19s0015g00610.t01	  9e-48
 59- 15:	Pso01G41100.0	VIT_19s0015g00570.t01	      0
 59- 16:	Pso01G41110.0	VIT_19s0015g00550.t01	 1e-128
 59- 17:	Pso01G41130.0	VIT_19s0015g00530.t01	 4e-178
 59- 18:	Pso01G41140.0	VIT_19s0015g00500.t01	      0
 59- 19:	Pso01G41150.0	VIT_19s0015g00440.t01	  3e-83
 59- 20:	Pso01G41160.0	VIT_19s0015g00430.t01	 7e-134
 59- 21:	Pso01G41300.0	VIT_19s0015g00260.t01	 5e-168
 59- 22:	Pso01G41320.0	VIT_19s0015g00160.t01	      0
 59- 23:	Pso01G41330.0	VIT_19s0015g00150.t01	 3e-133
 59- 24:	Pso01G41340.0	VIT_19s0015g00140.t01	  3e-90
 59- 25:	Pso01G41350.0	VIT_19s0015g00130.t01	 4e-148
 59- 26:	Pso01G41380.0	VIT_19s0015g00120.t01	  4e-19
 59- 27:	Pso01G41400.0	VIT_19s0015g00070.t01	 9e-118
 59- 28:	Pso01G41520.0	VIT_19s0090g01820.t01	      0
 59- 29:	Pso01G41610.0	VIT_19s0090g01780.t01	      0
 59- 30:	Pso01G41620.0	VIT_19s0090g01770.t01	      0
 59- 31:	Pso01G41640.0	VIT_19s0090g01700.t01	  3e-62
 59- 32:	Pso01G41690.0	VIT_19s0090g01660.t01	      0
 59- 33:	Pso01G41700.0	VIT_19s0090g01610.t01	 2e-147
 59- 34:	Pso01G41780.0	VIT_19s0090g01600.t01	      0
 59- 35:	Pso01G41800.0	VIT_19s0090g01570.t01	 1e-114
 59- 36:	Pso01G41860.0	VIT_19s0090g01530.t01	 1e-165
 59- 37:	Pso01G41920.0	VIT_19s0090g01480.t01	      0
 59- 38:	Pso01G41950.0	VIT_19s0090g01460.t01	  3e-91
 59- 39:	Pso01G41990.0	VIT_19s0090g01440.t01	      0
 59- 40:	Pso01G42010.0	VIT_19s0090g01430.t01	      0
 59- 41:	Pso01G42020.0	VIT_19s0090g01340.t01	  2e-07
 59- 42:	Pso01G42050.0	VIT_19s0090g01280.t01	 1e-174
 59- 43:	Pso01G42070.0	VIT_19s0090g01250.t01	      0
 59- 44:	Pso01G42080.0	VIT_19s0090g01230.t01	      0
 59- 45:	Pso01G42090.0	VIT_19s0090g01220.t01	      0
 59- 46:	Pso01G42160.0	VIT_19s0090g01210.t01	      0
 59- 47:	Pso01G42180.0	VIT_19s0090g01170.t01	  8e-59
 59- 48:	Pso01G42220.0	VIT_19s0090g01120.t01	 4e-177
## Alignment 60: score=616.0 e_value=6.7e-37 N=13 P. somniferum_chr1&VV_19 minus
 60-  0:	Pso01G43010.0	VIT_19s0014g05210.t01	      0
 60-  1:	Pso01G43020.0	VIT_19s0014g05200.t01	      0
 60-  2:	Pso01G43040.0	VIT_19s0014g05190.t01	      0
 60-  3:	Pso01G43090.0	VIT_19s0014g05130.t01	      0
 60-  4:	Pso01G43100.0	VIT_19s0014g05120.t01	  6e-49
 60-  5:	Pso01G43160.0	VIT_19s0014g05110.t01	 1e-125
 60-  6:	Pso01G43170.0	VIT_19s0014g05100.t01	  4e-99
 60-  7:	Pso01G43180.0	VIT_19s0014g05080.t01	  6e-75
 60-  8:	Pso01G43200.0	VIT_19s0014g05040.t01	      0
 60-  9:	Pso01G43210.0	VIT_19s0014g05020.t01	  9e-74
 60- 10:	Pso01G43230.0	VIT_19s0014g05000.t01	      0
 60- 11:	Pso01G43240.0	VIT_19s0014g04980.t01	 2e-156
 60- 12:	Pso01G43280.0	VIT_19s0014g04780.t01	  2e-06
## Alignment 61: score=479.0 e_value=7.3e-27 N=11 P. somniferum_chr1&VV_19 minus
 61-  0:	Pso01G12150.0	VIT_19s0085g01060.t01	  1e-09
 61-  1:	Pso01G12280.0	VIT_19s0085g01040.t01	 3e-123
 61-  2:	Pso01G12310.0	VIT_19s0085g00990.t01	  2e-65
 61-  3:	Pso01G12350.0	VIT_19s0085g00900.t01	 5e-148
 61-  4:	Pso01G12370.0	VIT_19s0085g00850.t01	 3e-176
 61-  5:	Pso01G12380.0	VIT_19s0085g00840.t01	      0
 61-  6:	Pso01G12420.0	VIT_19s0085g00740.t01	 2e-145
 61-  7:	Pso01G12480.0	VIT_19s0085g00520.t01	  2e-74
 61-  8:	Pso01G12510.0	VIT_19s0085g00510.t01	      0
 61-  9:	Pso01G12560.0	VIT_19s0085g00500.t01	 2e-164
 61- 10:	Pso01G12580.0	VIT_19s0085g00370.t01	      0
## Alignment 62: score=411.0 e_value=7e-21 N=9 P. somniferum_chr1&VV_19 minus
 62-  0:	Pso01G44400.0	VIT_19s0014g04720.t01	  2e-57
 62-  1:	Pso01G44410.0	VIT_19s0014g04710.t01	 8e-105
 62-  2:	Pso01G44420.0	VIT_19s0014g04690.t01	      0
 62-  3:	Pso01G44450.0	VIT_19s0014g04670.t01	 3e-106
 62-  4:	Pso01G44460.0	VIT_19s0014g04660.t01	 2e-133
 62-  5:	Pso01G44470.0	VIT_19s0014g04590.t01	 9e-142
 62-  6:	Pso01G44630.0	VIT_19s0014g04400.t01	      0
 62-  7:	Pso01G44660.0	VIT_19s0014g04260.t01	  7e-68
 62-  8:	Pso01G44670.0	VIT_19s0014g04210.t01	 5e-123
## Alignment 63: score=389.0 e_value=3.6e-13 N=8 P. somniferum_chr1&VV_19 minus
 63-  0:	Pso01G44010.0	VIT_19s0090g00500.t01	  4e-20
 63-  1:	Pso01G44030.0	VIT_19s0090g00460.t01	      0
 63-  2:	Pso01G44040.0	VIT_19s0090g00440.t01	      0
 63-  3:	Pso01G44090.0	VIT_19s0090g00400.t01	  3e-46
 63-  4:	Pso01G44110.0	VIT_19s0090g00380.t01	  3e-72
 63-  5:	Pso01G44130.0	VIT_19s0090g00370.t01	      0
 63-  6:	Pso01G44140.0	VIT_19s0090g00360.t01	  1e-24
 63-  7:	Pso01G44160.0	VIT_19s0090g00340.t01	      0
## Alignment 64: score=361.0 e_value=5.7e-17 N=8 P. somniferum_chr1&VV_19 minus
 64-  0:	Pso01G47300.0	VIT_19s0014g01800.t01	      0
 64-  1:	Pso01G47310.0	VIT_19s0014g01780.t01	 4e-129
 64-  2:	Pso01G47340.0	VIT_19s0014g01700.t01	  5e-33
 64-  3:	Pso01G47570.0	VIT_19s0014g01590.t01	  8e-13
 64-  4:	Pso01G47620.0	VIT_19s0014g01550.t01	 8e-113
 64-  5:	Pso01G47660.0	VIT_19s0014g01540.t01	      0
 64-  6:	Pso01G47680.0	VIT_19s0014g01520.t01	      0
 64-  7:	Pso01G47690.0	VIT_19s0014g01490.t01	 8e-118
## Alignment 65: score=3901.0 e_value=0 N=85 P. somniferum_chr1&VV_3 plus
 65-  0:	Pso01G27940.0	VIT_03s0038g00050.t01	      0
 65-  1:	Pso01G28000.0	VIT_03s0038g00110.t01	      0
 65-  2:	Pso01G28080.0	VIT_03s0038g00150.t01	      0
 65-  3:	Pso01G28130.0	VIT_03s0038g00160.t01	 8e-111
 65-  4:	Pso01G28220.0	VIT_03s0038g00170.t01	      0
 65-  5:	Pso01G28260.0	VIT_03s0038g00220.t01	      0
 65-  6:	Pso01G28360.0	VIT_03s0038g00290.t01	      0
 65-  7:	Pso01G28370.0	VIT_03s0038g00300.t01	      0
 65-  8:	Pso01G28400.0	VIT_03s0038g00310.t01	  1e-44
 65-  9:	Pso01G28490.0	VIT_03s0038g00340.t01	  2e-68
 65- 10:	Pso01G28590.0	VIT_03s0038g00350.t01	      0
 65- 11:	Pso01G28610.0	VIT_03s0038g00390.t01	  5e-39
 65- 12:	Pso01G28630.0	VIT_03s0038g00450.t01	      0
 65- 13:	Pso01G28660.0	VIT_03s0038g00470.t01	      0
 65- 14:	Pso01G28670.0	VIT_03s0038g00490.t01	  2e-63
 65- 15:	Pso01G28680.0	VIT_03s0038g00500.t01	      0
 65- 16:	Pso01G28690.0	VIT_03s0038g00510.t01	  2e-94
 65- 17:	Pso01G28710.0	VIT_03s0038g00590.t01	  9e-60
 65- 18:	Pso01G28750.0	VIT_03s0038g00630.t01	      0
 65- 19:	Pso01G28870.0	VIT_03s0038g00690.t01	  6e-81
 65- 20:	Pso01G28900.0	VIT_03s0038g00700.t01	      0
 65- 21:	Pso01G28940.0	VIT_03s0038g00730.t01	  2e-33
 65- 22:	Pso01G29040.0	VIT_03s0038g00790.t01	 3e-109
 65- 23:	Pso01G29060.0	VIT_03s0038g00800.t01	      0
 65- 24:	Pso01G29070.0	VIT_03s0038g00820.t01	 1e-161
 65- 25:	Pso01G29170.0	VIT_03s0038g00840.t01	  2e-86
 65- 26:	Pso01G29180.0	VIT_03s0038g00860.t01	      0
 65- 27:	Pso01G29240.0	VIT_03s0038g00870.t01	      0
 65- 28:	Pso01G29360.0	VIT_03s0038g00890.t01	  8e-12
 65- 29:	Pso01G29400.0	VIT_03s0038g00930.t01	  8e-60
 65- 30:	Pso01G29430.0	VIT_03s0038g00950.t01	  2e-57
 65- 31:	Pso01G29490.0	VIT_03s0038g01180.t01	  5e-35
 65- 32:	Pso01G29500.0	VIT_03s0038g01190.t01	  1e-36
 65- 33:	Pso01G29530.0	VIT_03s0038g01300.t01	  2e-34
 65- 34:	Pso01G29640.0	VIT_03s0038g01360.t01	  6e-78
 65- 35:	Pso01G29690.0	VIT_03s0038g01370.t01	  5e-89
 65- 36:	Pso01G29760.0	VIT_03s0038g01380.t01	  1e-53
 65- 37:	Pso01G29820.0	VIT_03s0038g01430.t01	  6e-65
 65- 38:	Pso01G29850.0	VIT_03s0038g01440.t01	 7e-151
 65- 39:	Pso01G29880.0	VIT_03s0038g01460.t01	      0
 65- 40:	Pso01G29970.0	VIT_03s0038g01470.t01	 5e-180
 65- 41:	Pso01G29980.0	VIT_03s0038g01490.t01	      0
 65- 42:	Pso01G30070.0	VIT_03s0038g01780.t01	 2e-172
 65- 43:	Pso01G30150.0	VIT_03s0038g01880.t01	  5e-53
 65- 44:	Pso01G30170.0	VIT_03s0038g01940.t01	 4e-178
 65- 45:	Pso01G30180.0	VIT_03s0038g01950.t01	  2e-73
 65- 46:	Pso01G30280.0	VIT_03s0038g02050.t01	  4e-60
 65- 47:	Pso01G30310.0	VIT_03s0038g02070.t01	      0
 65- 48:	Pso01G30330.0	VIT_03s0038g02090.t01	      0
 65- 49:	Pso01G30340.0	VIT_03s0038g02100.t01	 2e-110
 65- 50:	Pso01G30350.0	VIT_03s0038g02110.t01	  5e-39
 65- 51:	Pso01G30360.0	VIT_03s0038g02120.t01	      0
 65- 52:	Pso01G30470.0	VIT_03s0038g02140.t01	      0
 65- 53:	Pso01G30480.0	VIT_03s0038g02160.t01	 2e-126
 65- 54:	Pso01G30490.0	VIT_03s0038g02170.t01	 6e-137
 65- 55:	Pso01G30510.0	VIT_03s0038g02180.t01	      0
 65- 56:	Pso01G30550.0	VIT_03s0038g02190.t01	      0
 65- 57:	Pso01G30680.0	VIT_03s0038g02220.t01	  3e-80
 65- 58:	Pso01G30780.0	VIT_03s0038g02280.t01	      0
 65- 59:	Pso01G30800.0	VIT_03s0038g02300.t01	 1e-159
 65- 60:	Pso01G30810.0	VIT_03s0038g02310.t01	 4e-109
 65- 61:	Pso01G30850.0	VIT_03s0038g02320.t01	 8e-152
 65- 62:	Pso01G30880.0	VIT_03s0038g02330.t01	      0
 65- 63:	Pso01G30950.0	VIT_03s0038g02340.t01	      0
 65- 64:	Pso01G31000.0	VIT_03s0038g02360.t01	      0
 65- 65:	Pso01G31010.0	VIT_03s0038g02370.t01	 3e-134
 65- 66:	Pso01G31040.0	VIT_03s0038g02400.t01	      0
 65- 67:	Pso01G31050.0	VIT_03s0038g02410.t01	  3e-26
 65- 68:	Pso01G31070.0	VIT_03s0038g02440.t01	  1e-82
 65- 69:	Pso01G31090.0	VIT_03s0038g02450.t01	  1e-62
 65- 70:	Pso01G31160.0	VIT_03s0038g02470.t01	 2e-147
 65- 71:	Pso01G31220.0	VIT_03s0038g02490.t01	  4e-57
 65- 72:	Pso01G31280.0	VIT_03s0038g02520.t01	 1e-177
 65- 73:	Pso01G31340.0	VIT_03s0038g02570.t01	      0
 65- 74:	Pso01G31420.0	VIT_03s0038g02590.t01	      0
 65- 75:	Pso01G31440.0	VIT_03s0038g02620.t01	      0
 65- 76:	Pso01G31500.0	VIT_03s0038g02650.t01	      0
 65- 77:	Pso01G31520.0	VIT_03s0038g02670.t01	 6e-115
 65- 78:	Pso01G31570.0	VIT_03s0038g02760.t01	      0
 65- 79:	Pso01G31590.0	VIT_03s0038g02770.t01	  3e-09
 65- 80:	Pso01G31600.0	VIT_03s0038g02820.t01	      0
 65- 81:	Pso01G31650.0	VIT_03s0038g02830.t01	      0
 65- 82:	Pso01G31740.0	VIT_03s0038g02920.t01	      0
 65- 83:	Pso01G31760.0	VIT_03s0038g02930.t01	      0
 65- 84:	Pso01G31850.0	VIT_03s0038g03000.t01	  1e-18
## Alignment 66: score=1403.0 e_value=1.2e-106 N=30 P. somniferum_chr1&VV_3 plus
 66-  0:	Pso01G37460.0	VIT_03s0038g03640.t01	  2e-99
 66-  1:	Pso01G37510.0	VIT_03s0038g03650.t01	  2e-83
 66-  2:	Pso01G37550.0	VIT_03s0038g03660.t01	      0
 66-  3:	Pso01G37580.0	VIT_03s0038g03680.t01	      0
 66-  4:	Pso01G37630.0	VIT_03s0038g03710.t01	      0
 66-  5:	Pso01G37640.0	VIT_03s0038g03730.t01	      0
 66-  6:	Pso01G37660.0	VIT_03s0038g03740.t01	 6e-170
 66-  7:	Pso01G37670.0	VIT_03s0038g03750.t01	      0
 66-  8:	Pso01G37710.0	VIT_03s0038g03800.t01	      0
 66-  9:	Pso01G37720.0	VIT_03s0038g03810.t01	 1e-168
 66- 10:	Pso01G37750.0	VIT_03s0038g03820.t01	  2e-97
 66- 11:	Pso01G37760.0	VIT_03s0038g03840.t01	 1e-124
 66- 12:	Pso01G37910.0	VIT_03s0038g03870.t01	      0
 66- 13:	Pso01G38120.0	VIT_03s0038g03930.t01	  1e-24
 66- 14:	Pso01G38170.0	VIT_03s0038g03960.t01	      0
 66- 15:	Pso01G38180.0	VIT_03s0038g03980.t01	  6e-37
 66- 16:	Pso01G38200.0	VIT_03s0038g03990.t01	      0
 66- 17:	Pso01G38220.0	VIT_03s0038g04000.t01	      0
 66- 18:	Pso01G38230.0	VIT_03s0038g04020.t01	      0
 66- 19:	Pso01G38300.0	VIT_03s0038g04030.t01	      0
 66- 20:	Pso01G38310.0	VIT_03s0038g04040.t01	      0
 66- 21:	Pso01G38320.0	VIT_03s0038g04050.t01	  4e-36
 66- 22:	Pso01G38340.0	VIT_03s0038g04060.t01	 2e-132
 66- 23:	Pso01G38350.0	VIT_03s0038g04070.t01	  2e-79
 66- 24:	Pso01G38460.0	VIT_03s0038g04080.t01	      0
 66- 25:	Pso01G38470.0	VIT_03s0038g04090.t01	      0
 66- 26:	Pso01G38510.0	VIT_03s0038g04100.t01	      0
 66- 27:	Pso01G38520.0	VIT_03s0038g04110.t01	  2e-77
 66- 28:	Pso01G38540.0	VIT_03s0038g04120.t01	      0
 66- 29:	Pso01G38670.0	VIT_03s0038g04190.t01	  7e-91
## Alignment 67: score=1267.0 e_value=6.2e-94 N=28 P. somniferum_chr1&VV_3 plus
 67-  0:	Pso01G34490.0	VIT_03s0063g01100.t01	  5e-39
 67-  1:	Pso01G34510.0	VIT_03s0063g01150.t01	 2e-103
 67-  2:	Pso01G34520.0	VIT_03s0063g01310.t01	  4e-88
 67-  3:	Pso01G34600.0	VIT_03s0063g01360.t01	      0
 67-  4:	Pso01G34630.0	VIT_03s0063g01380.t01	  9e-70
 67-  5:	Pso01G34640.0	VIT_03s0063g01400.t01	 4e-114
 67-  6:	Pso01G34660.0	VIT_03s0063g01410.t01	 1e-112
 67-  7:	Pso01G34690.0	VIT_03s0063g01460.t01	  2e-22
 67-  8:	Pso01G34750.0	VIT_03s0063g01470.t01	      0
 67-  9:	Pso01G34760.0	VIT_03s0063g01740.t01	  2e-65
 67- 10:	Pso01G34870.0	VIT_03s0063g01820.t01	      0
 67- 11:	Pso01G34950.0	VIT_03s0063g01870.t01	  1e-97
 67- 12:	Pso01G34980.0	VIT_03s0063g01880.t01	      0
 67- 13:	Pso01G35080.0	VIT_03s0063g01910.t01	  1e-38
 67- 14:	Pso01G35110.0	VIT_03s0063g01930.t01	 3e-131
 67- 15:	Pso01G35120.0	VIT_03s0063g01940.t01	  4e-50
 67- 16:	Pso01G35130.0	VIT_03s0063g01950.t01	  2e-40
 67- 17:	Pso01G35140.0	VIT_03s0063g01990.t01	      0
 67- 18:	Pso01G35170.0	VIT_03s0063g02000.t01	      0
 67- 19:	Pso01G35210.0	VIT_03s0063g02020.t01	 3e-166
 67- 20:	Pso01G35300.0	VIT_03s0063g02050.t01	  8e-44
 67- 21:	Pso01G35320.0	VIT_03s0063g02080.t01	  7e-54
 67- 22:	Pso01G35420.0	VIT_03s0063g02100.t01	      0
 67- 23:	Pso01G35430.0	VIT_03s0063g02110.t01	 4e-112
 67- 24:	Pso01G35520.0	VIT_03s0063g02130.t01	 2e-132
 67- 25:	Pso01G35550.0	VIT_03s0063g02140.t01	  1e-12
 67- 26:	Pso01G35570.0	VIT_03s0063g02160.t01	  4e-12
 67- 27:	Pso01G35650.0	VIT_03s0063g02240.t01	  2e-80
## Alignment 68: score=1220.0 e_value=2.4e-82 N=26 P. somniferum_chr1&VV_3 plus
 68-  0:	Pso01G32960.0	VIT_03s0180g00010.t01	      0
 68-  1:	Pso01G33000.0	VIT_03s0180g00020.t01	      0
 68-  2:	Pso01G33040.0	VIT_03s0180g00050.t01	      0
 68-  3:	Pso01G33060.0	VIT_03s0180g00070.t01	 1e-127
 68-  4:	Pso01G33090.0	VIT_03s0180g00120.t01	      0
 68-  5:	Pso01G33100.0	VIT_03s0180g00140.t01	  8e-41
 68-  6:	Pso01G33150.0	VIT_03s0180g00170.t01	  4e-62
 68-  7:	Pso01G33170.0	VIT_03s0180g00210.t01	  2e-89
 68-  8:	Pso01G33190.0	VIT_03s0180g00230.t01	 2e-117
 68-  9:	Pso01G33210.0	VIT_03s0180g00270.t01	      0
 68- 10:	Pso01G33230.0	VIT_03s0091g00050.t01	      0
 68- 11:	Pso01G33250.0	VIT_03s0091g00080.t01	      0
 68- 12:	Pso01G33270.0	VIT_03s0091g00130.t01	  1e-99
 68- 13:	Pso01G33290.0	VIT_03s0091g00200.t01	  2e-89
 68- 14:	Pso01G33310.0	VIT_03s0091g00210.t01	  3e-53
 68- 15:	Pso01G33420.0	VIT_03s0091g00240.t01	      0
 68- 16:	Pso01G33430.0	VIT_03s0091g00250.t01	  5e-32
 68- 17:	Pso01G33440.0	VIT_03s0091g00260.t01	  6e-39
 68- 18:	Pso01G33460.0	VIT_03s0091g00290.t01	 4e-115
 68- 19:	Pso01G33540.0	VIT_03s0091g00380.t01	 2e-119
 68- 20:	Pso01G33550.0	VIT_03s0091g00390.t01	  5e-30
 68- 21:	Pso01G33570.0	VIT_03s0091g00400.t01	      0
 68- 22:	Pso01G33580.0	VIT_03s0091g00410.t01	      0
 68- 23:	Pso01G33610.0	VIT_03s0091g00430.t01	  5e-50
 68- 24:	Pso01G33640.0	VIT_03s0091g00450.t01	 5e-137
 68- 25:	Pso01G33770.0	VIT_03s0091g00480.t01	  5e-21
## Alignment 69: score=325.0 e_value=8.9e-11 N=7 P. somniferum_chr1&VV_3 plus
 69-  0:	Pso01G26760.0	VIT_03s0063g02530.t01	 4e-134
 69-  1:	Pso01G26770.0	VIT_03s0063g02540.t01	  3e-22
 69-  2:	Pso01G26880.0	VIT_03s0063g02550.t01	 9e-147
 69-  3:	Pso01G26950.0	VIT_03s0063g02600.t01	      0
 69-  4:	Pso01G26970.0	VIT_03s0063g02610.t01	  4e-43
 69-  5:	Pso01G27040.0	VIT_03s0063g02640.t01	      0
 69-  6:	Pso01G27070.0	VIT_03s0063g02660.t01	  4e-98
## Alignment 70: score=1019.0 e_value=2.8e-64 N=22 P. somniferum_chr1&VV_3 minus
 70-  0:	Pso01G36370.0	VIT_03s0063g00850.t01	 2e-122
 70-  1:	Pso01G36420.0	VIT_03s0063g00700.t01	 1e-105
 70-  2:	Pso01G36470.0	VIT_03s0063g00680.t01	      0
 70-  3:	Pso01G36500.0	VIT_03s0063g00670.t01	  1e-23
 70-  4:	Pso01G36560.0	VIT_03s0063g00610.t01	      0
 70-  5:	Pso01G36620.0	VIT_03s0063g00550.t01	  9e-69
 70-  6:	Pso01G36630.0	VIT_03s0063g00520.t01	  6e-68
 70-  7:	Pso01G36660.0	VIT_03s0063g00510.t01	      0
 70-  8:	Pso01G36720.0	VIT_03s0063g00480.t01	      0
 70-  9:	Pso01G36740.0	VIT_03s0063g00460.t01	  9e-48
 70- 10:	Pso01G36750.0	VIT_03s0063g00430.t01	  1e-20
 70- 11:	Pso01G36790.0	VIT_03s0063g00410.t01	  4e-69
 70- 12:	Pso01G36800.0	VIT_03s0063g00390.t01	 2e-127
 70- 13:	Pso01G36830.0	VIT_03s0063g00380.t01	      0
 70- 14:	Pso01G36900.0	VIT_03s0063g00330.t01	      0
 70- 15:	Pso01G36970.0	VIT_03s0063g00280.t01	  5e-45
 70- 16:	Pso01G37000.0	VIT_03s0063g00200.t01	      0
 70- 17:	Pso01G37090.0	VIT_03s0063g00140.t01	 2e-166
 70- 18:	Pso01G37160.0	VIT_03s0063g00120.t01	      0
 70- 19:	Pso01G37180.0	VIT_03s0063g00110.t01	 3e-178
 70- 20:	Pso01G37190.0	VIT_03s0063g00100.t01	      0
 70- 21:	Pso01G37200.0	VIT_03s0063g00080.t01	      0
## Alignment 71: score=546.0 e_value=2.3e-26 N=12 P. somniferum_chr1&VV_3 minus
 71-  0:	Pso01G31980.0	VIT_03s0038g03630.t01	  7e-59
 71-  1:	Pso01G32100.0	VIT_03s0038g03620.t01	      0
 71-  2:	Pso01G32120.0	VIT_03s0038g03610.t01	  6e-19
 71-  3:	Pso01G32190.0	VIT_03s0038g03580.t01	 5e-118
 71-  4:	Pso01G32220.0	VIT_03s0038g03570.t01	      0
 71-  5:	Pso01G32230.0	VIT_03s0038g03560.t01	 3e-137
 71-  6:	Pso01G32270.0	VIT_03s0038g03550.t01	 1e-121
 71-  7:	Pso01G32330.0	VIT_03s0038g03530.t01	      0
 71-  8:	Pso01G32410.0	VIT_03s0038g03480.t01	  8e-23
 71-  9:	Pso01G32430.0	VIT_03s0038g03430.t01	  1e-77
 71- 10:	Pso01G32570.0	VIT_03s0038g03420.t01	 8e-127
 71- 11:	Pso01G32600.0	VIT_03s0038g03410.t01	  8e-93
## Alignment 72: score=481.0 e_value=8.5e-24 N=11 P. somniferum_chr1&VV_3 minus
 72-  0:	Pso01G27140.0	VIT_03s0038g04740.t01	 1e-159
 72-  1:	Pso01G27210.0	VIT_03s0038g04720.t01	 3e-132
 72-  2:	Pso01G27250.0	VIT_03s0038g04620.t01	 3e-111
 72-  3:	Pso01G27280.0	VIT_03s0038g04610.t01	  2e-82
 72-  4:	Pso01G27330.0	VIT_03s0038g04600.t01	 1e-102
 72-  5:	Pso01G27400.0	VIT_03s0038g04590.t01	  6e-74
 72-  6:	Pso01G27500.0	VIT_03s0038g04570.t01	      0
 72-  7:	Pso01G27650.0	VIT_03s0038g04550.t01	  2e-49
 72-  8:	Pso01G27770.0	VIT_03s0038g04460.t01	  2e-75
 72-  9:	Pso01G27810.0	VIT_03s0038g04450.t01	  3e-48
 72- 10:	Pso01G27840.0	VIT_03s0038g04390.t01	  3e-07
## Alignment 73: score=480.0 e_value=1.1e-25 N=10 P. somniferum_chr1&VV_3 minus
 73-  0:	Pso01G26400.0	VIT_03s0091g00740.t01	      0
 73-  1:	Pso01G26410.0	VIT_03s0091g00730.t01	  2e-75
 73-  2:	Pso01G26420.0	VIT_03s0091g00720.t01	      0
 73-  3:	Pso01G26510.0	VIT_03s0091g00620.t01	  2e-69
 73-  4:	Pso01G26520.0	VIT_03s0091g00610.t01	  4e-71
 73-  5:	Pso01G26530.0	VIT_03s0091g00600.t01	      0
 73-  6:	Pso01G26580.0	VIT_03s0091g00570.t01	  4e-08
 73-  7:	Pso01G26620.0	VIT_03s0091g00560.t01	 6e-111
 73-  8:	Pso01G26650.0	VIT_03s0091g00550.t01	      0
 73-  9:	Pso01G26680.0	VIT_03s0091g00520.t01	  1e-88
## Alignment 74: score=432.0 e_value=9.1e-17 N=9 P. somniferum_chr1&VV_3 minus
 74-  0:	Pso01G37210.0	VIT_03s0038g03280.t01	  1e-62
 74-  1:	Pso01G37250.0	VIT_03s0038g03270.t01	      0
 74-  2:	Pso01G37260.0	VIT_03s0038g03260.t01	 8e-125
 74-  3:	Pso01G37280.0	VIT_03s0038g03250.t01	      0
 74-  4:	Pso01G37300.0	VIT_03s0038g03240.t01	      0
 74-  5:	Pso01G37330.0	VIT_03s0038g03210.t01	  8e-94
 74-  6:	Pso01G37360.0	VIT_03s0038g03200.t01	      0
 74-  7:	Pso01G37410.0	VIT_03s0038g03130.t01	      0
 74-  8:	Pso01G37450.0	VIT_03s0038g03120.t01	      0
## Alignment 75: score=313.0 e_value=3.4e-11 N=7 P. somniferum_chr1&VV_3 minus
 75-  0:	Pso01G25490.0	VIT_03s0088g01170.t01	      0
 75-  1:	Pso01G25530.0	VIT_03s0088g01140.t01	      0
 75-  2:	Pso01G25570.0	VIT_03s0088g00990.t01	      0
 75-  3:	Pso01G25600.0	VIT_03s0088g00960.t01	  8e-97
 75-  4:	Pso01G25630.0	VIT_03s0088g00950.t01	 3e-167
 75-  5:	Pso01G25690.0	VIT_03s0088g00900.t01	  1e-16
 75-  6:	Pso01G25780.0	VIT_03s0088g00650.t01	  7e-95
## Alignment 76: score=289.0 e_value=3.9e-10 N=6 P. somniferum_chr1&VV_3 minus
 76-  0:	Pso01G35690.0	VIT_03s0063g01030.t01	      0
 76-  1:	Pso01G35700.0	VIT_03s0063g01020.t01	 6e-154
 76-  2:	Pso01G35710.0	VIT_03s0063g00970.t01	  2e-47
 76-  3:	Pso01G35750.0	VIT_03s0063g00940.t01	      0
 76-  4:	Pso01G35770.0	VIT_03s0063g00890.t01	  3e-50
 76-  5:	Pso01G35780.0	VIT_03s0063g00880.t01	  1e-95
## Alignment 77: score=4073.0 e_value=0 N=89 P. somniferum_chr1&VV_4 plus
 77-  0:	Pso01G26750.0	VIT_04s0023g01720.t01	 5e-163
 77-  1:	Pso01G26870.0	VIT_04s0023g01750.t01	  1e-35
 77-  2:	Pso01G26900.0	VIT_04s0023g01770.t01	 2e-101
 77-  3:	Pso01G26990.0	VIT_04s0023g01800.t01	  2e-86
 77-  4:	Pso01G27020.0	VIT_04s0023g01830.t01	      0
 77-  5:	Pso01G27060.0	VIT_04s0023g01860.t01	      0
 77-  6:	Pso01G27070.0	VIT_04s0023g01870.t01	 6e-130
 77-  7:	Pso01G27080.0	VIT_04s0023g01890.t01	  2e-29
 77-  8:	Pso01G27090.0	VIT_04s0023g01910.t01	  6e-34
 77-  9:	Pso01G27110.0	VIT_04s0023g01940.t01	 3e-125
 77- 10:	Pso01G27120.0	VIT_04s0023g01950.t01	      0
 77- 11:	Pso01G27210.0	VIT_04s0023g01980.t01	 9e-120
 77- 12:	Pso01G27240.0	VIT_04s0023g02010.t01	      0
 77- 13:	Pso01G27320.0	VIT_04s0023g02020.t01	 2e-116
 77- 14:	Pso01G27330.0	VIT_04s0023g02040.t01	 1e-100
 77- 15:	Pso01G27350.0	VIT_04s0023g02060.t01	  6e-83
 77- 16:	Pso01G27360.0	VIT_04s0023g02070.t01	 3e-131
 77- 17:	Pso01G27390.0	VIT_04s0023g02130.t01	      0
 77- 18:	Pso01G27600.0	VIT_04s0023g02240.t01	 6e-120
 77- 19:	Pso01G27640.0	VIT_04s0023g02350.t01	 6e-121
 77- 20:	Pso01G27760.0	VIT_04s0023g02410.t01	  2e-39
 77- 21:	Pso01G27810.0	VIT_04s0023g02430.t01	  2e-42
 77- 22:	Pso01G27860.0	VIT_04s0023g02510.t01	      0
 77- 23:	Pso01G27880.0	VIT_04s0023g02570.t01	      0
 77- 24:	Pso01G27890.0	VIT_04s0023g02590.t01	  1e-60
 77- 25:	Pso01G27960.0	VIT_04s0023g02620.t01	 2e-104
 77- 26:	Pso01G27980.0	VIT_04s0023g02640.t01	      0
 77- 27:	Pso01G27990.0	VIT_04s0023g02650.t01	      0
 77- 28:	Pso01G28010.0	VIT_04s0023g02680.t01	 1e-149
 77- 29:	Pso01G28080.0	VIT_04s0023g02690.t01	      0
 77- 30:	Pso01G28100.0	VIT_04s0023g02700.t01	  2e-53
 77- 31:	Pso01G28140.0	VIT_04s0023g02720.t01	 3e-114
 77- 32:	Pso01G28300.0	VIT_04s0023g02730.t01	 2e-108
 77- 33:	Pso01G28380.0	VIT_04s0023g02750.t01	      0
 77- 34:	Pso01G28400.0	VIT_04s0023g02780.t01	  4e-93
 77- 35:	Pso01G28410.0	VIT_04s0023g02790.t01	      0
 77- 36:	Pso01G28420.0	VIT_04s0023g02800.t01	  1e-54
 77- 37:	Pso01G28450.0	VIT_04s0023g02810.t01	      0
 77- 38:	Pso01G28460.0	VIT_04s0023g02820.t01	  5e-97
 77- 39:	Pso01G28470.0	VIT_04s0023g02830.t01	  1e-74
 77- 40:	Pso01G28570.0	VIT_04s0023g02870.t01	      0
 77- 41:	Pso01G28670.0	VIT_04s0023g02880.t01	  5e-82
 77- 42:	Pso01G28680.0	VIT_04s0023g02900.t01	      0
 77- 43:	Pso01G28690.0	VIT_04s0023g02920.t01	 3e-102
 77- 44:	Pso01G28720.0	VIT_04s0023g02940.t01	      0
 77- 45:	Pso01G28740.0	VIT_04s0023g02970.t01	      0
 77- 46:	Pso01G28780.0	VIT_04s0023g03020.t01	      0
 77- 47:	Pso01G28870.0	VIT_04s0023g03030.t01	  1e-80
 77- 48:	Pso01G28900.0	VIT_04s0023g03060.t01	      0
 77- 49:	Pso01G29070.0	VIT_04s0023g03100.t01	 6e-157
 77- 50:	Pso01G29110.0	VIT_04s0023g03110.t01	 8e-118
 77- 51:	Pso01G29130.0	VIT_04s0023g03130.t01	  4e-35
 77- 52:	Pso01G29290.0	VIT_04s0023g03180.t01	  6e-54
 77- 53:	Pso01G29370.0	VIT_04s0023g03200.t01	 3e-133
 77- 54:	Pso01G29420.0	VIT_04s0023g03220.t01	      0
 77- 55:	Pso01G29520.0	VIT_04s0023g03230.t01	  3e-25
 77- 56:	Pso01G29620.0	VIT_04s0023g03260.t01	      0
 77- 57:	Pso01G29680.0	VIT_04s0023g03280.t01	 2e-154
 77- 58:	Pso01G29740.0	VIT_04s0023g03300.t01	 1e-162
 77- 59:	Pso01G29780.0	VIT_04s0023g03310.t01	  1e-36
 77- 60:	Pso01G29800.0	VIT_04s0023g03320.t01	      0
 77- 61:	Pso01G29810.0	VIT_04s0023g03330.t01	  2e-59
 77- 62:	Pso01G29840.0	VIT_04s0023g03350.t01	      0
 77- 63:	Pso01G29890.0	VIT_04s0023g03360.t01	  7e-82
 77- 64:	Pso01G30080.0	VIT_04s0023g03420.t01	      0
 77- 65:	Pso01G30320.0	VIT_04s0023g03440.t01	      0
 77- 66:	Pso01G30350.0	VIT_04s0023g03470.t01	  2e-43
 77- 67:	Pso01G30360.0	VIT_04s0023g03480.t01	      0
 77- 68:	Pso01G30370.0	VIT_04s0023g03510.t01	      0
 77- 69:	Pso01G30480.0	VIT_04s0023g03540.t01	 1e-133
 77- 70:	Pso01G30490.0	VIT_04s0023g03550.t01	 2e-131
 77- 71:	Pso01G30620.0	VIT_04s0023g03580.t01	  7e-44
 77- 72:	Pso01G30660.0	VIT_04s0023g03610.t01	  2e-78
 77- 73:	Pso01G30670.0	VIT_04s0023g03620.t01	      0
 77- 74:	Pso01G30760.0	VIT_04s0023g03650.t01	      0
 77- 75:	Pso01G30780.0	VIT_04s0023g03670.t01	 1e-166
 77- 76:	Pso01G30790.0	VIT_04s0023g03680.t01	      0
 77- 77:	Pso01G30800.0	VIT_04s0023g03690.t01	 1e-158
 77- 78:	Pso01G30810.0	VIT_04s0023g03710.t01	 7e-100
 77- 79:	Pso01G30840.0	VIT_04s0023g03720.t01	      0
 77- 80:	Pso01G30850.0	VIT_04s0023g03730.t01	  6e-41
 77- 81:	Pso01G30890.0	VIT_04s0023g03760.t01	      0
 77- 82:	Pso01G30930.0	VIT_04s0023g03820.t01	      0
 77- 83:	Pso01G30950.0	VIT_04s0023g03830.t01	      0
 77- 84:	Pso01G31000.0	VIT_04s0023g03840.t01	  1e-23
 77- 85:	Pso01G31030.0	VIT_04s0023g03870.t01	      0
 77- 86:	Pso01G31050.0	VIT_04s0023g03880.t01	  8e-40
 77- 87:	Pso01G31070.0	VIT_04s0023g03890.t01	  6e-74
 77- 88:	Pso01G31100.0	VIT_04s0023g03900.t01	  9e-64
## Alignment 78: score=763.0 e_value=2e-43 N=16 P. somniferum_chr1&VV_4 plus
 78-  0:	Pso01G35220.0	VIT_04s0023g01000.t01	      0
 78-  1:	Pso01G35240.0	VIT_04s0023g01020.t01	      0
 78-  2:	Pso01G35250.0	VIT_04s0023g01030.t01	      0
 78-  3:	Pso01G35260.0	VIT_04s0023g01080.t01	      0
 78-  4:	Pso01G35290.0	VIT_04s0023g01120.t01	      0
 78-  5:	Pso01G35300.0	VIT_04s0023g01130.t01	  2e-37
 78-  6:	Pso01G35340.0	VIT_04s0023g01150.t01	 2e-110
 78-  7:	Pso01G35370.0	VIT_04s0023g01170.t01	 8e-107
 78-  8:	Pso01G35420.0	VIT_04s0023g01210.t01	 3e-163
 78-  9:	Pso01G35460.0	VIT_04s0023g01270.t01	      0
 78- 10:	Pso01G35530.0	VIT_04s0023g01350.t01	  8e-90
 78- 11:	Pso01G35570.0	VIT_04s0023g01370.t01	  3e-73
 78- 12:	Pso01G35580.0	VIT_04s0023g01400.t01	      0
 78- 13:	Pso01G35590.0	VIT_04s0023g01430.t01	      0
 78- 14:	Pso01G35610.0	VIT_04s0023g01440.t01	 6e-135
 78- 15:	Pso01G35620.0	VIT_04s0023g01450.t01	      0
## Alignment 79: score=510.0 e_value=4.6e-25 N=11 P. somniferum_chr1&VV_4 plus
 79-  0:	Pso01G37410.0	VIT_04s0210g00110.t01	 1e-168
 79-  1:	Pso01G37450.0	VIT_04s0210g00180.t01	      0
 79-  2:	Pso01G37530.0	VIT_04s0210g00190.t01	 5e-157
 79-  3:	Pso01G37570.0	VIT_04s0210g00210.t01	 3e-165
 79-  4:	Pso01G37580.0	VIT_04s0210g00220.t01	 7e-137
 79-  5:	Pso01G37590.0	VIT_04s0044g00020.t01	      0
 79-  6:	Pso01G37600.0	VIT_04s0044g00030.t01	      0
 79-  7:	Pso01G37710.0	VIT_04s0044g00050.t01	 7e-137
 79-  8:	Pso01G37800.0	VIT_04s0044g00110.t01	  2e-59
 79-  9:	Pso01G37830.0	VIT_04s0044g00130.t01	      0
 79- 10:	Pso01G37860.0	VIT_04s0044g00170.t01	      0
## Alignment 80: score=437.0 e_value=9.4e-21 N=9 P. somniferum_chr1&VV_4 plus
 80-  0:	Pso01G34190.0	VIT_04s0023g01470.t01	 8e-174
 80-  1:	Pso01G34200.0	VIT_04s0023g01480.t01	      0
 80-  2:	Pso01G34220.0	VIT_04s0023g01500.t01	      0
 80-  3:	Pso01G34230.0	VIT_04s0023g01510.t01	 1e-173
 80-  4:	Pso01G34280.0	VIT_04s0023g01520.t01	  6e-69
 80-  5:	Pso01G34290.0	VIT_04s0023g01530.t01	 4e-114
 80-  6:	Pso01G34300.0	VIT_04s0023g01550.t01	  1e-50
 80-  7:	Pso01G34370.0	VIT_04s0023g01580.t01	 8e-156
 80-  8:	Pso01G34380.0	VIT_04s0023g01600.t01	      0
## Alignment 81: score=342.0 e_value=1.2e-14 N=8 P. somniferum_chr1&VV_4 plus
 81-  0:	Pso01G10590.0	VIT_04s0023g00470.t01	      0
 81-  1:	Pso01G10600.0	VIT_04s0023g00480.t01	  2e-92
 81-  2:	Pso01G10680.0	VIT_04s0023g00600.t01	 1e-152
 81-  3:	Pso01G10920.0	VIT_04s0023g00680.t01	      0
 81-  4:	Pso01G10940.0	VIT_04s0023g00690.t01	      0
 81-  5:	Pso01G10970.0	VIT_04s0023g00700.t01	      0
 81-  6:	Pso01G11110.0	VIT_04s0023g00730.t01	 5e-164
 81-  7:	Pso01G11200.0	VIT_04s0023g00770.t01	  2e-48
## Alignment 82: score=334.0 e_value=1.9e-13 N=7 P. somniferum_chr1&VV_4 plus
 82-  0:	Pso01G10000.0	VIT_04s0023g00290.t01	 5e-176
 82-  1:	Pso01G10010.0	VIT_04s0023g00300.t01	      0
 82-  2:	Pso01G10040.0	VIT_04s0023g00320.t01	 2e-157
 82-  3:	Pso01G10080.0	VIT_04s0023g00350.t01	 6e-171
 82-  4:	Pso01G10150.0	VIT_04s0023g00360.t01	  4e-37
 82-  5:	Pso01G10160.0	VIT_04s0023g00370.t01	      0
 82-  6:	Pso01G10220.0	VIT_04s0023g00410.t01	  1e-99
## Alignment 83: score=269.0 e_value=7.3e-09 N=6 P. somniferum_chr1&VV_4 plus
 83-  0:	Pso01G38370.0	VIT_04s0044g01710.t01	 3e-156
 83-  1:	Pso01G38450.0	VIT_04s0044g01720.t01	      0
 83-  2:	Pso01G38510.0	VIT_04s0044g01740.t01	      0
 83-  3:	Pso01G38530.0	VIT_04s0044g01750.t01	      0
 83-  4:	Pso01G38550.0	VIT_04s0044g01850.t01	 4e-155
 83-  5:	Pso01G38600.0	VIT_04s0044g01970.t01	      0
## Alignment 84: score=268.0 e_value=6.3e-09 N=6 P. somniferum_chr1&VV_4 minus
 84-  0:	Pso01G22850.0	VIT_04s0044g01330.t01	 9e-106
 84-  1:	Pso01G22880.0	VIT_04s0044g01320.t01	 8e-130
 84-  2:	Pso01G23030.0	VIT_04s0044g01260.t01	 4e-173
 84-  3:	Pso01G23050.0	VIT_04s0044g01240.t01	      0
 84-  4:	Pso01G23150.0	VIT_04s0044g01210.t01	      0
 84-  5:	Pso01G23220.0	VIT_04s0044g01200.t01	 3e-149
## Alignment 85: score=626.0 e_value=1.9e-35 N=14 P. somniferum_chr1&VV_5 plus
 85-  0:	Pso01G07120.0	VIT_05s0094g00070.t01	      0
 85-  1:	Pso01G07130.0	VIT_05s0094g00080.t01	  2e-42
 85-  2:	Pso01G07240.0	VIT_05s0094g00100.t01	 1e-104
 85-  3:	Pso01G07270.0	VIT_05s0094g00160.t01	  1e-24
 85-  4:	Pso01G07330.0	VIT_05s0094g00200.t01	 8e-120
 85-  5:	Pso01G07430.0	VIT_05s0094g00250.t01	 9e-146
 85-  6:	Pso01G07460.0	VIT_05s0094g00370.t01	      0
 85-  7:	Pso01G07490.0	VIT_05s0094g00390.t01	  8e-52
 85-  8:	Pso01G07500.0	VIT_05s0094g00400.t01	  5e-31
 85-  9:	Pso01G07570.0	VIT_05s0094g00430.t01	 4e-174
 85- 10:	Pso01G07600.0	VIT_05s0094g00450.t01	  5e-69
 85- 11:	Pso01G07620.0	VIT_05s0094g00460.t01	 8e-151
 85- 12:	Pso01G07630.0	VIT_05s0094g00470.t01	  3e-93
 85- 13:	Pso01G07880.0	VIT_05s0094g00490.t01	  3e-83
## Alignment 86: score=315.0 e_value=8.5e-14 N=7 P. somniferum_chr1&VV_5 plus
 86-  0:	Pso01G08100.0	VIT_05s0102g00220.t01	 1e-147
 86-  1:	Pso01G08110.0	VIT_05s0102g00230.t01	 1e-168
 86-  2:	Pso01G08120.0	VIT_05s0102g00240.t01	 5e-163
 86-  3:	Pso01G08190.0	VIT_05s0102g00270.t01	      0
 86-  4:	Pso01G08350.0	VIT_05s0102g00310.t01	  4e-91
 86-  5:	Pso01G08410.0	VIT_05s0102g00390.t01	  6e-96
 86-  6:	Pso01G08510.0	VIT_05s0102g00470.t01	  4e-43
## Alignment 87: score=742.0 e_value=7.9e-47 N=17 P. somniferum_chr1&VV_5 minus
 87-  0:	Pso01G04770.0	VIT_05s0094g01310.t01	 5e-145
 87-  1:	Pso01G04790.0	VIT_05s0094g01300.t01	 8e-158
 87-  2:	Pso01G04920.0	VIT_05s0094g01260.t01	 9e-147
 87-  3:	Pso01G04930.0	VIT_05s0094g01230.t01	 4e-112
 87-  4:	Pso01G04960.0	VIT_05s0094g01110.t01	      0
 87-  5:	Pso01G04970.0	VIT_05s0094g01080.t01	      0
 87-  6:	Pso01G05020.0	VIT_05s0094g01010.t01	  1e-51
 87-  7:	Pso01G05080.0	VIT_05s0094g00990.t01	 9e-177
 87-  8:	Pso01G05160.0	VIT_05s0094g00950.t01	 2e-168
 87-  9:	Pso01G05270.0	VIT_05s0094g00910.t01	  2e-10
 87- 10:	Pso01G05360.0	VIT_05s0094g00880.t01	  3e-25
 87- 11:	Pso01G05370.0	VIT_05s0094g00870.t01	 5e-141
 87- 12:	Pso01G05400.0	VIT_05s0094g00800.t01	      0
 87- 13:	Pso01G05460.0	VIT_05s0094g00780.t01	      0
 87- 14:	Pso01G05520.0	VIT_05s0094g00770.t01	 6e-139
 87- 15:	Pso01G05770.0	VIT_05s0094g00550.t01	 1e-148
 87- 16:	Pso01G05830.0	VIT_05s0094g00530.t01	 2e-140
## Alignment 88: score=429.0 e_value=5.8e-23 N=10 P. somniferum_chr1&VV_5 minus
 88-  0:	Pso01G02800.0	VIT_05s0094g01570.t01	      0
 88-  1:	Pso01G02860.0	VIT_05s0094g01560.t01	      0
 88-  2:	Pso01G02920.0	VIT_05s0094g01470.t01	 8e-148
 88-  3:	Pso01G03090.0	VIT_05s0094g01450.t01	  4e-37
 88-  4:	Pso01G03250.0	VIT_05s0094g01440.t01	 3e-104
 88-  5:	Pso01G03260.0	VIT_05s0094g01430.t01	  3e-81
 88-  6:	Pso01G03270.0	VIT_05s0094g01420.t01	      0
 88-  7:	Pso01G03290.0	VIT_05s0094g01410.t01	      0
 88-  8:	Pso01G03490.0	VIT_05s0094g01400.t01	 6e-120
 88-  9:	Pso01G03570.0	VIT_05s0094g01390.t01	 5e-149
## Alignment 89: score=408.0 e_value=4.5e-20 N=9 P. somniferum_chr1&VV_5 minus
 89-  0:	Pso01G06620.0	VIT_05s0102g01200.t01	      0
 89-  1:	Pso01G06630.0	VIT_05s0102g01190.t01	      0
 89-  2:	Pso01G06650.0	VIT_05s0102g01180.t01	 4e-111
 89-  3:	Pso01G06660.0	VIT_05s0102g01160.t01	      0
 89-  4:	Pso01G06720.0	VIT_05s0102g01120.t01	 7e-110
 89-  5:	Pso01G06790.0	VIT_05s0102g01110.t01	      0
 89-  6:	Pso01G06830.0	VIT_05s0102g00880.t01	      0
 89-  7:	Pso01G06840.0	VIT_05s0102g00770.t01	 5e-167
 89-  8:	Pso01G06850.0	VIT_05s0102g00760.t01	 4e-167
## Alignment 90: score=254.0 e_value=1.9e-08 N=6 P. somniferum_chr1&VV_5 minus
 90-  0:	Pso01G08210.0	VIT_05s0102g00450.t01	  3e-81
 90-  1:	Pso01G08300.0	VIT_05s0102g00370.t01	      0
 90-  2:	Pso01G08330.0	VIT_05s0102g00330.t01	  2e-36
 90-  3:	Pso01G08540.0	VIT_05s0102g00210.t01	      0
 90-  4:	Pso01G08640.0	VIT_05s0102g00160.t01	      0
 90-  5:	Pso01G08720.0	VIT_05s0102g00130.t01	  1e-59
## Alignment 91: score=832.0 e_value=2.2e-57 N=18 P. somniferum_chr1&VV_7 plus
 91-  0:	Pso01G25870.0	VIT_07s0129g00020.t01	      0
 91-  1:	Pso01G25880.0	VIT_07s0129g00030.t01	      0
 91-  2:	Pso01G25890.0	VIT_07s0129g00040.t01	      0
 91-  3:	Pso01G25990.0	VIT_07s0129g00100.t01	  3e-52
 91-  4:	Pso01G26150.0	VIT_07s0129g00180.t01	      0
 91-  5:	Pso01G26160.0	VIT_07s0129g00190.t01	      0
 91-  6:	Pso01G26170.0	VIT_07s0129g00200.t01	  2e-72
 91-  7:	Pso01G26190.0	VIT_07s0129g00210.t01	 3e-164
 91-  8:	Pso01G26200.0	VIT_07s0129g00220.t01	      0
 91-  9:	Pso01G26340.0	VIT_07s0129g00250.t01	      0
 91- 10:	Pso01G26500.0	VIT_07s0129g00340.t01	      0
 91- 11:	Pso01G26560.0	VIT_07s0129g00370.t01	  3e-48
 91- 12:	Pso01G26570.0	VIT_07s0129g00380.t01	      0
 91- 13:	Pso01G26640.0	VIT_07s0129g00420.t01	  8e-41
 91- 14:	Pso01G26660.0	VIT_07s0129g00430.t01	  8e-43
 91- 15:	Pso01G26670.0	VIT_07s0129g00440.t01	  3e-40
 91- 16:	Pso01G26680.0	VIT_07s0129g00460.t01	  9e-86
 91- 17:	Pso01G26720.0	VIT_07s0129g00480.t01	      0
## Alignment 92: score=733.0 e_value=7.4e-47 N=18 P. somniferum_chr1&VV_7 plus
 92-  0:	Pso01G19080.0	VIT_07s0031g00920.t01	      0
 92-  1:	Pso01G19210.0	VIT_07s0031g00940.t01	      0
 92-  2:	Pso01G19280.0	VIT_07s0031g00950.t01	 3e-115
 92-  3:	Pso01G19380.0	VIT_07s0031g01010.t01	      0
 92-  4:	Pso01G19430.0	VIT_07s0031g01200.t01	 7e-128
 92-  5:	Pso01G19450.0	VIT_07s0031g01240.t01	      0
 92-  6:	Pso01G19580.0	VIT_07s0031g01280.t01	 6e-143
 92-  7:	Pso01G19730.0	VIT_07s0031g01290.t01	  3e-76
 92-  8:	Pso01G19790.0	VIT_07s0031g01320.t01	      0
 92-  9:	Pso01G19850.0	VIT_07s0031g01360.t01	      0
 92- 10:	Pso01G20040.0	VIT_07s0031g01420.t01	      0
 92- 11:	Pso01G20210.0	VIT_07s0031g01470.t01	      0
 92- 12:	Pso01G20370.0	VIT_07s0031g01510.t01	  1e-64
 92- 13:	Pso01G20580.0	VIT_07s0031g01560.t01	 4e-179
 92- 14:	Pso01G20590.0	VIT_07s0031g01570.t01	      0
 92- 15:	Pso01G20630.0	VIT_07s0031g01580.t01	 4e-125
 92- 16:	Pso01G20730.0	VIT_07s0031g01600.t01	 2e-106
 92- 17:	Pso01G20780.0	VIT_07s0031g01630.t01	  2e-26
## Alignment 93: score=643.0 e_value=2.4e-39 N=15 P. somniferum_chr1&VV_7 plus
 93-  0:	Pso01G21120.0	VIT_07s0031g01700.t01	 5e-125
 93-  1:	Pso01G21130.0	VIT_07s0031g01720.t01	  1e-62
 93-  2:	Pso01G21140.0	VIT_07s0031g01730.t01	  2e-73
 93-  3:	Pso01G21170.0	VIT_07s0031g01740.t01	 4e-142
 93-  4:	Pso01G21220.0	VIT_07s0031g01750.t01	      0
 93-  5:	Pso01G21430.0	VIT_07s0031g01770.t01	      0
 93-  6:	Pso01G21620.0	VIT_07s0031g01840.t01	  3e-68
 93-  7:	Pso01G21740.0	VIT_07s0031g01850.t01	      0
 93-  8:	Pso01G21820.0	VIT_07s0031g01930.t01	  7e-44
 93-  9:	Pso01G21910.0	VIT_07s0031g01960.t01	      0
 93- 10:	Pso01G22020.0	VIT_07s0031g01980.t01	  3e-34
 93- 11:	Pso01G22040.0	VIT_07s0031g01990.t01	      0
 93- 12:	Pso01G22060.0	VIT_07s0031g02010.t01	 1e-155
 93- 13:	Pso01G22190.0	VIT_07s0031g02030.t01	      0
 93- 14:	Pso01G22320.0	VIT_07s0031g02060.t01	      0
## Alignment 94: score=547.0 e_value=1.9e-26 N=12 P. somniferum_chr1&VV_7 plus
 94-  0:	Pso01G15090.0	VIT_07s0191g00040.t01	 7e-170
 94-  1:	Pso01G15200.0	VIT_07s0191g00050.t01	 1e-166
 94-  2:	Pso01G15220.0	VIT_07s0191g00060.t01	 2e-166
 94-  3:	Pso01G15270.0	VIT_07s0191g00070.t01	      0
 94-  4:	Pso01G15300.0	VIT_07s0191g00090.t01	 1e-163
 94-  5:	Pso01G15460.0	VIT_07s0191g00100.t01	  3e-43
 94-  6:	Pso01G15500.0	VIT_07s0191g00130.t01	  6e-94
 94-  7:	Pso01G15540.0	VIT_07s0191g00140.t01	      0
 94-  8:	Pso01G15580.0	VIT_07s0191g00180.t01	 7e-108
 94-  9:	Pso01G15660.0	VIT_07s0191g00220.t01	  1e-12
 94- 10:	Pso01G15710.0	VIT_07s0191g00230.t01	  7e-77
 94- 11:	Pso01G15730.0	VIT_07s0191g00250.t01	      0
## Alignment 95: score=325.0 e_value=2.6e-11 N=7 P. somniferum_chr1&VV_7 plus
 95-  0:	Pso01G37890.0	VIT_07s0031g02130.t01	      0
 95-  1:	Pso01G37960.0	VIT_07s0031g02160.t01	 4e-157
 95-  2:	Pso01G38040.0	VIT_07s0031g02190.t01	      0
 95-  3:	Pso01G38060.0	VIT_07s0031g02220.t01	  5e-25
 95-  4:	Pso01G38090.0	VIT_07s0031g02230.t01	  1e-19
 95-  5:	Pso01G38120.0	VIT_07s0031g02250.t01	  4e-58
 95-  6:	Pso01G38190.0	VIT_07s0031g02310.t01	      0
## Alignment 96: score=1273.0 e_value=3.4e-84 N=27 P. somniferum_chr1&VV_7 minus
 96-  0:	Pso01G36400.0	VIT_07s0031g00850.t01	      0
 96-  1:	Pso01G36490.0	VIT_07s0031g00830.t01	 1e-176
 96-  2:	Pso01G36500.0	VIT_07s0031g00800.t01	  6e-30
 96-  3:	Pso01G36520.0	VIT_07s0031g00790.t01	      0
 96-  4:	Pso01G36550.0	VIT_07s0031g00780.t01	 2e-109
 96-  5:	Pso01G36590.0	VIT_07s0031g00770.t01	  1e-30
 96-  6:	Pso01G36610.0	VIT_07s0031g00760.t01	  8e-17
 96-  7:	Pso01G36680.0	VIT_07s0031g00750.t01	      0
 96-  8:	Pso01G36740.0	VIT_07s0031g00710.t01	  4e-34
 96-  9:	Pso01G36810.0	VIT_07s0031g00700.t01	  3e-48
 96- 10:	Pso01G36830.0	VIT_07s0031g00690.t01	      0
 96- 11:	Pso01G36840.0	VIT_07s0031g00650.t01	  6e-79
 96- 12:	Pso01G36850.0	VIT_07s0031g00630.t01	      0
 96- 13:	Pso01G36870.0	VIT_07s0031g00610.t01	 3e-106
 96- 14:	Pso01G36900.0	VIT_07s0031g00600.t01	      0
 96- 15:	Pso01G36910.0	VIT_07s0031g00560.t01	      0
 96- 16:	Pso01G36930.0	VIT_07s0031g00550.t01	  4e-58
 96- 17:	Pso01G36980.0	VIT_07s0031g00540.t01	  9e-29
 96- 18:	Pso01G36990.0	VIT_07s0031g00530.t01	 2e-109
 96- 19:	Pso01G37000.0	VIT_07s0031g00490.t01	      0
 96- 20:	Pso01G37030.0	VIT_07s0031g00470.t01	      0
 96- 21:	Pso01G37040.0	VIT_07s0031g00460.t01	      0
 96- 22:	Pso01G37090.0	VIT_07s0031g00350.t01	 1e-165
 96- 23:	Pso01G37170.0	VIT_07s0031g00320.t01	      0
 96- 24:	Pso01G37180.0	VIT_07s0031g00260.t01	      0
 96- 25:	Pso01G37190.0	VIT_07s0031g00250.t01	      0
 96- 26:	Pso01G37200.0	VIT_07s0031g00230.t01	      0
## Alignment 97: score=758.0 e_value=3.6e-42 N=16 P. somniferum_chr1&VV_7 minus
 97-  0:	Pso01G32660.0	VIT_07s0031g00230.t01	 2e-169
 97-  1:	Pso01G32710.0	VIT_07s0031g00220.t01	 2e-115
 97-  2:	Pso01G32720.0	VIT_07s0031g00210.t01	      0
 97-  3:	Pso01G32750.0	VIT_07s0031g00190.t01	  3e-49
 97-  4:	Pso01G32830.0	VIT_07s0031g00160.t01	 3e-108
 97-  5:	Pso01G32840.0	VIT_07s0031g00130.t01	      0
 97-  6:	Pso01G32890.0	VIT_07s0031g00110.t01	 3e-138
 97-  7:	Pso01G32950.0	VIT_07s0031g00060.t01	      0
 97-  8:	Pso01G32960.0	VIT_07s0031g00050.t01	 7e-163
 97-  9:	Pso01G32970.0	VIT_07s0031g00040.t01	      0
 97- 10:	Pso01G33000.0	VIT_07s0031g00020.t01	      0
 97- 11:	Pso01G33010.0	VIT_07s0129g01110.t01	      0
 97- 12:	Pso01G33110.0	VIT_07s0129g01080.t01	      0
 97- 13:	Pso01G33130.0	VIT_07s0129g01060.t01	 7e-134
 97- 14:	Pso01G33170.0	VIT_07s0129g01050.t01	 6e-123
 97- 15:	Pso01G33180.0	VIT_07s0129g01030.t01	      0
## Alignment 98: score=475.0 e_value=2.4e-20 N=10 P. somniferum_chr1&VV_7 minus
 98-  0:	Pso01G33410.0	VIT_07s0129g00680.t01	      0
 98-  1:	Pso01G33440.0	VIT_07s0129g00670.t01	  7e-39
 98-  2:	Pso01G33470.0	VIT_07s0129g00650.t01	  5e-27
 98-  3:	Pso01G33490.0	VIT_07s0129g00620.t01	      0
 98-  4:	Pso01G33530.0	VIT_07s0129g00600.t01	      0
 98-  5:	Pso01G33550.0	VIT_07s0129g00580.t01	  2e-29
 98-  6:	Pso01G33570.0	VIT_07s0129g00570.t01	      0
 98-  7:	Pso01G33630.0	VIT_07s0129g00550.t01	 5e-127
 98-  8:	Pso01G33690.0	VIT_07s0129g00540.t01	      0
 98-  9:	Pso01G33740.0	VIT_07s0129g00530.t01	 2e-138
## Alignment 99: score=739.0 e_value=4.9e-43 N=17 P. somniferum_chr10&VV_1 plus
 99-  0:	Pso10G14640.0	VIT_01s0127g00690.t01	      0
 99-  1:	Pso10G14740.0	VIT_01s0127g00840.t01	  5e-77
 99-  2:	Pso10G14840.0	VIT_01s0026g00090.t01	  2e-45
 99-  3:	Pso10G14860.0	VIT_01s0026g00140.t01	      0
 99-  4:	Pso10G14870.0	VIT_01s0026g00150.t01	      0
 99-  5:	Pso10G14910.0	VIT_01s0026g00190.t01	      0
 99-  6:	Pso10G14950.0	VIT_01s0026g00230.t01	      0
 99-  7:	Pso10G15010.0	VIT_01s0026g00250.t01	  4e-57
 99-  8:	Pso10G15040.0	VIT_01s0026g00270.t01	      0
 99-  9:	Pso10G15170.0	VIT_01s0026g00300.t01	 9e-142
 99- 10:	Pso10G15220.0	VIT_01s0026g00350.t01	 8e-138
 99- 11:	Pso10G15250.0	VIT_01s0026g00480.t01	  1e-06
 99- 12:	Pso10G15300.0	VIT_01s0026g00580.t01	      0
 99- 13:	Pso10G15450.0	VIT_01s0026g00670.t01	  9e-66
 99- 14:	Pso10G15600.0	VIT_01s0026g00830.t01	 5e-146
 99- 15:	Pso10G15620.0	VIT_01s0026g00850.t01	  2e-77
 99- 16:	Pso10G15710.0	VIT_01s0026g00880.t01	      0
## Alignment 100: score=402.0 e_value=5.4e-18 N=9 P. somniferum_chr10&VV_1 plus
100-  0:	Pso10G17040.0	VIT_01s0026g01240.t01	      0
100-  1:	Pso10G17130.0	VIT_01s0026g01250.t01	 1e-127
100-  2:	Pso10G17250.0	VIT_01s0026g01300.t01	      0
100-  3:	Pso10G17260.0	VIT_01s0026g01330.t01	 1e-105
100-  4:	Pso10G17370.0	VIT_01s0026g01400.t01	 3e-171
100-  5:	Pso10G17390.0	VIT_01s0026g01420.t01	 1e-145
100-  6:	Pso10G17400.0	VIT_01s0026g01430.t01	 1e-119
100-  7:	Pso10G17500.0	VIT_01s0026g01470.t01	 2e-134
100-  8:	Pso10G17590.0	VIT_01s0026g01480.t01	      0
## Alignment 101: score=1476.0 e_value=3.4e-108 N=32 P. somniferum_chr10&VV_1 minus
101-  0:	Pso10G15790.0	VIT_01s0026g02460.t01	  2e-42
101-  1:	Pso10G15860.0	VIT_01s0026g02420.t01	 3e-133
101-  2:	Pso10G15900.0	VIT_01s0026g02410.t01	  5e-68
101-  3:	Pso10G15910.0	VIT_01s0026g02360.t01	 6e-180
101-  4:	Pso10G15920.0	VIT_01s0026g02350.t01	 1e-136
101-  5:	Pso10G15990.0	VIT_01s0026g02260.t01	      0
101-  6:	Pso10G16010.0	VIT_01s0026g02200.t01	 2e-104
101-  7:	Pso10G16060.0	VIT_01s0026g02140.t01	  5e-27
101-  8:	Pso10G16090.0	VIT_01s0026g02100.t01	  2e-26
101-  9:	Pso10G16210.0	VIT_01s0026g02080.t01	      0
101- 10:	Pso10G16240.0	VIT_01s0026g02030.t01	  6e-40
101- 11:	Pso10G16250.0	VIT_01s0026g01970.t01	  3e-91
101- 12:	Pso10G16280.0	VIT_01s0026g01950.t01	  1e-96
101- 13:	Pso10G16310.0	VIT_01s0026g01930.t01	  2e-88
101- 14:	Pso10G16330.0	VIT_01s0026g01910.t01	 2e-174
101- 15:	Pso10G16340.0	VIT_01s0026g01890.t01	      0
101- 16:	Pso10G16360.0	VIT_01s0026g01880.t01	      0
101- 17:	Pso10G16490.0	VIT_01s0026g01790.t01	 2e-159
101- 18:	Pso10G16520.0	VIT_01s0026g01780.t01	      0
101- 19:	Pso10G16560.0	VIT_01s0026g01740.t01	      0
101- 20:	Pso10G16570.0	VIT_01s0026g01730.t01	 4e-107
101- 21:	Pso10G16650.0	VIT_01s0026g01710.t01	 8e-172
101- 22:	Pso10G16700.0	VIT_01s0026g01690.t01	 3e-141
101- 23:	Pso10G16730.0	VIT_01s0026g01660.t01	      0
101- 24:	Pso10G16760.0	VIT_01s0026g01650.t01	 1e-172
101- 25:	Pso10G16780.0	VIT_01s0026g01640.t01	 1e-175
101- 26:	Pso10G16790.0	VIT_01s0026g01620.t01	      0
101- 27:	Pso10G16830.0	VIT_01s0026g01580.t01	      0
101- 28:	Pso10G16880.0	VIT_01s0026g01570.t01	      0
101- 29:	Pso10G16940.0	VIT_01s0026g01550.t01	 1e-107
101- 30:	Pso10G16950.0	VIT_01s0026g01530.t01	  4e-48
101- 31:	Pso10G17130.0	VIT_01s0026g01250.t01	 1e-127
## Alignment 102: score=568.0 e_value=5.7e-29 N=12 P. somniferum_chr10&VV_1 minus
102-  0:	Pso10G13750.0	VIT_01s0127g00470.t01	      0
102-  1:	Pso10G13780.0	VIT_01s0127g00390.t01	      0
102-  2:	Pso10G13800.0	VIT_01s0127g00380.t01	 2e-109
102-  3:	Pso10G13820.0	VIT_01s0127g00360.t01	 2e-145
102-  4:	Pso10G13840.0	VIT_01s0127g00350.t01	  2e-16
102-  5:	Pso10G13850.0	VIT_01s0127g00330.t01	  5e-74
102-  6:	Pso10G13870.0	VIT_01s0127g00290.t01	  7e-79
102-  7:	Pso10G13880.0	VIT_01s0127g00270.t01	 2e-138
102-  8:	Pso10G13950.0	VIT_01s0127g00230.t01	      0
102-  9:	Pso10G13970.0	VIT_01s0127g00210.t01	  6e-99
102- 10:	Pso10G14000.0	VIT_01s0127g00140.t01	      0
102- 11:	Pso10G14050.0	VIT_01s0127g00130.t01	      0
## Alignment 103: score=455.0 e_value=8.3e-26 N=10 P. somniferum_chr10&VV_1 minus
103-  0:	Pso10G17590.0	VIT_01s0026g01480.t01	      0
103-  1:	Pso10G17850.0	VIT_01s0026g01200.t01	      0
103-  2:	Pso10G17860.0	VIT_01s0026g01190.t01	      0
103-  3:	Pso10G17900.0	VIT_01s0026g01140.t01	  5e-87
103-  4:	Pso10G17920.0	VIT_01s0026g01130.t01	  2e-38
103-  5:	Pso10G18000.0	VIT_01s0026g01100.t01	  3e-17
103-  6:	Pso10G18020.0	VIT_01s0026g01080.t01	      0
103-  7:	Pso10G18090.0	VIT_01s0026g01070.t01	  4e-63
103-  8:	Pso10G18100.0	VIT_01s0026g01060.t01	      0
103-  9:	Pso10G18130.0	VIT_01s0026g01050.t01	  9e-59
## Alignment 104: score=449.0 e_value=7.3e-22 N=10 P. somniferum_chr10&VV_1 minus
104-  0:	Pso10G18440.0	VIT_01s0026g01040.t01	  3e-75
104-  1:	Pso10G18460.0	VIT_01s0026g01030.t01	      0
104-  2:	Pso10G18480.0	VIT_01s0026g01020.t01	      0
104-  3:	Pso10G18520.0	VIT_01s0026g01010.t01	      0
104-  4:	Pso10G18540.0	VIT_01s0026g01000.t01	      0
104-  5:	Pso10G18740.0	VIT_01s0026g00980.t01	      0
104-  6:	Pso10G18750.0	VIT_01s0026g00960.t01	  2e-22
104-  7:	Pso10G18770.0	VIT_01s0026g00950.t01	      0
104-  8:	Pso10G18840.0	VIT_01s0026g00940.t01	  3e-70
104-  9:	Pso10G19030.0	VIT_01s0026g00910.t01	  2e-16
## Alignment 105: score=430.0 e_value=1.8e-19 N=9 P. somniferum_chr10&VV_1 minus
105-  0:	Pso10G15320.0	VIT_01s0026g00810.t01	      0
105-  1:	Pso10G15380.0	VIT_01s0026g00740.t01	      0
105-  2:	Pso10G15390.0	VIT_01s0026g00730.t01	  7e-45
105-  3:	Pso10G15400.0	VIT_01s0026g00700.t01	  1e-62
105-  4:	Pso10G15410.0	VIT_01s0026g00690.t01	  3e-81
105-  5:	Pso10G15440.0	VIT_01s0026g00680.t01	  2e-71
105-  6:	Pso10G15460.0	VIT_01s0026g00650.t01	      0
105-  7:	Pso10G15560.0	VIT_01s0026g00620.t01	  6e-41
105-  8:	Pso10G15570.0	VIT_01s0026g00600.t01	  1e-06
## Alignment 106: score=627.0 e_value=6.1e-34 N=13 P. somniferum_chr10&VV_10 plus
106-  0:	Pso10G05240.0	VIT_10s0003g00080.t01	 1e-159
106-  1:	Pso10G05260.0	VIT_10s0003g00150.t01	      0
106-  2:	Pso10G05270.0	VIT_10s0003g00160.t01	      0
106-  3:	Pso10G05310.0	VIT_10s0003g00180.t01	  2e-60
106-  4:	Pso10G05320.0	VIT_10s0003g00190.t01	  7e-76
106-  5:	Pso10G05330.0	VIT_10s0003g00200.t01	  3e-16
106-  6:	Pso10G05360.0	VIT_10s0003g00270.t01	      0
106-  7:	Pso10G05390.0	VIT_10s0003g00320.t01	 2e-101
106-  8:	Pso10G05430.0	VIT_10s0003g00330.t01	      0
106-  9:	Pso10G05440.0	VIT_10s0003g00340.t01	 4e-138
106- 10:	Pso10G05450.0	VIT_10s0003g00350.t01	 2e-128
106- 11:	Pso10G05460.0	VIT_10s0003g00360.t01	      0
106- 12:	Pso10G05480.0	VIT_10s0003g00390.t01	  6e-44
## Alignment 107: score=482.0 e_value=1.1e-20 N=10 P. somniferum_chr10&VV_10 plus
107-  0:	Pso10G03740.0	VIT_10s0116g00420.t01	 2e-152
107-  1:	Pso10G03780.0	VIT_10s0116g00510.t01	  5e-57
107-  2:	Pso10G03790.0	VIT_10s0116g00520.t01	 9e-176
107-  3:	Pso10G03810.0	VIT_10s0116g00590.t01	      0
107-  4:	Pso10G03820.0	VIT_10s0116g00600.t01	  3e-37
107-  5:	Pso10G03890.0	VIT_10s0116g00680.t01	      0
107-  6:	Pso10G03910.0	VIT_10s0116g00720.t01	      0
107-  7:	Pso10G03920.0	VIT_10s0116g00760.t01	      0
107-  8:	Pso10G03940.0	VIT_10s0116g00780.t01	      0
107-  9:	Pso10G03960.0	VIT_10s0116g00820.t01	 4e-146
## Alignment 108: score=367.0 e_value=4.5e-17 N=8 P. somniferum_chr10&VV_10 plus
108-  0:	Pso10G02910.0	VIT_10s0116g01550.t01	  1e-88
108-  1:	Pso10G03130.0	VIT_10s0116g01720.t01	  4e-50
108-  2:	Pso10G03140.0	VIT_10s0116g01740.t01	      0
108-  3:	Pso10G03180.0	VIT_10s0116g01790.t01	      0
108-  4:	Pso10G03190.0	VIT_10s0116g01800.t01	      0
108-  5:	Pso10G03240.0	VIT_10s0116g01830.t01	      0
108-  6:	Pso10G03250.0	VIT_10s0116g01850.t01	 5e-132
108-  7:	Pso10G03260.0	VIT_10s0116g01900.t01	  9e-24
## Alignment 109: score=601.0 e_value=5.4e-39 N=14 P. somniferum_chr10&VV_10 minus
109-  0:	Pso10G02620.0	VIT_10s0523g00040.t01	  7e-36
109-  1:	Pso10G02660.0	VIT_10s0523g00020.t01	  3e-92
109-  2:	Pso10G02770.0	VIT_10s0116g01710.t01	      0
109-  3:	Pso10G02780.0	VIT_10s0116g01700.t01	  4e-71
109-  4:	Pso10G02830.0	VIT_10s0116g01670.t01	      0
109-  5:	Pso10G02840.0	VIT_10s0116g01650.t01	      0
109-  6:	Pso10G02850.0	VIT_10s0116g01600.t01	  7e-68
109-  7:	Pso10G03070.0	VIT_10s0116g01270.t01	 3e-138
109-  8:	Pso10G03080.0	VIT_10s0116g00980.t01	      0
109-  9:	Pso10G03100.0	VIT_10s0116g00940.t01	      0
109- 10:	Pso10G03110.0	VIT_10s0116g00910.t01	      0
109- 11:	Pso10G03350.0	VIT_10s0116g00860.t01	 2e-105
109- 12:	Pso10G03360.0	VIT_10s0116g00850.t01	      0
109- 13:	Pso10G03410.0	VIT_10s0116g00830.t01	      0
## Alignment 110: score=281.0 e_value=1.2e-10 N=6 P. somniferum_chr10&VV_10 minus
110-  0:	Pso10G05100.0	VIT_10s0003g00810.t01	      0
110-  1:	Pso10G05110.0	VIT_10s0003g00640.t01	  2e-20
110-  2:	Pso10G05120.0	VIT_10s0003g00630.t01	 3e-155
110-  3:	Pso10G05130.0	VIT_10s0003g00620.t01	 4e-177
110-  4:	Pso10G05150.0	VIT_10s0003g00550.t01	 2e-154
110-  5:	Pso10G05170.0	VIT_10s0003g00520.t01	      0
## Alignment 111: score=310.0 e_value=1.7e-12 N=7 P. somniferum_chr10&VV_11 plus
111-  0:	Pso10G35140.0	VIT_11s0016g00810.t01	      0
111-  1:	Pso10G35230.0	VIT_11s0016g00820.t01	      0
111-  2:	Pso10G35270.0	VIT_11s0016g00890.t01	  5e-36
111-  3:	Pso10G35280.0	VIT_11s0016g00900.t01	      0
111-  4:	Pso10G35380.0	VIT_11s0016g00910.t01	      0
111-  5:	Pso10G35440.0	VIT_11s0016g00940.t01	  4e-35
111-  6:	Pso10G35570.0	VIT_11s0016g00970.t01	  1e-72
## Alignment 112: score=656.0 e_value=6.3e-40 N=15 P. somniferum_chr10&VV_11 minus
112-  0:	Pso10G35570.0	VIT_11s0016g00970.t01	  1e-72
112-  1:	Pso10G35650.0	VIT_11s0016g00770.t01	      0
112-  2:	Pso10G35670.0	VIT_11s0016g00740.t01	      0
112-  3:	Pso10G35690.0	VIT_11s0016g00720.t01	      0
112-  4:	Pso10G35700.0	VIT_11s0016g00710.t01	  3e-39
112-  5:	Pso10G35760.0	VIT_11s0016g00690.t01	  2e-25
112-  6:	Pso10G36000.0	VIT_11s0016g00600.t01	      0
112-  7:	Pso10G36200.0	VIT_11s0016g00490.t01	      0
112-  8:	Pso10G36230.0	VIT_11s0016g00440.t01	      0
112-  9:	Pso10G36240.0	VIT_11s0016g00420.t01	      0
112- 10:	Pso10G36280.0	VIT_11s0016g00400.t01	      0
112- 11:	Pso10G36320.0	VIT_11s0016g00390.t01	  2e-59
112- 12:	Pso10G36330.0	VIT_11s0016g00360.t01	      0
112- 13:	Pso10G36380.0	VIT_11s0016g00340.t01	      0
112- 14:	Pso10G36470.0	VIT_11s0016g00260.t01	 2e-122
## Alignment 113: score=609.0 e_value=1.2e-33 N=14 P. somniferum_chr10&VV_11 minus
113-  0:	Pso10G26440.0	VIT_11s0016g03210.t01	      0
113-  1:	Pso10G26570.0	VIT_11s0016g03170.t01	  5e-35
113-  2:	Pso10G26820.0	VIT_11s0016g03120.t01	 2e-165
113-  3:	Pso10G26980.0	VIT_11s0016g03070.t01	      0
113-  4:	Pso10G26990.0	VIT_11s0016g03010.t01	      0
113-  5:	Pso10G27030.0	VIT_11s0016g02980.t01	  2e-32
113-  6:	Pso10G27040.0	VIT_11s0016g02970.t01	      0
113-  7:	Pso10G27120.0	VIT_11s0016g02940.t01	  2e-73
113-  8:	Pso10G27140.0	VIT_11s0016g02900.t01	 5e-147
113-  9:	Pso10G27270.0	VIT_11s0016g02880.t01	 4e-169
113- 10:	Pso10G27360.0	VIT_11s0016g02870.t01	      0
113- 11:	Pso10G27380.0	VIT_11s0016g02860.t01	 4e-122
113- 12:	Pso10G27390.0	VIT_11s0016g02850.t01	      0
113- 13:	Pso10G27410.0	VIT_11s0016g02840.t01	  3e-67
## Alignment 114: score=489.0 e_value=2.3e-26 N=11 P. somniferum_chr10&VV_11 minus
114-  0:	Pso10G30120.0	VIT_11s0016g02380.t01	 2e-166
114-  1:	Pso10G30130.0	VIT_11s0016g02370.t01	 2e-118
114-  2:	Pso10G30180.0	VIT_11s0016g02350.t01	 1e-151
114-  3:	Pso10G30260.0	VIT_11s0016g02330.t01	  5e-41
114-  4:	Pso10G30370.0	VIT_11s0016g02310.t01	  7e-88
114-  5:	Pso10G30410.0	VIT_11s0016g02300.t01	      0
114-  6:	Pso10G30420.0	VIT_11s0016g02290.t01	      0
114-  7:	Pso10G30650.0	VIT_11s0016g02250.t01	  2e-22
114-  8:	Pso10G30750.0	VIT_11s0016g02200.t01	      0
114-  9:	Pso10G30820.0	VIT_11s0016g02160.t01	  1e-24
114- 10:	Pso10G30830.0	VIT_11s0016g02150.t01	      0
## Alignment 115: score=450.0 e_value=2e-23 N=10 P. somniferum_chr10&VV_11 minus
115-  0:	Pso10G32540.0	VIT_11s0016g01890.t01	 2e-107
115-  1:	Pso10G32560.0	VIT_11s0016g01880.t01	      0
115-  2:	Pso10G32580.0	VIT_11s0016g01870.t01	      0
115-  3:	Pso10G32650.0	VIT_11s0016g01810.t01	      0
115-  4:	Pso10G32840.0	VIT_11s0016g01800.t01	      0
115-  5:	Pso10G32860.0	VIT_11s0016g01790.t01	      0
115-  6:	Pso10G32870.0	VIT_11s0016g01780.t01	      0
115-  7:	Pso10G32880.0	VIT_11s0016g01770.t01	 3e-176
115-  8:	Pso10G32940.0	VIT_11s0016g01750.t01	  4e-49
115-  9:	Pso10G33130.0	VIT_11s0016g01610.t01	  8e-81
## Alignment 116: score=318.0 e_value=3.9e-14 N=8 P. somniferum_chr10&VV_11 minus
116-  0:	Pso10G31480.0	VIT_11s0016g02120.t01	  1e-99
116-  1:	Pso10G31600.0	VIT_11s0016g02050.t01	 8e-142
116-  2:	Pso10G31810.0	VIT_11s0016g02020.t01	  3e-57
116-  3:	Pso10G31840.0	VIT_11s0016g02010.t01	 4e-139
116-  4:	Pso10G31980.0	VIT_11s0016g01970.t01	      0
116-  5:	Pso10G32030.0	VIT_11s0016g01960.t01	  6e-33
116-  6:	Pso10G32140.0	VIT_11s0016g01950.t01	      0
116-  7:	Pso10G32370.0	VIT_11s0016g01860.t01	  2e-76
## Alignment 117: score=317.0 e_value=8.6e-11 N=7 P. somniferum_chr10&VV_11 minus
117-  0:	Pso10G21600.0	VIT_11s0016g03950.t01	 3e-115
117-  1:	Pso10G21720.0	VIT_11s0016g03940.t01	  4e-75
117-  2:	Pso10G21760.0	VIT_11s0016g03930.t01	      0
117-  3:	Pso10G21790.0	VIT_11s0016g03920.t01	      0
117-  4:	Pso10G21930.0	VIT_11s0016g03910.t01	      0
117-  5:	Pso10G21980.0	VIT_11s0016g03900.t01	      0
117-  6:	Pso10G21990.0	VIT_11s0016g03890.t01	      0
## Alignment 118: score=289.0 e_value=1.2e-14 N=8 P. somniferum_chr10&VV_11 minus
118-  0:	Pso10G33690.0	VIT_11s0016g01510.t01	  4e-57
118-  1:	Pso10G33910.0	VIT_11s0016g01460.t01	 7e-166
118-  2:	Pso10G34110.0	VIT_11s0016g01440.t01	 2e-127
118-  3:	Pso10G34340.0	VIT_11s0016g01410.t01	      0
118-  4:	Pso10G34430.0	VIT_11s0016g01370.t01	  4e-36
118-  5:	Pso10G34590.0	VIT_11s0016g01250.t01	  5e-49
118-  6:	Pso10G34600.0	VIT_11s0016g01190.t01	      0
118-  7:	Pso10G34820.0	VIT_11s0016g01170.t01	      0
## Alignment 119: score=601.0 e_value=2.4e-35 N=13 P. somniferum_chr10&VV_12 plus
119-  0:	Pso10G05340.0	VIT_12s0028g03140.t01	      0
119-  1:	Pso10G05510.0	VIT_12s0028g03350.t01	  2e-44
119-  2:	Pso10G05560.0	VIT_12s0028g03430.t01	  5e-80
119-  3:	Pso10G05590.0	VIT_12s0028g03450.t01	  1e-38
119-  4:	Pso10G05600.0	VIT_12s0028g03460.t01	  6e-29
119-  5:	Pso10G05660.0	VIT_12s0028g03560.t01	  2e-87
119-  6:	Pso10G05700.0	VIT_12s0028g03570.t01	      0
119-  7:	Pso10G05720.0	VIT_12s0028g03580.t01	      0
119-  8:	Pso10G05760.0	VIT_12s0028g03610.t01	      0
119-  9:	Pso10G05800.0	VIT_12s0028g03650.t01	  9e-90
119- 10:	Pso10G05810.0	VIT_12s0028g03720.t01	      0
119- 11:	Pso10G05830.0	VIT_12s0028g03760.t01	  3e-61
119- 12:	Pso10G05840.0	VIT_12s0028g03770.t01	      0
## Alignment 120: score=292.0 e_value=5.6e-09 N=6 P. somniferum_chr10&VV_12 plus
120-  0:	Pso10G02770.0	VIT_12s0059g00640.t01	      0
120-  1:	Pso10G02780.0	VIT_12s0059g00660.t01	  1e-75
120-  2:	Pso10G02800.0	VIT_12s0059g00700.t01	  2e-79
120-  3:	Pso10G02830.0	VIT_12s0059g00750.t01	      0
120-  4:	Pso10G02840.0	VIT_12s0059g00760.t01	      0
120-  5:	Pso10G02850.0	VIT_12s0059g00770.t01	      0
## Alignment 121: score=574.0 e_value=8.6e-30 N=12 P. somniferum_chr10&VV_12 minus
121-  0:	Pso10G05240.0	VIT_12s0028g03340.t01	 9e-136
121-  1:	Pso10G05250.0	VIT_12s0028g03310.t01	 3e-146
121-  2:	Pso10G05300.0	VIT_12s0028g03190.t01	 4e-129
121-  3:	Pso10G05320.0	VIT_12s0028g03180.t01	  4e-79
121-  4:	Pso10G05330.0	VIT_12s0028g03170.t01	  1e-12
121-  5:	Pso10G05340.0	VIT_12s0028g03140.t01	      0
121-  6:	Pso10G05350.0	VIT_12s0028g03100.t01	 2e-110
121-  7:	Pso10G05360.0	VIT_12s0028g03080.t01	  1e-70
121-  8:	Pso10G05390.0	VIT_12s0028g03070.t01	  3e-81
121-  9:	Pso10G05430.0	VIT_12s0028g03060.t01	      0
121- 10:	Pso10G05450.0	VIT_12s0028g03050.t01	 7e-136
121- 11:	Pso10G05480.0	VIT_12s0028g03010.t01	  3e-41
## Alignment 122: score=470.0 e_value=1.4e-20 N=10 P. somniferum_chr10&VV_12 minus
122-  0:	Pso10G02540.0	VIT_12s0059g01580.t01	  7e-55
122-  1:	Pso10G02610.0	VIT_12s0059g01560.t01	      0
122-  2:	Pso10G02630.0	VIT_12s0059g01470.t01	  4e-64
122-  3:	Pso10G02660.0	VIT_12s0059g01400.t01	  1e-97
122-  4:	Pso10G02670.0	VIT_12s0059g01380.t01	      0
122-  5:	Pso10G02680.0	VIT_12s0059g01370.t01	  2e-46
122-  6:	Pso10G02690.0	VIT_12s0059g01320.t01	      0
122-  7:	Pso10G02710.0	VIT_12s0059g01310.t01	  4e-58
122-  8:	Pso10G02720.0	VIT_12s0059g01300.t01	      0
122-  9:	Pso10G02730.0	VIT_12s0059g01210.t01	  2e-54
## Alignment 123: score=1238.0 e_value=5e-97 N=28 P. somniferum_chr10&VV_14 plus
123-  0:	Pso10G14140.0	VIT_14s0066g00670.t01	      0
123-  1:	Pso10G14230.0	VIT_14s0066g00790.t01	      0
123-  2:	Pso10G14420.0	VIT_14s0066g00830.t01	  2e-69
123-  3:	Pso10G14590.0	VIT_14s0066g01090.t01	  2e-87
123-  4:	Pso10G14600.0	VIT_14s0066g01120.t01	  1e-97
123-  5:	Pso10G14640.0	VIT_14s0066g01170.t01	      0
123-  6:	Pso10G14650.0	VIT_14s0066g01180.t01	      0
123-  7:	Pso10G14770.0	VIT_14s0066g01300.t01	  3e-56
123-  8:	Pso10G14870.0	VIT_14s0066g01450.t01	      0
123-  9:	Pso10G14890.0	VIT_14s0066g01530.t01	  3e-12
123- 10:	Pso10G15040.0	VIT_14s0066g01580.t01	      0
123- 11:	Pso10G15070.0	VIT_14s0066g01590.t01	      0
123- 12:	Pso10G15150.0	VIT_14s0066g01600.t01	  7e-50
123- 13:	Pso10G15170.0	VIT_14s0066g01610.t01	 1e-159
123- 14:	Pso10G15230.0	VIT_14s0066g01620.t01	  9e-41
123- 15:	Pso10G15240.0	VIT_14s0066g01630.t01	      0
123- 16:	Pso10G15250.0	VIT_14s0066g01640.t01	  2e-64
123- 17:	Pso10G15290.0	VIT_14s0066g01670.t01	      0
123- 18:	Pso10G15340.0	VIT_14s0066g01730.t01	      0
123- 19:	Pso10G15560.0	VIT_14s0066g01790.t01	  3e-27
123- 20:	Pso10G15600.0	VIT_14s0066g01850.t01	 3e-148
123- 21:	Pso10G15620.0	VIT_14s0066g01860.t01	  1e-32
123- 22:	Pso10G15670.0	VIT_14s0066g01870.t01	      0
123- 23:	Pso10G15680.0	VIT_14s0066g01880.t01	  5e-57
123- 24:	Pso10G15690.0	VIT_14s0066g01900.t01	  4e-87
123- 25:	Pso10G15730.0	VIT_14s0066g01920.t01	  4e-93
123- 26:	Pso10G15740.0	VIT_14s0066g01930.t01	 2e-105
123- 27:	Pso10G15750.0	VIT_14s0066g01950.t01	  5e-87
## Alignment 124: score=304.0 e_value=1.9e-13 N=7 P. somniferum_chr10&VV_14 plus
124-  0:	Pso10G17140.0	VIT_14s0066g02430.t01	 1e-165
124-  1:	Pso10G17170.0	VIT_14s0066g02450.t01	      0
124-  2:	Pso10G17380.0	VIT_14s0066g02460.t01	  8e-41
124-  3:	Pso10G17400.0	VIT_14s0066g02470.t01	  5e-58
124-  4:	Pso10G17410.0	VIT_14s0066g02490.t01	  2e-80
124-  5:	Pso10G17510.0	VIT_14s0066g02550.t01	      0
124-  6:	Pso10G17650.0	VIT_14s0066g02590.t01	      0
## Alignment 125: score=290.0 e_value=6.5e-10 N=6 P. somniferum_chr10&VV_14 plus
125-  0:	Pso10G15760.0	VIT_14s0108g00740.t01	  6e-21
125-  1:	Pso10G15790.0	VIT_14s0108g00750.t01	  1e-70
125-  2:	Pso10G15840.0	VIT_14s0108g00830.t01	 6e-108
125-  3:	Pso10G15860.0	VIT_14s0108g00840.t01	      0
125-  4:	Pso10G15900.0	VIT_14s0108g00850.t01	  3e-50
125-  5:	Pso10G15910.0	VIT_14s0108g00860.t01	 3e-167
## Alignment 126: score=285.0 e_value=7.8e-10 N=6 P. somniferum_chr10&VV_14 plus
126-  0:	Pso10G08080.0	VIT_14s0030g01570.t01	  9e-28
126-  1:	Pso10G08100.0	VIT_14s0030g01620.t01	  2e-82
126-  2:	Pso10G08110.0	VIT_14s0030g01650.t01	 3e-153
126-  3:	Pso10G08130.0	VIT_14s0030g01660.t01	      0
126-  4:	Pso10G08180.0	VIT_14s0030g01760.t01	 4e-154
126-  5:	Pso10G08190.0	VIT_14s0030g01790.t01	      0
## Alignment 127: score=655.0 e_value=4.3e-38 N=15 P. somniferum_chr10&VV_14 minus
127-  0:	Pso10G15790.0	VIT_14s0108g00750.t01	  1e-70
127-  1:	Pso10G16040.0	VIT_14s0108g00480.t01	  4e-78
127-  2:	Pso10G16230.0	VIT_14s0108g00430.t01	      0
127-  3:	Pso10G16240.0	VIT_14s0108g00420.t01	  8e-38
127-  4:	Pso10G16260.0	VIT_14s0108g00400.t01	 1e-134
127-  5:	Pso10G16280.0	VIT_14s0108g00390.t01	  2e-84
127-  6:	Pso10G16380.0	VIT_14s0108g00270.t01	 2e-131
127-  7:	Pso10G16490.0	VIT_14s0108g00150.t01	 7e-142
127-  8:	Pso10G16540.0	VIT_14s0108g00130.t01	      0
127-  9:	Pso10G16570.0	VIT_14s0108g00120.t01	  5e-84
127- 10:	Pso10G16590.0	VIT_14s0108g00090.t01	 2e-106
127- 11:	Pso10G16700.0	VIT_14s0108g00050.t01	 2e-153
127- 12:	Pso10G16760.0	VIT_14s0108g00010.t01	 5e-163
127- 13:	Pso10G16820.0	VIT_14s0066g02630.t01	      0
127- 14:	Pso10G16840.0	VIT_14s0066g02600.t01	      0
## Alignment 128: score=496.0 e_value=8.5e-26 N=11 P. somniferum_chr10&VV_14 minus
128-  0:	Pso10G11130.0	VIT_14s0036g01030.t01	      0
128-  1:	Pso10G11220.0	VIT_14s0036g00840.t01	  3e-46
128-  2:	Pso10G11270.0	VIT_14s0036g00730.t01	  2e-55
128-  3:	Pso10G11320.0	VIT_14s0036g00700.t01	 2e-117
128-  4:	Pso10G11370.0	VIT_14s0036g00690.t01	      0
128-  5:	Pso10G11380.0	VIT_14s0036g00680.t01	      0
128-  6:	Pso10G11400.0	VIT_14s0036g00630.t01	 1e-124
128-  7:	Pso10G11430.0	VIT_14s0036g00520.t01	      0
128-  8:	Pso10G11520.0	VIT_14s0036g00460.t01	  5e-53
128-  9:	Pso10G11610.0	VIT_14s0036g00420.t01	 6e-136
128- 10:	Pso10G11620.0	VIT_14s0036g00370.t01	      0
## Alignment 129: score=455.0 e_value=2.9e-22 N=10 P. somniferum_chr10&VV_14 minus
129-  0:	Pso10G09470.0	VIT_14s0081g00080.t01	  4e-69
129-  1:	Pso10G09480.0	VIT_14s0081g00070.t01	 2e-129
129-  2:	Pso10G09500.0	VIT_14s0081g00060.t01	  2e-47
129-  3:	Pso10G09540.0	VIT_14s0081g00010.t01	  2e-88
129-  4:	Pso10G09570.0	VIT_14s0030g02310.t01	  6e-88
129-  5:	Pso10G09590.0	VIT_14s0030g02300.t01	      0
129-  6:	Pso10G09670.0	VIT_14s0030g02230.t01	 2e-118
129-  7:	Pso10G09750.0	VIT_14s0030g02200.t01	 2e-136
129-  8:	Pso10G09820.0	VIT_14s0030g02180.t01	      0
129-  9:	Pso10G09870.0	VIT_14s0030g01960.t01	 2e-149
## Alignment 130: score=426.0 e_value=1.9e-21 N=10 P. somniferum_chr10&VV_14 minus
130-  0:	Pso10G08270.0	VIT_14s0128g00770.t01	 4e-115
130-  1:	Pso10G08320.0	VIT_14s0128g00720.t01	      0
130-  2:	Pso10G08350.0	VIT_14s0128g00710.t01	      0
130-  3:	Pso10G08380.0	VIT_14s0128g00450.t01	      0
130-  4:	Pso10G08430.0	VIT_14s0128g00440.t01	 3e-154
130-  5:	Pso10G08450.0	VIT_14s0128g00430.t01	      0
130-  6:	Pso10G08510.0	VIT_14s0128g00340.t01	 3e-162
130-  7:	Pso10G08600.0	VIT_14s0128g00200.t01	 3e-164
130-  8:	Pso10G08610.0	VIT_14s0128g00190.t01	  1e-29
130-  9:	Pso10G08800.0	VIT_14s0128g00100.t01	 9e-108
## Alignment 131: score=418.0 e_value=5.4e-19 N=9 P. somniferum_chr10&VV_14 minus
131-  0:	Pso10G13730.0	VIT_14s0066g01110.t01	  3e-58
131-  1:	Pso10G13810.0	VIT_14s0066g01000.t01	  4e-72
131-  2:	Pso10G13830.0	VIT_14s0066g00990.t01	 5e-173
131-  3:	Pso10G13870.0	VIT_14s0066g00980.t01	 1e-105
131-  4:	Pso10G13940.0	VIT_14s0066g00950.t01	      0
131-  5:	Pso10G13990.0	VIT_14s0066g00920.t01	      0
131-  6:	Pso10G14030.0	VIT_14s0066g00910.t01	      0
131-  7:	Pso10G14050.0	VIT_14s0066g00900.t01	      0
131-  8:	Pso10G14100.0	VIT_14s0066g00870.t01	      0
## Alignment 132: score=416.0 e_value=9e-17 N=9 P. somniferum_chr10&VV_14 minus
132-  0:	Pso10G06760.0	VIT_14s0060g02310.t01	  6e-65
132-  1:	Pso10G06890.0	VIT_14s0060g02280.t01	 1e-126
132-  2:	Pso10G06910.0	VIT_14s0060g02270.t01	  2e-97
132-  3:	Pso10G06940.0	VIT_14s0060g02260.t01	      0
132-  4:	Pso10G07040.0	VIT_14s0060g02220.t01	      0
132-  5:	Pso10G07050.0	VIT_14s0060g02200.t01	      0
132-  6:	Pso10G07100.0	VIT_14s0060g02160.t01	 3e-157
132-  7:	Pso10G07120.0	VIT_14s0060g02140.t01	  5e-94
132-  8:	Pso10G07150.0	VIT_14s0060g02090.t01	  2e-38
## Alignment 133: score=309.0 e_value=1.6e-12 N=7 P. somniferum_chr10&VV_14 minus
133-  0:	Pso10G07890.0	VIT_14s0060g02660.t01	  6e-53
133-  1:	Pso10G07940.0	VIT_14s0060g02640.t01	      0
133-  2:	Pso10G07990.0	VIT_14s0060g02430.t01	 1e-115
133-  3:	Pso10G08010.0	VIT_14s0060g02410.t01	      0
133-  4:	Pso10G08020.0	VIT_14s0060g02380.t01	 2e-171
133-  5:	Pso10G08050.0	VIT_14s0060g02330.t01	      0
133-  6:	Pso10G08070.0	VIT_14s0060g02150.t01	  8e-36
## Alignment 134: score=284.0 e_value=3.4e-09 N=6 P. somniferum_chr10&VV_14 minus
134-  0:	Pso10G14670.0	VIT_14s0066g01400.t01	      0
134-  1:	Pso10G14680.0	VIT_14s0066g01390.t01	      0
134-  2:	Pso10G14690.0	VIT_14s0066g01380.t01	 3e-131
134-  3:	Pso10G14740.0	VIT_14s0066g01340.t01	  7e-82
134-  4:	Pso10G14810.0	VIT_14s0066g01240.t01	      0
134-  5:	Pso10G14830.0	VIT_14s0066g01200.t01	      0
## Alignment 135: score=727.0 e_value=2.2e-47 N=16 P. somniferum_chr10&VV_17 plus
135-  0:	Pso10G13820.0	VIT_17s0000g08570.t01	 1e-158
135-  1:	Pso10G13860.0	VIT_17s0000g08580.t01	 2e-132
135-  2:	Pso10G13870.0	VIT_17s0000g08590.t01	 1e-127
135-  3:	Pso10G13880.0	VIT_17s0000g08600.t01	 1e-104
135-  4:	Pso10G13890.0	VIT_17s0000g08620.t01	  3e-22
135-  5:	Pso10G13900.0	VIT_17s0000g08630.t01	  1e-95
135-  6:	Pso10G13930.0	VIT_17s0000g08680.t01	      0
135-  7:	Pso10G13970.0	VIT_17s0000g08710.t01	 8e-102
135-  8:	Pso10G14050.0	VIT_17s0000g08720.t01	      0
135-  9:	Pso10G14100.0	VIT_17s0000g08750.t01	      0
135- 10:	Pso10G14320.0	VIT_17s0000g08780.t01	 2e-140
135- 11:	Pso10G14360.0	VIT_17s0000g08790.t01	 2e-126
135- 12:	Pso10G14370.0	VIT_17s0000g08820.t01	      0
135- 13:	Pso10G14440.0	VIT_17s0000g08830.t01	  9e-67
135- 14:	Pso10G14470.0	VIT_17s0000g08850.t01	  8e-37
135- 15:	Pso10G14480.0	VIT_17s0000g09040.t01	 2e-143
## Alignment 136: score=522.0 e_value=1.7e-31 N=13 P. somniferum_chr10&VV_17 plus
136-  0:	Pso10G19080.0	VIT_17s0000g06220.t01	      0
136-  1:	Pso10G19110.0	VIT_17s0000g06240.t01	  1e-70
136-  2:	Pso10G19210.0	VIT_17s0000g06270.t01	      0
136-  3:	Pso10G19420.0	VIT_17s0000g06280.t01	      0
136-  4:	Pso10G19660.0	VIT_17s0000g06340.t01	  3e-57
136-  5:	Pso10G19670.0	VIT_17s0000g06360.t01	 2e-146
136-  6:	Pso10G19800.0	VIT_17s0000g06370.t01	  1e-99
136-  7:	Pso10G19980.0	VIT_17s0000g06400.t01	 6e-133
136-  8:	Pso10G20160.0	VIT_17s0000g06410.t01	 9e-101
136-  9:	Pso10G20170.0	VIT_17s0000g06420.t01	      0
136- 10:	Pso10G20360.0	VIT_17s0000g06430.t01	  1e-67
136- 11:	Pso10G20380.0	VIT_17s0000g06440.t01	      0
136- 12:	Pso10G20470.0	VIT_17s0000g06450.t01	 5e-164
## Alignment 137: score=419.0 e_value=8.8e-21 N=10 P. somniferum_chr10&VV_17 plus
137-  0:	Pso10G16820.0	VIT_17s0000g05310.t01	  2e-10
137-  1:	Pso10G17040.0	VIT_17s0000g05410.t01	      0
137-  2:	Pso10G17140.0	VIT_17s0000g05420.t01	 7e-115
137-  3:	Pso10G17250.0	VIT_17s0000g05440.t01	      0
137-  4:	Pso10G17290.0	VIT_17s0000g05460.t01	      0
137-  5:	Pso10G17380.0	VIT_17s0000g05490.t01	  7e-62
137-  6:	Pso10G17410.0	VIT_17s0000g05500.t01	      0
137-  7:	Pso10G17430.0	VIT_17s0000g05510.t01	      0
137-  8:	Pso10G17510.0	VIT_17s0000g05540.t01	      0
137-  9:	Pso10G17720.0	VIT_17s0000g05660.t01	  6e-91
## Alignment 138: score=400.0 e_value=1.5e-17 N=9 P. somniferum_chr10&VV_17 plus
138-  0:	Pso10G18480.0	VIT_17s0000g07470.t01	      0
138-  1:	Pso10G18520.0	VIT_17s0000g07540.t01	  1e-23
138-  2:	Pso10G18640.0	VIT_17s0000g07550.t01	  1e-73
138-  3:	Pso10G18770.0	VIT_17s0000g07570.t01	      0
138-  4:	Pso10G18840.0	VIT_17s0000g07580.t01	  2e-67
138-  5:	Pso10G18870.0	VIT_17s0000g07610.t01	  8e-46
138-  6:	Pso10G18890.0	VIT_17s0000g07630.t01	  8e-88
138-  7:	Pso10G18950.0	VIT_17s0000g07640.t01	      0
138-  8:	Pso10G19040.0	VIT_17s0000g07680.t01	      0
## Alignment 139: score=1138.0 e_value=2.5e-85 N=25 P. somniferum_chr10&VV_17 minus
139-  0:	Pso10G14600.0	VIT_17s0000g08510.t01	  2e-66
139-  1:	Pso10G14610.0	VIT_17s0000g08290.t01	  5e-70
139-  2:	Pso10G14770.0	VIT_17s0000g08230.t01	  1e-47
139-  3:	Pso10G14890.0	VIT_17s0000g08090.t01	  4e-06
139-  4:	Pso10G14910.0	VIT_17s0000g08080.t01	      0
139-  5:	Pso10G14970.0	VIT_17s0000g08020.t01	 3e-120
139-  6:	Pso10G15110.0	VIT_17s0000g08000.t01	  2e-60
139-  7:	Pso10G15150.0	VIT_17s0000g07990.t01	  6e-39
139-  8:	Pso10G15160.0	VIT_17s0000g07970.t01	  2e-56
139-  9:	Pso10G15200.0	VIT_17s0000g07960.t01	  2e-88
139- 10:	Pso10G15220.0	VIT_17s0000g07950.t01	  4e-93
139- 11:	Pso10G15230.0	VIT_17s0000g07920.t01	  2e-34
139- 12:	Pso10G15250.0	VIT_17s0000g07910.t01	  2e-79
139- 13:	Pso10G15280.0	VIT_17s0000g07890.t01	 2e-128
139- 14:	Pso10G15380.0	VIT_17s0000g07850.t01	      0
139- 15:	Pso10G15390.0	VIT_17s0000g07840.t01	  2e-41
139- 16:	Pso10G15480.0	VIT_17s0000g07820.t01	 6e-109
139- 17:	Pso10G15490.0	VIT_17s0000g07810.t01	  9e-27
139- 18:	Pso10G15500.0	VIT_17s0000g07800.t01	  6e-86
139- 19:	Pso10G15510.0	VIT_17s0000g07780.t01	 7e-168
139- 20:	Pso10G15580.0	VIT_17s0000g07760.t01	      0
139- 21:	Pso10G15600.0	VIT_17s0000g07750.t01	 1e-151
139- 22:	Pso10G15670.0	VIT_17s0000g07730.t01	      0
139- 23:	Pso10G15700.0	VIT_17s0000g07700.t01	  1e-69
139- 24:	Pso10G15710.0	VIT_17s0000g07690.t01	 2e-171
## Alignment 140: score=1084.0 e_value=5.7e-72 N=24 P. somniferum_chr10&VV_17 minus
140-  0:	Pso10G15760.0	VIT_17s0000g06210.t01	  5e-18
140-  1:	Pso10G15840.0	VIT_17s0000g06190.t01	 7e-107
140-  2:	Pso10G16010.0	VIT_17s0000g06020.t01	 2e-101
140-  3:	Pso10G16030.0	VIT_17s0000g06010.t01	 2e-163
140-  4:	Pso10G16040.0	VIT_17s0000g06000.t01	  3e-61
140-  5:	Pso10G16060.0	VIT_17s0000g05980.t01	 4e-156
140-  6:	Pso10G16110.0	VIT_17s0000g05940.t01	      0
140-  7:	Pso10G16210.0	VIT_17s0000g05920.t01	      0
140-  8:	Pso10G16240.0	VIT_17s0000g05900.t01	  6e-40
140-  9:	Pso10G16360.0	VIT_17s0000g05890.t01	 1e-135
140- 10:	Pso10G16380.0	VIT_17s0000g05870.t01	 2e-125
140- 11:	Pso10G16460.0	VIT_17s0000g05860.t01	      0
140- 12:	Pso10G16490.0	VIT_17s0000g05840.t01	 1e-140
140- 13:	Pso10G16510.0	VIT_17s0000g05830.t01	  5e-38
140- 14:	Pso10G16570.0	VIT_17s0000g05810.t01	 3e-122
140- 15:	Pso10G16590.0	VIT_17s0000g05790.t01	 2e-101
140- 16:	Pso10G16680.0	VIT_17s0000g05750.t01	      0
140- 17:	Pso10G16740.0	VIT_17s0000g05710.t01	  1e-10
140- 18:	Pso10G16760.0	VIT_17s0000g05690.t01	  2e-65
140- 19:	Pso10G16780.0	VIT_17s0000g05680.t01	      0
140- 20:	Pso10G16880.0	VIT_17s0000g05640.t01	      0
140- 21:	Pso10G16940.0	VIT_17s0000g05630.t01	 5e-108
140- 22:	Pso10G16980.0	VIT_17s0000g05570.t01	      0
140- 23:	Pso10G17140.0	VIT_17s0000g05420.t01	 7e-115
## Alignment 141: score=263.0 e_value=7.9e-09 N=6 P. somniferum_chr10&VV_17 minus
141-  0:	Pso10G18060.0	VIT_17s0000g07530.t01	      0
141-  1:	Pso10G18110.0	VIT_17s0000g07520.t01	      0
141-  2:	Pso10G18130.0	VIT_17s0000g07510.t01	  2e-51
141-  3:	Pso10G18290.0	VIT_17s0000g07500.t01	      0
141-  4:	Pso10G18310.0	VIT_17s0000g07490.t01	  5e-38
141-  5:	Pso10G18480.0	VIT_17s0000g07470.t01	      0
## Alignment 142: score=1012.0 e_value=2.5e-69 N=23 P. somniferum_chr10&VV_19 plus
142-  0:	Pso10G05110.0	VIT_19s0014g01810.t01	  2e-75
142-  1:	Pso10G05150.0	VIT_19s0014g01820.t01	 1e-150
142-  2:	Pso10G05160.0	VIT_19s0014g01850.t01	 2e-140
142-  3:	Pso10G05200.0	VIT_19s0014g01890.t01	      0
142-  4:	Pso10G05220.0	VIT_19s0014g02090.t01	 5e-149
142-  5:	Pso10G05310.0	VIT_19s0014g02160.t01	  2e-51
142-  6:	Pso10G05510.0	VIT_19s0014g02350.t01	  6e-45
142-  7:	Pso10G05580.0	VIT_19s0014g02430.t01	  2e-33
142-  8:	Pso10G05590.0	VIT_19s0014g02460.t01	  5e-43
142-  9:	Pso10G05620.0	VIT_19s0014g02500.t01	      0
142- 10:	Pso10G05700.0	VIT_19s0014g02660.t01	      0
142- 11:	Pso10G05720.0	VIT_19s0014g02670.t01	      0
142- 12:	Pso10G05780.0	VIT_19s0014g02750.t01	      0
142- 13:	Pso10G05820.0	VIT_19s0014g02810.t01	  1e-28
142- 14:	Pso10G05910.0	VIT_19s0014g02980.t01	 3e-158
142- 15:	Pso10G05930.0	VIT_19s0014g02990.t01	      0
142- 16:	Pso10G05990.0	VIT_19s0014g03000.t01	      0
142- 17:	Pso10G06010.0	VIT_19s0014g03090.t01	 3e-154
142- 18:	Pso10G06100.0	VIT_19s0014g03160.t01	      0
142- 19:	Pso10G06110.0	VIT_19s0014g03170.t01	      0
142- 20:	Pso10G06120.0	VIT_19s0014g03190.t01	  4e-93
142- 21:	Pso10G06180.0	VIT_19s0014g03300.t01	 5e-125
142- 22:	Pso10G06190.0	VIT_19s0014g03320.t01	 1e-164
## Alignment 143: score=728.0 e_value=3e-45 N=16 P. somniferum_chr10&VV_19 plus
143-  0:	Pso10G03940.0	VIT_19s0014g03240.t01	      0
143-  1:	Pso10G03990.0	VIT_19s0014g03370.t01	 2e-153
143-  2:	Pso10G04160.0	VIT_19s0014g03400.t01	      0
143-  3:	Pso10G04190.0	VIT_19s0014g03460.t01	 2e-137
143-  4:	Pso10G04200.0	VIT_19s0014g03480.t01	  1e-24
143-  5:	Pso10G04210.0	VIT_19s0014g03500.t01	  1e-24
143-  6:	Pso10G04220.0	VIT_19s0014g03510.t01	      0
143-  7:	Pso10G04270.0	VIT_19s0014g03520.t01	  5e-64
143-  8:	Pso10G04330.0	VIT_19s0014g03640.t01	      0
143-  9:	Pso10G04360.0	VIT_19s0014g03670.t01	  5e-32
143- 10:	Pso10G04370.0	VIT_19s0014g03680.t01	      0
143- 11:	Pso10G04400.0	VIT_19s0014g03700.t01	      0
143- 12:	Pso10G04470.0	VIT_19s0014g03740.t01	 1e-105
143- 13:	Pso10G04540.0	VIT_19s0014g03900.t01	  2e-49
143- 14:	Pso10G04560.0	VIT_19s0014g03930.t01	  4e-62
143- 15:	Pso10G04580.0	VIT_19s0014g03970.t01	  1e-43
## Alignment 144: score=434.0 e_value=4.1e-19 N=9 P. somniferum_chr10&VV_19 plus
144-  0:	Pso10G03470.0	VIT_19s0014g04960.t01	      0
144-  1:	Pso10G03480.0	VIT_19s0014g04970.t01	  2e-95
144-  2:	Pso10G03520.0	VIT_19s0014g05000.t01	      0
144-  3:	Pso10G03530.0	VIT_19s0014g05020.t01	  1e-82
144-  4:	Pso10G03610.0	VIT_19s0014g05040.t01	      0
144-  5:	Pso10G03620.0	VIT_19s0014g05050.t01	  1e-86
144-  6:	Pso10G03660.0	VIT_19s0014g05070.t01	      0
144-  7:	Pso10G03670.0	VIT_19s0014g05090.t01	  4e-52
144-  8:	Pso10G03690.0	VIT_19s0014g05100.t01	 4e-102
## Alignment 145: score=386.0 e_value=2.1e-16 N=8 P. somniferum_chr10&VV_19 plus
145-  0:	Pso10G03770.0	VIT_19s0177g00100.t01	  5e-58
145-  1:	Pso10G03830.0	VIT_19s0177g00150.t01	  3e-96
145-  2:	Pso10G03840.0	VIT_19s0177g00170.t01	      0
145-  3:	Pso10G03860.0	VIT_19s0177g00200.t01	  6e-41
145-  4:	Pso10G03890.0	VIT_19s0177g00240.t01	  3e-58
145-  5:	Pso10G03900.0	VIT_19s0177g00260.t01	      0
145-  6:	Pso10G03920.0	VIT_19s0177g00300.t01	      0
145-  7:	Pso10G03930.0	VIT_19s0177g00310.t01	      0
## Alignment 146: score=313.0 e_value=8.6e-13 N=7 P. somniferum_chr10&VV_19 plus
146-  0:	Pso10G02770.0	VIT_19s0090g00560.t01	      0
146-  1:	Pso10G02780.0	VIT_19s0090g00580.t01	  3e-78
146-  2:	Pso10G02800.0	VIT_19s0090g00590.t01	  9e-98
146-  3:	Pso10G02810.0	VIT_19s0090g00610.t01	 4e-137
146-  4:	Pso10G02950.0	VIT_19s0090g00870.t01	      0
146-  5:	Pso10G03030.0	VIT_19s0090g00910.t01	 5e-148
146-  6:	Pso10G03090.0	VIT_19s0090g00990.t01	  2e-81
## Alignment 147: score=665.0 e_value=2.4e-40 N=15 P. somniferum_chr10&VV_19 minus
147-  0:	Pso10G02990.0	VIT_19s0090g01010.t01	  4e-20
147-  1:	Pso10G03070.0	VIT_19s0090g00770.t01	 2e-134
147-  2:	Pso10G03130.0	VIT_19s0090g00510.t01	  1e-40
147-  3:	Pso10G03140.0	VIT_19s0090g00480.t01	 9e-157
147-  4:	Pso10G03160.0	VIT_19s0090g00470.t01	  9e-72
147-  5:	Pso10G03170.0	VIT_19s0090g00460.t01	      0
147-  6:	Pso10G03190.0	VIT_19s0090g00410.t01	      0
147-  7:	Pso10G03210.0	VIT_19s0090g00390.t01	  2e-77
147-  8:	Pso10G03220.0	VIT_19s0090g00380.t01	 1e-123
147-  9:	Pso10G03240.0	VIT_19s0090g00370.t01	      0
147- 10:	Pso10G03270.0	VIT_19s0090g00300.t01	 2e-113
147- 11:	Pso10G03330.0	VIT_19s0090g00060.t01	 1e-136
147- 12:	Pso10G03360.0	VIT_19s0090g00030.t01	      0
147- 13:	Pso10G03370.0	VIT_19s0090g00020.t01	      0
147- 14:	Pso10G03430.0	VIT_19s0177g00320.t01	 5e-160
## Alignment 148: score=334.0 e_value=2.3e-17 N=8 P. somniferum_chr10&VV_4 plus
148-  0:	Pso10G26440.0	VIT_04s0008g00180.t01	      0
148-  1:	Pso10G26550.0	VIT_04s0008g00200.t01	      0
148-  2:	Pso10G26570.0	VIT_04s0008g00210.t01	  2e-51
148-  3:	Pso10G26810.0	VIT_04s0008g00220.t01	  6e-72
148-  4:	Pso10G26850.0	VIT_04s0008g00230.t01	 5e-175
148-  5:	Pso10G26870.0	VIT_04s0008g00240.t01	 2e-180
148-  6:	Pso10G27030.0	VIT_04s0008g00460.t01	  9e-33
148-  7:	Pso10G27120.0	VIT_04s0008g00490.t01	  2e-75
## Alignment 149: score=268.0 e_value=3.1e-11 N=6 P. somniferum_chr10&VV_4 plus
149-  0:	Pso10G24240.0	VIT_04s0008g03400.t01	  2e-67
149-  1:	Pso10G24280.0	VIT_04s0008g03410.t01	  2e-37
149-  2:	Pso10G24290.0	VIT_04s0008g03420.t01	  1e-12
149-  3:	Pso10G24300.0	VIT_04s0008g03430.t01	      0
149-  4:	Pso10G24480.0	VIT_04s0008g03590.t01	 1e-147
149-  5:	Pso10G24610.0	VIT_04s0008g03610.t01	 6e-139
## Alignment 150: score=255.0 e_value=3.1e-09 N=6 P. somniferum_chr10&VV_4 plus
150-  0:	Pso10G32640.0	VIT_04s0008g01360.t01	      0
150-  1:	Pso10G32650.0	VIT_04s0008g01380.t01	      0
150-  2:	Pso10G32840.0	VIT_04s0008g01400.t01	      0
150-  3:	Pso10G32870.0	VIT_04s0008g01420.t01	      0
150-  4:	Pso10G33080.0	VIT_04s0008g01440.t01	  4e-33
150-  5:	Pso10G33130.0	VIT_04s0008g01460.t01	      0
## Alignment 151: score=476.0 e_value=5.9e-25 N=11 P. somniferum_chr10&VV_4 minus
151-  0:	Pso10G22870.0	VIT_04s0008g03810.t01	  8e-76
151-  1:	Pso10G22930.0	VIT_04s0008g03800.t01	 4e-139
151-  2:	Pso10G22960.0	VIT_04s0008g03780.t01	 3e-125
151-  3:	Pso10G23120.0	VIT_04s0008g03770.t01	      0
151-  4:	Pso10G23130.0	VIT_04s0008g03750.t01	      0
151-  5:	Pso10G23340.0	VIT_04s0008g03740.t01	 3e-157
151-  6:	Pso10G23390.0	VIT_04s0008g03720.t01	      0
151-  7:	Pso10G23400.0	VIT_04s0008g03710.t01	  8e-21
151-  8:	Pso10G23460.0	VIT_04s0008g03690.t01	 4e-113
151-  9:	Pso10G23570.0	VIT_04s0008g03680.t01	      0
151- 10:	Pso10G23700.0	VIT_04s0008g03650.t01	  2e-23
## Alignment 152: score=267.0 e_value=3.6e-10 N=6 P. somniferum_chr10&VV_4 minus
152-  0:	Pso10G27580.0	VIT_04s0008g00670.t01	  2e-91
152-  1:	Pso10G27770.0	VIT_04s0008g00630.t01	 2e-111
152-  2:	Pso10G27780.0	VIT_04s0008g00620.t01	  1e-74
152-  3:	Pso10G27850.0	VIT_04s0008g00610.t01	  1e-85
152-  4:	Pso10G27910.0	VIT_04s0008g00600.t01	      0
152-  5:	Pso10G27960.0	VIT_04s0008g00540.t01	  3e-59
## Alignment 153: score=258.0 e_value=1.9e-09 N=6 P. somniferum_chr10&VV_4 minus
153-  0:	Pso10G30490.0	VIT_04s0008g01330.t01	 1e-128
153-  1:	Pso10G30640.0	VIT_04s0008g01310.t01	      0
153-  2:	Pso10G30870.0	VIT_04s0008g01250.t01	  3e-17
153-  3:	Pso10G30940.0	VIT_04s0008g01240.t01	  3e-52
153-  4:	Pso10G30950.0	VIT_04s0008g01230.t01	  1e-73
153-  5:	Pso10G30960.0	VIT_04s0008g01220.t01	      0
## Alignment 154: score=748.0 e_value=2.1e-45 N=16 P. somniferum_chr10&VV_5 plus
154-  0:	Pso10G06390.0	VIT_05s0077g01790.t01	      0
154-  1:	Pso10G06540.0	VIT_05s0077g01940.t01	      0
154-  2:	Pso10G06560.0	VIT_05s0077g01950.t01	      0
154-  3:	Pso10G06570.0	VIT_05s0077g01960.t01	      0
154-  4:	Pso10G06580.0	VIT_05s0077g02030.t01	  9e-20
154-  5:	Pso10G06590.0	VIT_05s0077g02060.t01	  1e-26
154-  6:	Pso10G06600.0	VIT_05s0077g02080.t01	      0
154-  7:	Pso10G06610.0	VIT_05s0077g02090.t01	      0
154-  8:	Pso10G06620.0	VIT_05s0077g02110.t01	  1e-56
154-  9:	Pso10G06630.0	VIT_05s0077g02140.t01	      0
154- 10:	Pso10G06680.0	VIT_05s0077g02280.t01	  3e-41
154- 11:	Pso10G06760.0	VIT_05s0077g02290.t01	  5e-64
154- 12:	Pso10G06780.0	VIT_05s0077g02300.t01	      0
154- 13:	Pso10G06860.0	VIT_05s0077g02340.t01	  2e-49
154- 14:	Pso10G06870.0	VIT_05s0077g02350.t01	  8e-27
154- 15:	Pso10G06880.0	VIT_05s0077g02380.t01	 1e-161
## Alignment 155: score=615.0 e_value=2.2e-34 N=13 P. somniferum_chr10&VV_5 plus
155-  0:	Pso10G07220.0	VIT_05s0020g03470.t01	      0
155-  1:	Pso10G07230.0	VIT_05s0020g03500.t01	  2e-80
155-  2:	Pso10G07240.0	VIT_05s0020g03520.t01	  2e-50
155-  3:	Pso10G07250.0	VIT_05s0020g03530.t01	  2e-96
155-  4:	Pso10G07290.0	VIT_05s0020g03580.t01	  6e-31
155-  5:	Pso10G07350.0	VIT_05s0020g03650.t01	  1e-49
155-  6:	Pso10G07360.0	VIT_05s0020g03660.t01	      0
155-  7:	Pso10G07370.0	VIT_05s0020g03670.t01	  2e-72
155-  8:	Pso10G07400.0	VIT_05s0020g03730.t01	  9e-35
155-  9:	Pso10G07410.0	VIT_05s0020g03750.t01	  2e-35
155- 10:	Pso10G07430.0	VIT_05s0020g03760.t01	      0
155- 11:	Pso10G07510.0	VIT_05s0020g03770.t01	      0
155- 12:	Pso10G07590.0	VIT_05s0020g03860.t01	  7e-97
## Alignment 156: score=574.0 e_value=1.5e-27 N=12 P. somniferum_chr10&VV_5 plus
156-  0:	Pso10G08650.0	VIT_05s0020g02290.t01	      0
156-  1:	Pso10G08660.0	VIT_05s0020g02300.t01	 5e-128
156-  2:	Pso10G08670.0	VIT_05s0020g02320.t01	      0
156-  3:	Pso10G08710.0	VIT_05s0020g02330.t01	  5e-26
156-  4:	Pso10G08740.0	VIT_05s0020g02380.t01	      0
156-  5:	Pso10G08760.0	VIT_05s0020g02390.t01	      0
156-  6:	Pso10G08770.0	VIT_05s0020g02410.t01	      0
156-  7:	Pso10G08790.0	VIT_05s0020g02420.t01	 1e-116
156-  8:	Pso10G08820.0	VIT_05s0020g02480.t01	      0
156-  9:	Pso10G08840.0	VIT_05s0020g02500.t01	      0
156- 10:	Pso10G08870.0	VIT_05s0020g02540.t01	 7e-126
156- 11:	Pso10G08880.0	VIT_05s0020g02610.t01	      0
## Alignment 157: score=317.0 e_value=2.8e-13 N=7 P. somniferum_chr10&VV_5 plus
157-  0:	Pso10G06910.0	VIT_05s0020g01170.t01	  2e-93
157-  1:	Pso10G06940.0	VIT_05s0020g01180.t01	      0
157-  2:	Pso10G06950.0	VIT_05s0020g01190.t01	  2e-70
157-  3:	Pso10G07010.0	VIT_05s0020g01220.t01	 2e-133
157-  4:	Pso10G07080.0	VIT_05s0020g01280.t01	  6e-59
157-  5:	Pso10G07150.0	VIT_05s0020g01450.t01	  9e-24
157-  6:	Pso10G07200.0	VIT_05s0020g01480.t01	  1e-47
## Alignment 158: score=835.0 e_value=2.5e-48 N=18 P. somniferum_chr10&VV_5 minus
158-  0:	Pso10G08090.0	VIT_05s0020g03420.t01	      0
158-  1:	Pso10G08130.0	VIT_05s0020g03380.t01	      0
158-  2:	Pso10G08160.0	VIT_05s0020g03350.t01	      0
158-  3:	Pso10G08180.0	VIT_05s0020g03340.t01	 3e-141
158-  4:	Pso10G08200.0	VIT_05s0020g03330.t01	      0
158-  5:	Pso10G08250.0	VIT_05s0020g03160.t01	      0
158-  6:	Pso10G08290.0	VIT_05s0020g03150.t01	 2e-143
158-  7:	Pso10G08320.0	VIT_05s0020g03080.t01	      0
158-  8:	Pso10G08360.0	VIT_05s0020g03060.t01	 2e-118
158-  9:	Pso10G08370.0	VIT_05s0020g03020.t01	      0
158- 10:	Pso10G08450.0	VIT_05s0020g02910.t01	      0
158- 11:	Pso10G08480.0	VIT_05s0020g02880.t01	      0
158- 12:	Pso10G08490.0	VIT_05s0020g02870.t01	      0
158- 13:	Pso10G08520.0	VIT_05s0020g02840.t01	  3e-68
158- 14:	Pso10G08540.0	VIT_05s0020g02810.t01	      0
158- 15:	Pso10G08600.0	VIT_05s0020g02730.t01	 1e-153
158- 16:	Pso10G08610.0	VIT_05s0020g02690.t01	  3e-27
158- 17:	Pso10G08640.0	VIT_05s0020g02630.t01	 6e-108
## Alignment 159: score=830.0 e_value=1.2e-58 N=19 P. somniferum_chr10&VV_5 minus
159-  0:	Pso10G10330.0	VIT_05s0049g01770.t01	 2e-104
159-  1:	Pso10G10340.0	VIT_05s0049g01760.t01	  9e-64
159-  2:	Pso10G10600.0	VIT_05s0049g01460.t01	      0
159-  3:	Pso10G10850.0	VIT_05s0049g01420.t01	 4e-101
159-  4:	Pso10G10990.0	VIT_05s0049g01400.t01	      0
159-  5:	Pso10G11000.0	VIT_05s0049g01390.t01	      0
159-  6:	Pso10G11030.0	VIT_05s0049g01350.t01	      0
159-  7:	Pso10G11150.0	VIT_05s0049g01340.t01	  8e-32
159-  8:	Pso10G11180.0	VIT_05s0049g01310.t01	  2e-78
159-  9:	Pso10G11230.0	VIT_05s0049g01280.t01	      0
159- 10:	Pso10G11290.0	VIT_05s0049g01240.t01	      0
159- 11:	Pso10G11300.0	VIT_05s0049g01230.t01	  7e-42
159- 12:	Pso10G11310.0	VIT_05s0049g01220.t01	      0
159- 13:	Pso10G11390.0	VIT_05s0049g01180.t01	      0
159- 14:	Pso10G11450.0	VIT_05s0049g01160.t01	 1e-179
159- 15:	Pso10G11540.0	VIT_05s0049g01040.t01	      0
159- 16:	Pso10G11590.0	VIT_05s0049g00960.t01	      0
159- 17:	Pso10G11610.0	VIT_05s0049g00950.t01	 4e-149
159- 18:	Pso10G11620.0	VIT_05s0049g00890.t01	      0
## Alignment 160: score=576.0 e_value=1.1e-32 N=13 P. somniferum_chr10&VV_5 minus
160-  0:	Pso10G00330.0	VIT_05s0077g02010.t01	 9e-145
160-  1:	Pso10G00360.0	VIT_05s0077g02000.t01	  6e-62
160-  2:	Pso10G00370.0	VIT_05s0077g01990.t01	 9e-155
160-  3:	Pso10G00450.0	VIT_05s0077g01980.t01	  4e-43
160-  4:	Pso10G00510.0	VIT_05s0077g01970.t01	  2e-60
160-  5:	Pso10G00530.0	VIT_05s0077g01950.t01	      0
160-  6:	Pso10G00640.0	VIT_05s0077g01930.t01	      0
160-  7:	Pso10G00800.0	VIT_05s0077g01850.t01	  3e-08
160-  8:	Pso10G00940.0	VIT_05s0077g01830.t01	      0
160-  9:	Pso10G00990.0	VIT_05s0077g01820.t01	 2e-172
160- 10:	Pso10G01050.0	VIT_05s0077g01710.t01	      0
160- 11:	Pso10G01060.0	VIT_05s0077g01700.t01	  1e-62
160- 12:	Pso10G01110.0	VIT_05s0077g01620.t01	  1e-11
## Alignment 161: score=546.0 e_value=2.3e-27 N=12 P. somniferum_chr10&VV_5 minus
161-  0:	Pso10G09320.0	VIT_05s0020g04980.t01	      0
161-  1:	Pso10G09420.0	VIT_05s0020g04770.t01	      0
161-  2:	Pso10G09480.0	VIT_05s0020g04730.t01	 8e-102
161-  3:	Pso10G09540.0	VIT_05s0020g04690.t01	  2e-88
161-  4:	Pso10G09570.0	VIT_05s0020g04670.t01	  1e-09
161-  5:	Pso10G09600.0	VIT_05s0020g04640.t01	 5e-135
161-  6:	Pso10G09670.0	VIT_05s0020g04620.t01	 7e-128
161-  7:	Pso10G09700.0	VIT_05s0020g04600.t01	  4e-65
161-  8:	Pso10G09760.0	VIT_05s0020g04590.t01	      0
161-  9:	Pso10G09780.0	VIT_05s0020g04550.t01	  1e-22
161- 10:	Pso10G09810.0	VIT_05s0020g04540.t01	      0
161- 11:	Pso10G09820.0	VIT_05s0020g04510.t01	      0
## Alignment 162: score=447.0 e_value=4.7e-17 N=9 P. somniferum_chr10&VV_5 minus
162-  0:	Pso10G01210.0	VIT_05s0020g02700.t01	  2e-86
162-  1:	Pso10G01220.0	VIT_05s0020g02690.t01	  1e-27
162-  2:	Pso10G01230.0	VIT_05s0020g02680.t01	 2e-128
162-  3:	Pso10G01240.0	VIT_05s0020g02670.t01	  4e-73
162-  4:	Pso10G01250.0	VIT_05s0020g02660.t01	 4e-110
162-  5:	Pso10G01280.0	VIT_05s0020g02650.t01	      0
162-  6:	Pso10G01290.0	VIT_05s0020g02640.t01	  7e-63
162-  7:	Pso10G01300.0	VIT_05s0020g02630.t01	 8e-126
162-  8:	Pso10G01310.0	VIT_05s0020g02610.t01	      0
## Alignment 163: score=356.0 e_value=1.1e-15 N=8 P. somniferum_chr10&VV_5 minus
163-  0:	Pso10G01600.0	VIT_05s0020g02590.t01	  2e-85
163-  1:	Pso10G01660.0	VIT_05s0020g02580.t01	      0
163-  2:	Pso10G01750.0	VIT_05s0020g02530.t01	      0
163-  3:	Pso10G01900.0	VIT_05s0020g02490.t01	      0
163-  4:	Pso10G01910.0	VIT_05s0020g02470.t01	  2e-59
163-  5:	Pso10G01940.0	VIT_05s0020g02460.t01	 8e-173
163-  6:	Pso10G02080.0	VIT_05s0020g02430.t01	 1e-133
163-  7:	Pso10G02100.0	VIT_05s0020g02420.t01	 9e-115
## Alignment 164: score=279.0 e_value=1.4e-08 N=6 P. somniferum_chr10&VV_5 minus
164-  0:	Pso10G06210.0	VIT_05s0077g01880.t01	  3e-98
164-  1:	Pso10G06240.0	VIT_05s0077g01870.t01	 8e-130
164-  2:	Pso10G06310.0	VIT_05s0077g01830.t01	      0
164-  3:	Pso10G06360.0	VIT_05s0077g01800.t01	 2e-127
164-  4:	Pso10G06430.0	VIT_05s0077g01780.t01	  3e-15
164-  5:	Pso10G06450.0	VIT_05s0077g01740.t01	  6e-93
## Alignment 165: score=269.0 e_value=3e-09 N=6 P. somniferum_chr10&VV_5 minus
165-  0:	Pso10G11650.0	VIT_05s0049g00480.t01	 2e-115
165-  1:	Pso10G11690.0	VIT_05s0049g00470.t01	 5e-164
165-  2:	Pso10G11700.0	VIT_05s0049g00460.t01	  4e-77
165-  3:	Pso10G11720.0	VIT_05s0049g00440.t01	  2e-59
165-  4:	Pso10G11770.0	VIT_05s0049g00200.t01	  2e-64
165-  5:	Pso10G11840.0	VIT_05s0049g00140.t01	  5e-18
## Alignment 166: score=268.0 e_value=4.7e-11 N=6 P. somniferum_chr10&VV_5 minus
166-  0:	Pso10G08980.0	VIT_05s0020g02210.t01	  3e-79
166-  1:	Pso10G09180.0	VIT_05s0020g01980.t01	  2e-49
166-  2:	Pso10G09190.0	VIT_05s0020g01970.t01	  6e-87
166-  3:	Pso10G09210.0	VIT_05s0020g01960.t01	      0
166-  4:	Pso10G09220.0	VIT_05s0020g01930.t01	      0
166-  5:	Pso10G09230.0	VIT_05s0020g01820.t01	  4e-36
## Alignment 167: score=250.0 e_value=8.2e-10 N=6 P. somniferum_chr10&VV_5 minus
167-  0:	Pso10G07520.0	VIT_05s0020g01890.t01	      0
167-  1:	Pso10G07660.0	VIT_05s0020g01780.t01	      0
167-  2:	Pso10G07670.0	VIT_05s0020g01770.t01	      0
167-  3:	Pso10G07730.0	VIT_05s0020g01710.t01	      0
167-  4:	Pso10G07840.0	VIT_05s0020g01570.t01	 6e-141
167-  5:	Pso10G07940.0	VIT_05s0020g01360.t01	 6e-171
## Alignment 168: score=729.0 e_value=2.6e-42 N=16 P. somniferum_chr10&VV_7 plus
168-  0:	Pso10G08090.0	VIT_07s0151g00870.t01	      0
168-  1:	Pso10G08100.0	VIT_07s0151g00900.t01	  1e-80
168-  2:	Pso10G08170.0	VIT_07s0151g00910.t01	  6e-89
168-  3:	Pso10G08180.0	VIT_07s0151g00930.t01	 5e-156
168-  4:	Pso10G08230.0	VIT_07s0151g01030.t01	 2e-113
168-  5:	Pso10G08240.0	VIT_07s0151g01040.t01	  4e-70
168-  6:	Pso10G08290.0	VIT_07s0151g01080.t01	 2e-110
168-  7:	Pso10G08300.0	VIT_07s0151g01110.t01	 4e-109
168-  8:	Pso10G08310.0	VIT_07s0151g01130.t01	      0
168-  9:	Pso10G08370.0	VIT_07s0104g00020.t01	      0
168- 10:	Pso10G08470.0	VIT_07s0104g00060.t01	      0
168- 11:	Pso10G08530.0	VIT_07s0104g00100.t01	 7e-157
168- 12:	Pso10G08540.0	VIT_07s0104g00120.t01	      0
168- 13:	Pso10G08600.0	VIT_07s0104g00180.t01	 3e-156
168- 14:	Pso10G08640.0	VIT_07s0104g00270.t01	 2e-118
168- 15:	Pso10G08870.0	VIT_07s0104g00410.t01	 1e-123
## Alignment 169: score=467.0 e_value=1.7e-19 N=10 P. somniferum_chr10&VV_7 plus
169-  0:	Pso10G01250.0	VIT_07s0104g00260.t01	 6e-102
169-  1:	Pso10G01300.0	VIT_07s0104g00270.t01	 5e-127
169-  2:	Pso10G01310.0	VIT_07s0104g00300.t01	      0
169-  3:	Pso10G01340.0	VIT_07s0104g00310.t01	 2e-101
169-  4:	Pso10G01350.0	VIT_07s0104g00320.t01	  7e-75
169-  5:	Pso10G01360.0	VIT_07s0104g00340.t01	 1e-147
169-  6:	Pso10G01470.0	VIT_07s0104g00350.t01	 5e-103
169-  7:	Pso10G01480.0	VIT_07s0104g00360.t01	      0
169-  8:	Pso10G01630.0	VIT_07s0104g00380.t01	 1e-120
169-  9:	Pso10G01650.0	VIT_07s0104g00390.t01	      0
## Alignment 170: score=379.0 e_value=6.2e-21 N=9 P. somniferum_chr10&VV_7 plus
170-  0:	Pso10G07540.0	VIT_07s0104g01340.t01	  2e-97
170-  1:	Pso10G07770.0	VIT_07s0104g01390.t01	  4e-49
170-  2:	Pso10G07800.0	VIT_07s0104g01400.t01	  8e-44
170-  3:	Pso10G07860.0	VIT_07s0104g01590.t01	      0
170-  4:	Pso10G07890.0	VIT_07s0104g01640.t01	  3e-68
170-  5:	Pso10G07900.0	VIT_07s0104g01650.t01	  2e-56
170-  6:	Pso10G08020.0	VIT_07s0104g01780.t01	 5e-177
170-  7:	Pso10G08030.0	VIT_07s0104g01800.t01	 8e-118
170-  8:	Pso10G08070.0	VIT_07s0005g00110.t01	  5e-34
## Alignment 171: score=343.0 e_value=1.2e-16 N=8 P. somniferum_chr10&VV_7 plus
171-  0:	Pso10G08690.0	VIT_07s0104g00730.t01	  1e-91
171-  1:	Pso10G08940.0	VIT_07s0104g00950.t01	      0
171-  2:	Pso10G09080.0	VIT_07s0104g01150.t01	      0
171-  3:	Pso10G09090.0	VIT_07s0104g01160.t01	  2e-75
171-  4:	Pso10G09130.0	VIT_07s0104g01220.t01	  2e-55
171-  5:	Pso10G09210.0	VIT_07s0104g01280.t01	      0
171-  6:	Pso10G09220.0	VIT_07s0104g01290.t01	      0
171-  7:	Pso10G09230.0	VIT_07s0104g01350.t01	  2e-32
## Alignment 172: score=325.0 e_value=9.1e-17 N=8 P. somniferum_chr10&VV_7 plus
172-  0:	Pso10G00310.0	VIT_07s0005g00600.t01	  1e-16
172-  1:	Pso10G00360.0	VIT_07s0005g00700.t01	 2e-142
172-  2:	Pso10G00510.0	VIT_07s0005g00710.t01	  3e-42
172-  3:	Pso10G00540.0	VIT_07s0005g00720.t01	      0
172-  4:	Pso10G00630.0	VIT_07s0005g00730.t01	      0
172-  5:	Pso10G00640.0	VIT_07s0005g00750.t01	      0
172-  6:	Pso10G00890.0	VIT_07s0005g00820.t01	  5e-65
172-  7:	Pso10G01070.0	VIT_07s0005g00930.t01	  3e-34
## Alignment 173: score=923.0 e_value=5.4e-56 N=20 P. somniferum_chr10&VV_7 minus
173-  0:	Pso10G06450.0	VIT_07s0005g00890.t01	      0
173-  1:	Pso10G06550.0	VIT_07s0005g00740.t01	      0
173-  2:	Pso10G06590.0	VIT_07s0005g00690.t01	 4e-118
173-  3:	Pso10G06640.0	VIT_07s0005g00680.t01	      0
173-  4:	Pso10G06670.0	VIT_07s0005g00650.t01	 1e-120
173-  5:	Pso10G06750.0	VIT_07s0005g00590.t01	  4e-95
173-  6:	Pso10G06760.0	VIT_07s0005g00560.t01	  5e-65
173-  7:	Pso10G06780.0	VIT_07s0005g00490.t01	      0
173-  8:	Pso10G06790.0	VIT_07s0005g00470.t01	 2e-175
173-  9:	Pso10G06800.0	VIT_07s0005g00460.t01	  2e-36
173- 10:	Pso10G06850.0	VIT_07s0005g00450.t01	  3e-63
173- 11:	Pso10G06890.0	VIT_07s0005g00420.t01	 5e-111
173- 12:	Pso10G06950.0	VIT_07s0005g00290.t01	  3e-76
173- 13:	Pso10G06970.0	VIT_07s0005g00270.t01	  1e-88
173- 14:	Pso10G07030.0	VIT_07s0005g00220.t01	 1e-152
173- 15:	Pso10G07060.0	VIT_07s0005g00210.t01	  2e-47
173- 16:	Pso10G07070.0	VIT_07s0005g00200.t01	      0
173- 17:	Pso10G07120.0	VIT_07s0005g00170.t01	 4e-104
173- 18:	Pso10G07140.0	VIT_07s0005g00150.t01	      0
173- 19:	Pso10G07210.0	VIT_07s0005g00100.t01	      0
## Alignment 174: score=817.0 e_value=3e-52 N=18 P. somniferum_chr10&VV_7 minus
174-  0:	Pso10G10930.0	VIT_07s0005g03830.t01	      0
174-  1:	Pso10G10980.0	VIT_07s0005g03790.t01	      0
174-  2:	Pso10G10990.0	VIT_07s0005g03780.t01	      0
174-  3:	Pso10G11140.0	VIT_07s0005g03760.t01	  9e-90
174-  4:	Pso10G11160.0	VIT_07s0005g03750.t01	 7e-147
174-  5:	Pso10G11270.0	VIT_07s0005g03730.t01	      0
174-  6:	Pso10G11290.0	VIT_07s0005g03710.t01	      0
174-  7:	Pso10G11310.0	VIT_07s0005g03690.t01	      0
174-  8:	Pso10G11350.0	VIT_07s0005g03640.t01	      0
174-  9:	Pso10G11390.0	VIT_07s0005g03630.t01	      0
174- 10:	Pso10G11420.0	VIT_07s0005g03570.t01	      0
174- 11:	Pso10G11460.0	VIT_07s0005g03510.t01	 4e-110
174- 12:	Pso10G11470.0	VIT_07s0005g03500.t01	 1e-105
174- 13:	Pso10G11490.0	VIT_07s0005g03440.t01	      0
174- 14:	Pso10G11500.0	VIT_07s0005g03430.t01	 6e-133
174- 15:	Pso10G11530.0	VIT_07s0005g03350.t01	      0
174- 16:	Pso10G11650.0	VIT_07s0005g03120.t01	  4e-69
174- 17:	Pso10G11730.0	VIT_07s0005g03070.t01	  3e-78
## Alignment 175: score=709.0 e_value=1e-40 N=15 P. somniferum_chr10&VV_7 minus
175-  0:	Pso10G09390.0	VIT_07s0141g00690.t01	  2e-42
175-  1:	Pso10G09400.0	VIT_07s0141g00680.t01	 3e-125
175-  2:	Pso10G09480.0	VIT_07s0141g00610.t01	 2e-137
175-  3:	Pso10G09500.0	VIT_07s0141g00570.t01	  1e-41
175-  4:	Pso10G09520.0	VIT_07s0141g00330.t01	      0
175-  5:	Pso10G09530.0	VIT_07s0141g00310.t01	 2e-133
175-  6:	Pso10G09540.0	VIT_07s0141g00290.t01	  3e-85
175-  7:	Pso10G09570.0	VIT_07s0141g00270.t01	  7e-79
175-  8:	Pso10G09660.0	VIT_07s0141g00240.t01	 2e-162
175-  9:	Pso10G09670.0	VIT_07s0141g00220.t01	 2e-109
175- 10:	Pso10G09720.0	VIT_07s0141g00210.t01	 8e-158
175- 11:	Pso10G09750.0	VIT_07s0141g00170.t01	  4e-84
175- 12:	Pso10G09770.0	VIT_07s0141g00140.t01	      0
175- 13:	Pso10G09800.0	VIT_07s0141g00110.t01	      0
175- 14:	Pso10G09810.0	VIT_07s0141g00030.t01	 3e-166
## Alignment 176: score=470.0 e_value=2.6e-23 N=10 P. somniferum_chr10&VV_7 minus
176-  0:	Pso10G07250.0	VIT_07s0151g00840.t01	  3e-91
176-  1:	Pso10G07270.0	VIT_07s0151g00830.t01	  1e-49
176-  2:	Pso10G07370.0	VIT_07s0151g00800.t01	  8e-66
176-  3:	Pso10G07390.0	VIT_07s0151g00790.t01	 2e-120
176-  4:	Pso10G07400.0	VIT_07s0151g00740.t01	  3e-42
176-  5:	Pso10G07410.0	VIT_07s0151g00700.t01	  2e-32
176-  6:	Pso10G07470.0	VIT_07s0151g00670.t01	  2e-07
176-  7:	Pso10G07480.0	VIT_07s0151g00630.t01	 7e-120
176-  8:	Pso10G07510.0	VIT_07s0151g00590.t01	      0
176-  9:	Pso10G07580.0	VIT_07s0151g00500.t01	      0
## Alignment 177: score=448.0 e_value=3e-21 N=10 P. somniferum_chr10&VV_7 minus
177-  0:	Pso10G08650.0	VIT_07s0104g00790.t01	      0
177-  1:	Pso10G08680.0	VIT_07s0104g00760.t01	      0
177-  2:	Pso10G08740.0	VIT_07s0104g00680.t01	      0
177-  3:	Pso10G08790.0	VIT_07s0104g00670.t01	 2e-117
177-  4:	Pso10G08820.0	VIT_07s0104g00610.t01	      0
177-  5:	Pso10G08830.0	VIT_07s0104g00600.t01	      0
177-  6:	Pso10G08850.0	VIT_07s0104g00590.t01	 2e-151
177-  7:	Pso10G08860.0	VIT_07s0104g00560.t01	  2e-62
177-  8:	Pso10G08880.0	VIT_07s0104g00300.t01	      0
177-  9:	Pso10G08890.0	VIT_07s0104g00200.t01	 1e-111
## Alignment 178: score=302.0 e_value=1.4e-13 N=7 P. somniferum_chr10&VV_9 plus
178-  0:	Pso10G35140.0	VIT_09s0002g00960.t01	      0
178-  1:	Pso10G35270.0	VIT_09s0002g01000.t01	  7e-40
178-  2:	Pso10G35280.0	VIT_09s0002g01010.t01	      0
178-  3:	Pso10G35380.0	VIT_09s0002g01020.t01	      0
178-  4:	Pso10G35570.0	VIT_09s0002g01050.t01	  1e-62
178-  5:	Pso10G35580.0	VIT_09s0002g01120.t01	      0
178-  6:	Pso10G35610.0	VIT_09s0002g01170.t01	  1e-63
## Alignment 179: score=257.0 e_value=1.3e-09 N=6 P. somniferum_chr10&VV_9 plus
179-  0:	Pso10G25230.0	VIT_09s0002g03550.t01	      0
179-  1:	Pso10G25260.0	VIT_09s0002g03680.t01	      0
179-  2:	Pso10G25480.0	VIT_09s0002g03690.t01	  2e-51
179-  3:	Pso10G25520.0	VIT_09s0002g03740.t01	      0
179-  4:	Pso10G25570.0	VIT_09s0002g03750.t01	 2e-102
179-  5:	Pso10G25600.0	VIT_09s0002g03760.t01	  9e-11
## Alignment 180: score=413.0 e_value=1.3e-19 N=10 P. somniferum_chr10&VV_9 minus
180-  0:	Pso10G26440.0	VIT_09s0002g03620.t01	      0
180-  1:	Pso10G26510.0	VIT_09s0002g03540.t01	  5e-93
180-  2:	Pso10G26570.0	VIT_09s0002g03520.t01	  8e-56
180-  3:	Pso10G26580.0	VIT_09s0002g03480.t01	  5e-19
180-  4:	Pso10G26810.0	VIT_09s0002g03410.t01	  7e-76
180-  5:	Pso10G26980.0	VIT_09s0002g03390.t01	      0
180-  6:	Pso10G27030.0	VIT_09s0002g03340.t01	  3e-34
180-  7:	Pso10G27120.0	VIT_09s0002g03250.t01	  2e-77
180-  8:	Pso10G27280.0	VIT_09s0002g03210.t01	      0
180-  9:	Pso10G27360.0	VIT_09s0002g03200.t01	      0
## Alignment 181: score=320.0 e_value=6.7e-14 N=7 P. somniferum_chr10&VV_9 minus
181-  0:	Pso10G35590.0	VIT_09s0002g01060.t01	  2e-20
181-  1:	Pso10G35620.0	VIT_09s0002g00940.t01	  6e-63
181-  2:	Pso10G35640.0	VIT_09s0002g00920.t01	      0
181-  3:	Pso10G35660.0	VIT_09s0002g00910.t01	      0
181-  4:	Pso10G35670.0	VIT_09s0002g00900.t01	      0
181-  5:	Pso10G35700.0	VIT_09s0002g00890.t01	  2e-29
181-  6:	Pso10G35860.0	VIT_09s0002g00740.t01	 6e-126
## Alignment 182: score=278.0 e_value=2.7e-12 N=7 P. somniferum_chr10&VV_9 minus
182-  0:	Pso10G23600.0	VIT_09s0002g04460.t01	 6e-115
182-  1:	Pso10G23690.0	VIT_09s0002g04380.t01	      0
182-  2:	Pso10G23750.0	VIT_09s0002g04170.t01	 1e-178
182-  3:	Pso10G23780.0	VIT_09s0002g04160.t01	  2e-50
182-  4:	Pso10G23980.0	VIT_09s0002g04020.t01	 4e-131
182-  5:	Pso10G24050.0	VIT_09s0002g03980.t01	 7e-178
182-  6:	Pso10G24250.0	VIT_09s0002g03940.t01	  2e-54
## Alignment 183: score=2726.0 e_value=2.2e-239 N=60 P. somniferum_chr11&VV_13 plus
183-  0:	Pso11G13990.0	VIT_13s0067g00240.t01	 5e-127
183-  1:	Pso11G14000.0	VIT_13s0067g00270.t01	      0
183-  2:	Pso11G14010.0	VIT_13s0067g00280.t01	 5e-167
183-  3:	Pso11G14020.0	VIT_13s0067g00330.t01	      0
183-  4:	Pso11G14030.0	VIT_13s0067g00390.t01	      0
183-  5:	Pso11G14050.0	VIT_13s0067g00400.t01	      0
183-  6:	Pso11G14160.0	VIT_13s0067g00450.t01	  1e-82
183-  7:	Pso11G14200.0	VIT_13s0067g00570.t01	  6e-60
183-  8:	Pso11G14210.0	VIT_13s0067g00610.t01	  4e-66
183-  9:	Pso11G14270.0	VIT_13s0067g00640.t01	  5e-59
183- 10:	Pso11G14280.0	VIT_13s0067g00660.t01	 1e-151
183- 11:	Pso11G14370.0	VIT_13s0067g00700.t01	  1e-61
183- 12:	Pso11G14380.0	VIT_13s0067g00720.t01	      0
183- 13:	Pso11G14420.0	VIT_13s0067g00870.t01	 1e-117
183- 14:	Pso11G14450.0	VIT_13s0067g00890.t01	      0
183- 15:	Pso11G14500.0	VIT_13s0067g00930.t01	      0
183- 16:	Pso11G14530.0	VIT_13s0067g00940.t01	 2e-131
183- 17:	Pso11G14590.0	VIT_13s0067g01020.t01	      0
183- 18:	Pso11G14610.0	VIT_13s0067g01120.t01	      0
183- 19:	Pso11G14630.0	VIT_13s0067g01130.t01	  4e-83
183- 20:	Pso11G14700.0	VIT_13s0067g01180.t01	      0
183- 21:	Pso11G14740.0	VIT_13s0067g01270.t01	 3e-130
183- 22:	Pso11G14840.0	VIT_13s0067g01360.t01	  9e-69
183- 23:	Pso11G14960.0	VIT_13s0067g01500.t01	  1e-71
183- 24:	Pso11G14980.0	VIT_13s0067g01510.t01	      0
183- 25:	Pso11G15000.0	VIT_13s0067g01540.t01	  1e-70
183- 26:	Pso11G15010.0	VIT_13s0067g01550.t01	 8e-162
183- 27:	Pso11G15120.0	VIT_13s0067g01760.t01	      0
183- 28:	Pso11G15200.0	VIT_13s0067g01780.t01	      0
183- 29:	Pso11G15220.0	VIT_13s0067g01840.t01	 8e-120
183- 30:	Pso11G15270.0	VIT_13s0067g01910.t01	 1e-127
183- 31:	Pso11G15370.0	VIT_13s0067g01930.t01	      0
183- 32:	Pso11G15380.0	VIT_13s0067g01940.t01	  1e-96
183- 33:	Pso11G15510.0	VIT_13s0067g01990.t01	      0
183- 34:	Pso11G15590.0	VIT_13s0067g02030.t01	      0
183- 35:	Pso11G15620.0	VIT_13s0067g02050.t01	      0
183- 36:	Pso11G15640.0	VIT_13s0067g02060.t01	 2e-110
183- 37:	Pso11G15700.0	VIT_13s0067g02090.t01	      0
183- 38:	Pso11G15710.0	VIT_13s0067g02120.t01	 5e-129
183- 39:	Pso11G15790.0	VIT_13s0067g02140.t01	  2e-20
183- 40:	Pso11G15920.0	VIT_13s0067g02210.t01	  7e-88
183- 41:	Pso11G16010.0	VIT_13s0067g02290.t01	  3e-63
183- 42:	Pso11G16270.0	VIT_13s0067g02360.t01	 2e-175
183- 43:	Pso11G16290.0	VIT_13s0067g02380.t01	  2e-93
183- 44:	Pso11G16320.0	VIT_13s0067g02390.t01	  3e-11
183- 45:	Pso11G16330.0	VIT_13s0067g02400.t01	  1e-92
183- 46:	Pso11G16340.0	VIT_13s0067g02450.t01	      0
183- 47:	Pso11G16350.0	VIT_13s0067g02480.t01	      0
183- 48:	Pso11G16410.0	VIT_13s0067g02500.t01	      0
183- 49:	Pso11G16480.0	VIT_13s0067g02530.t01	      0
183- 50:	Pso11G16530.0	VIT_13s0067g02560.t01	  1e-73
183- 51:	Pso11G16600.0	VIT_13s0067g02650.t01	 2e-110
183- 52:	Pso11G16670.0	VIT_13s0067g02880.t01	  3e-58
183- 53:	Pso11G16680.0	VIT_13s0067g02900.t01	 1e-151
183- 54:	Pso11G16740.0	VIT_13s0067g03020.t01	 3e-108
183- 55:	Pso11G16750.0	VIT_13s0067g03030.t01	 2e-120
183- 56:	Pso11G16770.0	VIT_13s0067g03060.t01	 6e-150
183- 57:	Pso11G16870.0	VIT_13s0067g03140.t01	  1e-34
183- 58:	Pso11G16910.0	VIT_13s0067g03170.t01	 9e-148
183- 59:	Pso11G16940.0	VIT_13s0067g03260.t01	  3e-61
## Alignment 184: score=1328.0 e_value=1.4e-105 N=30 P. somniferum_chr11&VV_13 plus
184-  0:	Pso11G21710.0	VIT_13s0064g00380.t01	      0
184-  1:	Pso11G21860.0	VIT_13s0064g00570.t01	      0
184-  2:	Pso11G21870.0	VIT_13s0064g00590.t01	      0
184-  3:	Pso11G21890.0	VIT_13s0064g00630.t01	      0
184-  4:	Pso11G21900.0	VIT_13s0064g00650.t01	      0
184-  5:	Pso11G22080.0	VIT_13s0064g00900.t01	  8e-77
184-  6:	Pso11G22130.0	VIT_13s0064g00930.t01	      0
184-  7:	Pso11G22310.0	VIT_13s0064g01030.t01	  6e-95
184-  8:	Pso11G22360.0	VIT_13s0064g01050.t01	      0
184-  9:	Pso11G22410.0	VIT_13s0064g01190.t01	      0
184- 10:	Pso11G22480.0	VIT_13s0064g01240.t01	  1e-62
184- 11:	Pso11G22550.0	VIT_13s0064g01260.t01	 6e-163
184- 12:	Pso11G22580.0	VIT_13s0064g01270.t01	 3e-124
184- 13:	Pso11G22590.0	VIT_13s0064g01280.t01	      0
184- 14:	Pso11G22600.0	VIT_13s0064g01290.t01	  3e-84
184- 15:	Pso11G22650.0	VIT_13s0064g01300.t01	 2e-142
184- 16:	Pso11G22690.0	VIT_13s0064g01330.t01	      0
184- 17:	Pso11G22740.0	VIT_13s0064g01350.t01	      0
184- 18:	Pso11G22750.0	VIT_13s0064g01360.t01	      0
184- 19:	Pso11G22780.0	VIT_13s0064g01380.t01	      0
184- 20:	Pso11G22790.0	VIT_13s0064g01390.t01	 2e-117
184- 21:	Pso11G22840.0	VIT_13s0064g01400.t01	      0
184- 22:	Pso11G22870.0	VIT_13s0064g01430.t01	  4e-99
184- 23:	Pso11G22890.0	VIT_13s0064g01440.t01	 1e-130
184- 24:	Pso11G22900.0	VIT_13s0064g01450.t01	  4e-64
184- 25:	Pso11G22940.0	VIT_13s0064g01600.t01	  3e-69
184- 26:	Pso11G23030.0	VIT_13s0064g01820.t01	  1e-14
184- 27:	Pso11G23200.0	VIT_13s0156g00170.t01	      0
184- 28:	Pso11G23210.0	VIT_13s0156g00180.t01	      0
184- 29:	Pso11G23250.0	VIT_13s0156g00200.t01	  9e-50
## Alignment 185: score=1088.0 e_value=9.9e-80 N=25 P. somniferum_chr11&VV_13 plus
185-  0:	Pso11G35690.0	VIT_13s0067g00140.t01	  4e-54
185-  1:	Pso11G35810.0	VIT_13s0067g00220.t01	 5e-176
185-  2:	Pso11G36030.0	VIT_13s0067g00330.t01	      0
185-  3:	Pso11G36120.0	VIT_13s0067g00550.t01	 2e-127
185-  4:	Pso11G36150.0	VIT_13s0067g00570.t01	 2e-153
185-  5:	Pso11G36230.0	VIT_13s0067g00600.t01	      0
185-  6:	Pso11G36350.0	VIT_13s0067g00610.t01	  4e-55
185-  7:	Pso11G36370.0	VIT_13s0067g00660.t01	 5e-136
185-  8:	Pso11G36420.0	VIT_13s0067g00670.t01	      0
185-  9:	Pso11G36500.0	VIT_13s0067g00700.t01	  3e-55
185- 10:	Pso11G36510.0	VIT_13s0067g00730.t01	 2e-113
185- 11:	Pso11G36740.0	VIT_13s0067g00890.t01	      0
185- 12:	Pso11G36750.0	VIT_13s0067g00920.t01	      0
185- 13:	Pso11G36760.0	VIT_13s0067g00930.t01	      0
185- 14:	Pso11G36810.0	VIT_13s0067g00940.t01	 3e-126
185- 15:	Pso11G36820.0	VIT_13s0067g00960.t01	      0
185- 16:	Pso11G36860.0	VIT_13s0067g00990.t01	      0
185- 17:	Pso11G36880.0	VIT_13s0067g01000.t01	 1e-131
185- 18:	Pso11G36910.0	VIT_13s0067g01020.t01	      0
185- 19:	Pso11G36990.0	VIT_13s0067g01070.t01	      0
185- 20:	Pso11G37030.0	VIT_13s0067g01110.t01	 6e-116
185- 21:	Pso11G37040.0	VIT_13s0067g01120.t01	      0
185- 22:	Pso11G37050.0	VIT_13s0067g01150.t01	 7e-125
185- 23:	Pso11G37280.0	VIT_13s0067g01240.t01	  2e-47
185- 24:	Pso11G37510.0	VIT_13s0067g01360.t01	  1e-71
## Alignment 186: score=1083.0 e_value=2e-72 N=24 P. somniferum_chr11&VV_13 plus
186-  0:	Pso11G09160.0	VIT_13s0019g04050.t01	 2e-158
186-  1:	Pso11G09170.0	VIT_13s0019g04060.t01	      0
186-  2:	Pso11G09240.0	VIT_13s0019g04080.t01	  2e-35
186-  3:	Pso11G09260.0	VIT_13s0019g04100.t01	 9e-115
186-  4:	Pso11G09420.0	VIT_13s0019g04120.t01	 2e-142
186-  5:	Pso11G09470.0	VIT_13s0019g04140.t01	 2e-152
186-  6:	Pso11G09490.0	VIT_13s0019g04150.t01	      0
186-  7:	Pso11G09540.0	VIT_13s0019g04200.t01	      0
186-  8:	Pso11G09580.0	VIT_13s0019g04220.t01	      0
186-  9:	Pso11G09620.0	VIT_13s0019g04230.t01	  4e-48
186- 10:	Pso11G09690.0	VIT_13s0019g04240.t01	      0
186- 11:	Pso11G09720.0	VIT_13s0019g04260.t01	 8e-176
186- 12:	Pso11G09830.0	VIT_13s0019g04270.t01	  3e-06
186- 13:	Pso11G09850.0	VIT_13s0019g04280.t01	 1e-175
186- 14:	Pso11G09870.0	VIT_13s0019g04300.t01	 5e-104
186- 15:	Pso11G09940.0	VIT_13s0019g04310.t01	 1e-149
186- 16:	Pso11G09970.0	VIT_13s0019g04320.t01	      0
186- 17:	Pso11G10000.0	VIT_13s0019g04340.t01	  5e-25
186- 18:	Pso11G10090.0	VIT_13s0019g04380.t01	      0
186- 19:	Pso11G10210.0	VIT_13s0019g04390.t01	  3e-67
186- 20:	Pso11G10330.0	VIT_13s0019g04420.t01	      0
186- 21:	Pso11G10420.0	VIT_13s0019g04440.t01	      0
186- 22:	Pso11G10440.0	VIT_13s0019g04460.t01	      0
186- 23:	Pso11G10560.0	VIT_13s0019g04550.t01	 1e-147
## Alignment 187: score=747.0 e_value=5.9e-49 N=17 P. somniferum_chr11&VV_13 plus
187-  0:	Pso11G07770.0	VIT_13s0019g03480.t01	 1e-161
187-  1:	Pso11G07850.0	VIT_13s0019g03550.t01	 2e-113
187-  2:	Pso11G07890.0	VIT_13s0019g03560.t01	      0
187-  3:	Pso11G07900.0	VIT_13s0019g03570.t01	 5e-145
187-  4:	Pso11G08100.0	VIT_13s0019g03600.t01	  2e-91
187-  5:	Pso11G08170.0	VIT_13s0019g03610.t01	  3e-95
187-  6:	Pso11G08240.0	VIT_13s0019g03620.t01	 3e-145
187-  7:	Pso11G08350.0	VIT_13s0019g03630.t01	  5e-48
187-  8:	Pso11G08380.0	VIT_13s0019g03640.t01	  3e-95
187-  9:	Pso11G08460.0	VIT_13s0019g03700.t01	  5e-67
187- 10:	Pso11G08520.0	VIT_13s0019g03860.t01	 2e-107
187- 11:	Pso11G08550.0	VIT_13s0019g03870.t01	 7e-150
187- 12:	Pso11G08630.0	VIT_13s0019g03880.t01	  6e-62
187- 13:	Pso11G08700.0	VIT_13s0019g03940.t01	 6e-117
187- 14:	Pso11G08830.0	VIT_13s0019g03960.t01	 2e-118
187- 15:	Pso11G08870.0	VIT_13s0019g03990.t01	 5e-154
187- 16:	Pso11G08890.0	VIT_13s0019g04000.t01	 3e-141
## Alignment 188: score=686.0 e_value=7.3e-40 N=15 P. somniferum_chr11&VV_13 plus
188-  0:	Pso11G34480.0	VIT_13s0019g02250.t01	      0
188-  1:	Pso11G34490.0	VIT_13s0019g02260.t01	      0
188-  2:	Pso11G34530.0	VIT_13s0019g02340.t01	  2e-62
188-  3:	Pso11G34550.0	VIT_13s0019g02360.t01	      0
188-  4:	Pso11G34580.0	VIT_13s0019g02390.t01	      0
188-  5:	Pso11G34600.0	VIT_13s0019g02400.t01	 7e-111
188-  6:	Pso11G34650.0	VIT_13s0019g02440.t01	 3e-168
188-  7:	Pso11G34670.0	VIT_13s0019g02460.t01	      0
188-  8:	Pso11G34680.0	VIT_13s0019g02470.t01	 3e-132
188-  9:	Pso11G34690.0	VIT_13s0019g02650.t01	  5e-75
188- 10:	Pso11G34740.0	VIT_13s0019g02680.t01	  2e-07
188- 11:	Pso11G34750.0	VIT_13s0019g02690.t01	  4e-47
188- 12:	Pso11G34780.0	VIT_13s0019g02720.t01	 4e-124
188- 13:	Pso11G34800.0	VIT_13s0019g02730.t01	 7e-100
188- 14:	Pso11G35060.0	VIT_13s0019g02740.t01	  3e-66
## Alignment 189: score=654.0 e_value=2.4e-42 N=15 P. somniferum_chr11&VV_13 plus
189-  0:	Pso11G34870.0	VIT_13s0019g03180.t01	      0
189-  1:	Pso11G34960.0	VIT_13s0019g03190.t01	  1e-72
189-  2:	Pso11G34970.0	VIT_13s0019g03200.t01	 2e-126
189-  3:	Pso11G35050.0	VIT_13s0019g03210.t01	  3e-94
189-  4:	Pso11G35100.0	VIT_13s0019g03220.t01	      0
189-  5:	Pso11G35110.0	VIT_13s0019g03230.t01	  6e-33
189-  6:	Pso11G35120.0	VIT_13s0019g03240.t01	 2e-153
189-  7:	Pso11G35160.0	VIT_13s0019g03250.t01	 3e-151
189-  8:	Pso11G35290.0	VIT_13s0019g03270.t01	      0
189-  9:	Pso11G35320.0	VIT_13s0019g03280.t01	 4e-104
189- 10:	Pso11G35340.0	VIT_13s0019g03290.t01	      0
189- 11:	Pso11G35580.0	VIT_13s0019g03320.t01	  1e-90
189- 12:	Pso11G35700.0	VIT_13s0019g03370.t01	  1e-98
189- 13:	Pso11G35720.0	VIT_13s0019g03380.t01	      0
189- 14:	Pso11G35970.0	VIT_13s0019g03430.t01	      0
## Alignment 190: score=433.0 e_value=2.4e-19 N=9 P. somniferum_chr11&VV_13 plus
190-  0:	Pso11G27870.0	VIT_13s0019g04880.t01	  2e-51
190-  1:	Pso11G27880.0	VIT_13s0019g04890.t01	  4e-30
190-  2:	Pso11G27900.0	VIT_13s0019g04900.t01	 2e-175
190-  3:	Pso11G27930.0	VIT_13s0019g04920.t01	      0
190-  4:	Pso11G27950.0	VIT_13s0019g04970.t01	      0
190-  5:	Pso11G27960.0	VIT_13s0019g04980.t01	      0
190-  6:	Pso11G27990.0	VIT_13s0019g05090.t01	      0
190-  7:	Pso11G28020.0	VIT_13s0019g05120.t01	      0
190-  8:	Pso11G28050.0	VIT_13s0019g05130.t01	      0
## Alignment 191: score=363.0 e_value=6.7e-18 N=9 P. somniferum_chr11&VV_13 plus
191-  0:	Pso11G31210.0	VIT_13s0019g00430.t01	 1e-108
191-  1:	Pso11G31450.0	VIT_13s0019g00610.t01	      0
191-  2:	Pso11G31480.0	VIT_13s0019g00640.t01	  6e-54
191-  3:	Pso11G31510.0	VIT_13s0019g00810.t01	  1e-82
191-  4:	Pso11G31620.0	VIT_13s0019g00910.t01	 4e-107
191-  5:	Pso11G31660.0	VIT_13s0019g00940.t01	      0
191-  6:	Pso11G31670.0	VIT_13s0019g01000.t01	  3e-18
191-  7:	Pso11G31810.0	VIT_13s0019g01240.t01	      0
191-  8:	Pso11G32060.0	VIT_13s0019g01530.t01	      0
## Alignment 192: score=341.0 e_value=1e-16 N=8 P. somniferum_chr11&VV_13 plus
192-  0:	Pso11G32720.0	VIT_13s0106g00490.t01	      0
192-  1:	Pso11G32740.0	VIT_13s0106g00610.t01	      0
192-  2:	Pso11G32790.0	VIT_13s0106g00640.t01	      0
192-  3:	Pso11G32800.0	VIT_13s0106g00690.t01	  1e-18
192-  4:	Pso11G32820.0	VIT_13s0106g00780.t01	      0
192-  5:	Pso11G32880.0	VIT_13s0106g00790.t01	      0
192-  6:	Pso11G33040.0	VIT_13s0147g00110.t01	  1e-68
192-  7:	Pso11G33200.0	VIT_13s0101g00100.t01	 2e-118
## Alignment 193: score=315.0 e_value=3.4e-13 N=7 P. somniferum_chr11&VV_13 plus
193-  0:	Pso11G33480.0	VIT_13s0073g00050.t01	      0
193-  1:	Pso11G33560.0	VIT_13s0073g00120.t01	  3e-75
193-  2:	Pso11G33570.0	VIT_13s0073g00130.t01	      0
193-  3:	Pso11G33750.0	VIT_13s0073g00150.t01	      0
193-  4:	Pso11G33760.0	VIT_13s0073g00160.t01	  2e-36
193-  5:	Pso11G33790.0	VIT_13s0073g00170.t01	      0
193-  6:	Pso11G33890.0	VIT_13s0073g00310.t01	 2e-169
## Alignment 194: score=293.0 e_value=2.6e-15 N=8 P. somniferum_chr11&VV_13 plus
194-  0:	Pso11G30000.0	VIT_13s0067g03340.t01	  2e-11
194-  1:	Pso11G30150.0	VIT_13s0067g03360.t01	 7e-130
194-  2:	Pso11G30390.0	VIT_13s0067g03440.t01	 6e-101
194-  3:	Pso11G30570.0	VIT_13s0067g03560.t01	      0
194-  4:	Pso11G30670.0	VIT_13s0019g00070.t01	      0
194-  5:	Pso11G30730.0	VIT_13s0019g00260.t01	  2e-46
194-  6:	Pso11G30760.0	VIT_13s0019g00330.t01	 6e-148
194-  7:	Pso11G30920.0	VIT_13s0019g00550.t01	  1e-80
## Alignment 195: score=284.0 e_value=9.2e-11 N=6 P. somniferum_chr11&VV_13 plus
195-  0:	Pso11G29680.0	VIT_13s0019g03980.t01	 7e-109
195-  1:	Pso11G29740.0	VIT_13s0019g04030.t01	      0
195-  2:	Pso11G29750.0	VIT_13s0019g04050.t01	 4e-131
195-  3:	Pso11G29810.0	VIT_13s0019g04090.t01	  5e-89
195-  4:	Pso11G29820.0	VIT_13s0019g04100.t01	 1e-101
195-  5:	Pso11G29880.0	VIT_13s0019g04130.t01	      0
## Alignment 196: score=271.0 e_value=1.9e-09 N=6 P. somniferum_chr11&VV_13 plus
196-  0:	Pso11G05220.0	VIT_13s0074g00390.t01	      0
196-  1:	Pso11G05360.0	VIT_13s0074g00410.t01	      0
196-  2:	Pso11G05370.0	VIT_13s0074g00420.t01	  5e-23
196-  3:	Pso11G05460.0	VIT_13s0074g00430.t01	      0
196-  4:	Pso11G05540.0	VIT_13s0074g00450.t01	      0
196-  5:	Pso11G05550.0	VIT_13s0074g00470.t01	  9e-68
## Alignment 197: score=1946.0 e_value=2.2e-160 N=43 P. somniferum_chr11&VV_13 minus
197-  0:	Pso11G26820.0	VIT_13s0074g00450.t01	      0
197-  1:	Pso11G27010.0	VIT_13s0074g00240.t01	      0
197-  2:	Pso11G27020.0	VIT_13s0074g00210.t01	      0
197-  3:	Pso11G27040.0	VIT_13s0074g00190.t01	 3e-155
197-  4:	Pso11G27090.0	VIT_13s0074g00150.t01	      0
197-  5:	Pso11G27120.0	VIT_13s0074g00100.t01	      0
197-  6:	Pso11G27130.0	VIT_13s0074g00090.t01	      0
197-  7:	Pso11G27280.0	VIT_13s0074g00030.t01	      0
197-  8:	Pso11G27520.0	VIT_13s0019g05400.t01	      0
197-  9:	Pso11G27530.0	VIT_13s0019g05390.t01	      0
197- 10:	Pso11G27590.0	VIT_13s0019g05380.t01	 9e-114
197- 11:	Pso11G27610.0	VIT_13s0019g05360.t01	 1e-142
197- 12:	Pso11G27640.0	VIT_13s0019g05290.t01	 1e-158
197- 13:	Pso11G27690.0	VIT_13s0019g05250.t01	      0
197- 14:	Pso11G27720.0	VIT_13s0019g05230.t01	  1e-78
197- 15:	Pso11G27760.0	VIT_13s0019g05170.t01	  3e-57
197- 16:	Pso11G27810.0	VIT_13s0019g05160.t01	      0
197- 17:	Pso11G28060.0	VIT_13s0019g04870.t01	  6e-80
197- 18:	Pso11G28110.0	VIT_13s0019g04820.t01	      0
197- 19:	Pso11G28130.0	VIT_13s0019g04770.t01	      0
197- 20:	Pso11G28160.0	VIT_13s0019g04750.t01	      0
197- 21:	Pso11G28290.0	VIT_13s0019g04680.t01	 6e-106
197- 22:	Pso11G28310.0	VIT_13s0019g04660.t01	      0
197- 23:	Pso11G28400.0	VIT_13s0019g04540.t01	 2e-105
197- 24:	Pso11G28430.0	VIT_13s0019g04520.t01	 1e-164
197- 25:	Pso11G28450.0	VIT_13s0019g04500.t01	 4e-117
197- 26:	Pso11G28470.0	VIT_13s0019g04470.t01	  3e-63
197- 27:	Pso11G28530.0	VIT_13s0019g04460.t01	      0
197- 28:	Pso11G28560.0	VIT_13s0019g04450.t01	      0
197- 29:	Pso11G28570.0	VIT_13s0019g04440.t01	      0
197- 30:	Pso11G28750.0	VIT_13s0019g04410.t01	      0
197- 31:	Pso11G28780.0	VIT_13s0019g04390.t01	  4e-83
197- 32:	Pso11G28790.0	VIT_13s0019g04380.t01	      0
197- 33:	Pso11G28800.0	VIT_13s0019g04360.t01	 1e-138
197- 34:	Pso11G28830.0	VIT_13s0019g04330.t01	  2e-94
197- 35:	Pso11G28870.0	VIT_13s0019g04320.t01	      0
197- 36:	Pso11G28880.0	VIT_13s0019g04310.t01	 3e-162
197- 37:	Pso11G28930.0	VIT_13s0019g04280.t01	      0
197- 38:	Pso11G28980.0	VIT_13s0019g04250.t01	 3e-127
197- 39:	Pso11G29000.0	VIT_13s0019g04240.t01	      0
197- 40:	Pso11G29020.0	VIT_13s0019g04230.t01	  6e-43
197- 41:	Pso11G29080.0	VIT_13s0019g04200.t01	      0
197- 42:	Pso11G29160.0	VIT_13s0019g04190.t01	      0
## Alignment 198: score=559.0 e_value=8e-33 N=13 P. somniferum_chr11&VV_13 minus
198-  0:	Pso11G02090.0	VIT_13s0019g00940.t01	      0
198-  1:	Pso11G02140.0	VIT_13s0019g00930.t01	      0
198-  2:	Pso11G02160.0	VIT_13s0019g00910.t01	  1e-98
198-  3:	Pso11G02200.0	VIT_13s0019g00840.t01	      0
198-  4:	Pso11G02220.0	VIT_13s0019g00740.t01	      0
198-  5:	Pso11G02240.0	VIT_13s0019g00720.t01	 2e-114
198-  6:	Pso11G02280.0	VIT_13s0019g00680.t01	      0
198-  7:	Pso11G02290.0	VIT_13s0019g00640.t01	  5e-45
198-  8:	Pso11G02420.0	VIT_13s0019g00550.t01	  1e-82
198-  9:	Pso11G02620.0	VIT_13s0019g00490.t01	  1e-63
198- 10:	Pso11G02790.0	VIT_13s0019g00440.t01	  2e-75
198- 11:	Pso11G02860.0	VIT_13s0019g00310.t01	      0
198- 12:	Pso11G02870.0	VIT_13s0019g00010.t01	      0
## Alignment 199: score=554.0 e_value=2.2e-26 N=12 P. somniferum_chr11&VV_13 minus
199-  0:	Pso11G26230.0	VIT_13s0019g02210.t01	 5e-175
199-  1:	Pso11G26240.0	VIT_13s0019g02200.t01	  3e-82
199-  2:	Pso11G26280.0	VIT_13s0019g02080.t01	  1e-92
199-  3:	Pso11G26310.0	VIT_13s0019g02030.t01	  3e-76
199-  4:	Pso11G26410.0	VIT_13s0019g02020.t01	 2e-128
199-  5:	Pso11G26440.0	VIT_13s0019g02000.t01	      0
199-  6:	Pso11G26450.0	VIT_13s0019g01990.t01	      0
199-  7:	Pso11G26460.0	VIT_13s0019g01980.t01	 6e-155
199-  8:	Pso11G26500.0	VIT_13s0019g01960.t01	  2e-77
199-  9:	Pso11G26590.0	VIT_13s0019g01840.t01	      0
199- 10:	Pso11G26680.0	VIT_13s0019g01700.t01	      0
199- 11:	Pso11G26700.0	VIT_13s0019g01670.t01	      0
## Alignment 200: score=518.0 e_value=9.4e-28 N=12 P. somniferum_chr11&VV_13 minus
200-  0:	Pso11G00020.0	VIT_13s0019g02040.t01	      0
200-  1:	Pso11G00210.0	VIT_13s0019g02020.t01	 4e-114
200-  2:	Pso11G00280.0	VIT_13s0019g02000.t01	      0
200-  3:	Pso11G00320.0	VIT_13s0019g01980.t01	  2e-98
200-  4:	Pso11G00420.0	VIT_13s0019g01920.t01	      0
200-  5:	Pso11G00470.0	VIT_13s0019g01900.t01	  9e-92
200-  6:	Pso11G00500.0	VIT_13s0019g01890.t01	  4e-20
200-  7:	Pso11G00550.0	VIT_13s0019g01860.t01	      0
200-  8:	Pso11G00570.0	VIT_13s0019g01840.t01	      0
200-  9:	Pso11G00580.0	VIT_13s0019g01820.t01	 3e-115
200- 10:	Pso11G00730.0	VIT_13s0019g01670.t01	      0
200- 11:	Pso11G00950.0	VIT_13s0019g01650.t01	 6e-168
## Alignment 201: score=395.0 e_value=5.3e-20 N=9 P. somniferum_chr11&VV_13 minus
201-  0:	Pso11G30920.0	VIT_13s0019g00550.t01	  1e-80
201-  1:	Pso11G31120.0	VIT_13s0019g00520.t01	 1e-119
201-  2:	Pso11G31160.0	VIT_13s0019g00510.t01	      0
201-  3:	Pso11G31180.0	VIT_13s0019g00460.t01	 2e-162
201-  4:	Pso11G31200.0	VIT_13s0019g00440.t01	  7e-74
201-  5:	Pso11G31310.0	VIT_13s0019g00040.t01	      0
201-  6:	Pso11G31320.0	VIT_13s0067g03890.t01	      0
201-  7:	Pso11G31330.0	VIT_13s0067g03880.t01	      0
201-  8:	Pso11G31370.0	VIT_13s0067g03850.t01	 2e-113
## Alignment 202: score=350.0 e_value=3.4e-15 N=8 P. somniferum_chr11&VV_13 minus
202-  0:	Pso11G11320.0	VIT_13s0019g05210.t01	  8e-86
202-  1:	Pso11G11370.0	VIT_13s0019g05150.t01	  4e-32
202-  2:	Pso11G11520.0	VIT_13s0019g05100.t01	      0
202-  3:	Pso11G11610.0	VIT_13s0019g05080.t01	  9e-93
202-  4:	Pso11G11620.0	VIT_13s0019g04970.t01	      0
202-  5:	Pso11G11770.0	VIT_13s0019g04920.t01	      0
202-  6:	Pso11G11790.0	VIT_13s0019g04900.t01	      0
202-  7:	Pso11G11810.0	VIT_13s0019g04880.t01	  6e-54
## Alignment 203: score=326.0 e_value=1.3e-11 N=7 P. somniferum_chr11&VV_13 minus
203-  0:	Pso11G04610.0	VIT_13s0074g00750.t01	  7e-32
203-  1:	Pso11G04640.0	VIT_13s0074g00720.t01	      0
203-  2:	Pso11G04670.0	VIT_13s0074g00710.t01	  2e-54
203-  3:	Pso11G04740.0	VIT_13s0074g00660.t01	      0
203-  4:	Pso11G04820.0	VIT_13s0074g00650.t01	  3e-80
203-  5:	Pso11G04830.0	VIT_13s0074g00640.t01	  5e-50
203-  6:	Pso11G04910.0	VIT_13s0074g00610.t01	 3e-152
## Alignment 204: score=316.0 e_value=2.7e-12 N=7 P. somniferum_chr11&VV_13 minus
204-  0:	Pso11G18700.0	VIT_13s0084g00850.t01	 1e-108
204-  1:	Pso11G18730.0	VIT_13s0084g00820.t01	      0
204-  2:	Pso11G18860.0	VIT_13s0084g00690.t01	  5e-68
204-  3:	Pso11G18870.0	VIT_13s0084g00670.t01	  2e-12
204-  4:	Pso11G18910.0	VIT_13s0084g00660.t01	      0
204-  5:	Pso11G19060.0	VIT_13s0084g00630.t01	      0
204-  6:	Pso11G19090.0	VIT_13s0084g00620.t01	 2e-130
## Alignment 205: score=293.0 e_value=1.4e-08 N=6 P. somniferum_chr11&VV_13 minus
205-  0:	Pso11G23020.0	VIT_13s0156g00370.t01	  7e-61
205-  1:	Pso11G23050.0	VIT_13s0156g00360.t01	      0
205-  2:	Pso11G23060.0	VIT_13s0156g00350.t01	      0
205-  3:	Pso11G23070.0	VIT_13s0156g00340.t01	 2e-135
205-  4:	Pso11G23100.0	VIT_13s0156g00320.t01	 2e-129
205-  5:	Pso11G23140.0	VIT_13s0156g00310.t01	  4e-48
## Alignment 206: score=288.0 e_value=1e-09 N=6 P. somniferum_chr11&VV_13 minus
206-  0:	Pso11G13250.0	VIT_13s0019g03430.t01	      0
206-  1:	Pso11G13310.0	VIT_13s0019g03400.t01	  2e-37
206-  2:	Pso11G13320.0	VIT_13s0019g03390.t01	      0
206-  3:	Pso11G13330.0	VIT_13s0019g03380.t01	      0
206-  4:	Pso11G13340.0	VIT_13s0019g03360.t01	      0
206-  5:	Pso11G13410.0	VIT_13s0019g03350.t01	      0
## Alignment 207: score=285.0 e_value=8.9e-09 N=6 P. somniferum_chr11&VV_13 minus
207-  0:	Pso11G07580.0	VIT_13s0067g03500.t01	      0
207-  1:	Pso11G07650.0	VIT_13s0067g03440.t01	  2e-98
207-  2:	Pso11G07660.0	VIT_13s0067g03420.t01	      0
207-  3:	Pso11G07730.0	VIT_13s0067g03360.t01	 8e-141
207-  4:	Pso11G07750.0	VIT_13s0067g03320.t01	 1e-148
207-  5:	Pso11G07760.0	VIT_13s0067g03300.t01	      0
## Alignment 208: score=285.0 e_value=7.6e-10 N=6 P. somniferum_chr11&VV_13 minus
208-  0:	Pso11G03230.0	VIT_13s0067g03880.t01	      0
208-  1:	Pso11G03290.0	VIT_13s0067g03860.t01	  3e-74
208-  2:	Pso11G03300.0	VIT_13s0067g03850.t01	      0
208-  3:	Pso11G03310.0	VIT_13s0067g03840.t01	      0
208-  4:	Pso11G03340.0	VIT_13s0067g03820.t01	 4e-102
208-  5:	Pso11G03430.0	VIT_13s0067g03780.t01	      0
## Alignment 209: score=275.0 e_value=9.4e-09 N=6 P. somniferum_chr11&VV_13 minus
209-  0:	Pso11G31690.0	VIT_13s0019g01410.t01	  6e-54
209-  1:	Pso11G31800.0	VIT_13s0019g01260.t01	      0
209-  2:	Pso11G31920.0	VIT_13s0019g01200.t01	  2e-92
209-  3:	Pso11G31970.0	VIT_13s0019g01100.t01	 6e-124
209-  4:	Pso11G31980.0	VIT_13s0019g01090.t01	 3e-142
209-  5:	Pso11G31990.0	VIT_13s0019g01080.t01	      0
## Alignment 210: score=270.0 e_value=2.7e-10 N=6 P. somniferum_chr11&VV_13 minus
210-  0:	Pso11G01250.0	VIT_13s0019g01610.t01	      0
210-  1:	Pso11G01290.0	VIT_13s0019g01180.t01	      0
210-  2:	Pso11G01360.0	VIT_13s0019g01100.t01	 6e-122
210-  3:	Pso11G01380.0	VIT_13s0019g01080.t01	      0
210-  4:	Pso11G01400.0	VIT_13s0019g01070.t01	      0
210-  5:	Pso11G01410.0	VIT_13s0019g01060.t01	  4e-43
## Alignment 211: score=251.0 e_value=1.6e-08 N=6 P. somniferum_chr11&VV_13 minus
211-  0:	Pso11G11990.0	VIT_13s0101g00500.t01	  7e-21
211-  1:	Pso11G12050.0	VIT_13s0101g00410.t01	  6e-98
211-  2:	Pso11G12060.0	VIT_13s0101g00100.t01	 6e-113
211-  3:	Pso11G12080.0	VIT_13s0101g00090.t01	  4e-95
211-  4:	Pso11G12090.0	VIT_13s0101g00060.t01	  1e-21
211-  5:	Pso11G12110.0	VIT_13s0147g00060.t01	  1e-49
## Alignment 212: score=250.0 e_value=2.9e-10 N=6 P. somniferum_chr11&VV_13 minus
212-  0:	Pso11G03970.0	VIT_13s0106g00500.t01	 2e-168
212-  1:	Pso11G03990.0	VIT_13s0106g00490.t01	      0
212-  2:	Pso11G04120.0	VIT_13s0106g00260.t01	  3e-67
212-  3:	Pso11G04150.0	VIT_13s0106g00250.t01	 9e-108
212-  4:	Pso11G04270.0	VIT_13s0074g00790.t01	 5e-172
212-  5:	Pso11G04340.0	VIT_13s0074g00760.t01	      0
## Alignment 213: score=3625.0 e_value=0 N=80 P. somniferum_chr11&VV_6 plus
213-  0:	Pso11G13990.0	VIT_06s0004g06290.t01	 2e-180
213-  1:	Pso11G14000.0	VIT_06s0004g06310.t01	 8e-120
213-  2:	Pso11G14050.0	VIT_06s0004g06320.t01	      0
213-  3:	Pso11G14160.0	VIT_06s0004g06350.t01	  1e-80
213-  4:	Pso11G14180.0	VIT_06s0004g06420.t01	      0
213-  5:	Pso11G14310.0	VIT_06s0004g06540.t01	  5e-98
213-  6:	Pso11G14350.0	VIT_06s0004g06570.t01	      0
213-  7:	Pso11G14400.0	VIT_06s0004g06580.t01	 2e-142
213-  8:	Pso11G14420.0	VIT_06s0004g06610.t01	 8e-121
213-  9:	Pso11G14430.0	VIT_06s0004g06630.t01	      0
213- 10:	Pso11G14440.0	VIT_06s0004g06640.t01	      0
213- 11:	Pso11G14450.0	VIT_06s0004g06650.t01	      0
213- 12:	Pso11G14500.0	VIT_06s0004g06680.t01	      0
213- 13:	Pso11G14570.0	VIT_06s0004g06690.t01	  2e-92
213- 14:	Pso11G14610.0	VIT_06s0004g06720.t01	      0
213- 15:	Pso11G14620.0	VIT_06s0004g06750.t01	      0
213- 16:	Pso11G14640.0	VIT_06s0004g06760.t01	      0
213- 17:	Pso11G14650.0	VIT_06s0004g06800.t01	 2e-156
213- 18:	Pso11G14660.0	VIT_06s0004g06820.t01	 3e-163
213- 19:	Pso11G14680.0	VIT_06s0004g06830.t01	      0
213- 20:	Pso11G14740.0	VIT_06s0004g06840.t01	 2e-133
213- 21:	Pso11G14760.0	VIT_06s0004g06870.t01	      0
213- 22:	Pso11G14880.0	VIT_06s0004g06950.t01	 1e-140
213- 23:	Pso11G14960.0	VIT_06s0004g07000.t01	  2e-48
213- 24:	Pso11G14970.0	VIT_06s0004g07020.t01	      0
213- 25:	Pso11G15010.0	VIT_06s0004g07030.t01	 7e-174
213- 26:	Pso11G15040.0	VIT_06s0004g07060.t01	      0
213- 27:	Pso11G15070.0	VIT_06s0004g07080.t01	      0
213- 28:	Pso11G15080.0	VIT_06s0004g07090.t01	  2e-89
213- 29:	Pso11G15210.0	VIT_06s0004g07150.t01	      0
213- 30:	Pso11G15220.0	VIT_06s0004g07160.t01	 9e-105
213- 31:	Pso11G15240.0	VIT_06s0004g07190.t01	  6e-76
213- 32:	Pso11G15260.0	VIT_06s0004g07210.t01	  6e-48
213- 33:	Pso11G15280.0	VIT_06s0004g07360.t01	 2e-125
213- 34:	Pso11G15350.0	VIT_06s0004g07380.t01	      0
213- 35:	Pso11G15510.0	VIT_06s0004g07430.t01	      0
213- 36:	Pso11G15740.0	VIT_06s0004g07460.t01	  2e-52
213- 37:	Pso11G15760.0	VIT_06s0004g07490.t01	      0
213- 38:	Pso11G15780.0	VIT_06s0004g07500.t01	 3e-115
213- 39:	Pso11G15820.0	VIT_06s0004g07540.t01	  6e-76
213- 40:	Pso11G15910.0	VIT_06s0004g07560.t01	      0
213- 41:	Pso11G15950.0	VIT_06s0004g07640.t01	  5e-94
213- 42:	Pso11G16040.0	VIT_06s0004g07730.t01	      0
213- 43:	Pso11G16190.0	VIT_06s0004g07740.t01	 5e-132
213- 44:	Pso11G16240.0	VIT_06s0004g07750.t01	 3e-130
213- 45:	Pso11G16270.0	VIT_06s0004g07770.t01	 2e-172
213- 46:	Pso11G16290.0	VIT_06s0004g07790.t01	  9e-88
213- 47:	Pso11G16350.0	VIT_06s0004g07830.t01	      0
213- 48:	Pso11G16360.0	VIT_06s0004g07840.t01	  7e-80
213- 49:	Pso11G16390.0	VIT_06s0004g07850.t01	  3e-35
213- 50:	Pso11G16450.0	VIT_06s0004g07870.t01	      0
213- 51:	Pso11G16510.0	VIT_06s0004g07880.t01	  2e-31
213- 52:	Pso11G16520.0	VIT_06s0004g07890.t01	 8e-120
213- 53:	Pso11G16570.0	VIT_06s0004g07910.t01	  3e-79
213- 54:	Pso11G16590.0	VIT_06s0004g07920.t01	      0
213- 55:	Pso11G16600.0	VIT_06s0004g07930.t01	      0
213- 56:	Pso11G16610.0	VIT_06s0004g07960.t01	  2e-94
213- 57:	Pso11G16640.0	VIT_06s0004g07970.t01	 5e-142
213- 58:	Pso11G16680.0	VIT_06s0004g08070.t01	 7e-124
213- 59:	Pso11G16710.0	VIT_06s0004g08090.t01	  7e-92
213- 60:	Pso11G16720.0	VIT_06s0004g08100.t01	      0
213- 61:	Pso11G16850.0	VIT_06s0004g08150.t01	      0
213- 62:	Pso11G17000.0	VIT_06s0004g08180.t01	  3e-41
213- 63:	Pso11G17060.0	VIT_06s0004g08190.t01	  2e-48
213- 64:	Pso11G17100.0	VIT_06s0004g08210.t01	      0
213- 65:	Pso11G17160.0	VIT_06s0004g08220.t01	      0
213- 66:	Pso11G17170.0	VIT_06s0004g08230.t01	      0
213- 67:	Pso11G17200.0	VIT_06s0004g08250.t01	      0
213- 68:	Pso11G17210.0	VIT_06s0004g08260.t01	 7e-120
213- 69:	Pso11G17260.0	VIT_06s0004g08270.t01	  5e-65
213- 70:	Pso11G17290.0	VIT_06s0004g08280.t01	  2e-32
213- 71:	Pso11G17300.0	VIT_06s0004g08290.t01	 3e-165
213- 72:	Pso11G17330.0	VIT_06s0004g08300.t01	      0
213- 73:	Pso11G17340.0	VIT_06s0004g08310.t01	  4e-64
213- 74:	Pso11G17460.0	VIT_06s0004g08370.t01	      0
213- 75:	Pso11G17570.0	VIT_06s0004g08380.t01	  2e-79
213- 76:	Pso11G17760.0	VIT_06s0004g08410.t01	  1e-48
213- 77:	Pso11G17890.0	VIT_06s0004g08450.t01	  1e-56
213- 78:	Pso11G18050.0	VIT_06s0009g00250.t01	      0
213- 79:	Pso11G18130.0	VIT_06s0009g00320.t01	  2e-66
## Alignment 214: score=1815.0 e_value=1.3e-142 N=39 P. somniferum_chr11&VV_6 plus
214-  0:	Pso11G32540.0	VIT_06s0061g01390.t01	  4e-61
214-  1:	Pso11G32590.0	VIT_06s0061g01540.t01	      0
214-  2:	Pso11G32600.0	VIT_06s0061g01570.t01	  1e-07
214-  3:	Pso11G32620.0	VIT_06s0061g01600.t01	  3e-39
214-  4:	Pso11G32630.0	VIT_06s0080g00030.t01	      0
214-  5:	Pso11G32700.0	VIT_06s0080g00080.t01	 1e-152
214-  6:	Pso11G32720.0	VIT_06s0080g00160.t01	      0
214-  7:	Pso11G32820.0	VIT_06s0080g00310.t01	 4e-142
214-  8:	Pso11G32850.0	VIT_06s0080g00330.t01	 1e-124
214-  9:	Pso11G32910.0	VIT_06s0080g00340.t01	  3e-39
214- 10:	Pso11G32930.0	VIT_06s0080g00350.t01	      0
214- 11:	Pso11G32970.0	VIT_06s0080g00360.t01	      0
214- 12:	Pso11G32980.0	VIT_06s0080g00370.t01	      0
214- 13:	Pso11G33020.0	VIT_06s0080g00400.t01	  5e-47
214- 14:	Pso11G33040.0	VIT_06s0080g00410.t01	  3e-74
214- 15:	Pso11G33110.0	VIT_06s0080g00460.t01	  4e-35
214- 16:	Pso11G33120.0	VIT_06s0080g00470.t01	  2e-77
214- 17:	Pso11G33130.0	VIT_06s0080g00510.t01	      0
214- 18:	Pso11G33150.0	VIT_06s0080g00540.t01	  1e-15
214- 19:	Pso11G33210.0	VIT_06s0080g00570.t01	  8e-61
214- 20:	Pso11G33220.0	VIT_06s0080g00580.t01	      0
214- 21:	Pso11G33260.0	VIT_06s0080g00590.t01	  2e-46
214- 22:	Pso11G33270.0	VIT_06s0080g00710.t01	  4e-87
214- 23:	Pso11G33360.0	VIT_06s0080g00780.t01	  2e-75
214- 24:	Pso11G33380.0	VIT_06s0080g00790.t01	  7e-66
214- 25:	Pso11G33400.0	VIT_06s0080g00840.t01	  3e-70
214- 26:	Pso11G33410.0	VIT_06s0080g00860.t01	 1e-143
214- 27:	Pso11G33420.0	VIT_06s0080g00870.t01	  4e-36
214- 28:	Pso11G33440.0	VIT_06s0080g00900.t01	 1e-122
214- 29:	Pso11G33470.0	VIT_06s0080g00910.t01	 2e-104
214- 30:	Pso11G33510.0	VIT_06s0080g00920.t01	  8e-70
214- 31:	Pso11G33520.0	VIT_06s0080g00940.t01	 2e-144
214- 32:	Pso11G33540.0	VIT_06s0080g00970.t01	  6e-82
214- 33:	Pso11G33590.0	VIT_06s0080g01080.t01	 2e-102
214- 34:	Pso11G33600.0	VIT_06s0080g01090.t01	 2e-149
214- 35:	Pso11G33680.0	VIT_06s0080g01100.t01	  2e-72
214- 36:	Pso11G33700.0	VIT_06s0080g01120.t01	  1e-33
214- 37:	Pso11G33770.0	VIT_06s0080g01200.t01	  7e-80
214- 38:	Pso11G33780.0	VIT_06s0080g01220.t01	  8e-60
## Alignment 215: score=1168.0 e_value=4.5e-81 N=25 P. somniferum_chr11&VV_6 plus
215-  0:	Pso11G31040.0	VIT_06s0004g04010.t01	      0
215-  1:	Pso11G31050.0	VIT_06s0004g04020.t01	  4e-71
215-  2:	Pso11G31240.0	VIT_06s0004g04130.t01	  8e-91
215-  3:	Pso11G31480.0	VIT_06s0004g04340.t01	  4e-98
215-  4:	Pso11G31490.0	VIT_06s0004g04350.t01	      0
215-  5:	Pso11G31550.0	VIT_06s0004g04400.t01	      0
215-  6:	Pso11G31590.0	VIT_06s0004g04410.t01	 2e-177
215-  7:	Pso11G31600.0	VIT_06s0004g04420.t01	  3e-35
215-  8:	Pso11G31620.0	VIT_06s0004g04430.t01	 1e-109
215-  9:	Pso11G31640.0	VIT_06s0004g04440.t01	 6e-121
215- 10:	Pso11G31650.0	VIT_06s0004g04460.t01	      0
215- 11:	Pso11G31660.0	VIT_06s0004g04480.t01	      0
215- 12:	Pso11G31690.0	VIT_06s0004g04520.t01	  4e-51
215- 13:	Pso11G31720.0	VIT_06s0004g04530.t01	      0
215- 14:	Pso11G31730.0	VIT_06s0004g04540.t01	  2e-87
215- 15:	Pso11G31770.0	VIT_06s0004g04550.t01	      0
215- 16:	Pso11G31780.0	VIT_06s0004g04560.t01	  2e-66
215- 17:	Pso11G31830.0	VIT_06s0004g04580.t01	      0
215- 18:	Pso11G31850.0	VIT_06s0004g04610.t01	      0
215- 19:	Pso11G31860.0	VIT_06s0004g04630.t01	      0
215- 20:	Pso11G31900.0	VIT_06s0004g04700.t01	  4e-60
215- 21:	Pso11G31910.0	VIT_06s0004g04720.t01	  3e-58
215- 22:	Pso11G31940.0	VIT_06s0004g04780.t01	  1e-12
215- 23:	Pso11G31980.0	VIT_06s0004g04800.t01	 7e-136
215- 24:	Pso11G31990.0	VIT_06s0004g04810.t01	      0
## Alignment 216: score=1114.0 e_value=3.5e-78 N=24 P. somniferum_chr11&VV_6 plus
216-  0:	Pso11G28420.0	VIT_06s0004g02580.t01	      0
216-  1:	Pso11G28530.0	VIT_06s0004g02620.t01	      0
216-  2:	Pso11G28570.0	VIT_06s0004g02630.t01	      0
216-  3:	Pso11G28580.0	VIT_06s0004g02640.t01	 2e-133
216-  4:	Pso11G28590.0	VIT_06s0004g02670.t01	      0
216-  5:	Pso11G28740.0	VIT_06s0004g02690.t01	      0
216-  6:	Pso11G28750.0	VIT_06s0004g02730.t01	      0
216-  7:	Pso11G28790.0	VIT_06s0004g02750.t01	      0
216-  8:	Pso11G28810.0	VIT_06s0004g02770.t01	      0
216-  9:	Pso11G28830.0	VIT_06s0004g02790.t01	  2e-83
216- 10:	Pso11G28870.0	VIT_06s0004g02800.t01	      0
216- 11:	Pso11G28890.0	VIT_06s0004g02810.t01	 8e-168
216- 12:	Pso11G28900.0	VIT_06s0004g02830.t01	  4e-46
216- 13:	Pso11G28930.0	VIT_06s0004g02850.t01	 1e-172
216- 14:	Pso11G28960.0	VIT_06s0004g02860.t01	  7e-42
216- 15:	Pso11G28990.0	VIT_06s0004g02880.t01	 5e-146
216- 16:	Pso11G29000.0	VIT_06s0004g02890.t01	      0
216- 17:	Pso11G29040.0	VIT_06s0004g02920.t01	 5e-127
216- 18:	Pso11G29050.0	VIT_06s0004g02930.t01	  3e-94
216- 19:	Pso11G29150.0	VIT_06s0004g02950.t01	 1e-121
216- 20:	Pso11G29160.0	VIT_06s0004g02960.t01	      0
216- 21:	Pso11G29170.0	VIT_06s0004g02970.t01	 6e-127
216- 22:	Pso11G29190.0	VIT_06s0004g03010.t01	 1e-128
216- 23:	Pso11G29430.0	VIT_06s0004g03220.t01	      0
## Alignment 217: score=668.0 e_value=4.1e-42 N=16 P. somniferum_chr11&VV_6 plus
217-  0:	Pso11G35850.0	VIT_06s0004g06040.t01	 2e-107
217-  1:	Pso11G36000.0	VIT_06s0004g06120.t01	      0
217-  2:	Pso11G36260.0	VIT_06s0004g06320.t01	      0
217-  3:	Pso11G36360.0	VIT_06s0004g06520.t01	      0
217-  4:	Pso11G36380.0	VIT_06s0004g06530.t01	 1e-134
217-  5:	Pso11G36400.0	VIT_06s0004g06550.t01	      0
217-  6:	Pso11G36490.0	VIT_06s0004g06570.t01	      0
217-  7:	Pso11G36630.0	VIT_06s0004g06590.t01	  2e-19
217-  8:	Pso11G36710.0	VIT_06s0004g06620.t01	 1e-106
217-  9:	Pso11G36740.0	VIT_06s0004g06650.t01	      0
217- 10:	Pso11G36760.0	VIT_06s0004g06680.t01	      0
217- 11:	Pso11G36860.0	VIT_06s0004g06700.t01	      0
217- 12:	Pso11G36990.0	VIT_06s0004g06710.t01	      0
217- 13:	Pso11G37040.0	VIT_06s0004g06720.t01	      0
217- 14:	Pso11G37090.0	VIT_06s0004g06770.t01	  5e-06
217- 15:	Pso11G37210.0	VIT_06s0004g06820.t01	 1e-152
## Alignment 218: score=614.0 e_value=1.6e-33 N=14 P. somniferum_chr11&VV_6 plus
218-  0:	Pso11G10850.0	VIT_06s0061g00330.t01	  3e-43
218-  1:	Pso11G11030.0	VIT_06s0061g00390.t01	  3e-23
218-  2:	Pso11G11080.0	VIT_06s0061g00410.t01	      0
218-  3:	Pso11G11090.0	VIT_06s0061g00430.t01	  2e-46
218-  4:	Pso11G11110.0	VIT_06s0061g00440.t01	  4e-39
218-  5:	Pso11G11250.0	VIT_06s0061g00470.t01	  3e-86
218-  6:	Pso11G11270.0	VIT_06s0061g00490.t01	  2e-41
218-  7:	Pso11G11280.0	VIT_06s0061g00500.t01	      0
218-  8:	Pso11G11340.0	VIT_06s0061g00520.t01	      0
218-  9:	Pso11G11410.0	VIT_06s0061g00550.t01	 7e-147
218- 10:	Pso11G11530.0	VIT_06s0061g00560.t01	      0
218- 11:	Pso11G11620.0	VIT_06s0061g00590.t01	      0
218- 12:	Pso11G11810.0	VIT_06s0061g00680.t01	  8e-75
218- 13:	Pso11G11820.0	VIT_06s0061g00700.t01	      0
## Alignment 219: score=564.0 e_value=1.3e-30 N=12 P. somniferum_chr11&VV_6 plus
219-  0:	Pso11G34610.0	VIT_06s0004g05490.t01	      0
219-  1:	Pso11G34620.0	VIT_06s0004g05500.t01	      0
219-  2:	Pso11G34680.0	VIT_06s0004g05550.t01	 9e-142
219-  3:	Pso11G34740.0	VIT_06s0004g05650.t01	  6e-20
219-  4:	Pso11G34760.0	VIT_06s0004g05730.t01	  4e-72
219-  5:	Pso11G34800.0	VIT_06s0004g05740.t01	  2e-47
219-  6:	Pso11G34850.0	VIT_06s0004g05750.t01	  2e-27
219-  7:	Pso11G34890.0	VIT_06s0004g05800.t01	 9e-150
219-  8:	Pso11G34900.0	VIT_06s0004g05810.t01	      0
219-  9:	Pso11G34940.0	VIT_06s0004g05820.t01	  4e-45
219- 10:	Pso11G34950.0	VIT_06s0004g05830.t01	  8e-46
219- 11:	Pso11G34960.0	VIT_06s0004g05850.t01	  1e-49
## Alignment 220: score=403.0 e_value=3.6e-19 N=9 P. somniferum_chr11&VV_6 plus
220-  0:	Pso11G29910.0	VIT_06s0004g03490.t01	  8e-65
220-  1:	Pso11G29950.0	VIT_06s0004g03540.t01	      0
220-  2:	Pso11G29960.0	VIT_06s0004g03580.t01	      0
220-  3:	Pso11G29970.0	VIT_06s0004g03590.t01	 4e-130
220-  4:	Pso11G29980.0	VIT_06s0004g03600.t01	      0
220-  5:	Pso11G30220.0	VIT_06s0004g03620.t01	      0
220-  6:	Pso11G30250.0	VIT_06s0004g03640.t01	      0
220-  7:	Pso11G30370.0	VIT_06s0004g03710.t01	      0
220-  8:	Pso11G30430.0	VIT_06s0004g03730.t01	 4e-128
## Alignment 221: score=352.0 e_value=5.1e-16 N=8 P. somniferum_chr11&VV_6 plus
221-  0:	Pso11G35290.0	VIT_06s0004g05910.t01	      0
221-  1:	Pso11G35300.0	VIT_06s0004g05920.t01	 2e-128
221-  2:	Pso11G35460.0	VIT_06s0004g05950.t01	      0
221-  3:	Pso11G35550.0	VIT_06s0004g06010.t01	  7e-53
221-  4:	Pso11G35610.0	VIT_06s0004g06050.t01	  1e-60
221-  5:	Pso11G35650.0	VIT_06s0004g06060.t01	  3e-76
221-  6:	Pso11G35700.0	VIT_06s0004g06100.t01	 7e-124
221-  7:	Pso11G35830.0	VIT_06s0004g06240.t01	 1e-114
## Alignment 222: score=326.0 e_value=5.8e-15 N=7 P. somniferum_chr11&VV_6 plus
222-  0:	Pso11G30680.0	VIT_06s0004g04070.t01	      0
222-  1:	Pso11G30690.0	VIT_06s0004g04080.t01	      0
222-  2:	Pso11G30720.0	VIT_06s0004g04100.t01	      0
222-  3:	Pso11G30750.0	VIT_06s0004g04110.t01	  1e-95
222-  4:	Pso11G30760.0	VIT_06s0004g04120.t01	 1e-139
222-  5:	Pso11G30920.0	VIT_06s0004g04280.t01	  2e-82
222-  6:	Pso11G30980.0	VIT_06s0004g04290.t01	 4e-173
## Alignment 223: score=280.0 e_value=1.1e-09 N=6 P. somniferum_chr11&VV_6 plus
223-  0:	Pso11G21970.0	VIT_06s0004g02030.t01	      0
223-  1:	Pso11G21990.0	VIT_06s0004g02080.t01	      0
223-  2:	Pso11G22070.0	VIT_06s0004g02190.t01	      0
223-  3:	Pso11G22080.0	VIT_06s0004g02200.t01	  1e-99
223-  4:	Pso11G22140.0	VIT_06s0004g02270.t01	  8e-68
223-  5:	Pso11G22160.0	VIT_06s0004g02280.t01	 4e-177
## Alignment 224: score=2698.0 e_value=9.3e-235 N=60 P. somniferum_chr11&VV_6 minus
224-  0:	Pso11G07020.0	VIT_06s0004g03900.t01	      0
224-  1:	Pso11G07170.0	VIT_06s0004g03870.t01	  2e-35
224-  2:	Pso11G07250.0	VIT_06s0004g03820.t01	 2e-135
224-  3:	Pso11G07290.0	VIT_06s0004g03800.t01	      0
224-  4:	Pso11G07340.0	VIT_06s0004g03790.t01	      0
224-  5:	Pso11G07360.0	VIT_06s0004g03780.t01	  5e-41
224-  6:	Pso11G07530.0	VIT_06s0004g03700.t01	      0
224-  7:	Pso11G07770.0	VIT_06s0004g03630.t01	 3e-157
224-  8:	Pso11G07850.0	VIT_06s0004g03590.t01	 3e-137
224-  9:	Pso11G07860.0	VIT_06s0004g03580.t01	      0
224- 10:	Pso11G07920.0	VIT_06s0004g03550.t01	 5e-153
224- 11:	Pso11G08010.0	VIT_06s0004g03540.t01	      0
224- 12:	Pso11G08100.0	VIT_06s0004g03490.t01	  2e-83
224- 13:	Pso11G08160.0	VIT_06s0004g03470.t01	  4e-29
224- 14:	Pso11G08270.0	VIT_06s0004g03450.t01	      0
224- 15:	Pso11G08330.0	VIT_06s0004g03420.t01	  3e-63
224- 16:	Pso11G08380.0	VIT_06s0004g03410.t01	  1e-95
224- 17:	Pso11G08420.0	VIT_06s0004g03390.t01	 7e-170
224- 18:	Pso11G08430.0	VIT_06s0004g03370.t01	  7e-83
224- 19:	Pso11G08460.0	VIT_06s0004g03330.t01	  3e-67
224- 20:	Pso11G08620.0	VIT_06s0004g03310.t01	      0
224- 21:	Pso11G08650.0	VIT_06s0004g03270.t01	  1e-98
224- 22:	Pso11G08670.0	VIT_06s0004g03250.t01	  4e-76
224- 23:	Pso11G08770.0	VIT_06s0004g03190.t01	  2e-38
224- 24:	Pso11G08780.0	VIT_06s0004g03180.t01	      0
224- 25:	Pso11G08840.0	VIT_06s0004g03170.t01	      0
224- 26:	Pso11G08860.0	VIT_06s0004g03160.t01	  1e-15
224- 27:	Pso11G08930.0	VIT_06s0004g03140.t01	      0
224- 28:	Pso11G09170.0	VIT_06s0004g03100.t01	      0
224- 29:	Pso11G09320.0	VIT_06s0004g03090.t01	 2e-112
224- 30:	Pso11G09330.0	VIT_06s0004g03070.t01	 1e-158
224- 31:	Pso11G09390.0	VIT_06s0004g03050.t01	  5e-86
224- 32:	Pso11G09400.0	VIT_06s0004g03040.t01	      0
224- 33:	Pso11G09410.0	VIT_06s0004g03020.t01	      0
224- 34:	Pso11G09460.0	VIT_06s0004g03000.t01	 1e-126
224- 35:	Pso11G09500.0	VIT_06s0004g02990.t01	      0
224- 36:	Pso11G09510.0	VIT_06s0004g02980.t01	 1e-178
224- 37:	Pso11G09520.0	VIT_06s0004g02970.t01	 3e-115
224- 38:	Pso11G09550.0	VIT_06s0004g02930.t01	      0
224- 39:	Pso11G09570.0	VIT_06s0004g02910.t01	      0
224- 40:	Pso11G09590.0	VIT_06s0004g02900.t01	      0
224- 41:	Pso11G09690.0	VIT_06s0004g02890.t01	      0
224- 42:	Pso11G09710.0	VIT_06s0004g02870.t01	  2e-41
224- 43:	Pso11G09850.0	VIT_06s0004g02850.t01	 4e-169
224- 44:	Pso11G09870.0	VIT_06s0004g02840.t01	 9e-104
224- 45:	Pso11G09920.0	VIT_06s0004g02830.t01	  4e-39
224- 46:	Pso11G09930.0	VIT_06s0004g02810.t01	 8e-161
224- 47:	Pso11G09970.0	VIT_06s0004g02800.t01	      0
224- 48:	Pso11G09990.0	VIT_06s0004g02770.t01	      0
224- 49:	Pso11G10090.0	VIT_06s0004g02750.t01	      0
224- 50:	Pso11G10240.0	VIT_06s0004g02740.t01	  1e-34
224- 51:	Pso11G10260.0	VIT_06s0004g02730.t01	      0
224- 52:	Pso11G10290.0	VIT_06s0004g02720.t01	      0
224- 53:	Pso11G10310.0	VIT_06s0004g02700.t01	      0
224- 54:	Pso11G10320.0	VIT_06s0004g02690.t01	      0
224- 55:	Pso11G10340.0	VIT_06s0004g02680.t01	 7e-144
224- 56:	Pso11G10370.0	VIT_06s0004g02660.t01	 9e-147
224- 57:	Pso11G10420.0	VIT_06s0004g02630.t01	      0
224- 58:	Pso11G10440.0	VIT_06s0004g02620.t01	      0
224- 59:	Pso11G10550.0	VIT_06s0004g02520.t01	  1e-62
## Alignment 225: score=2045.0 e_value=1.3e-161 N=44 P. somniferum_chr11&VV_6 minus
225-  0:	Pso11G26770.0	VIT_06s0061g01310.t01	      0
225-  1:	Pso11G26780.0	VIT_06s0061g01300.t01	      0
225-  2:	Pso11G26800.0	VIT_06s0061g01290.t01	  5e-15
225-  3:	Pso11G26820.0	VIT_06s0061g01270.t01	      0
225-  4:	Pso11G26840.0	VIT_06s0061g01260.t01	      0
225-  5:	Pso11G26850.0	VIT_06s0061g01250.t01	  3e-61
225-  6:	Pso11G26860.0	VIT_06s0061g01240.t01	  9e-31
225-  7:	Pso11G26910.0	VIT_06s0061g01210.t01	      0
225-  8:	Pso11G26930.0	VIT_06s0061g01200.t01	  5e-06
225-  9:	Pso11G26940.0	VIT_06s0061g01190.t01	      0
225- 10:	Pso11G26980.0	VIT_06s0061g01180.t01	      0
225- 11:	Pso11G27220.0	VIT_06s0061g01100.t01	  1e-49
225- 12:	Pso11G27250.0	VIT_06s0061g01080.t01	 2e-154
225- 13:	Pso11G27270.0	VIT_06s0061g01060.t01	      0
225- 14:	Pso11G27300.0	VIT_06s0061g01050.t01	      0
225- 15:	Pso11G27410.0	VIT_06s0061g00940.t01	      0
225- 16:	Pso11G27440.0	VIT_06s0061g00890.t01	      0
225- 17:	Pso11G27450.0	VIT_06s0061g00880.t01	  8e-48
225- 18:	Pso11G27530.0	VIT_06s0061g00860.t01	 7e-111
225- 19:	Pso11G27540.0	VIT_06s0061g00850.t01	  2e-66
225- 20:	Pso11G27560.0	VIT_06s0061g00820.t01	  8e-46
225- 21:	Pso11G27620.0	VIT_06s0061g00780.t01	 1e-136
225- 22:	Pso11G27700.0	VIT_06s0061g00770.t01	  3e-88
225- 23:	Pso11G27760.0	VIT_06s0061g00760.t01	  9e-64
225- 24:	Pso11G27770.0	VIT_06s0061g00740.t01	      0
225- 25:	Pso11G27780.0	VIT_06s0061g00730.t01	 2e-138
225- 26:	Pso11G27820.0	VIT_06s0061g00710.t01	 1e-154
225- 27:	Pso11G27860.0	VIT_06s0061g00690.t01	      0
225- 28:	Pso11G27870.0	VIT_06s0061g00680.t01	  6e-78
225- 29:	Pso11G27880.0	VIT_06s0061g00610.t01	 3e-159
225- 30:	Pso11G27950.0	VIT_06s0061g00590.t01	      0
225- 31:	Pso11G28000.0	VIT_06s0061g00560.t01	 1e-146
225- 32:	Pso11G28050.0	VIT_06s0061g00520.t01	      0
225- 33:	Pso11G28100.0	VIT_06s0061g00500.t01	      0
225- 34:	Pso11G28140.0	VIT_06s0061g00480.t01	      0
225- 35:	Pso11G28150.0	VIT_06s0061g00470.t01	  2e-78
225- 36:	Pso11G28180.0	VIT_06s0061g00460.t01	 1e-128
225- 37:	Pso11G28200.0	VIT_06s0061g00450.t01	      0
225- 38:	Pso11G28260.0	VIT_06s0061g00410.t01	      0
225- 39:	Pso11G28270.0	VIT_06s0061g00390.t01	  8e-34
225- 40:	Pso11G28370.0	VIT_06s0061g00340.t01	      0
225- 41:	Pso11G28380.0	VIT_06s0061g00310.t01	 4e-137
225- 42:	Pso11G28640.0	VIT_06s0061g00280.t01	      0
225- 43:	Pso11G28650.0	VIT_06s0061g00270.t01	      0
## Alignment 226: score=1213.0 e_value=2.2e-90 N=27 P. somniferum_chr11&VV_6 minus
226-  0:	Pso11G21720.0	VIT_06s0004g02370.t01	 5e-149
226-  1:	Pso11G21760.0	VIT_06s0004g02330.t01	      0
226-  2:	Pso11G21990.0	VIT_06s0004g02080.t01	      0
226-  3:	Pso11G22020.0	VIT_06s0004g02070.t01	      0
226-  4:	Pso11G22240.0	VIT_06s0004g01880.t01	      0
226-  5:	Pso11G22250.0	VIT_06s0004g01840.t01	  6e-42
226-  6:	Pso11G22280.0	VIT_06s0004g01830.t01	      0
226-  7:	Pso11G22420.0	VIT_06s0004g01810.t01	 5e-113
226-  8:	Pso11G22450.0	VIT_06s0004g01800.t01	      0
226-  9:	Pso11G22460.0	VIT_06s0004g01780.t01	      0
226- 10:	Pso11G22470.0	VIT_06s0004g01770.t01	      0
226- 11:	Pso11G22550.0	VIT_06s0004g01750.t01	 2e-167
226- 12:	Pso11G22600.0	VIT_06s0004g01740.t01	 4e-100
226- 13:	Pso11G22620.0	VIT_06s0004g01730.t01	 3e-100
226- 14:	Pso11G22670.0	VIT_06s0004g01720.t01	      0
226- 15:	Pso11G22680.0	VIT_06s0004g01700.t01	 9e-116
226- 16:	Pso11G22700.0	VIT_06s0004g01680.t01	      0
226- 17:	Pso11G22720.0	VIT_06s0004g01630.t01	      0
226- 18:	Pso11G22820.0	VIT_06s0004g01560.t01	      0
226- 19:	Pso11G22840.0	VIT_06s0004g01550.t01	      0
226- 20:	Pso11G22860.0	VIT_06s0004g01530.t01	 3e-173
226- 21:	Pso11G23040.0	VIT_06s0004g01360.t01	      0
226- 22:	Pso11G23050.0	VIT_06s0004g01350.t01	 2e-175
226- 23:	Pso11G23080.0	VIT_06s0004g01320.t01	 2e-128
226- 24:	Pso11G23090.0	VIT_06s0004g01300.t01	      0
226- 25:	Pso11G23100.0	VIT_06s0004g01290.t01	 6e-135
226- 26:	Pso11G23250.0	VIT_06s0004g01260.t01	      0
## Alignment 227: score=998.0 e_value=2.9e-68 N=23 P. somniferum_chr11&VV_6 minus
227-  0:	Pso11G01250.0	VIT_06s0004g04850.t01	 2e-116
227-  1:	Pso11G01380.0	VIT_06s0004g04810.t01	      0
227-  2:	Pso11G01420.0	VIT_06s0004g04730.t01	  4e-73
227-  3:	Pso11G01440.0	VIT_06s0004g04690.t01	      0
227-  4:	Pso11G01460.0	VIT_06s0004g04640.t01	  3e-12
227-  5:	Pso11G01490.0	VIT_06s0004g04600.t01	      0
227-  6:	Pso11G01600.0	VIT_06s0004g04590.t01	 2e-124
227-  7:	Pso11G01630.0	VIT_06s0004g04560.t01	  3e-35
227-  8:	Pso11G01640.0	VIT_06s0004g04550.t01	      0
227-  9:	Pso11G01770.0	VIT_06s0004g04530.t01	      0
227- 10:	Pso11G01820.0	VIT_06s0004g04520.t01	  6e-73
227- 11:	Pso11G01960.0	VIT_06s0004g04500.t01	  6e-39
227- 12:	Pso11G02090.0	VIT_06s0004g04480.t01	      0
227- 13:	Pso11G02140.0	VIT_06s0004g04470.t01	      0
227- 14:	Pso11G02160.0	VIT_06s0004g04430.t01	  2e-99
227- 15:	Pso11G02200.0	VIT_06s0004g04390.t01	      0
227- 16:	Pso11G02220.0	VIT_06s0004g04360.t01	      0
227- 17:	Pso11G02290.0	VIT_06s0004g04340.t01	  3e-70
227- 18:	Pso11G02420.0	VIT_06s0004g04280.t01	  7e-86
227- 19:	Pso11G02430.0	VIT_06s0004g04260.t01	  3e-17
227- 20:	Pso11G02620.0	VIT_06s0004g04190.t01	 9e-109
227- 21:	Pso11G02790.0	VIT_06s0004g04150.t01	 4e-130
227- 22:	Pso11G02860.0	VIT_06s0004g04100.t01	      0
## Alignment 228: score=971.0 e_value=1.9e-61 N=21 P. somniferum_chr11&VV_6 minus
228-  0:	Pso11G19440.0	VIT_06s0004g00860.t01	      0
228-  1:	Pso11G19510.0	VIT_06s0004g00720.t01	      0
228-  2:	Pso11G19520.0	VIT_06s0004g00710.t01	  1e-79
228-  3:	Pso11G19560.0	VIT_06s0004g00690.t01	      0
228-  4:	Pso11G19610.0	VIT_06s0004g00610.t01	      0
228-  5:	Pso11G19630.0	VIT_06s0004g00580.t01	      0
228-  6:	Pso11G19690.0	VIT_06s0004g00570.t01	  8e-98
228-  7:	Pso11G19700.0	VIT_06s0004g00500.t01	      0
228-  8:	Pso11G19730.0	VIT_06s0004g00490.t01	  7e-44
228-  9:	Pso11G19760.0	VIT_06s0004g00480.t01	      0
228- 10:	Pso11G19780.0	VIT_06s0004g00470.t01	  1e-62
228- 11:	Pso11G19850.0	VIT_06s0004g00450.t01	      0
228- 12:	Pso11G19860.0	VIT_06s0004g00440.t01	  3e-09
228- 13:	Pso11G19910.0	VIT_06s0004g00430.t01	  1e-90
228- 14:	Pso11G19950.0	VIT_06s0004g00420.t01	      0
228- 15:	Pso11G19960.0	VIT_06s0004g00410.t01	      0
228- 16:	Pso11G19990.0	VIT_06s0004g00380.t01	  1e-45
228- 17:	Pso11G20060.0	VIT_06s0004g00250.t01	      0
228- 18:	Pso11G20070.0	VIT_06s0004g00220.t01	      0
228- 19:	Pso11G20100.0	VIT_06s0004g00200.t01	      0
228- 20:	Pso11G20180.0	VIT_06s0004g00170.t01	 5e-127
## Alignment 229: score=952.0 e_value=1.1e-65 N=22 P. somniferum_chr11&VV_6 minus
229-  0:	Pso11G03980.0	VIT_06s0080g00230.t01	 9e-178
229-  1:	Pso11G03990.0	VIT_06s0080g00160.t01	      0
229-  2:	Pso11G04110.0	VIT_06s0080g00130.t01	      0
229-  3:	Pso11G04270.0	VIT_06s0080g00090.t01	      0
229-  4:	Pso11G04360.0	VIT_06s0080g00020.t01	      0
229-  5:	Pso11G04370.0	VIT_06s0080g00010.t01	  4e-85
229-  6:	Pso11G04390.0	VIT_06s0061g01610.t01	      0
229-  7:	Pso11G04610.0	VIT_06s0061g01600.t01	  1e-35
229-  8:	Pso11G04640.0	VIT_06s0061g01520.t01	      0
229-  9:	Pso11G04740.0	VIT_06s0061g01470.t01	      0
229- 10:	Pso11G04820.0	VIT_06s0061g01450.t01	 3e-103
229- 11:	Pso11G04830.0	VIT_06s0061g01440.t01	  2e-59
229- 12:	Pso11G04910.0	VIT_06s0061g01430.t01	 8e-145
229- 13:	Pso11G04970.0	VIT_06s0061g01410.t01	  7e-37
229- 14:	Pso11G05030.0	VIT_06s0061g01390.t01	  1e-60
229- 15:	Pso11G05240.0	VIT_06s0061g01360.t01	 5e-124
229- 16:	Pso11G05250.0	VIT_06s0061g01350.t01	  1e-11
229- 17:	Pso11G05310.0	VIT_06s0061g01340.t01	      0
229- 18:	Pso11G05430.0	VIT_06s0061g01300.t01	      0
229- 19:	Pso11G05440.0	VIT_06s0061g01290.t01	  1e-20
229- 20:	Pso11G05540.0	VIT_06s0061g01270.t01	      0
229- 21:	Pso11G05570.0	VIT_06s0061g01240.t01	  3e-30
## Alignment 230: score=797.0 e_value=2.8e-45 N=17 P. somniferum_chr11&VV_6 minus
230-  0:	Pso11G26230.0	VIT_06s0004g05470.t01	 1e-173
230-  1:	Pso11G26260.0	VIT_06s0004g05250.t01	 8e-114
230-  2:	Pso11G26300.0	VIT_06s0004g05210.t01	  1e-77
230-  3:	Pso11G26350.0	VIT_06s0004g05160.t01	 2e-146
230-  4:	Pso11G26370.0	VIT_06s0004g05150.t01	      0
230-  5:	Pso11G26420.0	VIT_06s0004g05120.t01	  4e-71
230-  6:	Pso11G26440.0	VIT_06s0004g05100.t01	      0
230-  7:	Pso11G26460.0	VIT_06s0004g05090.t01	 3e-171
230-  8:	Pso11G26500.0	VIT_06s0004g05080.t01	  1e-44
230-  9:	Pso11G26580.0	VIT_06s0004g05040.t01	 1e-172
230- 10:	Pso11G26590.0	VIT_06s0004g05030.t01	      0
230- 11:	Pso11G26610.0	VIT_06s0004g05020.t01	 2e-124
230- 12:	Pso11G26660.0	VIT_06s0004g05000.t01	  3e-48
230- 13:	Pso11G26690.0	VIT_06s0004g04970.t01	      0
230- 14:	Pso11G26700.0	VIT_06s0004g04940.t01	      0
230- 15:	Pso11G26710.0	VIT_06s0004g04930.t01	      0
230- 16:	Pso11G26720.0	VIT_06s0004g04910.t01	  2e-95
## Alignment 231: score=620.0 e_value=6.9e-34 N=14 P. somniferum_chr11&VV_6 minus
231-  0:	Pso11G00020.0	VIT_06s0004g05170.t01	      0
231-  1:	Pso11G00130.0	VIT_06s0004g05150.t01	      0
231-  2:	Pso11G00170.0	VIT_06s0004g05140.t01	  4e-95
231-  3:	Pso11G00270.0	VIT_06s0004g05110.t01	  4e-27
231-  4:	Pso11G00280.0	VIT_06s0004g05100.t01	      0
231-  5:	Pso11G00520.0	VIT_06s0004g05070.t01	 1e-104
231-  6:	Pso11G00560.0	VIT_06s0004g05050.t01	      0
231-  7:	Pso11G00590.0	VIT_06s0004g05020.t01	 6e-129
231-  8:	Pso11G00730.0	VIT_06s0004g04940.t01	      0
231-  9:	Pso11G00760.0	VIT_06s0004g04930.t01	      0
231- 10:	Pso11G00790.0	VIT_06s0004g04920.t01	  3e-63
231- 11:	Pso11G00910.0	VIT_06s0004g04900.t01	  1e-52
231- 12:	Pso11G00930.0	VIT_06s0004g04890.t01	 2e-155
231- 13:	Pso11G00950.0	VIT_06s0004g04860.t01	 1e-164
## Alignment 232: score=487.0 e_value=7e-30 N=12 P. somniferum_chr11&VV_6 minus
232-  0:	Pso11G23450.0	VIT_06s0009g02480.t01	 3e-147
232-  1:	Pso11G23490.0	VIT_06s0009g02410.t01	 1e-106
232-  2:	Pso11G23590.0	VIT_06s0009g02320.t01	  2e-66
232-  3:	Pso11G23600.0	VIT_06s0009g02310.t01	      0
232-  4:	Pso11G23680.0	VIT_06s0009g02230.t01	  3e-39
232-  5:	Pso11G23740.0	VIT_06s0009g02120.t01	 4e-100
232-  6:	Pso11G23940.0	VIT_06s0009g01930.t01	 1e-155
232-  7:	Pso11G24190.0	VIT_06s0009g01770.t01	 1e-119
232-  8:	Pso11G24240.0	VIT_06s0009g01720.t01	 2e-108
232-  9:	Pso11G24280.0	VIT_06s0009g01710.t01	 4e-159
232- 10:	Pso11G24420.0	VIT_06s0009g01670.t01	  1e-48
232- 11:	Pso11G24660.0	VIT_06s0009g01420.t01	  1e-28
## Alignment 233: score=470.0 e_value=3.3e-20 N=10 P. somniferum_chr11&VV_6 minus
233-  0:	Pso11G13420.0	VIT_06s0080g01090.t01	 3e-150
233-  1:	Pso11G13470.0	VIT_06s0080g01080.t01	  5e-95
233-  2:	Pso11G13510.0	VIT_06s0080g01050.t01	  4e-41
233-  3:	Pso11G13560.0	VIT_06s0080g00980.t01	  6e-93
233-  4:	Pso11G13610.0	VIT_06s0080g00910.t01	 5e-110
233-  5:	Pso11G13630.0	VIT_06s0080g00880.t01	      0
233-  6:	Pso11G13640.0	VIT_06s0080g00860.t01	 7e-152
233-  7:	Pso11G13650.0	VIT_06s0080g00850.t01	      0
233-  8:	Pso11G13710.0	VIT_06s0080g00790.t01	  4e-86
233-  9:	Pso11G13740.0	VIT_06s0080g00750.t01	  1e-23
## Alignment 234: score=426.0 e_value=1.2e-18 N=9 P. somniferum_chr11&VV_6 minus
234-  0:	Pso11G33970.0	VIT_06s0009g00690.t01	      0
234-  1:	Pso11G34020.0	VIT_06s0009g00480.t01	 1e-163
234-  2:	Pso11G34060.0	VIT_06s0009g00440.t01	      0
234-  3:	Pso11G34080.0	VIT_06s0009g00410.t01	      0
234-  4:	Pso11G34100.0	VIT_06s0009g00340.t01	  4e-86
234-  5:	Pso11G34120.0	VIT_06s0009g00320.t01	      0
234-  6:	Pso11G34170.0	VIT_06s0009g00270.t01	 3e-159
234-  7:	Pso11G34190.0	VIT_06s0009g00260.t01	      0
234-  8:	Pso11G34220.0	VIT_06s0009g00210.t01	 2e-138
## Alignment 235: score=413.0 e_value=3.5e-19 N=9 P. somniferum_chr11&VV_6 minus
235-  0:	Pso11G18940.0	VIT_06s0009g02800.t01	  1e-24
235-  1:	Pso11G18970.0	VIT_06s0009g02780.t01	      0
235-  2:	Pso11G19000.0	VIT_06s0009g02740.t01	      0
235-  3:	Pso11G19210.0	VIT_06s0009g02680.t01	  3e-36
235-  4:	Pso11G19220.0	VIT_06s0009g02660.t01	  4e-70
235-  5:	Pso11G19250.0	VIT_06s0009g02640.t01	      0
235-  6:	Pso11G19310.0	VIT_06s0009g02550.t01	  7e-55
235-  7:	Pso11G19320.0	VIT_06s0009g02540.t01	  9e-43
235-  8:	Pso11G19340.0	VIT_06s0009g02500.t01	  1e-62
## Alignment 236: score=366.0 e_value=2.3e-16 N=8 P. somniferum_chr11&VV_6 minus
236-  0:	Pso11G30980.0	VIT_06s0004g04290.t01	 4e-173
236-  1:	Pso11G31120.0	VIT_06s0004g04200.t01	 8e-117
236-  2:	Pso11G31180.0	VIT_06s0004g04160.t01	      0
236-  3:	Pso11G31200.0	VIT_06s0004g04150.t01	 2e-113
236-  4:	Pso11G31220.0	VIT_06s0004g04140.t01	  5e-89
236-  5:	Pso11G31320.0	VIT_06s0004g04000.t01	      0
236-  6:	Pso11G31340.0	VIT_06s0004g03990.t01	 1e-137
236-  7:	Pso11G31350.0	VIT_06s0004g03980.t01	      0
## Alignment 237: score=349.0 e_value=2.1e-13 N=8 P. somniferum_chr11&VV_6 minus
237-  0:	Pso11G21190.0	VIT_06s0061g00090.t01	      0
237-  1:	Pso11G21280.0	VIT_06s0061g00040.t01	      0
237-  2:	Pso11G21350.0	VIT_06s0009g03800.t01	      0
237-  3:	Pso11G21370.0	VIT_06s0009g03780.t01	 1e-158
237-  4:	Pso11G21420.0	VIT_06s0009g03750.t01	      0
237-  5:	Pso11G21440.0	VIT_06s0009g03650.t01	      0
237-  6:	Pso11G21480.0	VIT_06s0009g03610.t01	 1e-112
237-  7:	Pso11G21690.0	VIT_06s0009g03530.t01	  4e-99
## Alignment 238: score=332.0 e_value=2.3e-11 N=7 P. somniferum_chr11&VV_6 minus
238-  0:	Pso11G29690.0	VIT_06s0004g03150.t01	      0
238-  1:	Pso11G29710.0	VIT_06s0004g03130.t01	      0
238-  2:	Pso11G29730.0	VIT_06s0004g03120.t01	 2e-165
238-  3:	Pso11G29830.0	VIT_06s0004g03090.t01	  6e-72
238-  4:	Pso11G29840.0	VIT_06s0004g03070.t01	 2e-151
238-  5:	Pso11G29860.0	VIT_06s0004g03040.t01	      0
238-  6:	Pso11G29870.0	VIT_06s0004g02990.t01	      0
## Alignment 239: score=329.0 e_value=3.8e-13 N=7 P. somniferum_chr11&VV_6 minus
239-  0:	Pso11G29240.0	VIT_06s0004g03460.t01	      0
239-  1:	Pso11G29280.0	VIT_06s0004g03440.t01	  1e-64
239-  2:	Pso11G29300.0	VIT_06s0004g03410.t01	  6e-92
239-  3:	Pso11G29320.0	VIT_06s0004g03320.t01	      0
239-  4:	Pso11G29360.0	VIT_06s0004g03300.t01	      0
239-  5:	Pso11G29370.0	VIT_06s0004g03270.t01	 2e-144
239-  6:	Pso11G29410.0	VIT_06s0004g03260.t01	      0
## Alignment 240: score=295.0 e_value=4.4e-13 N=7 P. somniferum_chr11&VV_6 minus
240-  0:	Pso11G24860.0	VIT_06s0009g03670.t01	  2e-49
240-  1:	Pso11G25100.0	VIT_06s0009g03450.t01	  7e-83
240-  2:	Pso11G25190.0	VIT_06s0009g03420.t01	      0
240-  3:	Pso11G25220.0	VIT_06s0009g03360.t01	      0
240-  4:	Pso11G25230.0	VIT_06s0009g03330.t01	      0
240-  5:	Pso11G25240.0	VIT_06s0009g03260.t01	  1e-96
240-  6:	Pso11G25380.0	VIT_06s0009g03170.t01	 1e-124
## Alignment 241: score=282.0 e_value=9e-10 N=6 P. somniferum_chr11&VV_6 minus
241-  0:	Pso11G24370.0	VIT_06s0004g00120.t01	 2e-124
241-  1:	Pso11G24470.0	VIT_06s0004g00060.t01	 1e-127
241-  2:	Pso11G24480.0	VIT_06s0004g00050.t01	 7e-132
241-  3:	Pso11G24490.0	VIT_06s0004g00040.t01	 1e-173
241-  4:	Pso11G24560.0	VIT_06s0004g00030.t01	      0
241-  5:	Pso11G24600.0	VIT_06s0004g00020.t01	 8e-126
## Alignment 242: score=271.0 e_value=3.4e-09 N=6 P. somniferum_chr11&VV_6 minus
242-  0:	Pso11G06650.0	VIT_06s0080g00470.t01	 4e-173
242-  1:	Pso11G06760.0	VIT_06s0080g00450.t01	 1e-107
242-  2:	Pso11G06820.0	VIT_06s0080g00420.t01	      0
242-  3:	Pso11G06840.0	VIT_06s0080g00410.t01	  9e-61
242-  4:	Pso11G06970.0	VIT_06s0080g00390.t01	      0
242-  5:	Pso11G06990.0	VIT_06s0080g00360.t01	      0
## Alignment 243: score=262.0 e_value=2.5e-14 N=6 P. somniferum_chr11&VV_6 minus
243-  0:	Pso11G11920.0	VIT_06s0080g00590.t01	  2e-86
243-  1:	Pso11G12010.0	VIT_06s0080g00580.t01	 4e-172
243-  2:	Pso11G12020.0	VIT_06s0080g00570.t01	  8e-58
243-  3:	Pso11G12030.0	VIT_06s0080g00560.t01	 2e-170
243-  4:	Pso11G12090.0	VIT_06s0080g00540.t01	  8e-09
243-  5:	Pso11G12130.0	VIT_06s0080g00240.t01	      0
## Alignment 244: score=3163.0 e_value=4.7e-288 N=68 P. somniferum_chr11&VV_8 plus
244-  0:	Pso11G14450.0	VIT_08s0105g00300.t01	      0
244-  1:	Pso11G14510.0	VIT_08s0105g00310.t01	  1e-66
244-  2:	Pso11G14530.0	VIT_08s0105g00340.t01	 3e-126
244-  3:	Pso11G14560.0	VIT_08s0105g00350.t01	 5e-159
244-  4:	Pso11G14580.0	VIT_08s0105g00370.t01	  2e-63
244-  5:	Pso11G14590.0	VIT_08s0105g00380.t01	 1e-167
244-  6:	Pso11G14600.0	VIT_08s0105g00390.t01	      0
244-  7:	Pso11G14610.0	VIT_08s0105g00430.t01	      0
244-  8:	Pso11G14630.0	VIT_08s0105g00450.t01	  2e-79
244-  9:	Pso11G14670.0	VIT_08s0105g00500.t01	      0
244- 10:	Pso11G14720.0	VIT_08s0105g00590.t01	      0
244- 11:	Pso11G14760.0	VIT_08s0217g00020.t01	      0
244- 12:	Pso11G14830.0	VIT_08s0217g00040.t01	      0
244- 13:	Pso11G14900.0	VIT_08s0058g00140.t01	      0
244- 14:	Pso11G14960.0	VIT_08s0058g00240.t01	  3e-37
244- 15:	Pso11G14970.0	VIT_08s0058g00260.t01	      0
244- 16:	Pso11G15040.0	VIT_08s0058g00320.t01	      0
244- 17:	Pso11G15190.0	VIT_08s0058g00380.t01	  2e-14
244- 18:	Pso11G15210.0	VIT_08s0058g00390.t01	      0
244- 19:	Pso11G15220.0	VIT_08s0058g00400.t01	  1e-17
244- 20:	Pso11G15380.0	VIT_08s0058g00470.t01	 1e-103
244- 21:	Pso11G15390.0	VIT_08s0058g00480.t01	      0
244- 22:	Pso11G15430.0	VIT_08s0058g00490.t01	      0
244- 23:	Pso11G15460.0	VIT_08s0058g00500.t01	      0
244- 24:	Pso11G15480.0	VIT_08s0058g00510.t01	      0
244- 25:	Pso11G15590.0	VIT_08s0058g00540.t01	      0
244- 26:	Pso11G15630.0	VIT_08s0058g00570.t01	  7e-55
244- 27:	Pso11G15650.0	VIT_08s0058g00640.t01	      0
244- 28:	Pso11G15730.0	VIT_08s0058g00650.t01	 9e-170
244- 29:	Pso11G15760.0	VIT_08s0058g00670.t01	      0
244- 30:	Pso11G15770.0	VIT_08s0058g00680.t01	  3e-68
244- 31:	Pso11G15780.0	VIT_08s0058g00690.t01	 5e-118
244- 32:	Pso11G15810.0	VIT_08s0058g00770.t01	  7e-37
244- 33:	Pso11G15820.0	VIT_08s0058g00790.t01	 2e-166
244- 34:	Pso11G15900.0	VIT_08s0058g00810.t01	      0
244- 35:	Pso11G15920.0	VIT_08s0058g00820.t01	  5e-91
244- 36:	Pso11G15940.0	VIT_08s0058g00880.t01	 5e-148
244- 37:	Pso11G15990.0	VIT_08s0058g00940.t01	  9e-96
244- 38:	Pso11G16190.0	VIT_08s0058g00970.t01	 9e-143
244- 39:	Pso11G16240.0	VIT_08s0058g00990.t01	 5e-165
244- 40:	Pso11G16320.0	VIT_08s0058g01010.t01	  2e-17
244- 41:	Pso11G16330.0	VIT_08s0058g01020.t01	      0
244- 42:	Pso11G16350.0	VIT_08s0058g01040.t01	      0
244- 43:	Pso11G16370.0	VIT_08s0058g01050.t01	      0
244- 44:	Pso11G16410.0	VIT_08s0058g01070.t01	      0
244- 45:	Pso11G16450.0	VIT_08s0058g01090.t01	      0
244- 46:	Pso11G16570.0	VIT_08s0058g01110.t01	  4e-89
244- 47:	Pso11G16580.0	VIT_08s0058g01120.t01	  1e-57
244- 48:	Pso11G16590.0	VIT_08s0058g01130.t01	      0
244- 49:	Pso11G16600.0	VIT_08s0058g01140.t01	      0
244- 50:	Pso11G16630.0	VIT_08s0058g01190.t01	      0
244- 51:	Pso11G16640.0	VIT_08s0058g01200.t01	 2e-110
244- 52:	Pso11G16670.0	VIT_08s0058g01270.t01	  3e-54
244- 53:	Pso11G16700.0	VIT_08s0058g01290.t01	      0
244- 54:	Pso11G16720.0	VIT_08s0058g01300.t01	      0
244- 55:	Pso11G16790.0	VIT_08s0058g01350.t01	 2e-104
244- 56:	Pso11G16810.0	VIT_08s0058g01360.t01	      0
244- 57:	Pso11G16840.0	VIT_08s0058g01380.t01	  2e-36
244- 58:	Pso11G16870.0	VIT_08s0058g01390.t01	  3e-43
244- 59:	Pso11G16900.0	VIT_08s0058g01400.t01	      0
244- 60:	Pso11G16910.0	VIT_08s0058g01410.t01	 1e-171
244- 61:	Pso11G16920.0	VIT_08s0058g01420.t01	  1e-31
244- 62:	Pso11G16950.0	VIT_08s0058g01430.t01	 4e-111
244- 63:	Pso11G16970.0	VIT_08s0058g01440.t01	      0
244- 64:	Pso11G16980.0	VIT_08s0058g01450.t01	      0
244- 65:	Pso11G17010.0	VIT_08s0040g00010.t01	      0
244- 66:	Pso11G17090.0	VIT_08s0040g00050.t01	  3e-38
244- 67:	Pso11G17100.0	VIT_08s0040g00060.t01	      0
## Alignment 245: score=2140.0 e_value=1.5e-177 N=47 P. somniferum_chr11&VV_8 plus
245-  0:	Pso11G34500.0	VIT_08s0007g00940.t01	 6e-138
245-  1:	Pso11G34530.0	VIT_08s0007g00980.t01	  3e-76
245-  2:	Pso11G34550.0	VIT_08s0007g01060.t01	      0
245-  3:	Pso11G34590.0	VIT_08s0007g01150.t01	      0
245-  4:	Pso11G34630.0	VIT_08s0007g01260.t01	  7e-82
245-  5:	Pso11G34640.0	VIT_08s0007g01270.t01	  2e-41
245-  6:	Pso11G34650.0	VIT_08s0007g01280.t01	 3e-167
245-  7:	Pso11G34660.0	VIT_08s0007g01300.t01	      0
245-  8:	Pso11G34670.0	VIT_08s0007g01310.t01	  2e-90
245-  9:	Pso11G34730.0	VIT_08s0007g01340.t01	  1e-92
245- 10:	Pso11G34740.0	VIT_08s0007g01360.t01	  3e-18
245- 11:	Pso11G34750.0	VIT_08s0007g01370.t01	  1e-44
245- 12:	Pso11G34760.0	VIT_08s0007g01430.t01	  3e-83
245- 13:	Pso11G34800.0	VIT_08s0007g01450.t01	  5e-97
245- 14:	Pso11G34810.0	VIT_08s0007g01460.t01	      0
245- 15:	Pso11G34850.0	VIT_08s0007g01470.t01	  3e-24
245- 16:	Pso11G34890.0	VIT_08s0007g01510.t01	 2e-171
245- 17:	Pso11G34900.0	VIT_08s0007g01520.t01	      0
245- 18:	Pso11G34960.0	VIT_08s0007g01530.t01	  1e-73
245- 19:	Pso11G34970.0	VIT_08s0007g01540.t01	 4e-149
245- 20:	Pso11G34980.0	VIT_08s0007g01550.t01	      0
245- 21:	Pso11G34990.0	VIT_08s0007g01560.t01	  7e-76
245- 22:	Pso11G35000.0	VIT_08s0007g01600.t01	 6e-124
245- 23:	Pso11G35050.0	VIT_08s0007g01620.t01	 7e-104
245- 24:	Pso11G35130.0	VIT_08s0007g01640.t01	      0
245- 25:	Pso11G35160.0	VIT_08s0007g01650.t01	      0
245- 26:	Pso11G35170.0	VIT_08s0007g01660.t01	      0
245- 27:	Pso11G35290.0	VIT_08s0007g01690.t01	      0
245- 28:	Pso11G35330.0	VIT_08s0007g01710.t01	 4e-154
245- 29:	Pso11G35350.0	VIT_08s0007g01720.t01	  9e-90
245- 30:	Pso11G35380.0	VIT_08s0007g01730.t01	 5e-122
245- 31:	Pso11G35450.0	VIT_08s0007g01740.t01	 9e-107
245- 32:	Pso11G35530.0	VIT_08s0007g01810.t01	 2e-167
245- 33:	Pso11G35650.0	VIT_08s0007g01850.t01	 8e-141
245- 34:	Pso11G35700.0	VIT_08s0007g01920.t01	 1e-110
245- 35:	Pso11G35940.0	VIT_08s0007g01950.t01	  1e-21
245- 36:	Pso11G36030.0	VIT_08s0007g02030.t01	      0
245- 37:	Pso11G36110.0	VIT_08s0007g02130.t01	      0
245- 38:	Pso11G36120.0	VIT_08s0007g02140.t01	  5e-41
245- 39:	Pso11G36150.0	VIT_08s0007g02160.t01	 3e-126
245- 40:	Pso11G36350.0	VIT_08s0007g02170.t01	  5e-48
245- 41:	Pso11G36380.0	VIT_08s0007g02210.t01	 1e-142
245- 42:	Pso11G36440.0	VIT_08s0007g02220.t01	 5e-152
245- 43:	Pso11G36470.0	VIT_08s0007g02230.t01	      0
245- 44:	Pso11G36490.0	VIT_08s0007g02240.t01	      0
245- 45:	Pso11G36510.0	VIT_08s0007g02260.t01	 7e-117
245- 46:	Pso11G36740.0	VIT_08s0007g02280.t01	      0
## Alignment 246: score=1880.0 e_value=0 N=40 P. somniferum_chr11&VV_8 plus
246-  0:	Pso11G26800.0	VIT_08s0007g03870.t01	  2e-15
246-  1:	Pso11G26810.0	VIT_08s0007g03900.t01	  3e-98
246-  2:	Pso11G26820.0	VIT_08s0007g03920.t01	      0
246-  3:	Pso11G26830.0	VIT_08s0007g03930.t01	      0
246-  4:	Pso11G26860.0	VIT_08s0007g03940.t01	  3e-54
246-  5:	Pso11G26870.0	VIT_08s0007g03950.t01	 2e-134
246-  6:	Pso11G26930.0	VIT_08s0007g04020.t01	 9e-104
246-  7:	Pso11G26950.0	VIT_08s0007g04030.t01	      0
246-  8:	Pso11G26990.0	VIT_08s0007g04140.t01	 4e-160
246-  9:	Pso11G27000.0	VIT_08s0007g04150.t01	      0
246- 10:	Pso11G27010.0	VIT_08s0007g04160.t01	      0
246- 11:	Pso11G27020.0	VIT_08s0007g04170.t01	      0
246- 12:	Pso11G27080.0	VIT_08s0007g04200.t01	  4e-62
246- 13:	Pso11G27210.0	VIT_08s0007g04310.t01	      0
246- 14:	Pso11G27380.0	VIT_08s0007g04410.t01	  1e-26
246- 15:	Pso11G27430.0	VIT_08s0007g04470.t01	  9e-70
246- 16:	Pso11G27440.0	VIT_08s0007g04480.t01	 1e-137
246- 17:	Pso11G27480.0	VIT_08s0007g04530.t01	      0
246- 18:	Pso11G27580.0	VIT_08s0007g04630.t01	      0
246- 19:	Pso11G27660.0	VIT_08s0007g04670.t01	      0
246- 20:	Pso11G27680.0	VIT_08s0007g04680.t01	 2e-123
246- 21:	Pso11G27710.0	VIT_08s0007g04690.t01	      0
246- 22:	Pso11G27750.0	VIT_08s0007g04760.t01	  1e-47
246- 23:	Pso11G27760.0	VIT_08s0007g04770.t01	  7e-73
246- 24:	Pso11G27780.0	VIT_08s0007g04780.t01	 6e-159
246- 25:	Pso11G27820.0	VIT_08s0007g04790.t01	 6e-162
246- 26:	Pso11G27840.0	VIT_08s0007g04800.t01	  3e-83
246- 27:	Pso11G27900.0	VIT_08s0007g04820.t01	      0
246- 28:	Pso11G27910.0	VIT_08s0007g04830.t01	  5e-61
246- 29:	Pso11G27920.0	VIT_08s0007g04840.t01	  4e-66
246- 30:	Pso11G27930.0	VIT_08s0007g04850.t01	      0
246- 31:	Pso11G27950.0	VIT_08s0007g04860.t01	      0
246- 32:	Pso11G28030.0	VIT_08s0007g04900.t01	  4e-26
246- 33:	Pso11G28090.0	VIT_08s0007g04990.t01	  2e-72
246- 34:	Pso11G28100.0	VIT_08s0007g05000.t01	      0
246- 35:	Pso11G28150.0	VIT_08s0007g05030.t01	  4e-80
246- 36:	Pso11G28170.0	VIT_08s0007g05040.t01	 3e-104
246- 37:	Pso11G28200.0	VIT_08s0007g05050.t01	      0
246- 38:	Pso11G28210.0	VIT_08s0007g05060.t01	      0
246- 39:	Pso11G28220.0	VIT_08s0007g05070.t01	  3e-51
## Alignment 247: score=1080.0 e_value=6.6e-69 N=23 P. somniferum_chr11&VV_8 plus
247-  0:	Pso11G19450.0	VIT_08s0007g07100.t01	      0
247-  1:	Pso11G19540.0	VIT_08s0007g07130.t01	      0
247-  2:	Pso11G19560.0	VIT_08s0007g07190.t01	      0
247-  3:	Pso11G19570.0	VIT_08s0007g07200.t01	 1e-117
247-  4:	Pso11G19670.0	VIT_08s0007g07220.t01	 3e-126
247-  5:	Pso11G19690.0	VIT_08s0007g07230.t01	  3e-99
247-  6:	Pso11G19700.0	VIT_08s0007g07240.t01	      0
247-  7:	Pso11G19730.0	VIT_08s0007g07250.t01	  1e-49
247-  8:	Pso11G19760.0	VIT_08s0007g07260.t01	      0
247-  9:	Pso11G19780.0	VIT_08s0007g07270.t01	  9e-66
247- 10:	Pso11G19810.0	VIT_08s0007g07290.t01	 3e-125
247- 11:	Pso11G19830.0	VIT_08s0007g07320.t01	  9e-75
247- 12:	Pso11G19860.0	VIT_08s0007g07330.t01	  2e-09
247- 13:	Pso11G19910.0	VIT_08s0007g07340.t01	  6e-88
247- 14:	Pso11G19920.0	VIT_08s0007g07350.t01	 2e-139
247- 15:	Pso11G19970.0	VIT_08s0007g07360.t01	  2e-19
247- 16:	Pso11G19980.0	VIT_08s0007g07410.t01	  1e-61
247- 17:	Pso11G20030.0	VIT_08s0007g07420.t01	      0
247- 18:	Pso11G20060.0	VIT_08s0007g07440.t01	      0
247- 19:	Pso11G20100.0	VIT_08s0007g07450.t01	      0
247- 20:	Pso11G20170.0	VIT_08s0007g07510.t01	      0
247- 21:	Pso11G20270.0	VIT_08s0007g07560.t01	      0
247- 22:	Pso11G20280.0	VIT_08s0007g07570.t01	      0
## Alignment 248: score=931.0 e_value=0 N=21 P. somniferum_chr11&VV_8 plus
248-  0:	Pso11G05130.0	VIT_08s0007g03790.t01	  2e-50
248-  1:	Pso11G05210.0	VIT_08s0007g03810.t01	  8e-63
248-  2:	Pso11G05230.0	VIT_08s0007g03830.t01	      0
248-  3:	Pso11G05240.0	VIT_08s0007g03840.t01	 1e-114
248-  4:	Pso11G05380.0	VIT_08s0007g03860.t01	      0
248-  5:	Pso11G05440.0	VIT_08s0007g03870.t01	  3e-15
248-  6:	Pso11G05450.0	VIT_08s0007g03880.t01	 3e-157
248-  7:	Pso11G05460.0	VIT_08s0007g03910.t01	      0
248-  8:	Pso11G05540.0	VIT_08s0007g03920.t01	      0
248-  9:	Pso11G05570.0	VIT_08s0007g03940.t01	  1e-43
248- 10:	Pso11G05590.0	VIT_08s0007g03950.t01	 4e-123
248- 11:	Pso11G05640.0	VIT_08s0007g03960.t01	      0
248- 12:	Pso11G05660.0	VIT_08s0007g03970.t01	 2e-103
248- 13:	Pso11G05840.0	VIT_08s0007g03990.t01	      0
248- 14:	Pso11G05920.0	VIT_08s0007g04000.t01	  7e-42
248- 15:	Pso11G05940.0	VIT_08s0007g04020.t01	  9e-63
248- 16:	Pso11G05970.0	VIT_08s0007g04150.t01	      0
248- 17:	Pso11G05980.0	VIT_08s0007g04160.t01	      0
248- 18:	Pso11G06200.0	VIT_08s0007g04170.t01	      0
248- 19:	Pso11G06260.0	VIT_08s0007g04220.t01	      0
248- 20:	Pso11G06320.0	VIT_08s0007g04360.t01	      0
## Alignment 249: score=869.0 e_value=1.2e-53 N=19 P. somniferum_chr11&VV_8 plus
249-  0:	Pso11G36710.0	VIT_08s0105g00290.t01	  2e-89
249-  1:	Pso11G36740.0	VIT_08s0105g00300.t01	      0
249-  2:	Pso11G36780.0	VIT_08s0105g00330.t01	      0
249-  3:	Pso11G36810.0	VIT_08s0105g00340.t01	 3e-115
249-  4:	Pso11G36850.0	VIT_08s0105g00350.t01	      0
249-  5:	Pso11G36880.0	VIT_08s0105g00360.t01	 3e-145
249-  6:	Pso11G36910.0	VIT_08s0105g00380.t01	 8e-168
249-  7:	Pso11G36920.0	VIT_08s0105g00390.t01	      0
249-  8:	Pso11G36980.0	VIT_08s0105g00400.t01	 6e-102
249-  9:	Pso11G37020.0	VIT_08s0105g00420.t01	  4e-27
249- 10:	Pso11G37040.0	VIT_08s0105g00430.t01	      0
249- 11:	Pso11G37050.0	VIT_08s0105g00440.t01	  4e-92
249- 12:	Pso11G37060.0	VIT_08s0105g00460.t01	      0
249- 13:	Pso11G37130.0	VIT_08s0105g00480.t01	      0
249- 14:	Pso11G37140.0	VIT_08s0105g00490.t01	 9e-132
249- 15:	Pso11G37340.0	VIT_08s0105g00510.t01	  5e-22
249- 16:	Pso11G37450.0	VIT_08s0217g00010.t01	      0
249- 17:	Pso11G37550.0	VIT_08s0217g00100.t01	      0
249- 18:	Pso11G37690.0	VIT_08s0217g00110.t01	      0
## Alignment 250: score=766.0 e_value=1.7e-46 N=17 P. somniferum_chr11&VV_8 plus
250-  0:	Pso11G28230.0	VIT_08s0040g01300.t01	  2e-38
250-  1:	Pso11G28280.0	VIT_08s0040g01430.t01	  6e-58
250-  2:	Pso11G28370.0	VIT_08s0040g01480.t01	      0
250-  3:	Pso11G28380.0	VIT_08s0040g01500.t01	      0
250-  4:	Pso11G28440.0	VIT_08s0040g01660.t01	  8e-06
250-  5:	Pso11G28460.0	VIT_08s0040g01670.t01	  7e-37
250-  6:	Pso11G28530.0	VIT_08s0040g01710.t01	      0
250-  7:	Pso11G28550.0	VIT_08s0040g01730.t01	      0
250-  8:	Pso11G28560.0	VIT_08s0040g01740.t01	      0
250-  9:	Pso11G28590.0	VIT_08s0040g01770.t01	      0
250- 10:	Pso11G28790.0	VIT_08s0040g01810.t01	      0
250- 11:	Pso11G28830.0	VIT_08s0040g01830.t01	  3e-71
250- 12:	Pso11G28860.0	VIT_08s0040g01850.t01	  1e-53
250- 13:	Pso11G28900.0	VIT_08s0040g01860.t01	  9e-40
250- 14:	Pso11G28930.0	VIT_08s0040g01890.t01	 6e-166
250- 15:	Pso11G29020.0	VIT_08s0040g01910.t01	  3e-43
250- 16:	Pso11G29050.0	VIT_08s0040g01950.t01	  2e-94
## Alignment 251: score=753.0 e_value=7.2e-43 N=16 P. somniferum_chr11&VV_8 plus
251-  0:	Pso11G31400.0	VIT_08s0007g00010.t01	      0
251-  1:	Pso11G31430.0	VIT_08s0007g00020.t01	      0
251-  2:	Pso11G31550.0	VIT_08s0007g00100.t01	      0
251-  3:	Pso11G31580.0	VIT_08s0007g00110.t01	  4e-38
251-  4:	Pso11G31620.0	VIT_08s0007g00120.t01	 1e-106
251-  5:	Pso11G31660.0	VIT_08s0007g00140.t01	      0
251-  6:	Pso11G31670.0	VIT_08s0007g00150.t01	  1e-24
251-  7:	Pso11G31690.0	VIT_08s0007g00180.t01	  2e-48
251-  8:	Pso11G31750.0	VIT_08s0007g00190.t01	      0
251-  9:	Pso11G31770.0	VIT_08s0007g00200.t01	      0
251- 10:	Pso11G31780.0	VIT_08s0007g00210.t01	  3e-51
251- 11:	Pso11G31790.0	VIT_08s0007g00220.t01	 7e-118
251- 12:	Pso11G31890.0	VIT_08s0007g00340.t01	      0
251- 13:	Pso11G31910.0	VIT_08s0007g00350.t01	  1e-55
251- 14:	Pso11G31960.0	VIT_08s0007g00410.t01	      0
251- 15:	Pso11G31990.0	VIT_08s0007g00420.t01	      0
## Alignment 252: score=727.0 e_value=4.1e-46 N=16 P. somniferum_chr11&VV_8 plus
252-  0:	Pso11G12230.0	VIT_08s0007g04180.t01	 2e-157
252-  1:	Pso11G12270.0	VIT_08s0007g04290.t01	      0
252-  2:	Pso11G12280.0	VIT_08s0007g04300.t01	      0
252-  3:	Pso11G12290.0	VIT_08s0007g04310.t01	      0
252-  4:	Pso11G12430.0	VIT_08s0007g04330.t01	  1e-47
252-  5:	Pso11G12450.0	VIT_08s0007g04340.t01	  3e-86
252-  6:	Pso11G12470.0	VIT_08s0007g04370.t01	      0
252-  7:	Pso11G12490.0	VIT_08s0007g04390.t01	      0
252-  8:	Pso11G12710.0	VIT_08s0007g04480.t01	 3e-176
252-  9:	Pso11G12720.0	VIT_08s0007g04490.t01	      0
252- 10:	Pso11G12780.0	VIT_08s0007g04540.t01	 1e-173
252- 11:	Pso11G12810.0	VIT_08s0007g04560.t01	  1e-46
252- 12:	Pso11G12930.0	VIT_08s0007g04700.t01	      0
252- 13:	Pso11G13000.0	VIT_08s0007g04740.t01	 2e-119
252- 14:	Pso11G13010.0	VIT_08s0007g04750.t01	 2e-119
252- 15:	Pso11G13020.0	VIT_08s0007g04770.t01	  4e-43
## Alignment 253: score=715.0 e_value=1.7e-38 N=15 P. somniferum_chr11&VV_8 plus
253-  0:	Pso11G22780.0	VIT_08s0007g06140.t01	      0
253-  1:	Pso11G22790.0	VIT_08s0007g06150.t01	 9e-115
253-  2:	Pso11G22800.0	VIT_08s0007g06160.t01	      0
253-  3:	Pso11G22850.0	VIT_08s0007g06190.t01	      0
253-  4:	Pso11G22930.0	VIT_08s0007g06240.t01	      0
253-  5:	Pso11G22970.0	VIT_08s0007g06260.t01	  5e-74
253-  6:	Pso11G22980.0	VIT_08s0007g06270.t01	 8e-141
253-  7:	Pso11G23000.0	VIT_08s0007g06280.t01	  2e-41
253-  8:	Pso11G23020.0	VIT_08s0007g06310.t01	  2e-80
253-  9:	Pso11G23050.0	VIT_08s0007g06350.t01	      0
253- 10:	Pso11G23080.0	VIT_08s0007g06380.t01	 7e-146
253- 11:	Pso11G23100.0	VIT_08s0007g06400.t01	 9e-125
253- 12:	Pso11G23190.0	VIT_08s0007g06480.t01	 2e-106
253- 13:	Pso11G23220.0	VIT_08s0007g06490.t01	      0
253- 14:	Pso11G23260.0	VIT_08s0007g06500.t01	  3e-24
## Alignment 254: score=661.0 e_value=3.6e-36 N=14 P. somniferum_chr11&VV_8 plus
254-  0:	Pso11G13420.0	VIT_08s0007g02570.t01	 4e-131
254-  1:	Pso11G13470.0	VIT_08s0007g02580.t01	  2e-96
254-  2:	Pso11G13490.0	VIT_08s0007g02600.t01	  1e-39
254-  3:	Pso11G13520.0	VIT_08s0007g02610.t01	      0
254-  4:	Pso11G13560.0	VIT_08s0007g02630.t01	 1e-112
254-  5:	Pso11G13570.0	VIT_08s0007g02720.t01	 9e-128
254-  6:	Pso11G13580.0	VIT_08s0007g02800.t01	      0
254-  7:	Pso11G13590.0	VIT_08s0007g02810.t01	  3e-52
254-  8:	Pso11G13610.0	VIT_08s0007g02850.t01	 4e-103
254-  9:	Pso11G13640.0	VIT_08s0007g02870.t01	 4e-146
254- 10:	Pso11G13700.0	VIT_08s0007g02900.t01	 8e-110
254- 11:	Pso11G13740.0	VIT_08s0007g02950.t01	  9e-36
254- 12:	Pso11G13750.0	VIT_08s0007g02960.t01	      0
254- 13:	Pso11G13760.0	VIT_08s0007g02980.t01	  1e-98
## Alignment 255: score=602.0 e_value=2e-40 N=14 P. somniferum_chr11&VV_8 plus
255-  0:	Pso11G07020.0	VIT_08s0040g02830.t01	      0
255-  1:	Pso11G07030.0	VIT_08s0040g02840.t01	      0
255-  2:	Pso11G07130.0	VIT_08s0040g02850.t01	  2e-11
255-  3:	Pso11G07140.0	VIT_08s0040g02870.t01	  7e-66
255-  4:	Pso11G07150.0	VIT_08s0040g02880.t01	  1e-80
255-  5:	Pso11G07160.0	VIT_08s0040g02900.t01	 3e-147
255-  6:	Pso11G07240.0	VIT_08s0040g02910.t01	  5e-61
255-  7:	Pso11G07290.0	VIT_08s0040g02930.t01	 5e-156
255-  8:	Pso11G07330.0	VIT_08s0040g02940.t01	      0
255-  9:	Pso11G07580.0	VIT_08s0040g02970.t01	      0
255- 10:	Pso11G07660.0	VIT_08s0040g03050.t01	      0
255- 11:	Pso11G07920.0	VIT_08s0040g03150.t01	 4e-157
255- 12:	Pso11G08100.0	VIT_08s0040g03260.t01	  2e-83
255- 13:	Pso11G08110.0	VIT_08s0040g03270.t01	      0
## Alignment 256: score=556.0 e_value=1.9e-27 N=12 P. somniferum_chr11&VV_8 plus
256-  0:	Pso11G23360.0	VIT_08s0040g00320.t01	      0
256-  1:	Pso11G23460.0	VIT_08s0040g00530.t01	 9e-113
256-  2:	Pso11G23470.0	VIT_08s0040g00540.t01	  2e-31
256-  3:	Pso11G23520.0	VIT_08s0040g00600.t01	 8e-105
256-  4:	Pso11G23550.0	VIT_08s0040g00630.t01	 4e-127
256-  5:	Pso11G23580.0	VIT_08s0040g00680.t01	      0
256-  6:	Pso11G23610.0	VIT_08s0040g00730.t01	  8e-98
256-  7:	Pso11G23660.0	VIT_08s0040g00750.t01	  8e-11
256-  8:	Pso11G23670.0	VIT_08s0040g00760.t01	 2e-125
256-  9:	Pso11G23680.0	VIT_08s0040g00770.t01	  2e-83
256- 10:	Pso11G23770.0	VIT_08s0040g00800.t01	      0
256- 11:	Pso11G23810.0	VIT_08s0040g00840.t01	      0
## Alignment 257: score=547.0 e_value=5.1e-27 N=12 P. somniferum_chr11&VV_8 plus
257-  0:	Pso11G13830.0	VIT_08s0007g01940.t01	      0
257-  1:	Pso11G13870.0	VIT_08s0007g01980.t01	  2e-24
257-  2:	Pso11G13880.0	VIT_08s0007g02000.t01	      0
257-  3:	Pso11G14020.0	VIT_08s0007g02030.t01	      0
257-  4:	Pso11G14200.0	VIT_08s0007g02160.t01	  9e-40
257-  5:	Pso11G14210.0	VIT_08s0007g02170.t01	  1e-62
257-  6:	Pso11G14220.0	VIT_08s0007g02190.t01	 9e-170
257-  7:	Pso11G14270.0	VIT_08s0007g02200.t01	  1e-52
257-  8:	Pso11G14350.0	VIT_08s0007g02240.t01	      0
257-  9:	Pso11G14390.0	VIT_08s0007g02250.t01	  1e-75
257- 10:	Pso11G14410.0	VIT_08s0007g02270.t01	      0
257- 11:	Pso11G14450.0	VIT_08s0007g02280.t01	      0
## Alignment 258: score=520.0 e_value=7.5e-23 N=11 P. somniferum_chr11&VV_8 plus
258-  0:	Pso11G06630.0	VIT_08s0007g03180.t01	      0
258-  1:	Pso11G06650.0	VIT_08s0007g03200.t01	 2e-158
258-  2:	Pso11G06720.0	VIT_08s0007g03230.t01	  3e-35
258-  3:	Pso11G06730.0	VIT_08s0007g03240.t01	  1e-69
258-  4:	Pso11G06750.0	VIT_08s0007g03280.t01	 1e-157
258-  5:	Pso11G06810.0	VIT_08s0007g03300.t01	      0
258-  6:	Pso11G06900.0	VIT_08s0007g03310.t01	 7e-107
258-  7:	Pso11G06910.0	VIT_08s0007g03330.t01	  8e-42
258-  8:	Pso11G06950.0	VIT_08s0007g03350.t01	  1e-26
258-  9:	Pso11G06960.0	VIT_08s0007g03370.t01	  5e-29
258- 10:	Pso11G06980.0	VIT_08s0007g03400.t01	  3e-21
## Alignment 259: score=441.0 e_value=2.7e-18 N=9 P. somniferum_chr11&VV_8 plus
259-  0:	Pso11G23820.0	VIT_08s0040g00370.t01	 3e-135
259-  1:	Pso11G23850.0	VIT_08s0040g00400.t01	  6e-87
259-  2:	Pso11G23860.0	VIT_08s0040g00410.t01	 3e-170
259-  3:	Pso11G23890.0	VIT_08s0040g00430.t01	      0
259-  4:	Pso11G23910.0	VIT_08s0040g00470.t01	 1e-104
259-  5:	Pso11G23920.0	VIT_08s0040g00480.t01	  2e-42
259-  6:	Pso11G23930.0	VIT_08s0040g00500.t01	  2e-89
259-  7:	Pso11G23960.0	VIT_08s0040g00510.t01	      0
259-  8:	Pso11G23970.0	VIT_08s0040g00520.t01	 1e-102
## Alignment 260: score=408.0 e_value=3e-19 N=9 P. somniferum_chr11&VV_8 plus
260-  0:	Pso11G24110.0	VIT_08s0056g00700.t01	      0
260-  1:	Pso11G24120.0	VIT_08s0056g00810.t01	 2e-105
260-  2:	Pso11G24140.0	VIT_08s0056g00840.t01	  8e-09
260-  3:	Pso11G24230.0	VIT_08s0056g00980.t01	  6e-76
260-  4:	Pso11G24290.0	VIT_08s0056g01130.t01	  2e-31
260-  5:	Pso11G24300.0	VIT_08s0056g01140.t01	      0
260-  6:	Pso11G24400.0	VIT_08s0056g01180.t01	  3e-89
260-  7:	Pso11G24410.0	VIT_08s0056g01190.t01	  2e-75
260-  8:	Pso11G24440.0	VIT_08s0056g01200.t01	  8e-79
## Alignment 261: score=396.0 e_value=2.1e-16 N=9 P. somniferum_chr11&VV_8 plus
261-  0:	Pso11G02730.0	VIT_08s0040g02450.t01	  7e-79
261-  1:	Pso11G02800.0	VIT_08s0040g02590.t01	      0
261-  2:	Pso11G02850.0	VIT_08s0040g02620.t01	      0
261-  3:	Pso11G03010.0	VIT_08s0040g02670.t01	 5e-102
261-  4:	Pso11G03160.0	VIT_08s0040g02700.t01	  1e-31
261-  5:	Pso11G03180.0	VIT_08s0040g02730.t01	      0
261-  6:	Pso11G03230.0	VIT_08s0040g02750.t01	      0
261-  7:	Pso11G03300.0	VIT_08s0040g02790.t01	 7e-116
261-  8:	Pso11G03310.0	VIT_08s0040g02810.t01	      0
## Alignment 262: score=335.0 e_value=1.2e-16 N=7 P. somniferum_chr11&VV_8 plus
262-  0:	Pso11G26020.0	VIT_08s0056g01550.t01	  4e-47
262-  1:	Pso11G26030.0	VIT_08s0056g01570.t01	      0
262-  2:	Pso11G26110.0	VIT_08s0056g01650.t01	  1e-81
262-  3:	Pso11G26120.0	VIT_08s0056g01660.t01	 2e-125
262-  4:	Pso11G26130.0	VIT_08s0056g01670.t01	      0
262-  5:	Pso11G26140.0	VIT_08s0056g01700.t01	      0
262-  6:	Pso11G26160.0	VIT_08s0032g00080.t01	  4e-31
## Alignment 263: score=330.0 e_value=1e-12 N=7 P. somniferum_chr11&VV_8 plus
263-  0:	Pso11G32180.0	VIT_08s0007g03710.t01	      0
263-  1:	Pso11G32190.0	VIT_08s0007g03720.t01	 9e-173
263-  2:	Pso11G32200.0	VIT_08s0007g03750.t01	      0
263-  3:	Pso11G32210.0	VIT_08s0007g03760.t01	 4e-115
263-  4:	Pso11G32230.0	VIT_08s0007g03770.t01	  9e-38
263-  5:	Pso11G32240.0	VIT_08s0007g03780.t01	 1e-139
263-  6:	Pso11G32420.0	VIT_08s0007g03790.t01	  4e-64
## Alignment 264: score=326.0 e_value=1.1e-13 N=7 P. somniferum_chr11&VV_8 plus
264-  0:	Pso11G29940.0	VIT_08s0040g03140.t01	      0
264-  1:	Pso11G29960.0	VIT_08s0040g03160.t01	  3e-34
264-  2:	Pso11G29970.0	VIT_08s0040g03180.t01	 3e-109
264-  3:	Pso11G30000.0	VIT_08s0040g03200.t01	      0
264-  4:	Pso11G30040.0	VIT_08s0040g03220.t01	 1e-116
264-  5:	Pso11G30050.0	VIT_08s0040g03230.t01	  2e-50
264-  6:	Pso11G30230.0	VIT_08s0040g03250.t01	      0
## Alignment 265: score=300.0 e_value=5.6e-14 N=7 P. somniferum_chr11&VV_8 plus
265-  0:	Pso11G30750.0	VIT_08s0040g02610.t01	  5e-55
265-  1:	Pso11G30780.0	VIT_08s0040g02640.t01	      0
265-  2:	Pso11G30830.0	VIT_08s0040g02650.t01	  3e-40
265-  3:	Pso11G30840.0	VIT_08s0040g02670.t01	 5e-130
265-  4:	Pso11G30860.0	VIT_08s0040g02680.t01	      0
265-  5:	Pso11G31040.0	VIT_08s0040g02730.t01	      0
265-  6:	Pso11G31300.0	VIT_08s0040g02840.t01	      0
## Alignment 266: score=285.0 e_value=2.4e-09 N=6 P. somniferum_chr11&VV_8 plus
266-  0:	Pso11G22040.0	VIT_08s0007g08140.t01	      0
266-  1:	Pso11G22130.0	VIT_08s0007g08200.t01	      0
266-  2:	Pso11G22140.0	VIT_08s0007g08250.t01	  2e-86
266-  3:	Pso11G22170.0	VIT_08s0007g08270.t01	      0
266-  4:	Pso11G22190.0	VIT_08s0007g08280.t01	  2e-86
266-  5:	Pso11G22200.0	VIT_08s0007g08290.t01	      0
## Alignment 267: score=284.0 e_value=1.4e-11 N=7 P. somniferum_chr11&VV_8 plus
267-  0:	Pso11G20480.0	VIT_08s0056g01270.t01	  4e-79
267-  1:	Pso11G20500.0	VIT_08s0056g01300.t01	 2e-108
267-  2:	Pso11G20530.0	VIT_08s0056g01320.t01	      0
267-  3:	Pso11G20580.0	VIT_08s0056g01570.t01	      0
267-  4:	Pso11G20610.0	VIT_08s0032g00100.t01	  6e-25
267-  5:	Pso11G20640.0	VIT_08s0032g00290.t01	 1e-144
267-  6:	Pso11G20660.0	VIT_08s0032g00470.t01	      0
## Alignment 268: score=2121.0 e_value=1.3e-174 N=45 P. somniferum_chr11&VV_8 minus
268-  0:	Pso11G32540.0	VIT_08s0007g03790.t01	  1e-63
268-  1:	Pso11G32690.0	VIT_08s0007g03640.t01	  7e-57
268-  2:	Pso11G32800.0	VIT_08s0007g03480.t01	  8e-25
268-  3:	Pso11G32820.0	VIT_08s0007g03440.t01	      0
268-  4:	Pso11G32900.0	VIT_08s0007g03430.t01	  1e-97
268-  5:	Pso11G32910.0	VIT_08s0007g03420.t01	 3e-127
268-  6:	Pso11G32980.0	VIT_08s0007g03410.t01	      0
268-  7:	Pso11G32990.0	VIT_08s0007g03390.t01	      0
268-  8:	Pso11G33000.0	VIT_08s0007g03370.t01	  1e-25
268-  9:	Pso11G33010.0	VIT_08s0007g03360.t01	      0
268- 10:	Pso11G33020.0	VIT_08s0007g03340.t01	  3e-57
268- 11:	Pso11G33060.0	VIT_08s0007g03250.t01	 1e-163
268- 12:	Pso11G33080.0	VIT_08s0007g03240.t01	  2e-94
268- 13:	Pso11G33100.0	VIT_08s0007g03220.t01	  9e-50
268- 14:	Pso11G33160.0	VIT_08s0007g03160.t01	      0
268- 15:	Pso11G33180.0	VIT_08s0007g03150.t01	      0
268- 16:	Pso11G33220.0	VIT_08s0007g03140.t01	      0
268- 17:	Pso11G33230.0	VIT_08s0007g03130.t01	  8e-46
268- 18:	Pso11G33240.0	VIT_08s0007g03120.t01	  4e-51
268- 19:	Pso11G33250.0	VIT_08s0007g03090.t01	      0
268- 20:	Pso11G33280.0	VIT_08s0007g03060.t01	      0
268- 21:	Pso11G33340.0	VIT_08s0007g03020.t01	 7e-102
268- 22:	Pso11G33360.0	VIT_08s0007g02940.t01	  2e-77
268- 23:	Pso11G33400.0	VIT_08s0007g02880.t01	  3e-77
268- 24:	Pso11G33410.0	VIT_08s0007g02870.t01	 8e-143
268- 25:	Pso11G33420.0	VIT_08s0007g02860.t01	  2e-39
268- 26:	Pso11G33470.0	VIT_08s0007g02850.t01	  8e-99
268- 27:	Pso11G33490.0	VIT_08s0007g02820.t01	  6e-48
268- 28:	Pso11G33500.0	VIT_08s0007g02810.t01	  2e-90
268- 29:	Pso11G33550.0	VIT_08s0007g02740.t01	      0
268- 30:	Pso11G33560.0	VIT_08s0007g02620.t01	  4e-75
268- 31:	Pso11G33580.0	VIT_08s0007g02600.t01	  2e-15
268- 32:	Pso11G33590.0	VIT_08s0007g02580.t01	 2e-102
268- 33:	Pso11G33600.0	VIT_08s0007g02570.t01	 4e-129
268- 34:	Pso11G33610.0	VIT_08s0007g02550.t01	  3e-59
268- 35:	Pso11G33620.0	VIT_08s0007g02540.t01	  7e-82
268- 36:	Pso11G33640.0	VIT_08s0007g02530.t01	  1e-87
268- 37:	Pso11G33650.0	VIT_08s0007g02520.t01	  2e-28
268- 38:	Pso11G33670.0	VIT_08s0007g02510.t01	      0
268- 39:	Pso11G33690.0	VIT_08s0007g02490.t01	 1e-153
268- 40:	Pso11G33740.0	VIT_08s0007g02410.t01	 3e-137
268- 41:	Pso11G33750.0	VIT_08s0007g02380.t01	      0
268- 42:	Pso11G33770.0	VIT_08s0007g02350.t01	  3e-76
268- 43:	Pso11G33790.0	VIT_08s0007g02340.t01	      0
268- 44:	Pso11G33840.0	VIT_08s0007g02290.t01	      0
## Alignment 269: score=1035.0 e_value=8.8e-66 N=22 P. somniferum_chr11&VV_8 minus
269-  0:	Pso11G17140.0	VIT_08s0056g00640.t01	 7e-144
269-  1:	Pso11G17180.0	VIT_08s0056g00620.t01	 2e-128
269-  2:	Pso11G17190.0	VIT_08s0056g00610.t01	      0
269-  3:	Pso11G17200.0	VIT_08s0056g00570.t01	      0
269-  4:	Pso11G17300.0	VIT_08s0056g00510.t01	 2e-180
269-  5:	Pso11G17320.0	VIT_08s0056g00500.t01	 1e-132
269-  6:	Pso11G17330.0	VIT_08s0056g00440.t01	      0
269-  7:	Pso11G17340.0	VIT_08s0056g00430.t01	  2e-67
269-  8:	Pso11G17370.0	VIT_08s0056g00330.t01	  2e-38
269-  9:	Pso11G17400.0	VIT_08s0056g00320.t01	 2e-174
269- 10:	Pso11G17440.0	VIT_08s0056g00310.t01	      0
269- 11:	Pso11G17530.0	VIT_08s0056g00290.t01	  2e-71
269- 12:	Pso11G17540.0	VIT_08s0056g00270.t01	  5e-38
269- 13:	Pso11G17590.0	VIT_08s0056g00250.t01	  1e-09
269- 14:	Pso11G17610.0	VIT_08s0056g00240.t01	      0
269- 15:	Pso11G17630.0	VIT_08s0056g00210.t01	      0
269- 16:	Pso11G17660.0	VIT_08s0056g00200.t01	      0
269- 17:	Pso11G17680.0	VIT_08s0056g00180.t01	  1e-87
269- 18:	Pso11G17790.0	VIT_08s0056g00140.t01	  2e-32
269- 19:	Pso11G17820.0	VIT_08s0056g00120.t01	      0
269- 20:	Pso11G17830.0	VIT_08s0056g00110.t01	      0
269- 21:	Pso11G17840.0	VIT_08s0056g00070.t01	 5e-173
## Alignment 270: score=948.0 e_value=4.7e-68 N=22 P. somniferum_chr11&VV_8 minus
270-  0:	Pso11G08240.0	VIT_08s0040g02440.t01	 1e-117
270-  1:	Pso11G08350.0	VIT_08s0040g02430.t01	  3e-50
270-  2:	Pso11G08380.0	VIT_08s0040g02420.t01	  2e-96
270-  3:	Pso11G08620.0	VIT_08s0040g02380.t01	      0
270-  4:	Pso11G08630.0	VIT_08s0040g02370.t01	  1e-63
270-  5:	Pso11G08740.0	VIT_08s0040g02290.t01	      0
270-  6:	Pso11G08850.0	VIT_08s0040g02230.t01	 1e-110
270-  7:	Pso11G08860.0	VIT_08s0040g02220.t01	  5e-15
270-  8:	Pso11G08980.0	VIT_08s0040g02210.t01	      0
270-  9:	Pso11G09010.0	VIT_08s0040g02200.t01	 4e-166
270- 10:	Pso11G09150.0	VIT_08s0040g02190.t01	  5e-51
270- 11:	Pso11G09170.0	VIT_08s0040g02170.t01	      0
270- 12:	Pso11G09260.0	VIT_08s0040g02160.t01	 9e-142
270- 13:	Pso11G09320.0	VIT_08s0040g02130.t01	 2e-135
270- 14:	Pso11G09330.0	VIT_08s0040g02100.t01	 9e-159
270- 15:	Pso11G09390.0	VIT_08s0040g01970.t01	  8e-73
270- 16:	Pso11G09400.0	VIT_08s0040g01960.t01	      0
270- 17:	Pso11G09550.0	VIT_08s0040g01950.t01	      0
270- 18:	Pso11G09620.0	VIT_08s0040g01910.t01	  8e-53
270- 19:	Pso11G09850.0	VIT_08s0040g01890.t01	 2e-163
270- 20:	Pso11G09870.0	VIT_08s0040g01870.t01	 6e-104
270- 21:	Pso11G09920.0	VIT_08s0040g01860.t01	  4e-31
## Alignment 271: score=814.0 e_value=1.1e-48 N=17 P. somniferum_chr11&VV_8 minus
271-  0:	Pso11G26290.0	VIT_08s0007g00860.t01	 2e-163
271-  1:	Pso11G26320.0	VIT_08s0007g00800.t01	 3e-145
271-  2:	Pso11G26340.0	VIT_08s0007g00790.t01	  2e-35
271-  3:	Pso11G26360.0	VIT_08s0007g00770.t01	  1e-72
271-  4:	Pso11G26410.0	VIT_08s0007g00760.t01	 3e-122
271-  5:	Pso11G26460.0	VIT_08s0007g00720.t01	 4e-152
271-  6:	Pso11G26470.0	VIT_08s0007g00710.t01	  9e-45
271-  7:	Pso11G26490.0	VIT_08s0007g00700.t01	      0
271-  8:	Pso11G26520.0	VIT_08s0007g00610.t01	  2e-18
271-  9:	Pso11G26570.0	VIT_08s0007g00570.t01	  6e-75
271- 10:	Pso11G26590.0	VIT_08s0007g00550.t01	  3e-63
271- 11:	Pso11G26610.0	VIT_08s0007g00540.t01	 6e-134
271- 12:	Pso11G26620.0	VIT_08s0007g00530.t01	 5e-116
271- 13:	Pso11G26670.0	VIT_08s0007g00520.t01	  1e-47
271- 14:	Pso11G26680.0	VIT_08s0007g00510.t01	      0
271- 15:	Pso11G26700.0	VIT_08s0007g00500.t01	 4e-174
271- 16:	Pso11G26710.0	VIT_08s0007g00480.t01	      0
## Alignment 272: score=801.0 e_value=4.7e-51 N=18 P. somniferum_chr11&VV_8 minus
272-  0:	Pso11G21710.0	VIT_08s0007g08530.t01	      0
272-  1:	Pso11G21820.0	VIT_08s0007g08430.t01	  6e-38
272-  2:	Pso11G21830.0	VIT_08s0007g08390.t01	  6e-25
272-  3:	Pso11G21870.0	VIT_08s0007g08350.t01	      0
272-  4:	Pso11G22030.0	VIT_08s0007g08150.t01	 9e-114
272-  5:	Pso11G22260.0	VIT_08s0007g08090.t01	      0
272-  6:	Pso11G22300.0	VIT_08s0007g08050.t01	      0
272-  7:	Pso11G22330.0	VIT_08s0007g07980.t01	  2e-14
272-  8:	Pso11G22440.0	VIT_08s0007g07930.t01	      0
272-  9:	Pso11G22490.0	VIT_08s0007g07920.t01	      0
272- 10:	Pso11G22500.0	VIT_08s0007g07900.t01	  2e-50
272- 11:	Pso11G22530.0	VIT_08s0007g07870.t01	  4e-83
272- 12:	Pso11G22560.0	VIT_08s0007g07860.t01	  6e-55
272- 13:	Pso11G22570.0	VIT_08s0007g07850.t01	      0
272- 14:	Pso11G22600.0	VIT_08s0007g07810.t01	  5e-92
272- 15:	Pso11G22650.0	VIT_08s0007g07800.t01	 6e-141
272- 16:	Pso11G22660.0	VIT_08s0007g07790.t01	  2e-47
272- 17:	Pso11G22710.0	VIT_08s0007g07700.t01	      0
## Alignment 273: score=654.0 e_value=2.5e-33 N=14 P. somniferum_chr11&VV_8 minus
273-  0:	Pso11G11210.0	VIT_08s0007g05060.t01	      0
273-  1:	Pso11G11250.0	VIT_08s0007g05030.t01	  1e-94
273-  2:	Pso11G11260.0	VIT_08s0007g05020.t01	  2e-49
273-  3:	Pso11G11280.0	VIT_08s0007g05000.t01	      0
273-  4:	Pso11G11300.0	VIT_08s0007g04980.t01	      0
273-  5:	Pso11G11370.0	VIT_08s0007g04960.t01	  1e-34
273-  6:	Pso11G11410.0	VIT_08s0007g04950.t01	 2e-156
273-  7:	Pso11G11430.0	VIT_08s0007g04920.t01	 5e-158
273-  8:	Pso11G11470.0	VIT_08s0007g04910.t01	  3e-71
273-  9:	Pso11G11520.0	VIT_08s0007g04890.t01	      0
273- 10:	Pso11G11540.0	VIT_08s0007g04880.t01	 6e-138
273- 11:	Pso11G11610.0	VIT_08s0007g04870.t01	  7e-51
273- 12:	Pso11G11770.0	VIT_08s0007g04850.t01	      0
273- 13:	Pso11G11790.0	VIT_08s0007g04820.t01	      0
## Alignment 274: score=619.0 e_value=7.6e-34 N=14 P. somniferum_chr11&VV_8 minus
274-  0:	Pso11G00020.0	VIT_08s0007g00810.t01	      0
274-  1:	Pso11G00110.0	VIT_08s0007g00780.t01	  8e-40
274-  2:	Pso11G00210.0	VIT_08s0007g00760.t01	 5e-119
274-  3:	Pso11G00260.0	VIT_08s0007g00740.t01	 1e-173
274-  4:	Pso11G00320.0	VIT_08s0007g00700.t01	 1e-107
274-  5:	Pso11G00420.0	VIT_08s0007g00660.t01	 1e-131
274-  6:	Pso11G00450.0	VIT_08s0007g00620.t01	 4e-133
274-  7:	Pso11G00590.0	VIT_08s0007g00540.t01	 2e-144
274-  8:	Pso11G00600.0	VIT_08s0007g00530.t01	 2e-155
274-  9:	Pso11G00730.0	VIT_08s0007g00500.t01	 4e-157
274- 10:	Pso11G00760.0	VIT_08s0007g00480.t01	      0
274- 11:	Pso11G00930.0	VIT_08s0007g00470.t01	 3e-143
274- 12:	Pso11G00940.0	VIT_08s0007g00460.t01	      0
274- 13:	Pso11G00950.0	VIT_08s0007g00440.t01	 1e-161
## Alignment 275: score=592.0 e_value=1.2e-30 N=13 P. somniferum_chr11&VV_8 minus
275-  0:	Pso11G29300.0	VIT_08s0040g02420.t01	  2e-93
275-  1:	Pso11G29350.0	VIT_08s0040g02410.t01	 5e-123
275-  2:	Pso11G29380.0	VIT_08s0040g02360.t01	 8e-170
275-  3:	Pso11G29420.0	VIT_08s0040g02340.t01	  4e-80
275-  4:	Pso11G29560.0	VIT_08s0040g02280.t01	 9e-116
275-  5:	Pso11G29620.0	VIT_08s0040g02250.t01	  2e-11
275-  6:	Pso11G29670.0	VIT_08s0040g02230.t01	 2e-103
275-  7:	Pso11G29730.0	VIT_08s0040g02180.t01	      0
275-  8:	Pso11G29820.0	VIT_08s0040g02160.t01	 2e-138
275-  9:	Pso11G29830.0	VIT_08s0040g02130.t01	  4e-76
275- 10:	Pso11G29840.0	VIT_08s0040g02100.t01	 1e-151
275- 11:	Pso11G29850.0	VIT_08s0040g02090.t01	      0
275- 12:	Pso11G29860.0	VIT_08s0040g01960.t01	      0
## Alignment 276: score=522.0 e_value=7.7e-31 N=12 P. somniferum_chr11&VV_8 minus
276-  0:	Pso11G33830.0	VIT_08s0105g00280.t01	  3e-79
276-  1:	Pso11G34000.0	VIT_08s0105g00250.t01	 3e-170
276-  2:	Pso11G34080.0	VIT_08s0105g00230.t01	      0
276-  3:	Pso11G34110.0	VIT_08s0105g00220.t01	      0
276-  4:	Pso11G34120.0	VIT_08s0105g00180.t01	      0
276-  5:	Pso11G34150.0	VIT_08s0032g01230.t01	      0
276-  6:	Pso11G34200.0	VIT_08s0032g01190.t01	  6e-73
276-  7:	Pso11G34280.0	VIT_08s0032g01080.t01	  8e-19
276-  8:	Pso11G34400.0	VIT_08s0032g00920.t01	 4e-170
276-  9:	Pso11G34430.0	VIT_08s0032g00840.t01	      0
276- 10:	Pso11G34450.0	VIT_08s0032g00730.t01	      0
276- 11:	Pso11G34470.0	VIT_08s0032g00720.t01	      0
## Alignment 277: score=442.0 e_value=7e-23 N=10 P. somniferum_chr11&VV_8 minus
277-  0:	Pso11G21220.0	VIT_08s0007g05940.t01	  2e-82
277-  1:	Pso11G21230.0	VIT_08s0007g05920.t01	      0
277-  2:	Pso11G21240.0	VIT_08s0007g05910.t01	      0
277-  3:	Pso11G21400.0	VIT_08s0007g05810.t01	  2e-39
277-  4:	Pso11G21410.0	VIT_08s0007g05740.t01	      0
277-  5:	Pso11G21430.0	VIT_08s0007g05710.t01	      0
277-  6:	Pso11G21500.0	VIT_08s0007g05540.t01	  2e-87
277-  7:	Pso11G21570.0	VIT_08s0007g05530.t01	  6e-92
277-  8:	Pso11G21670.0	VIT_08s0007g05400.t01	 4e-130
277-  9:	Pso11G21700.0	VIT_08s0007g05390.t01	  2e-94
## Alignment 278: score=422.0 e_value=3.1e-21 N=10 P. somniferum_chr11&VV_8 minus
278-  0:	Pso11G10330.0	VIT_08s0040g01800.t01	      0
278-  1:	Pso11G10340.0	VIT_08s0040g01780.t01	 2e-138
278-  2:	Pso11G10430.0	VIT_08s0040g01730.t01	 6e-179
278-  3:	Pso11G10440.0	VIT_08s0040g01710.t01	      0
278-  4:	Pso11G10560.0	VIT_08s0040g01650.t01	  6e-24
278-  5:	Pso11G10770.0	VIT_08s0040g01480.t01	      0
278-  6:	Pso11G10990.0	VIT_08s0040g01390.t01	  1e-18
278-  7:	Pso11G11050.0	VIT_08s0040g01380.t01	  1e-48
278-  8:	Pso11G11110.0	VIT_08s0040g01370.t01	  1e-52
278-  9:	Pso11G11180.0	VIT_08s0040g01300.t01	  1e-40
## Alignment 279: score=419.0 e_value=6.4e-18 N=9 P. somniferum_chr11&VV_8 minus
279-  0:	Pso11G02090.0	VIT_08s0007g00140.t01	      0
279-  1:	Pso11G02140.0	VIT_08s0007g00130.t01	      0
279-  2:	Pso11G02160.0	VIT_08s0007g00120.t01	 4e-101
279-  3:	Pso11G02190.0	VIT_08s0007g00080.t01	 4e-105
279-  4:	Pso11G02350.0	VIT_08s0007g00010.t01	 3e-180
279-  5:	Pso11G02360.0	VIT_08s0040g03380.t01	      0
279-  6:	Pso11G02390.0	VIT_08s0040g03370.t01	      0
279-  7:	Pso11G02420.0	VIT_08s0040g03360.t01	  1e-85
279-  8:	Pso11G02430.0	VIT_08s0040g03330.t01	  6e-59
## Alignment 280: score=416.0 e_value=2.6e-18 N=9 P. somniferum_chr11&VV_8 minus
280-  0:	Pso11G19120.0	VIT_08s0040g01280.t01	 5e-153
280-  1:	Pso11G19130.0	VIT_08s0040g01270.t01	  5e-26
280-  2:	Pso11G19190.0	VIT_08s0040g01260.t01	      0
280-  3:	Pso11G19200.0	VIT_08s0040g01250.t01	      0
280-  4:	Pso11G19230.0	VIT_08s0040g01240.t01	  4e-84
280-  5:	Pso11G19250.0	VIT_08s0040g01170.t01	      0
280-  6:	Pso11G19310.0	VIT_08s0040g01150.t01	  9e-53
280-  7:	Pso11G19390.0	VIT_08s0040g01020.t01	      0
280-  8:	Pso11G19410.0	VIT_08s0040g00930.t01	      0
## Alignment 281: score=405.0 e_value=7.6e-18 N=9 P. somniferum_chr11&VV_8 minus
281-  0:	Pso11G18020.0	VIT_08s0032g01150.t01	 4e-149
281-  1:	Pso11G18120.0	VIT_08s0032g01040.t01	      0
281-  2:	Pso11G18170.0	VIT_08s0032g00960.t01	  4e-99
281-  3:	Pso11G18210.0	VIT_08s0032g00920.t01	  8e-87
281-  4:	Pso11G18250.0	VIT_08s0032g00800.t01	      0
281-  5:	Pso11G18260.0	VIT_08s0032g00790.t01	      0
281-  6:	Pso11G18300.0	VIT_08s0032g00720.t01	 7e-179
281-  7:	Pso11G18320.0	VIT_08s0032g00690.t01	      0
281-  8:	Pso11G18340.0	VIT_08s0032g00600.t01	      0
## Alignment 282: score=373.0 e_value=7.6e-19 N=9 P. somniferum_chr11&VV_8 minus
282-  0:	Pso11G18550.0	VIT_08s0007g05860.t01	  8e-39
282-  1:	Pso11G18590.0	VIT_08s0007g05750.t01	      0
282-  2:	Pso11G18650.0	VIT_08s0007g05500.t01	      0
282-  3:	Pso11G18750.0	VIT_08s0007g05260.t01	      0
282-  4:	Pso11G18850.0	VIT_08s0007g05220.t01	  8e-15
282-  5:	Pso11G18860.0	VIT_08s0007g05200.t01	  5e-82
282-  6:	Pso11G18870.0	VIT_08s0007g05180.t01	  1e-12
282-  7:	Pso11G18910.0	VIT_08s0007g05170.t01	      0
282-  8:	Pso11G19010.0	VIT_08s0007g05120.t01	      0
## Alignment 283: score=366.0 e_value=4.7e-14 N=8 P. somniferum_chr11&VV_8 minus
283-  0:	Pso11G25720.0	VIT_08s0032g00680.t01	 7e-140
283-  1:	Pso11G25770.0	VIT_08s0032g00670.t01	      0
283-  2:	Pso11G25790.0	VIT_08s0032g00600.t01	      0
283-  3:	Pso11G25820.0	VIT_08s0032g00590.t01	  5e-30
283-  4:	Pso11G25850.0	VIT_08s0032g00530.t01	      0
283-  5:	Pso11G25870.0	VIT_08s0032g00470.t01	      0
283-  6:	Pso11G25890.0	VIT_08s0032g00440.t01	 4e-153
283-  7:	Pso11G25990.0	VIT_08s0032g00280.t01	 1e-152
## Alignment 284: score=360.0 e_value=1.6e-16 N=8 P. somniferum_chr11&VV_8 minus
284-  0:	Pso11G01380.0	VIT_08s0007g00420.t01	      0
284-  1:	Pso11G01460.0	VIT_08s0007g00330.t01	  1e-07
284-  2:	Pso11G01490.0	VIT_08s0007g00310.t01	      0
284-  3:	Pso11G01560.0	VIT_08s0007g00290.t01	      0
284-  4:	Pso11G01590.0	VIT_08s0007g00280.t01	      0
284-  5:	Pso11G01630.0	VIT_08s0007g00210.t01	  3e-32
284-  6:	Pso11G01640.0	VIT_08s0007g00200.t01	      0
284-  7:	Pso11G01820.0	VIT_08s0007g00180.t01	  2e-78
## Alignment 285: score=344.0 e_value=2.3e-11 N=7 P. somniferum_chr11&VV_8 minus
285-  0:	Pso11G27450.0	VIT_08s0007g04560.t01	  1e-52
285-  1:	Pso11G27460.0	VIT_08s0007g04550.t01	      0
285-  2:	Pso11G27470.0	VIT_08s0007g04540.t01	      0
285-  3:	Pso11G27510.0	VIT_08s0007g04520.t01	      0
285-  4:	Pso11G27520.0	VIT_08s0007g04510.t01	      0
285-  5:	Pso11G27560.0	VIT_08s0007g04490.t01	 2e-165
285-  6:	Pso11G27570.0	VIT_08s0007g04480.t01	 3e-164
## Alignment 286: score=338.0 e_value=3.8e-13 N=7 P. somniferum_chr11&VV_8 minus
286-  0:	Pso11G27170.0	VIT_08s0007g04390.t01	      0
286-  1:	Pso11G27180.0	VIT_08s0007g04380.t01	      0
286-  2:	Pso11G27190.0	VIT_08s0007g04350.t01	      0
286-  3:	Pso11G27260.0	VIT_08s0007g04250.t01	      0
286-  4:	Pso11G27270.0	VIT_08s0007g04240.t01	  2e-34
286-  5:	Pso11G27290.0	VIT_08s0007g04230.t01	      0
286-  6:	Pso11G27300.0	VIT_08s0007g04220.t01	      0
## Alignment 287: score=328.0 e_value=1.1e-15 N=8 P. somniferum_chr11&VV_8 minus
287-  0:	Pso11G30880.0	VIT_08s0040g03310.t01	  6e-26
287-  1:	Pso11G30940.0	VIT_08s0040g03210.t01	  2e-65
287-  2:	Pso11G31020.0	VIT_08s0040g02990.t01	  9e-99
287-  3:	Pso11G31030.0	VIT_08s0040g02740.t01	      0
287-  4:	Pso11G31100.0	VIT_08s0040g02510.t01	  6e-94
287-  5:	Pso11G31120.0	VIT_08s0040g02490.t01	 7e-118
287-  6:	Pso11G31140.0	VIT_08s0040g02470.t01	 9e-136
287-  7:	Pso11G31150.0	VIT_08s0040g02460.t01	  2e-90
## Alignment 288: score=287.0 e_value=3e-09 N=6 P. somniferum_chr11&VV_8 minus
288-  0:	Pso11G23290.0	VIT_08s0040g00360.t01	      0
288-  1:	Pso11G23380.0	VIT_08s0040g00310.t01	 5e-106
288-  2:	Pso11G23390.0	VIT_08s0040g00300.t01	  8e-42
288-  3:	Pso11G23400.0	VIT_08s0040g00270.t01	      0
288-  4:	Pso11G23420.0	VIT_08s0040g00240.t01	  1e-86
288-  5:	Pso11G23430.0	VIT_08s0040g00220.t01	  4e-78
## Alignment 289: score=283.0 e_value=1.5e-11 N=6 P. somniferum_chr11&VV_8 minus
289-  0:	Pso11G25510.0	VIT_08s0007g08840.t01	 3e-118
289-  1:	Pso11G25520.0	VIT_08s0007g08780.t01	  7e-90
289-  2:	Pso11G25530.0	VIT_08s0007g08770.t01	      0
289-  3:	Pso11G25650.0	VIT_08s0007g08710.t01	  6e-90
289-  4:	Pso11G25660.0	VIT_08s0007g08690.t01	      0
289-  5:	Pso11G25670.0	VIT_08s0007g08680.t01	 4e-132
## Alignment 290: score=260.0 e_value=7e-11 N=6 P. somniferum_chr11&VV_8 minus
290-  0:	Pso11G20420.0	VIT_08s0032g00090.t01	      0
290-  1:	Pso11G20430.0	VIT_08s0056g01700.t01	      0
290-  2:	Pso11G20440.0	VIT_08s0056g01670.t01	      0
290-  3:	Pso11G20540.0	VIT_08s0056g01620.t01	 4e-165
290-  4:	Pso11G20560.0	VIT_08s0056g01590.t01	      0
290-  5:	Pso11G20590.0	VIT_08s0056g01280.t01	      0
## Alignment 291: score=366.0 e_value=6.3e-17 N=8 P. somniferum_chr2&VV_10 plus
291-  0:	Pso02G40460.0	VIT_10s0116g01600.t01	  1e-68
291-  1:	Pso02G40690.0	VIT_10s0116g01720.t01	  3e-49
291-  2:	Pso02G40700.0	VIT_10s0116g01740.t01	      0
291-  3:	Pso02G40730.0	VIT_10s0116g01790.t01	      0
291-  4:	Pso02G40740.0	VIT_10s0116g01800.t01	      0
291-  5:	Pso02G40790.0	VIT_10s0116g01830.t01	 3e-178
291-  6:	Pso02G40800.0	VIT_10s0116g01850.t01	      0
291-  7:	Pso02G40820.0	VIT_10s0116g01900.t01	  5e-25
## Alignment 292: score=943.0 e_value=3e-61 N=20 P. somniferum_chr2&VV_10 minus
292-  0:	Pso02G42660.0	VIT_10s0003g00810.t01	      0
292-  1:	Pso02G42670.0	VIT_10s0003g00640.t01	  8e-97
292-  2:	Pso02G42680.0	VIT_10s0003g00630.t01	 1e-146
292-  3:	Pso02G42690.0	VIT_10s0003g00620.t01	 6e-177
292-  4:	Pso02G42730.0	VIT_10s0003g00550.t01	 3e-155
292-  5:	Pso02G42760.0	VIT_10s0003g00520.t01	      0
292-  6:	Pso02G42790.0	VIT_10s0003g00420.t01	      0
292-  7:	Pso02G42830.0	VIT_10s0003g00390.t01	  5e-45
292-  8:	Pso02G42840.0	VIT_10s0003g00360.t01	      0
292-  9:	Pso02G42850.0	VIT_10s0003g00350.t01	 5e-125
292- 10:	Pso02G42860.0	VIT_10s0003g00340.t01	 2e-142
292- 11:	Pso02G42870.0	VIT_10s0003g00330.t01	      0
292- 12:	Pso02G42880.0	VIT_10s0003g00320.t01	  5e-80
292- 13:	Pso02G42910.0	VIT_10s0003g00270.t01	      0
292- 14:	Pso02G42960.0	VIT_10s0003g00190.t01	  5e-76
292- 15:	Pso02G42980.0	VIT_10s0003g00180.t01	  6e-58
292- 16:	Pso02G43010.0	VIT_10s0003g00150.t01	      0
292- 17:	Pso02G43050.0	VIT_10s0003g00060.t01	 8e-147
292- 18:	Pso02G43060.0	VIT_10s0003g00050.t01	  2e-50
292- 19:	Pso02G43100.0	VIT_10s0003g00040.t01	  4e-62
## Alignment 293: score=553.0 e_value=7.2e-36 N=13 P. somniferum_chr2&VV_10 minus
293-  0:	Pso02G40170.0	VIT_10s0523g00040.t01	  5e-37
293-  1:	Pso02G40200.0	VIT_10s0523g00020.t01	  1e-86
293-  2:	Pso02G40380.0	VIT_10s0116g01710.t01	      0
293-  3:	Pso02G40390.0	VIT_10s0116g01700.t01	  4e-71
293-  4:	Pso02G40440.0	VIT_10s0116g01670.t01	      0
293-  5:	Pso02G40450.0	VIT_10s0116g01650.t01	      0
293-  6:	Pso02G40460.0	VIT_10s0116g01600.t01	  1e-68
293-  7:	Pso02G40620.0	VIT_10s0116g01270.t01	 1e-138
293-  8:	Pso02G40640.0	VIT_10s0116g00980.t01	      0
293-  9:	Pso02G40670.0	VIT_10s0116g00910.t01	      0
293- 10:	Pso02G40900.0	VIT_10s0116g00860.t01	 9e-100
293- 11:	Pso02G40910.0	VIT_10s0116g00850.t01	      0
293- 12:	Pso02G40950.0	VIT_10s0116g00830.t01	      0
## Alignment 294: score=1842.0 e_value=6.5e-143 N=41 P. somniferum_chr2&VV_11 plus
294-  0:	Pso02G33750.0	VIT_11s0016g02720.t01	  4e-78
294-  1:	Pso02G33860.0	VIT_11s0016g02790.t01	 1e-140
294-  2:	Pso02G33880.0	VIT_11s0016g02800.t01	 5e-107
294-  3:	Pso02G33900.0	VIT_11s0016g02810.t01	  3e-67
294-  4:	Pso02G34020.0	VIT_11s0016g02830.t01	      0
294-  5:	Pso02G34050.0	VIT_11s0016g02840.t01	  3e-89
294-  6:	Pso02G34070.0	VIT_11s0016g02850.t01	      0
294-  7:	Pso02G34080.0	VIT_11s0016g02870.t01	      0
294-  8:	Pso02G34190.0	VIT_11s0016g02890.t01	 2e-142
294-  9:	Pso02G34210.0	VIT_11s0016g02900.t01	 1e-164
294- 10:	Pso02G34340.0	VIT_11s0016g02940.t01	  4e-76
294- 11:	Pso02G34380.0	VIT_11s0016g02960.t01	      0
294- 12:	Pso02G34410.0	VIT_11s0016g02980.t01	  7e-26
294- 13:	Pso02G34440.0	VIT_11s0016g03000.t01	      0
294- 14:	Pso02G34490.0	VIT_11s0016g03020.t01	      0
294- 15:	Pso02G34500.0	VIT_11s0016g03030.t01	 9e-173
294- 16:	Pso02G34550.0	VIT_11s0016g03040.t01	      0
294- 17:	Pso02G34560.0	VIT_11s0016g03050.t01	      0
294- 18:	Pso02G34730.0	VIT_11s0016g03070.t01	      0
294- 19:	Pso02G34930.0	VIT_11s0016g03100.t01	 2e-176
294- 20:	Pso02G34950.0	VIT_11s0016g03110.t01	 3e-102
294- 21:	Pso02G34960.0	VIT_11s0016g03130.t01	      0
294- 22:	Pso02G34990.0	VIT_11s0016g03140.t01	 2e-164
294- 23:	Pso02G35070.0	VIT_11s0016g03160.t01	      0
294- 24:	Pso02G35150.0	VIT_11s0016g03170.t01	  5e-50
294- 25:	Pso02G35340.0	VIT_11s0016g03200.t01	      0
294- 26:	Pso02G35370.0	VIT_11s0016g03210.t01	      0
294- 27:	Pso02G35560.0	VIT_11s0016g03230.t01	      0
294- 28:	Pso02G35580.0	VIT_11s0016g03240.t01	  4e-64
294- 29:	Pso02G35610.0	VIT_11s0016g03250.t01	  1e-46
294- 30:	Pso02G35640.0	VIT_11s0016g03260.t01	      0
294- 31:	Pso02G35820.0	VIT_11s0016g03280.t01	 2e-179
294- 32:	Pso02G35920.0	VIT_11s0016g03330.t01	 6e-173
294- 33:	Pso02G35940.0	VIT_11s0016g03350.t01	  5e-71
294- 34:	Pso02G35950.0	VIT_11s0016g03370.t01	      0
294- 35:	Pso02G35990.0	VIT_11s0016g03390.t01	      0
294- 36:	Pso02G36000.0	VIT_11s0016g03400.t01	      0
294- 37:	Pso02G36030.0	VIT_11s0016g03410.t01	 4e-118
294- 38:	Pso02G36110.0	VIT_11s0016g03420.t01	  2e-99
294- 39:	Pso02G36180.0	VIT_11s0016g03490.t01	      0
294- 40:	Pso02G36200.0	VIT_11s0016g03510.t01	      0
## Alignment 295: score=973.0 e_value=3.8e-62 N=22 P. somniferum_chr2&VV_11 plus
295-  0:	Pso02G70490.0	VIT_11s0016g00790.t01	  7e-68
295-  1:	Pso02G70520.0	VIT_11s0016g00810.t01	      0
295-  2:	Pso02G70710.0	VIT_11s0016g00850.t01	      0
295-  3:	Pso02G70810.0	VIT_11s0016g00890.t01	  3e-28
295-  4:	Pso02G70820.0	VIT_11s0016g00920.t01	  5e-50
295-  5:	Pso02G70840.0	VIT_11s0016g00930.t01	  9e-84
295-  6:	Pso02G70850.0	VIT_11s0016g00960.t01	      0
295-  7:	Pso02G70870.0	VIT_11s0016g00970.t01	  8e-38
295-  8:	Pso02G70930.0	VIT_11s0016g00980.t01	      0
295-  9:	Pso02G70980.0	VIT_11s0016g01010.t01	  2e-53
295- 10:	Pso02G71010.0	VIT_11s0016g01070.t01	      0
295- 11:	Pso02G71070.0	VIT_11s0016g01110.t01	      0
295- 12:	Pso02G71100.0	VIT_11s0016g01120.t01	      0
295- 13:	Pso02G71310.0	VIT_11s0016g01130.t01	  9e-45
295- 14:	Pso02G71460.0	VIT_11s0016g01150.t01	 1e-111
295- 15:	Pso02G71510.0	VIT_11s0016g01160.t01	  5e-76
295- 16:	Pso02G71670.0	VIT_11s0016g01180.t01	 2e-169
295- 17:	Pso02G71720.0	VIT_11s0016g01200.t01	 9e-150
295- 18:	Pso02G71820.0	VIT_11s0016g01220.t01	  4e-93
295- 19:	Pso02G71860.0	VIT_11s0016g01230.t01	      0
295- 20:	Pso02G71880.0	VIT_11s0016g01240.t01	      0
295- 21:	Pso02G71890.0	VIT_11s0016g01260.t01	      0
## Alignment 296: score=710.0 e_value=6.8e-43 N=16 P. somniferum_chr2&VV_11 plus
296-  0:	Pso02G36520.0	VIT_11s0016g03550.t01	      0
296-  1:	Pso02G36590.0	VIT_11s0016g03600.t01	      0
296-  2:	Pso02G36650.0	VIT_11s0016g03660.t01	      0
296-  3:	Pso02G36660.0	VIT_11s0016g03680.t01	      0
296-  4:	Pso02G36690.0	VIT_11s0016g03700.t01	      0
296-  5:	Pso02G36750.0	VIT_11s0016g03720.t01	      0
296-  6:	Pso02G36780.0	VIT_11s0016g03740.t01	      0
296-  7:	Pso02G36840.0	VIT_11s0016g03770.t01	  2e-48
296-  8:	Pso02G36930.0	VIT_11s0016g03780.t01	 2e-153
296-  9:	Pso02G37050.0	VIT_11s0016g03830.t01	      0
296- 10:	Pso02G37120.0	VIT_11s0016g03850.t01	  2e-98
296- 11:	Pso02G37130.0	VIT_11s0016g03860.t01	      0
296- 12:	Pso02G37200.0	VIT_11s0016g03930.t01	      0
296- 13:	Pso02G37210.0	VIT_11s0016g03980.t01	  4e-19
296- 14:	Pso02G37470.0	VIT_11s0016g04180.t01	      0
296- 15:	Pso02G37520.0	VIT_11s0016g04210.t01	 2e-118
## Alignment 297: score=634.0 e_value=1.3e-38 N=15 P. somniferum_chr2&VV_11 plus
297-  0:	Pso02G60140.0	VIT_11s0016g02320.t01	  7e-46
297-  1:	Pso02G60150.0	VIT_11s0016g02330.t01	  2e-64
297-  2:	Pso02G60200.0	VIT_11s0016g02360.t01	  3e-50
297-  3:	Pso02G60250.0	VIT_11s0016g02400.t01	      0
297-  4:	Pso02G60270.0	VIT_11s0016g02410.t01	  5e-71
297-  5:	Pso02G60360.0	VIT_11s0016g02420.t01	 4e-155
297-  6:	Pso02G60530.0	VIT_11s0016g02460.t01	      0
297-  7:	Pso02G60590.0	VIT_11s0016g02470.t01	      0
297-  8:	Pso02G60720.0	VIT_11s0016g02490.t01	      0
297-  9:	Pso02G60760.0	VIT_11s0016g02510.t01	 2e-146
297- 10:	Pso02G61000.0	VIT_11s0016g02530.t01	      0
297- 11:	Pso02G61020.0	VIT_11s0016g02540.t01	  6e-72
297- 12:	Pso02G61280.0	VIT_11s0016g02550.t01	      0
297- 13:	Pso02G61420.0	VIT_11s0016g02580.t01	 6e-123
297- 14:	Pso02G61440.0	VIT_11s0016g02600.t01	 5e-112
## Alignment 298: score=603.0 e_value=1.6e-35 N=14 P. somniferum_chr2&VV_11 plus
298-  0:	Pso02G37510.0	VIT_11s0016g04710.t01	      0
298-  1:	Pso02G37650.0	VIT_11s0016g04860.t01	 9e-106
298-  2:	Pso02G37660.0	VIT_11s0016g04900.t01	  1e-26
298-  3:	Pso02G37730.0	VIT_11s0016g04930.t01	  1e-24
298-  4:	Pso02G37800.0	VIT_11s0016g05100.t01	  6e-73
298-  5:	Pso02G37930.0	VIT_11s0016g05190.t01	      0
298-  6:	Pso02G38000.0	VIT_11s0016g05380.t01	  2e-19
298-  7:	Pso02G38040.0	VIT_11s0016g05390.t01	  3e-39
298-  8:	Pso02G38060.0	VIT_11s0016g05400.t01	  2e-47
298-  9:	Pso02G38080.0	VIT_11s0016g05440.t01	      0
298- 10:	Pso02G38100.0	VIT_11s0016g05560.t01	      0
298- 11:	Pso02G38170.0	VIT_11s0016g05600.t01	      0
298- 12:	Pso02G38190.0	VIT_11s0016g05650.t01	  3e-15
298- 13:	Pso02G38200.0	VIT_11s0016g05660.t01	  1e-59
## Alignment 299: score=448.0 e_value=2.1e-20 N=10 P. somniferum_chr2&VV_11 plus
299-  0:	Pso02G30850.0	VIT_11s0016g02130.t01	  9e-76
299-  1:	Pso02G30860.0	VIT_11s0016g02150.t01	      0
299-  2:	Pso02G31040.0	VIT_11s0016g02170.t01	      0
299-  3:	Pso02G31090.0	VIT_11s0016g02180.t01	      0
299-  4:	Pso02G31110.0	VIT_11s0016g02190.t01	  5e-75
299-  5:	Pso02G31120.0	VIT_11s0016g02200.t01	      0
299-  6:	Pso02G31160.0	VIT_11s0016g02210.t01	  2e-50
299-  7:	Pso02G31190.0	VIT_11s0016g02270.t01	      0
299-  8:	Pso02G31240.0	VIT_11s0016g02280.t01	      0
299-  9:	Pso02G31420.0	VIT_11s0016g02300.t01	      0
## Alignment 300: score=329.0 e_value=1.2e-10 N=7 P. somniferum_chr2&VV_11 plus
300-  0:	Pso02G21980.0	VIT_11s0016g00370.t01	      0
300-  1:	Pso02G22000.0	VIT_11s0016g00380.t01	 4e-118
300-  2:	Pso02G22060.0	VIT_11s0016g00440.t01	      0
300-  3:	Pso02G22140.0	VIT_11s0016g00450.t01	 2e-142
300-  4:	Pso02G22180.0	VIT_11s0016g00460.t01	      0
300-  5:	Pso02G22210.0	VIT_11s0016g00470.t01	      0
300-  6:	Pso02G22250.0	VIT_11s0016g00500.t01	  3e-46
## Alignment 301: score=325.0 e_value=1.3e-12 N=7 P. somniferum_chr2&VV_11 plus
301-  0:	Pso02G69920.0	VIT_11s0016g00660.t01	  1e-47
301-  1:	Pso02G69940.0	VIT_11s0016g00680.t01	      0
301-  2:	Pso02G70100.0	VIT_11s0016g00690.t01	  1e-65
301-  3:	Pso02G70170.0	VIT_11s0016g00710.t01	  2e-39
301-  4:	Pso02G70180.0	VIT_11s0016g00720.t01	      0
301-  5:	Pso02G70200.0	VIT_11s0016g00730.t01	 9e-137
301-  6:	Pso02G70210.0	VIT_11s0016g00760.t01	 4e-121
## Alignment 302: score=319.0 e_value=1.1e-12 N=7 P. somniferum_chr2&VV_11 plus
302-  0:	Pso02G69270.0	VIT_11s0016g00500.t01	  1e-07
302-  1:	Pso02G69440.0	VIT_11s0016g00530.t01	  6e-78
302-  2:	Pso02G69450.0	VIT_11s0016g00540.t01	      0
302-  3:	Pso02G69460.0	VIT_11s0016g00550.t01	  2e-13
302-  4:	Pso02G69530.0	VIT_11s0016g00570.t01	      0
302-  5:	Pso02G69590.0	VIT_11s0016g00590.t01	  3e-70
302-  6:	Pso02G69640.0	VIT_11s0016g00600.t01	      0
## Alignment 303: score=255.0 e_value=7e-11 N=6 P. somniferum_chr2&VV_11 plus
303-  0:	Pso02G29550.0	VIT_11s0016g01920.t01	      0
303-  1:	Pso02G29560.0	VIT_11s0016g01930.t01	      0
303-  2:	Pso02G29570.0	VIT_11s0016g01940.t01	  2e-37
303-  3:	Pso02G29620.0	VIT_11s0016g01950.t01	      0
303-  4:	Pso02G29880.0	VIT_11s0016g01970.t01	      0
303-  5:	Pso02G30050.0	VIT_11s0016g02050.t01	 4e-151
## Alignment 304: score=2212.0 e_value=2.6e-181 N=49 P. somniferum_chr2&VV_11 minus
304-  0:	Pso02G57020.0	VIT_11s0016g03540.t01	  3e-99
304-  1:	Pso02G57080.0	VIT_11s0016g03510.t01	      0
304-  2:	Pso02G57110.0	VIT_11s0016g03490.t01	      0
304-  3:	Pso02G57130.0	VIT_11s0016g03470.t01	  2e-57
304-  4:	Pso02G57170.0	VIT_11s0016g03440.t01	      0
304-  5:	Pso02G57220.0	VIT_11s0016g03430.t01	      0
304-  6:	Pso02G57260.0	VIT_11s0016g03420.t01	 2e-104
304-  7:	Pso02G57330.0	VIT_11s0016g03410.t01	 3e-120
304-  8:	Pso02G57420.0	VIT_11s0016g03400.t01	      0
304-  9:	Pso02G57430.0	VIT_11s0016g03390.t01	      0
304- 10:	Pso02G57440.0	VIT_11s0016g03370.t01	      0
304- 11:	Pso02G57510.0	VIT_11s0016g03350.t01	  8e-74
304- 12:	Pso02G57530.0	VIT_11s0016g03330.t01	 2e-173
304- 13:	Pso02G57620.0	VIT_11s0016g03280.t01	 2e-175
304- 14:	Pso02G57770.0	VIT_11s0016g03260.t01	      0
304- 15:	Pso02G57830.0	VIT_11s0016g03250.t01	  7e-46
304- 16:	Pso02G57860.0	VIT_11s0016g03240.t01	  1e-49
304- 17:	Pso02G57880.0	VIT_11s0016g03230.t01	      0
304- 18:	Pso02G58060.0	VIT_11s0016g03220.t01	      0
304- 19:	Pso02G58140.0	VIT_11s0016g03210.t01	      0
304- 20:	Pso02G58170.0	VIT_11s0016g03200.t01	      0
304- 21:	Pso02G58260.0	VIT_11s0016g03180.t01	 2e-109
304- 22:	Pso02G58270.0	VIT_11s0016g03170.t01	  4e-50
304- 23:	Pso02G58300.0	VIT_11s0016g03160.t01	      0
304- 24:	Pso02G58460.0	VIT_11s0016g03140.t01	 1e-166
304- 25:	Pso02G58500.0	VIT_11s0016g03130.t01	      0
304- 26:	Pso02G58510.0	VIT_11s0016g03110.t01	  2e-98
304- 27:	Pso02G58530.0	VIT_11s0016g03100.t01	 4e-171
304- 28:	Pso02G58730.0	VIT_11s0016g03070.t01	      0
304- 29:	Pso02G58900.0	VIT_11s0016g03060.t01	  5e-12
304- 30:	Pso02G58910.0	VIT_11s0016g03050.t01	      0
304- 31:	Pso02G58920.0	VIT_11s0016g03040.t01	      0
304- 32:	Pso02G58990.0	VIT_11s0016g03030.t01	 5e-175
304- 33:	Pso02G59000.0	VIT_11s0016g03020.t01	      0
304- 34:	Pso02G59060.0	VIT_11s0016g03000.t01	      0
304- 35:	Pso02G59090.0	VIT_11s0016g02980.t01	  2e-26
304- 36:	Pso02G59210.0	VIT_11s0016g02960.t01	      0
304- 37:	Pso02G59340.0	VIT_11s0016g02940.t01	  4e-76
304- 38:	Pso02G59410.0	VIT_11s0016g02910.t01	  2e-85
304- 39:	Pso02G59420.0	VIT_11s0016g02900.t01	 6e-165
304- 40:	Pso02G59430.0	VIT_11s0016g02890.t01	 8e-143
304- 41:	Pso02G59590.0	VIT_11s0016g02870.t01	      0
304- 42:	Pso02G59600.0	VIT_11s0016g02850.t01	      0
304- 43:	Pso02G59620.0	VIT_11s0016g02840.t01	  5e-90
304- 44:	Pso02G59630.0	VIT_11s0016g02830.t01	      0
304- 45:	Pso02G59730.0	VIT_11s0016g02810.t01	  6e-67
304- 46:	Pso02G59760.0	VIT_11s0016g02800.t01	 3e-175
304- 47:	Pso02G59820.0	VIT_11s0016g02790.t01	 3e-144
304- 48:	Pso02G59850.0	VIT_11s0016g02780.t01	  1e-69
## Alignment 305: score=737.0 e_value=7.8e-48 N=17 P. somniferum_chr2&VV_11 minus
305-  0:	Pso02G23890.0	VIT_11s0016g00810.t01	      0
305-  1:	Pso02G24090.0	VIT_11s0016g00760.t01	  5e-50
305-  2:	Pso02G24110.0	VIT_11s0016g00730.t01	 9e-139
305-  3:	Pso02G24120.0	VIT_11s0016g00720.t01	      0
305-  4:	Pso02G24130.0	VIT_11s0016g00710.t01	  7e-41
305-  5:	Pso02G24200.0	VIT_11s0016g00690.t01	  6e-65
305-  6:	Pso02G24310.0	VIT_11s0016g00680.t01	      0
305-  7:	Pso02G24330.0	VIT_11s0016g00660.t01	  1e-48
305-  8:	Pso02G24510.0	VIT_11s0016g00640.t01	      0
305-  9:	Pso02G24680.0	VIT_11s0016g00600.t01	      0
305- 10:	Pso02G24810.0	VIT_11s0016g00590.t01	  4e-70
305- 11:	Pso02G24860.0	VIT_11s0016g00570.t01	      0
305- 12:	Pso02G24950.0	VIT_11s0016g00550.t01	  6e-14
305- 13:	Pso02G24960.0	VIT_11s0016g00540.t01	      0
305- 14:	Pso02G24980.0	VIT_11s0016g00530.t01	  2e-74
305- 15:	Pso02G25120.0	VIT_11s0016g00520.t01	  1e-70
305- 16:	Pso02G25170.0	VIT_11s0016g00510.t01	 5e-144
## Alignment 306: score=696.0 e_value=1.2e-41 N=16 P. somniferum_chr2&VV_11 minus
306-  0:	Pso02G22310.0	VIT_11s0016g01260.t01	      0
306-  1:	Pso02G22320.0	VIT_11s0016g01240.t01	      0
306-  2:	Pso02G22410.0	VIT_11s0016g01230.t01	      0
306-  3:	Pso02G22480.0	VIT_11s0016g01220.t01	  1e-91
306-  4:	Pso02G22510.0	VIT_11s0016g01200.t01	 2e-150
306-  5:	Pso02G22660.0	VIT_11s0016g01160.t01	  1e-70
306-  6:	Pso02G22830.0	VIT_11s0016g01130.t01	  2e-46
306-  7:	Pso02G23040.0	VIT_11s0016g01120.t01	      0
306-  8:	Pso02G23190.0	VIT_11s0016g01070.t01	      0
306-  9:	Pso02G23250.0	VIT_11s0016g01010.t01	  2e-53
306- 10:	Pso02G23300.0	VIT_11s0016g01000.t01	  1e-32
306- 11:	Pso02G23380.0	VIT_11s0016g00970.t01	  5e-40
306- 12:	Pso02G23390.0	VIT_11s0016g00960.t01	      0
306- 13:	Pso02G23400.0	VIT_11s0016g00930.t01	  3e-85
306- 14:	Pso02G23440.0	VIT_11s0016g00920.t01	  6e-49
306- 15:	Pso02G23450.0	VIT_11s0016g00890.t01	  5e-28
## Alignment 307: score=643.0 e_value=7.9e-35 N=14 P. somniferum_chr2&VV_11 minus
307-  0:	Pso02G55970.0	VIT_11s0016g03980.t01	  1e-18
307-  1:	Pso02G56110.0	VIT_11s0016g03860.t01	      0
307-  2:	Pso02G56120.0	VIT_11s0016g03850.t01	  6e-94
307-  3:	Pso02G56150.0	VIT_11s0016g03830.t01	      0
307-  4:	Pso02G56270.0	VIT_11s0016g03780.t01	 2e-148
307-  5:	Pso02G56340.0	VIT_11s0016g03770.t01	  3e-49
307-  6:	Pso02G56390.0	VIT_11s0016g03740.t01	      0
307-  7:	Pso02G56430.0	VIT_11s0016g03720.t01	      0
307-  8:	Pso02G56460.0	VIT_11s0016g03700.t01	      0
307-  9:	Pso02G56500.0	VIT_11s0016g03680.t01	 1e-165
307- 10:	Pso02G56510.0	VIT_11s0016g03660.t01	 4e-151
307- 11:	Pso02G56590.0	VIT_11s0016g03600.t01	      0
307- 12:	Pso02G56620.0	VIT_11s0016g03580.t01	  2e-77
307- 13:	Pso02G56660.0	VIT_11s0016g03550.t01	      0
## Alignment 308: score=580.0 e_value=5e-36 N=14 P. somniferum_chr2&VV_11 minus
308-  0:	Pso02G54620.0	VIT_11s0016g05840.t01	  2e-46
308-  1:	Pso02G54660.0	VIT_11s0016g05740.t01	  4e-63
308-  2:	Pso02G54690.0	VIT_11s0016g05730.t01	 3e-102
308-  3:	Pso02G54890.0	VIT_11s0016g05660.t01	  3e-58
308-  4:	Pso02G54900.0	VIT_11s0016g05650.t01	  2e-15
308-  5:	Pso02G54920.0	VIT_11s0016g05600.t01	      0
308-  6:	Pso02G54990.0	VIT_11s0016g05560.t01	 2e-173
308-  7:	Pso02G55010.0	VIT_11s0016g05440.t01	      0
308-  8:	Pso02G55030.0	VIT_11s0016g05390.t01	  7e-39
308-  9:	Pso02G55050.0	VIT_11s0016g05380.t01	  1e-26
308- 10:	Pso02G55150.0	VIT_11s0016g05190.t01	      0
308- 11:	Pso02G55230.0	VIT_11s0016g05100.t01	  6e-73
308- 12:	Pso02G55380.0	VIT_11s0016g04930.t01	  1e-24
308- 13:	Pso02G55620.0	VIT_11s0016g04710.t01	      0
## Alignment 309: score=524.0 e_value=2.6e-26 N=12 P. somniferum_chr2&VV_11 minus
309-  0:	Pso02G32340.0	VIT_11s0016g02600.t01	 4e-101
309-  1:	Pso02G32380.0	VIT_11s0016g02580.t01	 1e-121
309-  2:	Pso02G32470.0	VIT_11s0016g02560.t01	      0
309-  3:	Pso02G32610.0	VIT_11s0016g02530.t01	      0
309-  4:	Pso02G32840.0	VIT_11s0016g02520.t01	 8e-131
309-  5:	Pso02G32870.0	VIT_11s0016g02500.t01	      0
309-  6:	Pso02G32910.0	VIT_11s0016g02490.t01	      0
309-  7:	Pso02G32980.0	VIT_11s0016g02470.t01	      0
309-  8:	Pso02G33010.0	VIT_11s0016g02460.t01	      0
309-  9:	Pso02G33190.0	VIT_11s0016g02440.t01	 3e-152
309- 10:	Pso02G33200.0	VIT_11s0016g02430.t01	      0
309- 11:	Pso02G33210.0	VIT_11s0016g02420.t01	  2e-92
## Alignment 310: score=518.0 e_value=2.2e-29 N=12 P. somniferum_chr2&VV_11 minus
310-  0:	Pso02G62440.0	VIT_11s0016g02300.t01	      0
310-  1:	Pso02G62670.0	VIT_11s0016g02280.t01	      0
310-  2:	Pso02G62780.0	VIT_11s0016g02270.t01	      0
310-  3:	Pso02G62810.0	VIT_11s0016g02210.t01	  3e-44
310-  4:	Pso02G62830.0	VIT_11s0016g02200.t01	      0
310-  5:	Pso02G62880.0	VIT_11s0016g02190.t01	  5e-75
310-  6:	Pso02G62900.0	VIT_11s0016g02180.t01	      0
310-  7:	Pso02G62940.0	VIT_11s0016g02170.t01	      0
310-  8:	Pso02G62950.0	VIT_11s0016g02160.t01	  9e-11
310-  9:	Pso02G63160.0	VIT_11s0016g02150.t01	      0
310- 10:	Pso02G63170.0	VIT_11s0016g02130.t01	  3e-76
310- 11:	Pso02G63200.0	VIT_11s0016g01970.t01	      0
## Alignment 311: score=323.0 e_value=6.9e-19 N=8 P. somniferum_chr2&VV_11 minus
311-  0:	Pso02G25740.0	VIT_11s0016g01630.t01	  2e-35
311-  1:	Pso02G25750.0	VIT_11s0016g01480.t01	  2e-85
311-  2:	Pso02G25840.0	VIT_11s0016g01470.t01	      0
311-  3:	Pso02G25940.0	VIT_11s0016g01460.t01	      0
311-  4:	Pso02G26120.0	VIT_11s0016g01450.t01	  2e-45
311-  5:	Pso02G26370.0	VIT_11s0016g01400.t01	  8e-41
311-  6:	Pso02G26380.0	VIT_11s0016g01390.t01	      0
311-  7:	Pso02G26440.0	VIT_11s0016g01380.t01	 9e-158
## Alignment 312: score=268.0 e_value=3.8e-12 N=6 P. somniferum_chr2&VV_11 minus
312-  0:	Pso02G64310.0	VIT_11s0016g02110.t01	 3e-143
312-  1:	Pso02G64500.0	VIT_11s0016g01980.t01	  1e-30
312-  2:	Pso02G64580.0	VIT_11s0016g01950.t01	      0
312-  3:	Pso02G64660.0	VIT_11s0016g01940.t01	  4e-31
312-  4:	Pso02G64670.0	VIT_11s0016g01930.t01	      0
312-  5:	Pso02G64680.0	VIT_11s0016g01920.t01	      0
## Alignment 313: score=995.0 e_value=1.6e-67 N=21 P. somniferum_chr2&VV_12 plus
313-  0:	Pso02G42830.0	VIT_12s0028g03010.t01	  9e-44
313-  1:	Pso02G42850.0	VIT_12s0028g03050.t01	 2e-132
313-  2:	Pso02G42870.0	VIT_12s0028g03060.t01	      0
313-  3:	Pso02G42880.0	VIT_12s0028g03070.t01	  2e-68
313-  4:	Pso02G42910.0	VIT_12s0028g03080.t01	  7e-71
313-  5:	Pso02G42920.0	VIT_12s0028g03100.t01	 7e-119
313-  6:	Pso02G42950.0	VIT_12s0028g03140.t01	      0
313-  7:	Pso02G42960.0	VIT_12s0028g03180.t01	  3e-78
313-  8:	Pso02G42990.0	VIT_12s0028g03190.t01	 2e-129
313-  9:	Pso02G43000.0	VIT_12s0028g03200.t01	      0
313- 10:	Pso02G43020.0	VIT_12s0028g03310.t01	 9e-143
313- 11:	Pso02G43030.0	VIT_12s0028g03340.t01	 3e-137
313- 12:	Pso02G43060.0	VIT_12s0028g03350.t01	  9e-50
313- 13:	Pso02G43120.0	VIT_12s0028g03430.t01	  5e-92
313- 14:	Pso02G43140.0	VIT_12s0028g03450.t01	  2e-38
313- 15:	Pso02G43150.0	VIT_12s0028g03460.t01	  1e-30
313- 16:	Pso02G43200.0	VIT_12s0028g03560.t01	  4e-83
313- 17:	Pso02G43270.0	VIT_12s0028g03630.t01	 7e-144
313- 18:	Pso02G43280.0	VIT_12s0028g03650.t01	  3e-90
313- 19:	Pso02G43300.0	VIT_12s0028g03760.t01	  6e-26
313- 20:	Pso02G43310.0	VIT_12s0028g03770.t01	      0
## Alignment 314: score=595.0 e_value=1.3e-37 N=14 P. somniferum_chr2&VV_12 plus
314-  0:	Pso02G53520.0	VIT_12s0057g00670.t01	      0
314-  1:	Pso02G53580.0	VIT_12s0057g00900.t01	 1e-160
314-  2:	Pso02G53640.0	VIT_12s0057g00990.t01	      0
314-  3:	Pso02G53740.0	VIT_12s0057g01220.t01	 4e-121
314-  4:	Pso02G53760.0	VIT_12s0057g01240.t01	 3e-180
314-  5:	Pso02G53810.0	VIT_12s0057g01270.t01	      0
314-  6:	Pso02G53930.0	VIT_12s0057g01290.t01	      0
314-  7:	Pso02G53970.0	VIT_12s0057g01300.t01	 5e-148
314-  8:	Pso02G54100.0	VIT_12s0057g01330.t01	  9e-71
314-  9:	Pso02G54170.0	VIT_12s0057g01340.t01	  8e-87
314- 10:	Pso02G54200.0	VIT_12s0057g01370.t01	  9e-69
314- 11:	Pso02G54270.0	VIT_12s0057g01380.t01	 1e-120
314- 12:	Pso02G54300.0	VIT_12s0057g01400.t01	      0
314- 13:	Pso02G54420.0	VIT_12s0057g01500.t01	      0
## Alignment 315: score=292.0 e_value=3.4e-09 N=6 P. somniferum_chr2&VV_12 plus
315-  0:	Pso02G40380.0	VIT_12s0059g00640.t01	      0
315-  1:	Pso02G40390.0	VIT_12s0059g00660.t01	  1e-75
315-  2:	Pso02G40410.0	VIT_12s0059g00700.t01	  2e-78
315-  3:	Pso02G40440.0	VIT_12s0059g00750.t01	      0
315-  4:	Pso02G40450.0	VIT_12s0059g00760.t01	      0
315-  5:	Pso02G40460.0	VIT_12s0059g00770.t01	      0
## Alignment 316: score=749.0 e_value=7.2e-41 N=16 P. somniferum_chr2&VV_12 minus
316-  0:	Pso02G39880.0	VIT_12s0059g01670.t01	      0
316-  1:	Pso02G39890.0	VIT_12s0059g01660.t01	      0
316-  2:	Pso02G39980.0	VIT_12s0059g01590.t01	 7e-165
316-  3:	Pso02G40040.0	VIT_12s0059g01580.t01	  2e-48
316-  4:	Pso02G40160.0	VIT_12s0059g01560.t01	      0
316-  5:	Pso02G40180.0	VIT_12s0059g01470.t01	  3e-64
316-  6:	Pso02G40190.0	VIT_12s0059g01450.t01	 6e-104
316-  7:	Pso02G40200.0	VIT_12s0059g01400.t01	  5e-92
316-  8:	Pso02G40210.0	VIT_12s0059g01380.t01	      0
316-  9:	Pso02G40220.0	VIT_12s0059g01370.t01	  3e-45
316- 10:	Pso02G40250.0	VIT_12s0059g01320.t01	      0
316- 11:	Pso02G40260.0	VIT_12s0059g01310.t01	  2e-50
316- 12:	Pso02G40270.0	VIT_12s0059g01300.t01	      0
316- 13:	Pso02G40280.0	VIT_12s0059g01280.t01	      0
316- 14:	Pso02G40300.0	VIT_12s0059g01210.t01	  5e-53
316- 15:	Pso02G40340.0	VIT_12s0059g01140.t01	  4e-85
## Alignment 317: score=699.0 e_value=6e-39 N=15 P. somniferum_chr2&VV_12 minus
317-  0:	Pso02G06910.0	VIT_12s0035g02030.t01	 1e-144
317-  1:	Pso02G06920.0	VIT_12s0035g01970.t01	      0
317-  2:	Pso02G06940.0	VIT_12s0035g01960.t01	      0
317-  3:	Pso02G06970.0	VIT_12s0035g01950.t01	 7e-143
317-  4:	Pso02G07040.0	VIT_12s0035g01940.t01	  6e-34
317-  5:	Pso02G07050.0	VIT_12s0035g01920.t01	      0
317-  6:	Pso02G07080.0	VIT_12s0035g01880.t01	 2e-125
317-  7:	Pso02G07150.0	VIT_12s0035g01870.t01	      0
317-  8:	Pso02G07180.0	VIT_12s0035g01860.t01	      0
317-  9:	Pso02G07280.0	VIT_12s0035g01820.t01	      0
317- 10:	Pso02G07400.0	VIT_12s0035g01780.t01	 3e-125
317- 11:	Pso02G07410.0	VIT_12s0035g01770.t01	 9e-112
317- 12:	Pso02G07420.0	VIT_12s0035g01750.t01	      0
317- 13:	Pso02G07460.0	VIT_12s0035g01740.t01	      0
317- 14:	Pso02G07480.0	VIT_12s0035g01720.t01	      0
## Alignment 318: score=586.0 e_value=8.1e-37 N=14 P. somniferum_chr2&VV_12 minus
318-  0:	Pso02G38780.0	VIT_12s0057g01500.t01	      0
318-  1:	Pso02G38850.0	VIT_12s0057g01400.t01	      0
318-  2:	Pso02G38870.0	VIT_12s0057g01380.t01	 5e-121
318-  3:	Pso02G38920.0	VIT_12s0057g01370.t01	  8e-67
318-  4:	Pso02G39170.0	VIT_12s0057g01300.t01	 3e-146
318-  5:	Pso02G39220.0	VIT_12s0057g01290.t01	      0
318-  6:	Pso02G39330.0	VIT_12s0057g01270.t01	      0
318-  7:	Pso02G39380.0	VIT_12s0057g01240.t01	 3e-145
318-  8:	Pso02G39400.0	VIT_12s0057g01220.t01	 3e-121
318-  9:	Pso02G39500.0	VIT_12s0057g01000.t01	  2e-41
318- 10:	Pso02G39540.0	VIT_12s0057g00920.t01	      0
318- 11:	Pso02G39580.0	VIT_12s0057g00670.t01	      0
318- 12:	Pso02G39670.0	VIT_12s0057g00600.t01	  4e-80
318- 13:	Pso02G39700.0	VIT_12s0057g00570.t01	      0
## Alignment 319: score=711.0 e_value=3.6e-44 N=16 P. somniferum_chr2&VV_14 plus
319-  0:	Pso02G16360.0	VIT_14s0060g00050.t01	  2e-98
319-  1:	Pso02G16450.0	VIT_14s0060g00090.t01	  4e-91
319-  2:	Pso02G16460.0	VIT_14s0060g00100.t01	      0
319-  3:	Pso02G16470.0	VIT_14s0060g00120.t01	 8e-118
319-  4:	Pso02G16560.0	VIT_14s0060g00210.t01	      0
319-  5:	Pso02G16580.0	VIT_14s0060g00230.t01	      0
319-  6:	Pso02G16770.0	VIT_14s0060g00240.t01	 3e-151
319-  7:	Pso02G16780.0	VIT_14s0060g00260.t01	 1e-152
319-  8:	Pso02G16810.0	VIT_14s0060g00270.t01	      0
319-  9:	Pso02G16830.0	VIT_14s0060g00280.t01	  2e-23
319- 10:	Pso02G16850.0	VIT_14s0060g00310.t01	  4e-06
319- 11:	Pso02G16980.0	VIT_14s0060g00360.t01	      0
319- 12:	Pso02G17110.0	VIT_14s0060g00370.t01	      0
319- 13:	Pso02G17130.0	VIT_14s0060g00380.t01	  2e-44
319- 14:	Pso02G17180.0	VIT_14s0060g00410.t01	 4e-146
319- 15:	Pso02G17310.0	VIT_14s0060g00600.t01	      0
## Alignment 320: score=525.0 e_value=2.1e-28 N=12 P. somniferum_chr2&VV_14 plus
320-  0:	Pso02G45650.0	VIT_14s0128g00100.t01	      0
320-  1:	Pso02G45870.0	VIT_14s0128g00180.t01	 4e-100
320-  2:	Pso02G45890.0	VIT_14s0128g00190.t01	  4e-29
320-  3:	Pso02G45900.0	VIT_14s0128g00200.t01	 2e-162
320-  4:	Pso02G46010.0	VIT_14s0128g00390.t01	 2e-157
320-  5:	Pso02G46020.0	VIT_14s0128g00400.t01	      0
320-  6:	Pso02G46030.0	VIT_14s0128g00430.t01	      0
320-  7:	Pso02G46050.0	VIT_14s0128g00440.t01	 2e-154
320-  8:	Pso02G46090.0	VIT_14s0128g00450.t01	      0
320-  9:	Pso02G46120.0	VIT_14s0128g00710.t01	      0
320- 10:	Pso02G46130.0	VIT_14s0128g00720.t01	      0
320- 11:	Pso02G46190.0	VIT_14s0128g00770.t01	 6e-122
## Alignment 321: score=481.0 e_value=6.2e-22 N=10 P. somniferum_chr2&VV_14 plus
321-  0:	Pso02G02730.0	VIT_14s0060g01080.t01	      0
321-  1:	Pso02G02740.0	VIT_14s0060g01090.t01	      0
321-  2:	Pso02G02750.0	VIT_14s0060g01100.t01	  2e-32
321-  3:	Pso02G02840.0	VIT_14s0060g01140.t01	 3e-156
321-  4:	Pso02G02850.0	VIT_14s0060g01160.t01	      0
321-  5:	Pso02G02920.0	VIT_14s0060g01170.t01	  2e-31
321-  6:	Pso02G02930.0	VIT_14s0060g01180.t01	 3e-117
321-  7:	Pso02G02970.0	VIT_14s0060g01190.t01	 3e-155
321-  8:	Pso02G02980.0	VIT_14s0060g01200.t01	 3e-114
321-  9:	Pso02G03000.0	VIT_14s0060g01210.t01	  5e-41
## Alignment 322: score=451.0 e_value=2.9e-23 N=10 P. somniferum_chr2&VV_14 plus
322-  0:	Pso02G47800.0	VIT_14s0036g00420.t01	 3e-136
322-  1:	Pso02G47900.0	VIT_14s0036g00460.t01	  4e-51
322-  2:	Pso02G47970.0	VIT_14s0036g00520.t01	      0
322-  3:	Pso02G47990.0	VIT_14s0036g00630.t01	 4e-118
322-  4:	Pso02G48010.0	VIT_14s0036g00680.t01	      0
322-  5:	Pso02G48020.0	VIT_14s0036g00690.t01	      0
322-  6:	Pso02G48040.0	VIT_14s0036g00700.t01	 5e-153
322-  7:	Pso02G48090.0	VIT_14s0036g00730.t01	  4e-60
322-  8:	Pso02G48160.0	VIT_14s0036g00840.t01	  1e-41
322-  9:	Pso02G48260.0	VIT_14s0036g01030.t01	      0
## Alignment 323: score=446.0 e_value=1.2e-22 N=10 P. somniferum_chr2&VV_14 plus
323-  0:	Pso02G05530.0	VIT_14s0030g01800.t01	      0
323-  1:	Pso02G05550.0	VIT_14s0030g01810.t01	 2e-165
323-  2:	Pso02G05620.0	VIT_14s0030g01860.t01	 3e-128
323-  3:	Pso02G05630.0	VIT_14s0030g01880.t01	  2e-62
323-  4:	Pso02G05670.0	VIT_14s0030g01890.t01	  5e-64
323-  5:	Pso02G05750.0	VIT_14s0030g01950.t01	 3e-176
323-  6:	Pso02G05780.0	VIT_14s0030g02010.t01	  3e-33
323-  7:	Pso02G06000.0	VIT_14s0030g02150.t01	  3e-79
323-  8:	Pso02G06080.0	VIT_14s0030g02160.t01	      0
323-  9:	Pso02G06120.0	VIT_14s0030g02170.t01	 6e-112
## Alignment 324: score=354.0 e_value=4.4e-14 N=8 P. somniferum_chr2&VV_14 plus
324-  0:	Pso02G52970.0	VIT_14s0128g00240.t01	      0
324-  1:	Pso02G53040.0	VIT_14s0128g00300.t01	  8e-08
324-  2:	Pso02G53150.0	VIT_14s0128g00320.t01	      0
324-  3:	Pso02G53210.0	VIT_14s0128g00350.t01	  3e-50
324-  4:	Pso02G53230.0	VIT_14s0128g00360.t01	  9e-87
324-  5:	Pso02G53260.0	VIT_14s0128g00390.t01	 2e-158
324-  6:	Pso02G53430.0	VIT_14s0128g00420.t01	      0
324-  7:	Pso02G53480.0	VIT_14s0128g00490.t01	  9e-91
## Alignment 325: score=314.0 e_value=2.2e-12 N=7 P. somniferum_chr2&VV_14 plus
325-  0:	Pso02G44610.0	VIT_14s0060g02090.t01	  3e-36
325-  1:	Pso02G44680.0	VIT_14s0060g02110.t01	  1e-44
325-  2:	Pso02G44700.0	VIT_14s0060g02150.t01	  8e-36
325-  3:	Pso02G44730.0	VIT_14s0060g02330.t01	      0
325-  4:	Pso02G44770.0	VIT_14s0060g02410.t01	      0
325-  5:	Pso02G44790.0	VIT_14s0060g02430.t01	 1e-122
325-  6:	Pso02G44820.0	VIT_14s0060g02440.t01	 1e-171
## Alignment 326: score=273.0 e_value=5.9e-10 N=6 P. somniferum_chr2&VV_14 plus
326-  0:	Pso02G03560.0	VIT_14s0060g00470.t01	      0
326-  1:	Pso02G03580.0	VIT_14s0060g00480.t01	      0
326-  2:	Pso02G03670.0	VIT_14s0060g00550.t01	      0
326-  3:	Pso02G03830.0	VIT_14s0060g00600.t01	      0
326-  4:	Pso02G03860.0	VIT_14s0060g00610.t01	  2e-68
326-  5:	Pso02G03880.0	VIT_14s0060g00630.t01	 9e-132
## Alignment 327: score=271.0 e_value=2.8e-13 N=7 P. somniferum_chr2&VV_14 plus
327-  0:	Pso02G46650.0	VIT_14s0030g01820.t01	 3e-167
327-  1:	Pso02G46740.0	VIT_14s0030g01910.t01	 9e-106
327-  2:	Pso02G46940.0	VIT_14s0030g02200.t01	  7e-55
327-  3:	Pso02G47160.0	VIT_14s0081g00060.t01	  3e-48
327-  4:	Pso02G47190.0	VIT_14s0081g00080.t01	  7e-70
327-  5:	Pso02G47210.0	VIT_14s0081g00090.t01	  1e-72
327-  6:	Pso02G47440.0	VIT_14s0081g00320.t01	 2e-112
## Alignment 328: score=262.0 e_value=1.8e-11 N=6 P. somniferum_chr2&VV_14 plus
328-  0:	Pso02G47370.0	VIT_14s0081g00480.t01	 4e-101
328-  1:	Pso02G47550.0	VIT_14s0081g00620.t01	  1e-64
328-  2:	Pso02G47560.0	VIT_14s0081g00670.t01	  5e-98
328-  3:	Pso02G47580.0	VIT_14s0081g00680.t01	 1e-161
328-  4:	Pso02G47590.0	VIT_14s0081g00690.t01	      0
328-  5:	Pso02G47760.0	VIT_14s0081g00720.t01	  1e-92
## Alignment 329: score=1066.0 e_value=4.7e-71 N=23 P. somniferum_chr2&VV_14 minus
329-  0:	Pso02G03840.0	VIT_14s0060g00620.t01	      0
329-  1:	Pso02G03920.0	VIT_14s0060g00460.t01	      0
329-  2:	Pso02G03930.0	VIT_14s0060g00450.t01	      0
329-  3:	Pso02G03960.0	VIT_14s0060g00440.t01	 4e-160
329-  4:	Pso02G03970.0	VIT_14s0060g00430.t01	 1e-130
329-  5:	Pso02G03990.0	VIT_14s0060g00420.t01	      0
329-  6:	Pso02G04000.0	VIT_14s0060g00410.t01	      0
329-  7:	Pso02G04020.0	VIT_14s0060g00400.t01	      0
329-  8:	Pso02G04040.0	VIT_14s0060g00390.t01	 3e-120
329-  9:	Pso02G04060.0	VIT_14s0060g00380.t01	  5e-47
329- 10:	Pso02G04120.0	VIT_14s0060g00370.t01	      0
329- 11:	Pso02G04280.0	VIT_14s0060g00360.t01	      0
329- 12:	Pso02G04390.0	VIT_14s0060g00310.t01	  5e-10
329- 13:	Pso02G04410.0	VIT_14s0060g00300.t01	  9e-53
329- 14:	Pso02G04450.0	VIT_14s0060g00280.t01	  1e-25
329- 15:	Pso02G04580.0	VIT_14s0060g00240.t01	 2e-116
329- 16:	Pso02G04610.0	VIT_14s0060g00230.t01	      0
329- 17:	Pso02G04620.0	VIT_14s0060g00220.t01	      0
329- 18:	Pso02G04640.0	VIT_14s0060g00210.t01	  8e-98
329- 19:	Pso02G04710.0	VIT_14s0060g00160.t01	  9e-21
329- 20:	Pso02G04730.0	VIT_14s0060g00120.t01	 1e-113
329- 21:	Pso02G04770.0	VIT_14s0060g00110.t01	      0
329- 22:	Pso02G04820.0	VIT_14s0060g00090.t01	 3e-125
## Alignment 330: score=646.0 e_value=1.7e-33 N=14 P. somniferum_chr2&VV_14 minus
330-  0:	Pso02G15270.0	VIT_14s0060g01570.t01	      0
330-  1:	Pso02G15320.0	VIT_14s0060g01560.t01	 3e-113
330-  2:	Pso02G15410.0	VIT_14s0060g01520.t01	  6e-37
330-  3:	Pso02G15430.0	VIT_14s0060g01510.t01	      0
330-  4:	Pso02G15460.0	VIT_14s0060g01450.t01	      0
330-  5:	Pso02G15630.0	VIT_14s0060g01340.t01	 2e-101
330-  6:	Pso02G15650.0	VIT_14s0060g01330.t01	      0
330-  7:	Pso02G15670.0	VIT_14s0060g01290.t01	      0
330-  8:	Pso02G15690.0	VIT_14s0060g01270.t01	 1e-143
330-  9:	Pso02G15700.0	VIT_14s0060g01260.t01	      0
330- 10:	Pso02G15720.0	VIT_14s0060g01250.t01	  9e-61
330- 11:	Pso02G15740.0	VIT_14s0060g01210.t01	  3e-50
330- 12:	Pso02G15760.0	VIT_14s0060g01190.t01	 1e-146
330- 13:	Pso02G15880.0	VIT_14s0060g01140.t01	      0
## Alignment 331: score=569.0 e_value=9.6e-29 N=12 P. somniferum_chr2&VV_14 minus
331-  0:	Pso02G03150.0	VIT_14s0060g00980.t01	  4e-18
331-  1:	Pso02G03190.0	VIT_14s0060g00930.t01	      0
331-  2:	Pso02G03230.0	VIT_14s0060g00910.t01	      0
331-  3:	Pso02G03240.0	VIT_14s0060g00900.t01	  4e-71
331-  4:	Pso02G03260.0	VIT_14s0060g00890.t01	  9e-90
331-  5:	Pso02G03270.0	VIT_14s0060g00880.t01	      0
331-  6:	Pso02G03350.0	VIT_14s0060g00860.t01	      0
331-  7:	Pso02G03380.0	VIT_14s0060g00850.t01	 8e-117
331-  8:	Pso02G03400.0	VIT_14s0060g00830.t01	 5e-113
331-  9:	Pso02G03430.0	VIT_14s0060g00820.t01	      0
331- 10:	Pso02G03460.0	VIT_14s0060g00730.t01	  2e-63
331- 11:	Pso02G03500.0	VIT_14s0060g00680.t01	 7e-168
## Alignment 332: score=415.0 e_value=7.2e-18 N=9 P. somniferum_chr2&VV_14 minus
332-  0:	Pso02G44170.0	VIT_14s0060g02310.t01	  2e-64
332-  1:	Pso02G44290.0	VIT_14s0060g02290.t01	  8e-96
332-  2:	Pso02G44300.0	VIT_14s0060g02280.t01	 9e-125
332-  3:	Pso02G44340.0	VIT_14s0060g02270.t01	  2e-97
332-  4:	Pso02G44360.0	VIT_14s0060g02260.t01	      0
332-  5:	Pso02G44510.0	VIT_14s0060g02220.t01	      0
332-  6:	Pso02G44520.0	VIT_14s0060g02200.t01	      0
332-  7:	Pso02G44570.0	VIT_14s0060g02160.t01	 2e-158
332-  8:	Pso02G44580.0	VIT_14s0060g02140.t01	 4e-104
## Alignment 333: score=384.0 e_value=1.8e-19 N=9 P. somniferum_chr2&VV_14 minus
333-  0:	Pso02G45220.0	VIT_14s0030g00710.t01	      0
333-  1:	Pso02G45320.0	VIT_14s0030g00500.t01	      0
333-  2:	Pso02G45380.0	VIT_14s0030g00490.t01	      0
333-  3:	Pso02G45430.0	VIT_14s0030g00440.t01	      0
333-  4:	Pso02G45460.0	VIT_14s0030g00410.t01	  2e-77
333-  5:	Pso02G45530.0	VIT_14s0030g00390.t01	 3e-173
333-  6:	Pso02G45550.0	VIT_14s0030g00350.t01	      0
333-  7:	Pso02G45560.0	VIT_14s0030g00200.t01	 3e-179
333-  8:	Pso02G45730.0	VIT_14s0030g00030.t01	 2e-125
## Alignment 334: score=365.0 e_value=2.3e-16 N=8 P. somniferum_chr2&VV_14 minus
334-  0:	Pso02G43750.0	VIT_14s0060g02070.t01	      0
334-  1:	Pso02G43760.0	VIT_14s0060g02060.t01	  9e-33
334-  2:	Pso02G43800.0	VIT_14s0060g01990.t01	  3e-90
334-  3:	Pso02G43910.0	VIT_14s0060g01950.t01	      0
334-  4:	Pso02G43930.0	VIT_14s0060g01940.t01	 1e-147
334-  5:	Pso02G43940.0	VIT_14s0060g01930.t01	 9e-121
334-  6:	Pso02G44020.0	VIT_14s0060g01760.t01	  1e-47
334-  7:	Pso02G44080.0	VIT_14s0060g01750.t01	      0
## Alignment 335: score=357.0 e_value=8e-17 N=8 P. somniferum_chr2&VV_14 minus
335-  0:	Pso02G05040.0	VIT_14s0030g01750.t01	  2e-13
335-  1:	Pso02G05060.0	VIT_14s0030g01740.t01	      0
335-  2:	Pso02G05070.0	VIT_14s0030g01700.t01	  1e-94
335-  3:	Pso02G05080.0	VIT_14s0030g01660.t01	      0
335-  4:	Pso02G05130.0	VIT_14s0030g01480.t01	 9e-138
335-  5:	Pso02G05150.0	VIT_14s0030g01470.t01	  1e-88
335-  6:	Pso02G05300.0	VIT_14s0030g01450.t01	      0
335-  7:	Pso02G05370.0	VIT_14s0030g01410.t01	 4e-109
## Alignment 336: score=295.0 e_value=1.3e-13 N=7 P. somniferum_chr2&VV_14 minus
336-  0:	Pso02G52300.0	VIT_14s0030g00460.t01	  4e-46
336-  1:	Pso02G52320.0	VIT_14s0030g00450.t01	  4e-81
336-  2:	Pso02G52400.0	VIT_14s0030g00440.t01	      0
336-  3:	Pso02G52440.0	VIT_14s0030g00430.t01	  2e-48
336-  4:	Pso02G52470.0	VIT_14s0030g00420.t01	      0
336-  5:	Pso02G52540.0	VIT_14s0030g00200.t01	 1e-169
336-  6:	Pso02G52790.0	VIT_14s0030g00160.t01	 4e-148
## Alignment 337: score=281.0 e_value=1.4e-08 N=6 P. somniferum_chr2&VV_14 minus
337-  0:	Pso02G46240.0	VIT_14s0030g01700.t01	  1e-42
337-  1:	Pso02G46290.0	VIT_14s0030g01660.t01	      0
337-  2:	Pso02G46310.0	VIT_14s0030g01650.t01	 1e-152
337-  3:	Pso02G46320.0	VIT_14s0030g01620.t01	  2e-82
337-  4:	Pso02G46350.0	VIT_14s0030g01570.t01	  8e-28
337-  5:	Pso02G46390.0	VIT_14s0030g01470.t01	  2e-85
## Alignment 338: score=276.0 e_value=2e-08 N=6 P. somniferum_chr2&VV_14 minus
338-  0:	Pso02G46790.0	VIT_14s0081g00010.t01	  2e-88
338-  1:	Pso02G46800.0	VIT_14s0030g02310.t01	  2e-87
338-  2:	Pso02G46820.0	VIT_14s0030g02300.t01	      0
338-  3:	Pso02G46870.0	VIT_14s0030g02230.t01	  4e-43
338-  4:	Pso02G47030.0	VIT_14s0030g02180.t01	      0
338-  5:	Pso02G47080.0	VIT_14s0030g02150.t01	  1e-77
## Alignment 339: score=267.0 e_value=1.5e-10 N=6 P. somniferum_chr2&VV_14 minus
339-  0:	Pso02G02280.0	VIT_14s0060g01460.t01	      0
339-  1:	Pso02G02360.0	VIT_14s0060g01430.t01	 1e-121
339-  2:	Pso02G02380.0	VIT_14s0060g01420.t01	  2e-61
339-  3:	Pso02G02550.0	VIT_14s0060g01340.t01	 1e-104
339-  4:	Pso02G02650.0	VIT_14s0060g01250.t01	  4e-62
339-  5:	Pso02G02660.0	VIT_14s0060g01240.t01	  3e-72
## Alignment 340: score=1321.0 e_value=4.1e-88 N=28 P. somniferum_chr2&VV_18 plus
340-  0:	Pso02G09040.0	VIT_18s0001g04100.t01	      0
340-  1:	Pso02G09090.0	VIT_18s0001g04420.t01	 1e-159
340-  2:	Pso02G09110.0	VIT_18s0001g04470.t01	 2e-157
340-  3:	Pso02G09160.0	VIT_18s0001g04540.t01	      0
340-  4:	Pso02G09180.0	VIT_18s0001g04760.t01	  1e-66
340-  5:	Pso02G09190.0	VIT_18s0001g04770.t01	  2e-93
340-  6:	Pso02G09230.0	VIT_18s0001g04790.t01	      0
340-  7:	Pso02G09260.0	VIT_18s0001g04800.t01	  1e-72
340-  8:	Pso02G09290.0	VIT_18s0001g04810.t01	  8e-32
340-  9:	Pso02G09350.0	VIT_18s0001g04890.t01	      0
340- 10:	Pso02G09360.0	VIT_18s0001g04910.t01	      0
340- 11:	Pso02G09370.0	VIT_18s0001g04970.t01	      0
340- 12:	Pso02G09380.0	VIT_18s0001g04980.t01	      0
340- 13:	Pso02G09390.0	VIT_18s0001g05020.t01	  6e-39
340- 14:	Pso02G09410.0	VIT_18s0001g05040.t01	  6e-66
340- 15:	Pso02G09480.0	VIT_18s0001g05160.t01	      0
340- 16:	Pso02G09570.0	VIT_18s0001g05220.t01	      0
340- 17:	Pso02G09590.0	VIT_18s0001g05270.t01	      0
340- 18:	Pso02G09610.0	VIT_18s0001g05300.t01	 2e-174
340- 19:	Pso02G09620.0	VIT_18s0001g05370.t01	 1e-101
340- 20:	Pso02G09640.0	VIT_18s0001g05380.t01	      0
340- 21:	Pso02G09660.0	VIT_18s0001g05400.t01	  3e-25
340- 22:	Pso02G09670.0	VIT_18s0001g05440.t01	 1e-153
340- 23:	Pso02G09680.0	VIT_18s0001g05480.t01	 2e-152
340- 24:	Pso02G09700.0	VIT_18s0001g05500.t01	 1e-128
340- 25:	Pso02G09810.0	VIT_18s0001g05570.t01	      0
340- 26:	Pso02G09840.0	VIT_18s0001g05580.t01	  2e-48
340- 27:	Pso02G09850.0	VIT_18s0001g05590.t01	  8e-91
## Alignment 341: score=671.0 e_value=1.1e-41 N=15 P. somniferum_chr2&VV_18 plus
341-  0:	Pso02G48890.0	VIT_18s0001g13130.t01	 3e-151
341-  1:	Pso02G48920.0	VIT_18s0001g13180.t01	  6e-95
341-  2:	Pso02G48950.0	VIT_18s0001g13380.t01	      0
341-  3:	Pso02G48980.0	VIT_18s0001g13420.t01	  9e-85
341-  4:	Pso02G48990.0	VIT_18s0001g13430.t01	      0
341-  5:	Pso02G49130.0	VIT_18s0001g13530.t01	      0
341-  6:	Pso02G49220.0	VIT_18s0001g13590.t01	      0
341-  7:	Pso02G49320.0	VIT_18s0001g13740.t01	  1e-46
341-  8:	Pso02G49350.0	VIT_18s0001g13900.t01	      0
341-  9:	Pso02G49400.0	VIT_18s0001g13910.t01	  7e-13
341- 10:	Pso02G49410.0	VIT_18s0001g13920.t01	      0
341- 11:	Pso02G49420.0	VIT_18s0001g13930.t01	      0
341- 12:	Pso02G49440.0	VIT_18s0001g13960.t01	  2e-65
341- 13:	Pso02G49450.0	VIT_18s0001g13970.t01	      0
341- 14:	Pso02G49460.0	VIT_18s0001g13980.t01	  3e-56
## Alignment 342: score=649.0 e_value=4.5e-41 N=16 P. somniferum_chr2&VV_18 plus
342-  0:	Pso02G11310.0	VIT_18s0001g11620.t01	      0
342-  1:	Pso02G11400.0	VIT_18s0001g11680.t01	  2e-96
342-  2:	Pso02G11420.0	VIT_18s0001g11700.t01	      0
342-  3:	Pso02G11590.0	VIT_18s0001g11740.t01	      0
342-  4:	Pso02G11610.0	VIT_18s0001g11800.t01	 2e-122
342-  5:	Pso02G11680.0	VIT_18s0001g11860.t01	      0
342-  6:	Pso02G11700.0	VIT_18s0001g11890.t01	 6e-134
342-  7:	Pso02G11750.0	VIT_18s0001g11900.t01	 1e-145
342-  8:	Pso02G11830.0	VIT_18s0001g11990.t01	      0
342-  9:	Pso02G11940.0	VIT_18s0001g12100.t01	  7e-55
342- 10:	Pso02G12190.0	VIT_18s0001g12310.t01	  4e-49
342- 11:	Pso02G12290.0	VIT_18s0001g12400.t01	 6e-131
342- 12:	Pso02G12350.0	VIT_18s0001g12540.t01	  1e-91
342- 13:	Pso02G12450.0	VIT_18s0001g12730.t01	 4e-179
342- 14:	Pso02G12630.0	VIT_18s0001g12850.t01	  8e-58
342- 15:	Pso02G12750.0	VIT_18s0001g12950.t01	      0
## Alignment 343: score=625.0 e_value=7e-33 N=13 P. somniferum_chr2&VV_18 plus
343-  0:	Pso02G49880.0	VIT_18s0001g07470.t01	  4e-08
343-  1:	Pso02G49890.0	VIT_18s0001g07500.t01	      0
343-  2:	Pso02G49940.0	VIT_18s0001g07600.t01	  3e-52
343-  3:	Pso02G49950.0	VIT_18s0001g07610.t01	 2e-112
343-  4:	Pso02G49970.0	VIT_18s0001g07620.t01	 1e-126
343-  5:	Pso02G49990.0	VIT_18s0001g07640.t01	 1e-147
343-  6:	Pso02G50010.0	VIT_18s0001g07660.t01	  3e-50
343-  7:	Pso02G50020.0	VIT_18s0001g07670.t01	  4e-94
343-  8:	Pso02G50040.0	VIT_18s0001g07700.t01	      0
343-  9:	Pso02G50110.0	VIT_18s0001g07740.t01	      0
343- 10:	Pso02G50120.0	VIT_18s0001g07750.t01	  1e-74
343- 11:	Pso02G50150.0	VIT_18s0001g07770.t01	  3e-48
343- 12:	Pso02G50190.0	VIT_18s0001g07810.t01	      0
## Alignment 344: score=374.0 e_value=3.1e-15 N=8 P. somniferum_chr2&VV_18 plus
344-  0:	Pso02G10400.0	VIT_18s0072g00060.t01	 4e-103
344-  1:	Pso02G10420.0	VIT_18s0072g00080.t01	      0
344-  2:	Pso02G10440.0	VIT_18s0072g00100.t01	  3e-77
344-  3:	Pso02G10450.0	VIT_18s0072g00110.t01	  5e-40
344-  4:	Pso02G10550.0	VIT_18s0072g00160.t01	 1e-148
344-  5:	Pso02G10590.0	VIT_18s0072g00200.t01	      0
344-  6:	Pso02G10620.0	VIT_18s0072g00310.t01	  3e-97
344-  7:	Pso02G10630.0	VIT_18s0072g00340.t01	      0
## Alignment 345: score=348.0 e_value=3e-12 N=7 P. somniferum_chr2&VV_18 plus
345-  0:	Pso02G07990.0	VIT_18s0001g08230.t01	      0
345-  1:	Pso02G08000.0	VIT_18s0001g08250.t01	      0
345-  2:	Pso02G08010.0	VIT_18s0001g08260.t01	      0
345-  3:	Pso02G08020.0	VIT_18s0001g08280.t01	      0
345-  4:	Pso02G08030.0	VIT_18s0001g08290.t01	 3e-118
345-  5:	Pso02G08040.0	VIT_18s0001g08300.t01	  4e-48
345-  6:	Pso02G08050.0	VIT_18s0001g08310.t01	 8e-160
## Alignment 346: score=331.0 e_value=3.8e-11 N=7 P. somniferum_chr2&VV_18 plus
346-  0:	Pso02G09960.0	VIT_18s0001g06330.t01	 2e-163
346-  1:	Pso02G10040.0	VIT_18s0001g06410.t01	  2e-52
346-  2:	Pso02G10050.0	VIT_18s0001g06430.t01	  3e-76
346-  3:	Pso02G10090.0	VIT_18s0001g06460.t01	      0
346-  4:	Pso02G10100.0	VIT_18s0001g06520.t01	      0
346-  5:	Pso02G10110.0	VIT_18s0001g06580.t01	  1e-43
346-  6:	Pso02G10170.0	VIT_18s0001g06670.t01	  2e-70
## Alignment 347: score=291.0 e_value=1.4e-10 N=6 P. somniferum_chr2&VV_18 plus
347-  0:	Pso02G49660.0	VIT_18s0001g11290.t01	  3e-70
347-  1:	Pso02G49690.0	VIT_18s0001g11300.t01	      0
347-  2:	Pso02G49700.0	VIT_18s0001g11310.t01	  2e-43
347-  3:	Pso02G49770.0	VIT_18s0001g11370.t01	  6e-41
347-  4:	Pso02G49780.0	VIT_18s0001g11380.t01	 1e-149
347-  5:	Pso02G49800.0	VIT_18s0001g11400.t01	      0
## Alignment 348: score=2203.0 e_value=5.2e-177 N=47 P. somniferum_chr2&VV_18 minus
348-  0:	Pso02G00050.0	VIT_18s0001g11060.t01	      0
348-  1:	Pso02G00060.0	VIT_18s0001g11050.t01	  1e-66
348-  2:	Pso02G00070.0	VIT_18s0001g10800.t01	 2e-118
348-  3:	Pso02G00100.0	VIT_18s0001g10760.t01	  5e-43
348-  4:	Pso02G00140.0	VIT_18s0001g10730.t01	      0
348-  5:	Pso02G00150.0	VIT_18s0001g10710.t01	  6e-47
348-  6:	Pso02G00160.0	VIT_18s0001g10700.t01	      0
348-  7:	Pso02G00180.0	VIT_18s0001g10690.t01	  1e-49
348-  8:	Pso02G00220.0	VIT_18s0001g10680.t01	      0
348-  9:	Pso02G00230.0	VIT_18s0001g10670.t01	  2e-08
348- 10:	Pso02G00250.0	VIT_18s0001g10540.t01	      0
348- 11:	Pso02G00260.0	VIT_18s0001g10520.t01	  1e-68
348- 12:	Pso02G00270.0	VIT_18s0001g10500.t01	      0
348- 13:	Pso02G00310.0	VIT_18s0001g10480.t01	  2e-51
348- 14:	Pso02G00360.0	VIT_18s0001g10450.t01	 5e-158
348- 15:	Pso02G00370.0	VIT_18s0001g10440.t01	      0
348- 16:	Pso02G00380.0	VIT_18s0001g10420.t01	      0
348- 17:	Pso02G00390.0	VIT_18s0001g10410.t01	      0
348- 18:	Pso02G00410.0	VIT_18s0001g10400.t01	  1e-77
348- 19:	Pso02G00420.0	VIT_18s0001g10370.t01	 6e-102
348- 20:	Pso02G00460.0	VIT_18s0001g10360.t01	 7e-139
348- 21:	Pso02G00480.0	VIT_18s0001g10310.t01	      0
348- 22:	Pso02G00500.0	VIT_18s0001g10270.t01	  3e-53
348- 23:	Pso02G00510.0	VIT_18s0001g10260.t01	      0
348- 24:	Pso02G00590.0	VIT_18s0001g10170.t01	      0
348- 25:	Pso02G00610.0	VIT_18s0001g10150.t01	  4e-56
348- 26:	Pso02G00630.0	VIT_18s0001g10100.t01	  4e-42
348- 27:	Pso02G00640.0	VIT_18s0001g10090.t01	      0
348- 28:	Pso02G00680.0	VIT_18s0001g10070.t01	      0
348- 29:	Pso02G00700.0	VIT_18s0001g10040.t01	 9e-120
348- 30:	Pso02G00720.0	VIT_18s0001g10030.t01	 3e-124
348- 31:	Pso02G00740.0	VIT_18s0001g09990.t01	      0
348- 32:	Pso02G00760.0	VIT_18s0001g09980.t01	 1e-138
348- 33:	Pso02G00790.0	VIT_18s0001g09940.t01	      0
348- 34:	Pso02G00800.0	VIT_18s0001g09930.t01	  2e-88
348- 35:	Pso02G00810.0	VIT_18s0001g09920.t01	 2e-118
348- 36:	Pso02G00840.0	VIT_18s0001g09910.t01	      0
348- 37:	Pso02G00910.0	VIT_18s0001g09890.t01	      0
348- 38:	Pso02G00920.0	VIT_18s0001g09860.t01	  1e-06
348- 39:	Pso02G00960.0	VIT_18s0001g09850.t01	 2e-113
348- 40:	Pso02G00990.0	VIT_18s0001g09710.t01	 4e-115
348- 41:	Pso02G01030.0	VIT_18s0001g09700.t01	  3e-53
348- 42:	Pso02G01050.0	VIT_18s0001g09650.t01	 5e-163
348- 43:	Pso02G01080.0	VIT_18s0001g09600.t01	 5e-127
348- 44:	Pso02G01110.0	VIT_18s0001g09590.t01	  4e-57
348- 45:	Pso02G01120.0	VIT_18s0001g09580.t01	 7e-175
348- 46:	Pso02G01150.0	VIT_18s0001g09390.t01	 8e-133
## Alignment 349: score=1885.0 e_value=4.3e-143 N=40 P. somniferum_chr2&VV_18 minus
349-  0:	Pso02G01180.0	VIT_18s0001g01020.t01	      0
349-  1:	Pso02G01220.0	VIT_18s0001g00960.t01	 2e-132
349-  2:	Pso02G01230.0	VIT_18s0001g00950.t01	 3e-161
349-  3:	Pso02G01250.0	VIT_18s0001g00910.t01	      0
349-  4:	Pso02G01280.0	VIT_18s0001g00870.t01	  2e-35
349-  5:	Pso02G01310.0	VIT_18s0001g00820.t01	 2e-153
349-  6:	Pso02G01320.0	VIT_18s0001g00810.t01	      0
349-  7:	Pso02G01400.0	VIT_18s0001g00720.t01	      0
349-  8:	Pso02G01410.0	VIT_18s0001g00670.t01	  7e-72
349-  9:	Pso02G01430.0	VIT_18s0001g00660.t01	  3e-95
349- 10:	Pso02G01440.0	VIT_18s0001g00600.t01	  4e-38
349- 11:	Pso02G01470.0	VIT_18s0001g00550.t01	      0
349- 12:	Pso02G01500.0	VIT_18s0001g00460.t01	  7e-32
349- 13:	Pso02G01520.0	VIT_18s0001g00280.t01	      0
349- 14:	Pso02G01550.0	VIT_18s0001g00210.t01	 5e-132
349- 15:	Pso02G01570.0	VIT_18s0001g00190.t01	      0
349- 16:	Pso02G01580.0	VIT_18s0001g00180.t01	      0
349- 17:	Pso02G01610.0	VIT_18s0001g00140.t01	  1e-28
349- 18:	Pso02G01630.0	VIT_18s0001g00120.t01	      0
349- 19:	Pso02G01680.0	VIT_18s0001g00100.t01	      0
349- 20:	Pso02G01710.0	VIT_18s0122g01380.t01	      0
349- 21:	Pso02G01770.0	VIT_18s0122g01340.t01	      0
349- 22:	Pso02G01820.0	VIT_18s0122g01320.t01	      0
349- 23:	Pso02G01840.0	VIT_18s0122g01240.t01	 3e-179
349- 24:	Pso02G01850.0	VIT_18s0122g01220.t01	 5e-154
349- 25:	Pso02G01860.0	VIT_18s0122g01210.t01	 1e-123
349- 26:	Pso02G01920.0	VIT_18s0122g01140.t01	 4e-105
349- 27:	Pso02G01930.0	VIT_18s0122g01130.t01	      0
349- 28:	Pso02G01940.0	VIT_18s0122g01110.t01	  1e-45
349- 29:	Pso02G01980.0	VIT_18s0122g01060.t01	  3e-72
349- 30:	Pso02G02010.0	VIT_18s0122g01040.t01	      0
349- 31:	Pso02G02020.0	VIT_18s0122g01030.t01	      0
349- 32:	Pso02G02030.0	VIT_18s0122g01010.t01	      0
349- 33:	Pso02G02100.0	VIT_18s0122g00950.t01	  1e-54
349- 34:	Pso02G02110.0	VIT_18s0122g00930.t01	 8e-148
349- 35:	Pso02G02120.0	VIT_18s0122g00900.t01	 2e-100
349- 36:	Pso02G02130.0	VIT_18s0122g00870.t01	  2e-70
349- 37:	Pso02G02150.0	VIT_18s0122g00850.t01	      0
349- 38:	Pso02G02210.0	VIT_18s0122g00800.t01	 4e-122
349- 39:	Pso02G02250.0	VIT_18s0122g00790.t01	      0
## Alignment 350: score=985.0 e_value=1.4e-63 N=21 P. somniferum_chr2&VV_18 minus
350-  0:	Pso02G10600.0	VIT_18s0001g14850.t01	 2e-134
350-  1:	Pso02G10730.0	VIT_18s0001g14700.t01	  2e-15
350-  2:	Pso02G10760.0	VIT_18s0001g14630.t01	      0
350-  3:	Pso02G10810.0	VIT_18s0001g14560.t01	  2e-18
350-  4:	Pso02G10820.0	VIT_18s0001g14550.t01	 2e-140
350-  5:	Pso02G10830.0	VIT_18s0001g14520.t01	  2e-28
350-  6:	Pso02G10870.0	VIT_18s0001g14490.t01	 7e-126
350-  7:	Pso02G10880.0	VIT_18s0001g14480.t01	 1e-113
350-  8:	Pso02G10890.0	VIT_18s0001g14450.t01	      0
350-  9:	Pso02G10940.0	VIT_18s0001g14410.t01	      0
350- 10:	Pso02G10960.0	VIT_18s0001g14400.t01	 8e-102
350- 11:	Pso02G11070.0	VIT_18s0001g14300.t01	  6e-83
350- 12:	Pso02G11090.0	VIT_18s0001g14280.t01	 6e-175
350- 13:	Pso02G11120.0	VIT_18s0001g14250.t01	  9e-52
350- 14:	Pso02G11130.0	VIT_18s0001g14240.t01	  2e-62
350- 15:	Pso02G11160.0	VIT_18s0001g14230.t01	      0
350- 16:	Pso02G11190.0	VIT_18s0001g14120.t01	      0
350- 17:	Pso02G11200.0	VIT_18s0001g14100.t01	  9e-85
350- 18:	Pso02G11210.0	VIT_18s0001g14090.t01	  5e-75
350- 19:	Pso02G11220.0	VIT_18s0001g14080.t01	 4e-177
350- 20:	Pso02G11280.0	VIT_18s0001g14020.t01	      0
## Alignment 351: score=572.0 e_value=1.4e-33 N=13 P. somniferum_chr2&VV_18 minus
351-  0:	Pso02G07020.0	VIT_18s0089g01300.t01	      0
351-  1:	Pso02G07050.0	VIT_18s0089g01290.t01	  1e-11
351-  2:	Pso02G07060.0	VIT_18s0089g01280.t01	  2e-44
351-  3:	Pso02G07180.0	VIT_18s0089g01240.t01	      0
351-  4:	Pso02G07190.0	VIT_18s0089g01230.t01	      0
351-  5:	Pso02G07220.0	VIT_18s0089g01180.t01	  2e-32
351-  6:	Pso02G07250.0	VIT_18s0089g01120.t01	 2e-135
351-  7:	Pso02G07270.0	VIT_18s0089g01080.t01	 3e-102
351-  8:	Pso02G07280.0	VIT_18s0089g01010.t01	      0
351-  9:	Pso02G07300.0	VIT_18s0089g00940.t01	 6e-137
351- 10:	Pso02G07350.0	VIT_18s0089g00860.t01	  2e-59
351- 11:	Pso02G07370.0	VIT_18s0089g00620.t01	 7e-151
351- 12:	Pso02G07460.0	VIT_18s0089g00350.t01	      0
## Alignment 352: score=425.0 e_value=2e-18 N=9 P. somniferum_chr2&VV_18 minus
352-  0:	Pso02G06720.0	VIT_18s0072g00810.t01	  9e-32
352-  1:	Pso02G06770.0	VIT_18s0072g00780.t01	      0
352-  2:	Pso02G06790.0	VIT_18s0072g00770.t01	      0
352-  3:	Pso02G06800.0	VIT_18s0072g00720.t01	      0
352-  4:	Pso02G06830.0	VIT_18s0072g00660.t01	 4e-145
352-  5:	Pso02G06840.0	VIT_18s0072g00630.t01	      0
352-  6:	Pso02G06850.0	VIT_18s0072g00490.t01	  4e-44
352-  7:	Pso02G06870.0	VIT_18s0072g00480.t01	  6e-70
352-  8:	Pso02G06880.0	VIT_18s0072g00470.t01	  3e-46
## Alignment 353: score=410.0 e_value=3.8e-20 N=9 P. somniferum_chr2&VV_18 minus
353-  0:	Pso02G07540.0	VIT_18s0001g06270.t01	      0
353-  1:	Pso02G07580.0	VIT_18s0001g06250.t01	      0
353-  2:	Pso02G07640.0	VIT_18s0001g05840.t01	  1e-80
353-  3:	Pso02G07670.0	VIT_18s0001g05800.t01	      0
353-  4:	Pso02G07690.0	VIT_18s0001g05790.t01	 7e-109
353-  5:	Pso02G07700.0	VIT_18s0001g05780.t01	      0
353-  6:	Pso02G07720.0	VIT_18s0001g05740.t01	  4e-45
353-  7:	Pso02G07740.0	VIT_18s0001g05730.t01	  6e-89
353-  8:	Pso02G07840.0	VIT_18s0001g05590.t01	  7e-87
## Alignment 354: score=385.0 e_value=7.1e-14 N=8 P. somniferum_chr2&VV_18 minus
354-  0:	Pso02G08340.0	VIT_18s0001g08210.t01	      0
354-  1:	Pso02G08360.0	VIT_18s0001g08180.t01	      0
354-  2:	Pso02G08400.0	VIT_18s0001g08170.t01	 4e-121
354-  3:	Pso02G08440.0	VIT_18s0001g08120.t01	 1e-121
354-  4:	Pso02G08470.0	VIT_18s0001g08110.t01	      0
354-  5:	Pso02G08500.0	VIT_18s0001g08090.t01	 3e-107
354-  6:	Pso02G08510.0	VIT_18s0001g08060.t01	  1e-14
354-  7:	Pso02G08530.0	VIT_18s0001g08040.t01	 4e-114
## Alignment 355: score=278.0 e_value=3e-09 N=6 P. somniferum_chr2&VV_18 minus
355-  0:	Pso02G11900.0	VIT_18s0001g12220.t01	 4e-126
355-  1:	Pso02G11910.0	VIT_18s0001g12160.t01	 6e-163
355-  2:	Pso02G11930.0	VIT_18s0001g12120.t01	 1e-148
355-  3:	Pso02G12000.0	VIT_18s0001g12080.t01	      0
355-  4:	Pso02G12040.0	VIT_18s0001g12050.t01	  2e-25
355-  5:	Pso02G12100.0	VIT_18s0001g12020.t01	 1e-100
## Alignment 356: score=1256.0 e_value=1.6e-91 N=28 P. somniferum_chr2&VV_19 plus
356-  0:	Pso02G42670.0	VIT_19s0014g01810.t01	  8e-76
356-  1:	Pso02G42730.0	VIT_19s0014g01820.t01	 1e-151
356-  2:	Pso02G42750.0	VIT_19s0014g01850.t01	 1e-113
356-  3:	Pso02G42770.0	VIT_19s0014g01890.t01	      0
356-  4:	Pso02G42780.0	VIT_19s0014g01910.t01	  2e-49
356-  5:	Pso02G42800.0	VIT_19s0014g01950.t01	 4e-168
356-  6:	Pso02G42810.0	VIT_19s0014g02090.t01	 2e-143
356-  7:	Pso02G42980.0	VIT_19s0014g02160.t01	  3e-46
356-  8:	Pso02G43000.0	VIT_19s0014g02190.t01	      0
356-  9:	Pso02G43020.0	VIT_19s0014g02340.t01	 9e-157
356- 10:	Pso02G43060.0	VIT_19s0014g02350.t01	  7e-48
356- 11:	Pso02G43130.0	VIT_19s0014g02430.t01	  8e-34
356- 12:	Pso02G43140.0	VIT_19s0014g02460.t01	  2e-42
356- 13:	Pso02G43170.0	VIT_19s0014g02500.t01	      0
356- 14:	Pso02G43220.0	VIT_19s0014g02670.t01	      0
356- 15:	Pso02G43260.0	VIT_19s0014g02750.t01	      0
356- 16:	Pso02G43270.0	VIT_19s0014g02760.t01	 3e-131
356- 17:	Pso02G43290.0	VIT_19s0014g02810.t01	      0
356- 18:	Pso02G43340.0	VIT_19s0014g02980.t01	      0
356- 19:	Pso02G43370.0	VIT_19s0014g02990.t01	 1e-101
356- 20:	Pso02G43420.0	VIT_19s0014g03000.t01	      0
356- 21:	Pso02G43440.0	VIT_19s0014g03090.t01	 7e-155
356- 22:	Pso02G43530.0	VIT_19s0014g03160.t01	      0
356- 23:	Pso02G43550.0	VIT_19s0014g03170.t01	      0
356- 24:	Pso02G43560.0	VIT_19s0014g03180.t01	  2e-46
356- 25:	Pso02G43570.0	VIT_19s0014g03190.t01	  2e-97
356- 26:	Pso02G43610.0	VIT_19s0014g03300.t01	 3e-129
356- 27:	Pso02G43630.0	VIT_19s0014g03320.t01	  2e-91
## Alignment 357: score=580.0 e_value=7.6e-35 N=13 P. somniferum_chr2&VV_19 plus
357-  0:	Pso02G53740.0	VIT_19s0015g00700.t01	 7e-116
357-  1:	Pso02G53830.0	VIT_19s0015g00740.t01	      0
357-  2:	Pso02G53840.0	VIT_19s0015g00750.t01	      0
357-  3:	Pso02G53870.0	VIT_19s0015g00760.t01	 3e-171
357-  4:	Pso02G53900.0	VIT_19s0015g00830.t01	 3e-119
357-  5:	Pso02G53930.0	VIT_19s0015g00930.t01	 3e-128
357-  6:	Pso02G53940.0	VIT_19s0015g00950.t01	 4e-163
357-  7:	Pso02G53990.0	VIT_19s0015g00980.t01	  1e-40
357-  8:	Pso02G54000.0	VIT_19s0015g01010.t01	      0
357-  9:	Pso02G54190.0	VIT_19s0015g01050.t01	  3e-23
357- 10:	Pso02G54220.0	VIT_19s0015g01070.t01	 6e-152
357- 11:	Pso02G54270.0	VIT_19s0015g01110.t01	 1e-114
357- 12:	Pso02G54430.0	VIT_19s0015g01270.t01	      0
## Alignment 358: score=417.0 e_value=8.4e-18 N=9 P. somniferum_chr2&VV_19 plus
358-  0:	Pso02G40380.0	VIT_19s0090g00560.t01	      0
358-  1:	Pso02G40390.0	VIT_19s0090g00580.t01	  3e-78
358-  2:	Pso02G40410.0	VIT_19s0090g00590.t01	  4e-96
358-  3:	Pso02G40430.0	VIT_19s0090g00610.t01	  2e-95
358-  4:	Pso02G40510.0	VIT_19s0090g00830.t01	      0
358-  5:	Pso02G40540.0	VIT_19s0090g00870.t01	      0
358-  6:	Pso02G40590.0	VIT_19s0090g00910.t01	 3e-151
358-  7:	Pso02G40630.0	VIT_19s0090g00970.t01	 5e-172
358-  8:	Pso02G40650.0	VIT_19s0090g00990.t01	  2e-81
## Alignment 359: score=285.0 e_value=1.1e-09 N=6 P. somniferum_chr2&VV_19 plus
359-  0:	Pso02G41030.0	VIT_19s0014g05000.t01	      0
359-  1:	Pso02G41040.0	VIT_19s0014g05020.t01	  1e-82
359-  2:	Pso02G41130.0	VIT_19s0014g05050.t01	  5e-88
359-  3:	Pso02G41180.0	VIT_19s0014g05070.t01	      0
359-  4:	Pso02G41190.0	VIT_19s0014g05090.t01	  2e-46
359-  5:	Pso02G41210.0	VIT_19s0014g05100.t01	 4e-100
## Alignment 360: score=750.0 e_value=4.2e-53 N=18 P. somniferum_chr2&VV_19 minus
360-  0:	Pso02G39240.0	VIT_19s0015g00650.t01	  2e-24
360-  1:	Pso02G39340.0	VIT_19s0015g00390.t01	  4e-09
360-  2:	Pso02G39520.0	VIT_19s0015g00260.t01	 1e-157
360-  3:	Pso02G39570.0	VIT_19s0015g00180.t01	 4e-129
360-  4:	Pso02G39590.0	VIT_19s0090g01820.t01	      0
360-  5:	Pso02G39690.0	VIT_19s0090g01590.t01	  1e-78
360-  6:	Pso02G39750.0	VIT_19s0090g01440.t01	      0
360-  7:	Pso02G39780.0	VIT_19s0090g01320.t01	      0
360-  8:	Pso02G39790.0	VIT_19s0090g01310.t01	      0
360-  9:	Pso02G39820.0	VIT_19s0090g01290.t01	      0
360- 10:	Pso02G39900.0	VIT_19s0090g01270.t01	  8e-44
360- 11:	Pso02G39910.0	VIT_19s0090g01260.t01	  9e-40
360- 12:	Pso02G39930.0	VIT_19s0090g01240.t01	 2e-154
360- 13:	Pso02G39940.0	VIT_19s0090g01200.t01	  6e-36
360- 14:	Pso02G39950.0	VIT_19s0090g01190.t01	  5e-90
360- 15:	Pso02G39980.0	VIT_19s0090g01160.t01	 1e-176
360- 16:	Pso02G40110.0	VIT_19s0090g01130.t01	      0
360- 17:	Pso02G40250.0	VIT_19s0090g01070.t01	      0
## Alignment 361: score=714.0 e_value=5.4e-45 N=16 P. somniferum_chr2&VV_19 minus
361-  0:	Pso02G40570.0	VIT_19s0090g01010.t01	  2e-19
361-  1:	Pso02G40620.0	VIT_19s0090g00770.t01	 4e-132
361-  2:	Pso02G40690.0	VIT_19s0090g00510.t01	  2e-40
361-  3:	Pso02G40700.0	VIT_19s0090g00480.t01	 7e-157
361-  4:	Pso02G40710.0	VIT_19s0090g00470.t01	  1e-56
361-  5:	Pso02G40720.0	VIT_19s0090g00460.t01	      0
361-  6:	Pso02G40740.0	VIT_19s0090g00410.t01	      0
361-  7:	Pso02G40760.0	VIT_19s0090g00390.t01	  4e-98
361-  8:	Pso02G40770.0	VIT_19s0090g00380.t01	 1e-124
361-  9:	Pso02G40790.0	VIT_19s0090g00370.t01	      0
361- 10:	Pso02G40850.0	VIT_19s0090g00300.t01	 3e-129
361- 11:	Pso02G40880.0	VIT_19s0090g00060.t01	      0
361- 12:	Pso02G40910.0	VIT_19s0090g00030.t01	      0
361- 13:	Pso02G40920.0	VIT_19s0090g00020.t01	      0
361- 14:	Pso02G40940.0	VIT_19s0177g00330.t01	  5e-30
361- 15:	Pso02G40980.0	VIT_19s0177g00320.t01	 1e-160
## Alignment 362: score=685.0 e_value=1.5e-39 N=15 P. somniferum_chr2&VV_19 minus
362-  0:	Pso02G41470.0	VIT_19s0014g03970.t01	  1e-41
362-  1:	Pso02G41500.0	VIT_19s0014g03930.t01	      0
362-  2:	Pso02G41510.0	VIT_19s0014g03900.t01	  7e-50
362-  3:	Pso02G41580.0	VIT_19s0014g03760.t01	  9e-06
362-  4:	Pso02G41640.0	VIT_19s0014g03700.t01	      0
362-  5:	Pso02G41670.0	VIT_19s0014g03670.t01	  3e-32
362-  6:	Pso02G41680.0	VIT_19s0014g03530.t01	 1e-163
362-  7:	Pso02G41750.0	VIT_19s0014g03520.t01	  5e-73
362-  8:	Pso02G41760.0	VIT_19s0014g03510.t01	      0
362-  9:	Pso02G41780.0	VIT_19s0014g03500.t01	  3e-24
362- 10:	Pso02G41790.0	VIT_19s0014g03480.t01	  3e-40
362- 11:	Pso02G41810.0	VIT_19s0014g03460.t01	 7e-123
362- 12:	Pso02G41840.0	VIT_19s0014g03400.t01	      0
362- 13:	Pso02G41940.0	VIT_19s0014g03370.t01	 2e-154
362- 14:	Pso02G42010.0	VIT_19s0014g03240.t01	      0
## Alignment 363: score=578.0 e_value=5.1e-33 N=13 P. somniferum_chr2&VV_19 minus
363-  0:	Pso02G38770.0	VIT_19s0015g01270.t01	      0
363-  1:	Pso02G38870.0	VIT_19s0015g01110.t01	 2e-115
363-  2:	Pso02G38910.0	VIT_19s0015g01070.t01	 6e-152
363-  3:	Pso02G38930.0	VIT_19s0015g01050.t01	  3e-23
363-  4:	Pso02G39120.0	VIT_19s0015g01010.t01	      0
363-  5:	Pso02G39130.0	VIT_19s0015g00980.t01	  2e-95
363-  6:	Pso02G39210.0	VIT_19s0015g00950.t01	 5e-148
363-  7:	Pso02G39220.0	VIT_19s0015g00930.t01	 2e-130
363-  8:	Pso02G39250.0	VIT_19s0015g00850.t01	      0
363-  9:	Pso02G39260.0	VIT_19s0015g00760.t01	 7e-159
363- 10:	Pso02G39300.0	VIT_19s0015g00750.t01	      0
363- 11:	Pso02G39310.0	VIT_19s0015g00740.t01	      0
363- 12:	Pso02G39400.0	VIT_19s0015g00700.t01	 8e-116
## Alignment 364: score=419.0 e_value=5e-23 N=9 P. somniferum_chr2&VV_19 minus
364-  0:	Pso02G51840.0	VIT_19s0090g01550.t01	      0
364-  1:	Pso02G51990.0	VIT_19s0090g01320.t01	      0
364-  2:	Pso02G52000.0	VIT_19s0090g01310.t01	      0
364-  3:	Pso02G52030.0	VIT_19s0090g01290.t01	      0
364-  4:	Pso02G52100.0	VIT_19s0090g01270.t01	  2e-44
364-  5:	Pso02G52110.0	VIT_19s0090g01260.t01	  4e-41
364-  6:	Pso02G52140.0	VIT_19s0090g01240.t01	 3e-160
364-  7:	Pso02G52180.0	VIT_19s0090g01200.t01	  5e-35
364-  8:	Pso02G52190.0	VIT_19s0090g01190.t01	 2e-102
## Alignment 365: score=928.0 e_value=2.9e-60 N=20 P. somniferum_chr2&VV_3 plus
365-  0:	Pso02G00740.0	VIT_03s0180g00010.t01	      0
365-  1:	Pso02G00770.0	VIT_03s0180g00020.t01	      0
365-  2:	Pso02G00810.0	VIT_03s0180g00040.t01	 3e-139
365-  3:	Pso02G00820.0	VIT_03s0180g00070.t01	 5e-110
365-  4:	Pso02G00860.0	VIT_03s0180g00090.t01	 3e-151
365-  5:	Pso02G00870.0	VIT_03s0180g00100.t01	  9e-41
365-  6:	Pso02G00900.0	VIT_03s0180g00110.t01	  1e-36
365-  7:	Pso02G00910.0	VIT_03s0180g00130.t01	      0
365-  8:	Pso02G00920.0	VIT_03s0180g00140.t01	 3e-121
365-  9:	Pso02G00930.0	VIT_03s0180g00150.t01	      0
365- 10:	Pso02G00940.0	VIT_03s0180g00160.t01	 1e-129
365- 11:	Pso02G00950.0	VIT_03s0180g00170.t01	  2e-59
365- 12:	Pso02G00960.0	VIT_03s0180g00210.t01	  5e-85
365- 13:	Pso02G01010.0	VIT_03s0180g00280.t01	 7e-145
365- 14:	Pso02G01020.0	VIT_03s0091g00050.t01	      0
365- 15:	Pso02G01070.0	VIT_03s0091g00230.t01	      0
365- 16:	Pso02G01110.0	VIT_03s0091g00260.t01	  1e-74
365- 17:	Pso02G01120.0	VIT_03s0091g00280.t01	 6e-110
365- 18:	Pso02G01150.0	VIT_03s0091g00470.t01	 2e-141
365- 19:	Pso02G01230.0	VIT_03s0091g00520.t01	  5e-56
## Alignment 366: score=830.0 e_value=5.3e-55 N=19 P. somniferum_chr2&VV_3 plus
366-  0:	Pso02G11230.0	VIT_03s0063g01640.t01	  1e-85
366-  1:	Pso02G11330.0	VIT_03s0063g01780.t01	 4e-126
366-  2:	Pso02G11390.0	VIT_03s0063g01870.t01	  2e-77
366-  3:	Pso02G11440.0	VIT_03s0063g01890.t01	 2e-105
366-  4:	Pso02G11470.0	VIT_03s0063g01910.t01	  3e-71
366-  5:	Pso02G11530.0	VIT_03s0063g01940.t01	  4e-52
366-  6:	Pso02G11560.0	VIT_03s0063g01980.t01	  3e-45
366-  7:	Pso02G11570.0	VIT_03s0063g01990.t01	      0
366-  8:	Pso02G11590.0	VIT_03s0063g02000.t01	      0
366-  9:	Pso02G11600.0	VIT_03s0063g02010.t01	  2e-63
366- 10:	Pso02G11640.0	VIT_03s0063g02030.t01	      0
366- 11:	Pso02G11670.0	VIT_03s0063g02040.t01	      0
366- 12:	Pso02G11700.0	VIT_03s0063g02050.t01	 9e-112
366- 13:	Pso02G11840.0	VIT_03s0063g02090.t01	  2e-58
366- 14:	Pso02G11930.0	VIT_03s0063g02170.t01	  2e-08
366- 15:	Pso02G12140.0	VIT_03s0063g02300.t01	 5e-126
366- 16:	Pso02G12260.0	VIT_03s0063g02420.t01	  5e-94
366- 17:	Pso02G12270.0	VIT_03s0063g02520.t01	 6e-163
366- 18:	Pso02G12460.0	VIT_03s0063g02660.t01	  2e-96
## Alignment 367: score=680.0 e_value=1.6e-42 N=15 P. somniferum_chr2&VV_3 plus
367-  0:	Pso02G48900.0	VIT_03s0038g00050.t01	 1e-166
367-  1:	Pso02G48950.0	VIT_03s0038g00280.t01	      0
367-  2:	Pso02G48980.0	VIT_03s0038g00310.t01	  7e-48
367-  3:	Pso02G49110.0	VIT_03s0038g00590.t01	  1e-63
367-  4:	Pso02G49200.0	VIT_03s0038g00740.t01	      0
367-  5:	Pso02G49210.0	VIT_03s0038g00750.t01	 8e-162
367-  6:	Pso02G49240.0	VIT_03s0038g00760.t01	      0
367-  7:	Pso02G49320.0	VIT_03s0038g00860.t01	      0
367-  8:	Pso02G49400.0	VIT_03s0038g00890.t01	  5e-12
367-  9:	Pso02G49430.0	VIT_03s0038g00910.t01	  5e-75
367- 10:	Pso02G49440.0	VIT_03s0038g00930.t01	  1e-51
367- 11:	Pso02G49460.0	VIT_03s0038g00950.t01	  5e-58
367- 12:	Pso02G49470.0	VIT_03s0038g00960.t01	 2e-134
367- 13:	Pso02G49480.0	VIT_03s0038g01070.t01	 8e-170
367- 14:	Pso02G49510.0	VIT_03s0038g01100.t01	  2e-35
## Alignment 368: score=675.0 e_value=2.4e-34 N=14 P. somniferum_chr2&VV_3 plus
368-  0:	Pso02G01150.0	VIT_03s0038g02650.t01	      0
368-  1:	Pso02G01160.0	VIT_03s0038g02660.t01	      0
368-  2:	Pso02G01170.0	VIT_03s0038g02670.t01	 4e-116
368-  3:	Pso02G01180.0	VIT_03s0038g02760.t01	      0
368-  4:	Pso02G01240.0	VIT_03s0038g02810.t01	  4e-63
368-  5:	Pso02G01250.0	VIT_03s0038g02830.t01	      0
368-  6:	Pso02G01260.0	VIT_03s0038g02850.t01	 2e-167
368-  7:	Pso02G01270.0	VIT_03s0038g02870.t01	      0
368-  8:	Pso02G01290.0	VIT_03s0038g02880.t01	  8e-27
368-  9:	Pso02G01310.0	VIT_03s0038g02890.t01	  6e-15
368- 10:	Pso02G01320.0	VIT_03s0038g02920.t01	      0
368- 11:	Pso02G01330.0	VIT_03s0038g02940.t01	      0
368- 12:	Pso02G01370.0	VIT_03s0038g02970.t01	      0
368- 13:	Pso02G01400.0	VIT_03s0038g03000.t01	  2e-16
## Alignment 369: score=530.0 e_value=1.2e-30 N=12 P. somniferum_chr2&VV_3 plus
369-  0:	Pso02G01550.0	VIT_03s0038g03420.t01	 3e-127
369-  1:	Pso02G01810.0	VIT_03s0038g03680.t01	      0
369-  2:	Pso02G01840.0	VIT_03s0038g03810.t01	 1e-170
369-  3:	Pso02G01850.0	VIT_03s0038g03820.t01	 5e-121
369-  4:	Pso02G01860.0	VIT_03s0038g03840.t01	 2e-132
369-  5:	Pso02G01960.0	VIT_03s0038g03860.t01	      0
369-  6:	Pso02G02130.0	VIT_03s0038g03930.t01	  3e-26
369-  7:	Pso02G02150.0	VIT_03s0038g03940.t01	      0
369-  8:	Pso02G02160.0	VIT_03s0038g03950.t01	 2e-158
369-  9:	Pso02G02180.0	VIT_03s0038g03960.t01	      0
369- 10:	Pso02G02230.0	VIT_03s0038g03980.t01	  1e-43
369- 11:	Pso02G02250.0	VIT_03s0038g04000.t01	      0
## Alignment 370: score=371.0 e_value=2.2e-15 N=8 P. somniferum_chr2&VV_3 plus
370-  0:	Pso02G49630.0	VIT_03s0063g01110.t01	      0
370-  1:	Pso02G49640.0	VIT_03s0063g01120.t01	      0
370-  2:	Pso02G49700.0	VIT_03s0063g01350.t01	  2e-24
370-  3:	Pso02G49740.0	VIT_03s0063g01370.t01	 1e-180
370-  4:	Pso02G49760.0	VIT_03s0063g01390.t01	      0
370-  5:	Pso02G49770.0	VIT_03s0063g01460.t01	  2e-41
370-  6:	Pso02G49790.0	VIT_03s0063g01470.t01	      0
370-  7:	Pso02G49800.0	VIT_03s0063g01480.t01	 2e-174
## Alignment 371: score=927.0 e_value=7.5e-53 N=20 P. somniferum_chr2&VV_3 minus
371-  0:	Pso02G00060.0	VIT_03s0063g00840.t01	  2e-87
371-  1:	Pso02G00070.0	VIT_03s0063g00730.t01	 3e-111
371-  2:	Pso02G00130.0	VIT_03s0063g00670.t01	  2e-18
371-  3:	Pso02G00140.0	VIT_03s0063g00650.t01	 2e-173
371-  4:	Pso02G00150.0	VIT_03s0063g00620.t01	  1e-58
371-  5:	Pso02G00170.0	VIT_03s0063g00600.t01	      0
371-  6:	Pso02G00210.0	VIT_03s0063g00580.t01	      0
371-  7:	Pso02G00250.0	VIT_03s0063g00480.t01	      0
371-  8:	Pso02G00270.0	VIT_03s0063g00380.t01	      0
371-  9:	Pso02G00290.0	VIT_03s0063g00370.t01	      0
371- 10:	Pso02G00310.0	VIT_03s0063g00350.t01	  7e-25
371- 11:	Pso02G00360.0	VIT_03s0063g00310.t01	 1e-146
371- 12:	Pso02G00470.0	VIT_03s0063g00210.t01	      0
371- 13:	Pso02G00490.0	VIT_03s0063g00180.t01	      0
371- 14:	Pso02G00510.0	VIT_03s0063g00160.t01	      0
371- 15:	Pso02G00530.0	VIT_03s0063g00130.t01	  2e-92
371- 16:	Pso02G00560.0	VIT_03s0063g00080.t01	      0
371- 17:	Pso02G00590.0	VIT_03s0063g00070.t01	      0
371- 18:	Pso02G00600.0	VIT_03s0063g00060.t01	  1e-89
371- 19:	Pso02G00700.0	VIT_03s0063g00010.t01	 2e-127
## Alignment 372: score=809.0 e_value=1.5e-50 N=18 P. somniferum_chr2&VV_3 minus
372-  0:	Pso02G10640.0	VIT_03s0038g02540.t01	  2e-42
372-  1:	Pso02G10700.0	VIT_03s0038g02430.t01	      0
372-  2:	Pso02G10730.0	VIT_03s0038g02410.t01	  5e-08
372-  3:	Pso02G10740.0	VIT_03s0038g02390.t01	 2e-102
372-  4:	Pso02G10760.0	VIT_03s0038g02330.t01	      0
372-  5:	Pso02G10790.0	VIT_03s0038g02320.t01	 2e-160
372-  6:	Pso02G10820.0	VIT_03s0038g02240.t01	 1e-117
372-  7:	Pso02G10850.0	VIT_03s0038g02210.t01	      0
372-  8:	Pso02G10870.0	VIT_03s0038g02170.t01	 2e-135
372-  9:	Pso02G10880.0	VIT_03s0038g02160.t01	 3e-108
372- 10:	Pso02G10950.0	VIT_03s0038g01960.t01	  1e-90
372- 11:	Pso02G10960.0	VIT_03s0038g01930.t01	 3e-101
372- 12:	Pso02G10990.0	VIT_03s0038g01840.t01	  1e-07
372- 13:	Pso02G11020.0	VIT_03s0038g01810.t01	 4e-166
372- 14:	Pso02G11090.0	VIT_03s0038g01470.t01	 5e-178
372- 15:	Pso02G11180.0	VIT_03s0038g01380.t01	 3e-180
372- 16:	Pso02G11200.0	VIT_03s0038g01370.t01	  7e-69
372- 17:	Pso02G11270.0	VIT_03s0038g01320.t01	      0
## Alignment 373: score=379.0 e_value=7e-16 N=8 P. somniferum_chr2&VV_3 minus
373-  0:	Pso02G49010.0	VIT_03s0038g00700.t01	      0
373-  1:	Pso02G49050.0	VIT_03s0038g00670.t01	      0
373-  2:	Pso02G49100.0	VIT_03s0038g00610.t01	      0
373-  3:	Pso02G49120.0	VIT_03s0038g00490.t01	  4e-54
373-  4:	Pso02G49130.0	VIT_03s0038g00460.t01	      0
373-  5:	Pso02G49140.0	VIT_03s0038g00410.t01	  1e-77
373-  6:	Pso02G49150.0	VIT_03s0038g00380.t01	      0
373-  7:	Pso02G49160.0	VIT_03s0038g00350.t01	      0
## Alignment 374: score=844.0 e_value=1.8e-55 N=20 P. somniferum_chr2&VV_4 plus
374-  0:	Pso02G29550.0	VIT_04s0008g00980.t01	  2e-43
374-  1:	Pso02G29570.0	VIT_04s0008g01020.t01	  3e-21
374-  2:	Pso02G29580.0	VIT_04s0008g01030.t01	 1e-175
374-  3:	Pso02G29630.0	VIT_04s0008g01040.t01	 5e-113
374-  4:	Pso02G29860.0	VIT_04s0008g01060.t01	      0
374-  5:	Pso02G29880.0	VIT_04s0008g01070.t01	      0
374-  6:	Pso02G29900.0	VIT_04s0008g01080.t01	      0
374-  7:	Pso02G29920.0	VIT_04s0008g01090.t01	  5e-25
374-  8:	Pso02G30160.0	VIT_04s0008g01110.t01	 5e-112
374-  9:	Pso02G30290.0	VIT_04s0008g01140.t01	      0
374- 10:	Pso02G30320.0	VIT_04s0008g01160.t01	 4e-146
374- 11:	Pso02G30360.0	VIT_04s0008g01170.t01	      0
374- 12:	Pso02G30480.0	VIT_04s0008g01180.t01	 2e-116
374- 13:	Pso02G30720.0	VIT_04s0008g01230.t01	  4e-59
374- 14:	Pso02G30820.0	VIT_04s0008g01250.t01	  7e-50
374- 15:	Pso02G30900.0	VIT_04s0008g01260.t01	 1e-150
374- 16:	Pso02G31160.0	VIT_04s0008g01290.t01	  6e-38
374- 17:	Pso02G31240.0	VIT_04s0008g01300.t01	      0
374- 18:	Pso02G31250.0	VIT_04s0008g01310.t01	      0
374- 19:	Pso02G31270.0	VIT_04s0008g01340.t01	 1e-138
## Alignment 375: score=693.0 e_value=7e-41 N=15 P. somniferum_chr2&VV_4 plus
375-  0:	Pso02G35610.0	VIT_04s0008g03200.t01	  2e-47
375-  1:	Pso02G35620.0	VIT_04s0008g03220.t01	      0
375-  2:	Pso02G35700.0	VIT_04s0008g03230.t01	  2e-71
375-  3:	Pso02G35740.0	VIT_04s0008g03240.t01	      0
375-  4:	Pso02G35750.0	VIT_04s0008g03270.t01	 1e-116
375-  5:	Pso02G35760.0	VIT_04s0008g03290.t01	  8e-45
375-  6:	Pso02G35770.0	VIT_04s0008g03310.t01	      0
375-  7:	Pso02G35830.0	VIT_04s0008g03320.t01	      0
375-  8:	Pso02G35850.0	VIT_04s0008g03330.t01	      0
375-  9:	Pso02G35920.0	VIT_04s0008g03350.t01	      0
375- 10:	Pso02G35930.0	VIT_04s0008g03370.t01	 4e-152
375- 11:	Pso02G35940.0	VIT_04s0008g03400.t01	  5e-69
375- 12:	Pso02G35970.0	VIT_04s0008g03410.t01	  2e-48
375- 13:	Pso02G36080.0	VIT_04s0008g03540.t01	      0
375- 14:	Pso02G36220.0	VIT_04s0008g03640.t01	      0
## Alignment 376: score=558.0 e_value=5.4e-33 N=13 P. somniferum_chr2&VV_4 plus
376-  0:	Pso02G11580.0	VIT_04s0023g00980.t01	      0
376-  1:	Pso02G11610.0	VIT_04s0023g01020.t01	 3e-175
376-  2:	Pso02G11620.0	VIT_04s0023g01070.t01	  4e-44
376-  3:	Pso02G11650.0	VIT_04s0023g01110.t01	 2e-159
376-  4:	Pso02G11680.0	VIT_04s0023g01120.t01	      0
376-  5:	Pso02G11700.0	VIT_04s0023g01130.t01	  2e-68
376-  6:	Pso02G11750.0	VIT_04s0023g01140.t01	 2e-139
376-  7:	Pso02G11850.0	VIT_04s0023g01170.t01	 2e-101
376-  8:	Pso02G12060.0	VIT_04s0023g01240.t01	 9e-143
376-  9:	Pso02G12100.0	VIT_04s0023g01250.t01	 4e-138
376- 10:	Pso02G12190.0	VIT_04s0023g01490.t01	  1e-50
376- 11:	Pso02G12370.0	VIT_04s0023g01540.t01	  4e-77
376- 12:	Pso02G12400.0	VIT_04s0023g01580.t01	 5e-155
## Alignment 377: score=489.0 e_value=1.8e-25 N=11 P. somniferum_chr2&VV_4 plus
377-  0:	Pso02G48920.0	VIT_04s0023g02620.t01	  9e-95
377-  1:	Pso02G48970.0	VIT_04s0023g02740.t01	      0
377-  2:	Pso02G48980.0	VIT_04s0023g02780.t01	  2e-75
377-  3:	Pso02G49100.0	VIT_04s0023g02950.t01	      0
377-  4:	Pso02G49220.0	VIT_04s0023g03070.t01	      0
377-  5:	Pso02G49300.0	VIT_04s0023g03110.t01	 1e-133
377-  6:	Pso02G49330.0	VIT_04s0023g03160.t01	  7e-96
377-  7:	Pso02G49380.0	VIT_04s0023g03190.t01	  7e-63
377-  8:	Pso02G49450.0	VIT_04s0023g03220.t01	      0
377-  9:	Pso02G49460.0	VIT_04s0023g03230.t01	  9e-51
377- 10:	Pso02G49470.0	VIT_04s0023g03240.t01	 6e-130
## Alignment 378: score=485.0 e_value=9.7e-30 N=12 P. somniferum_chr2&VV_4 plus
378-  0:	Pso02G59090.0	VIT_04s0008g00460.t01	  4e-29
378-  1:	Pso02G59100.0	VIT_04s0008g00470.t01	  3e-17
378-  2:	Pso02G59340.0	VIT_04s0008g00490.t01	  4e-76
378-  3:	Pso02G59370.0	VIT_04s0008g00510.t01	 6e-116
378-  4:	Pso02G59600.0	VIT_04s0008g00520.t01	      0
378-  5:	Pso02G59820.0	VIT_04s0008g00610.t01	 7e-147
378-  6:	Pso02G59850.0	VIT_04s0008g00620.t01	  2e-68
378-  7:	Pso02G59920.0	VIT_04s0008g00640.t01	      0
378-  8:	Pso02G60030.0	VIT_04s0008g00650.t01	      0
378-  9:	Pso02G60060.0	VIT_04s0008g00660.t01	 4e-173
378- 10:	Pso02G60130.0	VIT_04s0008g00680.t01	  6e-82
378- 11:	Pso02G60270.0	VIT_04s0008g00900.t01	  2e-68
## Alignment 379: score=420.0 e_value=6e-18 N=9 P. somniferum_chr2&VV_4 plus
379-  0:	Pso02G01690.0	VIT_04s0210g00030.t01	 8e-127
379-  1:	Pso02G01740.0	VIT_04s0210g00180.t01	      0
379-  2:	Pso02G01810.0	VIT_04s0210g00220.t01	 2e-125
379-  3:	Pso02G01820.0	VIT_04s0044g00020.t01	      0
379-  4:	Pso02G01850.0	VIT_04s0044g00060.t01	  4e-51
379-  5:	Pso02G01870.0	VIT_04s0044g00080.t01	 4e-146
379-  6:	Pso02G01880.0	VIT_04s0044g00100.t01	  3e-27
379-  7:	Pso02G01900.0	VIT_04s0044g00140.t01	      0
379-  8:	Pso02G01920.0	VIT_04s0044g00150.t01	  6e-94
## Alignment 380: score=392.0 e_value=8.7e-18 N=9 P. somniferum_chr2&VV_4 plus
380-  0:	Pso02G36550.0	VIT_04s0008g03600.t01	      0
380-  1:	Pso02G36660.0	VIT_04s0008g03670.t01	 2e-142
380-  2:	Pso02G36700.0	VIT_04s0008g03720.t01	 2e-143
380-  3:	Pso02G36710.0	VIT_04s0008g03730.t01	      0
380-  4:	Pso02G36750.0	VIT_04s0008g03770.t01	      0
380-  5:	Pso02G36830.0	VIT_04s0008g03800.t01	 6e-170
380-  6:	Pso02G37050.0	VIT_04s0008g03850.t01	      0
380-  7:	Pso02G37120.0	VIT_04s0008g03860.t01	 2e-110
380-  8:	Pso02G37200.0	VIT_04s0008g03920.t01	      0
## Alignment 381: score=316.0 e_value=1.7e-13 N=7 P. somniferum_chr2&VV_4 plus
381-  0:	Pso02G22470.0	VIT_04s0008g01890.t01	      0
381-  1:	Pso02G22650.0	VIT_04s0008g01960.t01	      0
381-  2:	Pso02G22670.0	VIT_04s0008g01970.t01	      0
381-  3:	Pso02G22830.0	VIT_04s0008g02000.t01	  2e-46
381-  4:	Pso02G22840.0	VIT_04s0008g02010.t01	      0
381-  5:	Pso02G22860.0	VIT_04s0008g02030.t01	  2e-62
381-  6:	Pso02G22870.0	VIT_04s0008g02040.t01	      0
## Alignment 382: score=294.0 e_value=2.7e-10 N=7 P. somniferum_chr2&VV_4 plus
382-  0:	Pso02G63590.0	VIT_04s0008g01110.t01	 4e-110
382-  1:	Pso02G63610.0	VIT_04s0008g01120.t01	  1e-29
382-  2:	Pso02G63720.0	VIT_04s0008g01130.t01	      0
382-  3:	Pso02G63790.0	VIT_04s0008g01140.t01	      0
382-  4:	Pso02G63930.0	VIT_04s0008g01160.t01	 3e-138
382-  5:	Pso02G64100.0	VIT_04s0008g01170.t01	      0
382-  6:	Pso02G64210.0	VIT_04s0008g01180.t01	  3e-82
## Alignment 383: score=289.0 e_value=1.9e-11 N=7 P. somniferum_chr2&VV_4 plus
383-  0:	Pso02G57830.0	VIT_04s0008g00030.t01	  2e-47
383-  1:	Pso02G57860.0	VIT_04s0008g00130.t01	  6e-42
383-  2:	Pso02G57950.0	VIT_04s0008g00170.t01	  6e-97
383-  3:	Pso02G58140.0	VIT_04s0008g00180.t01	      0
383-  4:	Pso02G58220.0	VIT_04s0008g00190.t01	      0
383-  5:	Pso02G58270.0	VIT_04s0008g00210.t01	  2e-71
383-  6:	Pso02G58490.0	VIT_04s0008g00220.t01	  3e-73
## Alignment 384: score=265.0 e_value=3.1e-08 N=6 P. somniferum_chr2&VV_4 plus
384-  0:	Pso02G37730.0	VIT_04s0008g05150.t01	  4e-38
384-  1:	Pso02G37760.0	VIT_04s0008g05180.t01	  2e-91
384-  2:	Pso02G37850.0	VIT_04s0008g05250.t01	  1e-52
384-  3:	Pso02G37930.0	VIT_04s0008g05300.t01	      0
384-  4:	Pso02G38060.0	VIT_04s0008g05460.t01	  5e-37
384-  5:	Pso02G38080.0	VIT_04s0008g05500.t01	      0
## Alignment 385: score=253.0 e_value=1e-09 N=6 P. somniferum_chr2&VV_4 plus
385-  0:	Pso02G25970.0	VIT_04s0008g01690.t01	      0
385-  1:	Pso02G26120.0	VIT_04s0008g01700.t01	  6e-67
385-  2:	Pso02G26370.0	VIT_04s0008g01730.t01	  3e-40
385-  3:	Pso02G26390.0	VIT_04s0008g01740.t01	 9e-180
385-  4:	Pso02G26440.0	VIT_04s0008g01750.t01	 4e-155
385-  5:	Pso02G26490.0	VIT_04s0008g01760.t01	      0
## Alignment 386: score=779.0 e_value=9.8e-46 N=17 P. somniferum_chr2&VV_4 minus
386-  0:	Pso02G57050.0	VIT_04s0008g03640.t01	      0
386-  1:	Pso02G57170.0	VIT_04s0008g03560.t01	      0
386-  2:	Pso02G57230.0	VIT_04s0008g03540.t01	      0
386-  3:	Pso02G57270.0	VIT_04s0008g03450.t01	  4e-54
386-  4:	Pso02G57440.0	VIT_04s0008g03420.t01	  6e-14
386-  5:	Pso02G57450.0	VIT_04s0008g03410.t01	  9e-52
386-  6:	Pso02G57500.0	VIT_04s0008g03380.t01	      0
386-  7:	Pso02G57520.0	VIT_04s0008g03370.t01	 6e-153
386-  8:	Pso02G57530.0	VIT_04s0008g03350.t01	      0
386-  9:	Pso02G57590.0	VIT_04s0008g03330.t01	      0
386- 10:	Pso02G57610.0	VIT_04s0008g03320.t01	      0
386- 11:	Pso02G57640.0	VIT_04s0008g03310.t01	      0
386- 12:	Pso02G57650.0	VIT_04s0008g03290.t01	  6e-45
386- 13:	Pso02G57660.0	VIT_04s0008g03270.t01	 1e-118
386- 14:	Pso02G57680.0	VIT_04s0008g03240.t01	      0
386- 15:	Pso02G57730.0	VIT_04s0008g03230.t01	  8e-72
386- 16:	Pso02G57830.0	VIT_04s0008g03200.t01	  6e-47
## Alignment 387: score=583.0 e_value=9.2e-34 N=14 P. somniferum_chr2&VV_4 minus
387-  0:	Pso02G70530.0	VIT_04s0008g02180.t01	      0
387-  1:	Pso02G70620.0	VIT_04s0008g02150.t01	 1e-123
387-  2:	Pso02G70790.0	VIT_04s0008g02100.t01	      0
387-  3:	Pso02G70820.0	VIT_04s0008g02090.t01	  5e-47
387-  4:	Pso02G70980.0	VIT_04s0008g02070.t01	      0
387-  5:	Pso02G71220.0	VIT_04s0008g02040.t01	      0
387-  6:	Pso02G71230.0	VIT_04s0008g02030.t01	 4e-162
387-  7:	Pso02G71270.0	VIT_04s0008g02010.t01	      0
387-  8:	Pso02G71310.0	VIT_04s0008g02000.t01	  3e-47
387-  9:	Pso02G71340.0	VIT_04s0008g01990.t01	      0
387- 10:	Pso02G71500.0	VIT_04s0008g01970.t01	      0
387- 11:	Pso02G71520.0	VIT_04s0008g01960.t01	      0
387- 12:	Pso02G71670.0	VIT_04s0008g01920.t01	  4e-30
387- 13:	Pso02G71830.0	VIT_04s0008g01890.t01	      0
## Alignment 388: score=552.0 e_value=2.4e-30 N=12 P. somniferum_chr2&VV_4 minus
388-  0:	Pso02G10720.0	VIT_04s0023g03860.t01	 1e-119
388-  1:	Pso02G10780.0	VIT_04s0023g03780.t01	      0
388-  2:	Pso02G10790.0	VIT_04s0023g03730.t01	  9e-41
388-  3:	Pso02G10800.0	VIT_04s0023g03720.t01	      0
388-  4:	Pso02G10840.0	VIT_04s0023g03620.t01	 9e-174
388-  5:	Pso02G10860.0	VIT_04s0023g03560.t01	  8e-13
388-  6:	Pso02G10870.0	VIT_04s0023g03550.t01	 7e-129
388-  7:	Pso02G10880.0	VIT_04s0023g03540.t01	 2e-111
388-  8:	Pso02G10890.0	VIT_04s0023g03510.t01	      0
388-  9:	Pso02G11040.0	VIT_04s0023g03420.t01	      0
388- 10:	Pso02G11100.0	VIT_04s0023g03360.t01	  1e-15
388- 11:	Pso02G11130.0	VIT_04s0023g03340.t01	  3e-61
## Alignment 389: score=507.0 e_value=3.3e-29 N=12 P. somniferum_chr2&VV_4 minus
389-  0:	Pso02G33500.0	VIT_04s0008g00900.t01	  2e-69
389-  1:	Pso02G33630.0	VIT_04s0008g00650.t01	      0
389-  2:	Pso02G33740.0	VIT_04s0008g00640.t01	      0
389-  3:	Pso02G33750.0	VIT_04s0008g00630.t01	  4e-77
389-  4:	Pso02G33860.0	VIT_04s0008g00610.t01	 2e-144
389-  5:	Pso02G33940.0	VIT_04s0008g00570.t01	  5e-58
389-  6:	Pso02G34010.0	VIT_04s0008g00560.t01	      0
389-  7:	Pso02G34070.0	VIT_04s0008g00520.t01	      0
389-  8:	Pso02G34320.0	VIT_04s0008g00510.t01	 7e-109
389-  9:	Pso02G34340.0	VIT_04s0008g00490.t01	  4e-76
389- 10:	Pso02G34410.0	VIT_04s0008g00460.t01	  7e-30
389- 11:	Pso02G34420.0	VIT_04s0008g00450.t01	      0
## Alignment 390: score=388.0 e_value=9e-18 N=9 P. somniferum_chr2&VV_4 minus
390-  0:	Pso02G55950.0	VIT_04s0008g03920.t01	      0
390-  1:	Pso02G56120.0	VIT_04s0008g03860.t01	 2e-105
390-  2:	Pso02G56150.0	VIT_04s0008g03850.t01	      0
390-  3:	Pso02G56310.0	VIT_04s0008g03810.t01	 3e-133
390-  4:	Pso02G56330.0	VIT_04s0008g03800.t01	 1e-150
390-  5:	Pso02G56430.0	VIT_04s0008g03770.t01	      0
390-  6:	Pso02G56450.0	VIT_04s0008g03730.t01	  1e-58
390-  7:	Pso02G56500.0	VIT_04s0008g03670.t01	 2e-128
390-  8:	Pso02G56620.0	VIT_04s0008g03590.t01	  2e-77
## Alignment 391: score=386.0 e_value=2.7e-16 N=8 P. somniferum_chr2&VV_4 minus
391-  0:	Pso02G11890.0	VIT_04s0023g01450.t01	      0
391-  1:	Pso02G11900.0	VIT_04s0023g01430.t01	 2e-125
391-  2:	Pso02G11910.0	VIT_04s0023g01400.t01	 7e-178
391-  3:	Pso02G11920.0	VIT_04s0023g01390.t01	 6e-122
391-  4:	Pso02G11930.0	VIT_04s0023g01360.t01	 4e-142
391-  5:	Pso02G11970.0	VIT_04s0023g01330.t01	  3e-63
391-  6:	Pso02G12030.0	VIT_04s0023g01320.t01	 1e-131
391-  7:	Pso02G12050.0	VIT_04s0023g01300.t01	      0
## Alignment 392: score=327.0 e_value=1.5e-15 N=8 P. somniferum_chr2&VV_4 minus
392-  0:	Pso02G14970.0	VIT_04s0023g00720.t01	 3e-138
392-  1:	Pso02G14980.0	VIT_04s0023g00690.t01	      0
392-  2:	Pso02G15000.0	VIT_04s0023g00670.t01	      0
392-  3:	Pso02G15010.0	VIT_04s0023g00600.t01	 2e-154
392-  4:	Pso02G15030.0	VIT_04s0023g00400.t01	  2e-31
392-  5:	Pso02G15070.0	VIT_04s0023g00310.t01	      0
392-  6:	Pso02G15090.0	VIT_04s0023g00110.t01	      0
392-  7:	Pso02G15200.0	VIT_04s0043g00850.t01	  8e-34
## Alignment 393: score=280.0 e_value=1.8e-10 N=6 P. somniferum_chr2&VV_4 minus
393-  0:	Pso02G49010.0	VIT_04s0023g03060.t01	      0
393-  1:	Pso02G49050.0	VIT_04s0023g03010.t01	      0
393-  2:	Pso02G49060.0	VIT_04s0023g02990.t01	 3e-118
393-  3:	Pso02G49090.0	VIT_04s0023g02980.t01	 1e-171
393-  4:	Pso02G49120.0	VIT_04s0023g02880.t01	  4e-69
393-  5:	Pso02G49190.0	VIT_04s0023g02820.t01	  6e-64
## Alignment 394: score=263.0 e_value=1.7e-10 N=7 P. somniferum_chr2&VV_4 minus
394-  0:	Pso02G54510.0	VIT_04s0008g05740.t01	      0
394-  1:	Pso02G54680.0	VIT_04s0008g05630.t01	      0
394-  2:	Pso02G54790.0	VIT_04s0008g05580.t01	  2e-33
394-  3:	Pso02G55010.0	VIT_04s0008g05500.t01	      0
394-  4:	Pso02G55150.0	VIT_04s0008g05300.t01	      0
394-  5:	Pso02G55200.0	VIT_04s0008g05250.t01	  2e-51
394-  6:	Pso02G55380.0	VIT_04s0008g05150.t01	  4e-38
## Alignment 395: score=2674.0 e_value=2.2e-235 N=59 P. somniferum_chr2&VV_5 plus
395-  0:	Pso02G44340.0	VIT_05s0020g01170.t01	  2e-93
395-  1:	Pso02G44360.0	VIT_05s0020g01180.t01	      0
395-  2:	Pso02G44370.0	VIT_05s0020g01190.t01	  5e-72
395-  3:	Pso02G44380.0	VIT_05s0020g01200.t01	      0
395-  4:	Pso02G44450.0	VIT_05s0020g01220.t01	 9e-132
395-  5:	Pso02G44560.0	VIT_05s0020g01280.t01	  7e-67
395-  6:	Pso02G44610.0	VIT_05s0020g01450.t01	  2e-26
395-  7:	Pso02G44620.0	VIT_05s0020g01460.t01	      0
395-  8:	Pso02G44680.0	VIT_05s0020g01480.t01	  9e-44
395-  9:	Pso02G44700.0	VIT_05s0020g01490.t01	  3e-36
395- 10:	Pso02G44900.0	VIT_05s0020g01570.t01	 2e-147
395- 11:	Pso02G44920.0	VIT_05s0020g01580.t01	      0
395- 12:	Pso02G45020.0	VIT_05s0020g01730.t01	      0
395- 13:	Pso02G45100.0	VIT_05s0020g01780.t01	      0
395- 14:	Pso02G45150.0	VIT_05s0020g01890.t01	      0
395- 15:	Pso02G45210.0	VIT_05s0020g01930.t01	      0
395- 16:	Pso02G45220.0	VIT_05s0020g01960.t01	      0
395- 17:	Pso02G45260.0	VIT_05s0020g01970.t01	  4e-71
395- 18:	Pso02G45280.0	VIT_05s0020g01980.t01	  5e-49
395- 19:	Pso02G45370.0	VIT_05s0020g02150.t01	  3e-54
395- 20:	Pso02G45460.0	VIT_05s0020g02210.t01	  2e-78
395- 21:	Pso02G45480.0	VIT_05s0020g02220.t01	 1e-130
395- 22:	Pso02G45530.0	VIT_05s0020g02230.t01	      0
395- 23:	Pso02G45560.0	VIT_05s0020g02250.t01	      0
395- 24:	Pso02G45570.0	VIT_05s0020g02290.t01	      0
395- 25:	Pso02G45580.0	VIT_05s0020g02300.t01	 3e-115
395- 26:	Pso02G45680.0	VIT_05s0020g02420.t01	 1e-117
395- 27:	Pso02G45810.0	VIT_05s0020g02610.t01	      0
395- 28:	Pso02G45850.0	VIT_05s0020g02630.t01	 4e-107
395- 29:	Pso02G45870.0	VIT_05s0020g02680.t01	 1e-103
395- 30:	Pso02G45890.0	VIT_05s0020g02690.t01	  1e-28
395- 31:	Pso02G45910.0	VIT_05s0020g02710.t01	  2e-71
395- 32:	Pso02G45960.0	VIT_05s0020g02810.t01	      0
395- 33:	Pso02G45980.0	VIT_05s0020g02840.t01	 1e-128
395- 34:	Pso02G45990.0	VIT_05s0020g02870.t01	      0
395- 35:	Pso02G46000.0	VIT_05s0020g02880.t01	      0
395- 36:	Pso02G46010.0	VIT_05s0020g02900.t01	 2e-162
395- 37:	Pso02G46030.0	VIT_05s0020g02910.t01	      0
395- 38:	Pso02G46100.0	VIT_05s0020g03020.t01	      0
395- 39:	Pso02G46110.0	VIT_05s0020g03060.t01	 3e-120
395- 40:	Pso02G46130.0	VIT_05s0020g03080.t01	      0
395- 41:	Pso02G46180.0	VIT_05s0020g03150.t01	 7e-146
395- 42:	Pso02G46200.0	VIT_05s0020g03160.t01	      0
395- 43:	Pso02G46240.0	VIT_05s0020g03340.t01	 5e-139
395- 44:	Pso02G46260.0	VIT_05s0020g03350.t01	      0
395- 45:	Pso02G46290.0	VIT_05s0020g03380.t01	      0
395- 46:	Pso02G46360.0	VIT_05s0020g03460.t01	      0
395- 47:	Pso02G46370.0	VIT_05s0020g03470.t01	      0
395- 48:	Pso02G46380.0	VIT_05s0020g03520.t01	  8e-52
395- 49:	Pso02G46390.0	VIT_05s0020g03530.t01	  3e-98
395- 50:	Pso02G46420.0	VIT_05s0020g03580.t01	  4e-31
395- 51:	Pso02G46500.0	VIT_05s0020g03650.t01	  4e-51
395- 52:	Pso02G46510.0	VIT_05s0020g03660.t01	      0
395- 53:	Pso02G46520.0	VIT_05s0020g03670.t01	  1e-71
395- 54:	Pso02G46540.0	VIT_05s0020g03750.t01	  9e-42
395- 55:	Pso02G46560.0	VIT_05s0020g03760.t01	      0
395- 56:	Pso02G46610.0	VIT_05s0020g03770.t01	      0
395- 57:	Pso02G46700.0	VIT_05s0020g03860.t01	      0
395- 58:	Pso02G46770.0	VIT_05s0020g04030.t01	 4e-103
## Alignment 396: score=2238.0 e_value=1e-182 N=48 P. somniferum_chr2&VV_5 plus
396-  0:	Pso02G04940.0	VIT_05s0020g03200.t01	      0
396-  1:	Pso02G04970.0	VIT_05s0020g03260.t01	      0
396-  2:	Pso02G05040.0	VIT_05s0020g03360.t01	  4e-23
396-  3:	Pso02G05050.0	VIT_05s0020g03370.t01	  1e-17
396-  4:	Pso02G05080.0	VIT_05s0020g03380.t01	      0
396-  5:	Pso02G05110.0	VIT_05s0020g03420.t01	      0
396-  6:	Pso02G05120.0	VIT_05s0020g03490.t01	  2e-70
396-  7:	Pso02G05140.0	VIT_05s0020g03520.t01	  4e-50
396-  8:	Pso02G05150.0	VIT_05s0020g03530.t01	 9e-102
396-  9:	Pso02G05270.0	VIT_05s0020g03620.t01	  3e-42
396- 10:	Pso02G05370.0	VIT_05s0020g03680.t01	  2e-61
396- 11:	Pso02G05390.0	VIT_05s0020g03720.t01	      0
396- 12:	Pso02G05400.0	VIT_05s0020g03730.t01	  5e-50
396- 13:	Pso02G05410.0	VIT_05s0020g03750.t01	  3e-59
396- 14:	Pso02G05490.0	VIT_05s0020g03840.t01	  2e-59
396- 15:	Pso02G05520.0	VIT_05s0020g03870.t01	      0
396- 16:	Pso02G05530.0	VIT_05s0020g03880.t01	      0
396- 17:	Pso02G05550.0	VIT_05s0020g03900.t01	 3e-156
396- 18:	Pso02G05560.0	VIT_05s0020g03910.t01	 2e-176
396- 19:	Pso02G05590.0	VIT_05s0020g03920.t01	      0
396- 20:	Pso02G05600.0	VIT_05s0020g03930.t01	      0
396- 21:	Pso02G05630.0	VIT_05s0020g03980.t01	      0
396- 22:	Pso02G05660.0	VIT_05s0020g04000.t01	  6e-19
396- 23:	Pso02G05670.0	VIT_05s0020g04010.t01	  9e-48
396- 24:	Pso02G05710.0	VIT_05s0020g04020.t01	      0
396- 25:	Pso02G05730.0	VIT_05s0020g04040.t01	  6e-82
396- 26:	Pso02G05740.0	VIT_05s0020g04050.t01	  7e-29
396- 27:	Pso02G05760.0	VIT_05s0020g04100.t01	      0
396- 28:	Pso02G05800.0	VIT_05s0020g04150.t01	 3e-128
396- 29:	Pso02G05830.0	VIT_05s0020g04160.t01	 3e-143
396- 30:	Pso02G05850.0	VIT_05s0020g04180.t01	      0
396- 31:	Pso02G05860.0	VIT_05s0020g04210.t01	      0
396- 32:	Pso02G05900.0	VIT_05s0020g04350.t01	 8e-140
396- 33:	Pso02G05960.0	VIT_05s0020g04410.t01	  8e-08
396- 34:	Pso02G06000.0	VIT_05s0020g04420.t01	  1e-90
396- 35:	Pso02G06060.0	VIT_05s0020g04430.t01	 1e-154
396- 36:	Pso02G06090.0	VIT_05s0020g04450.t01	  3e-40
396- 37:	Pso02G06100.0	VIT_05s0020g04460.t01	  1e-76
396- 38:	Pso02G06260.0	VIT_05s0020g04480.t01	      0
396- 39:	Pso02G06270.0	VIT_05s0020g04500.t01	  3e-58
396- 40:	Pso02G06290.0	VIT_05s0020g04520.t01	      0
396- 41:	Pso02G06380.0	VIT_05s0020g04540.t01	      0
396- 42:	Pso02G06560.0	VIT_05s0020g04610.t01	      0
396- 43:	Pso02G06590.0	VIT_05s0020g04640.t01	  2e-74
396- 44:	Pso02G06620.0	VIT_05s0020g04650.t01	      0
396- 45:	Pso02G06630.0	VIT_05s0020g04670.t01	  6e-07
396- 46:	Pso02G06640.0	VIT_05s0020g04690.t01	 1e-103
396- 47:	Pso02G06690.0	VIT_05s0020g04710.t01	      0
## Alignment 397: score=1025.0 e_value=2.3e-71 N=23 P. somniferum_chr2&VV_5 plus
397-  0:	Pso02G03390.0	VIT_05s0020g00320.t01	  1e-38
397-  1:	Pso02G03460.0	VIT_05s0020g00330.t01	 3e-174
397-  2:	Pso02G03520.0	VIT_05s0020g00430.t01	  8e-46
397-  3:	Pso02G03730.0	VIT_05s0020g00580.t01	 1e-125
397-  4:	Pso02G03920.0	VIT_05s0020g00730.t01	      0
397-  5:	Pso02G03980.0	VIT_05s0020g00750.t01	 3e-152
397-  6:	Pso02G03990.0	VIT_05s0020g00760.t01	      0
397-  7:	Pso02G04040.0	VIT_05s0020g00800.t01	      0
397-  8:	Pso02G04070.0	VIT_05s0020g00820.t01	      0
397-  9:	Pso02G04110.0	VIT_05s0020g00830.t01	      0
397- 10:	Pso02G04120.0	VIT_05s0020g00850.t01	      0
397- 11:	Pso02G04130.0	VIT_05s0020g00860.t01	 9e-157
397- 12:	Pso02G04160.0	VIT_05s0020g00870.t01	      0
397- 13:	Pso02G04170.0	VIT_05s0020g00880.t01	      0
397- 14:	Pso02G04320.0	VIT_05s0020g00920.t01	 5e-165
397- 15:	Pso02G04390.0	VIT_05s0020g00980.t01	  2e-16
397- 16:	Pso02G04400.0	VIT_05s0020g01040.t01	  1e-23
397- 17:	Pso02G04460.0	VIT_05s0020g01060.t01	 1e-135
397- 18:	Pso02G04480.0	VIT_05s0020g01070.t01	  3e-46
397- 19:	Pso02G04570.0	VIT_05s0020g01090.t01	  4e-28
397- 20:	Pso02G04580.0	VIT_05s0020g01100.t01	  2e-80
397- 21:	Pso02G04610.0	VIT_05s0020g01110.t01	      0
397- 22:	Pso02G04760.0	VIT_05s0020g01120.t01	 2e-112
## Alignment 398: score=973.0 e_value=6.1e-63 N=21 P. somniferum_chr2&VV_5 plus
398-  0:	Pso02G43580.0	VIT_05s0077g01510.t01	  6e-65
398-  1:	Pso02G43710.0	VIT_05s0077g01740.t01	  4e-93
398-  2:	Pso02G43720.0	VIT_05s0077g01790.t01	  6e-48
398-  3:	Pso02G43750.0	VIT_05s0077g01820.t01	 5e-170
398-  4:	Pso02G43770.0	VIT_05s0077g01830.t01	      0
398-  5:	Pso02G43840.0	VIT_05s0077g01870.t01	 4e-130
398-  6:	Pso02G43890.0	VIT_05s0077g01940.t01	      0
398-  7:	Pso02G43910.0	VIT_05s0077g01950.t01	      0
398-  8:	Pso02G43920.0	VIT_05s0077g01960.t01	      0
398-  9:	Pso02G43930.0	VIT_05s0077g01990.t01	 3e-146
398- 10:	Pso02G43940.0	VIT_05s0077g02060.t01	  4e-27
398- 11:	Pso02G43950.0	VIT_05s0077g02080.t01	      0
398- 12:	Pso02G43960.0	VIT_05s0077g02090.t01	      0
398- 13:	Pso02G43970.0	VIT_05s0077g02110.t01	  5e-56
398- 14:	Pso02G44000.0	VIT_05s0077g02140.t01	      0
398- 15:	Pso02G44100.0	VIT_05s0077g02280.t01	  2e-42
398- 16:	Pso02G44170.0	VIT_05s0077g02290.t01	  2e-63
398- 17:	Pso02G44180.0	VIT_05s0077g02300.t01	      0
398- 18:	Pso02G44260.0	VIT_05s0077g02340.t01	  7e-50
398- 19:	Pso02G44270.0	VIT_05s0077g02350.t01	  1e-34
398- 20:	Pso02G44280.0	VIT_05s0077g02380.t01	 2e-163
## Alignment 399: score=820.0 e_value=5.9e-54 N=19 P. somniferum_chr2&VV_5 plus
399-  0:	Pso02G50310.0	VIT_05s0020g01160.t01	      0
399-  1:	Pso02G50380.0	VIT_05s0020g01220.t01	 5e-174
399-  2:	Pso02G50450.0	VIT_05s0020g01270.t01	 4e-128
399-  3:	Pso02G50550.0	VIT_05s0020g01430.t01	 6e-121
399-  4:	Pso02G50640.0	VIT_05s0020g01560.t01	      0
399-  5:	Pso02G50650.0	VIT_05s0020g01570.t01	 2e-129
399-  6:	Pso02G50660.0	VIT_05s0020g01580.t01	      0
399-  7:	Pso02G50690.0	VIT_05s0020g01600.t01	  2e-40
399-  8:	Pso02G50760.0	VIT_05s0020g01690.t01	 7e-135
399-  9:	Pso02G50780.0	VIT_05s0020g01720.t01	  1e-67
399- 10:	Pso02G50880.0	VIT_05s0020g01770.t01	      0
399- 11:	Pso02G50890.0	VIT_05s0020g01800.t01	 4e-149
399- 12:	Pso02G51110.0	VIT_05s0020g01830.t01	  3e-28
399- 13:	Pso02G51270.0	VIT_05s0020g01910.t01	      0
399- 14:	Pso02G51280.0	VIT_05s0020g01930.t01	      0
399- 15:	Pso02G51320.0	VIT_05s0020g01960.t01	      0
399- 16:	Pso02G51330.0	VIT_05s0020g01970.t01	  3e-87
399- 17:	Pso02G51410.0	VIT_05s0020g01990.t01	      0
399- 18:	Pso02G51630.0	VIT_05s0020g02080.t01	 7e-123
## Alignment 400: score=647.0 e_value=2.1e-34 N=14 P. somniferum_chr2&VV_5 plus
400-  0:	Pso02G47800.0	VIT_05s0049g00950.t01	 4e-152
400-  1:	Pso02G47820.0	VIT_05s0049g00960.t01	      0
400-  2:	Pso02G47850.0	VIT_05s0049g01040.t01	      0
400-  3:	Pso02G47950.0	VIT_05s0049g01160.t01	 7e-179
400-  4:	Pso02G48000.0	VIT_05s0049g01180.t01	      0
400-  5:	Pso02G48060.0	VIT_05s0049g01220.t01	      0
400-  6:	Pso02G48070.0	VIT_05s0049g01230.t01	  3e-59
400-  7:	Pso02G48080.0	VIT_05s0049g01240.t01	      0
400-  8:	Pso02G48150.0	VIT_05s0049g01280.t01	      0
400-  9:	Pso02G48180.0	VIT_05s0049g01310.t01	  3e-77
400- 10:	Pso02G48220.0	VIT_05s0049g01340.t01	  4e-32
400- 11:	Pso02G48340.0	VIT_05s0049g01350.t01	      0
400- 12:	Pso02G48400.0	VIT_05s0049g01390.t01	      0
400- 13:	Pso02G48410.0	VIT_05s0049g01400.t01	      0
## Alignment 401: score=615.0 e_value=8.6e-31 N=13 P. somniferum_chr2&VV_5 plus
401-  0:	Pso02G52980.0	VIT_05s0020g02770.t01	 1e-134
401-  1:	Pso02G53030.0	VIT_05s0020g02810.t01	      0
401-  2:	Pso02G53050.0	VIT_05s0020g02820.t01	      0
401-  3:	Pso02G53080.0	VIT_05s0020g02830.t01	  1e-32
401-  4:	Pso02G53160.0	VIT_05s0020g02850.t01	 9e-104
401-  5:	Pso02G53180.0	VIT_05s0020g02860.t01	  5e-91
401-  6:	Pso02G53210.0	VIT_05s0020g02890.t01	  2e-69
401-  7:	Pso02G53260.0	VIT_05s0020g02900.t01	 4e-161
401-  8:	Pso02G53280.0	VIT_05s0020g02910.t01	      0
401-  9:	Pso02G53390.0	VIT_05s0020g02940.t01	      0
401- 10:	Pso02G53400.0	VIT_05s0020g02950.t01	 4e-167
401- 11:	Pso02G53420.0	VIT_05s0020g02960.t01	      0
401- 12:	Pso02G53450.0	VIT_05s0020g02990.t01	  8e-94
## Alignment 402: score=439.0 e_value=4.6e-23 N=10 P. somniferum_chr2&VV_5 plus
402-  0:	Pso02G47020.0	VIT_05s0020g04540.t01	      0
402-  1:	Pso02G47210.0	VIT_05s0020g04740.t01	  1e-60
402-  2:	Pso02G47250.0	VIT_05s0020g04770.t01	      0
402-  3:	Pso02G47290.0	VIT_05s0020g04820.t01	      0
402-  4:	Pso02G47370.0	VIT_05s0020g04880.t01	 5e-130
402-  5:	Pso02G47380.0	VIT_05s0020g04900.t01	      0
402-  6:	Pso02G47390.0	VIT_05s0020g04910.t01	 4e-120
402-  7:	Pso02G47510.0	VIT_05s0020g04980.t01	      0
402-  8:	Pso02G47560.0	VIT_05s0049g00100.t01	  8e-96
402-  9:	Pso02G47570.0	VIT_05s0049g00120.t01	      0
## Alignment 403: score=424.0 e_value=1.4e-18 N=9 P. somniferum_chr2&VV_5 plus
403-  0:	Pso02G02670.0	VIT_05s0077g00910.t01	  3e-61
403-  1:	Pso02G02690.0	VIT_05s0077g00920.t01	      0
403-  2:	Pso02G02700.0	VIT_05s0077g00940.t01	      0
403-  3:	Pso02G02710.0	VIT_05s0077g00950.t01	      0
403-  4:	Pso02G02770.0	VIT_05s0077g01020.t01	 6e-136
403-  5:	Pso02G02820.0	VIT_05s0077g01070.t01	  3e-94
403-  6:	Pso02G02840.0	VIT_05s0077g01080.t01	 1e-120
403-  7:	Pso02G02880.0	VIT_05s0077g01100.t01	 1e-142
403-  8:	Pso02G03000.0	VIT_05s0077g01140.t01	  2e-26
## Alignment 404: score=250.0 e_value=3.7e-07 N=5 P. somniferum_chr2&VV_5 plus
404-  0:	Pso02G47740.0	VIT_05s0049g00440.t01	  6e-59
404-  1:	Pso02G47750.0	VIT_05s0049g00450.t01	      0
404-  2:	Pso02G47760.0	VIT_05s0049g00460.t01	  5e-82
404-  3:	Pso02G47770.0	VIT_05s0049g00470.t01	 1e-158
404-  4:	Pso02G47780.0	VIT_05s0049g00480.t01	  9e-95
## Alignment 405: score=1420.0 e_value=5.3e-109 N=31 P. somniferum_chr2&VV_5 minus
405-  0:	Pso02G02260.0	VIT_05s0077g01420.t01	  3e-99
405-  1:	Pso02G02290.0	VIT_05s0077g01400.t01	      0
405-  2:	Pso02G02300.0	VIT_05s0077g01390.t01	  5e-40
405-  3:	Pso02G02310.0	VIT_05s0077g01380.t01	  1e-14
405-  4:	Pso02G02360.0	VIT_05s0077g01370.t01	 4e-165
405-  5:	Pso02G02410.0	VIT_05s0077g01350.t01	 8e-142
405-  6:	Pso02G02440.0	VIT_05s0077g01330.t01	  4e-52
405-  7:	Pso02G02490.0	VIT_05s0077g01280.t01	      0
405-  8:	Pso02G02500.0	VIT_05s0077g01270.t01	      0
405-  9:	Pso02G02530.0	VIT_05s0077g01240.t01	      0
405- 10:	Pso02G02550.0	VIT_05s0077g01230.t01	 1e-135
405- 11:	Pso02G02600.0	VIT_05s0077g01200.t01	 5e-180
405- 12:	Pso02G02620.0	VIT_05s0077g01190.t01	  3e-97
405- 13:	Pso02G02630.0	VIT_05s0077g01180.t01	  2e-81
405- 14:	Pso02G02640.0	VIT_05s0077g01170.t01	  5e-78
405- 15:	Pso02G02770.0	VIT_05s0077g01020.t01	 6e-136
405- 16:	Pso02G02800.0	VIT_05s0077g00970.t01	      0
405- 17:	Pso02G03030.0	VIT_05s0077g00840.t01	 6e-178
405- 18:	Pso02G03040.0	VIT_05s0077g00820.t01	      0
405- 19:	Pso02G03060.0	VIT_05s0077g00810.t01	  4e-54
405- 20:	Pso02G03140.0	VIT_05s0077g00690.t01	      0
405- 21:	Pso02G03150.0	VIT_05s0077g00670.t01	  2e-16
405- 22:	Pso02G03200.0	VIT_05s0077g00590.t01	  6e-98
405- 23:	Pso02G03330.0	VIT_05s0077g00520.t01	 3e-145
405- 24:	Pso02G03350.0	VIT_05s0077g00510.t01	      0
405- 25:	Pso02G03370.0	VIT_05s0077g00500.t01	 6e-102
405- 26:	Pso02G03390.0	VIT_05s0077g00470.t01	      0
405- 27:	Pso02G03410.0	VIT_05s0077g00450.t01	      0
405- 28:	Pso02G03460.0	VIT_05s0077g00430.t01	 1e-175
405- 29:	Pso02G03710.0	VIT_05s0077g00050.t01	  4e-63
405- 30:	Pso02G03730.0	VIT_05s0077g00010.t01	 2e-148
## Alignment 406: score=909.0 e_value=8e-58 N=20 P. somniferum_chr2&VV_5 minus
406-  0:	Pso02G15240.0	VIT_05s0077g01510.t01	 2e-136
406-  1:	Pso02G15410.0	VIT_05s0077g01450.t01	  2e-42
406-  2:	Pso02G15430.0	VIT_05s0077g01430.t01	      0
406-  3:	Pso02G15440.0	VIT_05s0077g01400.t01	      0
406-  4:	Pso02G15560.0	VIT_05s0077g01340.t01	      0
406-  5:	Pso02G15630.0	VIT_05s0077g01230.t01	 3e-134
406-  6:	Pso02G15650.0	VIT_05s0077g01210.t01	      0
406-  7:	Pso02G15680.0	VIT_05s0077g01200.t01	      0
406-  8:	Pso02G15710.0	VIT_05s0077g01160.t01	      0
406-  9:	Pso02G15740.0	VIT_05s0077g01140.t01	  3e-20
406- 10:	Pso02G15750.0	VIT_05s0077g01130.t01	 3e-105
406- 11:	Pso02G15810.0	VIT_05s0077g01120.t01	  7e-67
406- 12:	Pso02G15830.0	VIT_05s0077g01100.t01	 5e-147
406- 13:	Pso02G15880.0	VIT_05s0077g01080.t01	 7e-150
406- 14:	Pso02G15930.0	VIT_05s0077g01040.t01	 4e-118
406- 15:	Pso02G15970.0	VIT_05s0077g01000.t01	  4e-74
406- 16:	Pso02G16070.0	VIT_05s0077g00920.t01	      0
406- 17:	Pso02G16150.0	VIT_05s0077g00890.t01	 5e-169
406- 18:	Pso02G16160.0	VIT_05s0077g00880.t01	 8e-112
406- 19:	Pso02G16270.0	VIT_05s0077g00870.t01	 4e-130
## Alignment 407: score=502.0 e_value=4.2e-24 N=11 P. somniferum_chr2&VV_5 minus
407-  0:	Pso02G46790.0	VIT_05s0020g04690.t01	  2e-89
407-  1:	Pso02G46800.0	VIT_05s0020g04670.t01	  1e-09
407-  2:	Pso02G46850.0	VIT_05s0020g04640.t01	 5e-138
407-  3:	Pso02G46870.0	VIT_05s0020g04620.t01	  4e-50
407-  4:	Pso02G46890.0	VIT_05s0020g04600.t01	  1e-92
407-  5:	Pso02G46960.0	VIT_05s0020g04590.t01	      0
407-  6:	Pso02G46980.0	VIT_05s0020g04550.t01	  5e-23
407-  7:	Pso02G47020.0	VIT_05s0020g04540.t01	      0
407-  8:	Pso02G47030.0	VIT_05s0020g04510.t01	      0
407-  9:	Pso02G47090.0	VIT_05s0020g04430.t01	 1e-157
407- 10:	Pso02G47100.0	VIT_05s0020g04190.t01	      0
## Alignment 408: score=432.0 e_value=2.5e-18 N=9 P. somniferum_chr2&VV_5 minus
408-  0:	Pso02G45590.0	VIT_05s0020g02540.t01	 2e-124
408-  1:	Pso02G45620.0	VIT_05s0020g02500.t01	      0
408-  2:	Pso02G45640.0	VIT_05s0020g02480.t01	      0
408-  3:	Pso02G45710.0	VIT_05s0020g02410.t01	  6e-30
408-  4:	Pso02G45720.0	VIT_05s0020g02390.t01	      0
408-  5:	Pso02G45740.0	VIT_05s0020g02380.t01	      0
408-  6:	Pso02G45750.0	VIT_05s0020g02360.t01	      0
408-  7:	Pso02G45760.0	VIT_05s0020g02330.t01	  2e-24
408-  8:	Pso02G45800.0	VIT_05s0020g02320.t01	      0
## Alignment 409: score=429.0 e_value=1.9e-25 N=10 P. somniferum_chr2&VV_5 minus
409-  0:	Pso02G16420.0	VIT_05s0020g01140.t01	  5e-83
409-  1:	Pso02G16580.0	VIT_05s0020g01110.t01	      0
409-  2:	Pso02G16770.0	VIT_05s0020g01100.t01	  1e-78
409-  3:	Pso02G16840.0	VIT_05s0020g01040.t01	  1e-15
409-  4:	Pso02G16850.0	VIT_05s0020g00980.t01	  1e-13
409-  5:	Pso02G16870.0	VIT_05s0020g00970.t01	  1e-74
409-  6:	Pso02G16880.0	VIT_05s0020g00960.t01	  4e-09
409-  7:	Pso02G17110.0	VIT_05s0020g00850.t01	      0
409-  8:	Pso02G17120.0	VIT_05s0020g00830.t01	      0
409-  9:	Pso02G17160.0	VIT_05s0020g00790.t01	      0
## Alignment 410: score=340.0 e_value=3.8e-12 N=7 P. somniferum_chr2&VV_5 minus
410-  0:	Pso02G05180.0	VIT_05s0020g03680.t01	  1e-54
410-  1:	Pso02G05200.0	VIT_05s0020g03670.t01	  1e-84
410-  2:	Pso02G05230.0	VIT_05s0020g03640.t01	 4e-110
410-  3:	Pso02G05250.0	VIT_05s0020g03630.t01	      0
410-  4:	Pso02G05310.0	VIT_05s0020g03610.t01	  6e-52
410-  5:	Pso02G05320.0	VIT_05s0020g03600.t01	  1e-87
410-  6:	Pso02G05340.0	VIT_05s0020g03580.t01	  1e-39
## Alignment 411: score=329.0 e_value=6e-16 N=8 P. somniferum_chr2&VV_5 minus
411-  0:	Pso02G13340.0	VIT_05s0051g00730.t01	  6e-64
411-  1:	Pso02G13370.0	VIT_05s0051g00450.t01	  7e-51
411-  2:	Pso02G13430.0	VIT_05s0051g00340.t01	      0
411-  3:	Pso02G13510.0	VIT_05s0051g00330.t01	 6e-105
411-  4:	Pso02G13530.0	VIT_05s0051g00090.t01	 4e-160
411-  5:	Pso02G13710.0	VIT_05s0051g00070.t01	      0
411-  6:	Pso02G13730.0	VIT_05s0051g00060.t01	      0
411-  7:	Pso02G13740.0	VIT_05s0051g00050.t01	      0
## Alignment 412: score=321.0 e_value=2.7e-16 N=7 P. somniferum_chr2&VV_5 minus
412-  0:	Pso02G03550.0	VIT_05s0020g00690.t01	      0
412-  1:	Pso02G03560.0	VIT_05s0020g00680.t01	      0
412-  2:	Pso02G03580.0	VIT_05s0020g00670.t01	      0
412-  3:	Pso02G03690.0	VIT_05s0020g00630.t01	      0
412-  4:	Pso02G03700.0	VIT_05s0020g00610.t01	 1e-132
412-  5:	Pso02G03710.0	VIT_05s0020g00590.t01	  3e-38
412-  6:	Pso02G03840.0	VIT_05s0020g00420.t01	      0
## Alignment 413: score=293.0 e_value=2.9e-10 N=6 P. somniferum_chr2&VV_5 minus
413-  0:	Pso02G51700.0	VIT_05s0020g03140.t01	      0
413-  1:	Pso02G51720.0	VIT_05s0020g03090.t01	      0
413-  2:	Pso02G51740.0	VIT_05s0020g03040.t01	  3e-73
413-  3:	Pso02G51750.0	VIT_05s0020g03030.t01	      0
413-  4:	Pso02G51760.0	VIT_05s0020g03020.t01	 4e-162
413-  5:	Pso02G51770.0	VIT_05s0020g03000.t01	 8e-120
## Alignment 414: score=278.0 e_value=1.3e-10 N=6 P. somniferum_chr2&VV_5 minus
414-  0:	Pso02G52560.0	VIT_05s0020g02400.t01	      0
414-  1:	Pso02G52650.0	VIT_05s0020g02370.t01	 6e-154
414-  2:	Pso02G52690.0	VIT_05s0020g02360.t01	      0
414-  3:	Pso02G52700.0	VIT_05s0020g02350.t01	      0
414-  4:	Pso02G52760.0	VIT_05s0020g02340.t01	  9e-81
414-  5:	Pso02G52830.0	VIT_05s0020g02310.t01	      0
## Alignment 415: score=1371.0 e_value=3e-108 N=30 P. somniferum_chr2&VV_7 plus
415-  0:	Pso02G02290.0	VIT_07s0005g01120.t01	      0
415-  1:	Pso02G02330.0	VIT_07s0005g01130.t01	  8e-29
415-  2:	Pso02G02350.0	VIT_07s0005g01140.t01	  5e-62
415-  3:	Pso02G02380.0	VIT_07s0005g01180.t01	  5e-96
415-  4:	Pso02G02400.0	VIT_07s0005g01220.t01	      0
415-  5:	Pso02G02450.0	VIT_07s0005g01240.t01	      0
415-  6:	Pso02G02480.0	VIT_07s0005g01250.t01	 5e-127
415-  7:	Pso02G02490.0	VIT_07s0005g01300.t01	      0
415-  8:	Pso02G02540.0	VIT_07s0005g01310.t01	  8e-58
415-  9:	Pso02G02550.0	VIT_07s0005g01330.t01	 1e-137
415- 10:	Pso02G02570.0	VIT_07s0005g01370.t01	      0
415- 11:	Pso02G02800.0	VIT_07s0005g01640.t01	      0
415- 12:	Pso02G03030.0	VIT_07s0005g01680.t01	      0
415- 13:	Pso02G03080.0	VIT_07s0005g01700.t01	  5e-18
415- 14:	Pso02G03130.0	VIT_07s0005g01740.t01	 4e-154
415- 15:	Pso02G03150.0	VIT_07s0005g01750.t01	  3e-18
415- 16:	Pso02G03160.0	VIT_07s0005g01760.t01	      0
415- 17:	Pso02G03260.0	VIT_07s0005g01800.t01	  1e-25
415- 18:	Pso02G03270.0	VIT_07s0005g01820.t01	  8e-94
415- 19:	Pso02G03280.0	VIT_07s0005g01830.t01	  7e-51
415- 20:	Pso02G03290.0	VIT_07s0005g01840.t01	  7e-71
415- 21:	Pso02G03310.0	VIT_07s0005g01870.t01	  1e-10
415- 22:	Pso02G03330.0	VIT_07s0005g01920.t01	 4e-155
415- 23:	Pso02G03360.0	VIT_07s0005g01940.t01	 2e-143
415- 24:	Pso02G03370.0	VIT_07s0005g01950.t01	  2e-86
415- 25:	Pso02G03400.0	VIT_07s0005g01960.t01	  1e-96
415- 26:	Pso02G03460.0	VIT_07s0005g01970.t01	      0
415- 27:	Pso02G03470.0	VIT_07s0005g02020.t01	  5e-60
415- 28:	Pso02G03500.0	VIT_07s0005g02030.t01	 2e-126
415- 29:	Pso02G03650.0	VIT_07s0005g02190.t01	 1e-175
## Alignment 416: score=997.0 e_value=2.5e-67 N=22 P. somniferum_chr2&VV_7 plus
416-  0:	Pso02G47470.0	VIT_07s0005g02950.t01	  1e-77
416-  1:	Pso02G47480.0	VIT_07s0005g02970.t01	      0
416-  2:	Pso02G47660.0	VIT_07s0005g03020.t01	  2e-77
416-  3:	Pso02G47730.0	VIT_07s0005g03070.t01	  2e-91
416-  4:	Pso02G47750.0	VIT_07s0005g03080.t01	 6e-170
416-  5:	Pso02G47780.0	VIT_07s0005g03120.t01	  2e-50
416-  6:	Pso02G47900.0	VIT_07s0005g03340.t01	  2e-85
416-  7:	Pso02G47910.0	VIT_07s0005g03440.t01	      0
416-  8:	Pso02G47930.0	VIT_07s0005g03500.t01	 1e-121
416-  9:	Pso02G47940.0	VIT_07s0005g03510.t01	 2e-119
416- 10:	Pso02G47960.0	VIT_07s0005g03520.t01	 3e-158
416- 11:	Pso02G47980.0	VIT_07s0005g03570.t01	      0
416- 12:	Pso02G48000.0	VIT_07s0005g03630.t01	      0
416- 13:	Pso02G48030.0	VIT_07s0005g03640.t01	      0
416- 14:	Pso02G48050.0	VIT_07s0005g03680.t01	 1e-168
416- 15:	Pso02G48060.0	VIT_07s0005g03690.t01	      0
416- 16:	Pso02G48080.0	VIT_07s0005g03710.t01	      0
416- 17:	Pso02G48090.0	VIT_07s0005g03730.t01	      0
416- 18:	Pso02G48230.0	VIT_07s0005g03750.t01	 1e-144
416- 19:	Pso02G48250.0	VIT_07s0005g03760.t01	      0
416- 20:	Pso02G48410.0	VIT_07s0005g03780.t01	      0
416- 21:	Pso02G48420.0	VIT_07s0005g03790.t01	      0
## Alignment 417: score=792.0 e_value=3.6e-46 N=17 P. somniferum_chr2&VV_7 plus
417-  0:	Pso02G15270.0	VIT_07s0005g00940.t01	      0
417-  1:	Pso02G15430.0	VIT_07s0005g01100.t01	      0
417-  2:	Pso02G15440.0	VIT_07s0005g01120.t01	      0
417-  3:	Pso02G15590.0	VIT_07s0005g01280.t01	 4e-174
417-  4:	Pso02G15600.0	VIT_07s0005g01290.t01	      0
417-  5:	Pso02G15620.0	VIT_07s0005g01310.t01	  3e-48
417-  6:	Pso02G15630.0	VIT_07s0005g01330.t01	 7e-136
417-  7:	Pso02G15660.0	VIT_07s0005g01360.t01	  1e-45
417-  8:	Pso02G15670.0	VIT_07s0005g01390.t01	      0
417-  9:	Pso02G15710.0	VIT_07s0005g01420.t01	      0
417- 10:	Pso02G15730.0	VIT_07s0005g01430.t01	      0
417- 11:	Pso02G15740.0	VIT_07s0005g01450.t01	  3e-54
417- 12:	Pso02G15790.0	VIT_07s0005g01480.t01	      0
417- 13:	Pso02G15810.0	VIT_07s0005g01500.t01	 3e-176
417- 14:	Pso02G15880.0	VIT_07s0005g01560.t01	      0
417- 15:	Pso02G15920.0	VIT_07s0005g01600.t01	      0
417- 16:	Pso02G15950.0	VIT_07s0005g01650.t01	      0
## Alignment 418: score=558.0 e_value=8.3e-34 N=12 P. somniferum_chr2&VV_7 plus
418-  0:	Pso02G47000.0	VIT_07s0141g00110.t01	      0
418-  1:	Pso02G47140.0	VIT_07s0141g00330.t01	      0
418-  2:	Pso02G47150.0	VIT_07s0141g00360.t01	      0
418-  3:	Pso02G47160.0	VIT_07s0141g00570.t01	  8e-43
418-  4:	Pso02G47170.0	VIT_07s0141g00580.t01	      0
418-  5:	Pso02G47210.0	VIT_07s0141g00630.t01	  3e-63
418-  6:	Pso02G47250.0	VIT_07s0141g00660.t01	  9e-18
418-  7:	Pso02G47260.0	VIT_07s0141g00680.t01	 4e-125
418-  8:	Pso02G47320.0	VIT_07s0141g00690.t01	  5e-44
418-  9:	Pso02G47420.0	VIT_07s0141g00830.t01	      0
418- 10:	Pso02G47430.0	VIT_07s0141g00850.t01	 3e-142
418- 11:	Pso02G47440.0	VIT_07s0141g00860.t01	  2e-79
## Alignment 419: score=539.0 e_value=2.2e-30 N=12 P. somniferum_chr2&VV_7 plus
419-  0:	Pso02G16470.0	VIT_07s0005g02370.t01	  1e-92
419-  1:	Pso02G16570.0	VIT_07s0005g02430.t01	      0
419-  2:	Pso02G16580.0	VIT_07s0005g02440.t01	      0
419-  3:	Pso02G16590.0	VIT_07s0005g02450.t01	  3e-48
419-  4:	Pso02G16770.0	VIT_07s0005g02480.t01	 1e-142
419-  5:	Pso02G16780.0	VIT_07s0005g02510.t01	  6e-53
419-  6:	Pso02G16930.0	VIT_07s0005g02570.t01	  3e-91
419-  7:	Pso02G16950.0	VIT_07s0005g02580.t01	  2e-86
419-  8:	Pso02G16960.0	VIT_07s0005g02600.t01	  2e-70
419-  9:	Pso02G16970.0	VIT_07s0005g02620.t01	      0
419- 10:	Pso02G16980.0	VIT_07s0005g02640.t01	      0
419- 11:	Pso02G17140.0	VIT_07s0005g02740.t01	      0
## Alignment 420: score=534.0 e_value=1.4e-24 N=11 P. somniferum_chr2&VV_7 plus
420-  0:	Pso02G01950.0	VIT_07s0031g02120.t01	  2e-52
420-  1:	Pso02G01970.0	VIT_07s0031g02130.t01	      0
420-  2:	Pso02G02030.0	VIT_07s0031g02160.t01	      0
420-  3:	Pso02G02050.0	VIT_07s0031g02200.t01	      0
420-  4:	Pso02G02100.0	VIT_07s0031g02220.t01	  1e-57
420-  5:	Pso02G02110.0	VIT_07s0031g02240.t01	      0
420-  6:	Pso02G02130.0	VIT_07s0031g02250.t01	  8e-68
420-  7:	Pso02G02140.0	VIT_07s0031g02260.t01	 3e-166
420-  8:	Pso02G02150.0	VIT_07s0031g02270.t01	      0
420-  9:	Pso02G02160.0	VIT_07s0031g02290.t01	 1e-147
420- 10:	Pso02G02170.0	VIT_07s0031g02300.t01	 1e-165
## Alignment 421: score=420.0 e_value=3.1e-18 N=9 P. somniferum_chr2&VV_7 plus
421-  0:	Pso02G45590.0	VIT_07s0104g00410.t01	 4e-122
421-  1:	Pso02G45600.0	VIT_07s0104g00560.t01	  2e-62
421-  2:	Pso02G45610.0	VIT_07s0104g00590.t01	  2e-22
421-  3:	Pso02G45630.0	VIT_07s0104g00600.t01	      0
421-  4:	Pso02G45640.0	VIT_07s0104g00610.t01	      0
421-  5:	Pso02G45680.0	VIT_07s0104g00670.t01	 8e-121
421-  6:	Pso02G45740.0	VIT_07s0104g00680.t01	      0
421-  7:	Pso02G45780.0	VIT_07s0104g00730.t01	  5e-93
421-  8:	Pso02G45790.0	VIT_07s0104g00740.t01	  2e-08
## Alignment 422: score=390.0 e_value=5e-20 N=9 P. somniferum_chr2&VV_7 plus
422-  0:	Pso02G03830.0	VIT_07s0005g02100.t01	      0
422-  1:	Pso02G03970.0	VIT_07s0005g02290.t01	 2e-100
422-  2:	Pso02G04000.0	VIT_07s0005g02300.t01	      0
422-  3:	Pso02G04180.0	VIT_07s0005g02570.t01	  2e-82
422-  4:	Pso02G04250.0	VIT_07s0005g02590.t01	      0
422-  5:	Pso02G04270.0	VIT_07s0005g02610.t01	      0
422-  6:	Pso02G04280.0	VIT_07s0005g02640.t01	      0
422-  7:	Pso02G04330.0	VIT_07s0005g02650.t01	  4e-84
422-  8:	Pso02G04360.0	VIT_07s0005g02660.t01	      0
## Alignment 423: score=312.0 e_value=1.6e-13 N=7 P. somniferum_chr2&VV_7 plus
423-  0:	Pso02G06380.0	VIT_07s0141g00030.t01	 2e-170
423-  1:	Pso02G06390.0	VIT_07s0141g00140.t01	      0
423-  2:	Pso02G06410.0	VIT_07s0141g00170.t01	  3e-76
423-  3:	Pso02G06460.0	VIT_07s0141g00210.t01	 2e-157
423-  4:	Pso02G06630.0	VIT_07s0141g00270.t01	  2e-79
423-  5:	Pso02G06680.0	VIT_07s0141g00360.t01	      0
423-  6:	Pso02G06700.0	VIT_07s0141g00570.t01	  2e-45
## Alignment 424: score=277.0 e_value=4.9e-09 N=6 P. somniferum_chr2&VV_7 plus
424-  0:	Pso02G10410.0	VIT_07s0031g01850.t01	      0
424-  1:	Pso02G10420.0	VIT_07s0031g01860.t01	      0
424-  2:	Pso02G10510.0	VIT_07s0031g01900.t01	 9e-162
424-  3:	Pso02G10610.0	VIT_07s0031g01970.t01	      0
424-  4:	Pso02G10620.0	VIT_07s0031g02030.t01	  4e-96
424-  5:	Pso02G10630.0	VIT_07s0031g02050.t01	  4e-47
## Alignment 425: score=273.0 e_value=6.8e-11 N=6 P. somniferum_chr2&VV_7 plus
425-  0:	Pso02G45820.0	VIT_07s0104g00200.t01	 2e-138
425-  1:	Pso02G45830.0	VIT_07s0104g00240.t01	  2e-37
425-  2:	Pso02G45850.0	VIT_07s0104g00270.t01	 2e-120
425-  3:	Pso02G45860.0	VIT_07s0104g00280.t01	  7e-17
425-  4:	Pso02G46020.0	VIT_07s0104g00460.t01	      0
425-  5:	Pso02G46080.0	VIT_07s0104g00540.t01	 2e-108
## Alignment 426: score=2322.0 e_value=2.2e-184 N=49 P. somniferum_chr2&VV_7 minus
426-  0:	Pso02G00060.0	VIT_07s0031g00880.t01	 5e-104
426-  1:	Pso02G00080.0	VIT_07s0031g00840.t01	      0
426-  2:	Pso02G00130.0	VIT_07s0031g00800.t01	  4e-21
426-  3:	Pso02G00200.0	VIT_07s0031g00770.t01	  1e-28
426-  4:	Pso02G00230.0	VIT_07s0031g00760.t01	  2e-06
426-  5:	Pso02G00240.0	VIT_07s0031g00740.t01	  3e-76
426-  6:	Pso02G00270.0	VIT_07s0031g00690.t01	      0
426-  7:	Pso02G00300.0	VIT_07s0031g00670.t01	 3e-103
426-  8:	Pso02G00330.0	VIT_07s0031g00640.t01	      0
426-  9:	Pso02G00340.0	VIT_07s0031g00630.t01	 2e-174
426- 10:	Pso02G00350.0	VIT_07s0031g00620.t01	      0
426- 11:	Pso02G00380.0	VIT_07s0031g00610.t01	 8e-126
426- 12:	Pso02G00390.0	VIT_07s0031g00560.t01	      0
426- 13:	Pso02G00410.0	VIT_07s0031g00550.t01	  4e-71
426- 14:	Pso02G00430.0	VIT_07s0031g00540.t01	  7e-45
426- 15:	Pso02G00450.0	VIT_07s0031g00530.t01	 2e-103
426- 16:	Pso02G00460.0	VIT_07s0031g00520.t01	  2e-90
426- 17:	Pso02G00480.0	VIT_07s0031g00480.t01	      0
426- 18:	Pso02G00500.0	VIT_07s0031g00450.t01	  3e-61
426- 19:	Pso02G00510.0	VIT_07s0031g00370.t01	  8e-40
426- 20:	Pso02G00520.0	VIT_07s0031g00340.t01	  3e-31
426- 21:	Pso02G00560.0	VIT_07s0031g00230.t01	      0
426- 22:	Pso02G00570.0	VIT_07s0031g00220.t01	 2e-144
426- 23:	Pso02G00590.0	VIT_07s0031g00210.t01	      0
426- 24:	Pso02G00600.0	VIT_07s0031g00200.t01	 7e-104
426- 25:	Pso02G00610.0	VIT_07s0031g00190.t01	  2e-56
426- 26:	Pso02G00630.0	VIT_07s0031g00160.t01	  6e-56
426- 27:	Pso02G00640.0	VIT_07s0031g00130.t01	      0
426- 28:	Pso02G00680.0	VIT_07s0031g00120.t01	      0
426- 29:	Pso02G00690.0	VIT_07s0031g00100.t01	 1e-172
426- 30:	Pso02G00710.0	VIT_07s0031g00090.t01	      0
426- 31:	Pso02G00720.0	VIT_07s0031g00080.t01	 3e-144
426- 32:	Pso02G00730.0	VIT_07s0031g00060.t01	      0
426- 33:	Pso02G00740.0	VIT_07s0031g00050.t01	 1e-166
426- 34:	Pso02G00770.0	VIT_07s0031g00020.t01	      0
426- 35:	Pso02G00780.0	VIT_07s0129g01120.t01	 6e-121
426- 36:	Pso02G00790.0	VIT_07s0129g01110.t01	      0
426- 37:	Pso02G00810.0	VIT_07s0129g01100.t01	 8e-126
426- 38:	Pso02G00880.0	VIT_07s0129g01090.t01	 3e-100
426- 39:	Pso02G00920.0	VIT_07s0129g01080.t01	 2e-124
426- 40:	Pso02G00930.0	VIT_07s0129g01070.t01	      0
426- 41:	Pso02G00960.0	VIT_07s0129g01050.t01	 1e-118
426- 42:	Pso02G00980.0	VIT_07s0129g01040.t01	      0
426- 43:	Pso02G00990.0	VIT_07s0129g01020.t01	 9e-133
426- 44:	Pso02G01030.0	VIT_07s0129g01000.t01	  1e-50
426- 45:	Pso02G01050.0	VIT_07s0129g00700.t01	  1e-86
426- 46:	Pso02G01080.0	VIT_07s0129g00690.t01	      0
426- 47:	Pso02G01110.0	VIT_07s0129g00670.t01	  3e-58
426- 48:	Pso02G01150.0	VIT_07s0129g00520.t01	 2e-134
## Alignment 427: score=1942.0 e_value=1.1e-159 N=43 P. somniferum_chr2&VV_7 minus
427-  0:	Pso02G43710.0	VIT_07s0005g00890.t01	      0
427-  1:	Pso02G43810.0	VIT_07s0005g00790.t01	  5e-19
427-  2:	Pso02G43830.0	VIT_07s0005g00770.t01	      0
427-  3:	Pso02G43930.0	VIT_07s0005g00700.t01	 2e-159
427-  4:	Pso02G43940.0	VIT_07s0005g00690.t01	 2e-119
427-  5:	Pso02G44010.0	VIT_07s0005g00680.t01	      0
427-  6:	Pso02G44020.0	VIT_07s0005g00670.t01	  9e-50
427-  7:	Pso02G44090.0	VIT_07s0005g00650.t01	 1e-121
427-  8:	Pso02G44160.0	VIT_07s0005g00590.t01	      0
427-  9:	Pso02G44170.0	VIT_07s0005g00560.t01	  3e-64
427- 10:	Pso02G44180.0	VIT_07s0005g00490.t01	      0
427- 11:	Pso02G44190.0	VIT_07s0005g00470.t01	 2e-173
427- 12:	Pso02G44200.0	VIT_07s0005g00460.t01	  1e-36
427- 13:	Pso02G44250.0	VIT_07s0005g00450.t01	  4e-65
427- 14:	Pso02G44300.0	VIT_07s0005g00420.t01	 1e-106
427- 15:	Pso02G44370.0	VIT_07s0005g00290.t01	  1e-77
427- 16:	Pso02G44420.0	VIT_07s0005g00270.t01	  1e-88
427- 17:	Pso02G44490.0	VIT_07s0005g00260.t01	      0
427- 18:	Pso02G44500.0	VIT_07s0005g00220.t01	 3e-137
427- 19:	Pso02G44530.0	VIT_07s0005g00210.t01	 2e-125
427- 20:	Pso02G44550.0	VIT_07s0005g00200.t01	      0
427- 21:	Pso02G44580.0	VIT_07s0005g00170.t01	 1e-114
427- 22:	Pso02G44600.0	VIT_07s0005g00150.t01	      0
427- 23:	Pso02G44690.0	VIT_07s0005g00100.t01	      0
427- 24:	Pso02G44720.0	VIT_07s0005g00040.t01	 6e-125
427- 25:	Pso02G44750.0	VIT_07s0104g01800.t01	 4e-119
427- 26:	Pso02G44870.0	VIT_07s0104g01700.t01	  2e-27
427- 27:	Pso02G44900.0	VIT_07s0104g01600.t01	      0
427- 28:	Pso02G44950.0	VIT_07s0104g01400.t01	  8e-44
427- 29:	Pso02G44960.0	VIT_07s0104g01390.t01	  3e-53
427- 30:	Pso02G45180.0	VIT_07s0104g01340.t01	  2e-96
427- 31:	Pso02G45210.0	VIT_07s0104g01290.t01	      0
427- 32:	Pso02G45220.0	VIT_07s0104g01280.t01	      0
427- 33:	Pso02G45310.0	VIT_07s0104g01220.t01	  9e-57
427- 34:	Pso02G45350.0	VIT_07s0104g01150.t01	 5e-168
427- 35:	Pso02G45360.0	VIT_07s0104g01120.t01	 2e-174
427- 36:	Pso02G45420.0	VIT_07s0104g00950.t01	 5e-177
427- 37:	Pso02G45430.0	VIT_07s0104g00930.t01	      0
427- 38:	Pso02G45470.0	VIT_07s0104g00890.t01	      0
427- 39:	Pso02G45530.0	VIT_07s0104g00850.t01	 4e-160
427- 40:	Pso02G45550.0	VIT_07s0104g00840.t01	      0
427- 41:	Pso02G45560.0	VIT_07s0104g00830.t01	      0
427- 42:	Pso02G45570.0	VIT_07s0104g00790.t01	      0
## Alignment 428: score=1123.0 e_value=3.6e-75 N=24 P. somniferum_chr2&VV_7 minus
428-  0:	Pso02G08610.0	VIT_07s0031g01810.t01	      0
428-  1:	Pso02G08620.0	VIT_07s0031g01790.t01	      0
428-  2:	Pso02G08710.0	VIT_07s0031g01760.t01	 6e-125
428-  3:	Pso02G08750.0	VIT_07s0031g01700.t01	 9e-171
428-  4:	Pso02G08810.0	VIT_07s0031g01640.t01	      0
428-  5:	Pso02G08820.0	VIT_07s0031g01630.t01	  1e-33
428-  6:	Pso02G08830.0	VIT_07s0031g01620.t01	      0
428-  7:	Pso02G08860.0	VIT_07s0031g01600.t01	  2e-95
428-  8:	Pso02G08930.0	VIT_07s0031g01530.t01	  9e-57
428-  9:	Pso02G08970.0	VIT_07s0031g01510.t01	  1e-70
428- 10:	Pso02G08990.0	VIT_07s0031g01500.t01	  2e-62
428- 11:	Pso02G09020.0	VIT_07s0031g01460.t01	  5e-65
428- 12:	Pso02G09100.0	VIT_07s0031g01330.t01	 5e-121
428- 13:	Pso02G09110.0	VIT_07s0031g01320.t01	 2e-165
428- 14:	Pso02G09150.0	VIT_07s0031g01280.t01	      0
428- 15:	Pso02G09170.0	VIT_07s0031g01270.t01	  2e-33
428- 16:	Pso02G09190.0	VIT_07s0031g01210.t01	 6e-156
428- 17:	Pso02G09200.0	VIT_07s0031g01180.t01	      0
428- 18:	Pso02G09230.0	VIT_07s0031g01170.t01	      0
428- 19:	Pso02G09260.0	VIT_07s0031g01160.t01	  5e-80
428- 20:	Pso02G09290.0	VIT_07s0031g01140.t01	 1e-130
428- 21:	Pso02G09330.0	VIT_07s0031g00990.t01	 3e-161
428- 22:	Pso02G09340.0	VIT_07s0031g00950.t01	 1e-126
428- 23:	Pso02G09350.0	VIT_07s0031g00940.t01	      0
## Alignment 429: score=1067.0 e_value=3.8e-73 N=24 P. somniferum_chr2&VV_7 minus
429-  0:	Pso02G50280.0	VIT_07s0005g00420.t01	  4e-48
429-  1:	Pso02G50330.0	VIT_07s0005g00340.t01	 3e-147
429-  2:	Pso02G50370.0	VIT_07s0005g00280.t01	 2e-157
429-  3:	Pso02G50400.0	VIT_07s0005g00260.t01	      0
429-  4:	Pso02G50410.0	VIT_07s0005g00250.t01	  2e-68
429-  5:	Pso02G50430.0	VIT_07s0005g00240.t01	 6e-180
429-  6:	Pso02G50460.0	VIT_07s0005g00230.t01	  5e-59
429-  7:	Pso02G50480.0	VIT_07s0005g00190.t01	  3e-06
429-  8:	Pso02G50580.0	VIT_07s0104g01780.t01	      0
429-  9:	Pso02G50620.0	VIT_07s0104g01760.t01	  3e-39
429- 10:	Pso02G50650.0	VIT_07s0104g01600.t01	      0
429- 11:	Pso02G50700.0	VIT_07s0104g01480.t01	      0
429- 12:	Pso02G50710.0	VIT_07s0104g01470.t01	      0
429- 13:	Pso02G50720.0	VIT_07s0104g01460.t01	 5e-137
429- 14:	Pso02G50730.0	VIT_07s0104g01440.t01	      0
429- 15:	Pso02G50750.0	VIT_07s0104g01430.t01	  2e-30
429- 16:	Pso02G50800.0	VIT_07s0104g01410.t01	 8e-156
429- 17:	Pso02G50890.0	VIT_07s0104g01370.t01	 5e-137
429- 18:	Pso02G51070.0	VIT_07s0104g01330.t01	  7e-42
429- 19:	Pso02G51220.0	VIT_07s0104g01320.t01	      0
429- 20:	Pso02G51280.0	VIT_07s0104g01290.t01	      0
429- 21:	Pso02G51320.0	VIT_07s0104g01280.t01	      0
429- 22:	Pso02G51400.0	VIT_07s0104g01270.t01	  2e-69
429- 23:	Pso02G51430.0	VIT_07s0104g01240.t01	      0
## Alignment 430: score=1057.0 e_value=6.4e-70 N=23 P. somniferum_chr2&VV_7 minus
430-  0:	Pso02G45810.0	VIT_07s0104g00300.t01	      0
430-  1:	Pso02G45850.0	VIT_07s0104g00270.t01	 2e-120
430-  2:	Pso02G45900.0	VIT_07s0104g00190.t01	  1e-32
430-  3:	Pso02G45960.0	VIT_07s0104g00120.t01	      0
430-  4:	Pso02G45970.0	VIT_07s0104g00100.t01	 4e-152
430-  5:	Pso02G46100.0	VIT_07s0104g00020.t01	      0
430-  6:	Pso02G46170.0	VIT_07s0151g01110.t01	 3e-111
430-  7:	Pso02G46180.0	VIT_07s0151g01080.t01	  1e-53
430-  8:	Pso02G46220.0	VIT_07s0151g01040.t01	      0
430-  9:	Pso02G46230.0	VIT_07s0151g01030.t01	 3e-118
430- 10:	Pso02G46240.0	VIT_07s0151g00930.t01	 7e-154
430- 11:	Pso02G46250.0	VIT_07s0151g00910.t01	  3e-88
430- 12:	Pso02G46320.0	VIT_07s0151g00900.t01	  1e-80
430- 13:	Pso02G46390.0	VIT_07s0151g00840.t01	  7e-93
430- 14:	Pso02G46410.0	VIT_07s0151g00830.t01	  6e-51
430- 15:	Pso02G46520.0	VIT_07s0151g00800.t01	  3e-65
430- 16:	Pso02G46530.0	VIT_07s0151g00790.t01	 4e-118
430- 17:	Pso02G46540.0	VIT_07s0151g00700.t01	  1e-38
430- 18:	Pso02G46570.0	VIT_07s0151g00670.t01	  2e-07
430- 19:	Pso02G46590.0	VIT_07s0151g00640.t01	 2e-124
430- 20:	Pso02G46610.0	VIT_07s0151g00590.t01	      0
430- 21:	Pso02G46690.0	VIT_07s0151g00500.t01	      0
430- 22:	Pso02G46770.0	VIT_07s0151g00280.t01	 6e-124
## Alignment 431: score=986.0 e_value=4.7e-63 N=21 P. somniferum_chr2&VV_7 minus
431-  0:	Pso02G04010.0	VIT_07s0005g02760.t01	  2e-17
431-  1:	Pso02G04040.0	VIT_07s0005g02750.t01	      0
431-  2:	Pso02G04080.0	VIT_07s0005g02730.t01	  5e-33
431-  3:	Pso02G04140.0	VIT_07s0005g02710.t01	      0
431-  4:	Pso02G04150.0	VIT_07s0005g02700.t01	 4e-147
431-  5:	Pso02G04330.0	VIT_07s0005g02650.t01	  4e-84
431-  6:	Pso02G04440.0	VIT_07s0005g02560.t01	  2e-87
431-  7:	Pso02G04480.0	VIT_07s0005g02550.t01	  3e-52
431-  8:	Pso02G04490.0	VIT_07s0005g02540.t01	      0
431-  9:	Pso02G04500.0	VIT_07s0005g02520.t01	  2e-52
431- 10:	Pso02G04510.0	VIT_07s0005g02500.t01	 2e-157
431- 11:	Pso02G04520.0	VIT_07s0005g02490.t01	      0
431- 12:	Pso02G04580.0	VIT_07s0005g02480.t01	 6e-121
431- 13:	Pso02G04600.0	VIT_07s0005g02450.t01	  9e-61
431- 14:	Pso02G04650.0	VIT_07s0005g02420.t01	 3e-136
431- 15:	Pso02G04680.0	VIT_07s0005g02410.t01	 2e-110
431- 16:	Pso02G04690.0	VIT_07s0005g02400.t01	  1e-86
431- 17:	Pso02G04700.0	VIT_07s0005g02390.t01	      0
431- 18:	Pso02G04730.0	VIT_07s0005g02370.t01	  3e-93
431- 19:	Pso02G04780.0	VIT_07s0005g02360.t01	 6e-112
431- 20:	Pso02G04790.0	VIT_07s0005g02310.t01	 8e-132
## Alignment 432: score=723.0 e_value=3.6e-45 N=16 P. somniferum_chr2&VV_7 minus
432-  0:	Pso02G04960.0	VIT_07s0151g01010.t01	      0
432-  1:	Pso02G05000.0	VIT_07s0151g00960.t01	 7e-175
432-  2:	Pso02G05110.0	VIT_07s0151g00870.t01	      0
432-  3:	Pso02G05150.0	VIT_07s0151g00840.t01	  3e-91
432-  4:	Pso02G05310.0	VIT_07s0151g00830.t01	  3e-44
432-  5:	Pso02G05400.0	VIT_07s0151g00740.t01	  5e-38
432-  6:	Pso02G05410.0	VIT_07s0151g00700.t01	  5e-60
432-  7:	Pso02G05420.0	VIT_07s0151g00690.t01	 4e-125
432-  8:	Pso02G05430.0	VIT_07s0151g00660.t01	  6e-91
432-  9:	Pso02G05440.0	VIT_07s0151g00630.t01	 1e-119
432- 10:	Pso02G05480.0	VIT_07s0151g00550.t01	 1e-109
432- 11:	Pso02G05520.0	VIT_07s0151g00500.t01	      0
432- 12:	Pso02G05600.0	VIT_07s0151g00340.t01	      0
432- 13:	Pso02G05640.0	VIT_07s0151g00300.t01	 2e-164
432- 14:	Pso02G05710.0	VIT_07s0151g00290.t01	      0
432- 15:	Pso02G05730.0	VIT_07s0151g00110.t01	  5e-27
## Alignment 433: score=383.0 e_value=1.4e-14 N=8 P. somniferum_chr2&VV_7 minus
433-  0:	Pso02G46780.0	VIT_07s0141g00310.t01	 1e-138
433-  1:	Pso02G46790.0	VIT_07s0141g00290.t01	  1e-85
433-  2:	Pso02G46800.0	VIT_07s0141g00270.t01	  3e-78
433-  3:	Pso02G46860.0	VIT_07s0141g00240.t01	 1e-162
433-  4:	Pso02G46900.0	VIT_07s0141g00210.t01	 1e-156
433-  5:	Pso02G46940.0	VIT_07s0141g00170.t01	  1e-30
433-  6:	Pso02G46970.0	VIT_07s0141g00140.t01	 5e-179
433-  7:	Pso02G47020.0	VIT_07s0141g00030.t01	 1e-167
## Alignment 434: score=310.0 e_value=2.1e-17 N=7 P. somniferum_chr2&VV_7 minus
434-  0:	Pso02G12870.0	VIT_07s0005g04560.t01	  1e-54
434-  1:	Pso02G12940.0	VIT_07s0005g04420.t01	      0
434-  2:	Pso02G12960.0	VIT_07s0005g04410.t01	      0
434-  3:	Pso02G12970.0	VIT_07s0005g04400.t01	  1e-87
434-  4:	Pso02G13210.0	VIT_07s0005g04390.t01	      0
434-  5:	Pso02G13220.0	VIT_07s0005g04380.t01	  9e-63
434-  6:	Pso02G13280.0	VIT_07s0005g04360.t01	      0
## Alignment 435: score=277.0 e_value=1.3e-09 N=6 P. somniferum_chr2&VV_7 minus
435-  0:	Pso02G03560.0	VIT_07s0005g02240.t01	  5e-69
435-  1:	Pso02G03580.0	VIT_07s0005g02230.t01	      0
435-  2:	Pso02G03630.0	VIT_07s0005g02200.t01	  3e-63
435-  3:	Pso02G03780.0	VIT_07s0005g02110.t01	 6e-170
435-  4:	Pso02G03830.0	VIT_07s0005g02100.t01	      0
435-  5:	Pso02G03840.0	VIT_07s0005g02090.t01	      0
## Alignment 436: score=272.0 e_value=1.7e-08 N=6 P. somniferum_chr2&VV_7 minus
436-  0:	Pso02G52320.0	VIT_07s0104g00960.t01	  3e-72
436-  1:	Pso02G52400.0	VIT_07s0104g00930.t01	      0
436-  2:	Pso02G52430.0	VIT_07s0104g00910.t01	 3e-148
436-  3:	Pso02G52480.0	VIT_07s0104g00860.t01	      0
436-  4:	Pso02G52540.0	VIT_07s0104g00830.t01	      0
436-  5:	Pso02G52640.0	VIT_07s0104g00710.t01	  3e-94
## Alignment 437: score=266.0 e_value=5e-09 N=6 P. somniferum_chr2&VV_7 minus
437-  0:	Pso02G13450.0	VIT_07s0005g05010.t01	 9e-107
437-  1:	Pso02G13500.0	VIT_07s0005g04920.t01	  4e-42
437-  2:	Pso02G13730.0	VIT_07s0005g04800.t01	      0
437-  3:	Pso02G13740.0	VIT_07s0005g04790.t01	      0
437-  4:	Pso02G13790.0	VIT_07s0005g04760.t01	 3e-178
437-  5:	Pso02G13800.0	VIT_07s0005g04710.t01	      0
## Alignment 438: score=1405.0 e_value=2.2e-114 N=33 P. somniferum_chr2&VV_9 plus
438-  0:	Pso02G33630.0	VIT_09s0002g02690.t01	 2e-179
438-  1:	Pso02G33640.0	VIT_09s0002g02700.t01	  9e-88
438-  2:	Pso02G33750.0	VIT_09s0002g02750.t01	  1e-72
438-  3:	Pso02G33870.0	VIT_09s0002g02930.t01	 1e-125
438-  4:	Pso02G33880.0	VIT_09s0002g02940.t01	 8e-106
438-  5:	Pso02G33910.0	VIT_09s0002g03140.t01	      0
438-  6:	Pso02G33920.0	VIT_09s0002g03170.t01	      0
438-  7:	Pso02G34080.0	VIT_09s0002g03200.t01	      0
438-  8:	Pso02G34090.0	VIT_09s0002g03220.t01	 3e-103
438-  9:	Pso02G34180.0	VIT_09s0002g03240.t01	  9e-21
438- 10:	Pso02G34340.0	VIT_09s0002g03250.t01	  1e-77
438- 11:	Pso02G34410.0	VIT_09s0002g03340.t01	  7e-29
438- 12:	Pso02G34450.0	VIT_09s0002g03350.t01	  3e-42
438- 13:	Pso02G34500.0	VIT_09s0002g03360.t01	 8e-165
438- 14:	Pso02G34550.0	VIT_09s0002g03380.t01	      0
438- 15:	Pso02G34730.0	VIT_09s0002g03390.t01	      0
438- 16:	Pso02G34970.0	VIT_09s0002g03410.t01	  3e-83
438- 17:	Pso02G34980.0	VIT_09s0002g03420.t01	  3e-45
438- 18:	Pso02G35000.0	VIT_09s0002g03450.t01	 9e-176
438- 19:	Pso02G35050.0	VIT_09s0002g03470.t01	 3e-122
438- 20:	Pso02G35150.0	VIT_09s0002g03520.t01	  1e-77
438- 21:	Pso02G35310.0	VIT_09s0002g03550.t01	      0
438- 22:	Pso02G35370.0	VIT_09s0002g03620.t01	      0
438- 23:	Pso02G35580.0	VIT_09s0002g03690.t01	  2e-61
438- 24:	Pso02G35700.0	VIT_09s0002g03710.t01	  3e-89
438- 25:	Pso02G35730.0	VIT_09s0002g03720.t01	  8e-29
438- 26:	Pso02G35750.0	VIT_09s0002g03750.t01	 7e-121
438- 27:	Pso02G35840.0	VIT_09s0002g03890.t01	  1e-42
438- 28:	Pso02G35940.0	VIT_09s0002g03940.t01	  2e-62
438- 29:	Pso02G35980.0	VIT_09s0002g03950.t01	      0
438- 30:	Pso02G36010.0	VIT_09s0002g03990.t01	      0
438- 31:	Pso02G36020.0	VIT_09s0002g04000.t01	      0
438- 32:	Pso02G36080.0	VIT_09s0002g04040.t01	 2e-177
## Alignment 439: score=759.0 e_value=6.7e-52 N=18 P. somniferum_chr2&VV_9 plus
439-  0:	Pso02G37500.0	VIT_09s0002g05800.t01	      0
439-  1:	Pso02G37690.0	VIT_09s0002g06070.t01	  3e-28
439-  2:	Pso02G37730.0	VIT_09s0002g06110.t01	  2e-40
439-  3:	Pso02G37760.0	VIT_09s0002g06290.t01	  4e-70
439-  4:	Pso02G37770.0	VIT_09s0002g06380.t01	 4e-176
439-  5:	Pso02G37780.0	VIT_09s0002g06400.t01	  1e-12
439-  6:	Pso02G37800.0	VIT_09s0002g06460.t01	  4e-71
439-  7:	Pso02G37850.0	VIT_09s0002g06520.t01	  8e-50
439-  8:	Pso02G37870.0	VIT_09s0002g06530.t01	 3e-146
439-  9:	Pso02G38000.0	VIT_09s0002g06770.t01	  8e-14
439- 10:	Pso02G38060.0	VIT_09s0002g06780.t01	  2e-31
439- 11:	Pso02G38070.0	VIT_09s0002g06800.t01	  2e-16
439- 12:	Pso02G38080.0	VIT_09s0002g06830.t01	      0
439- 13:	Pso02G38100.0	VIT_09s0002g06880.t01	      0
439- 14:	Pso02G38130.0	VIT_09s0002g06970.t01	 5e-172
439- 15:	Pso02G38210.0	VIT_09s0002g07020.t01	      0
439- 16:	Pso02G38440.0	VIT_09s0002g07090.t01	  2e-33
439- 17:	Pso02G38570.0	VIT_09s0002g07300.t01	      0
## Alignment 440: score=718.0 e_value=1.1e-41 N=16 P. somniferum_chr2&VV_9 plus
440-  0:	Pso02G70440.0	VIT_09s0002g00910.t01	      0
440-  1:	Pso02G70490.0	VIT_09s0002g00920.t01	      0
440-  2:	Pso02G70510.0	VIT_09s0002g00940.t01	  4e-81
440-  3:	Pso02G70520.0	VIT_09s0002g00960.t01	      0
440-  4:	Pso02G70720.0	VIT_09s0002g00980.t01	 3e-168
440-  5:	Pso02G70780.0	VIT_09s0002g00990.t01	 5e-166
440-  6:	Pso02G70810.0	VIT_09s0002g01000.t01	  1e-40
440-  7:	Pso02G70850.0	VIT_09s0002g01030.t01	      0
440-  8:	Pso02G70870.0	VIT_09s0002g01050.t01	  3e-29
440-  9:	Pso02G70910.0	VIT_09s0002g01080.t01	      0
440- 10:	Pso02G70930.0	VIT_09s0002g01090.t01	      0
440- 11:	Pso02G70980.0	VIT_09s0002g01110.t01	 3e-168
440- 12:	Pso02G71020.0	VIT_09s0002g01150.t01	      0
440- 13:	Pso02G71030.0	VIT_09s0002g01160.t01	  3e-90
440- 14:	Pso02G71190.0	VIT_09s0002g01170.t01	  1e-96
440- 15:	Pso02G71400.0	VIT_09s0002g01180.t01	 1e-144
## Alignment 441: score=643.0 e_value=3.1e-39 N=15 P. somniferum_chr2&VV_9 plus
441-  0:	Pso02G21140.0	VIT_09s0002g00150.t01	      0
441-  1:	Pso02G21150.0	VIT_09s0002g00220.t01	  1e-74
441-  2:	Pso02G21240.0	VIT_09s0002g00280.t01	 1e-128
441-  3:	Pso02G21290.0	VIT_09s0002g00320.t01	      0
441-  4:	Pso02G21410.0	VIT_09s0002g00330.t01	      0
441-  5:	Pso02G21480.0	VIT_09s0002g00350.t01	 1e-167
441-  6:	Pso02G21670.0	VIT_09s0002g00360.t01	 4e-164
441-  7:	Pso02G21680.0	VIT_09s0002g00370.t01	  3e-10
441-  8:	Pso02G21690.0	VIT_09s0002g00380.t01	      0
441-  9:	Pso02G21770.0	VIT_09s0002g00390.t01	  3e-47
441- 10:	Pso02G21880.0	VIT_09s0002g00420.t01	  1e-20
441- 11:	Pso02G21980.0	VIT_09s0002g00430.t01	      0
441- 12:	Pso02G22020.0	VIT_09s0002g00470.t01	 2e-135
441- 13:	Pso02G22060.0	VIT_09s0002g00590.t01	      0
441- 14:	Pso02G22250.0	VIT_09s0002g00650.t01	  5e-29
## Alignment 442: score=367.0 e_value=2.2e-15 N=8 P. somniferum_chr2&VV_9 plus
442-  0:	Pso02G62770.0	VIT_09s0002g02070.t01	 7e-128
442-  1:	Pso02G62800.0	VIT_09s0002g02080.t01	      0
442-  2:	Pso02G62820.0	VIT_09s0002g02110.t01	  7e-77
442-  3:	Pso02G62830.0	VIT_09s0002g02120.t01	      0
442-  4:	Pso02G62910.0	VIT_09s0002g02140.t01	      0
442-  5:	Pso02G62940.0	VIT_09s0002g02150.t01	      0
442-  6:	Pso02G63150.0	VIT_09s0002g02210.t01	      0
442-  7:	Pso02G63160.0	VIT_09s0002g02220.t01	      0
## Alignment 443: score=363.0 e_value=2.9e-13 N=8 P. somniferum_chr2&VV_9 plus
443-  0:	Pso02G69260.0	VIT_09s0002g00670.t01	  4e-29
443-  1:	Pso02G69290.0	VIT_09s0002g00690.t01	  4e-57
443-  2:	Pso02G69400.0	VIT_09s0002g00700.t01	  5e-28
443-  3:	Pso02G69510.0	VIT_09s0002g00740.t01	      0
443-  4:	Pso02G69640.0	VIT_09s0002g00790.t01	      0
443-  5:	Pso02G69660.0	VIT_09s0002g00810.t01	      0
443-  6:	Pso02G69690.0	VIT_09s0002g00830.t01	      0
443-  7:	Pso02G69700.0	VIT_09s0002g00840.t01	      0
## Alignment 444: score=359.0 e_value=2.9e-17 N=8 P. somniferum_chr2&VV_9 plus
444-  0:	Pso02G55790.0	VIT_09s0002g04210.t01	 1e-143
444-  1:	Pso02G55840.0	VIT_09s0002g04440.t01	  4e-53
444-  2:	Pso02G55870.0	VIT_09s0002g04450.t01	      0
444-  3:	Pso02G55940.0	VIT_09s0002g04460.t01	  1e-91
444-  4:	Pso02G55970.0	VIT_09s0002g04510.t01	  1e-22
444-  5:	Pso02G55980.0	VIT_09s0002g04520.t01	  1e-09
444-  6:	Pso02G56010.0	VIT_09s0002g04590.t01	 1e-166
444-  7:	Pso02G56050.0	VIT_09s0002g04620.t01	  3e-12
## Alignment 445: score=321.0 e_value=1.2e-11 N=7 P. somniferum_chr2&VV_9 plus
445-  0:	Pso02G56160.0	VIT_09s0002g04250.t01	      0
445-  1:	Pso02G56340.0	VIT_09s0002g04280.t01	  4e-53
445-  2:	Pso02G56370.0	VIT_09s0002g04290.t01	 1e-151
445-  3:	Pso02G56390.0	VIT_09s0002g04310.t01	      0
445-  4:	Pso02G56440.0	VIT_09s0002g04340.t01	      0
445-  5:	Pso02G56480.0	VIT_09s0002g04360.t01	  3e-48
445-  6:	Pso02G56510.0	VIT_09s0002g04380.t01	 1e-147
## Alignment 446: score=1506.0 e_value=1.5e-128 N=36 P. somniferum_chr2&VV_9 minus
446-  0:	Pso02G57020.0	VIT_09s0002g04080.t01	 5e-105
446-  1:	Pso02G57230.0	VIT_09s0002g04040.t01	 6e-179
446-  2:	Pso02G57240.0	VIT_09s0002g04010.t01	  4e-64
446-  3:	Pso02G57340.0	VIT_09s0002g04000.t01	      0
446-  4:	Pso02G57350.0	VIT_09s0002g03990.t01	      0
446-  5:	Pso02G57460.0	VIT_09s0002g03950.t01	      0
446-  6:	Pso02G57510.0	VIT_09s0002g03940.t01	  4e-66
446-  7:	Pso02G57600.0	VIT_09s0002g03890.t01	  2e-49
446-  8:	Pso02G57660.0	VIT_09s0002g03750.t01	 4e-121
446-  9:	Pso02G57730.0	VIT_09s0002g03710.t01	  5e-90
446- 10:	Pso02G57950.0	VIT_09s0002g03660.t01	  7e-85
446- 11:	Pso02G58070.0	VIT_09s0002g03650.t01	 4e-106
446- 12:	Pso02G58140.0	VIT_09s0002g03620.t01	      0
446- 13:	Pso02G58260.0	VIT_09s0002g03530.t01	  5e-82
446- 14:	Pso02G58270.0	VIT_09s0002g03520.t01	  1e-78
446- 15:	Pso02G58370.0	VIT_09s0002g03470.t01	 1e-125
446- 16:	Pso02G58450.0	VIT_09s0002g03450.t01	      0
446- 17:	Pso02G58470.0	VIT_09s0002g03440.t01	      0
446- 18:	Pso02G58480.0	VIT_09s0002g03420.t01	  6e-46
446- 19:	Pso02G58490.0	VIT_09s0002g03410.t01	  2e-81
446- 20:	Pso02G58730.0	VIT_09s0002g03390.t01	      0
446- 21:	Pso02G58920.0	VIT_09s0002g03380.t01	      0
446- 22:	Pso02G58990.0	VIT_09s0002g03360.t01	 1e-164
446- 23:	Pso02G59040.0	VIT_09s0002g03350.t01	  4e-24
446- 24:	Pso02G59090.0	VIT_09s0002g03340.t01	  5e-30
446- 25:	Pso02G59340.0	VIT_09s0002g03250.t01	  1e-77
446- 26:	Pso02G59440.0	VIT_09s0002g03240.t01	  5e-33
446- 27:	Pso02G59500.0	VIT_09s0002g03220.t01	 5e-103
446- 28:	Pso02G59590.0	VIT_09s0002g03200.t01	      0
446- 29:	Pso02G59710.0	VIT_09s0002g03170.t01	 3e-179
446- 30:	Pso02G59720.0	VIT_09s0002g03050.t01	  6e-36
446- 31:	Pso02G59760.0	VIT_09s0002g02940.t01	 3e-171
446- 32:	Pso02G59780.0	VIT_09s0002g02930.t01	 4e-125
446- 33:	Pso02G60020.0	VIT_09s0002g02700.t01	  4e-92
446- 34:	Pso02G60030.0	VIT_09s0002g02690.t01	 2e-179
446- 35:	Pso02G60060.0	VIT_09s0002g02680.t01	 1e-111
## Alignment 447: score=801.0 e_value=2.8e-47 N=18 P. somniferum_chr2&VV_9 minus
447-  0:	Pso02G30050.0	VIT_09s0002g02330.t01	 2e-157
447-  1:	Pso02G30290.0	VIT_09s0002g02320.t01	      0
447-  2:	Pso02G30320.0	VIT_09s0002g02300.t01	 1e-140
447-  3:	Pso02G30460.0	VIT_09s0002g02290.t01	      0
447-  4:	Pso02G30530.0	VIT_09s0002g02280.t01	  2e-16
447-  5:	Pso02G30570.0	VIT_09s0002g02270.t01	  6e-42
447-  6:	Pso02G30650.0	VIT_09s0002g02240.t01	      0
447-  7:	Pso02G30720.0	VIT_09s0002g02230.t01	  7e-68
447-  8:	Pso02G30860.0	VIT_09s0002g02220.t01	      0
447-  9:	Pso02G30870.0	VIT_09s0002g02210.t01	      0
447- 10:	Pso02G30920.0	VIT_09s0002g02200.t01	      0
447- 11:	Pso02G31040.0	VIT_09s0002g02150.t01	      0
447- 12:	Pso02G31070.0	VIT_09s0002g02140.t01	      0
447- 13:	Pso02G31080.0	VIT_09s0002g02130.t01	  3e-87
447- 14:	Pso02G31120.0	VIT_09s0002g02120.t01	      0
447- 15:	Pso02G31150.0	VIT_09s0002g02110.t01	  7e-76
447- 16:	Pso02G31170.0	VIT_09s0002g02080.t01	      0
447- 17:	Pso02G31200.0	VIT_09s0002g02070.t01	 1e-127
## Alignment 448: score=631.0 e_value=4.9e-42 N=15 P. somniferum_chr2&VV_9 minus
448-  0:	Pso02G22480.0	VIT_09s0002g01310.t01	  8e-52
448-  1:	Pso02G22720.0	VIT_09s0002g01180.t01	  1e-89
448-  2:	Pso02G22910.0	VIT_09s0002g01170.t01	  2e-95
448-  3:	Pso02G23170.0	VIT_09s0002g01160.t01	  5e-88
448-  4:	Pso02G23180.0	VIT_09s0002g01150.t01	      0
448-  5:	Pso02G23250.0	VIT_09s0002g01110.t01	 6e-168
448-  6:	Pso02G23300.0	VIT_09s0002g01090.t01	 7e-147
448-  7:	Pso02G23310.0	VIT_09s0002g01080.t01	      0
448-  8:	Pso02G23350.0	VIT_09s0002g01060.t01	  2e-14
448-  9:	Pso02G23380.0	VIT_09s0002g01050.t01	  4e-31
448- 10:	Pso02G23390.0	VIT_09s0002g01030.t01	      0
448- 11:	Pso02G23450.0	VIT_09s0002g01000.t01	  3e-40
448- 12:	Pso02G23470.0	VIT_09s0002g00990.t01	      0
448- 13:	Pso02G23570.0	VIT_09s0002g00980.t01	 2e-165
448- 14:	Pso02G23800.0	VIT_09s0002g00830.t01	      0
## Alignment 449: score=504.0 e_value=3e-28 N=12 P. somniferum_chr2&VV_9 minus
449-  0:	Pso02G54680.0	VIT_09s0002g07300.t01	      0
449-  1:	Pso02G54690.0	VIT_09s0002g07130.t01	  2e-82
449-  2:	Pso02G54790.0	VIT_09s0002g07090.t01	  2e-34
449-  3:	Pso02G54860.0	VIT_09s0002g07020.t01	      0
449-  4:	Pso02G54960.0	VIT_09s0002g06980.t01	 7e-138
449-  5:	Pso02G54990.0	VIT_09s0002g06880.t01	 6e-175
449-  6:	Pso02G55010.0	VIT_09s0002g06830.t01	      0
449-  7:	Pso02G55020.0	VIT_09s0002g06800.t01	  6e-16
449-  8:	Pso02G55050.0	VIT_09s0002g06770.t01	  6e-22
449-  9:	Pso02G55200.0	VIT_09s0002g06520.t01	  7e-50
449- 10:	Pso02G55230.0	VIT_09s0002g06460.t01	  4e-71
449- 11:	Pso02G55410.0	VIT_09s0002g06290.t01	  1e-70
## Alignment 450: score=432.0 e_value=5.1e-22 N=10 P. somniferum_chr2&VV_9 minus
450-  0:	Pso02G67360.0	VIT_09s0002g01600.t01	 2e-134
450-  1:	Pso02G67370.0	VIT_09s0002g01590.t01	  2e-58
450-  2:	Pso02G67440.0	VIT_09s0002g01560.t01	 2e-155
450-  3:	Pso02G67450.0	VIT_09s0002g01550.t01	      0
450-  4:	Pso02G67630.0	VIT_09s0002g01530.t01	      0
450-  5:	Pso02G67740.0	VIT_09s0002g01520.t01	  4e-41
450-  6:	Pso02G67950.0	VIT_09s0002g01500.t01	  8e-29
450-  7:	Pso02G68070.0	VIT_09s0002g01460.t01	 2e-156
450-  8:	Pso02G68090.0	VIT_09s0002g01450.t01	 6e-120
450-  9:	Pso02G68130.0	VIT_09s0002g01440.t01	  3e-39
## Alignment 451: score=306.0 e_value=1.7e-11 N=7 P. somniferum_chr2&VV_9 minus
451-  0:	Pso02G25750.0	VIT_09s0002g01590.t01	  7e-57
451-  1:	Pso02G25820.0	VIT_09s0002g01560.t01	 6e-146
451-  2:	Pso02G25840.0	VIT_09s0002g01550.t01	      0
451-  3:	Pso02G25940.0	VIT_09s0002g01540.t01	      0
451-  4:	Pso02G25950.0	VIT_09s0002g01530.t01	      0
451-  5:	Pso02G26120.0	VIT_09s0002g01520.t01	  1e-44
451-  6:	Pso02G26250.0	VIT_09s0002g01460.t01	  3e-29
## Alignment 452: score=304.0 e_value=1e-10 N=7 P. somniferum_chr2&VV_9 minus
452-  0:	Pso02G24580.0	VIT_09s0002g00840.t01	      0
452-  1:	Pso02G24610.0	VIT_09s0002g00830.t01	      0
452-  2:	Pso02G24640.0	VIT_09s0002g00810.t01	      0
452-  3:	Pso02G24680.0	VIT_09s0002g00790.t01	      0
452-  4:	Pso02G24910.0	VIT_09s0002g00740.t01	      0
452-  5:	Pso02G24990.0	VIT_09s0002g00700.t01	  5e-22
452-  6:	Pso02G25100.0	VIT_09s0002g00690.t01	  3e-59
## Alignment 453: score=290.0 e_value=1.3e-10 N=7 P. somniferum_chr2&VV_9 minus
453-  0:	Pso02G63710.0	VIT_09s0002g02330.t01	 3e-178
453-  1:	Pso02G63790.0	VIT_09s0002g02320.t01	      0
453-  2:	Pso02G63880.0	VIT_09s0002g02310.t01	 2e-123
453-  3:	Pso02G63930.0	VIT_09s0002g02300.t01	 3e-131
453-  4:	Pso02G64180.0	VIT_09s0002g02290.t01	      0
453-  5:	Pso02G64330.0	VIT_09s0002g02270.t01	  2e-38
453-  6:	Pso02G64370.0	VIT_09s0002g02240.t01	      0
## Alignment 454: score=266.0 e_value=4.5e-08 N=6 P. somniferum_chr2&VV_9 minus
454-  0:	Pso02G36650.0	VIT_09s0002g04380.t01	      0
454-  1:	Pso02G36680.0	VIT_09s0002g04360.t01	  4e-48
454-  2:	Pso02G36720.0	VIT_09s0002g04340.t01	      0
454-  3:	Pso02G36780.0	VIT_09s0002g04310.t01	      0
454-  4:	Pso02G36860.0	VIT_09s0002g04290.t01	 8e-152
454-  5:	Pso02G37040.0	VIT_09s0002g04250.t01	      0
## Alignment 455: score=587.0 e_value=1.7e-31 N=13 P. somniferum_chr3&VV_10 plus
455-  0:	Pso03G29960.0	VIT_10s0003g01410.t01	      0
455-  1:	Pso03G30030.0	VIT_10s0003g01540.t01	      0
455-  2:	Pso03G30080.0	VIT_10s0003g01560.t01	      0
455-  3:	Pso03G30090.0	VIT_10s0003g01570.t01	      0
455-  4:	Pso03G30130.0	VIT_10s0003g01610.t01	  3e-93
455-  5:	Pso03G30220.0	VIT_10s0003g01730.t01	      0
455-  6:	Pso03G30390.0	VIT_10s0003g01830.t01	 5e-143
455-  7:	Pso03G30420.0	VIT_10s0003g01840.t01	  6e-91
455-  8:	Pso03G30430.0	VIT_10s0003g01850.t01	  2e-32
455-  9:	Pso03G30440.0	VIT_10s0003g01880.t01	      0
455- 10:	Pso03G30450.0	VIT_10s0003g01890.t01	  7e-44
455- 11:	Pso03G30470.0	VIT_10s0003g01940.t01	      0
455- 12:	Pso03G30580.0	VIT_10s0003g02030.t01	 3e-175
## Alignment 456: score=324.0 e_value=1e-13 N=7 P. somniferum_chr3&VV_10 plus
456-  0:	Pso03G21740.0	VIT_10s0071g00660.t01	 3e-102
456-  1:	Pso03G21760.0	VIT_10s0071g00750.t01	      0
456-  2:	Pso03G21770.0	VIT_10s0071g00770.t01	      0
456-  3:	Pso03G21800.0	VIT_10s0071g00780.t01	      0
456-  4:	Pso03G21870.0	VIT_10s0071g00890.t01	      0
456-  5:	Pso03G21880.0	VIT_10s0071g00930.t01	      0
456-  6:	Pso03G21900.0	VIT_10s0071g01090.t01	  2e-23
## Alignment 457: score=4013.0 e_value=0 N=87 P. somniferum_chr3&VV_11 plus
457-  0:	Pso03G21900.0	VIT_11s0016g04550.t01	      0
457-  1:	Pso03G21940.0	VIT_11s0016g04560.t01	      0
457-  2:	Pso03G22060.0	VIT_11s0016g04570.t01	      0
457-  3:	Pso03G22090.0	VIT_11s0016g04580.t01	      0
457-  4:	Pso03G22110.0	VIT_11s0016g04590.t01	      0
457-  5:	Pso03G22170.0	VIT_11s0016g04600.t01	 1e-159
457-  6:	Pso03G22200.0	VIT_11s0016g04620.t01	      0
457-  7:	Pso03G22310.0	VIT_11s0016g04630.t01	      0
457-  8:	Pso03G22380.0	VIT_11s0016g04660.t01	      0
457-  9:	Pso03G22510.0	VIT_11s0016g04690.t01	      0
457- 10:	Pso03G22600.0	VIT_11s0016g04700.t01	      0
457- 11:	Pso03G22620.0	VIT_11s0016g04710.t01	      0
457- 12:	Pso03G22700.0	VIT_11s0016g04720.t01	  9e-44
457- 13:	Pso03G22730.0	VIT_11s0016g04740.t01	      0
457- 14:	Pso03G22750.0	VIT_11s0016g04750.t01	      0
457- 15:	Pso03G22840.0	VIT_11s0016g04760.t01	  4e-29
457- 16:	Pso03G22850.0	VIT_11s0016g04770.t01	  2e-26
457- 17:	Pso03G22910.0	VIT_11s0016g04780.t01	 2e-149
457- 18:	Pso03G22930.0	VIT_11s0016g04810.t01	      0
457- 19:	Pso03G22940.0	VIT_11s0016g04820.t01	  1e-76
457- 20:	Pso03G23000.0	VIT_11s0016g04830.t01	      0
457- 21:	Pso03G23070.0	VIT_11s0016g04840.t01	 6e-174
457- 22:	Pso03G23080.0	VIT_11s0016g04850.t01	 4e-142
457- 23:	Pso03G23110.0	VIT_11s0016g04870.t01	 1e-114
457- 24:	Pso03G23150.0	VIT_11s0016g04910.t01	      0
457- 25:	Pso03G23160.0	VIT_11s0016g04920.t01	  5e-43
457- 26:	Pso03G23170.0	VIT_11s0016g04930.t01	  1e-25
457- 27:	Pso03G23200.0	VIT_11s0016g04940.t01	  2e-70
457- 28:	Pso03G23210.0	VIT_11s0016g04950.t01	  3e-90
457- 29:	Pso03G23220.0	VIT_11s0016g04960.t01	  2e-73
457- 30:	Pso03G23240.0	VIT_11s0016g04970.t01	      0
457- 31:	Pso03G23270.0	VIT_11s0016g05000.t01	  3e-62
457- 32:	Pso03G23420.0	VIT_11s0016g05020.t01	      0
457- 33:	Pso03G23460.0	VIT_11s0016g05060.t01	 1e-153
457- 34:	Pso03G23490.0	VIT_11s0016g05090.t01	      0
457- 35:	Pso03G23500.0	VIT_11s0016g05100.t01	  5e-69
457- 36:	Pso03G23560.0	VIT_11s0016g05110.t01	      0
457- 37:	Pso03G23680.0	VIT_11s0016g05120.t01	 2e-155
457- 38:	Pso03G23760.0	VIT_11s0016g05130.t01	  3e-37
457- 39:	Pso03G23770.0	VIT_11s0016g05170.t01	      0
457- 40:	Pso03G23810.0	VIT_11s0016g05190.t01	      0
457- 41:	Pso03G23850.0	VIT_11s0016g05210.t01	      0
457- 42:	Pso03G23860.0	VIT_11s0016g05230.t01	 5e-156
457- 43:	Pso03G23960.0	VIT_11s0016g05240.t01	      0
457- 44:	Pso03G23990.0	VIT_11s0016g05260.t01	  3e-81
457- 45:	Pso03G24000.0	VIT_11s0016g05270.t01	  1e-49
457- 46:	Pso03G24050.0	VIT_11s0016g05300.t01	 1e-114
457- 47:	Pso03G24110.0	VIT_11s0016g05330.t01	 1e-125
457- 48:	Pso03G24260.0	VIT_11s0016g05340.t01	  7e-73
457- 49:	Pso03G24270.0	VIT_11s0016g05360.t01	      0
457- 50:	Pso03G24280.0	VIT_11s0016g05400.t01	  2e-81
457- 51:	Pso03G24290.0	VIT_11s0016g05410.t01	      0
457- 52:	Pso03G24310.0	VIT_11s0016g05420.t01	      0
457- 53:	Pso03G24340.0	VIT_11s0016g05430.t01	  5e-65
457- 54:	Pso03G24370.0	VIT_11s0016g05460.t01	  5e-77
457- 55:	Pso03G24390.0	VIT_11s0016g05470.t01	  1e-80
457- 56:	Pso03G24400.0	VIT_11s0016g05520.t01	  2e-26
457- 57:	Pso03G24410.0	VIT_11s0016g05560.t01	 4e-170
457- 58:	Pso03G24560.0	VIT_11s0016g05640.t01	  5e-47
457- 59:	Pso03G24610.0	VIT_11s0016g05650.t01	  5e-17
457- 60:	Pso03G24650.0	VIT_11s0016g05710.t01	 7e-176
457- 61:	Pso03G24690.0	VIT_11s0016g05720.t01	      0
457- 62:	Pso03G24780.0	VIT_11s0016g05750.t01	      0
457- 63:	Pso03G24790.0	VIT_11s0016g05770.t01	      0
457- 64:	Pso03G24800.0	VIT_11s0016g05820.t01	      0
457- 65:	Pso03G24820.0	VIT_11s0016g05840.t01	  2e-72
457- 66:	Pso03G24840.0	VIT_11s0016g05850.t01	  4e-32
457- 67:	Pso03G24860.0	VIT_11s0016g05880.t01	      0
457- 68:	Pso03G24880.0	VIT_11s0016g05890.t01	  5e-87
457- 69:	Pso03G24890.0	VIT_11s0016g05900.t01	      0
457- 70:	Pso03G24900.0	VIT_11s0016g05910.t01	      0
457- 71:	Pso03G24940.0	VIT_11s0118g00180.t01	 3e-147
457- 72:	Pso03G24950.0	VIT_11s0118g00190.t01	  4e-06
457- 73:	Pso03G24960.0	VIT_11s0118g00220.t01	      0
457- 74:	Pso03G24970.0	VIT_11s0118g00240.t01	      0
457- 75:	Pso03G25070.0	VIT_11s0118g00260.t01	      0
457- 76:	Pso03G25090.0	VIT_11s0118g00270.t01	  8e-14
457- 77:	Pso03G25130.0	VIT_11s0118g00310.t01	      0
457- 78:	Pso03G25230.0	VIT_11s0118g00410.t01	      0
457- 79:	Pso03G25290.0	VIT_11s0118g00480.t01	      0
457- 80:	Pso03G25300.0	VIT_11s0118g00490.t01	      0
457- 81:	Pso03G25310.0	VIT_11s0118g00570.t01	  4e-64
457- 82:	Pso03G25400.0	VIT_11s0118g00650.t01	  2e-14
457- 83:	Pso03G25480.0	VIT_11s0118g00780.t01	  4e-35
457- 84:	Pso03G25530.0	VIT_11s0118g00800.t01	 7e-171
457- 85:	Pso03G25560.0	VIT_11s0149g00040.t01	      0
457- 86:	Pso03G25570.0	VIT_11s0149g00050.t01	      0
## Alignment 458: score=1332.0 e_value=1.6e-105 N=31 P. somniferum_chr3&VV_11 plus
458-  0:	Pso03G04510.0	VIT_11s0103g00570.t01	      0
458-  1:	Pso03G04700.0	VIT_11s0052g00040.t01	  1e-60
458-  2:	Pso03G04740.0	VIT_11s0052g00070.t01	      0
458-  3:	Pso03G04770.0	VIT_11s0052g00080.t01	  1e-57
458-  4:	Pso03G04850.0	VIT_11s0052g00100.t01	 1e-101
458-  5:	Pso03G04880.0	VIT_11s0052g00120.t01	      0
458-  6:	Pso03G05000.0	VIT_11s0052g00140.t01	      0
458-  7:	Pso03G05010.0	VIT_11s0052g00150.t01	  2e-18
458-  8:	Pso03G05170.0	VIT_11s0052g00160.t01	      0
458-  9:	Pso03G05180.0	VIT_11s0052g00170.t01	      0
458- 10:	Pso03G05240.0	VIT_11s0052g00300.t01	  5e-25
458- 11:	Pso03G05250.0	VIT_11s0052g00320.t01	      0
458- 12:	Pso03G05270.0	VIT_11s0052g00330.t01	  9e-35
458- 13:	Pso03G05280.0	VIT_11s0052g00370.t01	  1e-53
458- 14:	Pso03G05310.0	VIT_11s0052g00390.t01	 2e-139
458- 15:	Pso03G05320.0	VIT_11s0052g00400.t01	  2e-72
458- 16:	Pso03G05420.0	VIT_11s0052g00430.t01	      0
458- 17:	Pso03G05430.0	VIT_11s0052g00440.t01	      0
458- 18:	Pso03G05530.0	VIT_11s0052g00450.t01	  2e-40
458- 19:	Pso03G05750.0	VIT_11s0052g00470.t01	 2e-158
458- 20:	Pso03G05770.0	VIT_11s0052g00490.t01	  7e-11
458- 21:	Pso03G05960.0	VIT_11s0052g00510.t01	 3e-162
458- 22:	Pso03G06090.0	VIT_11s0052g00540.t01	 9e-117
458- 23:	Pso03G06220.0	VIT_11s0052g00650.t01	 2e-160
458- 24:	Pso03G06340.0	VIT_11s0052g00680.t01	  2e-44
458- 25:	Pso03G06470.0	VIT_11s0052g00720.t01	  2e-30
458- 26:	Pso03G06620.0	VIT_11s0052g00800.t01	 3e-180
458- 27:	Pso03G06640.0	VIT_11s0052g00820.t01	  5e-95
458- 28:	Pso03G06660.0	VIT_11s0052g00830.t01	      0
458- 29:	Pso03G06680.0	VIT_11s0052g00890.t01	      0
458- 30:	Pso03G06750.0	VIT_11s0052g01060.t01	 5e-130
## Alignment 459: score=360.0 e_value=6.6e-17 N=8 P. somniferum_chr3&VV_11 plus
459-  0:	Pso03G03390.0	VIT_11s0065g00340.t01	      0
459-  1:	Pso03G03440.0	VIT_11s0065g00390.t01	      0
459-  2:	Pso03G03470.0	VIT_11s0065g00420.t01	      0
459-  3:	Pso03G03510.0	VIT_11s0065g00450.t01	  2e-77
459-  4:	Pso03G03690.0	VIT_11s0065g00460.t01	      0
459-  5:	Pso03G03700.0	VIT_11s0065g00470.t01	      0
459-  6:	Pso03G03750.0	VIT_11s0065g00630.t01	      0
459-  7:	Pso03G03760.0	VIT_11s0065g00640.t01	      0
## Alignment 460: score=256.0 e_value=2.7e-12 N=7 P. somniferum_chr3&VV_11 plus
460-  0:	Pso03G25700.0	VIT_11s0037g00130.t01	      0
460-  1:	Pso03G25830.0	VIT_11s0037g00420.t01	  2e-22
460-  2:	Pso03G25940.0	VIT_11s0037g00630.t01	      0
460-  3:	Pso03G25950.0	VIT_11s0037g00820.t01	 2e-133
460-  4:	Pso03G26160.0	VIT_11s0037g01060.t01	  2e-32
460-  5:	Pso03G26170.0	VIT_11s0037g01150.t01	 5e-102
460-  6:	Pso03G26280.0	VIT_11s0037g01210.t01	      0
## Alignment 461: score=253.0 e_value=1.2e-12 N=7 P. somniferum_chr3&VV_11 plus
461-  0:	Pso03G05930.0	VIT_11s0052g00320.t01	      0
461-  1:	Pso03G05980.0	VIT_11s0052g00550.t01	  2e-88
461-  2:	Pso03G06190.0	VIT_11s0052g00660.t01	      0
461-  3:	Pso03G06310.0	VIT_11s0052g00690.t01	  1e-16
461-  4:	Pso03G06550.0	VIT_11s0052g00800.t01	      0
461-  5:	Pso03G06560.0	VIT_11s0052g00850.t01	 2e-113
461-  6:	Pso03G06740.0	VIT_11s0052g00880.t01	      0
## Alignment 462: score=395.0 e_value=2.7e-18 N=9 P. somniferum_chr3&VV_11 minus
462-  0:	Pso03G03870.0	VIT_11s0052g00030.t01	      0
462-  1:	Pso03G04120.0	VIT_11s0052g00020.t01	      0
462-  2:	Pso03G04130.0	VIT_11s0103g00760.t01	  3e-83
462-  3:	Pso03G04190.0	VIT_11s0103g00660.t01	 6e-100
462-  4:	Pso03G04210.0	VIT_11s0103g00650.t01	      0
462-  5:	Pso03G04350.0	VIT_11s0103g00630.t01	  5e-42
462-  6:	Pso03G04420.0	VIT_11s0103g00620.t01	      0
462-  7:	Pso03G04450.0	VIT_11s0103g00610.t01	  9e-30
462-  8:	Pso03G04490.0	VIT_11s0103g00580.t01	  2e-85
## Alignment 463: score=599.0 e_value=1.6e-32 N=13 P. somniferum_chr3&VV_12 plus
463-  0:	Pso03G20700.0	VIT_12s0035g01710.t01	      0
463-  1:	Pso03G20870.0	VIT_12s0035g01810.t01	      0
463-  2:	Pso03G20880.0	VIT_12s0035g01820.t01	      0
463-  3:	Pso03G20930.0	VIT_12s0035g01830.t01	 1e-156
463-  4:	Pso03G20990.0	VIT_12s0035g01860.t01	      0
463-  5:	Pso03G21010.0	VIT_12s0035g01880.t01	  7e-62
463-  6:	Pso03G21030.0	VIT_12s0035g01960.t01	      0
463-  7:	Pso03G21070.0	VIT_12s0035g01980.t01	 3e-114
463-  8:	Pso03G21080.0	VIT_12s0035g02070.t01	 8e-166
463-  9:	Pso03G21110.0	VIT_12s0035g02080.t01	 1e-119
463- 10:	Pso03G21120.0	VIT_12s0035g02090.t01	      0
463- 11:	Pso03G21170.0	VIT_12s0035g02150.t01	      0
463- 12:	Pso03G21180.0	VIT_12s0035g02180.t01	      0
## Alignment 464: score=267.0 e_value=3.2e-11 N=6 P. somniferum_chr3&VV_12 plus
464-  0:	Pso03G32980.0	VIT_12s0035g00240.t01	  8e-79
464-  1:	Pso03G32990.0	VIT_12s0035g00280.t01	      0
464-  2:	Pso03G33050.0	VIT_12s0035g00310.t01	      0
464-  3:	Pso03G33060.0	VIT_12s0035g00320.t01	      0
464-  4:	Pso03G33080.0	VIT_12s0035g00390.t01	  2e-15
464-  5:	Pso03G33230.0	VIT_12s0035g00620.t01	 4e-128
## Alignment 465: score=603.0 e_value=7.4e-37 N=13 P. somniferum_chr3&VV_12 minus
465-  0:	Pso03G32360.0	VIT_12s0035g01200.t01	  4e-06
465-  1:	Pso03G32500.0	VIT_12s0035g01180.t01	      0
465-  2:	Pso03G32560.0	VIT_12s0035g01170.t01	 2e-147
465-  3:	Pso03G32570.0	VIT_12s0035g01150.t01	 2e-132
465-  4:	Pso03G32580.0	VIT_12s0035g01140.t01	 7e-129
465-  5:	Pso03G32590.0	VIT_12s0035g01130.t01	      0
465-  6:	Pso03G32610.0	VIT_12s0035g01060.t01	      0
465-  7:	Pso03G32620.0	VIT_12s0035g01050.t01	  7e-54
465-  8:	Pso03G32760.0	VIT_12s0035g01040.t01	      0
465-  9:	Pso03G32770.0	VIT_12s0035g01030.t01	  1e-30
465- 10:	Pso03G32810.0	VIT_12s0035g00970.t01	 5e-131
465- 11:	Pso03G32820.0	VIT_12s0035g00960.t01	 6e-163
465- 12:	Pso03G32870.0	VIT_12s0035g00930.t01	  2e-39
## Alignment 466: score=269.0 e_value=3.8e-09 N=6 P. somniferum_chr3&VV_12 minus
466-  0:	Pso03G26790.0	VIT_12s0035g01340.t01	 3e-122
466-  1:	Pso03G26840.0	VIT_12s0035g01180.t01	      0
466-  2:	Pso03G26870.0	VIT_12s0035g01080.t01	      0
466-  3:	Pso03G26890.0	VIT_12s0035g01050.t01	  3e-56
466-  4:	Pso03G26920.0	VIT_12s0035g01030.t01	  2e-57
466-  5:	Pso03G26960.0	VIT_12s0035g00990.t01	      0
## Alignment 467: score=309.0 e_value=2.5e-12 N=7 P. somniferum_chr3&VV_13 plus
467-  0:	Pso03G16200.0	VIT_13s0067g02720.t01	      0
467-  1:	Pso03G16210.0	VIT_13s0067g02850.t01	 2e-160
467-  2:	Pso03G16250.0	VIT_13s0067g02870.t01	  2e-88
467-  3:	Pso03G16320.0	VIT_13s0067g02910.t01	  5e-15
467-  4:	Pso03G16350.0	VIT_13s0067g02930.t01	 6e-142
467-  5:	Pso03G16540.0	VIT_13s0067g02950.t01	  1e-98
467-  6:	Pso03G16600.0	VIT_13s0067g02990.t01	 5e-124
## Alignment 468: score=272.0 e_value=1e-09 N=6 P. somniferum_chr3&VV_13 plus
468-  0:	Pso03G19310.0	VIT_13s0067g01510.t01	      0
468-  1:	Pso03G19350.0	VIT_13s0067g01530.t01	 6e-160
468-  2:	Pso03G19370.0	VIT_13s0067g01650.t01	  3e-91
468-  3:	Pso03G19480.0	VIT_13s0067g01660.t01	 2e-132
468-  4:	Pso03G19540.0	VIT_13s0067g01680.t01	      0
468-  5:	Pso03G19580.0	VIT_13s0067g01690.t01	      0
## Alignment 469: score=589.0 e_value=1.3e-30 N=13 P. somniferum_chr3&VV_13 minus
469-  0:	Pso03G18300.0	VIT_13s0067g02030.t01	      0
469-  1:	Pso03G18430.0	VIT_13s0067g01990.t01	      0
469-  2:	Pso03G18470.0	VIT_13s0067g01970.t01	      0
469-  3:	Pso03G18510.0	VIT_13s0067g01960.t01	  3e-68
469-  4:	Pso03G18520.0	VIT_13s0067g01950.t01	      0
469-  5:	Pso03G18540.0	VIT_13s0067g01940.t01	  2e-81
469-  6:	Pso03G18580.0	VIT_13s0067g01930.t01	      0
469-  7:	Pso03G18620.0	VIT_13s0067g01890.t01	      0
469-  8:	Pso03G18630.0	VIT_13s0067g01880.t01	  1e-80
469-  9:	Pso03G18710.0	VIT_13s0067g01840.t01	 4e-122
469- 10:	Pso03G18820.0	VIT_13s0067g01820.t01	 7e-170
469- 11:	Pso03G18860.0	VIT_13s0067g01780.t01	      0
469- 12:	Pso03G19030.0	VIT_13s0067g01760.t01	      0
## Alignment 470: score=509.0 e_value=1.3e-25 N=11 P. somniferum_chr3&VV_13 minus
470-  0:	Pso03G15720.0	VIT_13s0067g03230.t01	  4e-55
470-  1:	Pso03G15730.0	VIT_13s0067g03220.t01	  6e-31
470-  2:	Pso03G15740.0	VIT_13s0067g03210.t01	      0
470-  3:	Pso03G15750.0	VIT_13s0067g03190.t01	      0
470-  4:	Pso03G15760.0	VIT_13s0067g03150.t01	      0
470-  5:	Pso03G15780.0	VIT_13s0067g03100.t01	      0
470-  6:	Pso03G15880.0	VIT_13s0067g03080.t01	      0
470-  7:	Pso03G15950.0	VIT_13s0067g03070.t01	  2e-64
470-  8:	Pso03G16060.0	VIT_13s0067g03050.t01	      0
470-  9:	Pso03G16070.0	VIT_13s0067g03040.t01	  2e-47
470- 10:	Pso03G16180.0	VIT_13s0067g03020.t01	 7e-138
## Alignment 471: score=467.0 e_value=2.1e-28 N=12 P. somniferum_chr3&VV_13 minus
471-  0:	Pso03G16610.0	VIT_13s0067g02980.t01	      0
471-  1:	Pso03G16620.0	VIT_13s0067g02970.t01	      0
471-  2:	Pso03G16710.0	VIT_13s0067g02640.t01	      0
471-  3:	Pso03G16860.0	VIT_13s0067g02520.t01	      0
471-  4:	Pso03G16940.0	VIT_13s0067g02440.t01	 9e-174
471-  5:	Pso03G17110.0	VIT_13s0067g02360.t01	 7e-170
471-  6:	Pso03G17270.0	VIT_13s0067g02280.t01	  3e-49
471-  7:	Pso03G17370.0	VIT_13s0067g02240.t01	  3e-35
471-  8:	Pso03G17540.0	VIT_13s0067g02220.t01	      0
471-  9:	Pso03G17650.0	VIT_13s0067g02210.t01	 5e-146
471- 10:	Pso03G17780.0	VIT_13s0067g02160.t01	 6e-153
471- 11:	Pso03G17920.0	VIT_13s0067g02130.t01	  3e-44
## Alignment 472: score=315.0 e_value=5.2e-14 N=7 P. somniferum_chr3&VV_13 minus
472-  0:	Pso03G19540.0	VIT_13s0067g01680.t01	      0
472-  1:	Pso03G19680.0	VIT_13s0067g01470.t01	      0
472-  2:	Pso03G19690.0	VIT_13s0067g01460.t01	      0
472-  3:	Pso03G19790.0	VIT_13s0067g01450.t01	  3e-57
472-  4:	Pso03G19820.0	VIT_13s0067g01440.t01	  8e-35
472-  5:	Pso03G19910.0	VIT_13s0067g01410.t01	      0
472-  6:	Pso03G19950.0	VIT_13s0067g01400.t01	  1e-44
## Alignment 473: score=1341.0 e_value=3.1e-100 N=29 P. somniferum_chr3&VV_14 plus
473-  0:	Pso03G39510.0	VIT_14s0060g00380.t01	  1e-47
473-  1:	Pso03G39520.0	VIT_14s0060g00390.t01	 1e-111
473-  2:	Pso03G39540.0	VIT_14s0060g00400.t01	      0
473-  3:	Pso03G39580.0	VIT_14s0060g00410.t01	      0
473-  4:	Pso03G39590.0	VIT_14s0060g00420.t01	      0
473-  5:	Pso03G39610.0	VIT_14s0060g00430.t01	 2e-161
473-  6:	Pso03G39620.0	VIT_14s0060g00440.t01	 2e-161
473-  7:	Pso03G39650.0	VIT_14s0060g00450.t01	      0
473-  8:	Pso03G39660.0	VIT_14s0060g00460.t01	      0
473-  9:	Pso03G39720.0	VIT_14s0060g00480.t01	      0
473- 10:	Pso03G39730.0	VIT_14s0060g00520.t01	  1e-91
473- 11:	Pso03G39800.0	VIT_14s0060g00550.t01	 3e-133
473- 12:	Pso03G39980.0	VIT_14s0060g00600.t01	      0
473- 13:	Pso03G40000.0	VIT_14s0060g00610.t01	  3e-65
473- 14:	Pso03G40060.0	VIT_14s0060g00680.t01	 3e-131
473- 15:	Pso03G40160.0	VIT_14s0060g00730.t01	  1e-44
473- 16:	Pso03G40210.0	VIT_14s0060g00830.t01	  1e-57
473- 17:	Pso03G40230.0	VIT_14s0060g00850.t01	 1e-115
473- 18:	Pso03G40270.0	VIT_14s0060g00860.t01	      0
473- 19:	Pso03G40320.0	VIT_14s0060g00870.t01	      0
473- 20:	Pso03G40380.0	VIT_14s0060g00880.t01	      0
473- 21:	Pso03G40390.0	VIT_14s0060g00890.t01	  8e-89
473- 22:	Pso03G40410.0	VIT_14s0060g00900.t01	  6e-62
473- 23:	Pso03G40430.0	VIT_14s0060g00910.t01	      0
473- 24:	Pso03G40460.0	VIT_14s0060g00930.t01	      0
473- 25:	Pso03G40510.0	VIT_14s0060g00980.t01	  3e-18
473- 26:	Pso03G40580.0	VIT_14s0060g00990.t01	  3e-45
473- 27:	Pso03G40640.0	VIT_14s0060g01010.t01	  2e-13
473- 28:	Pso03G40800.0	VIT_14s0060g01180.t01	 2e-117
## Alignment 474: score=719.0 e_value=3.8e-43 N=16 P. somniferum_chr3&VV_14 plus
474-  0:	Pso03G42510.0	VIT_14s0030g01800.t01	      0
474-  1:	Pso03G42530.0	VIT_14s0030g01810.t01	 2e-165
474-  2:	Pso03G42580.0	VIT_14s0030g01860.t01	 7e-131
474-  3:	Pso03G42600.0	VIT_14s0030g01880.t01	  4e-64
474-  4:	Pso03G42620.0	VIT_14s0030g01890.t01	  1e-71
474-  5:	Pso03G42680.0	VIT_14s0030g01950.t01	 1e-178
474-  6:	Pso03G42760.0	VIT_14s0030g02080.t01	      0
474-  7:	Pso03G42910.0	VIT_14s0030g02160.t01	      0
474-  8:	Pso03G42950.0	VIT_14s0030g02170.t01	 5e-118
474-  9:	Pso03G43110.0	VIT_14s0030g02200.t01	 5e-109
474- 10:	Pso03G43160.0	VIT_14s0030g02220.t01	  5e-35
474- 11:	Pso03G43260.0	VIT_14s0030g02230.t01	 3e-105
474- 12:	Pso03G43340.0	VIT_14s0030g02310.t01	  2e-87
474- 13:	Pso03G43380.0	VIT_14s0081g00020.t01	  4e-19
474- 14:	Pso03G43400.0	VIT_14s0081g00030.t01	  6e-61
474- 15:	Pso03G43430.0	VIT_14s0081g00060.t01	  2e-39
## Alignment 475: score=583.0 e_value=9.8e-34 N=13 P. somniferum_chr3&VV_14 plus
475-  0:	Pso03G10940.0	VIT_14s0060g00050.t01	 2e-107
475-  1:	Pso03G11080.0	VIT_14s0060g00100.t01	      0
475-  2:	Pso03G11090.0	VIT_14s0060g00120.t01	 1e-117
475-  3:	Pso03G11170.0	VIT_14s0060g00210.t01	      0
475-  4:	Pso03G11200.0	VIT_14s0060g00230.t01	      0
475-  5:	Pso03G11400.0	VIT_14s0060g00240.t01	 1e-150
475-  6:	Pso03G11410.0	VIT_14s0060g00260.t01	 9e-159
475-  7:	Pso03G11420.0	VIT_14s0060g00270.t01	 2e-172
475-  8:	Pso03G11430.0	VIT_14s0060g00280.t01	  3e-22
475-  9:	Pso03G11550.0	VIT_14s0060g00360.t01	      0
475- 10:	Pso03G11650.0	VIT_14s0060g00370.t01	      0
475- 11:	Pso03G11680.0	VIT_14s0060g00380.t01	  2e-46
475- 12:	Pso03G11710.0	VIT_14s0060g00410.t01	 3e-150
[truncated: 625,586 more chars]
