# Supplementary material for: Three chromosome-scale Papaver genomes reveal punctuated patchwork evolution of the morphinan and noscapine biosynthesis pathway
Source: Nat Commun. 2021 Oct 15;12:6030. doi: 10.1038/s41467-021-26330-8 (PMC8521590; doi:10.1038/s41467-021-26330-8)
Supplement: Supplementary file 15 — Source Data [file 41467_2021_26330_MOESM15_ESM.zip › Source Data/Supplementary Fig. 17b P.setigerum and Grape.collinearity.txt]

############### Parameters ###############
# MATCH_SCORE: 50
# MATCH_SIZE: 5
# GAP_PENALTY: -1
# OVERLAP_WINDOW: 5
# E_VALUE: 1e-05
# MAX GAPS: 25
############### Statistics ###############
# Number of collinear genes: 33384, Percentage: 25.08
# Number of all genes: 133104
##########################################
## Alignment 0: score=886.0 e_value=6.8e-58 N=19 P. setigerum_chr1&VV_10 plus
  0-  0:	Pse01G31070.0	VIT_10s0003g00040.t01	  8e-62
  0-  1:	Pse01G31100.0	VIT_10s0003g00050.t01	  4e-50
  0-  2:	Pse01G31110.0	VIT_10s0003g00060.t01	 1e-146
  0-  3:	Pse01G31130.0	VIT_10s0003g00080.t01	 3e-115
  0-  4:	Pse01G31150.0	VIT_10s0003g00150.t01	      0
  0-  5:	Pse01G31270.0	VIT_10s0003g00190.t01	  9e-76
  0-  6:	Pse01G31300.0	VIT_10s0003g00220.t01	  2e-20
  0-  7:	Pse01G31330.0	VIT_10s0003g00270.t01	      0
  0-  8:	Pse01G31360.0	VIT_10s0003g00330.t01	      0
  0-  9:	Pse01G31370.0	VIT_10s0003g00340.t01	 4e-142
  0- 10:	Pse01G31390.0	VIT_10s0003g00360.t01	      0
  0- 11:	Pse01G31400.0	VIT_10s0003g00390.t01	  1e-44
  0- 12:	Pse01G31440.0	VIT_10s0003g00420.t01	      0
  0- 13:	Pse01G31470.0	VIT_10s0003g00520.t01	      0
  0- 14:	Pse01G31500.0	VIT_10s0003g00550.t01	 6e-155
  0- 15:	Pse01G31530.0	VIT_10s0003g00620.t01	 1e-176
  0- 16:	Pse01G31540.0	VIT_10s0003g00630.t01	 2e-146
  0- 17:	Pse01G31550.0	VIT_10s0003g00640.t01	  2e-96
  0- 18:	Pse01G31560.0	VIT_10s0003g00810.t01	      0
## Alignment 1: score=355.0 e_value=5.6e-20 N=9 P. setigerum_chr1&VV_10 plus
  1-  0:	Pse01G33350.0	VIT_10s0116g00830.t01	      0
  1-  1:	Pse01G33400.0	VIT_10s0116g00850.t01	      0
  1-  2:	Pse01G33410.0	VIT_10s0116g00860.t01	 2e-107
  1-  3:	Pse01G33640.0	VIT_10s0116g00980.t01	      0
  1-  4:	Pse01G33660.0	VIT_10s0116g01270.t01	 4e-136
  1-  5:	Pse01G33810.0	VIT_10s0116g01600.t01	  2e-68
  1-  6:	Pse01G33840.0	VIT_10s0116g01670.t01	      0
  1-  7:	Pse01G33890.0	VIT_10s0116g01710.t01	      0
  1-  8:	Pse01G34080.0	VIT_10s0523g00040.t01	  3e-36
## Alignment 2: score=974.0 e_value=1.1e-64 N=22 P. setigerum_chr1&VV_11 plus
  2-  0:	Pse01G14900.0	VIT_11s0016g03100.t01	 4e-170
  2-  1:	Pse01G14930.0	VIT_11s0016g03130.t01	      0
  2-  2:	Pse01G14980.0	VIT_11s0016g03140.t01	 4e-166
  2-  3:	Pse01G15080.0	VIT_11s0016g03160.t01	      0
  2-  4:	Pse01G15140.0	VIT_11s0016g03170.t01	  8e-50
  2-  5:	Pse01G15150.0	VIT_11s0016g03180.t01	 4e-157
  2-  6:	Pse01G15290.0	VIT_11s0016g03200.t01	      0
  2-  7:	Pse01G15420.0	VIT_11s0016g03220.t01	      0
  2-  8:	Pse01G15570.0	VIT_11s0016g03230.t01	      0
  2-  9:	Pse01G15610.0	VIT_11s0016g03250.t01	  7e-46
  2- 10:	Pse01G15660.0	VIT_11s0016g03260.t01	      0
  2- 11:	Pse01G15860.0	VIT_11s0016g03280.t01	 4e-175
  2- 12:	Pse01G15970.0	VIT_11s0016g03330.t01	      0
  2- 13:	Pse01G15990.0	VIT_11s0016g03350.t01	  2e-73
  2- 14:	Pse01G16080.0	VIT_11s0016g03370.t01	      0
  2- 15:	Pse01G16090.0	VIT_11s0016g03390.t01	      0
  2- 16:	Pse01G16100.0	VIT_11s0016g03400.t01	      0
  2- 17:	Pse01G16180.0	VIT_11s0016g03420.t01	 3e-102
  2- 18:	Pse01G16280.0	VIT_11s0016g03440.t01	      0
  2- 19:	Pse01G16330.0	VIT_11s0016g03460.t01	      0
  2- 20:	Pse01G16340.0	VIT_11s0016g03470.t01	  4e-57
  2- 21:	Pse01G16360.0	VIT_11s0016g03490.t01	      0
## Alignment 3: score=820.0 e_value=3.3e-50 N=18 P. setigerum_chr1&VV_11 plus
  3-  0:	Pse01G13580.0	VIT_11s0016g02790.t01	 6e-144
  3-  1:	Pse01G13640.0	VIT_11s0016g02800.t01	 6e-175
  3-  2:	Pse01G13650.0	VIT_11s0016g02810.t01	  1e-66
  3-  3:	Pse01G13740.0	VIT_11s0016g02830.t01	      0
  3-  4:	Pse01G13770.0	VIT_11s0016g02840.t01	  1e-89
  3-  5:	Pse01G13780.0	VIT_11s0016g02850.t01	      0
  3-  6:	Pse01G13810.0	VIT_11s0016g02870.t01	      0
  3-  7:	Pse01G14050.0	VIT_11s0016g02890.t01	 2e-142
  3-  8:	Pse01G14060.0	VIT_11s0016g02900.t01	 1e-164
  3-  9:	Pse01G14070.0	VIT_11s0016g02910.t01	  3e-85
  3- 10:	Pse01G14130.0	VIT_11s0016g02940.t01	  8e-76
  3- 11:	Pse01G14250.0	VIT_11s0016g02960.t01	      0
  3- 12:	Pse01G14420.0	VIT_11s0016g03000.t01	      0
  3- 13:	Pse01G14470.0	VIT_11s0016g03020.t01	      0
  3- 14:	Pse01G14480.0	VIT_11s0016g03030.t01	 5e-176
  3- 15:	Pse01G14530.0	VIT_11s0016g03040.t01	      0
  3- 16:	Pse01G14540.0	VIT_11s0016g03050.t01	      0
  3- 17:	Pse01G14550.0	VIT_11s0016g03060.t01	  9e-08
## Alignment 4: score=645.0 e_value=4.1e-42 N=16 P. setigerum_chr1&VV_11 plus
  4-  0:	Pse01G50930.0	VIT_11s0016g00660.t01	  8e-51
  4-  1:	Pse01G51110.0	VIT_11s0016g00690.t01	  3e-64
  4-  2:	Pse01G51120.0	VIT_11s0016g00700.t01	      0
  4-  3:	Pse01G51250.0	VIT_11s0016g00710.t01	  1e-40
  4-  4:	Pse01G51270.0	VIT_11s0016g00730.t01	 4e-138
  4-  5:	Pse01G51310.0	VIT_11s0016g00760.t01	  2e-54
  4-  6:	Pse01G51550.0	VIT_11s0016g00790.t01	  8e-75
  4-  7:	Pse01G51740.0	VIT_11s0016g00850.t01	      0
  4-  8:	Pse01G51930.0	VIT_11s0016g00920.t01	  1e-48
  4-  9:	Pse01G51970.0	VIT_11s0016g00930.t01	  6e-85
  4- 10:	Pse01G51990.0	VIT_11s0016g00960.t01	      0
  4- 11:	Pse01G52080.0	VIT_11s0016g00980.t01	      0
  4- 12:	Pse01G52160.0	VIT_11s0016g01010.t01	  4e-53
  4- 13:	Pse01G52220.0	VIT_11s0016g01070.t01	      0
  4- 14:	Pse01G52390.0	VIT_11s0016g01120.t01	      0
  4- 15:	Pse01G52620.0	VIT_11s0016g01130.t01	  4e-46
## Alignment 5: score=490.0 e_value=1.6e-24 N=11 P. setigerum_chr1&VV_11 plus
  5-  0:	Pse01G16810.0	VIT_11s0016g03550.t01	      0
  5-  1:	Pse01G16860.0	VIT_11s0016g03580.t01	  1e-98
  5-  2:	Pse01G16890.0	VIT_11s0016g03610.t01	  8e-53
  5-  3:	Pse01G16980.0	VIT_11s0016g03660.t01	      0
  5-  4:	Pse01G17060.0	VIT_11s0016g03720.t01	      0
  5-  5:	Pse01G17120.0	VIT_11s0016g03740.t01	      0
  5-  6:	Pse01G17210.0	VIT_11s0016g03780.t01	 4e-148
  5-  7:	Pse01G17350.0	VIT_11s0016g03830.t01	      0
  5-  8:	Pse01G17380.0	VIT_11s0016g03850.t01	  1e-93
  5-  9:	Pse01G17390.0	VIT_11s0016g03860.t01	      0
  5- 10:	Pse01G17510.0	VIT_11s0016g03980.t01	  3e-18
## Alignment 6: score=486.0 e_value=9.5e-29 N=12 P. setigerum_chr1&VV_11 plus
  6-  0:	Pse01G18060.0	VIT_11s0016g04850.t01	 6e-141
  6-  1:	Pse01G18180.0	VIT_11s0016g04900.t01	  3e-26
  6-  2:	Pse01G18330.0	VIT_11s0016g05170.t01	      0
  6-  3:	Pse01G18370.0	VIT_11s0016g05380.t01	  3e-26
  6-  4:	Pse01G18380.0	VIT_11s0016g05390.t01	  1e-38
  6-  5:	Pse01G18410.0	VIT_11s0016g05440.t01	      0
  6-  6:	Pse01G18440.0	VIT_11s0016g05560.t01	      0
  6-  7:	Pse01G18530.0	VIT_11s0016g05600.t01	      0
  6-  8:	Pse01G18600.0	VIT_11s0016g05620.t01	      0
  6-  9:	Pse01G18780.0	VIT_11s0016g05730.t01	 5e-102
  6- 10:	Pse01G18820.0	VIT_11s0016g05740.t01	  7e-63
  6- 11:	Pse01G18870.0	VIT_11s0016g05840.t01	  8e-54
## Alignment 7: score=462.0 e_value=1.7e-23 N=11 P. setigerum_chr1&VV_11 plus
  7-  0:	Pse01G41020.0	VIT_11s0016g02420.t01	 5e-149
  7-  1:	Pse01G41040.0	VIT_11s0016g02430.t01	      0
  7-  2:	Pse01G41050.0	VIT_11s0016g02440.t01	 6e-151
  7-  3:	Pse01G41290.0	VIT_11s0016g02470.t01	      0
  7-  4:	Pse01G41420.0	VIT_11s0016g02490.t01	      0
  7-  5:	Pse01G41450.0	VIT_11s0016g02510.t01	 2e-143
  7-  6:	Pse01G41480.0	VIT_11s0016g02520.t01	 2e-130
  7-  7:	Pse01G41700.0	VIT_11s0016g02540.t01	      0
  7-  8:	Pse01G41870.0	VIT_11s0016g02550.t01	      0
  7-  9:	Pse01G41970.0	VIT_11s0016g02600.t01	 2e-111
  7- 10:	Pse01G42000.0	VIT_11s0016g02610.t01	 9e-104
## Alignment 8: score=311.0 e_value=6.6e-12 N=7 P. setigerum_chr1&VV_11 plus
  8-  0:	Pse01G50080.0	VIT_11s0016g00510.t01	 6e-149
  8-  1:	Pse01G50150.0	VIT_11s0016g00520.t01	  2e-70
  8-  2:	Pse01G50330.0	VIT_11s0016g00530.t01	  4e-74
  8-  3:	Pse01G50350.0	VIT_11s0016g00540.t01	      0
  8-  4:	Pse01G50360.0	VIT_11s0016g00550.t01	  1e-13
  8-  5:	Pse01G50460.0	VIT_11s0016g00570.t01	      0
  8-  6:	Pse01G50530.0	VIT_11s0016g00590.t01	  8e-70
## Alignment 9: score=309.0 e_value=3e-11 N=7 P. setigerum_chr1&VV_11 plus
  9-  0:	Pse01G00470.0	VIT_11s0016g00370.t01	      0
  9-  1:	Pse01G00490.0	VIT_11s0016g00380.t01	 4e-116
  9-  2:	Pse01G00750.0	VIT_11s0016g00440.t01	      0
  9-  3:	Pse01G00800.0	VIT_11s0016g00450.t01	  5e-91
  9-  4:	Pse01G00880.0	VIT_11s0016g00460.t01	      0
  9-  5:	Pse01G00910.0	VIT_11s0016g00470.t01	      0
  9-  6:	Pse01G00940.0	VIT_11s0016g00500.t01	  1e-47
## Alignment 10: score=296.0 e_value=3.8e-11 N=7 P. setigerum_chr1&VV_11 plus
 10-  0:	Pse01G10250.0	VIT_11s0016g02170.t01	      0
 10-  1:	Pse01G10310.0	VIT_11s0016g02180.t01	      0
 10-  2:	Pse01G10380.0	VIT_11s0016g02190.t01	  9e-75
 10-  3:	Pse01G10460.0	VIT_11s0016g02200.t01	      0
 10-  4:	Pse01G10480.0	VIT_11s0016g02210.t01	  2e-46
 10-  5:	Pse01G10600.0	VIT_11s0016g02280.t01	      0
 10-  6:	Pse01G10850.0	VIT_11s0016g02300.t01	      0
## Alignment 11: score=281.0 e_value=1.1e-12 N=7 P. setigerum_chr1&VV_11 plus
 11-  0:	Pse01G48610.0	VIT_11s0016g01380.t01	 3e-159
 11-  1:	Pse01G48670.0	VIT_11s0016g01390.t01	      0
 11-  2:	Pse01G48680.0	VIT_11s0016g01400.t01	  2e-40
 11-  3:	Pse01G48740.0	VIT_11s0016g01430.t01	  1e-40
 11-  4:	Pse01G48970.0	VIT_11s0016g01450.t01	  4e-45
 11-  5:	Pse01G49210.0	VIT_11s0016g01460.t01	 2e-180
 11-  6:	Pse01G49360.0	VIT_11s0016g01480.t01	  2e-85
## Alignment 12: score=1643.0 e_value=1.1e-128 N=37 P. setigerum_chr1&VV_11 minus
 12-  0:	Pse01G37830.0	VIT_11s0016g03510.t01	      0
 12-  1:	Pse01G37850.0	VIT_11s0016g03490.t01	      0
 12-  2:	Pse01G37870.0	VIT_11s0016g03470.t01	  1e-19
 12-  3:	Pse01G37950.0	VIT_11s0016g03430.t01	      0
 12-  4:	Pse01G37990.0	VIT_11s0016g03410.t01	 2e-118
 12-  5:	Pse01G38020.0	VIT_11s0016g03400.t01	      0
 12-  6:	Pse01G38030.0	VIT_11s0016g03390.t01	      0
 12-  7:	Pse01G38070.0	VIT_11s0016g03370.t01	      0
 12-  8:	Pse01G38080.0	VIT_11s0016g03350.t01	  5e-71
 12-  9:	Pse01G38100.0	VIT_11s0016g03330.t01	      0
 12- 10:	Pse01G38190.0	VIT_11s0016g03280.t01	 5e-171
 12- 11:	Pse01G38370.0	VIT_11s0016g03260.t01	      0
 12- 12:	Pse01G38390.0	VIT_11s0016g03250.t01	  2e-46
 12- 13:	Pse01G38420.0	VIT_11s0016g03230.t01	      0
 12- 14:	Pse01G38630.0	VIT_11s0016g03200.t01	      0
 12- 15:	Pse01G38810.0	VIT_11s0016g03170.t01	  1e-49
 12- 16:	Pse01G38960.0	VIT_11s0016g03140.t01	 5e-164
 12- 17:	Pse01G39000.0	VIT_11s0016g03130.t01	      0
 12- 18:	Pse01G39020.0	VIT_11s0016g03110.t01	 6e-102
 12- 19:	Pse01G39030.0	VIT_11s0016g03100.t01	      0
 12- 20:	Pse01G39220.0	VIT_11s0016g03070.t01	      0
 12- 21:	Pse01G39430.0	VIT_11s0016g03060.t01	  1e-06
 12- 22:	Pse01G39440.0	VIT_11s0016g03050.t01	      0
 12- 23:	Pse01G39450.0	VIT_11s0016g03040.t01	      0
 12- 24:	Pse01G39500.0	VIT_11s0016g03030.t01	 2e-172
 12- 25:	Pse01G39510.0	VIT_11s0016g03020.t01	      0
 12- 26:	Pse01G39580.0	VIT_11s0016g03000.t01	      0
 12- 27:	Pse01G39640.0	VIT_11s0016g02960.t01	      0
 12- 28:	Pse01G39730.0	VIT_11s0016g02940.t01	  8e-76
 12- 29:	Pse01G39870.0	VIT_11s0016g02910.t01	  5e-86
 12- 30:	Pse01G39880.0	VIT_11s0016g02900.t01	 2e-164
 12- 31:	Pse01G39890.0	VIT_11s0016g02890.t01	 3e-142
 12- 32:	Pse01G40070.0	VIT_11s0016g02840.t01	  5e-89
 12- 33:	Pse01G40100.0	VIT_11s0016g02830.t01	      0
 12- 34:	Pse01G40210.0	VIT_11s0016g02810.t01	  7e-67
 12- 35:	Pse01G40220.0	VIT_11s0016g02800.t01	 6e-177
 12- 36:	Pse01G40260.0	VIT_11s0016g02790.t01	 2e-140
## Alignment 13: score=743.0 e_value=2.2e-43 N=17 P. setigerum_chr1&VV_11 minus
 13-  0:	Pse01G01000.0	VIT_11s0016g01260.t01	      0
 13-  1:	Pse01G01010.0	VIT_11s0016g01240.t01	      0
 13-  2:	Pse01G01030.0	VIT_11s0016g01230.t01	      0
 13-  3:	Pse01G01070.0	VIT_11s0016g01220.t01	  9e-93
 13-  4:	Pse01G01200.0	VIT_11s0016g01200.t01	 2e-149
 13-  5:	Pse01G01240.0	VIT_11s0016g01180.t01	 5e-168
 13-  6:	Pse01G01390.0	VIT_11s0016g01160.t01	  9e-76
 13-  7:	Pse01G01430.0	VIT_11s0016g01150.t01	 2e-111
 13-  8:	Pse01G01660.0	VIT_11s0016g01130.t01	  2e-44
 13-  9:	Pse01G01850.0	VIT_11s0016g01120.t01	 2e-108
 13- 10:	Pse01G01900.0	VIT_11s0016g01110.t01	      0
 13- 11:	Pse01G01940.0	VIT_11s0016g01070.t01	      0
 13- 12:	Pse01G02000.0	VIT_11s0016g01010.t01	  5e-53
 13- 13:	Pse01G02060.0	VIT_11s0016g00980.t01	      0
 13- 14:	Pse01G02160.0	VIT_11s0016g00960.t01	      0
 13- 15:	Pse01G02200.0	VIT_11s0016g00930.t01	  2e-83
 13- 16:	Pse01G02220.0	VIT_11s0016g00920.t01	  1e-49
## Alignment 14: score=558.0 e_value=7e-34 N=13 P. setigerum_chr1&VV_11 minus
 14-  0:	Pse01G36610.0	VIT_11s0016g04290.t01	      0
 14-  1:	Pse01G36640.0	VIT_11s0016g04180.t01	      0
 14-  2:	Pse01G36870.0	VIT_11s0016g03930.t01	      0
 14-  3:	Pse01G36960.0	VIT_11s0016g03860.t01	      0
 14-  4:	Pse01G36970.0	VIT_11s0016g03850.t01	  3e-98
 14-  5:	Pse01G37030.0	VIT_11s0016g03830.t01	      0
 14-  6:	Pse01G37140.0	VIT_11s0016g03780.t01	 4e-153
 14-  7:	Pse01G37250.0	VIT_11s0016g03740.t01	      0
 14-  8:	Pse01G37280.0	VIT_11s0016g03720.t01	      0
 14-  9:	Pse01G37350.0	VIT_11s0016g03700.t01	      0
 14- 10:	Pse01G37380.0	VIT_11s0016g03680.t01	      0
 14- 11:	Pse01G37390.0	VIT_11s0016g03660.t01	      0
 14- 12:	Pse01G37540.0	VIT_11s0016g03550.t01	      0
## Alignment 15: score=503.0 e_value=9.1e-30 N=12 P. setigerum_chr1&VV_11 minus
 15-  0:	Pse01G35900.0	VIT_11s0016g05690.t01	  2e-55
 15-  1:	Pse01G35910.0	VIT_11s0016g05670.t01	  4e-27
 15-  2:	Pse01G35920.0	VIT_11s0016g05600.t01	      0
 15-  3:	Pse01G35970.0	VIT_11s0016g05560.t01	      0
 15-  4:	Pse01G35990.0	VIT_11s0016g05440.t01	      0
 15-  5:	Pse01G36040.0	VIT_11s0016g05390.t01	  6e-39
 15-  6:	Pse01G36060.0	VIT_11s0016g05380.t01	  5e-26
 15-  7:	Pse01G36140.0	VIT_11s0016g05190.t01	      0
 15-  8:	Pse01G36290.0	VIT_11s0016g05100.t01	  1e-72
 15-  9:	Pse01G36410.0	VIT_11s0016g04900.t01	  4e-26
 15- 10:	Pse01G36420.0	VIT_11s0016g04860.t01	 7e-105
 15- 11:	Pse01G36590.0	VIT_11s0016g04710.t01	      0
## Alignment 16: score=364.0 e_value=9.6e-16 N=8 P. setigerum_chr1&VV_11 minus
 16-  0:	Pse01G03510.0	VIT_11s0016g00600.t01	      0
 16-  1:	Pse01G03540.0	VIT_11s0016g00590.t01	  1e-69
 16-  2:	Pse01G03640.0	VIT_11s0016g00570.t01	      0
 16-  3:	Pse01G03710.0	VIT_11s0016g00550.t01	  3e-13
 16-  4:	Pse01G03720.0	VIT_11s0016g00540.t01	      0
 16-  5:	Pse01G03730.0	VIT_11s0016g00530.t01	  6e-78
 16-  6:	Pse01G03870.0	VIT_11s0016g00520.t01	  2e-71
 16-  7:	Pse01G03940.0	VIT_11s0016g00510.t01	 6e-153
## Alignment 17: score=358.0 e_value=1.3e-13 N=8 P. setigerum_chr1&VV_11 minus
 17-  0:	Pse01G43150.0	VIT_11s0016g02300.t01	      0
 17-  1:	Pse01G43310.0	VIT_11s0016g02280.t01	      0
 17-  2:	Pse01G43360.0	VIT_11s0016g02270.t01	      0
 17-  3:	Pse01G43410.0	VIT_11s0016g02210.t01	  1e-50
 17-  4:	Pse01G43430.0	VIT_11s0016g02200.t01	      0
 17-  5:	Pse01G43530.0	VIT_11s0016g02190.t01	 2e-137
 17-  6:	Pse01G43560.0	VIT_11s0016g02180.t01	  4e-58
 17-  7:	Pse01G43630.0	VIT_11s0016g02170.t01	      0
## Alignment 18: score=354.0 e_value=3.6e-16 N=8 P. setigerum_chr1&VV_11 minus
 18-  0:	Pse01G02690.0	VIT_11s0016g00790.t01	  7e-76
 18-  1:	Pse01G02920.0	VIT_11s0016g00760.t01	  9e-84
 18-  2:	Pse01G02930.0	VIT_11s0016g00730.t01	 1e-136
 18-  3:	Pse01G02950.0	VIT_11s0016g00720.t01	      0
 18-  4:	Pse01G02960.0	VIT_11s0016g00710.t01	  4e-39
 18-  5:	Pse01G03040.0	VIT_11s0016g00690.t01	  2e-65
 18-  6:	Pse01G03190.0	VIT_11s0016g00680.t01	      0
 18-  7:	Pse01G03200.0	VIT_11s0016g00670.t01	  6e-31
## Alignment 19: score=351.0 e_value=5.4e-17 N=8 P. setigerum_chr1&VV_11 minus
 19-  0:	Pse01G12550.0	VIT_11s0016g02510.t01	 4e-146
 19-  1:	Pse01G12570.0	VIT_11s0016g02500.t01	      0
 19-  2:	Pse01G12580.0	VIT_11s0016g02490.t01	      0
 19-  3:	Pse01G12670.0	VIT_11s0016g02470.t01	      0
 19-  4:	Pse01G12930.0	VIT_11s0016g02430.t01	      0
 19-  5:	Pse01G12990.0	VIT_11s0016g02410.t01	  9e-71
 19-  6:	Pse01G13100.0	VIT_11s0016g02330.t01	  3e-64
 19-  7:	Pse01G13110.0	VIT_11s0016g02320.t01	  1e-45
## Alignment 20: score=322.0 e_value=1.2e-10 N=7 P. setigerum_chr1&VV_11 minus
 20-  0:	Pse01G53330.0	VIT_11s0016g00500.t01	  4e-48
 20-  1:	Pse01G53420.0	VIT_11s0016g00470.t01	      0
 20-  2:	Pse01G53450.0	VIT_11s0016g00460.t01	      0
 20-  3:	Pse01G53490.0	VIT_11s0016g00450.t01	 5e-142
 20-  4:	Pse01G53590.0	VIT_11s0016g00440.t01	      0
 20-  5:	Pse01G53650.0	VIT_11s0016g00380.t01	 7e-118
 20-  6:	Pse01G53670.0	VIT_11s0016g00370.t01	      0
## Alignment 21: score=674.0 e_value=2.5e-41 N=15 P. setigerum_chr1&VV_12 plus
 21-  0:	Pse01G68980.0	VIT_12s0035g01420.t01	  3e-82
 21-  1:	Pse01G68990.0	VIT_12s0035g01720.t01	      0
 21-  2:	Pse01G69010.0	VIT_12s0035g01740.t01	      0
 21-  3:	Pse01G69060.0	VIT_12s0035g01750.t01	      0
 21-  4:	Pse01G69070.0	VIT_12s0035g01770.t01	 2e-111
 21-  5:	Pse01G69090.0	VIT_12s0035g01780.t01	 6e-125
 21-  6:	Pse01G69180.0	VIT_12s0035g01800.t01	      0
 21-  7:	Pse01G69260.0	VIT_12s0035g01820.t01	      0
 21-  8:	Pse01G69380.0	VIT_12s0035g01870.t01	      0
 21-  9:	Pse01G69440.0	VIT_12s0035g01880.t01	 8e-107
 21- 10:	Pse01G69470.0	VIT_12s0035g01920.t01	      0
 21- 11:	Pse01G69480.0	VIT_12s0035g01940.t01	  1e-33
 21- 12:	Pse01G69510.0	VIT_12s0035g01950.t01	 1e-142
 21- 13:	Pse01G69540.0	VIT_12s0035g01970.t01	      0
 21- 14:	Pse01G69550.0	VIT_12s0035g02030.t01	 2e-144
## Alignment 22: score=351.0 e_value=5.1e-14 N=8 P. setigerum_chr1&VV_12 plus
 22-  0:	Pse01G33940.0	VIT_12s0059g01140.t01	  3e-86
 22-  1:	Pse01G33970.0	VIT_12s0059g01210.t01	  3e-51
 22-  2:	Pse01G33980.0	VIT_12s0059g01280.t01	      0
 22-  3:	Pse01G34000.0	VIT_12s0059g01310.t01	  7e-58
 22-  4:	Pse01G34010.0	VIT_12s0059g01320.t01	      0
 22-  5:	Pse01G34070.0	VIT_12s0059g01470.t01	  1e-63
 22-  6:	Pse01G34230.0	VIT_12s0059g01590.t01	 1e-164
 22-  7:	Pse01G34310.0	VIT_12s0059g01660.t01	      0
## Alignment 23: score=332.0 e_value=3.2e-15 N=8 P. setigerum_chr1&VV_12 plus
 23-  0:	Pse01G34500.0	VIT_12s0057g00560.t01	      0
 23-  1:	Pse01G34510.0	VIT_12s0057g00570.t01	      0
 23-  2:	Pse01G34570.0	VIT_12s0057g00600.t01	  7e-80
 23-  3:	Pse01G34690.0	VIT_12s0057g00670.t01	      0
 23-  4:	Pse01G34770.0	VIT_12s0057g00900.t01	 9e-163
 23-  5:	Pse01G34800.0	VIT_12s0057g00990.t01	      0
 23-  6:	Pse01G34900.0	VIT_12s0057g01220.t01	 3e-121
 23-  7:	Pse01G34960.0	VIT_12s0057g01270.t01	      0
## Alignment 24: score=889.0 e_value=9.6e-57 N=19 P. setigerum_chr1&VV_12 minus
 24-  0:	Pse01G30810.0	VIT_12s0028g03770.t01	      0
 24-  1:	Pse01G30820.0	VIT_12s0028g03760.t01	  1e-25
 24-  2:	Pse01G30860.0	VIT_12s0028g03720.t01	      0
 24-  3:	Pse01G30870.0	VIT_12s0028g03650.t01	  6e-90
 24-  4:	Pse01G30880.0	VIT_12s0028g03630.t01	 1e-143
 24-  5:	Pse01G31010.0	VIT_12s0028g03460.t01	  5e-26
 24-  6:	Pse01G31050.0	VIT_12s0028g03430.t01	  9e-92
 24-  7:	Pse01G31100.0	VIT_12s0028g03350.t01	  2e-49
 24-  8:	Pse01G31130.0	VIT_12s0028g03340.t01	  2e-96
 24-  9:	Pse01G31140.0	VIT_12s0028g03310.t01	 1e-142
 24- 10:	Pse01G31180.0	VIT_12s0028g03200.t01	      0
 24- 11:	Pse01G31210.0	VIT_12s0028g03190.t01	 5e-129
 24- 12:	Pse01G31270.0	VIT_12s0028g03180.t01	  5e-78
 24- 13:	Pse01G31290.0	VIT_12s0028g03140.t01	      0
 24- 14:	Pse01G31300.0	VIT_12s0028g03120.t01	  3e-08
 24- 15:	Pse01G31310.0	VIT_12s0028g03100.t01	 2e-120
 24- 16:	Pse01G31330.0	VIT_12s0028g03080.t01	  1e-70
 24- 17:	Pse01G31360.0	VIT_12s0028g03060.t01	      0
 24- 18:	Pse01G31400.0	VIT_12s0028g03010.t01	  2e-43
## Alignment 25: score=672.0 e_value=2.3e-44 N=16 P. setigerum_chr1&VV_12 minus
 25-  0:	Pse01G19120.0	VIT_12s0057g01500.t01	      0
 25-  1:	Pse01G19250.0	VIT_12s0057g01400.t01	      0
 25-  2:	Pse01G19290.0	VIT_12s0057g01380.t01	 1e-120
 25-  3:	Pse01G19350.0	VIT_12s0057g01370.t01	  1e-69
 25-  4:	Pse01G19390.0	VIT_12s0057g01340.t01	  5e-87
 25-  5:	Pse01G19470.0	VIT_12s0057g01330.t01	  2e-70
 25-  6:	Pse01G19620.0	VIT_12s0057g01300.t01	 9e-148
 25-  7:	Pse01G19650.0	VIT_12s0057g01290.t01	      0
 25-  8:	Pse01G19750.0	VIT_12s0057g01270.t01	      0
 25-  9:	Pse01G19800.0	VIT_12s0057g01240.t01	 6e-180
 25- 10:	Pse01G19820.0	VIT_12s0057g01220.t01	 6e-121
 25- 11:	Pse01G19960.0	VIT_12s0057g01000.t01	  1e-41
 25- 12:	Pse01G20020.0	VIT_12s0057g00920.t01	      0
 25- 13:	Pse01G20060.0	VIT_12s0057g00670.t01	      0
 25- 14:	Pse01G20140.0	VIT_12s0057g00600.t01	  5e-80
 25- 15:	Pse01G20190.0	VIT_12s0057g00440.t01	  6e-97
## Alignment 26: score=862.0 e_value=4.2e-56 N=19 P. setigerum_chr1&VV_14 plus
 26-  0:	Pse01G71760.0	VIT_14s0060g00090.t01	 2e-112
 26-  1:	Pse01G71820.0	VIT_14s0060g00110.t01	      0
 26-  2:	Pse01G71880.0	VIT_14s0060g00120.t01	 2e-117
 26-  3:	Pse01G71900.0	VIT_14s0060g00160.t01	  2e-20
 26-  4:	Pse01G72000.0	VIT_14s0060g00220.t01	      0
 26-  5:	Pse01G72010.0	VIT_14s0060g00230.t01	      0
 26-  6:	Pse01G72150.0	VIT_14s0060g00280.t01	  2e-25
 26-  7:	Pse01G72190.0	VIT_14s0060g00300.t01	  2e-52
 26-  8:	Pse01G72210.0	VIT_14s0060g00310.t01	  9e-10
 26-  9:	Pse01G72410.0	VIT_14s0060g00320.t01	 3e-131
 26- 10:	Pse01G72550.0	VIT_14s0060g00380.t01	  1e-46
 26- 11:	Pse01G72560.0	VIT_14s0060g00390.t01	 3e-110
 26- 12:	Pse01G72600.0	VIT_14s0060g00410.t01	      0
 26- 13:	Pse01G72610.0	VIT_14s0060g00420.t01	      0
 26- 14:	Pse01G72630.0	VIT_14s0060g00430.t01	 5e-162
 26- 15:	Pse01G72640.0	VIT_14s0060g00440.t01	 5e-157
 26- 16:	Pse01G72670.0	VIT_14s0060g00450.t01	      0
 26- 17:	Pse01G72680.0	VIT_14s0060g00460.t01	      0
 26- 18:	Pse01G72760.0	VIT_14s0060g00600.t01	      0
## Alignment 27: score=534.0 e_value=6.1e-33 N=12 P. setigerum_chr1&VV_14 plus
 27-  0:	Pse01G72970.0	VIT_14s0060g00550.t01	      0
 27-  1:	Pse01G73120.0	VIT_14s0060g00680.t01	 3e-172
 27-  2:	Pse01G73210.0	VIT_14s0060g00820.t01	      0
 27-  3:	Pse01G73230.0	VIT_14s0060g00830.t01	 1e-112
 27-  4:	Pse01G73250.0	VIT_14s0060g00850.t01	 2e-116
 27-  5:	Pse01G73280.0	VIT_14s0060g00860.t01	      0
 27-  6:	Pse01G73310.0	VIT_14s0060g00870.t01	      0
 27-  7:	Pse01G73370.0	VIT_14s0060g00890.t01	  2e-89
 27-  8:	Pse01G73380.0	VIT_14s0060g00900.t01	  5e-63
 27-  9:	Pse01G73400.0	VIT_14s0060g00910.t01	      0
 27- 10:	Pse01G73450.0	VIT_14s0060g00930.t01	      0
 27- 11:	Pse01G73690.0	VIT_14s0060g01190.t01	 5e-155
## Alignment 28: score=448.0 e_value=1.2e-20 N=10 P. setigerum_chr1&VV_14 plus
 28-  0:	Pse01G60130.0	VIT_14s0060g01140.t01	      0
 28-  1:	Pse01G60270.0	VIT_14s0060g01210.t01	  6e-50
 28-  2:	Pse01G60310.0	VIT_14s0060g01260.t01	      0
 28-  3:	Pse01G60320.0	VIT_14s0060g01270.t01	 2e-143
 28-  4:	Pse01G60340.0	VIT_14s0060g01290.t01	      0
 28-  5:	Pse01G60360.0	VIT_14s0060g01330.t01	      0
 28-  6:	Pse01G60550.0	VIT_14s0060g01450.t01	      0
 28-  7:	Pse01G60580.0	VIT_14s0060g01510.t01	      0
 28-  8:	Pse01G60600.0	VIT_14s0060g01520.t01	  1e-36
 28-  9:	Pse01G60690.0	VIT_14s0060g01560.t01	 6e-113
## Alignment 29: score=410.0 e_value=1e-16 N=9 P. setigerum_chr1&VV_14 plus
 29-  0:	Pse01G29290.0	VIT_14s0060g02090.t01	  5e-36
 29-  1:	Pse01G29330.0	VIT_14s0060g02140.t01	 8e-104
 29-  2:	Pse01G29350.0	VIT_14s0060g02160.t01	 4e-158
 29-  3:	Pse01G29410.0	VIT_14s0060g02200.t01	      0
 29-  4:	Pse01G29430.0	VIT_14s0060g02220.t01	  6e-93
 29-  5:	Pse01G29580.0	VIT_14s0060g02260.t01	      0
 29-  6:	Pse01G29600.0	VIT_14s0060g02270.t01	  4e-97
 29-  7:	Pse01G29620.0	VIT_14s0060g02280.t01	 2e-124
 29-  8:	Pse01G29760.0	VIT_14s0060g02310.t01	  5e-64
## Alignment 30: score=376.0 e_value=1.8e-13 N=8 P. setigerum_chr1&VV_14 plus
 30-  0:	Pse01G26620.0	VIT_14s0030g02150.t01	  2e-77
 30-  1:	Pse01G26680.0	VIT_14s0030g02180.t01	      0
 30-  2:	Pse01G26780.0	VIT_14s0030g02200.t01	 2e-135
 30-  3:	Pse01G26820.0	VIT_14s0030g02220.t01	  2e-37
 30-  4:	Pse01G26850.0	VIT_14s0030g02230.t01	 7e-122
 30-  5:	Pse01G26880.0	VIT_14s0030g02300.t01	      0
 30-  6:	Pse01G26890.0	VIT_14s0030g02310.t01	  4e-87
 30-  7:	Pse01G26910.0	VIT_14s0081g00010.t01	  4e-88
## Alignment 31: score=355.0 e_value=1.7e-15 N=8 P. setigerum_chr1&VV_14 plus
 31-  0:	Pse01G28050.0	VIT_14s0030g00180.t01	      0
 31-  1:	Pse01G28270.0	VIT_14s0030g00350.t01	      0
 31-  2:	Pse01G28300.0	VIT_14s0030g00390.t01	 9e-160
 31-  3:	Pse01G28400.0	VIT_14s0030g00410.t01	  5e-77
 31-  4:	Pse01G28440.0	VIT_14s0030g00440.t01	      0
 31-  5:	Pse01G28450.0	VIT_14s0030g00480.t01	  5e-49
 31-  6:	Pse01G28470.0	VIT_14s0030g00490.t01	      0
 31-  7:	Pse01G28540.0	VIT_14s0030g00500.t01	      0
## Alignment 32: score=340.0 e_value=1.2e-15 N=8 P. setigerum_chr1&VV_14 plus
 32-  0:	Pse01G29850.0	VIT_14s0060g01740.t01	 7e-115
 32-  1:	Pse01G29890.0	VIT_14s0060g01750.t01	      0
 32-  2:	Pse01G30090.0	VIT_14s0060g01760.t01	  2e-47
 32-  3:	Pse01G30170.0	VIT_14s0060g01930.t01	 2e-120
 32-  4:	Pse01G30200.0	VIT_14s0060g01950.t01	      0
 32-  5:	Pse01G30330.0	VIT_14s0060g01990.t01	  4e-89
 32-  6:	Pse01G30340.0	VIT_14s0060g02060.t01	 3e-103
 32-  7:	Pse01G30400.0	VIT_14s0060g02070.t01	      0
## Alignment 33: score=334.0 e_value=7.4e-16 N=8 P. setigerum_chr1&VV_14 plus
 33-  0:	Pse01G21300.0	VIT_14s0128g00220.t01	 3e-112
 33-  1:	Pse01G21310.0	VIT_14s0128g00240.t01	      0
 33-  2:	Pse01G21370.0	VIT_14s0128g00250.t01	 6e-111
 33-  3:	Pse01G21540.0	VIT_14s0128g00350.t01	  5e-50
 33-  4:	Pse01G21600.0	VIT_14s0128g00390.t01	 5e-160
 33-  5:	Pse01G21620.0	VIT_14s0128g00430.t01	      0
 33-  6:	Pse01G21750.0	VIT_14s0128g00490.t01	  2e-90
 33-  7:	Pse01G21860.0	VIT_14s0128g00750.t01	      0
## Alignment 34: score=307.0 e_value=8.6e-18 N=7 P. setigerum_chr1&VV_14 plus
 34-  0:	Pse01G71160.0	VIT_14s0030g01410.t01	 8e-109
 34-  1:	Pse01G71260.0	VIT_14s0030g01440.t01	      0
 34-  2:	Pse01G71400.0	VIT_14s0030g01470.t01	  2e-88
 34-  3:	Pse01G71410.0	VIT_14s0030g01500.t01	  3e-19
 34-  4:	Pse01G71500.0	VIT_14s0030g01700.t01	  2e-94
 34-  5:	Pse01G71510.0	VIT_14s0030g01720.t01	  4e-97
 34-  6:	Pse01G71520.0	VIT_14s0030g01740.t01	      0
## Alignment 35: score=276.0 e_value=1.3e-08 N=6 P. setigerum_chr1&VV_14 plus
 35-  0:	Pse01G27370.0	VIT_14s0030g01470.t01	  3e-85
 35-  1:	Pse01G27420.0	VIT_14s0030g01570.t01	  3e-27
 35-  2:	Pse01G27460.0	VIT_14s0030g01620.t01	  4e-82
 35-  3:	Pse01G27470.0	VIT_14s0030g01650.t01	 2e-152
 35-  4:	Pse01G27500.0	VIT_14s0030g01660.t01	      0
 35-  5:	Pse01G27550.0	VIT_14s0030g01760.t01	 4e-151
## Alignment 36: score=254.0 e_value=1.1e-11 N=6 P. setigerum_chr1&VV_14 plus
 36-  0:	Pse01G73900.0	VIT_14s0060g01100.t01	      0
 36-  1:	Pse01G73970.0	VIT_14s0060g01240.t01	  7e-73
 36-  2:	Pse01G73980.0	VIT_14s0060g01250.t01	  8e-62
 36-  3:	Pse01G74240.0	VIT_14s0060g01420.t01	  7e-62
 36-  4:	Pse01G74260.0	VIT_14s0060g01430.t01	 2e-121
 36-  5:	Pse01G74350.0	VIT_14s0060g01460.t01	 1e-128
## Alignment 37: score=528.0 e_value=2.3e-27 N=12 P. setigerum_chr1&VV_14 minus
 37-  0:	Pse01G27630.0	VIT_14s0128g00770.t01	 6e-122
 37-  1:	Pse01G27690.0	VIT_14s0128g00720.t01	      0
 37-  2:	Pse01G27700.0	VIT_14s0128g00710.t01	      0
 37-  3:	Pse01G27730.0	VIT_14s0128g00450.t01	      0
 37-  4:	Pse01G27760.0	VIT_14s0128g00440.t01	 4e-154
 37-  5:	Pse01G27780.0	VIT_14s0128g00430.t01	      0
 37-  6:	Pse01G27790.0	VIT_14s0128g00400.t01	      0
 37-  7:	Pse01G27820.0	VIT_14s0128g00390.t01	 2e-157
 37-  8:	Pse01G27910.0	VIT_14s0128g00250.t01	 4e-120
 37-  9:	Pse01G27950.0	VIT_14s0128g00200.t01	 3e-162
 37- 10:	Pse01G27980.0	VIT_14s0128g00180.t01	 1e-118
 37- 11:	Pse01G28160.0	VIT_14s0128g00100.t01	 5e-114
## Alignment 38: score=395.0 e_value=1.8e-18 N=9 P. setigerum_chr1&VV_14 minus
 38-  0:	Pse01G70360.0	VIT_14s0030g02170.t01	 1e-111
 38-  1:	Pse01G70400.0	VIT_14s0030g02160.t01	      0
 38-  2:	Pse01G70520.0	VIT_14s0030g02150.t01	  7e-76
 38-  3:	Pse01G70720.0	VIT_14s0030g02010.t01	  6e-33
 38-  4:	Pse01G70750.0	VIT_14s0030g01950.t01	 7e-177
 38-  5:	Pse01G70840.0	VIT_14s0030g01890.t01	  2e-74
 38-  6:	Pse01G70880.0	VIT_14s0030g01880.t01	  2e-62
 38-  7:	Pse01G70890.0	VIT_14s0030g01860.t01	 8e-128
 38-  8:	Pse01G70950.0	VIT_14s0030g01810.t01	 5e-165
## Alignment 39: score=357.0 e_value=2e-17 N=9 P. setigerum_chr1&VV_14 minus
 39-  0:	Pse01G58650.0	VIT_14s0060g00600.t01	      0
 39-  1:	Pse01G58850.0	VIT_14s0060g00370.t01	      0
 39-  2:	Pse01G58980.0	VIT_14s0060g00360.t01	      0
 39-  3:	Pse01G59190.0	VIT_14s0060g00260.t01	 2e-152
 39-  4:	Pse01G59200.0	VIT_14s0060g00240.t01	 2e-149
 39-  5:	Pse01G59430.0	VIT_14s0060g00210.t01	      0
 39-  6:	Pse01G59540.0	VIT_14s0060g00100.t01	      0
 39-  7:	Pse01G59560.0	VIT_14s0060g00090.t01	 2e-106
 39-  8:	Pse01G59620.0	VIT_14s0060g00050.t01	  4e-98
## Alignment 40: score=330.0 e_value=1.3e-11 N=7 P. setigerum_chr1&VV_14 minus
 40-  0:	Pse01G73660.0	VIT_14s0060g01210.t01	  1e-40
 40-  1:	Pse01G73680.0	VIT_14s0060g01200.t01	 6e-114
 40-  2:	Pse01G73720.0	VIT_14s0060g01180.t01	 5e-117
 40-  3:	Pse01G73790.0	VIT_14s0060g01160.t01	      0
 40-  4:	Pse01G73900.0	VIT_14s0060g01100.t01	      0
 40-  5:	Pse01G73910.0	VIT_14s0060g01090.t01	      0
 40-  6:	Pse01G73920.0	VIT_14s0060g01080.t01	      0
## Alignment 41: score=319.0 e_value=7.3e-13 N=7 P. setigerum_chr1&VV_14 minus
 41-  0:	Pse01G25980.0	VIT_14s0081g00720.t01	  3e-92
 41-  1:	Pse01G26030.0	VIT_14s0081g00710.t01	 8e-172
 41-  2:	Pse01G26110.0	VIT_14s0081g00680.t01	 3e-161
 41-  3:	Pse01G26130.0	VIT_14s0081g00670.t01	  1e-97
 41-  4:	Pse01G26170.0	VIT_14s0081g00620.t01	  2e-64
 41-  5:	Pse01G26190.0	VIT_14s0081g00600.t01	  1e-50
 41-  6:	Pse01G26340.0	VIT_14s0081g00480.t01	  8e-99
## Alignment 42: score=312.0 e_value=3e-12 N=7 P. setigerum_chr1&VV_14 minus
 42-  0:	Pse01G25420.0	VIT_14s0036g01030.t01	      0
 42-  1:	Pse01G25560.0	VIT_14s0036g00840.t01	  5e-42
 42-  2:	Pse01G25600.0	VIT_14s0036g00730.t01	  8e-56
 42-  3:	Pse01G25680.0	VIT_14s0036g00700.t01	 1e-152
 42-  4:	Pse01G25700.0	VIT_14s0036g00690.t01	      0
 42-  5:	Pse01G25720.0	VIT_14s0036g00630.t01	 7e-118
 42-  6:	Pse01G25770.0	VIT_14s0036g00520.t01	      0
## Alignment 43: score=284.0 e_value=5.9e-09 N=6 P. setigerum_chr1&VV_14 minus
 43-  0:	Pse01G69800.0	VIT_14s0081g00060.t01	  2e-43
 43-  1:	Pse01G69840.0	VIT_14s0081g00030.t01	  4e-67
 43-  2:	Pse01G69890.0	VIT_14s0081g00020.t01	  7e-20
 43-  3:	Pse01G69910.0	VIT_14s0081g00010.t01	  7e-90
 43-  4:	Pse01G69920.0	VIT_14s0030g02310.t01	  2e-87
 43-  5:	Pse01G70010.0	VIT_14s0030g02230.t01	 4e-106
## Alignment 44: score=1896.0 e_value=2.7e-140 N=40 P. setigerum_chr1&VV_18 plus
 44-  0:	Pse01G75520.0	VIT_18s0001g09590.t01	  8e-57
 44-  1:	Pse01G75540.0	VIT_18s0001g09610.t01	  1e-66
 44-  2:	Pse01G75560.0	VIT_18s0001g09650.t01	 7e-161
 44-  3:	Pse01G75580.0	VIT_18s0001g09700.t01	  6e-53
 44-  4:	Pse01G75630.0	VIT_18s0001g09710.t01	 2e-116
 44-  5:	Pse01G75650.0	VIT_18s0001g09850.t01	 8e-113
 44-  6:	Pse01G75700.0	VIT_18s0001g09860.t01	  2e-06
 44-  7:	Pse01G75710.0	VIT_18s0001g09890.t01	      0
 44-  8:	Pse01G75780.0	VIT_18s0001g09910.t01	      0
 44-  9:	Pse01G75810.0	VIT_18s0001g09930.t01	  4e-88
 44- 10:	Pse01G75820.0	VIT_18s0001g09960.t01	  3e-80
 44- 11:	Pse01G75840.0	VIT_18s0001g09970.t01	  2e-75
 44- 12:	Pse01G75870.0	VIT_18s0001g09980.t01	 1e-139
 44- 13:	Pse01G75910.0	VIT_18s0001g10030.t01	 8e-122
 44- 14:	Pse01G75930.0	VIT_18s0001g10040.t01	 4e-120
 44- 15:	Pse01G75950.0	VIT_18s0001g10070.t01	      0
 44- 16:	Pse01G75990.0	VIT_18s0001g10090.t01	      0
 44- 17:	Pse01G76030.0	VIT_18s0001g10150.t01	  6e-56
 44- 18:	Pse01G76050.0	VIT_18s0001g10170.t01	      0
 44- 19:	Pse01G76120.0	VIT_18s0001g10270.t01	  2e-68
 44- 20:	Pse01G76140.0	VIT_18s0001g10310.t01	      0
 44- 21:	Pse01G76160.0	VIT_18s0001g10320.t01	      0
 44- 22:	Pse01G76170.0	VIT_18s0001g10360.t01	 2e-138
 44- 23:	Pse01G76210.0	VIT_18s0001g10370.t01	  1e-99
 44- 24:	Pse01G76220.0	VIT_18s0001g10400.t01	  2e-77
 44- 25:	Pse01G76240.0	VIT_18s0001g10410.t01	      0
 44- 26:	Pse01G76250.0	VIT_18s0001g10420.t01	 2e-180
 44- 27:	Pse01G76270.0	VIT_18s0001g10440.t01	      0
 44- 28:	Pse01G76280.0	VIT_18s0001g10450.t01	 2e-152
 44- 29:	Pse01G76320.0	VIT_18s0001g10470.t01	      0
 44- 30:	Pse01G76330.0	VIT_18s0001g10480.t01	  2e-50
 44- 31:	Pse01G76360.0	VIT_18s0001g10500.t01	      0
 44- 32:	Pse01G76370.0	VIT_18s0001g10520.t01	  3e-68
 44- 33:	Pse01G76380.0	VIT_18s0001g10540.t01	      0
 44- 34:	Pse01G76400.0	VIT_18s0001g10610.t01	  1e-09
 44- 35:	Pse01G76420.0	VIT_18s0001g10680.t01	      0
 44- 36:	Pse01G76460.0	VIT_18s0001g10690.t01	  7e-50
 44- 37:	Pse01G76480.0	VIT_18s0001g10700.t01	      0
 44- 38:	Pse01G76490.0	VIT_18s0001g10720.t01	      0
 44- 39:	Pse01G76500.0	VIT_18s0001g10730.t01	      0
## Alignment 45: score=1536.0 e_value=7.1e-112 N=33 P. setigerum_chr1&VV_18 plus
 45-  0:	Pse01G74430.0	VIT_18s0122g00800.t01	 1e-121
 45-  1:	Pse01G74480.0	VIT_18s0122g00850.t01	      0
 45-  2:	Pse01G74500.0	VIT_18s0122g00870.t01	  3e-70
 45-  3:	Pse01G74510.0	VIT_18s0122g00900.t01	 1e-108
 45-  4:	Pse01G74530.0	VIT_18s0122g00950.t01	  3e-71
 45-  5:	Pse01G74610.0	VIT_18s0122g01010.t01	      0
 45-  6:	Pse01G74620.0	VIT_18s0122g01030.t01	      0
 45-  7:	Pse01G74630.0	VIT_18s0122g01040.t01	      0
 45-  8:	Pse01G74660.0	VIT_18s0122g01060.t01	  6e-72
 45-  9:	Pse01G74700.0	VIT_18s0122g01110.t01	  5e-44
 45- 10:	Pse01G74730.0	VIT_18s0122g01190.t01	  1e-55
 45- 11:	Pse01G74760.0	VIT_18s0122g01210.t01	 9e-124
 45- 12:	Pse01G74770.0	VIT_18s0122g01220.t01	 6e-155
 45- 13:	Pse01G74810.0	VIT_18s0122g01320.t01	      0
 45- 14:	Pse01G74860.0	VIT_18s0122g01340.t01	      0
 45- 15:	Pse01G74910.0	VIT_18s0122g01370.t01	      0
 45- 16:	Pse01G74930.0	VIT_18s0001g00100.t01	      0
 45- 17:	Pse01G74960.0	VIT_18s0001g00120.t01	      0
 45- 18:	Pse01G74980.0	VIT_18s0001g00130.t01	      0
 45- 19:	Pse01G74990.0	VIT_18s0001g00140.t01	  3e-28
 45- 20:	Pse01G75020.0	VIT_18s0001g00180.t01	      0
 45- 21:	Pse01G75030.0	VIT_18s0001g00190.t01	      0
 45- 22:	Pse01G75060.0	VIT_18s0001g00210.t01	 2e-126
 45- 23:	Pse01G75100.0	VIT_18s0001g00280.t01	      0
 45- 24:	Pse01G75130.0	VIT_18s0001g00460.t01	  1e-31
 45- 25:	Pse01G75180.0	VIT_18s0001g00600.t01	  5e-38
 45- 26:	Pse01G75190.0	VIT_18s0001g00660.t01	  7e-96
 45- 27:	Pse01G75220.0	VIT_18s0001g00720.t01	      0
 45- 28:	Pse01G75300.0	VIT_18s0001g00810.t01	      0
 45- 29:	Pse01G75330.0	VIT_18s0001g00870.t01	  5e-39
 45- 30:	Pse01G75370.0	VIT_18s0001g00910.t01	      0
 45- 31:	Pse01G75390.0	VIT_18s0001g00950.t01	 6e-161
 45- 32:	Pse01G75400.0	VIT_18s0001g00960.t01	      0
## Alignment 46: score=728.0 e_value=7.3e-45 N=16 P. setigerum_chr1&VV_18 plus
 46-  0:	Pse01G65160.0	VIT_18s0001g14020.t01	      0
 46-  1:	Pse01G65220.0	VIT_18s0001g14080.t01	 7e-177
 46-  2:	Pse01G65240.0	VIT_18s0001g14090.t01	  1e-74
 46-  3:	Pse01G65270.0	VIT_18s0001g14120.t01	      0
 46-  4:	Pse01G65290.0	VIT_18s0001g14230.t01	      0
 46-  5:	Pse01G65330.0	VIT_18s0001g14250.t01	  6e-49
 46-  6:	Pse01G65350.0	VIT_18s0001g14280.t01	 2e-175
 46-  7:	Pse01G65370.0	VIT_18s0001g14300.t01	  4e-94
 46-  8:	Pse01G65380.0	VIT_18s0001g14320.t01	  4e-32
 46-  9:	Pse01G65490.0	VIT_18s0001g14410.t01	      0
 46- 10:	Pse01G65530.0	VIT_18s0001g14450.t01	      0
 46- 11:	Pse01G65560.0	VIT_18s0001g14490.t01	 1e-125
 46- 12:	Pse01G65620.0	VIT_18s0001g14520.t01	  3e-13
 46- 13:	Pse01G65630.0	VIT_18s0001g14550.t01	 4e-140
 46- 14:	Pse01G65640.0	VIT_18s0001g14560.t01	  5e-18
 46- 15:	Pse01G65890.0	VIT_18s0001g14850.t01	 4e-134
## Alignment 47: score=373.0 e_value=9.7e-16 N=8 P. setigerum_chr1&VV_18 plus
 47-  0:	Pse01G69600.0	VIT_18s0072g00470.t01	  6e-46
 47-  1:	Pse01G69610.0	VIT_18s0072g00480.t01	  1e-76
 47-  2:	Pse01G69630.0	VIT_18s0072g00490.t01	  7e-44
 47-  3:	Pse01G69640.0	VIT_18s0072g00630.t01	      0
 47-  4:	Pse01G69690.0	VIT_18s0072g00720.t01	      0
 47-  5:	Pse01G69700.0	VIT_18s0072g00770.t01	      0
 47-  6:	Pse01G69740.0	VIT_18s0072g00780.t01	      0
 47-  7:	Pse01G69780.0	VIT_18s0072g00810.t01	  2e-31
## Alignment 48: score=363.0 e_value=1.4e-16 N=8 P. setigerum_chr1&VV_18 plus
 48-  0:	Pse01G68650.0	VIT_18s0001g05620.t01	      0
 48-  1:	Pse01G68740.0	VIT_18s0001g05740.t01	 9e-101
 48-  2:	Pse01G68760.0	VIT_18s0001g05780.t01	      0
 48-  3:	Pse01G68770.0	VIT_18s0001g05790.t01	 3e-130
 48-  4:	Pse01G68790.0	VIT_18s0001g05800.t01	      0
 48-  5:	Pse01G68820.0	VIT_18s0001g05840.t01	  2e-80
 48-  6:	Pse01G68880.0	VIT_18s0001g06250.t01	      0
 48-  7:	Pse01G68910.0	VIT_18s0001g06270.t01	      0
## Alignment 49: score=347.0 e_value=8.2e-16 N=8 P. setigerum_chr1&VV_18 plus
 49-  0:	Pse01G69120.0	VIT_18s0089g00620.t01	 5e-152
 49-  1:	Pse01G69150.0	VIT_18s0089g00860.t01	  5e-59
 49-  2:	Pse01G69160.0	VIT_18s0089g00880.t01	 2e-167
 49-  3:	Pse01G69180.0	VIT_18s0089g00910.t01	      0
 49-  4:	Pse01G69220.0	VIT_18s0089g00940.t01	 1e-175
 49-  5:	Pse01G69270.0	VIT_18s0089g01080.t01	 6e-102
 49-  6:	Pse01G69300.0	VIT_18s0089g01120.t01	 6e-134
 49-  7:	Pse01G69470.0	VIT_18s0089g01290.t01	  3e-11
## Alignment 50: score=310.0 e_value=2.7e-12 N=7 P. setigerum_chr1&VV_18 plus
 50-  0:	Pse01G67970.0	VIT_18s0001g08060.t01	  3e-14
 50-  1:	Pse01G68020.0	VIT_18s0001g08110.t01	      0
 50-  2:	Pse01G68060.0	VIT_18s0001g08120.t01	 2e-121
 50-  3:	Pse01G68080.0	VIT_18s0001g08170.t01	 7e-121
 50-  4:	Pse01G68120.0	VIT_18s0001g08180.t01	      0
 50-  5:	Pse01G68160.0	VIT_18s0001g08210.t01	 1e-180
 50-  6:	Pse01G68400.0	VIT_18s0001g08310.t01	 8e-160
## Alignment 51: score=1136.0 e_value=2.6e-72 N=24 P. setigerum_chr1&VV_18 minus
 51-  0:	Pse01G66690.0	VIT_18s0001g05590.t01	  1e-90
 51-  1:	Pse01G66710.0	VIT_18s0001g05580.t01	  3e-48
 51-  2:	Pse01G66850.0	VIT_18s0001g05530.t01	 2e-160
 51-  3:	Pse01G66860.0	VIT_18s0001g05500.t01	 3e-128
 51-  4:	Pse01G66870.0	VIT_18s0001g05480.t01	 4e-152
 51-  5:	Pse01G66880.0	VIT_18s0001g05440.t01	 2e-153
 51-  6:	Pse01G66890.0	VIT_18s0001g05400.t01	  2e-36
 51-  7:	Pse01G66900.0	VIT_18s0001g05380.t01	      0
 51-  8:	Pse01G66920.0	VIT_18s0001g05370.t01	 3e-101
 51-  9:	Pse01G66930.0	VIT_18s0001g05300.t01	 3e-174
 51- 10:	Pse01G66950.0	VIT_18s0001g05270.t01	      0
 51- 11:	Pse01G66970.0	VIT_18s0001g05220.t01	      0
 51- 12:	Pse01G67010.0	VIT_18s0001g05160.t01	      0
 51- 13:	Pse01G67090.0	VIT_18s0001g05040.t01	  1e-65
 51- 14:	Pse01G67110.0	VIT_18s0001g05020.t01	  1e-38
 51- 15:	Pse01G67120.0	VIT_18s0001g04980.t01	      0
 51- 16:	Pse01G67130.0	VIT_18s0001g04970.t01	      0
 51- 17:	Pse01G67140.0	VIT_18s0001g04910.t01	      0
 51- 18:	Pse01G67190.0	VIT_18s0001g04810.t01	  2e-31
 51- 19:	Pse01G67220.0	VIT_18s0001g04800.t01	  7e-72
 51- 20:	Pse01G67250.0	VIT_18s0001g04790.t01	      0
 51- 21:	Pse01G67270.0	VIT_18s0001g04770.t01	  4e-93
 51- 22:	Pse01G67290.0	VIT_18s0001g04540.t01	      0
 51- 23:	Pse01G67360.0	VIT_18s0001g04420.t01	  4e-52
## Alignment 52: score=519.0 e_value=6.4e-25 N=11 P. setigerum_chr1&VV_18 minus
 52-  0:	Pse01G23450.0	VIT_18s0001g07810.t01	      0
 52-  1:	Pse01G23480.0	VIT_18s0001g07770.t01	  6e-48
 52-  2:	Pse01G23510.0	VIT_18s0001g07750.t01	 2e-105
 52-  3:	Pse01G23530.0	VIT_18s0001g07740.t01	      0
 52-  4:	Pse01G23550.0	VIT_18s0001g07730.t01	  1e-96
 52-  5:	Pse01G23620.0	VIT_18s0001g07670.t01	  7e-94
 52-  6:	Pse01G23630.0	VIT_18s0001g07660.t01	  5e-50
 52-  7:	Pse01G23640.0	VIT_18s0001g07640.t01	 3e-147
 52-  8:	Pse01G23670.0	VIT_18s0001g07620.t01	 2e-126
 52-  9:	Pse01G23740.0	VIT_18s0001g07590.t01	      0
 52- 10:	Pse01G23760.0	VIT_18s0001g07470.t01	  7e-08
## Alignment 53: score=491.0 e_value=2.6e-29 N=13 P. setigerum_chr1&VV_18 minus
 53-  0:	Pse01G63660.0	VIT_18s0001g12980.t01	 7e-124
 53-  1:	Pse01G63740.0	VIT_18s0001g12850.t01	  2e-57
 53-  2:	Pse01G63970.0	VIT_18s0001g12730.t01	 7e-179
 53-  3:	Pse01G64060.0	VIT_18s0001g12540.t01	  2e-91
 53-  4:	Pse01G64250.0	VIT_18s0001g12310.t01	  9e-49
 53-  5:	Pse01G64480.0	VIT_18s0001g12090.t01	 5e-143
 53-  6:	Pse01G64610.0	VIT_18s0001g11970.t01	 2e-114
 53-  7:	Pse01G64740.0	VIT_18s0001g11860.t01	      0
 53-  8:	Pse01G64820.0	VIT_18s0001g11810.t01	  4e-12
 53-  9:	Pse01G64840.0	VIT_18s0001g11740.t01	      0
 53- 10:	Pse01G64990.0	VIT_18s0001g11700.t01	      0
 53- 11:	Pse01G65010.0	VIT_18s0001g11680.t01	  3e-96
 53- 12:	Pse01G65130.0	VIT_18s0001g11620.t01	      0
## Alignment 54: score=458.0 e_value=1.2e-25 N=11 P. setigerum_chr1&VV_18 minus
 54-  0:	Pse01G24120.0	VIT_18s0001g13980.t01	  6e-56
 54-  1:	Pse01G24130.0	VIT_18s0001g13970.t01	      0
 54-  2:	Pse01G24200.0	VIT_18s0001g13930.t01	      0
 54-  3:	Pse01G24240.0	VIT_18s0001g13900.t01	      0
 54-  4:	Pse01G24310.0	VIT_18s0001g13870.t01	 1e-146
 54-  5:	Pse01G24350.0	VIT_18s0001g13630.t01	 1e-108
 54-  6:	Pse01G24390.0	VIT_18s0001g13590.t01	      0
 54-  7:	Pse01G24490.0	VIT_18s0001g13530.t01	      0
 54-  8:	Pse01G24710.0	VIT_18s0001g13390.t01	      0
 54-  9:	Pse01G24770.0	VIT_18s0001g13150.t01	 1e-124
 54- 10:	Pse01G24780.0	VIT_18s0001g13130.t01	 5e-151
## Alignment 55: score=322.0 e_value=1.5e-11 N=7 P. setigerum_chr1&VV_18 minus
 55-  0:	Pse01G66300.0	VIT_18s0001g06670.t01	  5e-70
 55-  1:	Pse01G66350.0	VIT_18s0001g06650.t01	  8e-79
 55-  2:	Pse01G66390.0	VIT_18s0001g06520.t01	      0
 55-  3:	Pse01G66410.0	VIT_18s0001g06460.t01	      0
 55-  4:	Pse01G66490.0	VIT_18s0001g06430.t01	  6e-76
 55-  5:	Pse01G66500.0	VIT_18s0001g06410.t01	  4e-52
 55-  6:	Pse01G66590.0	VIT_18s0001g06330.t01	 4e-163
## Alignment 56: score=1286.0 e_value=8.4e-102 N=30 P. setigerum_chr1&VV_19 plus
 56-  0:	Pse01G33330.0	VIT_19s0177g00320.t01	 2e-160
 56-  1:	Pse01G33370.0	VIT_19s0177g00330.t01	  9e-30
 56-  2:	Pse01G33390.0	VIT_19s0090g00020.t01	      0
 56-  3:	Pse01G33400.0	VIT_19s0090g00030.t01	      0
 56-  4:	Pse01G33430.0	VIT_19s0090g00060.t01	      0
 56-  5:	Pse01G33470.0	VIT_19s0090g00300.t01	 2e-128
 56-  6:	Pse01G33530.0	VIT_19s0090g00380.t01	 2e-124
 56-  7:	Pse01G33580.0	VIT_19s0090g00470.t01	  2e-71
 56-  8:	Pse01G33590.0	VIT_19s0090g00480.t01	 1e-156
 56-  9:	Pse01G33600.0	VIT_19s0090g00510.t01	  5e-39
 56- 10:	Pse01G33660.0	VIT_19s0090g00790.t01	 4e-141
 56- 11:	Pse01G33780.0	VIT_19s0090g00830.t01	      0
 56- 12:	Pse01G34010.0	VIT_19s0090g01070.t01	      0
 56- 13:	Pse01G34110.0	VIT_19s0090g01130.t01	      0
 56- 14:	Pse01G34150.0	VIT_19s0090g01150.t01	  4e-52
 56- 15:	Pse01G34230.0	VIT_19s0090g01160.t01	 2e-176
 56- 16:	Pse01G34250.0	VIT_19s0090g01190.t01	  2e-90
 56- 17:	Pse01G34260.0	VIT_19s0090g01200.t01	  1e-35
 56- 18:	Pse01G34270.0	VIT_19s0090g01240.t01	 1e-152
 56- 19:	Pse01G34290.0	VIT_19s0090g01260.t01	  2e-39
 56- 20:	Pse01G34380.0	VIT_19s0090g01290.t01	      0
 56- 21:	Pse01G34410.0	VIT_19s0090g01310.t01	      0
 56- 22:	Pse01G34420.0	VIT_19s0090g01320.t01	      0
 56- 23:	Pse01G34450.0	VIT_19s0090g01440.t01	      0
 56- 24:	Pse01G34560.0	VIT_19s0090g01590.t01	  3e-78
 56- 25:	Pse01G34590.0	VIT_19s0090g01660.t01	      0
 56- 26:	Pse01G34680.0	VIT_19s0090g01820.t01	      0
 56- 27:	Pse01G34720.0	VIT_19s0015g00160.t01	      0
 56- 28:	Pse01G34770.0	VIT_19s0015g00260.t01	 2e-157
 56- 29:	Pse01G34780.0	VIT_19s0015g00390.t01	  5e-50
## Alignment 57: score=533.0 e_value=2e-28 N=12 P. setigerum_chr1&VV_19 plus
 57-  0:	Pse01G32210.0	VIT_19s0014g03240.t01	      0
 57-  1:	Pse01G32370.0	VIT_19s0014g03400.t01	      0
 57-  2:	Pse01G32390.0	VIT_19s0014g03480.t01	  6e-40
 57-  3:	Pse01G32400.0	VIT_19s0014g03500.t01	  6e-24
 57-  4:	Pse01G32450.0	VIT_19s0014g03510.t01	      0
 57-  5:	Pse01G32530.0	VIT_19s0014g03640.t01	      0
 57-  6:	Pse01G32570.0	VIT_19s0014g03670.t01	  2e-23
 57-  7:	Pse01G32610.0	VIT_19s0014g03700.t01	      0
 57-  8:	Pse01G32720.0	VIT_19s0014g03740.t01	 1e-106
 57-  9:	Pse01G32780.0	VIT_19s0014g03900.t01	  1e-49
 57- 10:	Pse01G32790.0	VIT_19s0014g03930.t01	      0
 57- 11:	Pse01G32820.0	VIT_19s0014g03970.t01	  4e-42
## Alignment 58: score=437.0 e_value=1.8e-22 N=10 P. setigerum_chr1&VV_19 plus
 58-  0:	Pse01G34900.0	VIT_19s0015g00700.t01	 1e-115
 58-  1:	Pse01G34970.0	VIT_19s0015g00750.t01	      0
 58-  2:	Pse01G35010.0	VIT_19s0015g00760.t01	 1e-173
 58-  3:	Pse01G35020.0	VIT_19s0015g00850.t01	      0
 58-  4:	Pse01G35040.0	VIT_19s0015g00930.t01	 4e-130
 58-  5:	Pse01G35050.0	VIT_19s0015g00950.t01	 2e-140
 58-  6:	Pse01G35110.0	VIT_19s0015g00980.t01	  3e-95
 58-  7:	Pse01G35260.0	VIT_19s0015g01100.t01	  2e-80
 58-  8:	Pse01G35320.0	VIT_19s0015g01110.t01	 4e-115
 58-  9:	Pse01G35390.0	VIT_19s0015g01270.t01	      0
## Alignment 59: score=1068.0 e_value=4.2e-75 N=24 P. setigerum_chr1&VV_19 minus
 59-  0:	Pse01G30590.0	VIT_19s0014g03190.t01	  5e-97
 59-  1:	Pse01G30600.0	VIT_19s0014g03180.t01	  3e-46
 59-  2:	Pse01G30610.0	VIT_19s0014g03170.t01	      0
 59-  3:	Pse01G30670.0	VIT_19s0014g03090.t01	 1e-154
 59-  4:	Pse01G30690.0	VIT_19s0014g03000.t01	      0
 59-  5:	Pse01G30730.0	VIT_19s0014g02990.t01	      0
 59-  6:	Pse01G30750.0	VIT_19s0014g02980.t01	      0
 59-  7:	Pse01G30830.0	VIT_19s0014g02810.t01	      0
 59-  8:	Pse01G30880.0	VIT_19s0014g02760.t01	 5e-131
 59-  9:	Pse01G30890.0	VIT_19s0014g02750.t01	      0
 59- 10:	Pse01G30990.0	VIT_19s0014g02500.t01	      0
 59- 11:	Pse01G31040.0	VIT_19s0014g02430.t01	  2e-33
 59- 12:	Pse01G31100.0	VIT_19s0014g02350.t01	  1e-47
 59- 13:	Pse01G31140.0	VIT_19s0014g02340.t01	 1e-156
 59- 14:	Pse01G31170.0	VIT_19s0014g02210.t01	      0
 59- 15:	Pse01G31180.0	VIT_19s0014g02190.t01	      0
 59- 16:	Pse01G31200.0	VIT_19s0014g02170.t01	      0
 59- 17:	Pse01G31420.0	VIT_19s0014g02090.t01	 2e-108
 59- 18:	Pse01G31430.0	VIT_19s0014g01960.t01	  2e-86
 59- 19:	Pse01G31450.0	VIT_19s0014g01910.t01	  2e-48
 59- 20:	Pse01G31460.0	VIT_19s0014g01890.t01	      0
 59- 21:	Pse01G31480.0	VIT_19s0014g01850.t01	 2e-113
 59- 22:	Pse01G31500.0	VIT_19s0014g01820.t01	 2e-151
 59- 23:	Pse01G31550.0	VIT_19s0014g01810.t01	  2e-75
## Alignment 60: score=555.0 e_value=1.1e-33 N=13 P. setigerum_chr1&VV_19 minus
 60-  0:	Pse01G19970.0	VIT_19s0015g00390.t01	  7e-49
 60-  1:	Pse01G20010.0	VIT_19s0015g00260.t01	 6e-154
 60-  2:	Pse01G20050.0	VIT_19s0015g00160.t01	      0
 60-  3:	Pse01G20070.0	VIT_19s0090g01820.t01	      0
 60-  4:	Pse01G20120.0	VIT_19s0090g01660.t01	      0
 60-  5:	Pse01G20170.0	VIT_19s0090g01590.t01	  9e-79
 60-  6:	Pse01G20330.0	VIT_19s0090g01320.t01	      0
 60-  7:	Pse01G20340.0	VIT_19s0090g01310.t01	      0
 60-  8:	Pse01G20370.0	VIT_19s0090g01290.t01	      0
 60-  9:	Pse01G20480.0	VIT_19s0090g01260.t01	  8e-41
 60- 10:	Pse01G20500.0	VIT_19s0090g01240.t01	 5e-160
 60- 11:	Pse01G20550.0	VIT_19s0090g01200.t01	  1e-34
 60- 12:	Pse01G20560.0	VIT_19s0090g01190.t01	 4e-102
## Alignment 61: score=426.0 e_value=1.7e-23 N=10 P. setigerum_chr1&VV_19 minus
 61-  0:	Pse01G19110.0	VIT_19s0015g01270.t01	      0
 61-  1:	Pse01G19290.0	VIT_19s0015g01110.t01	 6e-115
 61-  2:	Pse01G19380.0	VIT_19s0015g01100.t01	  1e-76
 61-  3:	Pse01G19590.0	VIT_19s0015g01010.t01	      0
 61-  4:	Pse01G19600.0	VIT_19s0015g00980.t01	  5e-95
 61-  5:	Pse01G19640.0	VIT_19s0015g00950.t01	 7e-163
 61-  6:	Pse01G19700.0	VIT_19s0015g00850.t01	      0
 61-  7:	Pse01G19730.0	VIT_19s0015g00750.t01	      0
 61-  8:	Pse01G19740.0	VIT_19s0015g00740.t01	      0
 61-  9:	Pse01G19820.0	VIT_19s0015g00700.t01	 1e-115
## Alignment 62: score=289.0 e_value=3e-10 N=6 P. setigerum_chr1&VV_19 minus
 62-  0:	Pse01G33070.0	VIT_19s0014g05100.t01	 8e-100
 62-  1:	Pse01G33090.0	VIT_19s0014g05090.t01	  3e-46
 62-  2:	Pse01G33100.0	VIT_19s0014g05070.t01	      0
 62-  3:	Pse01G33140.0	VIT_19s0014g05050.t01	  9e-88
 62-  4:	Pse01G33150.0	VIT_19s0014g05040.t01	      0
 62-  5:	Pse01G33220.0	VIT_19s0014g04970.t01	  3e-89
## Alignment 63: score=640.0 e_value=3.6e-34 N=14 P. setigerum_chr1&VV_3 plus
 63-  0:	Pse01G75930.0	VIT_03s0063g00010.t01	 5e-128
 63-  1:	Pse01G76040.0	VIT_03s0063g00060.t01	  3e-89
 63-  2:	Pse01G76050.0	VIT_03s0063g00070.t01	      0
 63-  3:	Pse01G76130.0	VIT_03s0063g00180.t01	      0
 63-  4:	Pse01G76150.0	VIT_03s0063g00210.t01	      0
 63-  5:	Pse01G76160.0	VIT_03s0063g00220.t01	      0
 63-  6:	Pse01G76280.0	VIT_03s0063g00310.t01	 1e-141
 63-  7:	Pse01G76330.0	VIT_03s0063g00350.t01	  1e-24
 63-  8:	Pse01G76350.0	VIT_03s0063g00370.t01	      0
 63-  9:	Pse01G76360.0	VIT_03s0063g00380.t01	      0
 63- 10:	Pse01G76380.0	VIT_03s0063g00480.t01	      0
 63- 11:	Pse01G76430.0	VIT_03s0063g00580.t01	      0
 63- 12:	Pse01G76470.0	VIT_03s0063g00600.t01	      0
 63- 13:	Pse01G76500.0	VIT_03s0063g00650.t01	 2e-174
## Alignment 64: score=465.0 e_value=8.6e-23 N=11 P. setigerum_chr1&VV_3 plus
 64-  0:	Pse01G65170.0	VIT_03s0038g01320.t01	      0
 64-  1:	Pse01G65260.0	VIT_03s0038g01380.t01	 7e-180
 64-  2:	Pse01G65350.0	VIT_03s0038g01470.t01	 7e-179
 64-  3:	Pse01G65420.0	VIT_03s0038g01810.t01	 7e-166
 64-  4:	Pse01G65440.0	VIT_03s0038g01830.t01	  4e-44
 64-  5:	Pse01G65480.0	VIT_03s0038g01960.t01	  1e-84
 64-  6:	Pse01G65560.0	VIT_03s0038g02170.t01	 4e-135
 64-  7:	Pse01G65590.0	VIT_03s0038g02210.t01	      0
 64-  8:	Pse01G65630.0	VIT_03s0038g02240.t01	 2e-117
 64-  9:	Pse01G65660.0	VIT_03s0038g02320.t01	 4e-160
 64- 10:	Pse01G65760.0	VIT_03s0038g02430.t01	      0
## Alignment 65: score=377.0 e_value=3.8e-16 N=8 P. setigerum_chr1&VV_3 plus
 65-  0:	Pse01G24460.0	VIT_03s0038g00350.t01	      0
 65-  1:	Pse01G24470.0	VIT_03s0038g00380.t01	      0
 65-  2:	Pse01G24480.0	VIT_03s0038g00410.t01	      0
 65-  3:	Pse01G24490.0	VIT_03s0038g00460.t01	      0
 65-  4:	Pse01G24540.0	VIT_03s0038g00610.t01	      0
 65-  5:	Pse01G24580.0	VIT_03s0038g00640.t01	  4e-25
 65-  6:	Pse01G24610.0	VIT_03s0038g00670.t01	      0
 65-  7:	Pse01G24660.0	VIT_03s0038g00700.t01	      0
## Alignment 66: score=268.0 e_value=4.4e-10 N=6 P. setigerum_chr1&VV_3 plus
 66-  0:	Pse01G74870.0	VIT_03s0038g03110.t01	      0
 66-  1:	Pse01G74880.0	VIT_03s0038g03120.t01	      0
 66-  2:	Pse01G74930.0	VIT_03s0038g03240.t01	      0
 66-  3:	Pse01G75020.0	VIT_03s0038g03270.t01	      0
 66-  4:	Pse01G75050.0	VIT_03s0038g03390.t01	  7e-60
 66-  5:	Pse01G75060.0	VIT_03s0038g03420.t01	 4e-122
## Alignment 67: score=741.0 e_value=1.1e-47 N=17 P. setigerum_chr1&VV_3 minus
 67-  0:	Pse01G63960.0	VIT_03s0063g02660.t01	  5e-96
 67-  1:	Pse01G64130.0	VIT_03s0063g02520.t01	      0
 67-  2:	Pse01G64140.0	VIT_03s0063g02420.t01	 2e-142
 67-  3:	Pse01G64320.0	VIT_03s0063g02300.t01	 2e-139
 67-  4:	Pse01G64520.0	VIT_03s0063g02170.t01	  4e-08
 67-  5:	Pse01G64640.0	VIT_03s0063g02110.t01	 8e-112
 67-  6:	Pse01G64750.0	VIT_03s0063g02040.t01	      0
 67-  7:	Pse01G64780.0	VIT_03s0063g02030.t01	      0
 67-  8:	Pse01G64830.0	VIT_03s0063g02010.t01	 6e-121
 67-  9:	Pse01G64840.0	VIT_03s0063g02000.t01	      0
 67- 10:	Pse01G64860.0	VIT_03s0063g01990.t01	      0
 67- 11:	Pse01G64870.0	VIT_03s0063g01980.t01	  6e-45
 67- 12:	Pse01G64900.0	VIT_03s0063g01940.t01	  8e-52
 67- 13:	Pse01G64950.0	VIT_03s0063g01910.t01	  3e-71
 67- 14:	Pse01G64970.0	VIT_03s0063g01890.t01	 1e-113
 67- 15:	Pse01G65020.0	VIT_03s0063g01870.t01	 9e-105
 67- 16:	Pse01G65090.0	VIT_03s0063g01780.t01	      0
## Alignment 68: score=701.0 e_value=3.1e-40 N=15 P. setigerum_chr1&VV_3 minus
 68-  0:	Pse01G75520.0	VIT_03s0091g00260.t01	  3e-74
 68-  1:	Pse01G75550.0	VIT_03s0091g00230.t01	      0
 68-  2:	Pse01G75600.0	VIT_03s0091g00050.t01	      0
 68-  3:	Pse01G75610.0	VIT_03s0180g00280.t01	 6e-145
 68-  4:	Pse01G75650.0	VIT_03s0180g00210.t01	  2e-84
 68-  5:	Pse01G75660.0	VIT_03s0180g00170.t01	  3e-61
 68-  6:	Pse01G75670.0	VIT_03s0180g00160.t01	 2e-129
 68-  7:	Pse01G75680.0	VIT_03s0180g00150.t01	      0
 68-  8:	Pse01G75700.0	VIT_03s0180g00140.t01	 6e-121
 68-  9:	Pse01G75710.0	VIT_03s0180g00130.t01	      0
 68- 10:	Pse01G75720.0	VIT_03s0180g00110.t01	  3e-37
 68- 11:	Pse01G75750.0	VIT_03s0180g00100.t01	  2e-40
 68- 12:	Pse01G75760.0	VIT_03s0180g00090.t01	 6e-151
 68- 13:	Pse01G75850.0	VIT_03s0180g00020.t01	      0
 68- 14:	Pse01G75890.0	VIT_03s0180g00010.t01	      0
## Alignment 69: score=583.0 e_value=7.1e-36 N=13 P. setigerum_chr1&VV_3 minus
 69-  0:	Pse01G74400.0	VIT_03s0038g04010.t01	      0
 69-  1:	Pse01G74420.0	VIT_03s0038g03980.t01	  4e-42
 69-  2:	Pse01G74440.0	VIT_03s0038g03970.t01	 3e-131
 69-  3:	Pse01G74450.0	VIT_03s0038g03960.t01	      0
 69-  4:	Pse01G74470.0	VIT_03s0038g03950.t01	 3e-149
 69-  5:	Pse01G74480.0	VIT_03s0038g03940.t01	      0
 69-  6:	Pse01G74500.0	VIT_03s0038g03930.t01	  6e-26
 69-  7:	Pse01G74680.0	VIT_03s0038g03860.t01	      0
 69-  8:	Pse01G74760.0	VIT_03s0038g03840.t01	 1e-132
 69-  9:	Pse01G74770.0	VIT_03s0038g03820.t01	 5e-121
 69- 10:	Pse01G74780.0	VIT_03s0038g03810.t01	 2e-170
 69- 11:	Pse01G74820.0	VIT_03s0038g03680.t01	      0
 69- 12:	Pse01G75060.0	VIT_03s0038g03420.t01	 4e-122
## Alignment 70: score=498.0 e_value=5.8e-27 N=11 P. setigerum_chr1&VV_3 minus
 70-  0:	Pse01G75020.0	VIT_03s0038g03270.t01	      0
 70-  1:	Pse01G75220.0	VIT_03s0038g03010.t01	  9e-19
 70-  2:	Pse01G75260.0	VIT_03s0038g02970.t01	      0
 70-  3:	Pse01G75290.0	VIT_03s0038g02940.t01	      0
 70-  4:	Pse01G75300.0	VIT_03s0038g02900.t01	  5e-40
 70-  5:	Pse01G75320.0	VIT_03s0038g02880.t01	  1e-25
 70-  6:	Pse01G75360.0	VIT_03s0038g02850.t01	 4e-157
 70-  7:	Pse01G75370.0	VIT_03s0038g02830.t01	      0
 70-  8:	Pse01G75380.0	VIT_03s0038g02810.t01	  8e-63
 70-  9:	Pse01G75460.0	VIT_03s0038g02670.t01	 8e-116
 70- 10:	Pse01G75480.0	VIT_03s0038g02650.t01	      0
## Alignment 71: score=474.0 e_value=3.9e-28 N=11 P. setigerum_chr1&VV_3 minus
 71-  0:	Pse01G24100.0	VIT_03s0038g01070.t01	 2e-169
 71-  1:	Pse01G24110.0	VIT_03s0038g00960.t01	 5e-134
 71-  2:	Pse01G24120.0	VIT_03s0038g00950.t01	  9e-58
 71-  3:	Pse01G24190.0	VIT_03s0038g00910.t01	  2e-75
 71-  4:	Pse01G24350.0	VIT_03s0038g00790.t01	 6e-109
 71-  5:	Pse01G24370.0	VIT_03s0038g00760.t01	      0
 71-  6:	Pse01G24400.0	VIT_03s0038g00750.t01	 2e-161
 71-  7:	Pse01G24410.0	VIT_03s0038g00720.t01	  2e-54
 71-  8:	Pse01G24540.0	VIT_03s0038g00610.t01	      0
 71-  9:	Pse01G24710.0	VIT_03s0038g00280.t01	      0
 71- 10:	Pse01G24770.0	VIT_03s0038g00050.t01	 3e-167
## Alignment 72: score=270.0 e_value=5.4e-10 N=6 P. setigerum_chr1&VV_3 minus
 72-  0:	Pse01G23830.0	VIT_03s0063g01480.t01	      0
 72-  1:	Pse01G23850.0	VIT_03s0063g01470.t01	      0
 72-  2:	Pse01G23880.0	VIT_03s0063g01390.t01	      0
 72-  3:	Pse01G23900.0	VIT_03s0063g01370.t01	      0
 72-  4:	Pse01G23960.0	VIT_03s0063g01120.t01	      0
 72-  5:	Pse01G23980.0	VIT_03s0063g01110.t01	      0
## Alignment 73: score=779.0 e_value=4.3e-48 N=17 P. setigerum_chr1&VV_4 plus
 73-  0:	Pse01G15610.0	VIT_04s0008g03200.t01	  5e-47
 73-  1:	Pse01G15620.0	VIT_04s0008g03220.t01	      0
 73-  2:	Pse01G15700.0	VIT_04s0008g03230.t01	  1e-71
 73-  3:	Pse01G15750.0	VIT_04s0008g03240.t01	      0
 73-  4:	Pse01G15800.0	VIT_04s0008g03270.t01	 1e-119
 73-  5:	Pse01G15810.0	VIT_04s0008g03290.t01	  2e-97
 73-  6:	Pse01G15820.0	VIT_04s0008g03310.t01	      0
 73-  7:	Pse01G15870.0	VIT_04s0008g03320.t01	  4e-34
 73-  8:	Pse01G15890.0	VIT_04s0008g03330.t01	      0
 73-  9:	Pse01G15970.0	VIT_04s0008g03350.t01	      0
 73- 10:	Pse01G15980.0	VIT_04s0008g03370.t01	 1e-152
 73- 11:	Pse01G16000.0	VIT_04s0008g03380.t01	      0
 73- 12:	Pse01G16070.0	VIT_04s0008g03410.t01	  2e-51
 73- 13:	Pse01G16080.0	VIT_04s0008g03420.t01	  1e-13
 73- 14:	Pse01G16190.0	VIT_04s0008g03450.t01	  1e-53
 73- 15:	Pse01G16280.0	VIT_04s0008g03560.t01	      0
 73- 16:	Pse01G16420.0	VIT_04s0008g03640.t01	      0
## Alignment 74: score=493.0 e_value=1e-27 N=12 P. setigerum_chr1&VV_4 plus
 74-  0:	Pse01G01060.0	VIT_04s0008g01890.t01	      0
 74-  1:	Pse01G01240.0	VIT_04s0008g01920.t01	  7e-30
 74-  2:	Pse01G01380.0	VIT_04s0008g01960.t01	      0
 74-  3:	Pse01G01400.0	VIT_04s0008g01970.t01	      0
 74-  4:	Pse01G01620.0	VIT_04s0008g01990.t01	      0
 74-  5:	Pse01G01660.0	VIT_04s0008g02000.t01	  6e-47
 74-  6:	Pse01G01690.0	VIT_04s0008g02010.t01	      0
 74-  7:	Pse01G01730.0	VIT_04s0008g02030.t01	 6e-161
 74-  8:	Pse01G01740.0	VIT_04s0008g02040.t01	      0
 74-  9:	Pse01G02000.0	VIT_04s0008g02070.t01	      0
 74- 10:	Pse01G02220.0	VIT_04s0008g02090.t01	  1e-46
 74- 11:	Pse01G02240.0	VIT_04s0008g02100.t01	      0
## Alignment 75: score=357.0 e_value=1.5e-17 N=9 P. setigerum_chr1&VV_4 plus
 75-  0:	Pse01G18080.0	VIT_04s0008g05180.t01	 7e-104
 75-  1:	Pse01G18260.0	VIT_04s0008g05250.t01	  1e-50
 75-  2:	Pse01G18300.0	VIT_04s0008g05300.t01	      0
 75-  3:	Pse01G18390.0	VIT_04s0008g05460.t01	  4e-37
 75-  4:	Pse01G18410.0	VIT_04s0008g05500.t01	      0
 75-  5:	Pse01G18670.0	VIT_04s0008g05580.t01	  4e-33
 75-  6:	Pse01G18710.0	VIT_04s0008g05590.t01	  1e-51
 75-  7:	Pse01G18800.0	VIT_04s0008g05630.t01	      0
 75-  8:	Pse01G18990.0	VIT_04s0008g05740.t01	      0
## Alignment 76: score=306.0 e_value=1.2e-14 N=7 P. setigerum_chr1&VV_4 plus
 76-  0:	Pse01G65400.0	VIT_04s0023g03420.t01	      0
 76-  1:	Pse01G65530.0	VIT_04s0023g03510.t01	      0
 76-  2:	Pse01G65570.0	VIT_04s0023g03560.t01	 5e-133
 76-  3:	Pse01G65650.0	VIT_04s0023g03720.t01	      0
 76-  4:	Pse01G65660.0	VIT_04s0023g03730.t01	  2e-40
 76-  5:	Pse01G65670.0	VIT_04s0023g03780.t01	      0
 76-  6:	Pse01G65720.0	VIT_04s0023g03880.t01	  3e-28
## Alignment 77: score=289.0 e_value=9.3e-13 N=7 P. setigerum_chr1&VV_4 plus
 77-  0:	Pse01G16860.0	VIT_04s0008g03590.t01	 5e-100
 77-  1:	Pse01G17060.0	VIT_04s0008g03770.t01	      0
 77-  2:	Pse01G17160.0	VIT_04s0008g03800.t01	 1e-164
 77-  3:	Pse01G17180.0	VIT_04s0008g03810.t01	 5e-133
 77-  4:	Pse01G17350.0	VIT_04s0008g03850.t01	      0
 77-  5:	Pse01G17380.0	VIT_04s0008g03860.t01	 4e-105
 77-  6:	Pse01G17530.0	VIT_04s0008g03920.t01	      0
## Alignment 78: score=285.0 e_value=3.7e-10 N=7 P. setigerum_chr1&VV_4 plus
 78-  0:	Pse01G40050.0	VIT_04s0008g00520.t01	      0
 78-  1:	Pse01G40120.0	VIT_04s0008g00560.t01	      0
 78-  2:	Pse01G40170.0	VIT_04s0008g00570.t01	  1e-57
 78-  3:	Pse01G40260.0	VIT_04s0008g00610.t01	 4e-144
 78-  4:	Pse01G40420.0	VIT_04s0008g00640.t01	      0
 78-  5:	Pse01G40550.0	VIT_04s0008g00650.t01	      0
 78-  6:	Pse01G40760.0	VIT_04s0008g00680.t01	  3e-81
## Alignment 79: score=284.0 e_value=1.8e-09 N=6 P. setigerum_chr1&VV_4 plus
 79-  0:	Pse01G64360.0	VIT_04s0023g01250.t01	 7e-138
 79-  1:	Pse01G64400.0	VIT_04s0023g01300.t01	      0
 79-  2:	Pse01G64410.0	VIT_04s0023g01320.t01	 3e-131
 79-  3:	Pse01G64460.0	VIT_04s0023g01330.t01	  1e-62
 79-  4:	Pse01G64520.0	VIT_04s0023g01360.t01	 3e-141
 79-  5:	Pse01G64530.0	VIT_04s0023g01390.t01	 1e-128
## Alignment 80: score=276.0 e_value=1e-11 N=7 P. setigerum_chr1&VV_4 plus
 80-  0:	Pse01G60780.0	VIT_04s0043g00850.t01	  4e-33
 80-  1:	Pse01G60890.0	VIT_04s0023g00110.t01	      0
 80-  2:	Pse01G60920.0	VIT_04s0023g00310.t01	      0
 80-  3:	Pse01G60950.0	VIT_04s0023g00400.t01	  3e-31
 80-  4:	Pse01G60960.0	VIT_04s0023g00600.t01	 4e-154
 80-  5:	Pse01G60980.0	VIT_04s0023g00670.t01	      0
 80-  6:	Pse01G61010.0	VIT_04s0023g00720.t01	 6e-138
## Alignment 81: score=646.0 e_value=2.2e-35 N=14 P. setigerum_chr1&VV_4 minus
 81-  0:	Pse01G37790.0	VIT_04s0008g03630.t01	  5e-97
 81-  1:	Pse01G37940.0	VIT_04s0008g03540.t01	      0
 81-  2:	Pse01G38070.0	VIT_04s0008g03430.t01	      0
 81-  3:	Pse01G38080.0	VIT_04s0008g03400.t01	  8e-70
 81-  4:	Pse01G38090.0	VIT_04s0008g03370.t01	 8e-152
 81-  5:	Pse01G38100.0	VIT_04s0008g03350.t01	      0
 81-  6:	Pse01G38170.0	VIT_04s0008g03330.t01	      0
 81-  7:	Pse01G38190.0	VIT_04s0008g03320.t01	      0
 81-  8:	Pse01G38250.0	VIT_04s0008g03310.t01	      0
 81-  9:	Pse01G38270.0	VIT_04s0008g03290.t01	  1e-73
 81- 10:	Pse01G38280.0	VIT_04s0008g03270.t01	 9e-116
 81- 11:	Pse01G38300.0	VIT_04s0008g03240.t01	      0
 81- 12:	Pse01G38320.0	VIT_04s0008g03230.t01	  3e-71
 81- 13:	Pse01G38390.0	VIT_04s0008g03200.t01	  2e-47
## Alignment 82: score=544.0 e_value=1.5e-30 N=13 P. setigerum_chr1&VV_4 minus
 82-  0:	Pse01G43820.0	VIT_04s0008g01260.t01	 2e-157
 82-  1:	Pse01G43930.0	VIT_04s0008g01250.t01	  1e-49
 82-  2:	Pse01G44010.0	VIT_04s0008g01230.t01	  8e-59
 82-  3:	Pse01G44190.0	VIT_04s0008g01180.t01	 1e-107
 82-  4:	Pse01G44360.0	VIT_04s0008g01170.t01	      0
 82-  5:	Pse01G44390.0	VIT_04s0008g01160.t01	 6e-148
 82-  6:	Pse01G44450.0	VIT_04s0008g01140.t01	      0
 82-  7:	Pse01G44700.0	VIT_04s0008g01110.t01	 1e-111
 82-  8:	Pse01G44910.0	VIT_04s0008g01100.t01	      0
 82-  9:	Pse01G44940.0	VIT_04s0008g01090.t01	  3e-24
 82- 10:	Pse01G44950.0	VIT_04s0008g01080.t01	      0
 82- 11:	Pse01G44970.0	VIT_04s0008g01070.t01	      0
 82- 12:	Pse01G45000.0	VIT_04s0008g01060.t01	      0
## Alignment 83: score=453.0 e_value=2.4e-28 N=12 P. setigerum_chr1&VV_4 minus
 83-  0:	Pse01G63620.0	VIT_04s0023g02120.t01	      0
 83-  1:	Pse01G63700.0	VIT_04s0023g02080.t01	  7e-16
 83-  2:	Pse01G63930.0	VIT_04s0023g01840.t01	  1e-54
 83-  3:	Pse01G64020.0	VIT_04s0023g01580.t01	 7e-157
 83-  4:	Pse01G64040.0	VIT_04s0023g01540.t01	  7e-77
 83-  5:	Pse01G64250.0	VIT_04s0023g01490.t01	  2e-50
 83-  6:	Pse01G64390.0	VIT_04s0023g01240.t01	 2e-141
 83-  7:	Pse01G64620.0	VIT_04s0023g01180.t01	 1e-158
 83-  8:	Pse01G64740.0	VIT_04s0023g01120.t01	      0
 83-  9:	Pse01G64770.0	VIT_04s0023g01110.t01	 2e-159
 83- 10:	Pse01G64800.0	VIT_04s0023g01070.t01	  8e-44
 83- 11:	Pse01G64850.0	VIT_04s0023g00980.t01	  3e-82
## Alignment 84: score=430.0 e_value=2.3e-22 N=10 P. setigerum_chr1&VV_4 minus
 84-  0:	Pse01G24110.0	VIT_04s0023g03240.t01	 1e-129
 84-  1:	Pse01G24120.0	VIT_04s0023g03230.t01	  2e-50
 84-  2:	Pse01G24130.0	VIT_04s0023g03220.t01	      0
 84-  3:	Pse01G24230.0	VIT_04s0023g03190.t01	  1e-62
 84-  4:	Pse01G24290.0	VIT_04s0023g03160.t01	  4e-62
 84-  5:	Pse01G24320.0	VIT_04s0023g03110.t01	 2e-133
 84-  6:	Pse01G24390.0	VIT_04s0023g03070.t01	      0
 84-  7:	Pse01G24500.0	VIT_04s0023g02880.t01	  8e-69
 84-  8:	Pse01G24690.0	VIT_04s0023g02740.t01	      0
 84-  9:	Pse01G24760.0	VIT_04s0023g02600.t01	 5e-142
## Alignment 85: score=423.0 e_value=6.3e-19 N=9 P. setigerum_chr1&VV_4 minus
 85-  0:	Pse01G74710.0	VIT_04s0044g00150.t01	  1e-93
 85-  1:	Pse01G74720.0	VIT_04s0044g00140.t01	      0
 85-  2:	Pse01G74730.0	VIT_04s0044g00110.t01	  8e-58
 85-  3:	Pse01G74740.0	VIT_04s0044g00100.t01	  2e-28
 85-  4:	Pse01G74750.0	VIT_04s0044g00080.t01	 1e-145
 85-  5:	Pse01G74770.0	VIT_04s0044g00060.t01	  7e-51
 85-  6:	Pse01G74810.0	VIT_04s0044g00020.t01	      0
 85-  7:	Pse01G74880.0	VIT_04s0210g00180.t01	      0
 85-  8:	Pse01G74920.0	VIT_04s0210g00030.t01	 8e-127
## Alignment 86: score=394.0 e_value=4.3e-18 N=9 P. setigerum_chr1&VV_4 minus
 86-  0:	Pse01G36870.0	VIT_04s0008g03920.t01	      0
 86-  1:	Pse01G36970.0	VIT_04s0008g03860.t01	 4e-110
 86-  2:	Pse01G37030.0	VIT_04s0008g03850.t01	      0
 86-  3:	Pse01G37200.0	VIT_04s0008g03800.t01	 4e-171
 86-  4:	Pse01G37280.0	VIT_04s0008g03770.t01	      0
 86-  5:	Pse01G37320.0	VIT_04s0008g03730.t01	      0
 86-  6:	Pse01G37330.0	VIT_04s0008g03720.t01	 3e-142
 86-  7:	Pse01G37380.0	VIT_04s0008g03670.t01	 1e-141
 86-  8:	Pse01G37510.0	VIT_04s0008g03600.t01	      0
## Alignment 87: score=371.0 e_value=1.1e-16 N=9 P. setigerum_chr1&VV_4 minus
 87-  0:	Pse01G12990.0	VIT_04s0008g00900.t01	  3e-68
 87-  1:	Pse01G13130.0	VIT_04s0008g00680.t01	  1e-81
 87-  2:	Pse01G13260.0	VIT_04s0008g00660.t01	      0
 87-  3:	Pse01G13290.0	VIT_04s0008g00650.t01	      0
 87-  4:	Pse01G13420.0	VIT_04s0008g00640.t01	      0
 87-  5:	Pse01G13580.0	VIT_04s0008g00610.t01	 1e-146
 87-  6:	Pse01G13680.0	VIT_04s0008g00570.t01	  8e-28
 87-  7:	Pse01G13710.0	VIT_04s0008g00560.t01	      0
 87-  8:	Pse01G13780.0	VIT_04s0008g00520.t01	      0
## Alignment 88: score=329.0 e_value=2.9e-14 N=8 P. setigerum_chr1&VV_4 minus
 88-  0:	Pse01G35590.0	VIT_04s0008g05630.t01	      0
 88-  1:	Pse01G35640.0	VIT_04s0008g05590.t01	  3e-69
 88-  2:	Pse01G35740.0	VIT_04s0008g05580.t01	  5e-33
 88-  3:	Pse01G35990.0	VIT_04s0008g05500.t01	      0
 88-  4:	Pse01G36020.0	VIT_04s0008g05460.t01	  4e-37
 88-  5:	Pse01G36140.0	VIT_04s0008g05300.t01	      0
 88-  6:	Pse01G36250.0	VIT_04s0008g05250.t01	  2e-52
 88-  7:	Pse01G36320.0	VIT_04s0008g05180.t01	  4e-91
## Alignment 89: score=304.0 e_value=2.5e-13 N=7 P. setigerum_chr1&VV_4 minus
 89-  0:	Pse01G52560.0	VIT_04s0008g02040.t01	      0
 89-  1:	Pse01G52570.0	VIT_04s0008g02030.t01	 3e-157
 89-  2:	Pse01G52610.0	VIT_04s0008g02010.t01	      0
 89-  3:	Pse01G52620.0	VIT_04s0008g02000.t01	  4e-46
 89-  4:	Pse01G52840.0	VIT_04s0008g01970.t01	      0
 89-  5:	Pse01G52860.0	VIT_04s0008g01960.t01	      0
 89-  6:	Pse01G53080.0	VIT_04s0008g01890.t01	      0
## Alignment 90: score=288.0 e_value=2e-11 N=7 P. setigerum_chr1&VV_4 minus
 90-  0:	Pse01G14940.0	VIT_04s0008g00220.t01	  6e-73
 90-  1:	Pse01G15140.0	VIT_04s0008g00210.t01	  4e-71
 90-  2:	Pse01G15230.0	VIT_04s0008g00190.t01	      0
 90-  3:	Pse01G15320.0	VIT_04s0008g00180.t01	      0
 90-  4:	Pse01G15490.0	VIT_04s0008g00170.t01	  1e-96
 90-  5:	Pse01G15580.0	VIT_04s0008g00130.t01	  1e-41
 90-  6:	Pse01G15600.0	VIT_04s0008g00030.t01	  8e-55
## Alignment 91: score=1091.0 e_value=5.7e-75 N=24 P. setigerum_chr1&VV_5 plus
 91-  0:	Pse01G73220.0	VIT_05s0077g00450.t01	      0
 91-  1:	Pse01G73240.0	VIT_05s0077g00470.t01	      0
 91-  2:	Pse01G73260.0	VIT_05s0077g00500.t01	 1e-101
 91-  3:	Pse01G73280.0	VIT_05s0077g00510.t01	      0
 91-  4:	Pse01G73300.0	VIT_05s0077g00520.t01	 7e-145
 91-  5:	Pse01G73430.0	VIT_05s0077g00590.t01	  7e-98
 91-  6:	Pse01G73490.0	VIT_05s0077g00690.t01	      0
 91-  7:	Pse01G73560.0	VIT_05s0077g00730.t01	  1e-64
 91-  8:	Pse01G73600.0	VIT_05s0077g00820.t01	      0
 91-  9:	Pse01G73620.0	VIT_05s0077g00840.t01	 4e-179
 91- 10:	Pse01G73850.0	VIT_05s0077g00970.t01	      0
 91- 11:	Pse01G73880.0	VIT_05s0077g01020.t01	 8e-136
 91- 12:	Pse01G73990.0	VIT_05s0077g01170.t01	  2e-78
 91- 13:	Pse01G74010.0	VIT_05s0077g01180.t01	  2e-80
 91- 14:	Pse01G74020.0	VIT_05s0077g01190.t01	  6e-97
 91- 15:	Pse01G74090.0	VIT_05s0077g01240.t01	      0
 91- 16:	Pse01G74110.0	VIT_05s0077g01270.t01	      0
 91- 17:	Pse01G74120.0	VIT_05s0077g01280.t01	      0
 91- 18:	Pse01G74190.0	VIT_05s0077g01330.t01	  7e-52
 91- 19:	Pse01G74220.0	VIT_05s0077g01350.t01	      0
 91- 20:	Pse01G74310.0	VIT_05s0077g01380.t01	  2e-14
 91- 21:	Pse01G74320.0	VIT_05s0077g01390.t01	  6e-39
 91- 22:	Pse01G74330.0	VIT_05s0077g01400.t01	      0
 91- 23:	Pse01G74390.0	VIT_05s0077g01420.t01	  2e-99
## Alignment 92: score=960.0 e_value=1.1e-56 N=20 P. setigerum_chr1&VV_5 plus
 92-  0:	Pse01G21300.0	VIT_05s0020g02760.t01	  7e-93
 92-  1:	Pse01G21330.0	VIT_05s0020g02770.t01	 2e-134
 92-  2:	Pse01G21370.0	VIT_05s0020g02790.t01	 2e-115
 92-  3:	Pse01G21400.0	VIT_05s0020g02820.t01	      0
 92-  4:	Pse01G21430.0	VIT_05s0020g02830.t01	  2e-32
 92-  5:	Pse01G21480.0	VIT_05s0020g02850.t01	  8e-99
 92-  6:	Pse01G21500.0	VIT_05s0020g02860.t01	  1e-90
 92-  7:	Pse01G21540.0	VIT_05s0020g02890.t01	  4e-69
 92-  8:	Pse01G21600.0	VIT_05s0020g02900.t01	 3e-164
 92-  9:	Pse01G21620.0	VIT_05s0020g02910.t01	      0
 92- 10:	Pse01G21680.0	VIT_05s0020g02940.t01	      0
 92- 11:	Pse01G21690.0	VIT_05s0020g02950.t01	 2e-166
 92- 12:	Pse01G21700.0	VIT_05s0020g02960.t01	      0
 92- 13:	Pse01G21730.0	VIT_05s0020g02990.t01	  2e-93
 92- 14:	Pse01G21770.0	VIT_05s0020g03000.t01	 2e-119
 92- 15:	Pse01G21780.0	VIT_05s0020g03020.t01	      0
 92- 16:	Pse01G21790.0	VIT_05s0020g03030.t01	      0
 92- 17:	Pse01G21800.0	VIT_05s0020g03040.t01	  3e-73
 92- 18:	Pse01G21820.0	VIT_05s0020g03090.t01	      0
 92- 19:	Pse01G21850.0	VIT_05s0020g03140.t01	      0
## Alignment 93: score=756.0 e_value=3.5e-44 N=17 P. setigerum_chr1&VV_5 plus
 93-  0:	Pse01G59720.0	VIT_05s0077g00870.t01	 7e-130
 93-  1:	Pse01G59870.0	VIT_05s0077g00890.t01	 3e-173
 93-  2:	Pse01G60040.0	VIT_05s0077g01000.t01	  3e-34
 93-  3:	Pse01G60080.0	VIT_05s0077g01040.t01	 3e-126
 93-  4:	Pse01G60130.0	VIT_05s0077g01080.t01	 2e-149
 93-  5:	Pse01G60170.0	VIT_05s0077g01100.t01	 1e-146
 93-  6:	Pse01G60190.0	VIT_05s0077g01120.t01	  8e-67
 93-  7:	Pse01G60260.0	VIT_05s0077g01130.t01	 1e-104
 93-  8:	Pse01G60300.0	VIT_05s0077g01160.t01	      0
 93-  9:	Pse01G60330.0	VIT_05s0077g01200.t01	      0
 93- 10:	Pse01G60360.0	VIT_05s0077g01210.t01	      0
 93- 11:	Pse01G60450.0	VIT_05s0077g01340.t01	      0
 93- 12:	Pse01G60540.0	VIT_05s0077g01380.t01	  2e-21
 93- 13:	Pse01G60570.0	VIT_05s0077g01400.t01	      0
 93- 14:	Pse01G60580.0	VIT_05s0077g01430.t01	      0
 93- 15:	Pse01G60600.0	VIT_05s0077g01450.t01	  3e-42
 93- 16:	Pse01G60750.0	VIT_05s0077g01510.t01	 5e-138
## Alignment 94: score=504.0 e_value=3.9e-24 N=11 P. setigerum_chr1&VV_5 plus
 94-  0:	Pse01G26600.0	VIT_05s0020g04190.t01	      0
 94-  1:	Pse01G26620.0	VIT_05s0020g04420.t01	  4e-89
 94-  2:	Pse01G26680.0	VIT_05s0020g04510.t01	      0
 94-  3:	Pse01G26700.0	VIT_05s0020g04540.t01	      0
 94-  4:	Pse01G26730.0	VIT_05s0020g04550.t01	  5e-23
 94-  5:	Pse01G26750.0	VIT_05s0020g04590.t01	      0
 94-  6:	Pse01G26830.0	VIT_05s0020g04600.t01	  3e-92
 94-  7:	Pse01G26850.0	VIT_05s0020g04620.t01	 1e-130
 94-  8:	Pse01G26870.0	VIT_05s0020g04640.t01	 9e-138
 94-  9:	Pse01G26890.0	VIT_05s0020g04670.t01	  2e-09
 94- 10:	Pse01G26910.0	VIT_05s0020g04690.t01	  5e-89
## Alignment 95: score=432.0 e_value=1.5e-17 N=9 P. setigerum_chr1&VV_5 plus
 95-  0:	Pse01G28040.0	VIT_05s0020g02320.t01	      0
 95-  1:	Pse01G28080.0	VIT_05s0020g02330.t01	  3e-24
 95-  2:	Pse01G28110.0	VIT_05s0020g02380.t01	      0
 95-  3:	Pse01G28120.0	VIT_05s0020g02390.t01	      0
 95-  4:	Pse01G28130.0	VIT_05s0020g02410.t01	      0
 95-  5:	Pse01G28150.0	VIT_05s0020g02420.t01	 3e-117
 95-  6:	Pse01G28180.0	VIT_05s0020g02480.t01	      0
 95-  7:	Pse01G28200.0	VIT_05s0020g02500.t01	      0
 95-  8:	Pse01G28230.0	VIT_05s0020g02540.t01	 1e-124
## Alignment 96: score=321.0 e_value=6.8e-16 N=7 P. setigerum_chr1&VV_5 plus
 96-  0:	Pse01G72770.0	VIT_05s0020g00410.t01	      0
 96-  1:	Pse01G72920.0	VIT_05s0020g00580.t01	 2e-124
 96-  2:	Pse01G72930.0	VIT_05s0020g00590.t01	  6e-38
 96-  3:	Pse01G72940.0	VIT_05s0020g00610.t01	 1e-132
 96-  4:	Pse01G72950.0	VIT_05s0020g00630.t01	      0
 96-  5:	Pse01G73060.0	VIT_05s0020g00680.t01	      0
 96-  6:	Pse01G73080.0	VIT_05s0020g00690.t01	      0
## Alignment 97: score=314.0 e_value=5.6e-16 N=8 P. setigerum_chr1&VV_5 plus
 97-  0:	Pse01G62370.0	VIT_05s0051g00050.t01	      0
 97-  1:	Pse01G62410.0	VIT_05s0051g00060.t01	      0
 97-  2:	Pse01G62440.0	VIT_05s0051g00070.t01	      0
 97-  3:	Pse01G62700.0	VIT_05s0051g00090.t01	 7e-160
 97-  4:	Pse01G62710.0	VIT_05s0051g00330.t01	 1e-104
 97-  5:	Pse01G62810.0	VIT_05s0051g00340.t01	      0
 97-  6:	Pse01G62870.0	VIT_05s0051g00450.t01	  1e-50
 97-  7:	Pse01G62910.0	VIT_05s0051g00740.t01	  3e-15
## Alignment 98: score=310.0 e_value=8.5e-14 N=7 P. setigerum_chr1&VV_5 plus
 98-  0:	Pse01G62990.0	VIT_05s0049g01840.t01	      0
 98-  1:	Pse01G63060.0	VIT_05s0049g01970.t01	  3e-75
 98-  2:	Pse01G63090.0	VIT_05s0049g01980.t01	      0
 98-  3:	Pse01G63240.0	VIT_05s0049g02090.t01	      0
 98-  4:	Pse01G63280.0	VIT_05s0049g02110.t01	 4e-109
 98-  5:	Pse01G63290.0	VIT_05s0049g02130.t01	  7e-28
 98-  6:	Pse01G63390.0	VIT_05s0049g02240.t01	  2e-99
## Alignment 99: score=290.0 e_value=4.3e-10 N=6 P. setigerum_chr1&VV_5 plus
 99-  0:	Pse01G26990.0	VIT_05s0020g03780.t01	  2e-57
 99-  1:	Pse01G27020.0	VIT_05s0020g03860.t01	      0
 99-  2:	Pse01G27030.0	VIT_05s0020g03870.t01	      0
 99-  3:	Pse01G27040.0	VIT_05s0020g03880.t01	 8e-153
 99-  4:	Pse01G27060.0	VIT_05s0020g03900.t01	 5e-162
 99-  5:	Pse01G27080.0	VIT_05s0020g03930.t01	      0
## Alignment 100: score=287.0 e_value=2.9e-09 N=6 P. setigerum_chr1&VV_5 plus
100-  0:	Pse01G71190.0	VIT_05s0020g03580.t01	  2e-39
100-  1:	Pse01G71210.0	VIT_05s0020g03590.t01	  7e-32
100-  2:	Pse01G71220.0	VIT_05s0020g03610.t01	  1e-51
100-  3:	Pse01G71280.0	VIT_05s0020g03620.t01	  6e-42
100-  4:	Pse01G71330.0	VIT_05s0020g03640.t01	 8e-110
100-  5:	Pse01G71360.0	VIT_05s0020g03670.t01	  2e-84
## Alignment 101: score=283.0 e_value=3.9e-08 N=6 P. setigerum_chr1&VV_5 plus
101-  0:	Pse01G23020.0	VIT_05s0020g01340.t01	  1e-25
101-  1:	Pse01G23050.0	VIT_05s0020g01370.t01	  2e-67
101-  2:	Pse01G23070.0	VIT_05s0020g01380.t01	      0
101-  3:	Pse01G23100.0	VIT_05s0020g01420.t01	  2e-46
101-  4:	Pse01G23120.0	VIT_05s0020g01440.t01	  9e-54
101-  5:	Pse01G23170.0	VIT_05s0020g01550.t01	      0
## Alignment 102: score=271.0 e_value=1.1e-12 N=6 P. setigerum_chr1&VV_5 plus
102-  0:	Pse01G58800.0	VIT_05s0020g00790.t01	      0
102-  1:	Pse01G58840.0	VIT_05s0020g00830.t01	      0
102-  2:	Pse01G58850.0	VIT_05s0020g00850.t01	      0
102-  3:	Pse01G59060.0	VIT_05s0020g00960.t01	  8e-09
102-  4:	Pse01G59070.0	VIT_05s0020g00970.t01	  3e-74
102-  5:	Pse01G59100.0	VIT_05s0020g01030.t01	  6e-13
## Alignment 103: score=1977.0 e_value=1.2e-166 N=43 P. setigerum_chr1&VV_5 minus
103-  0:	Pse01G69810.0	VIT_05s0020g04710.t01	      0
103-  1:	Pse01G69910.0	VIT_05s0020g04690.t01	  1e-96
103-  2:	Pse01G69920.0	VIT_05s0020g04680.t01	  1e-71
103-  3:	Pse01G69930.0	VIT_05s0020g04650.t01	      0
103-  4:	Pse01G70020.0	VIT_05s0020g04610.t01	      0
103-  5:	Pse01G70250.0	VIT_05s0020g04500.t01	 5e-135
103-  6:	Pse01G70260.0	VIT_05s0020g04480.t01	      0
103-  7:	Pse01G70380.0	VIT_05s0020g04460.t01	  2e-76
103-  8:	Pse01G70390.0	VIT_05s0020g04450.t01	  5e-40
103-  9:	Pse01G70420.0	VIT_05s0020g04430.t01	 2e-154
103- 10:	Pse01G70520.0	VIT_05s0020g04420.t01	  4e-87
103- 11:	Pse01G70560.0	VIT_05s0020g04410.t01	  2e-06
103- 12:	Pse01G70620.0	VIT_05s0020g04350.t01	 3e-139
103- 13:	Pse01G70630.0	VIT_05s0020g04260.t01	      0
103- 14:	Pse01G70640.0	VIT_05s0020g04210.t01	      0
103- 15:	Pse01G70650.0	VIT_05s0020g04180.t01	      0
103- 16:	Pse01G70670.0	VIT_05s0020g04170.t01	      0
103- 17:	Pse01G70680.0	VIT_05s0020g04160.t01	 6e-143
103- 18:	Pse01G70700.0	VIT_05s0020g04150.t01	 7e-128
103- 19:	Pse01G70740.0	VIT_05s0020g04100.t01	      0
103- 20:	Pse01G70770.0	VIT_05s0020g04050.t01	  9e-29
103- 21:	Pse01G70780.0	VIT_05s0020g04040.t01	  3e-82
103- 22:	Pse01G70810.0	VIT_05s0020g04020.t01	      0
103- 23:	Pse01G70840.0	VIT_05s0020g04010.t01	  1e-57
103- 24:	Pse01G70880.0	VIT_05s0020g03980.t01	      0
103- 25:	Pse01G70900.0	VIT_05s0020g03930.t01	      0
103- 26:	Pse01G70910.0	VIT_05s0020g03920.t01	      0
103- 27:	Pse01G70920.0	VIT_05s0020g03910.t01	 3e-173
103- 28:	Pse01G70950.0	VIT_05s0020g03900.t01	 5e-156
103- 29:	Pse01G70990.0	VIT_05s0020g03870.t01	      0
103- 30:	Pse01G71010.0	VIT_05s0020g03860.t01	 2e-179
103- 31:	Pse01G71020.0	VIT_05s0020g03840.t01	  4e-59
103- 32:	Pse01G71100.0	VIT_05s0020g03750.t01	  4e-59
103- 33:	Pse01G71110.0	VIT_05s0020g03730.t01	  1e-49
103- 34:	Pse01G71120.0	VIT_05s0020g03720.t01	      0
103- 35:	Pse01G71160.0	VIT_05s0020g03690.t01	  5e-87
103- 36:	Pse01G71280.0	VIT_05s0020g03620.t01	  6e-42
103- 37:	Pse01G71400.0	VIT_05s0020g03530.t01	 2e-101
103- 38:	Pse01G71450.0	VIT_05s0020g03490.t01	  3e-70
103- 39:	Pse01G71460.0	VIT_05s0020g03420.t01	      0
103- 40:	Pse01G71580.0	VIT_05s0020g03260.t01	      0
103- 41:	Pse01G71600.0	VIT_05s0020g03200.t01	      0
103- 42:	Pse01G71610.0	VIT_05s0020g03180.t01	 3e-123
## Alignment 104: score=1782.0 e_value=4.5e-138 N=39 P. setigerum_chr1&VV_5 minus
104-  0:	Pse01G26930.0	VIT_05s0020g04030.t01	 8e-103
104-  1:	Pse01G27060.0	VIT_05s0020g03900.t01	 5e-162
104-  2:	Pse01G27210.0	VIT_05s0020g03760.t01	      0
104-  3:	Pse01G27220.0	VIT_05s0020g03750.t01	  2e-41
104-  4:	Pse01G27250.0	VIT_05s0020g03660.t01	      0
104-  5:	Pse01G27260.0	VIT_05s0020g03650.t01	  6e-51
104-  6:	Pse01G27330.0	VIT_05s0020g03580.t01	  8e-31
104-  7:	Pse01G27370.0	VIT_05s0020g03530.t01	  5e-98
104-  8:	Pse01G27380.0	VIT_05s0020g03520.t01	  2e-51
104-  9:	Pse01G27390.0	VIT_05s0020g03500.t01	  3e-79
104- 10:	Pse01G27400.0	VIT_05s0020g03470.t01	      0
104- 11:	Pse01G27410.0	VIT_05s0020g03460.t01	      0
104- 12:	Pse01G27440.0	VIT_05s0020g03430.t01	 4e-129
104- 13:	Pse01G27500.0	VIT_05s0020g03380.t01	      0
104- 14:	Pse01G27530.0	VIT_05s0020g03350.t01	      0
104- 15:	Pse01G27550.0	VIT_05s0020g03340.t01	 1e-138
104- 16:	Pse01G27610.0	VIT_05s0020g03160.t01	      0
104- 17:	Pse01G27650.0	VIT_05s0020g03150.t01	 9e-147
104- 18:	Pse01G27690.0	VIT_05s0020g03080.t01	      0
104- 19:	Pse01G27710.0	VIT_05s0020g03060.t01	 9e-121
104- 20:	Pse01G27720.0	VIT_05s0020g03020.t01	      0
104- 21:	Pse01G27780.0	VIT_05s0020g02910.t01	      0
104- 22:	Pse01G27820.0	VIT_05s0020g02900.t01	 2e-162
104- 23:	Pse01G27840.0	VIT_05s0020g02870.t01	      0
104- 24:	Pse01G27860.0	VIT_05s0020g02840.t01	 2e-126
104- 25:	Pse01G27880.0	VIT_05s0020g02810.t01	      0
104- 26:	Pse01G27910.0	VIT_05s0020g02790.t01	 6e-118
104- 27:	Pse01G27940.0	VIT_05s0020g02710.t01	  2e-24
104- 28:	Pse01G27960.0	VIT_05s0020g02690.t01	  2e-28
104- 29:	Pse01G27980.0	VIT_05s0020g02680.t01	 2e-127
104- 30:	Pse01G28030.0	VIT_05s0020g02610.t01	      0
104- 31:	Pse01G28150.0	VIT_05s0020g02420.t01	 3e-117
104- 32:	Pse01G28240.0	VIT_05s0020g02300.t01	 5e-121
104- 33:	Pse01G28250.0	VIT_05s0020g02290.t01	 1e-180
104- 34:	Pse01G28280.0	VIT_05s0020g02240.t01	 4e-123
104- 35:	Pse01G28300.0	VIT_05s0020g02230.t01	 6e-161
104- 36:	Pse01G28370.0	VIT_05s0020g02220.t01	 1e-158
104- 37:	Pse01G28400.0	VIT_05s0020g02210.t01	  4e-78
104- 38:	Pse01G28480.0	VIT_05s0020g02150.t01	  5e-54
## Alignment 105: score=918.0 e_value=5.1e-58 N=20 P. setigerum_chr1&VV_5 minus
105-  0:	Pse01G29640.0	VIT_05s0077g02380.t01	 4e-163
105-  1:	Pse01G29650.0	VIT_05s0077g02350.t01	  3e-34
105-  2:	Pse01G29660.0	VIT_05s0077g02340.t01	  1e-49
105-  3:	Pse01G29760.0	VIT_05s0077g02290.t01	  3e-63
105-  4:	Pse01G29860.0	VIT_05s0077g02280.t01	  4e-42
105-  5:	Pse01G30110.0	VIT_05s0077g02140.t01	      0
105-  6:	Pse01G30140.0	VIT_05s0077g02110.t01	  1e-55
105-  7:	Pse01G30150.0	VIT_05s0077g02090.t01	      0
105-  8:	Pse01G30160.0	VIT_05s0077g02080.t01	      0
105-  9:	Pse01G30170.0	VIT_05s0077g02060.t01	  8e-27
105- 10:	Pse01G30180.0	VIT_05s0077g02000.t01	  2e-63
105- 11:	Pse01G30190.0	VIT_05s0077g01960.t01	      0
105- 12:	Pse01G30200.0	VIT_05s0077g01950.t01	      0
105- 13:	Pse01G30220.0	VIT_05s0077g01940.t01	      0
105- 14:	Pse01G30230.0	VIT_05s0077g01880.t01	  2e-70
105- 15:	Pse01G30260.0	VIT_05s0077g01870.t01	 8e-130
105- 16:	Pse01G30400.0	VIT_05s0077g01820.t01	 4e-170
105- 17:	Pse01G30410.0	VIT_05s0077g01800.t01	  3e-86
105- 18:	Pse01G30440.0	VIT_05s0077g01790.t01	      0
105- 19:	Pse01G30450.0	VIT_05s0077g01740.t01	  8e-93
## Alignment 106: score=836.0 e_value=9.6e-54 N=19 P. setigerum_chr1&VV_5 minus
106-  0:	Pse01G22140.0	VIT_05s0020g01990.t01	      0
106-  1:	Pse01G22250.0	VIT_05s0020g01970.t01	  6e-87
106-  2:	Pse01G22260.0	VIT_05s0020g01960.t01	      0
106-  3:	Pse01G22310.0	VIT_05s0020g01930.t01	      0
106-  4:	Pse01G22320.0	VIT_05s0020g01910.t01	      0
106-  5:	Pse01G22540.0	VIT_05s0020g01840.t01	      0
106-  6:	Pse01G22720.0	VIT_05s0020g01800.t01	 3e-149
106-  7:	Pse01G22750.0	VIT_05s0020g01790.t01	      0
106-  8:	Pse01G22760.0	VIT_05s0020g01770.t01	      0
106-  9:	Pse01G22850.0	VIT_05s0020g01740.t01	      0
106- 10:	Pse01G22860.0	VIT_05s0020g01720.t01	  7e-29
106- 11:	Pse01G22880.0	VIT_05s0020g01690.t01	 3e-168
106- 12:	Pse01G22970.0	VIT_05s0020g01600.t01	  3e-40
106- 13:	Pse01G22990.0	VIT_05s0020g01580.t01	      0
106- 14:	Pse01G23010.0	VIT_05s0020g01560.t01	      0
106- 15:	Pse01G23120.0	VIT_05s0020g01440.t01	  9e-54
106- 16:	Pse01G23210.0	VIT_05s0020g01270.t01	 5e-129
106- 17:	Pse01G23260.0	VIT_05s0020g01220.t01	 4e-173
106- 18:	Pse01G23330.0	VIT_05s0020g01160.t01	      0
## Alignment 107: score=834.0 e_value=1.9e-54 N=19 P. setigerum_chr1&VV_5 minus
107-  0:	Pse01G71830.0	VIT_05s0020g01120.t01	 5e-143
107-  1:	Pse01G72010.0	VIT_05s0020g01110.t01	      0
107-  2:	Pse01G72030.0	VIT_05s0020g01100.t01	  4e-80
107-  3:	Pse01G72040.0	VIT_05s0020g01090.t01	  2e-26
107-  4:	Pse01G72130.0	VIT_05s0020g01070.t01	  6e-46
107-  5:	Pse01G72140.0	VIT_05s0020g01060.t01	 2e-135
107-  6:	Pse01G72200.0	VIT_05s0020g01040.t01	  3e-23
107-  7:	Pse01G72210.0	VIT_05s0020g00980.t01	  3e-16
107-  8:	Pse01G72290.0	VIT_05s0020g00930.t01	  2e-50
107-  9:	Pse01G72440.0	VIT_05s0020g00880.t01	      0
107- 10:	Pse01G72450.0	VIT_05s0020g00870.t01	      0
107- 11:	Pse01G72480.0	VIT_05s0020g00860.t01	 9e-143
107- 12:	Pse01G72490.0	VIT_05s0020g00830.t01	      0
107- 13:	Pse01G72530.0	VIT_05s0020g00820.t01	      0
107- 14:	Pse01G72610.0	VIT_05s0020g00760.t01	      0
107- 15:	Pse01G72620.0	VIT_05s0020g00750.t01	 6e-152
107- 16:	Pse01G72680.0	VIT_05s0020g00730.t01	      0
107- 17:	Pse01G72930.0	VIT_05s0020g00590.t01	  6e-38
107- 18:	Pse01G73100.0	VIT_05s0020g00430.t01	  2e-45
## Alignment 108: score=397.0 e_value=6.4e-25 N=10 P. setigerum_chr1&VV_5 minus
108-  0:	Pse01G28710.0	VIT_05s0020g01800.t01	 3e-163
108-  1:	Pse01G28720.0	VIT_05s0020g01780.t01	      0
108-  2:	Pse01G28910.0	VIT_05s0020g01760.t01	  1e-55
108-  3:	Pse01G29130.0	VIT_05s0020g01740.t01	  1e-78
108-  4:	Pse01G29320.0	VIT_05s0020g01540.t01	      0
108-  5:	Pse01G29360.0	VIT_05s0020g01280.t01	  1e-66
108-  6:	Pse01G29560.0	VIT_05s0020g01200.t01	      0
108-  7:	Pse01G29570.0	VIT_05s0020g01190.t01	  9e-72
108-  8:	Pse01G29580.0	VIT_05s0020g01180.t01	      0
108-  9:	Pse01G29600.0	VIT_05s0020g01170.t01	  4e-93
## Alignment 109: score=388.0 e_value=8.3e-20 N=9 P. setigerum_chr1&VV_5 minus
109-  0:	Pse01G26120.0	VIT_05s0049g00120.t01	      0
109-  1:	Pse01G26130.0	VIT_05s0049g00100.t01	  1e-95
109-  2:	Pse01G26200.0	VIT_05s0020g04980.t01	      0
109-  3:	Pse01G26320.0	VIT_05s0020g04910.t01	 8e-120
109-  4:	Pse01G26330.0	VIT_05s0020g04900.t01	      0
109-  5:	Pse01G26340.0	VIT_05s0020g04880.t01	 1e-127
109-  6:	Pse01G26430.0	VIT_05s0020g04790.t01	  1e-77
109-  7:	Pse01G26480.0	VIT_05s0020g04770.t01	      0
109-  8:	Pse01G26700.0	VIT_05s0020g04540.t01	      0
## Alignment 110: score=376.0 e_value=1.5e-16 N=8 P. setigerum_chr1&VV_5 minus
110-  0:	Pse01G73660.0	VIT_05s0077g01140.t01	  4e-26
110-  1:	Pse01G73750.0	VIT_05s0077g01100.t01	 3e-142
110-  2:	Pse01G73820.0	VIT_05s0077g01070.t01	  5e-94
110-  3:	Pse01G73840.0	VIT_05s0077g01050.t01	      0
110-  4:	Pse01G73930.0	VIT_05s0077g00950.t01	      0
110-  5:	Pse01G73940.0	VIT_05s0077g00940.t01	      0
110-  6:	Pse01G73950.0	VIT_05s0077g00920.t01	      0
110-  7:	Pse01G73960.0	VIT_05s0077g00910.t01	  6e-61
## Alignment 111: score=337.0 e_value=3e-14 N=8 P. setigerum_chr1&VV_5 minus
111-  0:	Pse01G25280.0	VIT_05s0049g01390.t01	      0
111-  1:	Pse01G25320.0	VIT_05s0049g01350.t01	      0
111-  2:	Pse01G25490.0	VIT_05s0049g01340.t01	  7e-32
111-  3:	Pse01G25650.0	VIT_05s0049g01220.t01	      0
111-  4:	Pse01G25710.0	VIT_05s0049g01180.t01	      0
111-  5:	Pse01G25800.0	VIT_05s0049g01160.t01	 1e-178
111-  6:	Pse01G25880.0	VIT_05s0049g01040.t01	      0
111-  7:	Pse01G25930.0	VIT_05s0049g00960.t01	      0
## Alignment 112: score=2404.0 e_value=2.1e-221 N=56 P. setigerum_chr1&VV_7 plus
112-  0:	Pse01G26930.0	VIT_07s0151g00280.t01	 1e-123
112-  1:	Pse01G27030.0	VIT_07s0151g00500.t01	      0
112-  2:	Pse01G27140.0	VIT_07s0151g00590.t01	      0
112-  3:	Pse01G27190.0	VIT_07s0151g00670.t01	  4e-07
112-  4:	Pse01G27230.0	VIT_07s0151g00790.t01	      0
112-  5:	Pse01G27350.0	VIT_07s0151g00830.t01	  1e-50
112-  6:	Pse01G27370.0	VIT_07s0151g00840.t01	  1e-92
112-  7:	Pse01G27460.0	VIT_07s0151g00900.t01	  2e-80
112-  8:	Pse01G27540.0	VIT_07s0151g00910.t01	  6e-88
112-  9:	Pse01G27550.0	VIT_07s0151g00930.t01	 1e-153
112- 10:	Pse01G27560.0	VIT_07s0151g01030.t01	 6e-118
112- 11:	Pse01G27570.0	VIT_07s0151g01040.t01	      0
112- 12:	Pse01G27650.0	VIT_07s0151g01080.t01	 1e-111
112- 13:	Pse01G27660.0	VIT_07s0151g01110.t01	 9e-110
112- 14:	Pse01G27720.0	VIT_07s0104g00020.t01	      0
112- 15:	Pse01G27830.0	VIT_07s0104g00060.t01	      0
112- 16:	Pse01G27870.0	VIT_07s0104g00100.t01	 7e-151
112- 17:	Pse01G27880.0	VIT_07s0104g00120.t01	      0
112- 18:	Pse01G28020.0	VIT_07s0104g00200.t01	 3e-138
112- 19:	Pse01G28030.0	VIT_07s0104g00300.t01	      0
112- 20:	Pse01G28220.0	VIT_07s0104g00560.t01	  4e-61
112- 21:	Pse01G28250.0	VIT_07s0104g00790.t01	      0
112- 22:	Pse01G28270.0	VIT_07s0104g00840.t01	      0
112- 23:	Pse01G28300.0	VIT_07s0104g00850.t01	 1e-158
112- 24:	Pse01G28400.0	VIT_07s0104g00880.t01	  1e-80
112- 25:	Pse01G28440.0	VIT_07s0104g00930.t01	      0
112- 26:	Pse01G28500.0	VIT_07s0104g01120.t01	 4e-174
112- 27:	Pse01G28510.0	VIT_07s0104g01150.t01	      0
112- 28:	Pse01G28520.0	VIT_07s0104g01160.t01	 2e-161
112- 29:	Pse01G28550.0	VIT_07s0104g01220.t01	  2e-56
112- 30:	Pse01G28650.0	VIT_07s0104g01340.t01	  3e-96
112- 31:	Pse01G28710.0	VIT_07s0104g01370.t01	 3e-137
112- 32:	Pse01G28900.0	VIT_07s0104g01390.t01	  6e-53
112- 33:	Pse01G28910.0	VIT_07s0104g01400.t01	  2e-43
112- 34:	Pse01G29100.0	VIT_07s0104g01570.t01	  6e-79
112- 35:	Pse01G29120.0	VIT_07s0104g01580.t01	  1e-27
112- 36:	Pse01G29140.0	VIT_07s0104g01780.t01	 8e-180
112- 37:	Pse01G29150.0	VIT_07s0104g01800.t01	 8e-119
112- 38:	Pse01G29240.0	VIT_07s0005g00080.t01	 2e-116
112- 39:	Pse01G29310.0	VIT_07s0005g00150.t01	      0
112- 40:	Pse01G29330.0	VIT_07s0005g00170.t01	 2e-114
112- 41:	Pse01G29440.0	VIT_07s0005g00220.t01	 3e-159
112- 42:	Pse01G29450.0	VIT_07s0005g00260.t01	      0
112- 43:	Pse01G29510.0	VIT_07s0005g00270.t01	  3e-88
112- 44:	Pse01G29570.0	VIT_07s0005g00290.t01	  3e-77
112- 45:	Pse01G29720.0	VIT_07s0005g00460.t01	  3e-36
112- 46:	Pse01G29730.0	VIT_07s0005g00470.t01	 3e-173
112- 47:	Pse01G29760.0	VIT_07s0005g00560.t01	  5e-64
112- 48:	Pse01G29770.0	VIT_07s0005g00590.t01	      0
112- 49:	Pse01G29870.0	VIT_07s0005g00650.t01	 3e-121
112- 50:	Pse01G30090.0	VIT_07s0005g00670.t01	  1e-49
112- 51:	Pse01G30170.0	VIT_07s0005g00690.t01	 5e-119
112- 52:	Pse01G30180.0	VIT_07s0005g00700.t01	 5e-159
112- 53:	Pse01G30210.0	VIT_07s0005g00740.t01	      0
112- 54:	Pse01G30270.0	VIT_07s0005g00770.t01	      0
112- 55:	Pse01G30450.0	VIT_07s0005g00890.t01	      0
## Alignment 113: score=1845.0 e_value=9.9e-140 N=39 P. setigerum_chr1&VV_7 plus
113-  0:	Pse01G75520.0	VIT_07s0129g00670.t01	  6e-58
113-  1:	Pse01G75540.0	VIT_07s0129g00690.t01	      0
113-  2:	Pse01G75560.0	VIT_07s0129g00760.t01	 4e-157
113-  3:	Pse01G75580.0	VIT_07s0129g01000.t01	  3e-50
113-  4:	Pse01G75630.0	VIT_07s0129g01020.t01	 5e-134
113-  5:	Pse01G75640.0	VIT_07s0129g01040.t01	      0
113-  6:	Pse01G75680.0	VIT_07s0129g01070.t01	      0
113-  7:	Pse01G75740.0	VIT_07s0129g01090.t01	 9e-101
113-  8:	Pse01G75830.0	VIT_07s0129g01120.t01	 2e-111
113-  9:	Pse01G75850.0	VIT_07s0031g00020.t01	      0
113- 10:	Pse01G75860.0	VIT_07s0031g00030.t01	  2e-99
113- 11:	Pse01G75890.0	VIT_07s0031g00050.t01	 3e-166
113- 12:	Pse01G75910.0	VIT_07s0031g00080.t01	 9e-143
113- 13:	Pse01G75920.0	VIT_07s0031g00090.t01	      0
113- 14:	Pse01G75940.0	VIT_07s0031g00100.t01	  8e-66
113- 15:	Pse01G75950.0	VIT_07s0031g00120.t01	      0
113- 16:	Pse01G75990.0	VIT_07s0031g00130.t01	      0
113- 17:	Pse01G76030.0	VIT_07s0031g00190.t01	  5e-56
113- 18:	Pse01G76040.0	VIT_07s0031g00200.t01	 1e-103
113- 19:	Pse01G76050.0	VIT_07s0031g00210.t01	      0
113- 20:	Pse01G76080.0	VIT_07s0031g00240.t01	  1e-88
113- 21:	Pse01G76090.0	VIT_07s0031g00330.t01	      0
113- 22:	Pse01G76110.0	VIT_07s0031g00340.t01	 1e-109
113- 23:	Pse01G76120.0	VIT_07s0031g00450.t01	  1e-76
113- 24:	Pse01G76140.0	VIT_07s0031g00480.t01	      0
113- 25:	Pse01G76160.0	VIT_07s0031g00500.t01	      0
113- 26:	Pse01G76170.0	VIT_07s0031g00520.t01	  1e-90
113- 27:	Pse01G76200.0	VIT_07s0031g00540.t01	  3e-45
113- 28:	Pse01G76220.0	VIT_07s0031g00550.t01	  2e-71
113- 29:	Pse01G76240.0	VIT_07s0031g00560.t01	      0
113- 30:	Pse01G76250.0	VIT_07s0031g00610.t01	 1e-123
113- 31:	Pse01G76290.0	VIT_07s0031g00620.t01	      0
113- 32:	Pse01G76300.0	VIT_07s0031g00630.t01	 9e-174
113- 33:	Pse01G76310.0	VIT_07s0031g00640.t01	  5e-45
113- 34:	Pse01G76340.0	VIT_07s0031g00670.t01	 6e-103
113- 35:	Pse01G76360.0	VIT_07s0031g00690.t01	      0
113- 36:	Pse01G76390.0	VIT_07s0031g00740.t01	  1e-89
113- 37:	Pse01G76410.0	VIT_07s0031g00760.t01	  8e-42
113- 38:	Pse01G76440.0	VIT_07s0031g00770.t01	  4e-28
## Alignment 114: score=1008.0 e_value=1.7e-68 N=23 P. setigerum_chr1&VV_7 plus
114-  0:	Pse01G22120.0	VIT_07s0104g01240.t01	      0
114-  1:	Pse01G22150.0	VIT_07s0104g01270.t01	  3e-69
114-  2:	Pse01G22260.0	VIT_07s0104g01280.t01	      0
114-  3:	Pse01G22310.0	VIT_07s0104g01290.t01	      0
114-  4:	Pse01G22380.0	VIT_07s0104g01320.t01	      0
114-  5:	Pse01G22550.0	VIT_07s0104g01330.t01	  1e-41
114-  6:	Pse01G22720.0	VIT_07s0104g01370.t01	 9e-137
114-  7:	Pse01G22840.0	VIT_07s0104g01410.t01	 2e-155
114-  8:	Pse01G22890.0	VIT_07s0104g01430.t01	  3e-30
114-  9:	Pse01G22910.0	VIT_07s0104g01440.t01	      0
114- 10:	Pse01G22940.0	VIT_07s0104g01470.t01	      0
114- 11:	Pse01G22950.0	VIT_07s0104g01480.t01	      0
114- 12:	Pse01G23020.0	VIT_07s0104g01590.t01	      0
114- 13:	Pse01G23030.0	VIT_07s0104g01760.t01	  6e-39
114- 14:	Pse01G23080.0	VIT_07s0104g01780.t01	      0
114- 15:	Pse01G23180.0	VIT_07s0005g00190.t01	  5e-06
114- 16:	Pse01G23200.0	VIT_07s0005g00230.t01	  1e-58
114- 17:	Pse01G23220.0	VIT_07s0005g00240.t01	 3e-161
114- 18:	Pse01G23230.0	VIT_07s0005g00250.t01	  3e-68
114- 19:	Pse01G23240.0	VIT_07s0005g00260.t01	      0
114- 20:	Pse01G23270.0	VIT_07s0005g00280.t01	 4e-157
114- 21:	Pse01G23310.0	VIT_07s0005g00340.t01	 2e-148
114- 22:	Pse01G23360.0	VIT_07s0005g00420.t01	 4e-117
## Alignment 115: score=869.0 e_value=9.2e-56 N=19 P. setigerum_chr1&VV_7 plus
115-  0:	Pse01G67160.0	VIT_07s0031g00950.t01	 2e-126
115-  1:	Pse01G67170.0	VIT_07s0031g00990.t01	 7e-160
115-  2:	Pse01G67190.0	VIT_07s0031g01140.t01	 2e-130
115-  3:	Pse01G67220.0	VIT_07s0031g01160.t01	  3e-79
115-  4:	Pse01G67250.0	VIT_07s0031g01170.t01	      0
115-  5:	Pse01G67260.0	VIT_07s0031g01180.t01	      0
115-  6:	Pse01G67300.0	VIT_07s0031g01280.t01	      0
115-  7:	Pse01G67350.0	VIT_07s0031g01330.t01	      0
115-  8:	Pse01G67390.0	VIT_07s0031g01410.t01	      0
115-  9:	Pse01G67430.0	VIT_07s0031g01460.t01	  1e-64
115- 10:	Pse01G67440.0	VIT_07s0031g01480.t01	 2e-167
115- 11:	Pse01G67470.0	VIT_07s0031g01500.t01	  2e-72
115- 12:	Pse01G67490.0	VIT_07s0031g01510.t01	  1e-72
115- 13:	Pse01G67530.0	VIT_07s0031g01530.t01	  2e-56
115- 14:	Pse01G67620.0	VIT_07s0031g01620.t01	      0
115- 15:	Pse01G67650.0	VIT_07s0031g01630.t01	  4e-33
115- 16:	Pse01G67660.0	VIT_07s0031g01640.t01	      0
115- 17:	Pse01G67720.0	VIT_07s0031g01700.t01	 3e-171
115- 18:	Pse01G67890.0	VIT_07s0031g01790.t01	      0
## Alignment 116: score=830.0 e_value=1.5e-49 N=18 P. setigerum_chr1&VV_7 plus
116-  0:	Pse01G71780.0	VIT_07s0005g02310.t01	 3e-130
116-  1:	Pse01G71800.0	VIT_07s0005g02360.t01	 1e-111
116-  2:	Pse01G71880.0	VIT_07s0005g02370.t01	  8e-97
116-  3:	Pse01G71910.0	VIT_07s0005g02390.t01	      0
116-  4:	Pse01G71920.0	VIT_07s0005g02410.t01	 4e-110
116-  5:	Pse01G71960.0	VIT_07s0005g02420.t01	 9e-137
116-  6:	Pse01G72020.0	VIT_07s0005g02450.t01	  2e-60
116-  7:	Pse01G72030.0	VIT_07s0005g02480.t01	 5e-121
116-  8:	Pse01G72090.0	VIT_07s0005g02490.t01	      0
116-  9:	Pse01G72110.0	VIT_07s0005g02520.t01	  4e-52
116- 10:	Pse01G72120.0	VIT_07s0005g02540.t01	      0
116- 11:	Pse01G72130.0	VIT_07s0005g02550.t01	  5e-52
116- 12:	Pse01G72160.0	VIT_07s0005g02560.t01	  5e-87
116- 13:	Pse01G72360.0	VIT_07s0005g02590.t01	      0
116- 14:	Pse01G72460.0	VIT_07s0005g02700.t01	 7e-147
116- 15:	Pse01G72470.0	VIT_07s0005g02710.t01	      0
116- 16:	Pse01G72520.0	VIT_07s0005g02730.t01	  9e-33
116- 17:	Pse01G72580.0	VIT_07s0005g02760.t01	  4e-17
## Alignment 117: score=577.0 e_value=1.5e-32 N=13 P. setigerum_chr1&VV_7 plus
117-  0:	Pse01G70810.0	VIT_07s0151g00290.t01	 1e-180
117-  1:	Pse01G70870.0	VIT_07s0151g00300.t01	 1e-163
117-  2:	Pse01G70900.0	VIT_07s0151g00340.t01	      0
117-  3:	Pse01G71010.0	VIT_07s0151g00520.t01	      0
117-  4:	Pse01G71060.0	VIT_07s0151g00630.t01	 1e-118
117-  5:	Pse01G71090.0	VIT_07s0151g00690.t01	 7e-125
117-  6:	Pse01G71100.0	VIT_07s0151g00700.t01	  9e-60
117-  7:	Pse01G71110.0	VIT_07s0151g00740.t01	  9e-38
117-  8:	Pse01G71140.0	VIT_07s0151g00770.t01	      0
117-  9:	Pse01G71360.0	VIT_07s0151g00800.t01	  5e-73
117- 10:	Pse01G71460.0	VIT_07s0151g00870.t01	      0
117- 11:	Pse01G71570.0	VIT_07s0151g00950.t01	  1e-61
117- 12:	Pse01G71610.0	VIT_07s0151g01000.t01	 3e-122
## Alignment 118: score=332.0 e_value=4.3e-13 N=7 P. setigerum_chr1&VV_7 plus
118-  0:	Pse01G26700.0	VIT_07s0141g00060.t01	 3e-160
118-  1:	Pse01G26710.0	VIT_07s0141g00110.t01	      0
118-  2:	Pse01G26780.0	VIT_07s0141g00170.t01	  1e-85
118-  3:	Pse01G26850.0	VIT_07s0141g00220.t01	 1e-110
118-  4:	Pse01G26860.0	VIT_07s0141g00240.t01	 8e-162
118-  5:	Pse01G26910.0	VIT_07s0141g00290.t01	  3e-85
118-  6:	Pse01G26920.0	VIT_07s0141g00310.t01	 3e-138
## Alignment 119: score=311.0 e_value=3e-15 N=7 P. setigerum_chr1&VV_7 plus
119-  0:	Pse01G62950.0	VIT_07s0005g04360.t01	      0
119-  1:	Pse01G63060.0	VIT_07s0005g04380.t01	  2e-62
119-  2:	Pse01G63070.0	VIT_07s0005g04390.t01	      0
119-  3:	Pse01G63320.0	VIT_07s0005g04400.t01	  3e-87
119-  4:	Pse01G63330.0	VIT_07s0005g04410.t01	      0
119-  5:	Pse01G63360.0	VIT_07s0005g04420.t01	      0
119-  6:	Pse01G63380.0	VIT_07s0005g04460.t01	      0
## Alignment 120: score=282.0 e_value=1.6e-10 N=6 P. setigerum_chr1&VV_7 plus
120-  0:	Pse01G73660.0	VIT_07s0005g01450.t01	  2e-54
120-  1:	Pse01G73730.0	VIT_07s0005g01470.t01	 9e-156
120-  2:	Pse01G73740.0	VIT_07s0005g01490.t01	      0
120-  3:	Pse01G73760.0	VIT_07s0005g01510.t01	  8e-83
120-  4:	Pse01G73830.0	VIT_07s0005g01590.t01	      0
120-  5:	Pse01G73850.0	VIT_07s0005g01640.t01	      0
## Alignment 121: score=271.0 e_value=5.4e-10 N=6 P. setigerum_chr1&VV_7 plus
121-  0:	Pse01G72720.0	VIT_07s0005g02090.t01	      0
121-  1:	Pse01G72760.0	VIT_07s0005g02100.t01	      0
121-  2:	Pse01G72840.0	VIT_07s0005g02110.t01	 7e-178
121-  3:	Pse01G72990.0	VIT_07s0005g02190.t01	 3e-175
121-  4:	Pse01G73010.0	VIT_07s0005g02200.t01	  5e-63
121-  5:	Pse01G73060.0	VIT_07s0005g02240.t01	  2e-70
## Alignment 122: score=795.0 e_value=7e-50 N=18 P. setigerum_chr1&VV_7 minus
122-  0:	Pse01G25260.0	VIT_07s0005g03790.t01	      0
122-  1:	Pse01G25440.0	VIT_07s0005g03760.t01	      0
122-  2:	Pse01G25480.0	VIT_07s0005g03750.t01	 2e-144
122-  3:	Pse01G25620.0	VIT_07s0005g03730.t01	      0
122-  4:	Pse01G25630.0	VIT_07s0005g03710.t01	      0
122-  5:	Pse01G25650.0	VIT_07s0005g03690.t01	      0
122-  6:	Pse01G25660.0	VIT_07s0005g03680.t01	 2e-169
122-  7:	Pse01G25690.0	VIT_07s0005g03640.t01	      0
122-  8:	Pse01G25730.0	VIT_07s0005g03610.t01	  4e-61
122-  9:	Pse01G25750.0	VIT_07s0005g03570.t01	      0
122- 10:	Pse01G25790.0	VIT_07s0005g03520.t01	 6e-158
122- 11:	Pse01G25810.0	VIT_07s0005g03510.t01	 5e-119
122- 12:	Pse01G25820.0	VIT_07s0005g03500.t01	 2e-121
122- 13:	Pse01G25830.0	VIT_07s0005g03440.t01	      0
122- 14:	Pse01G25860.0	VIT_07s0005g03350.t01	      0
122- 15:	Pse01G25990.0	VIT_07s0005g03080.t01	 2e-165
122- 16:	Pse01G26060.0	VIT_07s0005g03020.t01	  3e-77
122- 17:	Pse01G26230.0	VIT_07s0005g02950.t01	  2e-77
## Alignment 123: score=689.0 e_value=3.8e-38 N=15 P. setigerum_chr1&VV_7 minus
123-  0:	Pse01G60060.0	VIT_07s0005g01650.t01	      0
123-  1:	Pse01G60090.0	VIT_07s0005g01600.t01	      0
123-  2:	Pse01G60130.0	VIT_07s0005g01560.t01	      0
123-  3:	Pse01G60190.0	VIT_07s0005g01500.t01	 9e-176
123-  4:	Pse01G60210.0	VIT_07s0005g01480.t01	      0
123-  5:	Pse01G60270.0	VIT_07s0005g01450.t01	  5e-54
123-  6:	Pse01G60280.0	VIT_07s0005g01430.t01	      0
123-  7:	Pse01G60300.0	VIT_07s0005g01420.t01	      0
123-  8:	Pse01G60340.0	VIT_07s0005g01390.t01	      0
123-  9:	Pse01G60350.0	VIT_07s0005g01360.t01	  3e-72
123- 10:	Pse01G60400.0	VIT_07s0005g01290.t01	      0
123- 11:	Pse01G60410.0	VIT_07s0005g01280.t01	 2e-173
123- 12:	Pse01G60570.0	VIT_07s0005g01120.t01	      0
123- 13:	Pse01G60580.0	VIT_07s0005g01100.t01	      0
123- 14:	Pse01G60740.0	VIT_07s0005g00950.t01	 7e-164
## Alignment 124: score=658.0 e_value=2.3e-36 N=14 P. setigerum_chr1&VV_7 minus
124-  0:	Pse01G73120.0	VIT_07s0005g02030.t01	 3e-130
124-  1:	Pse01G73160.0	VIT_07s0005g02020.t01	  3e-59
124-  2:	Pse01G73230.0	VIT_07s0005g01960.t01	  2e-96
124-  3:	Pse01G73260.0	VIT_07s0005g01950.t01	  5e-86
124-  4:	Pse01G73270.0	VIT_07s0005g01940.t01	 2e-146
124-  5:	Pse01G73300.0	VIT_07s0005g01920.t01	 8e-155
124-  6:	Pse01G73320.0	VIT_07s0005g01870.t01	  2e-10
124-  7:	Pse01G73350.0	VIT_07s0005g01830.t01	 7e-111
124-  8:	Pse01G73360.0	VIT_07s0005g01820.t01	  1e-99
124-  9:	Pse01G73370.0	VIT_07s0005g01800.t01	  2e-25
124- 10:	Pse01G73510.0	VIT_07s0005g01740.t01	 5e-178
124- 11:	Pse01G73560.0	VIT_07s0005g01710.t01	  2e-59
124- 12:	Pse01G73570.0	VIT_07s0005g01700.t01	  8e-18
124- 13:	Pse01G73620.0	VIT_07s0005g01680.t01	      0
## Alignment 125: score=535.0 e_value=1.9e-24 N=11 P. setigerum_chr1&VV_7 minus
125-  0:	Pse01G74460.0	VIT_07s0031g02300.t01	 9e-167
125-  1:	Pse01G74470.0	VIT_07s0031g02290.t01	 6e-138
125-  2:	Pse01G74480.0	VIT_07s0031g02270.t01	      0
125-  3:	Pse01G74490.0	VIT_07s0031g02260.t01	 2e-168
125-  4:	Pse01G74500.0	VIT_07s0031g02250.t01	  2e-67
125-  5:	Pse01G74520.0	VIT_07s0031g02240.t01	      0
125-  6:	Pse01G74530.0	VIT_07s0031g02220.t01	  2e-68
125-  7:	Pse01G74560.0	VIT_07s0031g02200.t01	      0
125-  8:	Pse01G74610.0	VIT_07s0031g02160.t01	      0
125-  9:	Pse01G74670.0	VIT_07s0031g02130.t01	      0
125- 10:	Pse01G74690.0	VIT_07s0031g02120.t01	  4e-52
## Alignment 126: score=526.0 e_value=3.3e-25 N=11 P. setigerum_chr1&VV_7 minus
126-  0:	Pse01G74050.0	VIT_07s0005g01370.t01	      0
126-  1:	Pse01G74080.0	VIT_07s0005g01310.t01	  2e-57
126-  2:	Pse01G74120.0	VIT_07s0005g01300.t01	      0
126-  3:	Pse01G74130.0	VIT_07s0005g01250.t01	 1e-126
126-  4:	Pse01G74180.0	VIT_07s0005g01240.t01	      0
126-  5:	Pse01G74210.0	VIT_07s0005g01210.t01	  1e-72
126-  6:	Pse01G74240.0	VIT_07s0005g01180.t01	  1e-96
126-  7:	Pse01G74270.0	VIT_07s0005g01150.t01	      0
126-  8:	Pse01G74280.0	VIT_07s0005g01140.t01	  3e-62
126-  9:	Pse01G74290.0	VIT_07s0005g01130.t01	  2e-28
126- 10:	Pse01G74330.0	VIT_07s0005g01120.t01	      0
## Alignment 127: score=392.0 e_value=1.2e-20 N=9 P. setigerum_chr1&VV_7 minus
127-  0:	Pse01G58810.0	VIT_07s0005g02740.t01	 2e-159
127-  1:	Pse01G58980.0	VIT_07s0005g02640.t01	      0
127-  2:	Pse01G58990.0	VIT_07s0005g02620.t01	      0
127-  3:	Pse01G59000.0	VIT_07s0005g02600.t01	  5e-70
127-  4:	Pse01G59010.0	VIT_07s0005g02580.t01	 9e-171
127-  5:	Pse01G59190.0	VIT_07s0005g02510.t01	  1e-52
127-  6:	Pse01G59200.0	VIT_07s0005g02480.t01	 9e-143
127-  7:	Pse01G59410.0	VIT_07s0005g02440.t01	      0
127-  8:	Pse01G59420.0	VIT_07s0005g02430.t01	      0
## Alignment 128: score=332.0 e_value=2.6e-12 N=7 P. setigerum_chr1&VV_7 minus
128-  0:	Pse01G65830.0	VIT_07s0031g02040.t01	  3e-88
128-  1:	Pse01G65840.0	VIT_07s0031g02030.t01	      0
128-  2:	Pse01G65850.0	VIT_07s0031g02000.t01	  9e-17
128-  3:	Pse01G65880.0	VIT_07s0031g01970.t01	      0
128-  4:	Pse01G65980.0	VIT_07s0031g01900.t01	 1e-164
128-  5:	Pse01G66040.0	VIT_07s0031g01860.t01	      0
128-  6:	Pse01G66050.0	VIT_07s0031g01850.t01	      0
## Alignment 129: score=321.0 e_value=3.6e-12 N=7 P. setigerum_chr1&VV_7 minus
129-  0:	Pse01G28050.0	VIT_07s0104g00740.t01	  5e-08
129-  1:	Pse01G28060.0	VIT_07s0104g00730.t01	  1e-92
129-  2:	Pse01G28110.0	VIT_07s0104g00680.t01	      0
129-  3:	Pse01G28150.0	VIT_07s0104g00670.t01	 2e-120
129-  4:	Pse01G28180.0	VIT_07s0104g00610.t01	      0
129-  5:	Pse01G28190.0	VIT_07s0104g00600.t01	      0
129-  6:	Pse01G28230.0	VIT_07s0104g00410.t01	 5e-122
## Alignment 130: score=317.0 e_value=2.2e-12 N=7 P. setigerum_chr1&VV_7 minus
130-  0:	Pse01G26260.0	VIT_07s0141g00860.t01	  3e-79
130-  1:	Pse01G26270.0	VIT_07s0141g00850.t01	 1e-141
130-  2:	Pse01G26290.0	VIT_07s0141g00830.t01	      0
130-  3:	Pse01G26430.0	VIT_07s0141g00710.t01	  2e-94
130-  4:	Pse01G26470.0	VIT_07s0141g00680.t01	 8e-125
130-  5:	Pse01G26530.0	VIT_07s0141g00570.t01	  2e-42
130-  6:	Pse01G26560.0	VIT_07s0141g00330.t01	      0
## Alignment 131: score=731.0 e_value=1.4e-46 N=17 P. setigerum_chr1&VV_9 plus
131-  0:	Pse01G14940.0	VIT_09s0002g03410.t01	  1e-82
131-  1:	Pse01G14960.0	VIT_09s0002g03420.t01	  1e-45
131-  2:	Pse01G14970.0	VIT_09s0002g03440.t01	      0
131-  3:	Pse01G14990.0	VIT_09s0002g03450.t01	      0
131-  4:	Pse01G15050.0	VIT_09s0002g03470.t01	 1e-124
131-  5:	Pse01G15140.0	VIT_09s0002g03520.t01	  2e-78
131-  6:	Pse01G15150.0	VIT_09s0002g03530.t01	 5e-117
131-  7:	Pse01G15380.0	VIT_09s0002g03550.t01	      0
131-  8:	Pse01G15410.0	VIT_09s0002g03650.t01	 3e-105
131-  9:	Pse01G15490.0	VIT_09s0002g03660.t01	  1e-84
131- 10:	Pse01G15590.0	VIT_09s0002g03700.t01	  8e-08
131- 11:	Pse01G15700.0	VIT_09s0002g03710.t01	  1e-89
131- 12:	Pse01G15800.0	VIT_09s0002g03750.t01	 4e-122
131- 13:	Pse01G15880.0	VIT_09s0002g03890.t01	  4e-49
131- 14:	Pse01G15990.0	VIT_09s0002g03940.t01	  7e-66
131- 15:	Pse01G16060.0	VIT_09s0002g03950.t01	      0
131- 16:	Pse01G16160.0	VIT_09s0002g04040.t01	 1e-175
## Alignment 132: score=522.0 e_value=1.9e-27 N=12 P. setigerum_chr1&VV_9 plus
132-  0:	Pse01G00050.0	VIT_09s0002g00330.t01	      0
132-  1:	Pse01G00090.0	VIT_09s0002g00350.t01	 3e-167
132-  2:	Pse01G00220.0	VIT_09s0002g00360.t01	 5e-164
132-  3:	Pse01G00230.0	VIT_09s0002g00370.t01	  2e-16
132-  4:	Pse01G00320.0	VIT_09s0002g00390.t01	 1e-103
132-  5:	Pse01G00350.0	VIT_09s0002g00410.t01	  4e-19
132-  6:	Pse01G00400.0	VIT_09s0002g00420.t01	  4e-21
132-  7:	Pse01G00470.0	VIT_09s0002g00430.t01	      0
132-  8:	Pse01G00500.0	VIT_09s0002g00450.t01	      0
132-  9:	Pse01G00510.0	VIT_09s0002g00470.t01	 2e-135
132- 10:	Pse01G00750.0	VIT_09s0002g00590.t01	      0
132- 11:	Pse01G00940.0	VIT_09s0002g00650.t01	  2e-29
## Alignment 133: score=459.0 e_value=2.1e-22 N=11 P. setigerum_chr1&VV_9 plus
133-  0:	Pse01G43380.0	VIT_09s0002g02080.t01	      0
133-  1:	Pse01G43420.0	VIT_09s0002g02110.t01	  4e-82
133-  2:	Pse01G43570.0	VIT_09s0002g02130.t01	  6e-87
133-  3:	Pse01G43600.0	VIT_09s0002g02140.t01	      0
133-  4:	Pse01G43630.0	VIT_09s0002g02150.t01	      0
133-  5:	Pse01G43760.0	VIT_09s0002g02200.t01	      0
133-  6:	Pse01G43870.0	VIT_09s0002g02210.t01	      0
133-  7:	Pse01G44010.0	VIT_09s0002g02230.t01	  1e-67
133-  8:	Pse01G44050.0	VIT_09s0002g02240.t01	      0
133-  9:	Pse01G44260.0	VIT_09s0002g02290.t01	      0
133- 10:	Pse01G44390.0	VIT_09s0002g02300.t01	 3e-142
## Alignment 134: score=451.0 e_value=1.5e-26 N=11 P. setigerum_chr1&VV_9 plus
134-  0:	Pse01G18080.0	VIT_09s0002g06290.t01	  7e-80
134-  1:	Pse01G18260.0	VIT_09s0002g06520.t01	  7e-49
134-  2:	Pse01G18370.0	VIT_09s0002g06770.t01	  1e-21
134-  3:	Pse01G18390.0	VIT_09s0002g06780.t01	  2e-30
134-  4:	Pse01G18400.0	VIT_09s0002g06800.t01	  1e-15
134-  5:	Pse01G18410.0	VIT_09s0002g06830.t01	      0
134-  6:	Pse01G18470.0	VIT_09s0002g06980.t01	 1e-137
134-  7:	Pse01G18600.0	VIT_09s0002g07020.t01	      0
134-  8:	Pse01G18670.0	VIT_09s0002g07090.t01	  5e-34
134-  9:	Pse01G18780.0	VIT_09s0002g07130.t01	  6e-83
134- 10:	Pse01G18800.0	VIT_09s0002g07300.t01	      0
## Alignment 135: score=342.0 e_value=2.1e-15 N=8 P. setigerum_chr1&VV_9 plus
135-  0:	Pse01G51590.0	VIT_09s0002g00910.t01	      0
135-  1:	Pse01G51810.0	VIT_09s0002g00980.t01	 5e-168
135-  2:	Pse01G51900.0	VIT_09s0002g00990.t01	      0
135-  3:	Pse01G52070.0	VIT_09s0002g01080.t01	      0
135-  4:	Pse01G52080.0	VIT_09s0002g01090.t01	      0
135-  5:	Pse01G52160.0	VIT_09s0002g01110.t01	 1e-167
135-  6:	Pse01G52230.0	VIT_09s0002g01150.t01	      0
135-  7:	Pse01G52240.0	VIT_09s0002g01160.t01	  2e-88
## Alignment 136: score=340.0 e_value=1.2e-16 N=8 P. setigerum_chr1&VV_9 plus
136-  0:	Pse01G13620.0	VIT_09s0002g02930.t01	 7e-125
136-  1:	Pse01G13630.0	VIT_09s0002g02960.t01	  3e-36
136-  2:	Pse01G13660.0	VIT_09s0002g03140.t01	      0
136-  3:	Pse01G13670.0	VIT_09s0002g03170.t01	 4e-180
136-  4:	Pse01G13810.0	VIT_09s0002g03200.t01	      0
136-  5:	Pse01G13940.0	VIT_09s0002g03220.t01	 2e-107
136-  6:	Pse01G14040.0	VIT_09s0002g03240.t01	  6e-33
136-  7:	Pse01G14130.0	VIT_09s0002g03250.t01	  3e-77
## Alignment 137: score=279.0 e_value=3.6e-12 N=7 P. setigerum_chr1&VV_9 plus
137-  0:	Pse01G48590.0	VIT_09s0002g01450.t01	 1e-121
137-  1:	Pse01G48610.0	VIT_09s0002g01460.t01	 5e-156
137-  2:	Pse01G48740.0	VIT_09s0002g01500.t01	  2e-29
137-  3:	Pse01G48970.0	VIT_09s0002g01520.t01	  2e-44
137-  4:	Pse01G49200.0	VIT_09s0002g01530.t01	      0
137-  5:	Pse01G49210.0	VIT_09s0002g01540.t01	      0
137-  6:	Pse01G49360.0	VIT_09s0002g01590.t01	  8e-57
## Alignment 138: score=270.0 e_value=4.2e-08 N=6 P. setigerum_chr1&VV_9 plus
138-  0:	Pse01G37040.0	VIT_09s0002g04250.t01	      0
138-  1:	Pse01G37190.0	VIT_09s0002g04290.t01	 1e-151
138-  2:	Pse01G37250.0	VIT_09s0002g04310.t01	      0
138-  3:	Pse01G37310.0	VIT_09s0002g04340.t01	      0
138-  4:	Pse01G37360.0	VIT_09s0002g04360.t01	  7e-48
138-  5:	Pse01G37390.0	VIT_09s0002g04380.t01	      0
## Alignment 139: score=1170.0 e_value=2.8e-92 N=28 P. setigerum_chr1&VV_9 minus
139-  0:	Pse01G37940.0	VIT_09s0002g04040.t01	 2e-175
139-  1:	Pse01G38000.0	VIT_09s0002g04000.t01	      0
139-  2:	Pse01G38010.0	VIT_09s0002g03990.t01	      0
139-  3:	Pse01G38040.0	VIT_09s0002g03950.t01	      0
139-  4:	Pse01G38080.0	VIT_09s0002g03940.t01	  7e-63
139-  5:	Pse01G38280.0	VIT_09s0002g03750.t01	 3e-120
139-  6:	Pse01G38320.0	VIT_09s0002g03710.t01	  6e-89
139-  7:	Pse01G38400.0	VIT_09s0002g03700.t01	  4e-06
139-  8:	Pse01G38460.0	VIT_09s0002g03660.t01	  4e-85
139-  9:	Pse01G38550.0	VIT_09s0002g03650.t01	 3e-100
139- 10:	Pse01G38560.0	VIT_09s0002g03550.t01	      0
139- 11:	Pse01G38810.0	VIT_09s0002g03520.t01	  3e-77
139- 12:	Pse01G38900.0	VIT_09s0002g03470.t01	 5e-122
139- 13:	Pse01G38950.0	VIT_09s0002g03450.t01	 6e-177
139- 14:	Pse01G38970.0	VIT_09s0002g03440.t01	      0
139- 15:	Pse01G38980.0	VIT_09s0002g03420.t01	  6e-45
139- 16:	Pse01G38990.0	VIT_09s0002g03410.t01	  5e-83
139- 17:	Pse01G39220.0	VIT_09s0002g03390.t01	      0
139- 18:	Pse01G39450.0	VIT_09s0002g03380.t01	      0
139- 19:	Pse01G39500.0	VIT_09s0002g03360.t01	 2e-164
139- 20:	Pse01G39550.0	VIT_09s0002g03350.t01	  4e-42
139- 21:	Pse01G39730.0	VIT_09s0002g03250.t01	  3e-77
139- 22:	Pse01G39910.0	VIT_09s0002g03240.t01	  2e-20
139- 23:	Pse01G39970.0	VIT_09s0002g03220.t01	 4e-108
139- 24:	Pse01G40190.0	VIT_09s0002g03170.t01	      0
139- 25:	Pse01G40200.0	VIT_09s0002g03050.t01	  9e-40
139- 26:	Pse01G40220.0	VIT_09s0002g02940.t01	 6e-173
139- 27:	Pse01G40240.0	VIT_09s0002g02930.t01	 2e-125
## Alignment 140: score=811.0 e_value=7.3e-58 N=19 P. setigerum_chr1&VV_9 minus
140-  0:	Pse01G35590.0	VIT_09s0002g07300.t01	      0
140-  1:	Pse01G35600.0	VIT_09s0002g07130.t01	  4e-54
140-  2:	Pse01G35740.0	VIT_09s0002g07090.t01	  4e-33
140-  3:	Pse01G35880.0	VIT_09s0002g07020.t01	      0
140-  4:	Pse01G35940.0	VIT_09s0002g06980.t01	 1e-138
140-  5:	Pse01G35950.0	VIT_09s0002g06970.t01	 9e-172
140-  6:	Pse01G35960.0	VIT_09s0002g06960.t01	  4e-80
140-  7:	Pse01G35970.0	VIT_09s0002g06880.t01	 1e-180
140-  8:	Pse01G35990.0	VIT_09s0002g06830.t01	      0
140-  9:	Pse01G36000.0	VIT_09s0002g06800.t01	  5e-16
140- 10:	Pse01G36020.0	VIT_09s0002g06780.t01	  2e-30
140- 11:	Pse01G36060.0	VIT_09s0002g06770.t01	  1e-19
140- 12:	Pse01G36230.0	VIT_09s0002g06530.t01	      0
140- 13:	Pse01G36250.0	VIT_09s0002g06520.t01	  2e-49
140- 14:	Pse01G36290.0	VIT_09s0002g06460.t01	  8e-71
140- 15:	Pse01G36310.0	VIT_09s0002g06380.t01	 8e-176
140- 16:	Pse01G36320.0	VIT_09s0002g06290.t01	  7e-70
140- 17:	Pse01G36360.0	VIT_09s0002g06070.t01	  4e-32
140- 18:	Pse01G36600.0	VIT_09s0002g05800.t01	      0
## Alignment 141: score=573.0 e_value=7.2e-35 N=14 P. setigerum_chr1&VV_9 minus
141-  0:	Pse01G53330.0	VIT_09s0002g00650.t01	  2e-29
141-  1:	Pse01G53590.0	VIT_09s0002g00590.t01	      0
141-  2:	Pse01G53620.0	VIT_09s0002g00470.t01	 3e-134
141-  3:	Pse01G53630.0	VIT_09s0002g00450.t01	      0
141-  4:	Pse01G53670.0	VIT_09s0002g00430.t01	      0
141-  5:	Pse01G53760.0	VIT_09s0002g00420.t01	  2e-20
141-  6:	Pse01G54010.0	VIT_09s0002g00370.t01	  5e-10
141-  7:	Pse01G54030.0	VIT_09s0002g00360.t01	 8e-164
141-  8:	Pse01G54290.0	VIT_09s0002g00350.t01	 3e-167
141-  9:	Pse01G54350.0	VIT_09s0002g00330.t01	      0
141- 10:	Pse01G54470.0	VIT_09s0002g00320.t01	      0
141- 11:	Pse01G54520.0	VIT_09s0002g00280.t01	 2e-128
141- 12:	Pse01G54620.0	VIT_09s0002g00220.t01	  2e-74
141- 13:	Pse01G54640.0	VIT_09s0002g00170.t01	      0
## Alignment 142: score=406.0 e_value=4.6e-18 N=9 P. setigerum_chr1&VV_9 minus
142-  0:	Pse01G10000.0	VIT_09s0002g02210.t01	      0
142-  1:	Pse01G10150.0	VIT_09s0002g02200.t01	      0
142-  2:	Pse01G10250.0	VIT_09s0002g02150.t01	      0
142-  3:	Pse01G10290.0	VIT_09s0002g02140.t01	      0
142-  4:	Pse01G10300.0	VIT_09s0002g02130.t01	  7e-80
142-  5:	Pse01G10460.0	VIT_09s0002g02120.t01	      0
142-  6:	Pse01G10470.0	VIT_09s0002g02110.t01	  6e-80
142-  7:	Pse01G10490.0	VIT_09s0002g02080.t01	      0
142-  8:	Pse01G10510.0	VIT_09s0002g02070.t01	  1e-68
## Alignment 143: score=377.0 e_value=1.1e-18 N=9 P. setigerum_chr1&VV_9 minus
143-  0:	Pse01G01530.0	VIT_09s0002g01180.t01	 4e-162
143-  1:	Pse01G01760.0	VIT_09s0002g01170.t01	  1e-94
143-  2:	Pse01G01920.0	VIT_09s0002g01160.t01	  6e-90
143-  3:	Pse01G01930.0	VIT_09s0002g01150.t01	      0
143-  4:	Pse01G02000.0	VIT_09s0002g01110.t01	 6e-168
143-  5:	Pse01G02060.0	VIT_09s0002g01090.t01	      0
143-  6:	Pse01G02080.0	VIT_09s0002g01080.t01	      0
143-  7:	Pse01G02230.0	VIT_09s0002g01000.t01	  1e-40
143-  8:	Pse01G02340.0	VIT_09s0002g00980.t01	 5e-167
## Alignment 144: score=360.0 e_value=2.1e-14 N=8 P. setigerum_chr1&VV_9 minus
144-  0:	Pse01G03430.0	VIT_09s0002g00840.t01	      0
144-  1:	Pse01G03470.0	VIT_09s0002g00830.t01	      0
144-  2:	Pse01G03500.0	VIT_09s0002g00810.t01	      0
144-  3:	Pse01G03510.0	VIT_09s0002g00790.t01	      0
144-  4:	Pse01G03660.0	VIT_09s0002g00760.t01	      0
144-  5:	Pse01G03670.0	VIT_09s0002g00740.t01	      0
144-  6:	Pse01G03740.0	VIT_09s0002g00700.t01	  2e-22
144-  7:	Pse01G03880.0	VIT_09s0002g00670.t01	  8e-29
## Alignment 145: score=270.0 e_value=2.7e-08 N=6 P. setigerum_chr1&VV_9 minus
145-  0:	Pse01G16980.0	VIT_09s0002g04380.t01	      0
145-  1:	Pse01G17010.0	VIT_09s0002g04360.t01	  5e-48
145-  2:	Pse01G17050.0	VIT_09s0002g04340.t01	      0
145-  3:	Pse01G17120.0	VIT_09s0002g04310.t01	      0
145-  4:	Pse01G17140.0	VIT_09s0002g04290.t01	 3e-151
145-  5:	Pse01G17330.0	VIT_09s0002g04250.t01	      0
## Alignment 146: score=259.0 e_value=1e-11 N=6 P. setigerum_chr1&VV_9 minus
146-  0:	Pse01G17440.0	VIT_09s0002g04620.t01	  6e-12
146-  1:	Pse01G17500.0	VIT_09s0002g04520.t01	  3e-09
146-  2:	Pse01G17510.0	VIT_09s0002g04510.t01	  2e-22
146-  3:	Pse01G17620.0	VIT_09s0002g04450.t01	      0
146-  4:	Pse01G17650.0	VIT_09s0002g04440.t01	  7e-53
146-  5:	Pse01G17690.0	VIT_09s0002g04210.t01	      0
## Alignment 147: score=1215.0 e_value=1.7e-86 N=27 P. setigerum_chr10&VV_1 plus
147-  0:	Pse10G21480.0	VIT_01s0026g01290.t01	      0
147-  1:	Pse10G21650.0	VIT_01s0026g01530.t01	  8e-48
147-  2:	Pse10G21660.0	VIT_01s0026g01550.t01	 8e-112
147-  3:	Pse10G21740.0	VIT_01s0026g01570.t01	      0
147-  4:	Pse10G21790.0	VIT_01s0026g01580.t01	      0
147-  5:	Pse10G21850.0	VIT_01s0026g01620.t01	      0
147-  6:	Pse10G21870.0	VIT_01s0026g01640.t01	      0
147-  7:	Pse10G21900.0	VIT_01s0026g01650.t01	 2e-172
147-  8:	Pse10G21960.0	VIT_01s0026g01690.t01	 2e-143
147-  9:	Pse10G22010.0	VIT_01s0026g01710.t01	 9e-155
147- 10:	Pse10G22140.0	VIT_01s0026g01740.t01	      0
147- 11:	Pse10G22200.0	VIT_01s0026g01780.t01	      0
147- 12:	Pse10G22230.0	VIT_01s0026g01790.t01	 5e-163
147- 13:	Pse10G22430.0	VIT_01s0026g01880.t01	      0
147- 14:	Pse10G22460.0	VIT_01s0026g01890.t01	      0
147- 15:	Pse10G22470.0	VIT_01s0026g01910.t01	 3e-175
147- 16:	Pse10G22490.0	VIT_01s0026g01930.t01	  4e-88
147- 17:	Pse10G22570.0	VIT_01s0026g02030.t01	  1e-39
147- 18:	Pse10G22630.0	VIT_01s0026g02070.t01	 2e-130
147- 19:	Pse10G22700.0	VIT_01s0026g02100.t01	  3e-26
147- 20:	Pse10G22730.0	VIT_01s0026g02140.t01	  9e-27
147- 21:	Pse10G22740.0	VIT_01s0026g02190.t01	  1e-84
147- 22:	Pse10G22800.0	VIT_01s0026g02260.t01	      0
147- 23:	Pse10G22860.0	VIT_01s0026g02340.t01	      0
147- 24:	Pse10G22890.0	VIT_01s0026g02350.t01	 3e-125
147- 25:	Pse10G22920.0	VIT_01s0026g02410.t01	  9e-68
147- 26:	Pse10G22960.0	VIT_01s0026g02420.t01	 6e-133
## Alignment 148: score=475.0 e_value=2.7e-24 N=10 P. setigerum_chr10&VV_1 plus
148-  0:	Pse10G23230.0	VIT_01s0026g00600.t01	  9e-08
148-  1:	Pse10G23240.0	VIT_01s0026g00620.t01	  4e-41
148-  2:	Pse10G23360.0	VIT_01s0026g00650.t01	      0
148-  3:	Pse10G23370.0	VIT_01s0026g00670.t01	  2e-65
148-  4:	Pse10G23380.0	VIT_01s0026g00680.t01	  8e-71
148-  5:	Pse10G23400.0	VIT_01s0026g00690.t01	 8e-115
148-  6:	Pse10G23430.0	VIT_01s0026g00700.t01	  3e-62
148-  7:	Pse10G23440.0	VIT_01s0026g00730.t01	  1e-44
148-  8:	Pse10G23450.0	VIT_01s0026g00740.t01	      0
148-  9:	Pse10G23540.0	VIT_01s0026g00810.t01	      0
## Alignment 149: score=468.0 e_value=1.4e-21 N=10 P. setigerum_chr10&VV_1 plus
149-  0:	Pse10G24760.0	VIT_01s0127g00130.t01	      0
149-  1:	Pse10G24810.0	VIT_01s0127g00210.t01	  1e-98
149-  2:	Pse10G24830.0	VIT_01s0127g00230.t01	      0
149-  3:	Pse10G24920.0	VIT_01s0127g00270.t01	 3e-138
149-  4:	Pse10G24930.0	VIT_01s0127g00310.t01	  9e-48
149-  5:	Pse10G24960.0	VIT_01s0127g00350.t01	  4e-44
149-  6:	Pse10G24980.0	VIT_01s0127g00360.t01	 4e-145
149-  7:	Pse10G25020.0	VIT_01s0127g00390.t01	      0
149-  8:	Pse10G25030.0	VIT_01s0127g00440.t01	 6e-131
149-  9:	Pse10G25050.0	VIT_01s0127g00470.t01	      0
## Alignment 150: score=385.0 e_value=2.8e-18 N=9 P. setigerum_chr10&VV_1 plus
150-  0:	Pse10G19440.0	VIT_01s0026g00910.t01	  4e-16
150-  1:	Pse10G19660.0	VIT_01s0026g00940.t01	  6e-70
150-  2:	Pse10G19760.0	VIT_01s0026g00950.t01	      0
150-  3:	Pse10G19790.0	VIT_01s0026g00960.t01	  6e-23
150-  4:	Pse10G19800.0	VIT_01s0026g00980.t01	 2e-180
150-  5:	Pse10G20040.0	VIT_01s0026g01000.t01	      0
150-  6:	Pse10G20130.0	VIT_01s0026g01020.t01	      0
150-  7:	Pse10G20140.0	VIT_01s0026g01030.t01	      0
150-  8:	Pse10G20160.0	VIT_01s0026g01040.t01	  8e-77
## Alignment 151: score=566.0 e_value=3.9e-30 N=13 P. setigerum_chr10&VV_1 minus
151-  0:	Pse10G23560.0	VIT_01s0026g00580.t01	      0
151-  1:	Pse10G23610.0	VIT_01s0026g00490.t01	  7e-43
151-  2:	Pse10G23770.0	VIT_01s0026g00310.t01	      0
151-  3:	Pse10G23820.0	VIT_01s0026g00270.t01	      0
151-  4:	Pse10G23830.0	VIT_01s0026g00260.t01	      0
151-  5:	Pse10G23900.0	VIT_01s0026g00230.t01	      0
151-  6:	Pse10G23920.0	VIT_01s0026g00200.t01	 4e-114
151-  7:	Pse10G23930.0	VIT_01s0026g00190.t01	      0
151-  8:	Pse10G23970.0	VIT_01s0026g00140.t01	      0
151-  9:	Pse10G24000.0	VIT_01s0026g00090.t01	  5e-47
151- 10:	Pse10G24120.0	VIT_01s0127g00850.t01	      0
151- 11:	Pse10G24230.0	VIT_01s0127g00690.t01	      0
151- 12:	Pse10G24290.0	VIT_01s0127g00490.t01	      0
## Alignment 152: score=592.0 e_value=2.4e-34 N=14 P. setigerum_chr10&VV_10 plus
152-  0:	Pse10G36050.0	VIT_10s0116g00830.t01	      0
152-  1:	Pse10G36120.0	VIT_10s0116g00860.t01	 3e-105
152-  2:	Pse10G36350.0	VIT_10s0116g00910.t01	      0
152-  3:	Pse10G36360.0	VIT_10s0116g00940.t01	      0
152-  4:	Pse10G36380.0	VIT_10s0116g00980.t01	      0
152-  5:	Pse10G36480.0	VIT_10s0116g01030.t01	  1e-25
152-  6:	Pse10G36530.0	VIT_10s0116g01180.t01	 3e-151
152-  7:	Pse10G36570.0	VIT_10s0116g01550.t01	 3e-112
152-  8:	Pse10G36620.0	VIT_10s0116g01600.t01	  1e-67
152-  9:	Pse10G36650.0	VIT_10s0116g01670.t01	      0
152- 10:	Pse10G36720.0	VIT_10s0116g01700.t01	  7e-71
152- 11:	Pse10G36730.0	VIT_10s0116g01710.t01	      0
152- 12:	Pse10G36850.0	VIT_10s0523g00020.t01	  6e-92
152- 13:	Pse10G36900.0	VIT_10s0523g00040.t01	  1e-35
## Alignment 153: score=436.0 e_value=5.4e-24 N=10 P. setigerum_chr10&VV_10 plus
153-  0:	Pse10G33810.0	VIT_10s0003g00040.t01	  3e-61
153-  1:	Pse10G33850.0	VIT_10s0003g00060.t01	 3e-148
153-  2:	Pse10G33990.0	VIT_10s0003g00200.t01	  6e-16
153-  3:	Pse10G34130.0	VIT_10s0003g00420.t01	      0
153-  4:	Pse10G34190.0	VIT_10s0003g00520.t01	      0
153-  5:	Pse10G34210.0	VIT_10s0003g00550.t01	 4e-154
153-  6:	Pse10G34240.0	VIT_10s0003g00620.t01	 7e-177
153-  7:	Pse10G34250.0	VIT_10s0003g00630.t01	 6e-155
153-  8:	Pse10G34260.0	VIT_10s0003g00640.t01	  4e-20
153-  9:	Pse10G34270.0	VIT_10s0003g00810.t01	      0
## Alignment 154: score=476.0 e_value=8.5e-22 N=10 P. setigerum_chr10&VV_10 minus
154-  0:	Pse10G33870.0	VIT_10s0003g00390.t01	  1e-43
154-  1:	Pse10G33890.0	VIT_10s0003g00360.t01	      0
154-  2:	Pse10G33900.0	VIT_10s0003g00350.t01	 5e-128
154-  3:	Pse10G33910.0	VIT_10s0003g00340.t01	 8e-138
154-  4:	Pse10G33920.0	VIT_10s0003g00330.t01	      0
154-  5:	Pse10G33930.0	VIT_10s0003g00320.t01	 4e-101
154-  6:	Pse10G33950.0	VIT_10s0003g00270.t01	      0
154-  7:	Pse10G34000.0	VIT_10s0003g00190.t01	  1e-75
154-  8:	Pse10G34070.0	VIT_10s0003g00150.t01	      0
154-  9:	Pse10G34090.0	VIT_10s0003g00080.t01	 4e-158
## Alignment 155: score=329.0 e_value=1.7e-11 N=7 P. setigerum_chr10&VV_10 minus
155-  0:	Pse10G35480.0	VIT_10s0116g00820.t01	 2e-145
155-  1:	Pse10G35500.0	VIT_10s0116g00780.t01	      0
155-  2:	Pse10G35530.0	VIT_10s0116g00720.t01	      0
155-  3:	Pse10G35620.0	VIT_10s0116g00590.t01	      0
155-  4:	Pse10G35650.0	VIT_10s0116g00520.t01	 1e-175
155-  5:	Pse10G35670.0	VIT_10s0116g00510.t01	  1e-62
155-  6:	Pse10G35720.0	VIT_10s0116g00420.t01	 5e-152
## Alignment 156: score=550.0 e_value=8.3e-26 N=12 P. setigerum_chr10&VV_11 plus
156-  0:	Pse10G10480.0	VIT_11s0016g02860.t01	 4e-121
156-  1:	Pse10G10500.0	VIT_11s0016g02870.t01	      0
156-  2:	Pse10G10550.0	VIT_11s0016g02880.t01	 4e-169
156-  3:	Pse10G10710.0	VIT_11s0016g02920.t01	      0
156-  4:	Pse10G10730.0	VIT_11s0016g02940.t01	  3e-73
156-  5:	Pse10G10810.0	VIT_11s0016g02970.t01	      0
156-  6:	Pse10G10830.0	VIT_11s0016g02980.t01	  3e-32
156-  7:	Pse10G10870.0	VIT_11s0016g03010.t01	      0
156-  8:	Pse10G10880.0	VIT_11s0016g03030.t01	 2e-115
156-  9:	Pse10G10900.0	VIT_11s0016g03070.t01	      0
156- 10:	Pse10G10930.0	VIT_11s0016g03080.t01	      0
156- 11:	Pse10G11060.0	VIT_11s0016g03120.t01	 5e-174
## Alignment 157: score=498.0 e_value=7.2e-28 N=12 P. setigerum_chr10&VV_11 plus
157-  0:	Pse10G00850.0	VIT_11s0016g00260.t01	 6e-122
157-  1:	Pse10G00920.0	VIT_11s0016g00340.t01	      0
157-  2:	Pse10G01060.0	VIT_11s0016g00400.t01	      0
157-  3:	Pse10G01090.0	VIT_11s0016g00420.t01	      0
157-  4:	Pse10G01100.0	VIT_11s0016g00440.t01	      0
157-  5:	Pse10G01130.0	VIT_11s0016g00490.t01	      0
157-  6:	Pse10G01370.0	VIT_11s0016g00600.t01	      0
157-  7:	Pse10G01620.0	VIT_11s0016g00690.t01	  1e-32
157-  8:	Pse10G01700.0	VIT_11s0016g00720.t01	      0
157-  9:	Pse10G01720.0	VIT_11s0016g00740.t01	      0
157- 10:	Pse10G01740.0	VIT_11s0016g00770.t01	      0
157- 11:	Pse10G01850.0	VIT_11s0016g00970.t01	  2e-72
## Alignment 158: score=332.0 e_value=5.4e-16 N=8 P. setigerum_chr10&VV_11 plus
158-  0:	Pse10G13770.0	VIT_11s0016g03360.t01	      0
158-  1:	Pse10G13940.0	VIT_11s0016g03460.t01	      0
158-  2:	Pse10G14120.0	VIT_11s0016g03600.t01	      0
158-  3:	Pse10G14320.0	VIT_11s0016g03640.t01	 8e-133
158-  4:	Pse10G14340.0	VIT_11s0016g03660.t01	      0
158-  5:	Pse10G14380.0	VIT_11s0016g03670.t01	  2e-69
158-  6:	Pse10G14390.0	VIT_11s0016g03680.t01	 5e-180
158-  7:	Pse10G14520.0	VIT_11s0016g03690.t01	      0
## Alignment 159: score=325.0 e_value=6.2e-13 N=7 P. setigerum_chr10&VV_11 plus
159-  0:	Pse10G07430.0	VIT_11s0016g02290.t01	      0
159-  1:	Pse10G07440.0	VIT_11s0016g02300.t01	      0
159-  2:	Pse10G07470.0	VIT_11s0016g02310.t01	  1e-87
159-  3:	Pse10G07660.0	VIT_11s0016g02340.t01	 1e-118
159-  4:	Pse10G07670.0	VIT_11s0016g02350.t01	 1e-158
159-  5:	Pse10G07730.0	VIT_11s0016g02370.t01	 1e-113
159-  6:	Pse10G07740.0	VIT_11s0016g02380.t01	 2e-169
## Alignment 160: score=269.0 e_value=2.3e-11 N=6 P. setigerum_chr10&VV_11 plus
160-  0:	Pse10G04180.0	VIT_11s0016g01690.t01	      0
160-  1:	Pse10G04440.0	VIT_11s0016g01740.t01	  8e-82
160-  2:	Pse10G04500.0	VIT_11s0016g01770.t01	 5e-176
160-  3:	Pse10G04510.0	VIT_11s0016g01780.t01	      0
160-  4:	Pse10G04520.0	VIT_11s0016g01790.t01	      0
160-  5:	Pse10G04540.0	VIT_11s0016g01800.t01	      0
## Alignment 161: score=527.0 e_value=7.9e-26 N=11 P. setigerum_chr10&VV_12 plus
161-  0:	Pse10G33870.0	VIT_12s0028g03010.t01	  5e-41
161-  1:	Pse10G33920.0	VIT_12s0028g03060.t01	      0
161-  2:	Pse10G33930.0	VIT_12s0028g03070.t01	  6e-81
161-  3:	Pse10G33950.0	VIT_12s0028g03080.t01	  7e-67
161-  4:	Pse10G33970.0	VIT_12s0028g03100.t01	 3e-110
161-  5:	Pse10G33980.0	VIT_12s0028g03140.t01	      0
161-  6:	Pse10G33990.0	VIT_12s0028g03170.t01	  3e-12
161-  7:	Pse10G34000.0	VIT_12s0028g03180.t01	  7e-79
161-  8:	Pse10G34020.0	VIT_12s0028g03190.t01	 8e-129
161-  9:	Pse10G34040.0	VIT_12s0028g03200.t01	      0
161- 10:	Pse10G34090.0	VIT_12s0028g03340.t01	 4e-132
## Alignment 162: score=417.0 e_value=3e-17 N=9 P. setigerum_chr10&VV_12 plus
162-  0:	Pse10G36770.0	VIT_12s0059g01210.t01	  3e-54
162-  1:	Pse10G36780.0	VIT_12s0059g01280.t01	      0
162-  2:	Pse10G36790.0	VIT_12s0059g01300.t01	      0
162-  3:	Pse10G36800.0	VIT_12s0059g01310.t01	  7e-58
162-  4:	Pse10G36830.0	VIT_12s0059g01320.t01	      0
162-  5:	Pse10G36850.0	VIT_12s0059g01400.t01	  2e-97
162-  6:	Pse10G36890.0	VIT_12s0059g01470.t01	  7e-63
162-  7:	Pse10G36920.0	VIT_12s0059g01560.t01	      0
162-  8:	Pse10G37000.0	VIT_12s0059g01580.t01	  1e-54
## Alignment 163: score=285.0 e_value=7.8e-10 N=6 P. setigerum_chr10&VV_12 minus
163-  0:	Pse10G33450.0	VIT_12s0028g03860.t01	  2e-59
163-  1:	Pse10G33500.0	VIT_12s0028g03770.t01	      0
163-  2:	Pse10G33510.0	VIT_12s0028g03760.t01	  6e-61
163-  3:	Pse10G33530.0	VIT_12s0028g03720.t01	      0
163-  4:	Pse10G33540.0	VIT_12s0028g03650.t01	  3e-87
163-  5:	Pse10G33570.0	VIT_12s0028g03610.t01	      0
## Alignment 164: score=597.0 e_value=1.1e-37 N=15 P. setigerum_chr10&VV_14 plus
164-  0:	Pse10G21490.0	VIT_14s0066g02430.t01	 2e-165
164-  1:	Pse10G21750.0	VIT_14s0066g02600.t01	      0
164-  2:	Pse10G21900.0	VIT_14s0108g00010.t01	 9e-163
164-  3:	Pse10G21970.0	VIT_14s0108g00040.t01	      0
164-  4:	Pse10G22020.0	VIT_14s0108g00060.t01	      0
164-  5:	Pse10G22090.0	VIT_14s0108g00070.t01	      0
164-  6:	Pse10G22160.0	VIT_14s0108g00130.t01	      0
164-  7:	Pse10G22420.0	VIT_14s0108g00350.t01	      0
164-  8:	Pse10G22520.0	VIT_14s0108g00390.t01	  4e-84
164-  9:	Pse10G22550.0	VIT_14s0108g00400.t01	 5e-135
164- 10:	Pse10G22570.0	VIT_14s0108g00420.t01	  1e-37
164- 11:	Pse10G22750.0	VIT_14s0108g00480.t01	  7e-78
164- 12:	Pse10G22850.0	VIT_14s0108g00570.t01	      0
164- 13:	Pse10G22920.0	VIT_14s0108g00850.t01	  5e-50
164- 14:	Pse10G22960.0	VIT_14s0108g00930.t01	  2e-46
## Alignment 165: score=538.0 e_value=3.3e-27 N=12 P. setigerum_chr10&VV_14 plus
165-  0:	Pse10G30470.0	VIT_14s0128g00100.t01	      0
165-  1:	Pse10G30580.0	VIT_14s0128g00190.t01	  2e-29
165-  2:	Pse10G30590.0	VIT_14s0128g00200.t01	 5e-164
165-  3:	Pse10G30640.0	VIT_14s0128g00250.t01	 1e-121
165-  4:	Pse10G30690.0	VIT_14s0128g00340.t01	 8e-162
165-  5:	Pse10G30740.0	VIT_14s0128g00400.t01	      0
165-  6:	Pse10G30760.0	VIT_14s0128g00430.t01	      0
165-  7:	Pse10G30770.0	VIT_14s0128g00440.t01	 5e-154
165-  8:	Pse10G30820.0	VIT_14s0128g00450.t01	      0
165-  9:	Pse10G30850.0	VIT_14s0128g00710.t01	      0
165- 10:	Pse10G30870.0	VIT_14s0128g00720.t01	      0
165- 11:	Pse10G30920.0	VIT_14s0128g00770.t01	 7e-115
## Alignment 166: score=445.0 e_value=7.2e-22 N=10 P. setigerum_chr10&VV_14 plus
166-  0:	Pse10G27430.0	VIT_14s0036g00420.t01	 1e-135
166-  1:	Pse10G27530.0	VIT_14s0036g00460.t01	  1e-51
166-  2:	Pse10G27610.0	VIT_14s0036g00520.t01	 1e-178
166-  3:	Pse10G27670.0	VIT_14s0036g00630.t01	 5e-126
166-  4:	Pse10G27690.0	VIT_14s0036g00680.t01	      0
166-  5:	Pse10G27730.0	VIT_14s0036g00700.t01	 4e-116
166-  6:	Pse10G27770.0	VIT_14s0036g00730.t01	  7e-60
166-  7:	Pse10G27780.0	VIT_14s0036g00750.t01	      0
166-  8:	Pse10G27850.0	VIT_14s0036g00840.t01	  8e-35
166-  9:	Pse10G28050.0	VIT_14s0036g01030.t01	      0
## Alignment 167: score=413.0 e_value=9.1e-17 N=9 P. setigerum_chr10&VV_14 plus
167-  0:	Pse10G32090.0	VIT_14s0060g02090.t01	  4e-37
167-  1:	Pse10G32130.0	VIT_14s0060g02140.t01	 2e-108
167-  2:	Pse10G32150.0	VIT_14s0060g02160.t01	 3e-139
167-  3:	Pse10G32210.0	VIT_14s0060g02200.t01	      0
167-  4:	Pse10G32220.0	VIT_14s0060g02220.t01	  1e-92
167-  5:	Pse10G32330.0	VIT_14s0060g02260.t01	      0
167-  6:	Pse10G32350.0	VIT_14s0060g02270.t01	  4e-97
167-  7:	Pse10G32370.0	VIT_14s0060g02280.t01	 2e-126
167-  8:	Pse10G32520.0	VIT_14s0060g02310.t01	  1e-64
## Alignment 168: score=351.0 e_value=2.2e-16 N=8 P. setigerum_chr10&VV_14 plus
168-  0:	Pse10G29260.0	VIT_14s0030g01960.t01	 5e-149
168-  1:	Pse10G29300.0	VIT_14s0030g02180.t01	      0
168-  2:	Pse10G29380.0	VIT_14s0030g02200.t01	 3e-136
168-  3:	Pse10G29400.0	VIT_14s0030g02220.t01	  4e-36
168-  4:	Pse10G29450.0	VIT_14s0030g02230.t01	 1e-117
168-  5:	Pse10G29550.0	VIT_14s0030g02310.t01	  1e-87
168-  6:	Pse10G29660.0	VIT_14s0081g00070.t01	 2e-155
168-  7:	Pse10G29670.0	VIT_14s0081g00080.t01	  8e-69
## Alignment 169: score=288.0 e_value=1.5e-12 N=7 P. setigerum_chr10&VV_14 plus
169-  0:	Pse10G24380.0	VIT_14s0066g00650.t01	      0
169-  1:	Pse10G24600.0	VIT_14s0066g00790.t01	      0
169-  2:	Pse10G24760.0	VIT_14s0066g00900.t01	      0
169-  3:	Pse10G24790.0	VIT_14s0066g00910.t01	      0
169-  4:	Pse10G24840.0	VIT_14s0066g00950.t01	      0
169-  5:	Pse10G24970.0	VIT_14s0066g00990.t01	 9e-173
169-  6:	Pse10G25030.0	VIT_14s0066g01080.t01	 5e-130
## Alignment 170: score=838.0 e_value=8.9e-51 N=18 P. setigerum_chr10&VV_14 minus
170-  0:	Pse10G23060.0	VIT_14s0066g01930.t01	 4e-105
170-  1:	Pse10G23070.0	VIT_14s0066g01920.t01	  7e-93
170-  2:	Pse10G23100.0	VIT_14s0066g01900.t01	  8e-87
170-  3:	Pse10G23110.0	VIT_14s0066g01880.t01	  9e-57
170-  4:	Pse10G23120.0	VIT_14s0066g01870.t01	      0
170-  5:	Pse10G23160.0	VIT_14s0066g01860.t01	  2e-30
170-  6:	Pse10G23200.0	VIT_14s0066g01850.t01	 6e-148
170-  7:	Pse10G23240.0	VIT_14s0066g01790.t01	  2e-27
170-  8:	Pse10G23390.0	VIT_14s0066g01780.t01	  5e-45
170-  9:	Pse10G23500.0	VIT_14s0066g01730.t01	      0
170- 10:	Pse10G23570.0	VIT_14s0066g01670.t01	      0
170- 11:	Pse10G23590.0	VIT_14s0066g01660.t01	      0
170- 12:	Pse10G23610.0	VIT_14s0066g01650.t01	  5e-59
170- 13:	Pse10G23630.0	VIT_14s0066g01630.t01	      0
170- 14:	Pse10G23640.0	VIT_14s0066g01620.t01	  2e-40
170- 15:	Pse10G23690.0	VIT_14s0066g01610.t01	 4e-159
170- 16:	Pse10G23710.0	VIT_14s0066g01600.t01	  1e-49
170- 17:	Pse10G23820.0	VIT_14s0066g01580.t01	      0
## Alignment 171: score=332.0 e_value=2e-14 N=8 P. setigerum_chr10&VV_14 minus
171-  0:	Pse10G24070.0	VIT_14s0066g01300.t01	  5e-56
171-  1:	Pse10G24220.0	VIT_14s0066g01180.t01	      0
171-  2:	Pse10G24230.0	VIT_14s0066g01170.t01	      0
171-  3:	Pse10G24280.0	VIT_14s0066g01120.t01	  2e-99
171-  4:	Pse10G24310.0	VIT_14s0066g01090.t01	  4e-87
171-  5:	Pse10G24450.0	VIT_14s0066g00830.t01	  2e-73
171-  6:	Pse10G24600.0	VIT_14s0066g00790.t01	      0
171-  7:	Pse10G24670.0	VIT_14s0066g00670.t01	 2e-166
## Alignment 172: score=1188.0 e_value=2.3e-95 N=27 P. setigerum_chr10&VV_17 plus
172-  0:	Pse10G23080.0	VIT_17s0000g07690.t01	 4e-171
172-  1:	Pse10G23090.0	VIT_17s0000g07700.t01	  1e-38
172-  2:	Pse10G23120.0	VIT_17s0000g07730.t01	      0
172-  3:	Pse10G23200.0	VIT_17s0000g07750.t01	 2e-151
172-  4:	Pse10G23220.0	VIT_17s0000g07760.t01	      0
172-  5:	Pse10G23310.0	VIT_17s0000g07780.t01	 1e-167
172-  6:	Pse10G23320.0	VIT_17s0000g07800.t01	  1e-85
172-  7:	Pse10G23330.0	VIT_17s0000g07810.t01	  2e-26
172-  8:	Pse10G23340.0	VIT_17s0000g07820.t01	 1e-108
172-  9:	Pse10G23440.0	VIT_17s0000g07840.t01	  5e-41
172- 10:	Pse10G23580.0	VIT_17s0000g07890.t01	 2e-130
172- 11:	Pse10G23590.0	VIT_17s0000g07900.t01	      0
172- 12:	Pse10G23640.0	VIT_17s0000g07920.t01	  4e-34
172- 13:	Pse10G23700.0	VIT_17s0000g07970.t01	  4e-56
172- 14:	Pse10G23710.0	VIT_17s0000g07990.t01	  1e-38
172- 15:	Pse10G23730.0	VIT_17s0000g08000.t01	  5e-60
172- 16:	Pse10G23880.0	VIT_17s0000g08020.t01	 3e-141
172- 17:	Pse10G23930.0	VIT_17s0000g08080.t01	      0
172- 18:	Pse10G23950.0	VIT_17s0000g08090.t01	  9e-06
172- 19:	Pse10G24120.0	VIT_17s0000g08160.t01	      0
172- 20:	Pse10G24270.0	VIT_17s0000g08290.t01	  8e-70
172- 21:	Pse10G24280.0	VIT_17s0000g08510.t01	  2e-67
172- 22:	Pse10G24290.0	VIT_17s0000g08520.t01	      0
172- 23:	Pse10G24520.0	VIT_17s0000g08780.t01	 3e-140
172- 24:	Pse10G24580.0	VIT_17s0000g08880.t01	      0
172- 25:	Pse10G24590.0	VIT_17s0000g08950.t01	 1e-155
172- 26:	Pse10G24610.0	VIT_17s0000g08990.t01	      0
## Alignment 173: score=828.0 e_value=5.4e-53 N=19 P. setigerum_chr10&VV_17 plus
173-  0:	Pse10G21490.0	VIT_17s0000g05420.t01	 1e-114
173-  1:	Pse10G21610.0	VIT_17s0000g05570.t01	      0
173-  2:	Pse10G21660.0	VIT_17s0000g05630.t01	 3e-109
173-  3:	Pse10G21740.0	VIT_17s0000g05640.t01	      0
173-  4:	Pse10G21870.0	VIT_17s0000g05680.t01	      0
173-  5:	Pse10G21900.0	VIT_17s0000g05690.t01	  3e-65
173-  6:	Pse10G21930.0	VIT_17s0000g05710.t01	  3e-10
173-  7:	Pse10G21980.0	VIT_17s0000g05750.t01	      0
173-  8:	Pse10G22080.0	VIT_17s0000g05790.t01	 4e-101
173-  9:	Pse10G22210.0	VIT_17s0000g05830.t01	  4e-97
173- 10:	Pse10G22290.0	VIT_17s0000g05860.t01	      0
173- 11:	Pse10G22430.0	VIT_17s0000g05890.t01	 2e-135
173- 12:	Pse10G22570.0	VIT_17s0000g05900.t01	  1e-39
173- 13:	Pse10G22610.0	VIT_17s0000g05920.t01	      0
173- 14:	Pse10G22730.0	VIT_17s0000g05980.t01	 8e-156
173- 15:	Pse10G22740.0	VIT_17s0000g05990.t01	  2e-89
173- 16:	Pse10G22750.0	VIT_17s0000g06000.t01	  6e-61
173- 17:	Pse10G22760.0	VIT_17s0000g06010.t01	 4e-163
173- 18:	Pse10G22860.0	VIT_17s0000g06050.t01	      0
## Alignment 174: score=585.0 e_value=9.6e-39 N=13 P. setigerum_chr10&VV_17 minus
174-  0:	Pse10G24390.0	VIT_17s0000g09040.t01	 3e-143
174-  1:	Pse10G24430.0	VIT_17s0000g08830.t01	  2e-66
174-  2:	Pse10G24480.0	VIT_17s0000g08820.t01	 9e-143
174-  3:	Pse10G24500.0	VIT_17s0000g08790.t01	 3e-126
174-  4:	Pse10G24760.0	VIT_17s0000g08720.t01	      0
174-  5:	Pse10G24810.0	VIT_17s0000g08710.t01	 2e-101
174-  6:	Pse10G24850.0	VIT_17s0000g08680.t01	      0
174-  7:	Pse10G24890.0	VIT_17s0000g08630.t01	  2e-95
174-  8:	Pse10G24900.0	VIT_17s0000g08620.t01	 3e-154
174-  9:	Pse10G24920.0	VIT_17s0000g08600.t01	 2e-104
174- 10:	Pse10G24930.0	VIT_17s0000g08590.t01	 3e-127
174- 11:	Pse10G24940.0	VIT_17s0000g08580.t01	  4e-97
174- 12:	Pse10G24980.0	VIT_17s0000g08570.t01	 2e-158
## Alignment 175: score=272.0 e_value=1e-08 N=6 P. setigerum_chr10&VV_17 minus
175-  0:	Pse10G19430.0	VIT_17s0000g07680.t01	      0
175-  1:	Pse10G19520.0	VIT_17s0000g07640.t01	      0
175-  2:	Pse10G19600.0	VIT_17s0000g07630.t01	  1e-87
175-  3:	Pse10G19630.0	VIT_17s0000g07610.t01	  2e-45
175-  4:	Pse10G19660.0	VIT_17s0000g07580.t01	  5e-67
175-  5:	Pse10G19760.0	VIT_17s0000g07570.t01	      0
## Alignment 176: score=662.0 e_value=2.2e-38 N=15 P. setigerum_chr10&VV_19 plus
176-  0:	Pse10G36030.0	VIT_19s0177g00320.t01	 1e-159
176-  1:	Pse10G36060.0	VIT_19s0177g00330.t01	  4e-28
176-  2:	Pse10G36100.0	VIT_19s0090g00020.t01	      0
176-  3:	Pse10G36110.0	VIT_19s0090g00030.t01	      0
176-  4:	Pse10G36130.0	VIT_19s0090g00060.t01	      0
176-  5:	Pse10G36180.0	VIT_19s0090g00300.t01	 1e-111
176-  6:	Pse10G36220.0	VIT_19s0090g00370.t01	      0
176-  7:	Pse10G36240.0	VIT_19s0090g00380.t01	 2e-123
176-  8:	Pse10G36260.0	VIT_19s0090g00390.t01	 2e-100
176-  9:	Pse10G36290.0	VIT_19s0090g00410.t01	      0
176- 10:	Pse10G36300.0	VIT_19s0090g00470.t01	  2e-71
176- 11:	Pse10G36330.0	VIT_19s0090g00510.t01	  2e-40
176- 12:	Pse10G36400.0	VIT_19s0090g00770.t01	 4e-134
176- 13:	Pse10G36440.0	VIT_19s0090g00910.t01	 2e-148
176- 14:	Pse10G36480.0	VIT_19s0090g01010.t01	  7e-20
## Alignment 177: score=858.0 e_value=1.4e-58 N=20 P. setigerum_chr10&VV_19 minus
177-  0:	Pse10G33140.0	VIT_19s0014g03320.t01	 1e-143
177-  1:	Pse10G33190.0	VIT_19s0014g03190.t01	  5e-97
177-  2:	Pse10G33200.0	VIT_19s0014g03170.t01	      0
177-  3:	Pse10G33220.0	VIT_19s0014g03160.t01	      0
177-  4:	Pse10G33320.0	VIT_19s0014g03090.t01	 1e-153
177-  5:	Pse10G33340.0	VIT_19s0014g03000.t01	      0
177-  6:	Pse10G33390.0	VIT_19s0014g02990.t01	      0
177-  7:	Pse10G33410.0	VIT_19s0014g02980.t01	      0
177-  8:	Pse10G33450.0	VIT_19s0014g02900.t01	  1e-65
177-  9:	Pse10G33550.0	VIT_19s0014g02750.t01	      0
177- 10:	Pse10G33750.0	VIT_19s0014g02500.t01	      0
177- 11:	Pse10G33780.0	VIT_19s0014g02460.t01	  2e-42
177- 12:	Pse10G33790.0	VIT_19s0014g02430.t01	  4e-33
177- 13:	Pse10G34040.0	VIT_19s0014g02190.t01	      0
177- 14:	Pse10G34110.0	VIT_19s0014g02090.t01	 1e-148
177- 15:	Pse10G34120.0	VIT_19s0014g01950.t01	      0
177- 16:	Pse10G34150.0	VIT_19s0014g01890.t01	      0
177- 17:	Pse10G34200.0	VIT_19s0014g01850.t01	 4e-141
177- 18:	Pse10G34210.0	VIT_19s0014g01820.t01	 2e-150
177- 19:	Pse10G34260.0	VIT_19s0014g01810.t01	  2e-75
## Alignment 178: score=472.0 e_value=1.9e-26 N=11 P. setigerum_chr10&VV_19 minus
178-  0:	Pse10G34750.0	VIT_19s0014g03970.t01	  2e-43
178-  1:	Pse10G34770.0	VIT_19s0014g03930.t01	      0
178-  2:	Pse10G34790.0	VIT_19s0014g03900.t01	  5e-49
178-  3:	Pse10G34940.0	VIT_19s0014g03700.t01	      0
178-  4:	Pse10G34980.0	VIT_19s0014g03680.t01	      0
178-  5:	Pse10G34990.0	VIT_19s0014g03670.t01	  1e-31
178-  6:	Pse10G35030.0	VIT_19s0014g03640.t01	      0
178-  7:	Pse10G35180.0	VIT_19s0014g03510.t01	      0
178-  8:	Pse10G35190.0	VIT_19s0014g03500.t01	  2e-24
178-  9:	Pse10G35450.0	VIT_19s0014g03370.t01	 1e-152
178- 10:	Pse10G35500.0	VIT_19s0014g03240.t01	      0
## Alignment 179: score=383.0 e_value=4.9e-17 N=8 P. setigerum_chr10&VV_19 minus
179-  0:	Pse10G35770.0	VIT_19s0014g05100.t01	 2e-101
179-  1:	Pse10G35790.0	VIT_19s0014g05090.t01	  9e-52
179-  2:	Pse10G35800.0	VIT_19s0014g05070.t01	      0
179-  3:	Pse10G35840.0	VIT_19s0014g05050.t01	  4e-86
179-  4:	Pse10G35850.0	VIT_19s0014g05040.t01	      0
179-  5:	Pse10G35920.0	VIT_19s0014g05020.t01	  3e-82
179-  6:	Pse10G35990.0	VIT_19s0014g04970.t01	  4e-95
179-  7:	Pse10G36000.0	VIT_19s0014g04960.t01	      0
## Alignment 180: score=312.0 e_value=1.3e-13 N=7 P. setigerum_chr10&VV_19 minus
180-  0:	Pse10G36370.0	VIT_19s0090g00990.t01	  3e-81
180-  1:	Pse10G36390.0	VIT_19s0090g00970.t01	 4e-171
180-  2:	Pse10G36520.0	VIT_19s0090g00870.t01	      0
180-  3:	Pse10G36670.0	VIT_19s0090g00610.t01	 1e-137
180-  4:	Pse10G36690.0	VIT_19s0090g00590.t01	  2e-97
180-  5:	Pse10G36720.0	VIT_19s0090g00580.t01	  6e-78
180-  6:	Pse10G36730.0	VIT_19s0090g00560.t01	      0
## Alignment 181: score=418.0 e_value=1e-21 N=10 P. setigerum_chr10&VV_4 plus
181-  0:	Pse10G14050.0	VIT_04s0008g03500.t01	  2e-58
181-  1:	Pse10G14080.0	VIT_04s0008g03550.t01	 2e-118
181-  2:	Pse10G14330.0	VIT_04s0008g03650.t01	  3e-23
181-  3:	Pse10G14390.0	VIT_04s0008g03670.t01	 2e-150
181-  4:	Pse10G14480.0	VIT_04s0008g03680.t01	      0
181-  5:	Pse10G14670.0	VIT_04s0008g03710.t01	  6e-23
181-  6:	Pse10G14680.0	VIT_04s0008g03720.t01	      0
181-  7:	Pse10G14710.0	VIT_04s0008g03740.t01	 5e-157
181-  8:	Pse10G14920.0	VIT_04s0008g03750.t01	      0
181-  9:	Pse10G14930.0	VIT_04s0008g03770.t01	      0
## Alignment 182: score=290.0 e_value=1.5e-10 N=6 P. setigerum_chr10&VV_4 plus
182-  0:	Pse10G09960.0	VIT_04s0008g00540.t01	  6e-59
182-  1:	Pse10G09980.0	VIT_04s0008g00550.t01	  9e-50
182-  2:	Pse10G10000.0	VIT_04s0008g00600.t01	      0
182-  3:	Pse10G10040.0	VIT_04s0008g00610.t01	  4e-84
182-  4:	Pse10G10090.0	VIT_04s0008g00620.t01	  2e-74
182-  5:	Pse10G10100.0	VIT_04s0008g00630.t01	 5e-111
## Alignment 183: score=1227.0 e_value=1.7e-88 N=27 P. setigerum_chr10&VV_5 plus
183-  0:	Pse10G30010.0	VIT_05s0020g01980.t01	  3e-49
183-  1:	Pse10G30200.0	VIT_05s0020g02210.t01	  6e-79
183-  2:	Pse10G30290.0	VIT_05s0020g02290.t01	      0
183-  3:	Pse10G30300.0	VIT_05s0020g02300.t01	 1e-127
183-  4:	Pse10G30310.0	VIT_05s0020g02320.t01	      0
183-  5:	Pse10G30350.0	VIT_05s0020g02330.t01	  1e-25
183-  6:	Pse10G30390.0	VIT_05s0020g02380.t01	      0
183-  7:	Pse10G30400.0	VIT_05s0020g02390.t01	      0
183-  8:	Pse10G30420.0	VIT_05s0020g02410.t01	      0
183-  9:	Pse10G30440.0	VIT_05s0020g02420.t01	 2e-115
183- 10:	Pse10G30480.0	VIT_05s0020g02480.t01	      0
183- 11:	Pse10G30500.0	VIT_05s0020g02500.t01	      0
183- 12:	Pse10G30530.0	VIT_05s0020g02540.t01	 1e-125
183- 13:	Pse10G30540.0	VIT_05s0020g02610.t01	      0
183- 14:	Pse10G30600.0	VIT_05s0020g02710.t01	  3e-73
183- 15:	Pse10G30640.0	VIT_05s0020g02790.t01	 3e-118
183- 16:	Pse10G30660.0	VIT_05s0020g02810.t01	      0
183- 17:	Pse10G30710.0	VIT_05s0020g02870.t01	      0
183- 18:	Pse10G30830.0	VIT_05s0020g03020.t01	      0
183- 19:	Pse10G30840.0	VIT_05s0020g03060.t01	 1e-118
183- 20:	Pse10G30870.0	VIT_05s0020g03080.t01	      0
183- 21:	Pse10G30890.0	VIT_05s0020g03150.t01	 5e-143
183- 22:	Pse10G30930.0	VIT_05s0020g03160.t01	      0
183- 23:	Pse10G30960.0	VIT_05s0020g03330.t01	      0
183- 24:	Pse10G31000.0	VIT_05s0020g03350.t01	      0
183- 25:	Pse10G31030.0	VIT_05s0020g03380.t01	      0
183- 26:	Pse10G31080.0	VIT_05s0020g03430.t01	 1e-129
## Alignment 184: score=732.0 e_value=9e-48 N=17 P. setigerum_chr10&VV_5 plus
184-  0:	Pse10G38530.0	VIT_05s0077g01590.t01	  1e-14
184-  1:	Pse10G38600.0	VIT_05s0077g01700.t01	  7e-60
184-  2:	Pse10G38610.0	VIT_05s0077g01710.t01	      0
184-  3:	Pse10G38660.0	VIT_05s0077g01820.t01	 5e-170
184-  4:	Pse10G38690.0	VIT_05s0077g01830.t01	      0
184-  5:	Pse10G38880.0	VIT_05s0077g01840.t01	 7e-114
184-  6:	Pse10G38990.0	VIT_05s0077g01930.t01	      0
184-  7:	Pse10G39120.0	VIT_05s0077g01950.t01	      0
184-  8:	Pse10G39140.0	VIT_05s0077g01970.t01	  5e-60
184-  9:	Pse10G39170.0	VIT_05s0077g01980.t01	  7e-42
184- 10:	Pse10G39320.0	VIT_05s0077g01990.t01	 2e-153
184- 11:	Pse10G39540.0	VIT_05s0077g02010.t01	 8e-150
184- 12:	Pse10G39550.0	VIT_05s0077g02050.t01	      0
184- 13:	Pse10G39570.0	VIT_05s0077g02090.t01	      0
184- 14:	Pse10G39580.0	VIT_05s0077g02100.t01	  2e-24
184- 15:	Pse10G39620.0	VIT_05s0077g02120.t01	      0
184- 16:	Pse10G39660.0	VIT_05s0077g02260.t01	  1e-90
## Alignment 185: score=604.0 e_value=2.4e-34 N=14 P. setigerum_chr10&VV_5 plus
185-  0:	Pse10G27430.0	VIT_05s0049g00950.t01	 8e-149
185-  1:	Pse10G27440.0	VIT_05s0049g00960.t01	      0
185-  2:	Pse10G27510.0	VIT_05s0049g01040.t01	      0
185-  3:	Pse10G27590.0	VIT_05s0049g01160.t01	 3e-179
185-  4:	Pse10G27740.0	VIT_05s0049g01220.t01	      0
185-  5:	Pse10G27760.0	VIT_05s0049g01240.t01	      0
185-  6:	Pse10G27840.0	VIT_05s0049g01280.t01	      0
185-  7:	Pse10G27890.0	VIT_05s0049g01310.t01	  4e-78
185-  8:	Pse10G27910.0	VIT_05s0049g01340.t01	  1e-31
185-  9:	Pse10G28040.0	VIT_05s0049g01350.t01	      0
185- 10:	Pse10G28080.0	VIT_05s0049g01390.t01	      0
185- 11:	Pse10G28090.0	VIT_05s0049g01400.t01	      0
185- 12:	Pse10G28220.0	VIT_05s0049g01420.t01	  1e-77
185- 13:	Pse10G28480.0	VIT_05s0049g01460.t01	      0
## Alignment 186: score=444.0 e_value=1e-20 N=10 P. setigerum_chr10&VV_5 plus
186-  0:	Pse10G29300.0	VIT_05s0020g04510.t01	      0
186-  1:	Pse10G29340.0	VIT_05s0020g04550.t01	  2e-22
186-  2:	Pse10G29360.0	VIT_05s0020g04590.t01	      0
186-  3:	Pse10G29410.0	VIT_05s0020g04600.t01	  3e-92
186-  4:	Pse10G29450.0	VIT_05s0020g04620.t01	 6e-127
186-  5:	Pse10G29530.0	VIT_05s0020g04640.t01	 1e-134
186-  6:	Pse10G29550.0	VIT_05s0020g04670.t01	  2e-09
186-  7:	Pse10G29660.0	VIT_05s0020g04730.t01	 8e-125
186-  8:	Pse10G29710.0	VIT_05s0020g04770.t01	      0
186-  9:	Pse10G29820.0	VIT_05s0020g04980.t01	      0
## Alignment 187: score=397.0 e_value=1e-13 N=8 P. setigerum_chr10&VV_5 plus
187-  0:	Pse10G38300.0	VIT_05s0020g02630.t01	 2e-125
187-  1:	Pse10G38310.0	VIT_05s0020g02640.t01	      0
187-  2:	Pse10G38320.0	VIT_05s0020g02650.t01	      0
187-  3:	Pse10G38340.0	VIT_05s0020g02660.t01	 9e-134
187-  4:	Pse10G38350.0	VIT_05s0020g02670.t01	  7e-73
187-  5:	Pse10G38380.0	VIT_05s0020g02680.t01	 2e-128
187-  6:	Pse10G38390.0	VIT_05s0020g02690.t01	  1e-27
187-  7:	Pse10G38400.0	VIT_05s0020g02700.t01	  2e-87
## Alignment 188: score=320.0 e_value=1.9e-13 N=7 P. setigerum_chr10&VV_5 plus
188-  0:	Pse10G27230.0	VIT_05s0049g00140.t01	  9e-18
188-  1:	Pse10G27300.0	VIT_05s0049g00200.t01	  4e-64
188-  2:	Pse10G27340.0	VIT_05s0049g00440.t01	  4e-59
188-  3:	Pse10G27350.0	VIT_05s0049g00450.t01	      0
188-  4:	Pse10G27370.0	VIT_05s0049g00460.t01	  7e-77
188-  5:	Pse10G27390.0	VIT_05s0049g00470.t01	 2e-163
188-  6:	Pse10G27410.0	VIT_05s0049g00480.t01	 4e-115
## Alignment 189: score=281.0 e_value=1.6e-08 N=6 P. setigerum_chr10&VV_5 plus
189-  0:	Pse10G32880.0	VIT_05s0077g01790.t01	      0
189-  1:	Pse10G32930.0	VIT_05s0077g01800.t01	 4e-126
189-  2:	Pse10G32950.0	VIT_05s0077g01820.t01	 8e-169
189-  3:	Pse10G32990.0	VIT_05s0077g01830.t01	      0
189-  4:	Pse10G33090.0	VIT_05s0077g01870.t01	 2e-129
189-  5:	Pse10G33120.0	VIT_05s0077g01880.t01	  5e-98
## Alignment 190: score=257.0 e_value=2e-09 N=6 P. setigerum_chr10&VV_5 plus
190-  0:	Pse10G37410.0	VIT_05s0020g02430.t01	 3e-133
190-  1:	Pse10G37590.0	VIT_05s0020g02460.t01	 9e-171
190-  2:	Pse10G37630.0	VIT_05s0020g02470.t01	  4e-59
190-  3:	Pse10G37640.0	VIT_05s0020g02490.t01	      0
190-  4:	Pse10G37820.0	VIT_05s0020g02530.t01	      0
190-  5:	Pse10G37880.0	VIT_05s0020g02560.t01	 2e-175
## Alignment 191: score=541.0 e_value=4.1e-28 N=12 P. setigerum_chr10&VV_5 minus
191-  0:	Pse10G32380.0	VIT_05s0077g02380.t01	 2e-161
191-  1:	Pse10G32410.0	VIT_05s0077g02340.t01	  5e-49
191-  2:	Pse10G32520.0	VIT_05s0077g02290.t01	  9e-64
191-  3:	Pse10G32600.0	VIT_05s0077g02280.t01	  5e-41
191-  4:	Pse10G32660.0	VIT_05s0077g02140.t01	      0
191-  5:	Pse10G32670.0	VIT_05s0077g02110.t01	  2e-56
191-  6:	Pse10G32690.0	VIT_05s0077g02080.t01	      0
191-  7:	Pse10G32700.0	VIT_05s0077g02060.t01	  3e-26
191-  8:	Pse10G32720.0	VIT_05s0077g01960.t01	      0
191-  9:	Pse10G32740.0	VIT_05s0077g01950.t01	      0
191- 10:	Pse10G32760.0	VIT_05s0077g01940.t01	      0
191- 11:	Pse10G32880.0	VIT_05s0077g01790.t01	      0
## Alignment 192: score=407.0 e_value=2.9e-20 N=9 P. setigerum_chr10&VV_5 minus
192-  0:	Pse10G31680.0	VIT_05s0020g03900.t01	 1e-161
192-  1:	Pse10G31810.0	VIT_05s0020g03760.t01	      0
192-  2:	Pse10G31840.0	VIT_05s0020g03740.t01	  1e-31
192-  3:	Pse10G31880.0	VIT_05s0020g03670.t01	  1e-73
192-  4:	Pse10G31890.0	VIT_05s0020g03660.t01	      0
192-  5:	Pse10G31900.0	VIT_05s0020g03650.t01	  3e-49
192-  6:	Pse10G31910.0	VIT_05s0020g03550.t01	  9e-56
192-  7:	Pse10G32010.0	VIT_05s0020g03520.t01	  3e-50
192-  8:	Pse10G32020.0	VIT_05s0020g03470.t01	      0
## Alignment 193: score=760.0 e_value=2.5e-47 N=17 P. setigerum_chr10&VV_7 plus
193-  0:	Pse10G27330.0	VIT_07s0005g03070.t01	  6e-78
193-  1:	Pse10G27350.0	VIT_07s0005g03080.t01	 1e-170
193-  2:	Pse10G27410.0	VIT_07s0005g03120.t01	  8e-69
193-  3:	Pse10G27530.0	VIT_07s0005g03340.t01	  8e-88
193-  4:	Pse10G27560.0	VIT_07s0005g03440.t01	      0
193-  5:	Pse10G27570.0	VIT_07s0005g03500.t01	 2e-121
193-  6:	Pse10G27580.0	VIT_07s0005g03510.t01	 7e-110
193-  7:	Pse10G27630.0	VIT_07s0005g03570.t01	      0
193-  8:	Pse10G27640.0	VIT_07s0005g03610.t01	  3e-60
193-  9:	Pse10G27680.0	VIT_07s0005g03630.t01	      0
193- 10:	Pse10G27740.0	VIT_07s0005g03690.t01	      0
193- 11:	Pse10G27760.0	VIT_07s0005g03710.t01	      0
193- 12:	Pse10G27770.0	VIT_07s0005g03730.t01	      0
193- 13:	Pse10G27930.0	VIT_07s0005g03760.t01	 1e-162
193- 14:	Pse10G28090.0	VIT_07s0005g03780.t01	      0
193- 15:	Pse10G28100.0	VIT_07s0005g03790.t01	      0
193- 16:	Pse10G28160.0	VIT_07s0005g03830.t01	      0
## Alignment 194: score=679.0 e_value=2.2e-38 N=15 P. setigerum_chr10&VV_7 plus
194-  0:	Pse10G32050.0	VIT_07s0005g00080.t01	 8e-121
194-  1:	Pse10G32110.0	VIT_07s0005g00150.t01	      0
194-  2:	Pse10G32130.0	VIT_07s0005g00170.t01	 3e-118
194-  3:	Pse10G32230.0	VIT_07s0005g00220.t01	      0
194-  4:	Pse10G32290.0	VIT_07s0005g00270.t01	  3e-88
194-  5:	Pse10G32370.0	VIT_07s0005g00420.t01	 1e-110
194-  6:	Pse10G32420.0	VIT_07s0005g00450.t01	  5e-63
194-  7:	Pse10G32480.0	VIT_07s0005g00460.t01	  4e-36
194-  8:	Pse10G32490.0	VIT_07s0005g00470.t01	 3e-175
194-  9:	Pse10G32500.0	VIT_07s0005g00490.t01	      0
194- 10:	Pse10G32520.0	VIT_07s0005g00560.t01	  9e-65
194- 11:	Pse10G32530.0	VIT_07s0005g00590.t01	  7e-95
194- 12:	Pse10G32610.0	VIT_07s0005g00650.t01	 2e-120
194- 13:	Pse10G32700.0	VIT_07s0005g00690.t01	 8e-118
194- 14:	Pse10G32750.0	VIT_07s0005g00740.t01	      0
## Alignment 195: score=506.0 e_value=8e-25 N=11 P. setigerum_chr10&VV_7 plus
195-  0:	Pse10G29320.0	VIT_07s0141g00110.t01	      0
195-  1:	Pse10G29380.0	VIT_07s0141g00170.t01	  8e-84
195-  2:	Pse10G29390.0	VIT_07s0141g00210.t01	 2e-157
195-  3:	Pse10G29450.0	VIT_07s0141g00220.t01	 1e-108
195-  4:	Pse10G29460.0	VIT_07s0141g00240.t01	 4e-162
195-  5:	Pse10G29550.0	VIT_07s0141g00270.t01	  1e-78
195-  6:	Pse10G29630.0	VIT_07s0141g00310.t01	  6e-64
195-  7:	Pse10G29640.0	VIT_07s0141g00330.t01	      0
195-  8:	Pse10G29650.0	VIT_07s0141g00580.t01	      0
195-  9:	Pse10G29660.0	VIT_07s0141g00610.t01	 1e-168
195- 10:	Pse10G29730.0	VIT_07s0141g00680.t01	 6e-125
## Alignment 196: score=317.0 e_value=1.4e-13 N=7 P. setigerum_chr10&VV_7 plus
196-  0:	Pse10G31650.0	VIT_07s0151g00500.t01	      0
196-  1:	Pse10G31760.0	VIT_07s0151g00630.t01	 1e-119
196-  2:	Pse10G31770.0	VIT_07s0151g00670.t01	  3e-07
196-  3:	Pse10G31840.0	VIT_07s0151g00740.t01	  5e-42
196-  4:	Pse10G31850.0	VIT_07s0151g00790.t01	      0
196-  5:	Pse10G31880.0	VIT_07s0151g00800.t01	  8e-67
196-  6:	Pse10G32000.0	VIT_07s0151g00840.t01	  5e-91
## Alignment 197: score=1017.0 e_value=2.2e-70 N=23 P. setigerum_chr10&VV_7 minus
197-  0:	Pse10G30040.0	VIT_07s0104g01220.t01	  4e-55
197-  1:	Pse10G30080.0	VIT_07s0104g01160.t01	 2e-163
197-  2:	Pse10G30090.0	VIT_07s0104g01150.t01	      0
197-  3:	Pse10G30230.0	VIT_07s0104g00950.t01	 1e-173
197-  4:	Pse10G30290.0	VIT_07s0104g00790.t01	      0
197-  5:	Pse10G30330.0	VIT_07s0104g00730.t01	  3e-92
197-  6:	Pse10G30390.0	VIT_07s0104g00680.t01	      0
197-  7:	Pse10G30440.0	VIT_07s0104g00670.t01	 2e-117
197-  8:	Pse10G30480.0	VIT_07s0104g00610.t01	      0
197-  9:	Pse10G30490.0	VIT_07s0104g00600.t01	      0
197- 10:	Pse10G30510.0	VIT_07s0104g00590.t01	 4e-151
197- 11:	Pse10G30520.0	VIT_07s0104g00560.t01	  5e-62
197- 12:	Pse10G30530.0	VIT_07s0104g00410.t01	 2e-123
197- 13:	Pse10G30540.0	VIT_07s0104g00300.t01	      0
197- 14:	Pse10G30570.0	VIT_07s0104g00280.t01	  1e-16
197- 15:	Pse10G30670.0	VIT_07s0104g00100.t01	 2e-156
197- 16:	Pse10G30720.0	VIT_07s0104g00060.t01	      0
197- 17:	Pse10G30830.0	VIT_07s0104g00020.t01	      0
197- 18:	Pse10G30880.0	VIT_07s0151g01130.t01	      0
197- 19:	Pse10G30890.0	VIT_07s0151g01080.t01	 2e-108
197- 20:	Pse10G30940.0	VIT_07s0151g01030.t01	 3e-113
197- 21:	Pse10G30980.0	VIT_07s0151g00910.t01	  1e-88
197- 22:	Pse10G31050.0	VIT_07s0151g00900.t01	  2e-80
## Alignment 198: score=421.0 e_value=1.7e-17 N=9 P. setigerum_chr10&VV_7 minus
198-  0:	Pse10G37990.0	VIT_07s0104g00380.t01	 2e-103
198-  1:	Pse10G38100.0	VIT_07s0104g00360.t01	      0
198-  2:	Pse10G38110.0	VIT_07s0104g00350.t01	 1e-102
198-  3:	Pse10G38230.0	VIT_07s0104g00340.t01	 4e-148
198-  4:	Pse10G38250.0	VIT_07s0104g00320.t01	  9e-84
198-  5:	Pse10G38260.0	VIT_07s0104g00310.t01	 5e-101
198-  6:	Pse10G38300.0	VIT_07s0104g00270.t01	 1e-126
198-  7:	Pse10G38340.0	VIT_07s0104g00260.t01	 2e-123
198-  8:	Pse10G38360.0	VIT_07s0104g00250.t01	  5e-27
## Alignment 199: score=403.0 e_value=8.5e-18 N=9 P. setigerum_chr10&VV_7 minus
199-  0:	Pse10G39770.0	VIT_07s0005g00680.t01	      0
199-  1:	Pse10G39790.0	VIT_07s0005g00660.t01	  1e-21
199-  2:	Pse10G39850.0	VIT_07s0005g00630.t01	      0
199-  3:	Pse10G39870.0	VIT_07s0005g00600.t01	  1e-93
199-  4:	Pse10G39900.0	VIT_07s0005g00520.t01	  1e-39
199-  5:	Pse10G39930.0	VIT_07s0005g00510.t01	      0
199-  6:	Pse10G39950.0	VIT_07s0005g00500.t01	  2e-63
199-  7:	Pse10G40090.0	VIT_07s0005g00480.t01	  4e-60
199-  8:	Pse10G40130.0	VIT_07s0005g00300.t01	      0
## Alignment 200: score=332.0 e_value=1.3e-16 N=8 P. setigerum_chr10&VV_7 minus
200-  0:	Pse10G31130.0	VIT_07s0005g00040.t01	 2e-126
200-  1:	Pse10G31160.0	VIT_07s0104g01800.t01	 3e-118
200-  2:	Pse10G31300.0	VIT_07s0104g01650.t01	  6e-56
200-  3:	Pse10G31330.0	VIT_07s0104g01590.t01	      0
200-  4:	Pse10G31400.0	VIT_07s0104g01400.t01	  2e-43
200-  5:	Pse10G31410.0	VIT_07s0104g01390.t01	  1e-52
200-  6:	Pse10G31560.0	VIT_07s0104g01370.t01	 1e-113
200-  7:	Pse10G31690.0	VIT_07s0104g01340.t01	  4e-97
## Alignment 201: score=260.0 e_value=1.6e-10 N=6 P. setigerum_chr10&VV_7 minus
201-  0:	Pse10G38880.0	VIT_07s0005g00840.t01	 3e-113
201-  1:	Pse10G38990.0	VIT_07s0005g00750.t01	      0
201-  2:	Pse10G39000.0	VIT_07s0005g00730.t01	      0
201-  3:	Pse10G39110.0	VIT_07s0005g00720.t01	      0
201-  4:	Pse10G39140.0	VIT_07s0005g00710.t01	  7e-42
201-  5:	Pse10G39320.0	VIT_07s0005g00700.t01	 2e-151
## Alignment 202: score=330.0 e_value=4.5e-15 N=8 P. setigerum_chr10&VV_9 plus
202-  0:	Pse10G14030.0	VIT_09s0002g03790.t01	  2e-85
202-  1:	Pse10G14050.0	VIT_09s0002g03910.t01	 1e-103
202-  2:	Pse10G14060.0	VIT_09s0002g04020.t01	 8e-131
202-  3:	Pse10G14090.0	VIT_09s0002g04060.t01	 2e-172
202-  4:	Pse10G14120.0	VIT_09s0002g04130.t01	      0
202-  5:	Pse10G14260.0	VIT_09s0002g04160.t01	  3e-49
202-  6:	Pse10G14340.0	VIT_09s0002g04380.t01	      0
202-  7:	Pse10G14450.0	VIT_09s0002g04460.t01	 1e-115
## Alignment 203: score=298.0 e_value=8.6e-11 N=7 P. setigerum_chr10&VV_9 plus
203-  0:	Pse10G10500.0	VIT_09s0002g03200.t01	      0
203-  1:	Pse10G10540.0	VIT_09s0002g03210.t01	      0
203-  2:	Pse10G10730.0	VIT_09s0002g03250.t01	  4e-77
203-  3:	Pse10G10830.0	VIT_09s0002g03340.t01	  4e-34
203-  4:	Pse10G10880.0	VIT_09s0002g03360.t01	 5e-101
203-  5:	Pse10G10900.0	VIT_09s0002g03390.t01	      0
203-  6:	Pse10G11070.0	VIT_09s0002g03410.t01	  3e-72
## Alignment 204: score=268.0 e_value=8.4e-10 N=6 P. setigerum_chr10&VV_9 plus
204-  0:	Pse10G01510.0	VIT_09s0002g00720.t01	  1e-93
204-  1:	Pse10G01690.0	VIT_09s0002g00890.t01	  8e-27
204-  2:	Pse10G01720.0	VIT_09s0002g00900.t01	      0
204-  3:	Pse10G01750.0	VIT_09s0002g00920.t01	      0
204-  4:	Pse10G01780.0	VIT_09s0002g00950.t01	  6e-74
204-  5:	Pse10G01850.0	VIT_09s0002g01050.t01	  2e-62
## Alignment 205: score=254.0 e_value=7.9e-11 N=6 P. setigerum_chr10&VV_9 plus
205-  0:	Pse10G00910.0	VIT_09s0002g00340.t01	      0
205-  1:	Pse10G00970.0	VIT_09s0002g00380.t01	      0
205-  2:	Pse10G01100.0	VIT_09s0002g00590.t01	      0
205-  3:	Pse10G01110.0	VIT_09s0002g00610.t01	 3e-145
205-  4:	Pse10G01120.0	VIT_09s0002g00640.t01	  8e-30
205-  5:	Pse10G01360.0	VIT_09s0002g00800.t01	 2e-126
## Alignment 206: score=296.0 e_value=1.1e-08 N=6 P. setigerum_chr11&VV_10 plus
206-  0:	Pse11G29560.0	VIT_10s0116g01770.t01	      0
206-  1:	Pse11G29570.0	VIT_10s0116g01780.t01	      0
206-  2:	Pse11G29600.0	VIT_10s0116g01810.t01	  3e-51
206-  3:	Pse11G29610.0	VIT_10s0116g01830.t01	      0
206-  4:	Pse11G29620.0	VIT_10s0116g01840.t01	  4e-18
206-  5:	Pse11G29640.0	VIT_10s0116g01860.t01	      0
## Alignment 207: score=293.0 e_value=8.8e-13 N=7 P. setigerum_chr11&VV_10 plus
207-  0:	Pse11G00060.0	VIT_10s0116g01180.t01	 8e-159
207-  1:	Pse11G00070.0	VIT_10s0116g01210.t01	      0
207-  2:	Pse11G00090.0	VIT_10s0116g01550.t01	 2e-119
207-  3:	Pse11G00100.0	VIT_10s0116g01600.t01	  2e-68
207-  4:	Pse11G00120.0	VIT_10s0116g01650.t01	      0
207-  5:	Pse11G00180.0	VIT_10s0116g01710.t01	      0
207-  6:	Pse11G00330.0	VIT_10s0523g00040.t01	  5e-37
## Alignment 208: score=291.0 e_value=4.6e-09 N=6 P. setigerum_chr11&VV_10 plus
208-  0:	Pse11G29150.0	VIT_10s0116g00680.t01	      0
208-  1:	Pse11G29180.0	VIT_10s0116g00760.t01	      0
208-  2:	Pse11G29220.0	VIT_10s0116g00770.t01	  2e-30
208-  3:	Pse11G29230.0	VIT_10s0116g00790.t01	      0
208-  4:	Pse11G29250.0	VIT_10s0116g00800.t01	      0
208-  5:	Pse11G29270.0	VIT_10s0116g00840.t01	  1e-22
## Alignment 209: score=291.0 e_value=1.3e-09 N=6 P. setigerum_chr11&VV_10 plus
209-  0:	Pse11G25250.0	VIT_10s0003g01060.t01	  4e-74
209-  1:	Pse11G25260.0	VIT_10s0003g01070.t01	 2e-165
209-  2:	Pse11G25280.0	VIT_10s0003g01080.t01	  2e-33
209-  3:	Pse11G25320.0	VIT_10s0003g01130.t01	 2e-172
209-  4:	Pse11G25340.0	VIT_10s0003g01150.t01	      0
209-  5:	Pse11G25380.0	VIT_10s0003g01160.t01	  2e-49
## Alignment 210: score=1338.0 e_value=6.5e-104 N=29 P. setigerum_chr11&VV_10 minus
210-  0:	Pse11G25340.0	VIT_10s0003g01150.t01	      0
210-  1:	Pse11G25570.0	VIT_10s0003g00870.t01	  2e-42
210-  2:	Pse11G25600.0	VIT_10s0003g00850.t01	  7e-42
210-  3:	Pse11G25620.0	VIT_10s0003g00840.t01	  4e-10
210-  4:	Pse11G25640.0	VIT_10s0003g00820.t01	  1e-27
210-  5:	Pse11G25660.0	VIT_10s0003g00670.t01	      0
210-  6:	Pse11G25690.0	VIT_10s0003g00660.t01	  2e-77
210-  7:	Pse11G25710.0	VIT_10s0003g00590.t01	  4e-77
210-  8:	Pse11G25720.0	VIT_10s0003g00580.t01	  5e-54
210-  9:	Pse11G25730.0	VIT_10s0003g00570.t01	  3e-97
210- 10:	Pse11G25750.0	VIT_10s0003g00560.t01	 2e-117
210- 11:	Pse11G25780.0	VIT_10s0003g00540.t01	  4e-33
210- 12:	Pse11G25800.0	VIT_10s0003g00530.t01	  2e-72
210- 13:	Pse11G25870.0	VIT_10s0003g00510.t01	  4e-51
210- 14:	Pse11G25880.0	VIT_10s0003g00500.t01	      0
210- 15:	Pse11G25890.0	VIT_10s0003g00490.t01	  2e-73
210- 16:	Pse11G25970.0	VIT_10s0003g00430.t01	  3e-69
210- 17:	Pse11G26010.0	VIT_10s0003g00410.t01	      0
210- 18:	Pse11G26060.0	VIT_10s0003g00390.t01	  5e-42
210- 19:	Pse11G26110.0	VIT_10s0003g00380.t01	  2e-48
210- 20:	Pse11G26130.0	VIT_10s0003g00360.t01	      0
210- 21:	Pse11G26240.0	VIT_10s0003g00210.t01	  3e-23
210- 22:	Pse11G26260.0	VIT_10s0003g00180.t01	  8e-94
210- 23:	Pse11G26370.0	VIT_10s0003g00110.t01	  4e-29
210- 24:	Pse11G26440.0	VIT_10s0003g00090.t01	  3e-32
210- 25:	Pse11G26450.0	VIT_10s0003g00070.t01	      0
210- 26:	Pse11G26490.0	VIT_10s0003g00030.t01	  7e-31
210- 27:	Pse11G26510.0	VIT_10s0003g00020.t01	  1e-32
210- 28:	Pse11G26550.0	VIT_10s0003g00010.t01	  2e-98
## Alignment 211: score=1028.0 e_value=1.7e-67 N=22 P. setigerum_chr11&VV_10 minus
211-  0:	Pse11G29530.0	VIT_10s0116g01910.t01	  4e-32
211-  1:	Pse11G29600.0	VIT_10s0116g01810.t01	  3e-51
211-  2:	Pse11G29680.0	VIT_10s0116g01710.t01	      0
211-  3:	Pse11G29690.0	VIT_10s0116g01700.t01	  4e-73
211-  4:	Pse11G29790.0	VIT_10s0116g01670.t01	 2e-155
211-  5:	Pse11G29810.0	VIT_10s0116g01650.t01	      0
211-  6:	Pse11G29820.0	VIT_10s0116g01640.t01	      0
211-  7:	Pse11G29840.0	VIT_10s0116g01630.t01	 6e-136
211-  8:	Pse11G29880.0	VIT_10s0116g01590.t01	  5e-09
211-  9:	Pse11G29920.0	VIT_10s0116g01540.t01	      0
211- 10:	Pse11G29940.0	VIT_10s0116g01490.t01	      0
211- 11:	Pse11G29970.0	VIT_10s0116g01480.t01	      0
211- 12:	Pse11G30000.0	VIT_10s0116g01260.t01	 6e-117
211- 13:	Pse11G30040.0	VIT_10s0116g01200.t01	      0
211- 14:	Pse11G30070.0	VIT_10s0116g01160.t01	 6e-164
211- 15:	Pse11G30120.0	VIT_10s0116g01000.t01	 3e-144
211- 16:	Pse11G30200.0	VIT_10s0116g00970.t01	      0
211- 17:	Pse11G30210.0	VIT_10s0116g00960.t01	      0
211- 18:	Pse11G30220.0	VIT_10s0116g00940.t01	      0
211- 19:	Pse11G30260.0	VIT_10s0116g00910.t01	      0
211- 20:	Pse11G30270.0	VIT_10s0116g00900.t01	  9e-41
211- 21:	Pse11G30280.0	VIT_10s0116g00870.t01	      0
## Alignment 212: score=361.0 e_value=2e-14 N=8 P. setigerum_chr11&VV_10 minus
212-  0:	Pse11G28160.0	VIT_10s0116g00620.t01	      0
212-  1:	Pse11G28170.0	VIT_10s0116g00600.t01	  3e-33
212-  2:	Pse11G28180.0	VIT_10s0116g00550.t01	 5e-167
212-  3:	Pse11G28240.0	VIT_10s0116g00500.t01	  7e-30
212-  4:	Pse11G28340.0	VIT_10s0116g00390.t01	      0
212-  5:	Pse11G28410.0	VIT_10s0116g00300.t01	  7e-84
212-  6:	Pse11G28440.0	VIT_10s0116g00280.t01	 5e-120
212-  7:	Pse11G28600.0	VIT_10s0116g00110.t01	  3e-18
## Alignment 213: score=307.0 e_value=7.4e-12 N=7 P. setigerum_chr11&VV_10 minus
213-  0:	Pse11G35340.0	VIT_10s0003g04270.t01	 2e-111
213-  1:	Pse11G35370.0	VIT_10s0003g04180.t01	      0
213-  2:	Pse11G35400.0	VIT_10s0003g04120.t01	      0
213-  3:	Pse11G35420.0	VIT_10s0003g04090.t01	      0
213-  4:	Pse11G35460.0	VIT_10s0003g04030.t01	      0
213-  5:	Pse11G35590.0	VIT_10s0003g03830.t01	      0
213-  6:	Pse11G35610.0	VIT_10s0003g03750.t01	      0
## Alignment 214: score=269.0 e_value=2.2e-09 N=6 P. setigerum_chr11&VV_10 minus
214-  0:	Pse11G48410.0	VIT_10s0003g04390.t01	      0
214-  1:	Pse11G48420.0	VIT_10s0003g04340.t01	  3e-58
214-  2:	Pse11G48450.0	VIT_10s0003g04320.t01	      0
214-  3:	Pse11G48500.0	VIT_10s0003g04300.t01	 6e-116
214-  4:	Pse11G48710.0	VIT_10s0003g04290.t01	  2e-73
214-  5:	Pse11G48730.0	VIT_10s0003g04280.t01	 2e-176
## Alignment 215: score=685.0 e_value=1.7e-37 N=15 P. setigerum_chr11&VV_11 plus
215-  0:	Pse11G05870.0	VIT_11s0016g02330.t01	  4e-59
215-  1:	Pse11G05920.0	VIT_11s0016g02360.t01	  4e-50
215-  2:	Pse11G05970.0	VIT_11s0016g02400.t01	      0
215-  3:	Pse11G05980.0	VIT_11s0016g02410.t01	  3e-68
215-  4:	Pse11G06050.0	VIT_11s0016g02420.t01	 1e-134
215-  5:	Pse11G06070.0	VIT_11s0016g02430.t01	      0
215-  6:	Pse11G06170.0	VIT_11s0016g02470.t01	      0
215-  7:	Pse11G06230.0	VIT_11s0016g02490.t01	      0
215-  8:	Pse11G06250.0	VIT_11s0016g02500.t01	      0
215-  9:	Pse11G06270.0	VIT_11s0016g02510.t01	 5e-147
215- 10:	Pse11G06290.0	VIT_11s0016g02520.t01	 1e-136
215- 11:	Pse11G06400.0	VIT_11s0016g02530.t01	      0
215- 12:	Pse11G06570.0	VIT_11s0016g02560.t01	      0
215- 13:	Pse11G06640.0	VIT_11s0016g02580.t01	 2e-124
215- 14:	Pse11G06660.0	VIT_11s0016g02600.t01	 1e-111
## Alignment 216: score=652.0 e_value=3.2e-35 N=15 P. setigerum_chr11&VV_11 plus
216-  0:	Pse11G14320.0	VIT_11s0016g00850.t01	 3e-173
216-  1:	Pse11G14530.0	VIT_11s0016g00930.t01	  3e-83
216-  2:	Pse11G14560.0	VIT_11s0016g00960.t01	      0
216-  3:	Pse11G14640.0	VIT_11s0016g00980.t01	      0
216-  4:	Pse11G14670.0	VIT_11s0016g01010.t01	  2e-51
216-  5:	Pse11G14700.0	VIT_11s0016g01070.t01	      0
216-  6:	Pse11G14740.0	VIT_11s0016g01110.t01	      0
216-  7:	Pse11G14760.0	VIT_11s0016g01120.t01	      0
216-  8:	Pse11G14900.0	VIT_11s0016g01130.t01	  3e-47
216-  9:	Pse11G15110.0	VIT_11s0016g01160.t01	  3e-76
216- 10:	Pse11G15220.0	VIT_11s0016g01180.t01	 4e-172
216- 11:	Pse11G15270.0	VIT_11s0016g01200.t01	 4e-150
216- 12:	Pse11G15340.0	VIT_11s0016g01220.t01	  2e-92
216- 13:	Pse11G15380.0	VIT_11s0016g01240.t01	      0
216- 14:	Pse11G15410.0	VIT_11s0016g01260.t01	      0
## Alignment 217: score=644.0 e_value=2.6e-39 N=15 P. setigerum_chr11&VV_11 plus
217-  0:	Pse11G12830.0	VIT_11s0016g00510.t01	 2e-145
217-  1:	Pse11G12900.0	VIT_11s0016g00520.t01	  4e-72
217-  2:	Pse11G13070.0	VIT_11s0016g00530.t01	  6e-79
217-  3:	Pse11G13080.0	VIT_11s0016g00540.t01	      0
217-  4:	Pse11G13090.0	VIT_11s0016g00550.t01	  7e-14
217-  5:	Pse11G13150.0	VIT_11s0016g00570.t01	      0
217-  6:	Pse11G13240.0	VIT_11s0016g00590.t01	  2e-65
217-  7:	Pse11G13360.0	VIT_11s0016g00640.t01	      0
217-  8:	Pse11G13480.0	VIT_11s0016g00660.t01	  3e-51
217-  9:	Pse11G13510.0	VIT_11s0016g00680.t01	      0
217- 10:	Pse11G13670.0	VIT_11s0016g00690.t01	  3e-64
217- 11:	Pse11G13680.0	VIT_11s0016g00700.t01	      0
217- 12:	Pse11G13780.0	VIT_11s0016g00720.t01	      0
217- 13:	Pse11G13790.0	VIT_11s0016g00730.t01	 8e-142
217- 14:	Pse11G14030.0	VIT_11s0016g00790.t01	  8e-74
## Alignment 218: score=2467.0 e_value=4.8e-206 N=54 P. setigerum_chr11&VV_11 minus
218-  0:	Pse11G02680.0	VIT_11s0016g03930.t01	      0
218-  1:	Pse11G02780.0	VIT_11s0016g03860.t01	      0
218-  2:	Pse11G02790.0	VIT_11s0016g03850.t01	  1e-93
218-  3:	Pse11G02820.0	VIT_11s0016g03830.t01	      0
218-  4:	Pse11G02900.0	VIT_11s0016g03780.t01	 4e-153
218-  5:	Pse11G03010.0	VIT_11s0016g03720.t01	      0
218-  6:	Pse11G03070.0	VIT_11s0016g03700.t01	      0
218-  7:	Pse11G03110.0	VIT_11s0016g03680.t01	      0
218-  8:	Pse11G03120.0	VIT_11s0016g03660.t01	      0
218-  9:	Pse11G03280.0	VIT_11s0016g03550.t01	      0
218- 10:	Pse11G03440.0	VIT_11s0016g03510.t01	      0
218- 11:	Pse11G03460.0	VIT_11s0016g03490.t01	      0
218- 12:	Pse11G03510.0	VIT_11s0016g03440.t01	      0
218- 13:	Pse11G03530.0	VIT_11s0016g03430.t01	      0
218- 14:	Pse11G03550.0	VIT_11s0016g03420.t01	 3e-102
218- 15:	Pse11G03620.0	VIT_11s0016g03410.t01	 6e-116
218- 16:	Pse11G03650.0	VIT_11s0016g03400.t01	      0
218- 17:	Pse11G03660.0	VIT_11s0016g03390.t01	      0
218- 18:	Pse11G03670.0	VIT_11s0016g03380.t01	      0
218- 19:	Pse11G03680.0	VIT_11s0016g03370.t01	      0
218- 20:	Pse11G03770.0	VIT_11s0016g03330.t01	      0
218- 21:	Pse11G03840.0	VIT_11s0016g03280.t01	 3e-179
218- 22:	Pse11G04000.0	VIT_11s0016g03260.t01	      0
218- 23:	Pse11G04040.0	VIT_11s0016g03250.t01	  6e-47
218- 24:	Pse11G04080.0	VIT_11s0016g03230.t01	      0
218- 25:	Pse11G04150.0	VIT_11s0016g03220.t01	      0
218- 26:	Pse11G04220.0	VIT_11s0016g03210.t01	      0
218- 27:	Pse11G04250.0	VIT_11s0016g03200.t01	      0
218- 28:	Pse11G04330.0	VIT_11s0016g03180.t01	 1e-107
218- 29:	Pse11G04340.0	VIT_11s0016g03170.t01	  2e-49
218- 30:	Pse11G04360.0	VIT_11s0016g03160.t01	      0
218- 31:	Pse11G04440.0	VIT_11s0016g03140.t01	 2e-159
218- 32:	Pse11G04480.0	VIT_11s0016g03130.t01	      0
218- 33:	Pse11G04500.0	VIT_11s0016g03100.t01	 2e-174
218- 34:	Pse11G04600.0	VIT_11s0016g03080.t01	      0
218- 35:	Pse11G04610.0	VIT_11s0016g03070.t01	      0
218- 36:	Pse11G04770.0	VIT_11s0016g03060.t01	  3e-06
218- 37:	Pse11G04780.0	VIT_11s0016g03050.t01	      0
218- 38:	Pse11G04790.0	VIT_11s0016g03040.t01	      0
218- 39:	Pse11G04830.0	VIT_11s0016g03030.t01	 6e-170
218- 40:	Pse11G04840.0	VIT_11s0016g03020.t01	      0
218- 41:	Pse11G04880.0	VIT_11s0016g03000.t01	      0
218- 42:	Pse11G04930.0	VIT_11s0016g02980.t01	  3e-29
218- 43:	Pse11G04950.0	VIT_11s0016g02960.t01	      0
218- 44:	Pse11G05040.0	VIT_11s0016g02940.t01	  6e-75
218- 45:	Pse11G05090.0	VIT_11s0016g02910.t01	  3e-88
218- 46:	Pse11G05100.0	VIT_11s0016g02900.t01	 8e-163
218- 47:	Pse11G05120.0	VIT_11s0016g02890.t01	 9e-141
218- 48:	Pse11G05290.0	VIT_11s0016g02870.t01	      0
218- 49:	Pse11G05330.0	VIT_11s0016g02840.t01	  7e-89
218- 50:	Pse11G05360.0	VIT_11s0016g02830.t01	      0
218- 51:	Pse11G05480.0	VIT_11s0016g02810.t01	  6e-64
218- 52:	Pse11G05490.0	VIT_11s0016g02800.t01	      0
218- 53:	Pse11G05520.0	VIT_11s0016g02790.t01	 2e-142
## Alignment 219: score=434.0 e_value=1e-22 N=11 P. setigerum_chr11&VV_11 minus
219-  0:	Pse11G07500.0	VIT_11s0016g02300.t01	      0
219-  1:	Pse11G07670.0	VIT_11s0016g02280.t01	      0
219-  2:	Pse11G07720.0	VIT_11s0016g02270.t01	      0
219-  3:	Pse11G07760.0	VIT_11s0016g02210.t01	  1e-49
219-  4:	Pse11G07790.0	VIT_11s0016g02200.t01	      0
219-  5:	Pse11G07900.0	VIT_11s0016g02180.t01	      0
219-  6:	Pse11G07970.0	VIT_11s0016g02170.t01	      0
219-  7:	Pse11G08160.0	VIT_11s0016g02130.t01	      0
219-  8:	Pse11G08400.0	VIT_11s0016g02110.t01	      0
219-  9:	Pse11G08480.0	VIT_11s0016g02080.t01	 1e-116
219- 10:	Pse11G08740.0	VIT_11s0016g02050.t01	 3e-149
## Alignment 220: score=427.0 e_value=3.7e-21 N=10 P. setigerum_chr11&VV_11 minus
220-  0:	Pse11G01800.0	VIT_11s0016g05620.t01	      0
220-  1:	Pse11G01850.0	VIT_11s0016g05600.t01	      0
220-  2:	Pse11G01920.0	VIT_11s0016g05560.t01	      0
220-  3:	Pse11G01940.0	VIT_11s0016g05440.t01	      0
220-  4:	Pse11G01980.0	VIT_11s0016g05390.t01	  3e-38
220-  5:	Pse11G02000.0	VIT_11s0016g05380.t01	  3e-18
220-  6:	Pse11G02060.0	VIT_11s0016g05190.t01	      0
220-  7:	Pse11G02130.0	VIT_11s0016g05100.t01	  4e-73
220-  8:	Pse11G02230.0	VIT_11s0016g04900.t01	  1e-26
220-  9:	Pse11G02240.0	VIT_11s0016g04860.t01	 2e-105
## Alignment 221: score=331.0 e_value=4.5e-11 N=7 P. setigerum_chr11&VV_11 minus
221-  0:	Pse11G15470.0	VIT_11s0016g00500.t01	  4e-47
221-  1:	Pse11G15510.0	VIT_11s0016g00470.t01	      0
221-  2:	Pse11G15520.0	VIT_11s0016g00460.t01	      0
221-  3:	Pse11G15540.0	VIT_11s0016g00450.t01	 1e-137
221-  4:	Pse11G15580.0	VIT_11s0016g00390.t01	 4e-103
221-  5:	Pse11G15670.0	VIT_11s0016g00380.t01	 5e-114
221-  6:	Pse11G15710.0	VIT_11s0016g00370.t01	      0
## Alignment 222: score=267.0 e_value=1.9e-09 N=6 P. setigerum_chr11&VV_11 minus
222-  0:	Pse11G10420.0	VIT_11s0016g01730.t01	      0
222-  1:	Pse11G10470.0	VIT_11s0016g01720.t01	      0
222-  2:	Pse11G10480.0	VIT_11s0016g01710.t01	      0
222-  3:	Pse11G10620.0	VIT_11s0016g01700.t01	      0
222-  4:	Pse11G10710.0	VIT_11s0016g01620.t01	  3e-31
222-  5:	Pse11G10750.0	VIT_11s0016g01530.t01	  3e-20
## Alignment 223: score=259.0 e_value=1.7e-08 N=6 P. setigerum_chr11&VV_11 minus
223-  0:	Pse11G16280.0	VIT_11s0016g00310.t01	      0
223-  1:	Pse11G16360.0	VIT_11s0016g00300.t01	      0
223-  2:	Pse11G16400.0	VIT_11s0016g00290.t01	      0
223-  3:	Pse11G16440.0	VIT_11s0016g00280.t01	      0
223-  4:	Pse11G16570.0	VIT_11s0016g00230.t01	      0
223-  5:	Pse11G16740.0	VIT_11s0016g00220.t01	      0
## Alignment 224: score=1942.0 e_value=1.6e-148 N=41 P. setigerum_chr11&VV_12 plus
224-  0:	Pse11G29660.0	VIT_12s0059g00620.t01	      0
224-  1:	Pse11G29680.0	VIT_12s0059g00640.t01	      0
224-  2:	Pse11G29690.0	VIT_12s0059g00660.t01	  3e-76
224-  3:	Pse11G29740.0	VIT_12s0059g00700.t01	  3e-94
224-  4:	Pse11G29760.0	VIT_12s0059g00710.t01	      0
224-  5:	Pse11G29810.0	VIT_12s0059g00760.t01	      0
224-  6:	Pse11G29870.0	VIT_12s0059g00770.t01	      0
224-  7:	Pse11G29940.0	VIT_12s0059g00800.t01	      0
224-  8:	Pse11G30000.0	VIT_12s0059g00810.t01	 4e-113
224-  9:	Pse11G30040.0	VIT_12s0059g00880.t01	      0
224- 10:	Pse11G30060.0	VIT_12s0059g00890.t01	 2e-122
224- 11:	Pse11G30150.0	VIT_12s0059g01040.t01	  2e-84
224- 12:	Pse11G30170.0	VIT_12s0059g01060.t01	      0
224- 13:	Pse11G30200.0	VIT_12s0059g01080.t01	  2e-65
224- 14:	Pse11G30220.0	VIT_12s0059g01090.t01	      0
224- 15:	Pse11G30230.0	VIT_12s0059g01100.t01	      0
224- 16:	Pse11G30240.0	VIT_12s0059g01120.t01	  6e-74
224- 17:	Pse11G30260.0	VIT_12s0059g01130.t01	      0
224- 18:	Pse11G30320.0	VIT_12s0059g01150.t01	      0
224- 19:	Pse11G30330.0	VIT_12s0059g01170.t01	      0
224- 20:	Pse11G30350.0	VIT_12s0059g01180.t01	 7e-145
224- 21:	Pse11G30380.0	VIT_12s0059g01190.t01	 9e-125
224- 22:	Pse11G30390.0	VIT_12s0059g01200.t01	 8e-115
224- 23:	Pse11G30410.0	VIT_12s0059g01220.t01	      0
224- 24:	Pse11G30420.0	VIT_12s0059g01240.t01	      0
224- 25:	Pse11G30430.0	VIT_12s0059g01260.t01	 2e-162
224- 26:	Pse11G30440.0	VIT_12s0059g01270.t01	 2e-155
224- 27:	Pse11G30470.0	VIT_12s0059g01300.t01	      0
224- 28:	Pse11G30550.0	VIT_12s0059g01330.t01	      0
224- 29:	Pse11G30560.0	VIT_12s0059g01350.t01	      0
224- 30:	Pse11G30570.0	VIT_12s0059g01370.t01	  3e-44
224- 31:	Pse11G30580.0	VIT_12s0059g01380.t01	      0
224- 32:	Pse11G30610.0	VIT_12s0059g01400.t01	 5e-106
224- 33:	Pse11G30620.0	VIT_12s0059g01420.t01	      0
224- 34:	Pse11G30630.0	VIT_12s0059g01450.t01	      0
224- 35:	Pse11G30670.0	VIT_12s0059g01600.t01	      0
224- 36:	Pse11G30710.0	VIT_12s0059g01620.t01	  5e-27
224- 37:	Pse11G30720.0	VIT_12s0059g01630.t01	      0
224- 38:	Pse11G30770.0	VIT_12s0059g01650.t01	 4e-135
224- 39:	Pse11G30860.0	VIT_12s0059g01680.t01	      0
224- 40:	Pse11G30870.0	VIT_12s0059g01690.t01	  3e-92
## Alignment 225: score=1903.0 e_value=8.8e-157 N=42 P. setigerum_chr11&VV_12 plus
225-  0:	Pse11G27390.0	VIT_12s0059g01730.t01	  4e-42
225-  1:	Pse11G27400.0	VIT_12s0059g01740.t01	 3e-149
225-  2:	Pse11G27490.0	VIT_12s0059g01820.t01	      0
225-  3:	Pse11G27510.0	VIT_12s0059g01850.t01	 1e-134
225-  4:	Pse11G27590.0	VIT_12s0059g01870.t01	      0
225-  5:	Pse11G27610.0	VIT_12s0059g01900.t01	  2e-52
225-  6:	Pse11G27650.0	VIT_12s0059g01920.t01	 2e-148
225-  7:	Pse11G27710.0	VIT_12s0059g01970.t01	  9e-80
225-  8:	Pse11G27800.0	VIT_12s0059g01980.t01	 4e-100
225-  9:	Pse11G27820.0	VIT_12s0059g02000.t01	      0
225- 10:	Pse11G27840.0	VIT_12s0059g02020.t01	 5e-133
225- 11:	Pse11G27860.0	VIT_12s0059g02040.t01	  2e-47
225- 12:	Pse11G27910.0	VIT_12s0059g02060.t01	 5e-166
225- 13:	Pse11G27920.0	VIT_12s0059g02100.t01	 3e-118
225- 14:	Pse11G28130.0	VIT_12s0059g02320.t01	  2e-20
225- 15:	Pse11G28200.0	VIT_12s0059g02350.t01	      0
225- 16:	Pse11G28240.0	VIT_12s0059g02360.t01	  2e-30
225- 17:	Pse11G28310.0	VIT_12s0059g02400.t01	  7e-92
225- 18:	Pse11G28390.0	VIT_12s0059g02420.t01	 3e-160
225- 19:	Pse11G28460.0	VIT_12s0059g02440.t01	 4e-150
225- 20:	Pse11G28480.0	VIT_12s0059g02450.t01	  4e-56
225- 21:	Pse11G28540.0	VIT_12s0059g02470.t01	 1e-144
225- 22:	Pse11G28570.0	VIT_12s0059g02500.t01	  6e-96
225- 23:	Pse11G28590.0	VIT_12s0059g02570.t01	 2e-114
225- 24:	Pse11G28650.0	VIT_12s0059g02650.t01	 9e-105
225- 25:	Pse11G28660.0	VIT_12s0059g02670.t01	      0
225- 26:	Pse11G28720.0	VIT_12s0059g02730.t01	  1e-43
225- 27:	Pse11G28780.0	VIT_12s0059g02740.t01	      0
225- 28:	Pse11G28800.0	VIT_12s0059g02750.t01	 6e-121
225- 29:	Pse11G28840.0	VIT_12s0134g00020.t01	      0
225- 30:	Pse11G28850.0	VIT_12s0134g00060.t01	      0
225- 31:	Pse11G28860.0	VIT_12s0134g00160.t01	 6e-162
225- 32:	Pse11G28890.0	VIT_12s0134g00170.t01	  2e-09
225- 33:	Pse11G29000.0	VIT_12s0134g00280.t01	 1e-122
225- 34:	Pse11G29010.0	VIT_12s0134g00420.t01	 2e-157
225- 35:	Pse11G29020.0	VIT_12s0134g00430.t01	 2e-115
225- 36:	Pse11G29030.0	VIT_12s0134g00440.t01	      0
225- 37:	Pse11G29040.0	VIT_12s0134g00460.t01	 2e-141
225- 38:	Pse11G29080.0	VIT_12s0134g00550.t01	      0
225- 39:	Pse11G29120.0	VIT_12s0134g00570.t01	 5e-117
225- 40:	Pse11G29130.0	VIT_12s0178g00140.t01	  3e-54
225- 41:	Pse11G29140.0	VIT_12s0057g00020.t01	 1e-152
## Alignment 226: score=1690.0 e_value=1.7e-138 N=37 P. setigerum_chr11&VV_12 plus
226-  0:	Pse11G25380.0	VIT_12s0028g02350.t01	  4e-79
226-  1:	Pse11G25570.0	VIT_12s0028g02520.t01	  2e-66
226-  2:	Pse11G25600.0	VIT_12s0028g02530.t01	  4e-57
226-  3:	Pse11G25610.0	VIT_12s0028g02540.t01	  2e-50
226-  4:	Pse11G25650.0	VIT_12s0028g02590.t01	 6e-133
226-  5:	Pse11G25730.0	VIT_12s0028g02630.t01	 6e-128
226-  6:	Pse11G25740.0	VIT_12s0028g02640.t01	      0
226-  7:	Pse11G25830.0	VIT_12s0028g02660.t01	      0
226-  8:	Pse11G25880.0	VIT_12s0028g02670.t01	      0
226-  9:	Pse11G25890.0	VIT_12s0028g02680.t01	  3e-78
226- 10:	Pse11G26010.0	VIT_12s0028g02970.t01	 5e-139
226- 11:	Pse11G26060.0	VIT_12s0028g03010.t01	  2e-41
226- 12:	Pse11G26080.0	VIT_12s0028g03020.t01	  2e-53
226- 13:	Pse11G26090.0	VIT_12s0028g03030.t01	      0
226- 14:	Pse11G26100.0	VIT_12s0028g03040.t01	 1e-114
226- 15:	Pse11G26140.0	VIT_12s0028g03050.t01	 3e-139
226- 16:	Pse11G26230.0	VIT_12s0028g03150.t01	  3e-23
226- 17:	Pse11G26330.0	VIT_12s0028g03330.t01	      0
226- 18:	Pse11G26470.0	VIT_12s0028g03340.t01	  2e-67
226- 19:	Pse11G26560.0	VIT_12s0028g03390.t01	 7e-180
226- 20:	Pse11G26570.0	VIT_12s0028g03410.t01	      0
226- 21:	Pse11G26610.0	VIT_12s0028g03440.t01	      0
226- 22:	Pse11G26620.0	VIT_12s0028g03450.t01	  3e-45
226- 23:	Pse11G26640.0	VIT_12s0028g03470.t01	      0
226- 24:	Pse11G26760.0	VIT_12s0028g03560.t01	 2e-102
226- 25:	Pse11G26780.0	VIT_12s0028g03570.t01	      0
226- 26:	Pse11G26810.0	VIT_12s0028g03580.t01	      0
226- 27:	Pse11G26820.0	VIT_12s0028g03600.t01	  6e-67
226- 28:	Pse11G26830.0	VIT_12s0028g03610.t01	      0
226- 29:	Pse11G26870.0	VIT_12s0028g03640.t01	  5e-51
226- 30:	Pse11G26890.0	VIT_12s0028g03730.t01	  3e-44
226- 31:	Pse11G26930.0	VIT_12s0028g03780.t01	 3e-125
226- 32:	Pse11G26950.0	VIT_12s0028g03790.t01	  5e-08
226- 33:	Pse11G26960.0	VIT_12s0028g03810.t01	 1e-173
226- 34:	Pse11G26970.0	VIT_12s0028g03850.t01	  2e-51
226- 35:	Pse11G27020.0	VIT_12s0028g03890.t01	 3e-101
226- 36:	Pse11G27030.0	VIT_12s0028g03910.t01	  3e-70
## Alignment 227: score=714.0 e_value=8.4e-39 N=15 P. setigerum_chr11&VV_12 plus
227-  0:	Pse11G31060.0	VIT_12s0057g00320.t01	 7e-129
227-  1:	Pse11G31080.0	VIT_12s0057g00400.t01	      0
227-  2:	Pse11G31120.0	VIT_12s0057g00420.t01	 7e-147
227-  3:	Pse11G31150.0	VIT_12s0057g00460.t01	 4e-135
227-  4:	Pse11G31190.0	VIT_12s0057g00470.t01	 6e-140
227-  5:	Pse11G31220.0	VIT_12s0057g00510.t01	      0
227-  6:	Pse11G31230.0	VIT_12s0057g00520.t01	 5e-156
227-  7:	Pse11G31280.0	VIT_12s0057g00560.t01	      0
227-  8:	Pse11G31310.0	VIT_12s0057g00570.t01	      0
227-  9:	Pse11G31350.0	VIT_12s0057g00630.t01	 4e-180
227- 10:	Pse11G31370.0	VIT_12s0057g00640.t01	      0
227- 11:	Pse11G31410.0	VIT_12s0057g00680.t01	      0
227- 12:	Pse11G31420.0	VIT_12s0057g00690.t01	      0
227- 13:	Pse11G31430.0	VIT_12s0057g00700.t01	  7e-41
227- 14:	Pse11G31470.0	VIT_12s0057g00710.t01	      0
## Alignment 228: score=567.0 e_value=5e-27 N=12 P. setigerum_chr11&VV_12 plus
228-  0:	Pse11G00230.0	VIT_12s0059g01280.t01	      0
228-  1:	Pse11G00240.0	VIT_12s0059g01300.t01	      0
228-  2:	Pse11G00260.0	VIT_12s0059g01320.t01	      0
228-  3:	Pse11G00280.0	VIT_12s0059g01370.t01	  5e-43
228-  4:	Pse11G00290.0	VIT_12s0059g01380.t01	      0
228-  5:	Pse11G00300.0	VIT_12s0059g01400.t01	  8e-96
228-  6:	Pse11G00310.0	VIT_12s0059g01450.t01	      0
228-  7:	Pse11G00320.0	VIT_12s0059g01470.t01	  3e-63
228-  8:	Pse11G00340.0	VIT_12s0059g01560.t01	      0
228-  9:	Pse11G00430.0	VIT_12s0059g01580.t01	  5e-54
228- 10:	Pse11G00450.0	VIT_12s0059g01590.t01	 1e-163
228- 11:	Pse11G00540.0	VIT_12s0059g01670.t01	      0
## Alignment 229: score=448.0 e_value=1.9e-26 N=11 P. setigerum_chr11&VV_12 plus
229-  0:	Pse11G31890.0	VIT_12s0057g00980.t01	      0
229-  1:	Pse11G32120.0	VIT_12s0057g01240.t01	      0
229-  2:	Pse11G32230.0	VIT_12s0057g01290.t01	      0
229-  3:	Pse11G32320.0	VIT_12s0057g01330.t01	  2e-50
229-  4:	Pse11G32340.0	VIT_12s0057g01350.t01	 3e-159
229-  5:	Pse11G32370.0	VIT_12s0057g01380.t01	 2e-121
229-  6:	Pse11G32620.0	VIT_12s0057g01460.t01	      0
229-  7:	Pse11G32640.0	VIT_12s0057g01470.t01	 3e-149
229-  8:	Pse11G32820.0	VIT_12s0057g01490.t01	  5e-16
229-  9:	Pse11G32970.0	VIT_12s0057g01540.t01	 3e-179
229- 10:	Pse11G32980.0	VIT_12s0057g01550.t01	  1e-52
## Alignment 230: score=344.0 e_value=1.3e-15 N=8 P. setigerum_chr11&VV_12 plus
230-  0:	Pse11G00880.0	VIT_12s0057g00990.t01	      0
230-  1:	Pse11G00890.0	VIT_12s0057g01000.t01	  3e-42
230-  2:	Pse11G00970.0	VIT_12s0057g01220.t01	 2e-120
230-  3:	Pse11G01030.0	VIT_12s0057g01270.t01	      0
230-  4:	Pse11G01140.0	VIT_12s0057g01300.t01	 3e-142
230-  5:	Pse11G01210.0	VIT_12s0057g01330.t01	  4e-71
230-  6:	Pse11G01280.0	VIT_12s0057g01370.t01	  3e-73
230-  7:	Pse11G01370.0	VIT_12s0057g01400.t01	      0
## Alignment 231: score=467.0 e_value=1.9e-22 N=10 P. setigerum_chr11&VV_12 minus
231-  0:	Pse11G31630.0	VIT_12s0057g01210.t01	  6e-23
231-  1:	Pse11G31650.0	VIT_12s0057g01200.t01	      0
231-  2:	Pse11G31690.0	VIT_12s0057g01140.t01	      0
231-  3:	Pse11G31700.0	VIT_12s0057g01130.t01	  4e-71
231-  4:	Pse11G31730.0	VIT_12s0057g01090.t01	 1e-105
231-  5:	Pse11G31740.0	VIT_12s0057g01080.t01	 1e-170
231-  6:	Pse11G31750.0	VIT_12s0057g01020.t01	 2e-158
231-  7:	Pse11G31890.0	VIT_12s0057g00980.t01	      0
231-  8:	Pse11G31920.0	VIT_12s0057g00960.t01	      0
231-  9:	Pse11G31960.0	VIT_12s0057g00910.t01	  1e-07
## Alignment 232: score=606.0 e_value=1.7e-30 N=13 P. setigerum_chr11&VV_14 plus
232-  0:	Pse11G21290.0	VIT_14s0060g01140.t01	      0
232-  1:	Pse11G21300.0	VIT_14s0060g01150.t01	 4e-138
232-  2:	Pse11G21380.0	VIT_14s0060g01170.t01	  3e-31
232-  3:	Pse11G21400.0	VIT_14s0060g01190.t01	 7e-148
232-  4:	Pse11G21460.0	VIT_14s0060g01260.t01	      0
232-  5:	Pse11G21470.0	VIT_14s0060g01270.t01	 2e-147
232-  6:	Pse11G21490.0	VIT_14s0060g01290.t01	      0
232-  7:	Pse11G21510.0	VIT_14s0060g01330.t01	      0
232-  8:	Pse11G21520.0	VIT_14s0060g01340.t01	 6e-104
232-  9:	Pse11G21690.0	VIT_14s0060g01450.t01	      0
232- 10:	Pse11G21700.0	VIT_14s0060g01510.t01	      0
232- 11:	Pse11G21720.0	VIT_14s0060g01520.t01	  8e-37
232- 12:	Pse11G21780.0	VIT_14s0060g01560.t01	 3e-113
## Alignment 233: score=366.0 e_value=2.2e-16 N=9 P. setigerum_chr11&VV_14 minus
233-  0:	Pse11G19900.0	VIT_14s0060g00630.t01	 6e-127
233-  1:	Pse11G20150.0	VIT_14s0060g00430.t01	 3e-138
233-  2:	Pse11G20230.0	VIT_14s0060g00360.t01	      0
233-  3:	Pse11G20380.0	VIT_14s0060g00310.t01	  3e-06
233-  4:	Pse11G20430.0	VIT_14s0060g00260.t01	 1e-144
233-  5:	Pse11G20440.0	VIT_14s0060g00240.t01	 6e-152
233-  6:	Pse11G20630.0	VIT_14s0060g00210.t01	      0
233-  7:	Pse11G20700.0	VIT_14s0060g00120.t01	 7e-117
233-  8:	Pse11G20810.0	VIT_14s0060g00050.t01	 5e-100
## Alignment 234: score=1850.0 e_value=5e-141 N=40 P. setigerum_chr11&VV_18 plus
234-  0:	Pse11G37740.0	VIT_18s0001g11100.t01	      0
234-  1:	Pse11G37760.0	VIT_18s0001g11120.t01	      0
234-  2:	Pse11G37780.0	VIT_18s0001g11130.t01	  6e-82
234-  3:	Pse11G37910.0	VIT_18s0001g11260.t01	      0
234-  4:	Pse11G38030.0	VIT_18s0001g11290.t01	  2e-76
234-  5:	Pse11G38100.0	VIT_18s0001g11320.t01	      0
234-  6:	Pse11G38130.0	VIT_18s0001g11350.t01	      0
234-  7:	Pse11G38220.0	VIT_18s0001g11370.t01	  1e-36
234-  8:	Pse11G38240.0	VIT_18s0001g11390.t01	  1e-77
234-  9:	Pse11G38300.0	VIT_18s0001g11590.t01	      0
234- 10:	Pse11G38370.0	VIT_18s0001g11620.t01	      0
234- 11:	Pse11G38400.0	VIT_18s0001g11640.t01	 2e-138
234- 12:	Pse11G38510.0	VIT_18s0001g11700.t01	      0
234- 13:	Pse11G38520.0	VIT_18s0001g11710.t01	      0
234- 14:	Pse11G38610.0	VIT_18s0001g11720.t01	      0
234- 15:	Pse11G38650.0	VIT_18s0001g11750.t01	  1e-94
234- 16:	Pse11G38670.0	VIT_18s0001g11790.t01	 5e-140
234- 17:	Pse11G38680.0	VIT_18s0001g11800.t01	 8e-120
234- 18:	Pse11G38690.0	VIT_18s0001g11820.t01	      0
234- 19:	Pse11G38730.0	VIT_18s0001g11850.t01	      0
234- 20:	Pse11G38750.0	VIT_18s0001g11890.t01	  3e-53
234- 21:	Pse11G38760.0	VIT_18s0001g11910.t01	 1e-172
234- 22:	Pse11G38780.0	VIT_18s0001g11940.t01	      0
234- 23:	Pse11G38820.0	VIT_18s0001g11970.t01	 5e-116
234- 24:	Pse11G38830.0	VIT_18s0001g11980.t01	  9e-32
234- 25:	Pse11G38860.0	VIT_18s0001g12000.t01	 3e-170
234- 26:	Pse11G38870.0	VIT_18s0001g12010.t01	  3e-88
234- 27:	Pse11G38890.0	VIT_18s0001g12030.t01	 3e-123
234- 28:	Pse11G38930.0	VIT_18s0001g12090.t01	 3e-149
234- 29:	Pse11G38950.0	VIT_18s0001g12130.t01	      0
234- 30:	Pse11G38970.0	VIT_18s0001g12160.t01	      0
234- 31:	Pse11G39030.0	VIT_18s0001g12220.t01	 2e-174
234- 32:	Pse11G39040.0	VIT_18s0001g12230.t01	  1e-39
234- 33:	Pse11G39080.0	VIT_18s0001g12250.t01	      0
234- 34:	Pse11G39100.0	VIT_18s0001g12280.t01	 1e-125
234- 35:	Pse11G39180.0	VIT_18s0001g12290.t01	  5e-86
234- 36:	Pse11G39230.0	VIT_18s0001g12340.t01	  4e-58
234- 37:	Pse11G39270.0	VIT_18s0001g12350.t01	      0
234- 38:	Pse11G39360.0	VIT_18s0001g12370.t01	      0
234- 39:	Pse11G39380.0	VIT_18s0001g12390.t01	      0
## Alignment 235: score=1511.0 e_value=8.5e-120 N=35 P. setigerum_chr11&VV_18 plus
235-  0:	Pse11G52130.0	VIT_18s0001g04470.t01	 4e-180
235-  1:	Pse11G52320.0	VIT_18s0001g04910.t01	      0
235-  2:	Pse11G52440.0	VIT_18s0001g05020.t01	  3e-31
235-  3:	Pse11G52490.0	VIT_18s0001g05060.t01	      0
235-  4:	Pse11G52530.0	VIT_18s0001g05110.t01	      0
235-  5:	Pse11G52540.0	VIT_18s0001g05130.t01	 5e-142
235-  6:	Pse11G52590.0	VIT_18s0001g05250.t01	  2e-78
235-  7:	Pse11G52600.0	VIT_18s0001g05270.t01	      0
235-  8:	Pse11G52610.0	VIT_18s0001g05300.t01	 5e-170
235-  9:	Pse11G52660.0	VIT_18s0001g05310.t01	 3e-106
235- 10:	Pse11G52850.0	VIT_18s0001g05380.t01	      0
235- 11:	Pse11G52940.0	VIT_18s0001g05420.t01	      0
235- 12:	Pse11G53150.0	VIT_18s0001g05550.t01	  2e-82
235- 13:	Pse11G53330.0	VIT_18s0001g05620.t01	      0
235- 14:	Pse11G53540.0	VIT_18s0001g05690.t01	 5e-164
235- 15:	Pse11G53610.0	VIT_18s0001g05710.t01	 3e-141
235- 16:	Pse11G53660.0	VIT_18s0001g05730.t01	 2e-124
235- 17:	Pse11G53760.0	VIT_18s0001g05800.t01	      0
235- 18:	Pse11G53790.0	VIT_18s0001g05860.t01	 2e-108
235- 19:	Pse11G53850.0	VIT_18s0001g05950.t01	      0
235- 20:	Pse11G53980.0	VIT_18s0001g06140.t01	 4e-148
235- 21:	Pse11G53990.0	VIT_18s0001g06150.t01	 2e-159
235- 22:	Pse11G54050.0	VIT_18s0001g06170.t01	 6e-143
235- 23:	Pse11G54080.0	VIT_18s0001g06180.t01	 9e-148
235- 24:	Pse11G54180.0	VIT_18s0001g06220.t01	 1e-104
235- 25:	Pse11G54240.0	VIT_18s0001g06250.t01	      0
235- 26:	Pse11G54460.0	VIT_18s0001g06310.t01	      0
235- 27:	Pse11G54480.0	VIT_18s0001g06330.t01	 3e-168
235- 28:	Pse11G54500.0	VIT_18s0001g06360.t01	      0
235- 29:	Pse11G54590.0	VIT_18s0001g06390.t01	      0
235- 30:	Pse11G54650.0	VIT_18s0001g06430.t01	  3e-80
235- 31:	Pse11G54660.0	VIT_18s0001g06580.t01	  2e-45
235- 32:	Pse11G54680.0	VIT_18s0001g06590.t01	  4e-76
235- 33:	Pse11G54740.0	VIT_18s0001g06610.t01	  4e-32
235- 34:	Pse11G54760.0	VIT_18s0001g06640.t01	  2e-66
## Alignment 236: score=1233.0 e_value=2.4e-86 N=27 P. setigerum_chr11&VV_18 plus
236-  0:	Pse11G40750.0	VIT_18s0001g00210.t01	 3e-125
236-  1:	Pse11G40780.0	VIT_18s0001g00220.t01	  1e-52
236-  2:	Pse11G41010.0	VIT_18s0001g00320.t01	      0
236-  3:	Pse11G41070.0	VIT_18s0001g00360.t01	  4e-07
236-  4:	Pse11G41100.0	VIT_18s0001g00440.t01	      0
236-  5:	Pse11G41170.0	VIT_18s0001g00480.t01	      0
236-  6:	Pse11G41240.0	VIT_18s0001g00490.t01	 6e-134
236-  7:	Pse11G41310.0	VIT_18s0001g00510.t01	      0
236-  8:	Pse11G41320.0	VIT_18s0001g00550.t01	      0
236-  9:	Pse11G41370.0	VIT_18s0001g00560.t01	      0
236- 10:	Pse11G41380.0	VIT_18s0001g00580.t01	      0
236- 11:	Pse11G41470.0	VIT_18s0001g00610.t01	 2e-105
236- 12:	Pse11G41570.0	VIT_18s0001g00690.t01	 7e-119
236- 13:	Pse11G41580.0	VIT_18s0001g00720.t01	      0
236- 14:	Pse11G41630.0	VIT_18s0001g00740.t01	  3e-74
236- 15:	Pse11G41640.0	VIT_18s0001g00750.t01	  2e-87
236- 16:	Pse11G41650.0	VIT_18s0001g00760.t01	  4e-73
236- 17:	Pse11G41660.0	VIT_18s0001g00770.t01	      0
236- 18:	Pse11G41680.0	VIT_18s0001g00800.t01	      0
236- 19:	Pse11G41690.0	VIT_18s0001g00860.t01	      0
236- 20:	Pse11G41730.0	VIT_18s0001g00890.t01	      0
236- 21:	Pse11G41820.0	VIT_18s0001g00990.t01	      0
236- 22:	Pse11G41850.0	VIT_18s0001g01020.t01	      0
236- 23:	Pse11G42040.0	VIT_18s0001g01090.t01	  4e-87
236- 24:	Pse11G42050.0	VIT_18s0001g01120.t01	      0
236- 25:	Pse11G42060.0	VIT_18s0001g01130.t01	 8e-135
236- 26:	Pse11G42080.0	VIT_18s0001g01140.t01	 6e-173
## Alignment 237: score=553.0 e_value=1.6e-29 N=12 P. setigerum_chr11&VV_18 plus
237-  0:	Pse11G36910.0	VIT_18s0001g07460.t01	  2e-98
237-  1:	Pse11G37160.0	VIT_18s0001g07480.t01	  2e-98
237-  2:	Pse11G37170.0	VIT_18s0001g07490.t01	      0
237-  3:	Pse11G37180.0	VIT_18s0001g07500.t01	      0
237-  4:	Pse11G37220.0	VIT_18s0001g07550.t01	      0
237-  5:	Pse11G37250.0	VIT_18s0001g07600.t01	  2e-67
237-  6:	Pse11G37260.0	VIT_18s0001g07610.t01	      0
237-  7:	Pse11G37280.0	VIT_18s0001g07630.t01	      0
237-  8:	Pse11G37340.0	VIT_18s0001g07690.t01	  3e-66
237-  9:	Pse11G37400.0	VIT_18s0001g07720.t01	  8e-67
237- 10:	Pse11G37440.0	VIT_18s0001g07760.t01	 7e-160
237- 11:	Pse11G37480.0	VIT_18s0001g07800.t01	      0
## Alignment 238: score=465.0 e_value=1.5e-21 N=10 P. setigerum_chr11&VV_18 plus
238-  0:	Pse11G49270.0	VIT_18s0072g00100.t01	  6e-76
238-  1:	Pse11G49280.0	VIT_18s0072g00110.t01	  1e-77
238-  2:	Pse11G49290.0	VIT_18s0072g00120.t01	  2e-52
238-  3:	Pse11G49320.0	VIT_18s0072g00170.t01	 4e-166
238-  4:	Pse11G49360.0	VIT_18s0072g00240.t01	      0
238-  5:	Pse11G49420.0	VIT_18s0072g00260.t01	  3e-40
238-  6:	Pse11G49490.0	VIT_18s0072g00300.t01	      0
238-  7:	Pse11G49520.0	VIT_18s0072g00310.t01	      0
238-  8:	Pse11G49530.0	VIT_18s0072g00330.t01	  5e-92
238-  9:	Pse11G49670.0	VIT_18s0072g00460.t01	 6e-121
## Alignment 239: score=428.0 e_value=1e-18 N=9 P. setigerum_chr11&VV_18 plus
239-  0:	Pse11G55100.0	VIT_18s0001g06670.t01	  9e-33
239-  1:	Pse11G55110.0	VIT_18s0001g06710.t01	  1e-20
239-  2:	Pse11G55140.0	VIT_18s0001g06760.t01	  2e-85
239-  3:	Pse11G55240.0	VIT_18s0001g06970.t01	 6e-119
239-  4:	Pse11G55260.0	VIT_18s0001g07010.t01	  9e-61
239-  5:	Pse11G55280.0	VIT_18s0001g07060.t01	      0
239-  6:	Pse11G55330.0	VIT_18s0001g07070.t01	      0
239-  7:	Pse11G55370.0	VIT_18s0001g07080.t01	  4e-50
239-  8:	Pse11G55380.0	VIT_18s0001g07090.t01	 9e-112
## Alignment 240: score=382.0 e_value=6.5e-18 N=9 P. setigerum_chr11&VV_18 plus
240-  0:	Pse11G55870.0	VIT_18s0001g07860.t01	  5e-91
240-  1:	Pse11G56120.0	VIT_18s0001g07960.t01	      0
240-  2:	Pse11G56250.0	VIT_18s0001g07980.t01	      0
240-  3:	Pse11G56390.0	VIT_18s0001g08010.t01	  2e-88
240-  4:	Pse11G56400.0	VIT_18s0001g08030.t01	 6e-151
240-  5:	Pse11G56450.0	VIT_18s0001g08060.t01	  2e-13
240-  6:	Pse11G56480.0	VIT_18s0001g08090.t01	 5e-134
240-  7:	Pse11G56600.0	VIT_18s0001g08130.t01	  2e-94
240-  8:	Pse11G56620.0	VIT_18s0001g08150.t01	      0
## Alignment 241: score=287.0 e_value=3.6e-09 N=6 P. setigerum_chr11&VV_18 plus
241-  0:	Pse11G35800.0	VIT_18s0122g01430.t01	      0
241-  1:	Pse11G35870.0	VIT_18s0001g00070.t01	      0
241-  2:	Pse11G35880.0	VIT_18s0001g00090.t01	 1e-166
241-  3:	Pse11G35900.0	VIT_18s0001g00110.t01	 3e-176
241-  4:	Pse11G35930.0	VIT_18s0001g00160.t01	  6e-92
241-  5:	Pse11G35950.0	VIT_18s0001g00180.t01	      0
## Alignment 242: score=286.0 e_value=1.1e-09 N=6 P. setigerum_chr11&VV_18 plus
242-  0:	Pse11G37500.0	VIT_18s0001g07100.t01	      0
242-  1:	Pse11G37530.0	VIT_18s0001g07130.t01	 2e-126
242-  2:	Pse11G37540.0	VIT_18s0001g07150.t01	 1e-172
242-  3:	Pse11G37620.0	VIT_18s0001g07200.t01	  4e-71
242-  4:	Pse11G37670.0	VIT_18s0001g07250.t01	      0
242-  5:	Pse11G37680.0	VIT_18s0001g07260.t01	  9e-50
## Alignment 243: score=4611.0 e_value=0 N=99 P. setigerum_chr11&VV_18 minus
243-  0:	Pse11G42120.0	VIT_18s0001g14920.t01	 1e-107
243-  1:	Pse11G42130.0	VIT_18s0001g14910.t01	      0
243-  2:	Pse11G42180.0	VIT_18s0001g14890.t01	  4e-30
243-  3:	Pse11G42210.0	VIT_18s0001g14880.t01	  1e-63
243-  4:	Pse11G42220.0	VIT_18s0001g14860.t01	  1e-91
243-  5:	Pse11G42260.0	VIT_18s0001g14840.t01	 2e-151
243-  6:	Pse11G42280.0	VIT_18s0001g14780.t01	 4e-137
243-  7:	Pse11G42320.0	VIT_18s0001g14750.t01	      0
243-  8:	Pse11G42330.0	VIT_18s0001g14740.t01	  2e-58
243-  9:	Pse11G42370.0	VIT_18s0001g14730.t01	 4e-139
243- 10:	Pse11G42380.0	VIT_18s0001g14700.t01	  6e-47
243- 11:	Pse11G42390.0	VIT_18s0001g14690.t01	 3e-138
243- 12:	Pse11G42400.0	VIT_18s0001g14670.t01	 1e-139
243- 13:	Pse11G42460.0	VIT_18s0001g14650.t01	  3e-40
243- 14:	Pse11G42470.0	VIT_18s0001g14640.t01	  1e-26
243- 15:	Pse11G42480.0	VIT_18s0001g14630.t01	      0
243- 16:	Pse11G42590.0	VIT_18s0001g14610.t01	      0
243- 17:	Pse11G42650.0	VIT_18s0001g14540.t01	      0
243- 18:	Pse11G42660.0	VIT_18s0001g14530.t01	  1e-77
243- 19:	Pse11G42880.0	VIT_18s0001g14500.t01	      0
243- 20:	Pse11G42890.0	VIT_18s0001g14490.t01	 8e-119
243- 21:	Pse11G42900.0	VIT_18s0001g14480.t01	 3e-130
243- 22:	Pse11G42910.0	VIT_18s0001g14460.t01	  7e-81
243- 23:	Pse11G42960.0	VIT_18s0001g14440.t01	  3e-36
243- 24:	Pse11G43130.0	VIT_18s0001g14390.t01	      0
243- 25:	Pse11G43160.0	VIT_18s0001g14380.t01	      0
243- 26:	Pse11G43300.0	VIT_18s0001g14310.t01	      0
243- 27:	Pse11G43320.0	VIT_18s0001g14270.t01	  7e-25
243- 28:	Pse11G43420.0	VIT_18s0001g14210.t01	  1e-52
243- 29:	Pse11G43440.0	VIT_18s0001g14130.t01	 5e-175
243- 30:	Pse11G43490.0	VIT_18s0001g14110.t01	 2e-120
243- 31:	Pse11G43500.0	VIT_18s0001g14100.t01	 4e-123
243- 32:	Pse11G43520.0	VIT_18s0001g14060.t01	 2e-117
243- 33:	Pse11G43530.0	VIT_18s0001g14040.t01	      0
243- 34:	Pse11G43550.0	VIT_18s0001g14030.t01	 5e-134
243- 35:	Pse11G43570.0	VIT_18s0001g14010.t01	      0
243- 36:	Pse11G43610.0	VIT_18s0001g14000.t01	  2e-38
243- 37:	Pse11G43710.0	VIT_18s0001g13960.t01	  3e-78
243- 38:	Pse11G43720.0	VIT_18s0001g13950.t01	  2e-99
243- 39:	Pse11G43730.0	VIT_18s0001g13920.t01	      0
243- 40:	Pse11G43760.0	VIT_18s0001g13910.t01	  2e-14
243- 41:	Pse11G43830.0	VIT_18s0001g13880.t01	 1e-118
243- 42:	Pse11G43870.0	VIT_18s0001g13870.t01	      0
243- 43:	Pse11G43890.0	VIT_18s0001g13750.t01	      0
243- 44:	Pse11G43990.0	VIT_18s0001g13740.t01	  1e-46
243- 45:	Pse11G44000.0	VIT_18s0001g13710.t01	  5e-22
243- 46:	Pse11G44090.0	VIT_18s0001g13700.t01	  2e-50
243- 47:	Pse11G44100.0	VIT_18s0001g13670.t01	      0
243- 48:	Pse11G44110.0	VIT_18s0001g13660.t01	      0
243- 49:	Pse11G44140.0	VIT_18s0001g13640.t01	      0
243- 50:	Pse11G44200.0	VIT_18s0001g13610.t01	      0
243- 51:	Pse11G44400.0	VIT_18s0001g13560.t01	 4e-132
243- 52:	Pse11G44590.0	VIT_18s0001g13520.t01	  6e-80
243- 53:	Pse11G44600.0	VIT_18s0001g13510.t01	 1e-177
243- 54:	Pse11G44620.0	VIT_18s0001g13460.t01	  9e-74
243- 55:	Pse11G44720.0	VIT_18s0001g13420.t01	  7e-83
243- 56:	Pse11G44790.0	VIT_18s0001g13350.t01	      0
243- 57:	Pse11G44810.0	VIT_18s0001g13330.t01	      0
243- 58:	Pse11G44830.0	VIT_18s0001g13320.t01	  1e-36
243- 59:	Pse11G44860.0	VIT_18s0001g13290.t01	  5e-60
243- 60:	Pse11G44870.0	VIT_18s0001g13280.t01	 2e-118
243- 61:	Pse11G44880.0	VIT_18s0001g13270.t01	      0
243- 62:	Pse11G44900.0	VIT_18s0001g13260.t01	 2e-144
243- 63:	Pse11G44930.0	VIT_18s0001g13250.t01	  1e-46
243- 64:	Pse11G44950.0	VIT_18s0001g13230.t01	      0
243- 65:	Pse11G44970.0	VIT_18s0001g13210.t01	      0
243- 66:	Pse11G45030.0	VIT_18s0001g13160.t01	 3e-148
243- 67:	Pse11G45040.0	VIT_18s0001g13130.t01	  5e-84
243- 68:	Pse11G45140.0	VIT_18s0001g13100.t01	      0
243- 69:	Pse11G45220.0	VIT_18s0001g13040.t01	  2e-43
243- 70:	Pse11G45230.0	VIT_18s0001g13010.t01	      0
243- 71:	Pse11G45240.0	VIT_18s0001g12990.t01	      0
243- 72:	Pse11G45270.0	VIT_18s0001g12970.t01	  4e-50
243- 73:	Pse11G45280.0	VIT_18s0001g12960.t01	      0
243- 74:	Pse11G45290.0	VIT_18s0001g12950.t01	      0
243- 75:	Pse11G45310.0	VIT_18s0001g12940.t01	      0
243- 76:	Pse11G45320.0	VIT_18s0001g12930.t01	  2e-37
243- 77:	Pse11G45330.0	VIT_18s0001g12910.t01	 6e-172
243- 78:	Pse11G45380.0	VIT_18s0001g12870.t01	 7e-148
243- 79:	Pse11G45390.0	VIT_18s0001g12860.t01	  8e-44
243- 80:	Pse11G45440.0	VIT_18s0001g12840.t01	      0
243- 81:	Pse11G45540.0	VIT_18s0001g12720.t01	 3e-112
243- 82:	Pse11G45550.0	VIT_18s0001g12710.t01	  4e-12
243- 83:	Pse11G45600.0	VIT_18s0001g12690.t01	 4e-176
243- 84:	Pse11G45640.0	VIT_18s0001g12680.t01	  2e-32
243- 85:	Pse11G45680.0	VIT_18s0001g12670.t01	 4e-152
243- 86:	Pse11G45700.0	VIT_18s0001g12660.t01	      0
243- 87:	Pse11G45720.0	VIT_18s0001g12620.t01	      0
243- 88:	Pse11G45730.0	VIT_18s0001g12610.t01	  9e-35
243- 89:	Pse11G45760.0	VIT_18s0001g12560.t01	      0
243- 90:	Pse11G45780.0	VIT_18s0001g12550.t01	      0
243- 91:	Pse11G45880.0	VIT_18s0001g12520.t01	      0
243- 92:	Pse11G45960.0	VIT_18s0001g12500.t01	  5e-88
243- 93:	Pse11G45970.0	VIT_18s0001g12490.t01	      0
243- 94:	Pse11G45980.0	VIT_18s0001g12480.t01	      0
243- 95:	Pse11G45990.0	VIT_18s0001g12470.t01	      0
243- 96:	Pse11G46010.0	VIT_18s0001g12460.t01	      0
243- 97:	Pse11G46030.0	VIT_18s0001g12430.t01	 1e-161
243- 98:	Pse11G46040.0	VIT_18s0001g12420.t01	 4e-149
## Alignment 244: score=1825.0 e_value=3.8e-143 N=40 P. setigerum_chr11&VV_18 minus
244-  0:	Pse11G46200.0	VIT_18s0001g09330.t01	  2e-14
244-  1:	Pse11G46250.0	VIT_18s0001g09320.t01	      0
244-  2:	Pse11G46270.0	VIT_18s0001g09310.t01	      0
244-  3:	Pse11G46360.0	VIT_18s0001g09270.t01	  7e-17
244-  4:	Pse11G46520.0	VIT_18s0001g09180.t01	      0
244-  5:	Pse11G46600.0	VIT_18s0001g09160.t01	  5e-89
244-  6:	Pse11G46620.0	VIT_18s0001g09150.t01	      0
244-  7:	Pse11G46630.0	VIT_18s0001g09130.t01	      0
244-  8:	Pse11G46710.0	VIT_18s0001g09120.t01	  2e-15
244-  9:	Pse11G46900.0	VIT_18s0001g09090.t01	      0
244- 10:	Pse11G46910.0	VIT_18s0001g09070.t01	  4e-56
244- 11:	Pse11G46930.0	VIT_18s0001g09040.t01	 1e-112
244- 12:	Pse11G46950.0	VIT_18s0001g09020.t01	      0
244- 13:	Pse11G47120.0	VIT_18s0001g09010.t01	  4e-70
244- 14:	Pse11G47160.0	VIT_18s0001g08870.t01	  6e-40
244- 15:	Pse11G47190.0	VIT_18s0001g08850.t01	      0
244- 16:	Pse11G47200.0	VIT_18s0001g08830.t01	      0
244- 17:	Pse11G47220.0	VIT_18s0001g08800.t01	      0
244- 18:	Pse11G47230.0	VIT_18s0001g08790.t01	      0
244- 19:	Pse11G47400.0	VIT_18s0001g08720.t01	      0
244- 20:	Pse11G47410.0	VIT_18s0001g08710.t01	  1e-19
244- 21:	Pse11G47420.0	VIT_18s0001g08700.t01	      0
244- 22:	Pse11G47430.0	VIT_18s0001g08690.t01	  7e-30
244- 23:	Pse11G47450.0	VIT_18s0001g08640.t01	  6e-64
244- 24:	Pse11G47470.0	VIT_18s0001g08630.t01	 2e-100
244- 25:	Pse11G47540.0	VIT_18s0001g08580.t01	      0
244- 26:	Pse11G47560.0	VIT_18s0001g08570.t01	      0
244- 27:	Pse11G47570.0	VIT_18s0001g08550.t01	      0
244- 28:	Pse11G47600.0	VIT_18s0001g08540.t01	  8e-94
244- 29:	Pse11G47650.0	VIT_18s0001g08530.t01	 3e-141
244- 30:	Pse11G47680.0	VIT_18s0001g08520.t01	      0
244- 31:	Pse11G47690.0	VIT_18s0001g08480.t01	  7e-62
244- 32:	Pse11G47710.0	VIT_18s0001g08430.t01	 1e-174
244- 33:	Pse11G47750.0	VIT_18s0001g08380.t01	 1e-132
244- 34:	Pse11G47820.0	VIT_18s0001g08360.t01	 3e-166
244- 35:	Pse11G47830.0	VIT_18s0001g08350.t01	  6e-22
244- 36:	Pse11G47860.0	VIT_18s0001g08330.t01	  5e-71
244- 37:	Pse11G47920.0	VIT_18s0001g08320.t01	      0
244- 38:	Pse11G48070.0	VIT_18s0001g08250.t01	      0
244- 39:	Pse11G48080.0	VIT_18s0001g08240.t01	      0
## Alignment 245: score=1295.0 e_value=1.6e-92 N=28 P. setigerum_chr11&VV_18 minus
245-  0:	Pse11G33040.0	VIT_18s0122g01350.t01	  6e-83
245-  1:	Pse11G33130.0	VIT_18s0122g01320.t01	      0
245-  2:	Pse11G33170.0	VIT_18s0122g01310.t01	  4e-38
245-  3:	Pse11G33180.0	VIT_18s0122g01280.t01	      0
245-  4:	Pse11G33210.0	VIT_18s0122g01260.t01	 8e-177
245-  5:	Pse11G33230.0	VIT_18s0122g01230.t01	      0
245-  6:	Pse11G33250.0	VIT_18s0122g01220.t01	 6e-138
245-  7:	Pse11G33260.0	VIT_18s0122g01210.t01	 6e-114
245-  8:	Pse11G33350.0	VIT_18s0122g01140.t01	 6e-112
245-  9:	Pse11G33400.0	VIT_18s0122g01080.t01	      0
245- 10:	Pse11G33450.0	VIT_18s0122g01020.t01	  3e-59
245- 11:	Pse11G33460.0	VIT_18s0122g01010.t01	      0
245- 12:	Pse11G33490.0	VIT_18s0122g00960.t01	      0
245- 13:	Pse11G33560.0	VIT_18s0122g00920.t01	      0
245- 14:	Pse11G33570.0	VIT_18s0122g00910.t01	      0
245- 15:	Pse11G33580.0	VIT_18s0122g00880.t01	  3e-85
245- 16:	Pse11G33590.0	VIT_18s0122g00870.t01	  2e-67
245- 17:	Pse11G33610.0	VIT_18s0122g00860.t01	 1e-125
245- 18:	Pse11G33850.0	VIT_18s0122g00700.t01	  1e-88
245- 19:	Pse11G33870.0	VIT_18s0122g00680.t01	  3e-75
245- 20:	Pse11G33880.0	VIT_18s0122g00670.t01	 2e-158
245- 21:	Pse11G33980.0	VIT_18s0122g00620.t01	 1e-146
245- 22:	Pse11G34020.0	VIT_18s0122g00610.t01	      0
245- 23:	Pse11G34030.0	VIT_18s0122g00590.t01	  2e-84
245- 24:	Pse11G34080.0	VIT_18s0122g00550.t01	      0
245- 25:	Pse11G34120.0	VIT_18s0122g00500.t01	  3e-34
245- 26:	Pse11G34170.0	VIT_18s0122g00430.t01	 2e-171
245- 27:	Pse11G34220.0	VIT_18s0122g00260.t01	      0
## Alignment 246: score=595.0 e_value=3.5e-34 N=13 P. setigerum_chr11&VV_18 minus
246-  0:	Pse11G36360.0	VIT_18s0001g11050.t01	 6e-165
246-  1:	Pse11G36370.0	VIT_18s0001g10990.t01	  2e-20
246-  2:	Pse11G36380.0	VIT_18s0001g10830.t01	      0
246-  3:	Pse11G36390.0	VIT_18s0001g10800.t01	 4e-113
246-  4:	Pse11G36440.0	VIT_18s0001g10770.t01	  1e-31
246-  5:	Pse11G36450.0	VIT_18s0001g10750.t01	 1e-129
246-  6:	Pse11G36480.0	VIT_18s0001g10740.t01	 2e-172
246-  7:	Pse11G36540.0	VIT_18s0001g10690.t01	  5e-55
246-  8:	Pse11G36570.0	VIT_18s0001g10670.t01	  4e-28
246-  9:	Pse11G36600.0	VIT_18s0001g10590.t01	 7e-127
246- 10:	Pse11G36620.0	VIT_18s0001g10580.t01	      0
246- 11:	Pse11G36710.0	VIT_18s0001g10510.t01	  5e-81
246- 12:	Pse11G36760.0	VIT_18s0001g10460.t01	  5e-35
## Alignment 247: score=555.0 e_value=4.3e-28 N=12 P. setigerum_chr11&VV_18 minus
247-  0:	Pse11G39580.0	VIT_18s0001g09670.t01	  2e-37
247-  1:	Pse11G39750.0	VIT_18s0001g09530.t01	 1e-134
247-  2:	Pse11G39770.0	VIT_18s0001g09490.t01	      0
247-  3:	Pse11G39800.0	VIT_18s0001g09480.t01	  5e-54
247-  4:	Pse11G39810.0	VIT_18s0001g09470.t01	 4e-145
247-  5:	Pse11G39830.0	VIT_18s0001g09460.t01	  3e-38
247-  6:	Pse11G39870.0	VIT_18s0001g09450.t01	      0
247-  7:	Pse11G39900.0	VIT_18s0001g09420.t01	      0
247-  8:	Pse11G40070.0	VIT_18s0001g09390.t01	      0
247-  9:	Pse11G40080.0	VIT_18s0001g09380.t01	 1e-123
247- 10:	Pse11G40110.0	VIT_18s0001g09370.t01	      0
247- 11:	Pse11G40120.0	VIT_18s0001g09360.t01	      0
## Alignment 248: score=468.0 e_value=4.5e-19 N=10 P. setigerum_chr11&VV_18 minus
248-  0:	Pse11G40260.0	VIT_18s0001g10170.t01	      0
248-  1:	Pse11G40270.0	VIT_18s0001g10160.t01	  4e-89
248-  2:	Pse11G40290.0	VIT_18s0001g10130.t01	 1e-160
248-  3:	Pse11G40310.0	VIT_18s0001g10120.t01	 2e-147
248-  4:	Pse11G40400.0	VIT_18s0001g10100.t01	  8e-92
248-  5:	Pse11G40420.0	VIT_18s0001g10080.t01	  2e-68
248-  6:	Pse11G40520.0	VIT_18s0001g09990.t01	      0
248-  7:	Pse11G40570.0	VIT_18s0001g09940.t01	      0
248-  8:	Pse11G40590.0	VIT_18s0001g09920.t01	 6e-118
248-  9:	Pse11G40670.0	VIT_18s0001g09870.t01	  5e-98
## Alignment 249: score=296.0 e_value=4.9e-13 N=7 P. setigerum_chr11&VV_18 minus
249-  0:	Pse11G48660.0	VIT_18s0001g15580.t01	      0
249-  1:	Pse11G48880.0	VIT_18s0001g15460.t01	      0
249-  2:	Pse11G48890.0	VIT_18s0001g15410.t01	      0
249-  3:	Pse11G48910.0	VIT_18s0001g15370.t01	      0
249-  4:	Pse11G49000.0	VIT_18s0001g15340.t01	      0
249-  5:	Pse11G49070.0	VIT_18s0001g15220.t01	  9e-87
249-  6:	Pse11G49160.0	VIT_18s0001g15190.t01	 6e-167
## Alignment 250: score=254.0 e_value=8.7e-11 N=6 P. setigerum_chr11&VV_18 minus
250-  0:	Pse11G51650.0	VIT_18s0001g04890.t01	      0
250-  1:	Pse11G51660.0	VIT_18s0001g04880.t01	  3e-26
250-  2:	Pse11G51890.0	VIT_18s0001g04730.t01	      0
250-  3:	Pse11G51900.0	VIT_18s0001g04700.t01	  2e-50
250-  4:	Pse11G51960.0	VIT_18s0001g04630.t01	      0
250-  5:	Pse11G52160.0	VIT_18s0001g04440.t01	 9e-122
## Alignment 251: score=2279.0 e_value=4.7e-194 N=51 P. setigerum_chr11&VV_19 plus
251-  0:	Pse11G25390.0	VIT_19s0014g01520.t01	      0
251-  1:	Pse11G25570.0	VIT_19s0014g01680.t01	 2e-110
251-  2:	Pse11G25620.0	VIT_19s0014g01700.t01	  1e-10
251-  3:	Pse11G25650.0	VIT_19s0014g01780.t01	 1e-133
251-  4:	Pse11G25660.0	VIT_19s0014g01790.t01	      0
251-  5:	Pse11G25670.0	VIT_19s0014g01800.t01	      0
251-  6:	Pse11G25840.0	VIT_19s0014g01860.t01	 1e-109
251-  7:	Pse11G25870.0	VIT_19s0014g01870.t01	  6e-53
251-  8:	Pse11G25970.0	VIT_19s0014g01920.t01	  5e-94
251-  9:	Pse11G26000.0	VIT_19s0014g01940.t01	  8e-41
251- 10:	Pse11G26030.0	VIT_19s0014g02100.t01	  2e-93
251- 11:	Pse11G26110.0	VIT_19s0014g02110.t01	  9e-44
251- 12:	Pse11G26260.0	VIT_19s0014g02160.t01	  3e-82
251- 13:	Pse11G26420.0	VIT_19s0014g02260.t01	  1e-19
251- 14:	Pse11G26520.0	VIT_19s0014g02360.t01	      0
251- 15:	Pse11G26540.0	VIT_19s0014g02370.t01	 3e-180
251- 16:	Pse11G26620.0	VIT_19s0014g02460.t01	  1e-42
251- 17:	Pse11G26630.0	VIT_19s0014g02470.t01	      0
251- 18:	Pse11G26640.0	VIT_19s0014g02480.t01	      0
251- 19:	Pse11G26650.0	VIT_19s0014g02490.t01	  3e-71
251- 20:	Pse11G26680.0	VIT_19s0014g02610.t01	 5e-142
251- 21:	Pse11G26710.0	VIT_19s0014g02630.t01	  2e-18
251- 22:	Pse11G26750.0	VIT_19s0014g02650.t01	      0
251- 23:	Pse11G26780.0	VIT_19s0014g02660.t01	      0
251- 24:	Pse11G26810.0	VIT_19s0014g02670.t01	      0
251- 25:	Pse11G26840.0	VIT_19s0014g02740.t01	  2e-18
251- 26:	Pse11G26860.0	VIT_19s0014g02770.t01	      0
251- 27:	Pse11G26900.0	VIT_19s0014g02840.t01	 5e-162
251- 28:	Pse11G26970.0	VIT_19s0014g02890.t01	  5e-78
251- 29:	Pse11G26980.0	VIT_19s0014g02930.t01	  1e-95
251- 30:	Pse11G27010.0	VIT_19s0014g02970.t01	      0
251- 31:	Pse11G27120.0	VIT_19s0014g02980.t01	      0
251- 32:	Pse11G27140.0	VIT_19s0014g03080.t01	      0
251- 33:	Pse11G27380.0	VIT_19s0014g03200.t01	 9e-122
251- 34:	Pse11G27390.0	VIT_19s0014g03220.t01	  5e-33
251- 35:	Pse11G27440.0	VIT_19s0014g03280.t01	      0
251- 36:	Pse11G27480.0	VIT_19s0014g03300.t01	 4e-132
251- 37:	Pse11G27500.0	VIT_19s0014g03310.t01	  2e-15
251- 38:	Pse11G27510.0	VIT_19s0014g03320.t01	 4e-154
251- 39:	Pse11G27530.0	VIT_19s0014g03330.t01	 1e-107
251- 40:	Pse11G27540.0	VIT_19s0014g03360.t01	      0
251- 41:	Pse11G27690.0	VIT_19s0014g03380.t01	      0
251- 42:	Pse11G27750.0	VIT_19s0014g03400.t01	      0
251- 43:	Pse11G27790.0	VIT_19s0014g03430.t01	      0
251- 44:	Pse11G27850.0	VIT_19s0014g03460.t01	 1e-136
251- 45:	Pse11G27870.0	VIT_19s0014g03480.t01	  4e-39
251- 46:	Pse11G27940.0	VIT_19s0014g03610.t01	  4e-17
251- 47:	Pse11G27970.0	VIT_19s0014g03660.t01	 8e-174
251- 48:	Pse11G28090.0	VIT_19s0014g03710.t01	  3e-54
251- 49:	Pse11G28100.0	VIT_19s0014g03720.t01	 3e-130
251- 50:	Pse11G28110.0	VIT_19s0014g03740.t01	 4e-120
## Alignment 252: score=1376.0 e_value=1.1e-98 N=30 P. setigerum_chr11&VV_19 plus
252-  0:	Pse11G29150.0	VIT_19s0177g00240.t01	  1e-58
252-  1:	Pse11G29180.0	VIT_19s0177g00300.t01	      0
252-  2:	Pse11G29330.0	VIT_19s0090g00050.t01	  1e-75
252-  3:	Pse11G29340.0	VIT_19s0090g00120.t01	 1e-131
252-  4:	Pse11G29370.0	VIT_19s0090g00140.t01	      0
252-  5:	Pse11G29380.0	VIT_19s0090g00210.t01	  4e-58
252-  6:	Pse11G29440.0	VIT_19s0090g00230.t01	      0
252-  7:	Pse11G29460.0	VIT_19s0090g00270.t01	      0
252-  8:	Pse11G29480.0	VIT_19s0090g00280.t01	 7e-171
252-  9:	Pse11G29520.0	VIT_19s0090g00310.t01	  2e-28
252- 10:	Pse11G29580.0	VIT_19s0090g00400.t01	  7e-55
252- 11:	Pse11G29600.0	VIT_19s0090g00510.t01	  6e-19
252- 12:	Pse11G29680.0	VIT_19s0090g00560.t01	      0
252- 13:	Pse11G29690.0	VIT_19s0090g00580.t01	  3e-79
252- 14:	Pse11G29740.0	VIT_19s0090g00590.t01	 5e-106
252- 15:	Pse11G29750.0	VIT_19s0090g00610.t01	      0
252- 16:	Pse11G29780.0	VIT_19s0090g00630.t01	      0
252- 17:	Pse11G29860.0	VIT_19s0090g00660.t01	 5e-151
252- 18:	Pse11G29890.0	VIT_19s0090g00690.t01	      0
252- 19:	Pse11G29970.0	VIT_19s0090g00750.t01	 1e-162
252- 20:	Pse11G30040.0	VIT_19s0090g00840.t01	 7e-143
252- 21:	Pse11G30060.0	VIT_19s0090g00850.t01	  5e-85
252- 22:	Pse11G30120.0	VIT_19s0090g00910.t01	 3e-140
252- 23:	Pse11G30140.0	VIT_19s0090g00940.t01	 1e-157
252- 24:	Pse11G30160.0	VIT_19s0090g00950.t01	 5e-104
252- 25:	Pse11G30190.0	VIT_19s0090g00960.t01	  3e-43
252- 26:	Pse11G30200.0	VIT_19s0090g00990.t01	  4e-71
252- 27:	Pse11G30250.0	VIT_19s0090g01000.t01	      0
252- 28:	Pse11G30300.0	VIT_19s0090g01010.t01	  4e-53
252- 29:	Pse11G30370.0	VIT_19s0090g01020.t01	      0
## Alignment 253: score=983.0 e_value=1.3e-69 N=22 P. setigerum_chr11&VV_19 plus
253-  0:	Pse11G30650.0	VIT_19s0090g01120.t01	      0
253-  1:	Pse11G30710.0	VIT_19s0090g01170.t01	  5e-28
253-  2:	Pse11G30740.0	VIT_19s0090g01210.t01	      0
253-  3:	Pse11G30820.0	VIT_19s0090g01220.t01	      0
253-  4:	Pse11G30830.0	VIT_19s0090g01230.t01	      0
253-  5:	Pse11G30840.0	VIT_19s0090g01250.t01	      0
253-  6:	Pse11G30860.0	VIT_19s0090g01280.t01	 6e-176
253-  7:	Pse11G30890.0	VIT_19s0090g01430.t01	      0
253-  8:	Pse11G30940.0	VIT_19s0090g01460.t01	  6e-92
253-  9:	Pse11G31050.0	VIT_19s0090g01530.t01	 4e-165
253- 10:	Pse11G31130.0	VIT_19s0090g01600.t01	      0
253- 11:	Pse11G31190.0	VIT_19s0090g01610.t01	 2e-151
253- 12:	Pse11G31230.0	VIT_19s0090g01690.t01	 1e-156
253- 13:	Pse11G31240.0	VIT_19s0090g01700.t01	  2e-60
253- 14:	Pse11G31280.0	VIT_19s0090g01740.t01	      0
253- 15:	Pse11G31300.0	VIT_19s0090g01770.t01	      0
253- 16:	Pse11G31310.0	VIT_19s0090g01780.t01	      0
253- 17:	Pse11G31520.0	VIT_19s0015g00070.t01	 2e-116
253- 18:	Pse11G31570.0	VIT_19s0015g00130.t01	 2e-148
253- 19:	Pse11G31580.0	VIT_19s0015g00140.t01	  9e-92
253- 20:	Pse11G31590.0	VIT_19s0015g00150.t01	 7e-133
253- 21:	Pse11G31770.0	VIT_19s0015g00430.t01	 5e-131
## Alignment 254: score=848.0 e_value=5.5e-61 N=20 P. setigerum_chr11&VV_19 plus
254-  0:	Pse11G00050.0	VIT_19s0090g00870.t01	      0
254-  1:	Pse11G00260.0	VIT_19s0090g01070.t01	      0
254-  2:	Pse11G00410.0	VIT_19s0090g01150.t01	  4e-52
254-  3:	Pse11G00450.0	VIT_19s0090g01160.t01	 2e-174
254-  4:	Pse11G00470.0	VIT_19s0090g01190.t01	 3e-102
254-  5:	Pse11G00480.0	VIT_19s0090g01200.t01	  4e-33
254-  6:	Pse11G00490.0	VIT_19s0090g01240.t01	 3e-151
254-  7:	Pse11G00520.0	VIT_19s0090g01260.t01	  3e-40
254-  8:	Pse11G00530.0	VIT_19s0090g01270.t01	  1e-45
254-  9:	Pse11G00580.0	VIT_19s0090g01290.t01	      0
254- 10:	Pse11G00600.0	VIT_19s0090g01310.t01	      0
254- 11:	Pse11G00610.0	VIT_19s0090g01320.t01	      0
254- 12:	Pse11G00640.0	VIT_19s0090g01330.t01	  8e-36
254- 13:	Pse11G00660.0	VIT_19s0090g01440.t01	      0
254- 14:	Pse11G00720.0	VIT_19s0090g01580.t01	 3e-125
254- 15:	Pse11G00740.0	VIT_19s0090g01660.t01	      0
254- 16:	Pse11G00770.0	VIT_19s0090g01820.t01	      0
254- 17:	Pse11G00810.0	VIT_19s0015g00160.t01	      0
254- 18:	Pse11G00900.0	VIT_19s0015g00390.t01	  1e-47
254- 19:	Pse11G01090.0	VIT_19s0015g00650.t01	  3e-24
## Alignment 255: score=566.0 e_value=1.6e-34 N=13 P. setigerum_chr11&VV_19 plus
255-  0:	Pse11G31760.0	VIT_19s0015g00500.t01	      0
255-  1:	Pse11G31980.0	VIT_19s0015g00710.t01	      0
255-  2:	Pse11G32000.0	VIT_19s0015g00760.t01	 3e-179
255-  3:	Pse11G32030.0	VIT_19s0015g00770.t01	      0
255-  4:	Pse11G32220.0	VIT_19s0015g00940.t01	      0
255-  5:	Pse11G32290.0	VIT_19s0015g01010.t01	      0
255-  6:	Pse11G32310.0	VIT_19s0015g01030.t01	  5e-16
255-  7:	Pse11G32330.0	VIT_19s0015g01040.t01	  1e-16
255-  8:	Pse11G32360.0	VIT_19s0015g01090.t01	      0
255-  9:	Pse11G32370.0	VIT_19s0015g01110.t01	 3e-120
255- 10:	Pse11G32380.0	VIT_19s0015g01120.t01	      0
255- 11:	Pse11G32430.0	VIT_19s0015g01150.t01	      0
255- 12:	Pse11G32660.0	VIT_19s0015g01380.t01	      0
## Alignment 256: score=542.0 e_value=3.9e-29 N=12 P. setigerum_chr11&VV_19 plus
256-  0:	Pse11G00970.0	VIT_19s0015g00700.t01	 2e-116
256-  1:	Pse11G01040.0	VIT_19s0015g00740.t01	      0
256-  2:	Pse11G01050.0	VIT_19s0015g00750.t01	      0
256-  3:	Pse11G01070.0	VIT_19s0015g00760.t01	 3e-173
256-  4:	Pse11G01090.0	VIT_19s0015g00830.t01	 2e-105
256-  5:	Pse11G01110.0	VIT_19s0015g00930.t01	 2e-167
256-  6:	Pse11G01120.0	VIT_19s0015g00950.t01	 2e-158
256-  7:	Pse11G01170.0	VIT_19s0015g00980.t01	 8e-101
256-  8:	Pse11G01190.0	VIT_19s0015g01030.t01	  2e-11
256-  9:	Pse11G01270.0	VIT_19s0015g01060.t01	  2e-81
256- 10:	Pse11G01300.0	VIT_19s0015g01070.t01	 9e-152
256- 11:	Pse11G01410.0	VIT_19s0015g01270.t01	      0
## Alignment 257: score=285.0 e_value=2e-12 N=7 P. setigerum_chr11&VV_19 plus
257-  0:	Pse11G23770.0	VIT_19s0085g00890.t01	 7e-137
257-  1:	Pse11G24010.0	VIT_19s0085g01100.t01	      0
257-  2:	Pse11G24090.0	VIT_19s0085g01140.t01	      0
257-  3:	Pse11G24140.0	VIT_19s0085g01150.t01	      0
257-  4:	Pse11G24290.0	VIT_19s0085g01190.t01	      0
257-  5:	Pse11G24350.0	VIT_19s0085g01200.t01	      0
257-  6:	Pse11G24480.0	VIT_19s0085g01210.t01	 6e-114
## Alignment 258: score=1358.0 e_value=6.2e-98 N=29 P. setigerum_chr11&VV_19 minus
258-  0:	Pse11G28130.0	VIT_19s0177g00230.t01	  5e-12
258-  1:	Pse11G28140.0	VIT_19s0177g00210.t01	      0
258-  2:	Pse11G28150.0	VIT_19s0177g00200.t01	  7e-57
258-  3:	Pse11G28160.0	VIT_19s0177g00160.t01	      0
258-  4:	Pse11G28230.0	VIT_19s0177g00100.t01	  1e-75
258-  5:	Pse11G28330.0	VIT_19s0177g00020.t01	  5e-61
258-  6:	Pse11G28420.0	VIT_19s0014g05430.t01	  2e-26
258-  7:	Pse11G28450.0	VIT_19s0014g05300.t01	      0
258-  8:	Pse11G28470.0	VIT_19s0014g05230.t01	 1e-154
258-  9:	Pse11G28490.0	VIT_19s0014g05220.t01	  1e-60
258- 10:	Pse11G28510.0	VIT_19s0014g05200.t01	      0
258- 11:	Pse11G28520.0	VIT_19s0014g05190.t01	      0
258- 12:	Pse11G28560.0	VIT_19s0014g05130.t01	      0
258- 13:	Pse11G28570.0	VIT_19s0014g05120.t01	  4e-49
258- 14:	Pse11G28670.0	VIT_19s0014g05080.t01	  4e-76
258- 15:	Pse11G28710.0	VIT_19s0014g05020.t01	  9e-79
258- 16:	Pse11G28720.0	VIT_19s0014g05010.t01	  2e-24
258- 17:	Pse11G28740.0	VIT_19s0014g05000.t01	      0
258- 18:	Pse11G28750.0	VIT_19s0014g04980.t01	 6e-153
258- 19:	Pse11G28760.0	VIT_19s0014g04940.t01	      0
258- 20:	Pse11G28810.0	VIT_19s0014g04780.t01	  5e-06
258- 21:	Pse11G28830.0	VIT_19s0014g04770.t01	  1e-46
258- 22:	Pse11G28850.0	VIT_19s0014g04760.t01	      0
258- 23:	Pse11G28870.0	VIT_19s0014g04730.t01	  2e-43
258- 24:	Pse11G28910.0	VIT_19s0014g04720.t01	  6e-57
258- 25:	Pse11G28920.0	VIT_19s0014g04710.t01	 5e-104
258- 26:	Pse11G28930.0	VIT_19s0014g04670.t01	 3e-104
258- 27:	Pse11G28940.0	VIT_19s0014g04660.t01	 4e-133
258- 28:	Pse11G29000.0	VIT_19s0014g04590.t01	 1e-126
## Alignment 259: score=547.0 e_value=2e-34 N=12 P. setigerum_chr11&VV_19 minus
259-  0:	Pse11G32440.0	VIT_19s0015g01730.t01	      0
259-  1:	Pse11G32450.0	VIT_19s0015g01690.t01	 1e-129
259-  2:	Pse11G32460.0	VIT_19s0015g01680.t01	 4e-104
259-  3:	Pse11G32470.0	VIT_19s0015g01550.t01	  1e-46
259-  4:	Pse11G32590.0	VIT_19s0015g01400.t01	      0
259-  5:	Pse11G32670.0	VIT_19s0015g01370.t01	  3e-32
259-  6:	Pse11G32720.0	VIT_19s0015g01350.t01	      0
259-  7:	Pse11G32730.0	VIT_19s0015g01330.t01	  4e-54
259-  8:	Pse11G32770.0	VIT_19s0015g01310.t01	  2e-40
259-  9:	Pse11G32840.0	VIT_19s0015g01220.t01	      0
259- 10:	Pse11G32850.0	VIT_19s0015g01210.t01	 2e-172
259- 11:	Pse11G32880.0	VIT_19s0015g01200.t01	 8e-131
## Alignment 260: score=419.0 e_value=8.8e-23 N=9 P. setigerum_chr11&VV_19 minus
260-  0:	Pse11G31630.0	VIT_19s0015g00690.t01	  1e-22
260-  1:	Pse11G31640.0	VIT_19s0015g00670.t01	      0
260-  2:	Pse11G31660.0	VIT_19s0015g00650.t01	      0
260-  3:	Pse11G31670.0	VIT_19s0015g00630.t01	  3e-51
260-  4:	Pse11G31680.0	VIT_19s0015g00620.t01	      0
260-  5:	Pse11G31710.0	VIT_19s0015g00570.t01	      0
260-  6:	Pse11G31730.0	VIT_19s0015g00550.t01	 2e-125
260-  7:	Pse11G31750.0	VIT_19s0015g00530.t01	 9e-177
260-  8:	Pse11G31950.0	VIT_19s0015g00260.t01	 8e-169
## Alignment 261: score=292.0 e_value=7.8e-10 N=6 P. setigerum_chr11&VV_19 minus
261-  0:	Pse11G29540.0	VIT_19s0090g00460.t01	      0
261-  1:	Pse11G29550.0	VIT_19s0090g00440.t01	 1e-169
261-  2:	Pse11G29610.0	VIT_19s0090g00370.t01	      0
261-  3:	Pse11G29620.0	VIT_19s0090g00360.t01	  3e-24
261-  4:	Pse11G29630.0	VIT_19s0090g00350.t01	  4e-74
261-  5:	Pse11G29650.0	VIT_19s0090g00340.t01	      0
## Alignment 262: score=1403.0 e_value=3.2e-107 N=32 P. setigerum_chr11&VV_3 plus
262-  0:	Pse11G37740.0	VIT_03s0063g00870.t01	      0
262-  1:	Pse11G37780.0	VIT_03s0063g00880.t01	  1e-94
262-  2:	Pse11G37790.0	VIT_03s0063g00890.t01	  1e-55
262-  3:	Pse11G37820.0	VIT_03s0063g00940.t01	      0
262-  4:	Pse11G37860.0	VIT_03s0063g01060.t01	 1e-127
262-  5:	Pse11G37870.0	VIT_03s0063g01070.t01	  3e-35
262-  6:	Pse11G37990.0	VIT_03s0063g01100.t01	  3e-35
262-  7:	Pse11G38050.0	VIT_03s0063g01360.t01	      0
262-  8:	Pse11G38110.0	VIT_03s0063g01380.t01	  3e-65
262-  9:	Pse11G38120.0	VIT_03s0063g01400.t01	 2e-112
262- 10:	Pse11G38160.0	VIT_03s0063g01410.t01	 2e-114
262- 11:	Pse11G38220.0	VIT_03s0063g01460.t01	  2e-40
262- 12:	Pse11G38260.0	VIT_03s0063g01740.t01	      0
262- 13:	Pse11G38450.0	VIT_03s0063g01870.t01	  8e-95
262- 14:	Pse11G38500.0	VIT_03s0063g01880.t01	      0
262- 15:	Pse11G38530.0	VIT_03s0063g01900.t01	  2e-16
262- 16:	Pse11G38560.0	VIT_03s0063g01930.t01	 2e-102
262- 17:	Pse11G38590.0	VIT_03s0063g01950.t01	  4e-38
262- 18:	Pse11G38650.0	VIT_03s0063g02020.t01	 2e-169
262- 19:	Pse11G38750.0	VIT_03s0063g02050.t01	  6e-52
262- 20:	Pse11G38760.0	VIT_03s0063g02080.t01	      0
262- 21:	Pse11G38860.0	VIT_03s0063g02100.t01	      0
262- 22:	Pse11G38930.0	VIT_03s0063g02130.t01	 3e-132
262- 23:	Pse11G38950.0	VIT_03s0063g02140.t01	  1e-71
262- 24:	Pse11G38960.0	VIT_03s0063g02160.t01	  6e-12
262- 25:	Pse11G39110.0	VIT_03s0063g02240.t01	  2e-81
262- 26:	Pse11G39190.0	VIT_03s0063g02250.t01	      0
262- 27:	Pse11G39290.0	VIT_03s0063g02410.t01	      0
262- 28:	Pse11G39310.0	VIT_03s0063g02450.t01	      0
262- 29:	Pse11G39340.0	VIT_03s0063g02460.t01	 9e-122
262- 30:	Pse11G39380.0	VIT_03s0063g02490.t01	      0
262- 31:	Pse11G39420.0	VIT_03s0063g02510.t01	      0
## Alignment 263: score=936.0 e_value=9.7e-61 N=20 P. setigerum_chr11&VV_3 plus
263-  0:	Pse11G39430.0	VIT_03s0180g00230.t01	  2e-82
263-  1:	Pse11G39440.0	VIT_03s0180g00250.t01	      0
263-  2:	Pse11G39450.0	VIT_03s0180g00270.t01	 8e-136
263-  3:	Pse11G39500.0	VIT_03s0091g00080.t01	  4e-41
263-  4:	Pse11G39520.0	VIT_03s0091g00130.t01	 1e-103
263-  5:	Pse11G39540.0	VIT_03s0091g00140.t01	  6e-37
263-  6:	Pse11G39560.0	VIT_03s0091g00200.t01	      0
263-  7:	Pse11G39570.0	VIT_03s0091g00210.t01	  2e-59
263-  8:	Pse11G39670.0	VIT_03s0091g00220.t01	  3e-39
263-  9:	Pse11G39710.0	VIT_03s0091g00240.t01	      0
263- 10:	Pse11G39720.0	VIT_03s0091g00250.t01	  3e-31
263- 11:	Pse11G39740.0	VIT_03s0091g00290.t01	 1e-114
263- 12:	Pse11G39820.0	VIT_03s0091g00380.t01	 9e-119
263- 13:	Pse11G39830.0	VIT_03s0091g00390.t01	  1e-34
263- 14:	Pse11G39850.0	VIT_03s0091g00400.t01	      0
263- 15:	Pse11G39870.0	VIT_03s0091g00410.t01	      0
263- 16:	Pse11G39890.0	VIT_03s0091g00430.t01	  3e-49
263- 17:	Pse11G39900.0	VIT_03s0091g00450.t01	      0
263- 18:	Pse11G39950.0	VIT_03s0091g00460.t01	  8e-80
263- 19:	Pse11G40070.0	VIT_03s0091g00470.t01	      0
## Alignment 264: score=745.0 e_value=1.8e-49 N=17 P. setigerum_chr11&VV_3 plus
264-  0:	Pse11G46080.0	VIT_03s0091g00520.t01	 4e-133
264-  1:	Pse11G46190.0	VIT_03s0091g00550.t01	      0
264-  2:	Pse11G46230.0	VIT_03s0091g00560.t01	 7e-110
264-  3:	Pse11G46270.0	VIT_03s0091g00570.t01	  5e-08
264-  4:	Pse11G46320.0	VIT_03s0091g00600.t01	      0
264-  5:	Pse11G46340.0	VIT_03s0091g00610.t01	  2e-60
264-  6:	Pse11G46350.0	VIT_03s0091g00620.t01	  1e-67
264-  7:	Pse11G46360.0	VIT_03s0091g00650.t01	  2e-15
264-  8:	Pse11G46460.0	VIT_03s0091g00680.t01	      0
264-  9:	Pse11G46700.0	VIT_03s0091g00830.t01	  3e-48
264- 10:	Pse11G46720.0	VIT_03s0091g00850.t01	  9e-97
264- 11:	Pse11G46790.0	VIT_03s0091g00880.t01	      0
264- 12:	Pse11G46870.0	VIT_03s0091g00970.t01	 1e-118
264- 13:	Pse11G46930.0	VIT_03s0091g01010.t01	 5e-109
264- 14:	Pse11G46940.0	VIT_03s0091g01030.t01	  4e-94
264- 15:	Pse11G47160.0	VIT_03s0091g01090.t01	  9e-49
264- 16:	Pse11G47180.0	VIT_03s0091g01190.t01	      0
## Alignment 265: score=648.0 e_value=3.4e-32 N=14 P. setigerum_chr11&VV_3 plus
265-  0:	Pse11G45110.0	VIT_03s0038g04330.t01	  4e-18
265-  1:	Pse11G45160.0	VIT_03s0038g04390.t01	  6e-07
265-  2:	Pse11G45180.0	VIT_03s0038g04420.t01	 7e-164
265-  3:	Pse11G45220.0	VIT_03s0038g04450.t01	  2e-46
265-  4:	Pse11G45290.0	VIT_03s0038g04470.t01	      0
265-  5:	Pse11G45310.0	VIT_03s0038g04500.t01	      0
265-  6:	Pse11G45350.0	VIT_03s0038g04540.t01	  1e-15
265-  7:	Pse11G45390.0	VIT_03s0038g04550.t01	  3e-48
265-  8:	Pse11G45440.0	VIT_03s0038g04570.t01	      0
265-  9:	Pse11G45540.0	VIT_03s0038g04600.t01	 7e-103
265- 10:	Pse11G45570.0	VIT_03s0038g04610.t01	      0
265- 11:	Pse11G45600.0	VIT_03s0038g04620.t01	 2e-171
265- 12:	Pse11G45650.0	VIT_03s0038g04720.t01	 1e-134
265- 13:	Pse11G45680.0	VIT_03s0038g04740.t01	 5e-161
## Alignment 266: score=510.0 e_value=4.9e-27 N=11 P. setigerum_chr11&VV_3 plus
266-  0:	Pse11G33700.0	VIT_03s0038g03990.t01	      0
266-  1:	Pse11G33720.0	VIT_03s0038g04000.t01	      0
266-  2:	Pse11G33790.0	VIT_03s0038g04040.t01	      0
266-  3:	Pse11G33800.0	VIT_03s0038g04050.t01	  7e-44
266-  4:	Pse11G33830.0	VIT_03s0038g04060.t01	 4e-132
266-  5:	Pse11G33840.0	VIT_03s0038g04070.t01	  5e-80
266-  6:	Pse11G33940.0	VIT_03s0038g04080.t01	      0
266-  7:	Pse11G33950.0	VIT_03s0038g04090.t01	      0
266-  8:	Pse11G34020.0	VIT_03s0038g04100.t01	      0
266-  9:	Pse11G34030.0	VIT_03s0038g04110.t01	  2e-89
266- 10:	Pse11G34200.0	VIT_03s0038g04190.t01	  2e-91
## Alignment 267: score=366.0 e_value=2.9e-15 N=8 P. setigerum_chr11&VV_3 plus
267-  0:	Pse11G33040.0	VIT_03s0038g03650.t01	  7e-83
267-  1:	Pse11G33100.0	VIT_03s0038g03660.t01	      0
267-  2:	Pse11G33170.0	VIT_03s0038g03710.t01	      0
267-  3:	Pse11G33180.0	VIT_03s0038g03730.t01	      0
267-  4:	Pse11G33190.0	VIT_03s0038g03750.t01	      0
267-  5:	Pse11G33210.0	VIT_03s0038g03800.t01	      0
267-  6:	Pse11G33250.0	VIT_03s0038g03820.t01	  6e-94
267-  7:	Pse11G33400.0	VIT_03s0038g03870.t01	      0
## Alignment 268: score=348.0 e_value=3.1e-14 N=8 P. setigerum_chr11&VV_3 plus
268-  0:	Pse11G40730.0	VIT_03s0038g03410.t01	  1e-91
268-  1:	Pse11G40750.0	VIT_03s0038g03420.t01	 2e-126
268-  2:	Pse11G41010.0	VIT_03s0038g03530.t01	      0
268-  3:	Pse11G41080.0	VIT_03s0038g03550.t01	 2e-121
268-  4:	Pse11G41130.0	VIT_03s0038g03560.t01	 9e-140
268-  5:	Pse11G41190.0	VIT_03s0038g03590.t01	  1e-44
268-  6:	Pse11G41280.0	VIT_03s0038g03610.t01	  1e-78
268-  7:	Pse11G41320.0	VIT_03s0038g03620.t01	      0
## Alignment 269: score=330.0 e_value=5.3e-12 N=7 P. setigerum_chr11&VV_3 plus
269-  0:	Pse11G35990.0	VIT_03s0063g00080.t01	      0
269-  1:	Pse11G36000.0	VIT_03s0063g00100.t01	      0
269-  2:	Pse11G36010.0	VIT_03s0063g00110.t01	 2e-177
269-  3:	Pse11G36060.0	VIT_03s0063g00120.t01	      0
269-  4:	Pse11G36100.0	VIT_03s0063g00140.t01	 2e-165
269-  5:	Pse11G36180.0	VIT_03s0063g00200.t01	      0
269-  6:	Pse11G36230.0	VIT_03s0063g00280.t01	  4e-46
## Alignment 270: score=290.0 e_value=6.6e-09 N=6 P. setigerum_chr11&VV_3 plus
270-  0:	Pse11G40520.0	VIT_03s0180g00010.t01	      0
270-  1:	Pse11G40560.0	VIT_03s0180g00030.t01	  1e-88
270-  2:	Pse11G40590.0	VIT_03s0180g00040.t01	 7e-144
270-  3:	Pse11G40600.0	VIT_03s0180g00050.t01	      0
270-  4:	Pse11G40610.0	VIT_03s0180g00070.t01	 4e-112
270-  5:	Pse11G40650.0	VIT_03s0180g00120.t01	      0
## Alignment 271: score=284.0 e_value=8.2e-09 N=6 P. setigerum_chr11&VV_3 plus
271-  0:	Pse11G35800.0	VIT_03s0038g03130.t01	      0
271-  1:	Pse11G35830.0	VIT_03s0038g03200.t01	      0
271-  2:	Pse11G35920.0	VIT_03s0038g03250.t01	      0
271-  3:	Pse11G35940.0	VIT_03s0038g03260.t01	      0
271-  4:	Pse11G35950.0	VIT_03s0038g03270.t01	      0
271-  5:	Pse11G35970.0	VIT_03s0038g03290.t01	  3e-19
## Alignment 272: score=3329.0 e_value=2.3e-303 N=73 P. setigerum_chr11&VV_3 minus
272-  0:	Pse11G41580.0	VIT_03s0038g03000.t01	  3e-18
272-  1:	Pse11G41680.0	VIT_03s0038g02930.t01	 5e-179
272-  2:	Pse11G41800.0	VIT_03s0038g02820.t01	      0
272-  3:	Pse11G41850.0	VIT_03s0038g02760.t01	      0
272-  4:	Pse11G41940.0	VIT_03s0038g02670.t01	 5e-111
272-  5:	Pse11G42020.0	VIT_03s0038g02620.t01	 2e-170
272-  6:	Pse11G42050.0	VIT_03s0038g02590.t01	      0
272-  7:	Pse11G42070.0	VIT_03s0038g02580.t01	  6e-62
272-  8:	Pse11G42090.0	VIT_03s0038g02570.t01	      0
272-  9:	Pse11G42160.0	VIT_03s0038g02520.t01	 4e-177
272- 10:	Pse11G42220.0	VIT_03s0038g02490.t01	  8e-57
272- 11:	Pse11G42260.0	VIT_03s0038g02470.t01	 6e-149
272- 12:	Pse11G42330.0	VIT_03s0038g02450.t01	  4e-63
272- 13:	Pse11G42360.0	VIT_03s0038g02440.t01	  8e-82
272- 14:	Pse11G42380.0	VIT_03s0038g02410.t01	  4e-22
272- 15:	Pse11G42390.0	VIT_03s0038g02400.t01	      0
272- 16:	Pse11G42400.0	VIT_03s0038g02380.t01	 2e-128
272- 17:	Pse11G42410.0	VIT_03s0038g02370.t01	 3e-112
272- 18:	Pse11G42420.0	VIT_03s0038g02360.t01	      0
272- 19:	Pse11G42430.0	VIT_03s0038g02340.t01	      0
272- 20:	Pse11G42480.0	VIT_03s0038g02330.t01	      0
272- 21:	Pse11G42550.0	VIT_03s0038g02310.t01	 1e-112
272- 22:	Pse11G42630.0	VIT_03s0038g02230.t01	      0
272- 23:	Pse11G42680.0	VIT_03s0038g02220.t01	  6e-80
272- 24:	Pse11G42790.0	VIT_03s0038g02200.t01	 4e-125
272- 25:	Pse11G42830.0	VIT_03s0038g02190.t01	      0
272- 26:	Pse11G42840.0	VIT_03s0038g02180.t01	      0
272- 27:	Pse11G42890.0	VIT_03s0038g02170.t01	 7e-135
272- 28:	Pse11G42900.0	VIT_03s0038g02160.t01	 4e-124
272- 29:	Pse11G42920.0	VIT_03s0038g02140.t01	      0
272- 30:	Pse11G42960.0	VIT_03s0038g02110.t01	  1e-39
272- 31:	Pse11G42970.0	VIT_03s0038g02100.t01	 2e-116
272- 32:	Pse11G42980.0	VIT_03s0038g02090.t01	      0
272- 33:	Pse11G43020.0	VIT_03s0038g02070.t01	      0
272- 34:	Pse11G43030.0	VIT_03s0038g02050.t01	  2e-74
272- 35:	Pse11G43110.0	VIT_03s0038g01950.t01	  5e-74
272- 36:	Pse11G43120.0	VIT_03s0038g01940.t01	      0
272- 37:	Pse11G43140.0	VIT_03s0038g01870.t01	  3e-33
272- 38:	Pse11G43230.0	VIT_03s0038g01820.t01	 4e-105
272- 39:	Pse11G43250.0	VIT_03s0038g01790.t01	  3e-98
272- 40:	Pse11G43260.0	VIT_03s0038g01780.t01	 2e-172
272- 41:	Pse11G43310.0	VIT_03s0038g01470.t01	 4e-179
272- 42:	Pse11G43340.0	VIT_03s0038g01460.t01	      0
272- 43:	Pse11G43370.0	VIT_03s0038g01440.t01	 4e-137
272- 44:	Pse11G43410.0	VIT_03s0038g01420.t01	 3e-101
272- 45:	Pse11G43500.0	VIT_03s0038g01370.t01	  3e-81
272- 46:	Pse11G43520.0	VIT_03s0038g01360.t01	  4e-75
272- 47:	Pse11G43580.0	VIT_03s0038g01310.t01	  5e-48
272- 48:	Pse11G43600.0	VIT_03s0038g01300.t01	  4e-34
272- 49:	Pse11G43670.0	VIT_03s0038g01160.t01	  1e-35
272- 50:	Pse11G43710.0	VIT_03s0038g00930.t01	  2e-59
272- 51:	Pse11G43760.0	VIT_03s0038g00890.t01	  2e-11
272- 52:	Pse11G43900.0	VIT_03s0038g00870.t01	      0
272- 53:	Pse11G43990.0	VIT_03s0038g00860.t01	      0
272- 54:	Pse11G44000.0	VIT_03s0038g00840.t01	  3e-94
272- 55:	Pse11G44120.0	VIT_03s0038g00820.t01	 1e-149
272- 56:	Pse11G44130.0	VIT_03s0038g00800.t01	      0
272- 57:	Pse11G44230.0	VIT_03s0038g00730.t01	  2e-32
272- 58:	Pse11G44290.0	VIT_03s0038g00690.t01	  5e-81
272- 59:	Pse11G44410.0	VIT_03s0038g00630.t01	      0
272- 60:	Pse11G44450.0	VIT_03s0038g00510.t01	  3e-86
272- 61:	Pse11G44460.0	VIT_03s0038g00500.t01	      0
272- 62:	Pse11G44490.0	VIT_03s0038g00490.t01	  2e-62
272- 63:	Pse11G44500.0	VIT_03s0038g00450.t01	      0
272- 64:	Pse11G44520.0	VIT_03s0038g00400.t01	  1e-58
272- 65:	Pse11G44590.0	VIT_03s0038g00340.t01	  1e-68
272- 66:	Pse11G44720.0	VIT_03s0038g00310.t01	  1e-44
272- 67:	Pse11G44810.0	VIT_03s0038g00220.t01	      0
272- 68:	Pse11G44840.0	VIT_03s0038g00170.t01	      0
272- 69:	Pse11G44910.0	VIT_03s0038g00160.t01	 6e-127
272- 70:	Pse11G44950.0	VIT_03s0038g00150.t01	      0
272- 71:	Pse11G44990.0	VIT_03s0038g00110.t01	      0
272- 72:	Pse11G45040.0	VIT_03s0038g00050.t01	      0
## Alignment 273: score=599.0 e_value=1.3e-28 N=13 P. setigerum_chr11&VV_3 minus
273-  0:	Pse11G36360.0	VIT_03s0063g00840.t01	      0
273-  1:	Pse11G36390.0	VIT_03s0063g00700.t01	 3e-116
273-  2:	Pse11G36430.0	VIT_03s0063g00680.t01	      0
273-  3:	Pse11G36470.0	VIT_03s0063g00670.t01	  2e-24
273-  4:	Pse11G36520.0	VIT_03s0063g00610.t01	      0
273-  5:	Pse11G36580.0	VIT_03s0063g00550.t01	  2e-68
273-  6:	Pse11G36590.0	VIT_03s0063g00520.t01	  5e-67
273-  7:	Pse11G36610.0	VIT_03s0063g00510.t01	      0
273-  8:	Pse11G36660.0	VIT_03s0063g00460.t01	  7e-51
273-  9:	Pse11G36670.0	VIT_03s0063g00400.t01	      0
273- 10:	Pse11G36690.0	VIT_03s0063g00390.t01	 1e-131
273- 11:	Pse11G36730.0	VIT_03s0063g00360.t01	      0
273- 12:	Pse11G36810.0	VIT_03s0063g00290.t01	      0
## Alignment 274: score=435.0 e_value=4.4e-20 N=10 P. setigerum_chr11&VV_3 minus
274-  0:	Pse11G47530.0	VIT_03s0088g01170.t01	 5e-170
274-  1:	Pse11G47570.0	VIT_03s0088g01140.t01	      0
274-  2:	Pse11G47630.0	VIT_03s0088g00990.t01	      0
274-  3:	Pse11G47650.0	VIT_03s0088g00960.t01	 2e-140
274-  4:	Pse11G47670.0	VIT_03s0088g00950.t01	 9e-125
274-  5:	Pse11G47740.0	VIT_03s0088g00900.t01	  9e-16
274-  6:	Pse11G47780.0	VIT_03s0088g00650.t01	 4e-177
274-  7:	Pse11G47920.0	VIT_03s0088g00620.t01	 1e-148
274-  8:	Pse11G47960.0	VIT_03s0088g00510.t01	  1e-54
274-  9:	Pse11G48050.0	VIT_03s0088g00410.t01	      0
## Alignment 275: score=377.0 e_value=3.9e-14 N=8 P. setigerum_chr11&VV_3 minus
275-  0:	Pse11G45750.0	VIT_03s0063g02660.t01	  9e-98
275-  1:	Pse11G45780.0	VIT_03s0063g02640.t01	      0
275-  2:	Pse11G45860.0	VIT_03s0063g02610.t01	  1e-45
275-  3:	Pse11G45880.0	VIT_03s0063g02600.t01	      0
275-  4:	Pse11G45920.0	VIT_03s0063g02590.t01	      0
275-  5:	Pse11G45940.0	VIT_03s0063g02550.t01	 8e-147
275-  6:	Pse11G46020.0	VIT_03s0063g02540.t01	  4e-24
275-  7:	Pse11G46030.0	VIT_03s0063g02530.t01	 3e-143
## Alignment 276: score=1133.0 e_value=5.8e-75 N=24 P. setigerum_chr11&VV_4 plus
276-  0:	Pse11G38660.0	VIT_04s0023g01000.t01	      0
276-  1:	Pse11G38680.0	VIT_04s0023g01020.t01	      0
276-  2:	Pse11G38690.0	VIT_04s0023g01030.t01	      0
276-  3:	Pse11G38700.0	VIT_04s0023g01060.t01	 1e-168
276-  4:	Pse11G38720.0	VIT_04s0023g01080.t01	      0
276-  5:	Pse11G38740.0	VIT_04s0023g01120.t01	      0
276-  6:	Pse11G38750.0	VIT_04s0023g01130.t01	  7e-48
276-  7:	Pse11G38790.0	VIT_04s0023g01150.t01	 1e-108
276-  8:	Pse11G38820.0	VIT_04s0023g01170.t01	 6e-108
276-  9:	Pse11G38860.0	VIT_04s0023g01210.t01	 2e-170
276- 10:	Pse11G38880.0	VIT_04s0023g01270.t01	      0
276- 11:	Pse11G38960.0	VIT_04s0023g01370.t01	  4e-76
276- 12:	Pse11G38970.0	VIT_04s0023g01400.t01	      0
276- 13:	Pse11G39030.0	VIT_04s0023g01430.t01	      0
276- 14:	Pse11G39060.0	VIT_04s0023g01440.t01	      0
276- 15:	Pse11G39160.0	VIT_04s0023g01470.t01	 2e-170
276- 16:	Pse11G39170.0	VIT_04s0023g01480.t01	      0
276- 17:	Pse11G39190.0	VIT_04s0023g01500.t01	      0
276- 18:	Pse11G39230.0	VIT_04s0023g01520.t01	  2e-67
276- 19:	Pse11G39240.0	VIT_04s0023g01530.t01	      0
276- 20:	Pse11G39250.0	VIT_04s0023g01550.t01	  3e-50
276- 21:	Pse11G39320.0	VIT_04s0023g01580.t01	 4e-166
276- 22:	Pse11G39390.0	VIT_04s0023g01630.t01	      0
276- 23:	Pse11G39410.0	VIT_04s0023g01670.t01	  3e-16
## Alignment 277: score=338.0 e_value=3.1e-14 N=8 P. setigerum_chr11&VV_4 plus
277-  0:	Pse11G05390.0	VIT_04s0008g00560.t01	      0
277-  1:	Pse11G05430.0	VIT_04s0008g00570.t01	  1e-53
277-  2:	Pse11G05520.0	VIT_04s0008g00610.t01	 5e-145
277-  3:	Pse11G05700.0	VIT_04s0008g00640.t01	      0
277-  4:	Pse11G05750.0	VIT_04s0008g00650.t01	      0
277-  5:	Pse11G05770.0	VIT_04s0008g00660.t01	      0
277-  6:	Pse11G05860.0	VIT_04s0008g00680.t01	  2e-80
277-  7:	Pse11G05980.0	VIT_04s0008g00900.t01	  6e-66
## Alignment 278: score=326.0 e_value=1.6e-12 N=7 P. setigerum_chr11&VV_4 plus
278-  0:	Pse11G33070.0	VIT_04s0210g00190.t01	 6e-162
278-  1:	Pse11G33110.0	VIT_04s0210g00210.t01	 1e-158
278-  2:	Pse11G33210.0	VIT_04s0044g00050.t01	 9e-135
278-  3:	Pse11G33240.0	VIT_04s0044g00060.t01	  5e-67
278-  4:	Pse11G33310.0	VIT_04s0044g00130.t01	      0
278-  5:	Pse11G33350.0	VIT_04s0044g00150.t01	  2e-93
278-  6:	Pse11G33360.0	VIT_04s0044g00170.t01	      0
## Alignment 279: score=320.0 e_value=4e-16 N=7 P. setigerum_chr11&VV_4 plus
279-  0:	Pse11G44440.0	VIT_04s0023g02520.t01	  8e-09
279-  1:	Pse11G44450.0	VIT_04s0023g02550.t01	  2e-43
279-  2:	Pse11G44700.0	VIT_04s0023g02750.t01	      0
279-  3:	Pse11G44720.0	VIT_04s0023g02780.t01	  2e-90
279-  4:	Pse11G44730.0	VIT_04s0023g02790.t01	      0
279-  5:	Pse11G44740.0	VIT_04s0023g02800.t01	  6e-55
279-  6:	Pse11G44770.0	VIT_04s0023g02810.t01	      0
## Alignment 280: score=267.0 e_value=8.4e-09 N=6 P. setigerum_chr11&VV_4 plus
280-  0:	Pse11G33860.0	VIT_04s0044g01710.t01	      0
280-  1:	Pse11G33930.0	VIT_04s0044g01720.t01	      0
280-  2:	Pse11G34020.0	VIT_04s0044g01740.t01	      0
280-  3:	Pse11G34040.0	VIT_04s0044g01750.t01	      0
280-  4:	Pse11G34070.0	VIT_04s0044g01850.t01	 1e-134
280-  5:	Pse11G34140.0	VIT_04s0044g01970.t01	      0
## Alignment 281: score=250.0 e_value=6e-08 N=6 P. setigerum_chr11&VV_4 plus
281-  0:	Pse11G04050.0	VIT_04s0008g00030.t01	  3e-62
281-  1:	Pse11G04120.0	VIT_04s0008g00170.t01	  6e-94
281-  2:	Pse11G04280.0	VIT_04s0008g00190.t01	      0
281-  3:	Pse11G04340.0	VIT_04s0008g00210.t01	  2e-70
281-  4:	Pse11G04470.0	VIT_04s0008g00220.t01	  2e-75
281-  5:	Pse11G04600.0	VIT_04s0008g00290.t01	      0
## Alignment 282: score=3167.0 e_value=1.6e-290 N=70 P. setigerum_chr11&VV_4 minus
282-  0:	Pse11G42320.0	VIT_04s0023g03900.t01	  2e-62
282-  1:	Pse11G42360.0	VIT_04s0023g03890.t01	  1e-73
282-  2:	Pse11G42400.0	VIT_04s0023g03860.t01	 2e-120
282-  3:	Pse11G42420.0	VIT_04s0023g03840.t01	  2e-23
282-  4:	Pse11G42430.0	VIT_04s0023g03830.t01	      0
282-  5:	Pse11G42450.0	VIT_04s0023g03820.t01	      0
282-  6:	Pse11G42490.0	VIT_04s0023g03760.t01	      0
282-  7:	Pse11G42550.0	VIT_04s0023g03710.t01	 3e-103
282-  8:	Pse11G42560.0	VIT_04s0023g03690.t01	 2e-157
282-  9:	Pse11G42570.0	VIT_04s0023g03680.t01	      0
282- 10:	Pse11G42690.0	VIT_04s0023g03620.t01	      0
282- 11:	Pse11G42710.0	VIT_04s0023g03590.t01	  6e-39
282- 12:	Pse11G42890.0	VIT_04s0023g03550.t01	 1e-131
282- 13:	Pse11G42900.0	VIT_04s0023g03540.t01	 6e-130
282- 14:	Pse11G42960.0	VIT_04s0023g03470.t01	  8e-44
282- 15:	Pse11G42990.0	VIT_04s0023g03440.t01	      0
282- 16:	Pse11G43250.0	VIT_04s0023g03430.t01	 6e-128
282- 17:	Pse11G43270.0	VIT_04s0023g03420.t01	      0
282- 18:	Pse11G43300.0	VIT_04s0023g03370.t01	      0
282- 19:	Pse11G43330.0	VIT_04s0023g03360.t01	  4e-89
282- 20:	Pse11G43390.0	VIT_04s0023g03350.t01	      0
282- 21:	Pse11G43420.0	VIT_04s0023g03330.t01	  2e-51
282- 22:	Pse11G43430.0	VIT_04s0023g03320.t01	      0
282- 23:	Pse11G43480.0	VIT_04s0023g03300.t01	 2e-166
282- 24:	Pse11G43530.0	VIT_04s0023g03260.t01	      0
282- 25:	Pse11G43750.0	VIT_04s0023g03200.t01	 4e-135
282- 26:	Pse11G43830.0	VIT_04s0023g03180.t01	  4e-57
282- 27:	Pse11G43860.0	VIT_04s0023g03170.t01	      0
282- 28:	Pse11G44120.0	VIT_04s0023g03100.t01	 8e-148
282- 29:	Pse11G44280.0	VIT_04s0023g03040.t01	  8e-73
282- 30:	Pse11G44290.0	VIT_04s0023g03030.t01	  2e-82
282- 31:	Pse11G44370.0	VIT_04s0023g03020.t01	      0
282- 32:	Pse11G44420.0	VIT_04s0023g02970.t01	      0
282- 33:	Pse11G44440.0	VIT_04s0023g02940.t01	      0
282- 34:	Pse11G44450.0	VIT_04s0023g02920.t01	  2e-96
282- 35:	Pse11G44460.0	VIT_04s0023g02900.t01	      0
282- 36:	Pse11G44490.0	VIT_04s0023g02880.t01	  5e-85
282- 37:	Pse11G44600.0	VIT_04s0023g02840.t01	      0
282- 38:	Pse11G44620.0	VIT_04s0023g02820.t01	  1e-83
282- 39:	Pse11G44770.0	VIT_04s0023g02810.t01	      0
282- 40:	Pse11G44920.0	VIT_04s0023g02720.t01	  5e-90
282- 41:	Pse11G44950.0	VIT_04s0023g02690.t01	      0
282- 42:	Pse11G44980.0	VIT_04s0023g02680.t01	 5e-150
282- 43:	Pse11G45000.0	VIT_04s0023g02650.t01	      0
282- 44:	Pse11G45010.0	VIT_04s0023g02640.t01	      0
282- 45:	Pse11G45030.0	VIT_04s0023g02620.t01	 4e-102
282- 46:	Pse11G45100.0	VIT_04s0023g02590.t01	  1e-48
282- 47:	Pse11G45120.0	VIT_04s0023g02570.t01	      0
282- 48:	Pse11G45140.0	VIT_04s0023g02510.t01	      0
282- 49:	Pse11G45190.0	VIT_04s0023g02440.t01	 5e-145
282- 50:	Pse11G45220.0	VIT_04s0023g02430.t01	  3e-42
282- 51:	Pse11G45230.0	VIT_04s0023g02420.t01	      0
282- 52:	Pse11G45270.0	VIT_04s0023g02410.t01	  4e-36
282- 53:	Pse11G45370.0	VIT_04s0023g02170.t01	 2e-162
282- 54:	Pse11G45390.0	VIT_04s0023g02160.t01	  2e-37
282- 55:	Pse11G45400.0	VIT_04s0023g02150.t01	  4e-84
282- 56:	Pse11G45530.0	VIT_04s0023g02060.t01	 2e-104
282- 57:	Pse11G45620.0	VIT_04s0023g02010.t01	      0
282- 58:	Pse11G45650.0	VIT_04s0023g01980.t01	 7e-122
282- 59:	Pse11G45700.0	VIT_04s0023g01950.t01	      0
282- 60:	Pse11G45710.0	VIT_04s0023g01940.t01	 2e-124
282- 61:	Pse11G45720.0	VIT_04s0023g01920.t01	      0
282- 62:	Pse11G45730.0	VIT_04s0023g01910.t01	  3e-33
282- 63:	Pse11G45740.0	VIT_04s0023g01890.t01	  1e-23
282- 64:	Pse11G45750.0	VIT_04s0023g01870.t01	 1e-126
282- 65:	Pse11G45760.0	VIT_04s0023g01860.t01	      0
282- 66:	Pse11G45810.0	VIT_04s0023g01830.t01	      0
282- 67:	Pse11G45910.0	VIT_04s0023g01770.t01	  5e-99
282- 68:	Pse11G45950.0	VIT_04s0023g01750.t01	      0
282- 69:	Pse11G46040.0	VIT_04s0023g01720.t01	 4e-162
## Alignment 283: score=1030.0 e_value=9.1e-70 N=23 P. setigerum_chr11&VV_4 minus
283-  0:	Pse11G02680.0	VIT_04s0008g03920.t01	      0
283-  1:	Pse11G02790.0	VIT_04s0008g03860.t01	 4e-105
283-  2:	Pse11G02820.0	VIT_04s0008g03850.t01	      0
283-  3:	Pse11G02920.0	VIT_04s0008g03810.t01	 5e-132
283-  4:	Pse11G02940.0	VIT_04s0008g03800.t01	 5e-160
283-  5:	Pse11G03010.0	VIT_04s0008g03770.t01	      0
283-  6:	Pse11G03040.0	VIT_04s0008g03730.t01	 1e-169
283-  7:	Pse11G03110.0	VIT_04s0008g03670.t01	 3e-146
283-  8:	Pse11G03290.0	VIT_04s0008g03610.t01	 2e-171
283-  9:	Pse11G03510.0	VIT_04s0008g03560.t01	      0
283- 10:	Pse11G03570.0	VIT_04s0008g03480.t01	      0
283- 11:	Pse11G03670.0	VIT_04s0008g03430.t01	      0
283- 12:	Pse11G03680.0	VIT_04s0008g03420.t01	  8e-14
283- 13:	Pse11G03690.0	VIT_04s0008g03410.t01	  2e-47
283- 14:	Pse11G03730.0	VIT_04s0008g03380.t01	      0
283- 15:	Pse11G03760.0	VIT_04s0008g03370.t01	 4e-151
283- 16:	Pse11G03770.0	VIT_04s0008g03350.t01	      0
283- 17:	Pse11G03810.0	VIT_04s0008g03330.t01	      0
283- 18:	Pse11G03830.0	VIT_04s0008g03320.t01	      0
283- 19:	Pse11G03900.0	VIT_04s0008g03290.t01	  2e-97
283- 20:	Pse11G03930.0	VIT_04s0008g03240.t01	      0
283- 21:	Pse11G03970.0	VIT_04s0008g03230.t01	  3e-71
283- 22:	Pse11G04040.0	VIT_04s0008g03200.t01	  1e-44
## Alignment 284: score=702.0 e_value=1.2e-39 N=16 P. setigerum_chr11&VV_4 minus
284-  0:	Pse11G08110.0	VIT_04s0008g01260.t01	 1e-151
284-  1:	Pse11G08190.0	VIT_04s0008g01250.t01	  4e-31
284-  2:	Pse11G08260.0	VIT_04s0008g01230.t01	  9e-58
284-  3:	Pse11G08480.0	VIT_04s0008g01180.t01	 5e-116
284-  4:	Pse11G08530.0	VIT_04s0008g01170.t01	      0
284-  5:	Pse11G08590.0	VIT_04s0008g01160.t01	 2e-141
284-  6:	Pse11G08700.0	VIT_04s0008g01140.t01	      0
284-  7:	Pse11G08730.0	VIT_04s0008g01130.t01	      0
284-  8:	Pse11G08980.0	VIT_04s0008g01090.t01	  3e-25
284-  9:	Pse11G09010.0	VIT_04s0008g01080.t01	      0
284- 10:	Pse11G09030.0	VIT_04s0008g01070.t01	      0
284- 11:	Pse11G09050.0	VIT_04s0008g01060.t01	      0
284- 12:	Pse11G09100.0	VIT_04s0008g01040.t01	 1e-112
284- 13:	Pse11G09200.0	VIT_04s0008g01030.t01	 5e-173
284- 14:	Pse11G09210.0	VIT_04s0008g01020.t01	  2e-16
284- 15:	Pse11G09230.0	VIT_04s0008g00990.t01	  3e-67
## Alignment 285: score=537.0 e_value=2.5e-30 N=13 P. setigerum_chr11&VV_4 minus
285-  0:	Pse11G14100.0	VIT_04s0008g02180.t01	  2e-24
285-  1:	Pse11G14250.0	VIT_04s0008g02150.t01	 2e-100
285-  2:	Pse11G14480.0	VIT_04s0008g02100.t01	      0
285-  3:	Pse11G14670.0	VIT_04s0008g02070.t01	      0
285-  4:	Pse11G14860.0	VIT_04s0008g02040.t01	      0
285-  5:	Pse11G14870.0	VIT_04s0008g02030.t01	 1e-117
285-  6:	Pse11G14890.0	VIT_04s0008g02010.t01	      0
285-  7:	Pse11G14900.0	VIT_04s0008g02000.t01	  3e-46
285-  8:	Pse11G14940.0	VIT_04s0008g01990.t01	      0
285-  9:	Pse11G15100.0	VIT_04s0008g01970.t01	      0
285- 10:	Pse11G15120.0	VIT_04s0008g01960.t01	      0
285- 11:	Pse11G15220.0	VIT_04s0008g01920.t01	  2e-29
285- 12:	Pse11G15350.0	VIT_04s0008g01890.t01	      0
## Alignment 286: score=287.0 e_value=1.2e-11 N=7 P. setigerum_chr11&VV_4 minus
286-  0:	Pse11G01640.0	VIT_04s0008g05740.t01	      0
286-  1:	Pse11G01700.0	VIT_04s0008g05590.t01	  3e-75
286-  2:	Pse11G01770.0	VIT_04s0008g05580.t01	  9e-31
286-  3:	Pse11G01940.0	VIT_04s0008g05500.t01	      0
286-  4:	Pse11G02060.0	VIT_04s0008g05300.t01	      0
286-  5:	Pse11G02110.0	VIT_04s0008g05250.t01	  2e-52
286-  6:	Pse11G02150.0	VIT_04s0008g05180.t01	  6e-86
## Alignment 287: score=612.0 e_value=9e-34 N=14 P. setigerum_chr11&VV_5 plus
287-  0:	Pse11G20900.0	VIT_05s0077g00870.t01	 4e-158
287-  1:	Pse11G20990.0	VIT_05s0077g00890.t01	 2e-172
287-  2:	Pse11G21170.0	VIT_05s0077g00980.t01	  7e-46
287-  3:	Pse11G21180.0	VIT_05s0077g01010.t01	      0
287-  4:	Pse11G21190.0	VIT_05s0077g01040.t01	 4e-118
287-  5:	Pse11G21230.0	VIT_05s0077g01060.t01	      0
287-  6:	Pse11G21290.0	VIT_05s0077g01080.t01	 1e-148
287-  7:	Pse11G21340.0	VIT_05s0077g01100.t01	 1e-148
287-  8:	Pse11G21480.0	VIT_05s0077g01200.t01	      0
287-  9:	Pse11G21510.0	VIT_05s0077g01210.t01	      0
287- 10:	Pse11G21520.0	VIT_05s0077g01230.t01	 1e-136
287- 11:	Pse11G21700.0	VIT_05s0077g01430.t01	      0
287- 12:	Pse11G21720.0	VIT_05s0077g01450.t01	  2e-42
287- 13:	Pse11G21840.0	VIT_05s0077g01510.t01	  3e-96
## Alignment 288: score=318.0 e_value=3.4e-14 N=7 P. setigerum_chr11&VV_5 plus
288-  0:	Pse11G20010.0	VIT_05s0020g00790.t01	      0
288-  1:	Pse11G20060.0	VIT_05s0020g00830.t01	      0
288-  2:	Pse11G20070.0	VIT_05s0020g00850.t01	      0
288-  3:	Pse11G20190.0	VIT_05s0020g00890.t01	      0
288-  4:	Pse11G20350.0	VIT_05s0020g00960.t01	  9e-11
288-  5:	Pse11G20360.0	VIT_05s0020g00970.t01	  4e-76
288-  6:	Pse11G20380.0	VIT_05s0020g00980.t01	  6e-14
## Alignment 289: score=548.0 e_value=8.8e-27 N=12 P. setigerum_chr11&VV_7 plus
289-  0:	Pse11G54350.0	VIT_07s0191g00030.t01	 8e-141
289-  1:	Pse11G54410.0	VIT_07s0191g00040.t01	      0
289-  2:	Pse11G54430.0	VIT_07s0191g00050.t01	 4e-169
289-  3:	Pse11G54460.0	VIT_07s0191g00070.t01	      0
289-  4:	Pse11G54480.0	VIT_07s0191g00090.t01	 9e-164
289-  5:	Pse11G54530.0	VIT_07s0191g00100.t01	  1e-54
289-  6:	Pse11G54610.0	VIT_07s0191g00140.t01	      0
289-  7:	Pse11G54650.0	VIT_07s0191g00180.t01	 1e-102
289-  8:	Pse11G54740.0	VIT_07s0191g00220.t01	  3e-21
289-  9:	Pse11G54760.0	VIT_07s0191g00230.t01	  3e-76
289- 10:	Pse11G54780.0	VIT_07s0191g00250.t01	      0
289- 11:	Pse11G54980.0	VIT_07s0191g00260.t01	 3e-121
## Alignment 290: score=499.0 e_value=3.4e-27 N=11 P. setigerum_chr11&VV_7 plus
290-  0:	Pse11G35990.0	VIT_07s0031g00230.t01	      0
290-  1:	Pse11G36000.0	VIT_07s0031g00250.t01	      0
290-  2:	Pse11G36010.0	VIT_07s0031g00260.t01	      0
290-  3:	Pse11G36100.0	VIT_07s0031g00350.t01	 1e-164
290-  4:	Pse11G36150.0	VIT_07s0031g00460.t01	      0
290-  5:	Pse11G36160.0	VIT_07s0031g00470.t01	      0
290-  6:	Pse11G36170.0	VIT_07s0031g00480.t01	      0
290-  7:	Pse11G36180.0	VIT_07s0031g00490.t01	      0
290-  8:	Pse11G36220.0	VIT_07s0031g00530.t01	 2e-106
290-  9:	Pse11G36310.0	VIT_07s0031g00560.t01	      0
290- 10:	Pse11G36500.0	VIT_07s0031g00790.t01	      0
## Alignment 291: score=356.0 e_value=2e-14 N=8 P. setigerum_chr11&VV_7 plus
291-  0:	Pse11G49330.0	VIT_07s0031g01880.t01	 5e-142
291-  1:	Pse11G49360.0	VIT_07s0031g01960.t01	      0
291-  2:	Pse11G49420.0	VIT_07s0031g01980.t01	  1e-33
291-  3:	Pse11G49430.0	VIT_07s0031g01990.t01	      0
291-  4:	Pse11G49450.0	VIT_07s0031g02010.t01	 1e-153
291-  5:	Pse11G49520.0	VIT_07s0031g02030.t01	      0
291-  6:	Pse11G49530.0	VIT_07s0031g02040.t01	  3e-85
291-  7:	Pse11G49790.0	VIT_07s0031g02060.t01	      0
## Alignment 292: score=298.0 e_value=3.8e-13 N=7 P. setigerum_chr11&VV_7 plus
292-  0:	Pse11G51650.0	VIT_07s0031g00940.t01	      0
292-  1:	Pse11G51740.0	VIT_07s0031g01150.t01	  4e-97
292-  2:	Pse11G51810.0	VIT_07s0031g01200.t01	 2e-128
292-  3:	Pse11G51850.0	VIT_07s0031g01240.t01	      0
292-  4:	Pse11G51860.0	VIT_07s0031g01250.t01	 4e-144
292-  5:	Pse11G52100.0	VIT_07s0031g01290.t01	  1e-74
292-  6:	Pse11G52130.0	VIT_07s0031g01320.t01	      0
## Alignment 293: score=276.0 e_value=1.8e-08 N=6 P. setigerum_chr11&VV_7 plus
293-  0:	Pse11G33380.0	VIT_07s0031g02130.t01	      0
293-  1:	Pse11G33460.0	VIT_07s0031g02160.t01	 2e-159
293-  2:	Pse11G33500.0	VIT_07s0031g02190.t01	      0
293-  3:	Pse11G33570.0	VIT_07s0031g02240.t01	      0
293-  4:	Pse11G33590.0	VIT_07s0031g02250.t01	  2e-61
293-  5:	Pse11G33670.0	VIT_07s0031g02310.t01	      0
## Alignment 294: score=844.0 e_value=7.8e-52 N=18 P. setigerum_chr11&VV_7 minus
294-  0:	Pse11G21150.0	VIT_07s0005g01660.t01	      0
294-  1:	Pse11G21160.0	VIT_07s0005g01650.t01	      0
294-  2:	Pse11G21210.0	VIT_07s0005g01610.t01	 3e-114
294-  3:	Pse11G21220.0	VIT_07s0005g01600.t01	      0
294-  4:	Pse11G21240.0	VIT_07s0005g01590.t01	      0
294-  5:	Pse11G21290.0	VIT_07s0005g01560.t01	      0
294-  6:	Pse11G21310.0	VIT_07s0005g01530.t01	 2e-154
294-  7:	Pse11G21320.0	VIT_07s0005g01520.t01	  7e-81
294-  8:	Pse11G21350.0	VIT_07s0005g01500.t01	 2e-164
294-  9:	Pse11G21370.0	VIT_07s0005g01480.t01	      0
294- 10:	Pse11G21490.0	VIT_07s0005g01390.t01	      0
294- 11:	Pse11G21500.0	VIT_07s0005g01360.t01	  3e-70
294- 12:	Pse11G21520.0	VIT_07s0005g01330.t01	 2e-137
294- 13:	Pse11G21540.0	VIT_07s0005g01290.t01	      0
294- 14:	Pse11G21550.0	VIT_07s0005g01280.t01	 4e-148
294- 15:	Pse11G21560.0	VIT_07s0005g01240.t01	      0
294- 16:	Pse11G21640.0	VIT_07s0005g01030.t01	      0
294- 17:	Pse11G21660.0	VIT_07s0005g01000.t01	 7e-166
## Alignment 295: score=585.0 e_value=1.9e-32 N=13 P. setigerum_chr11&VV_7 minus
295-  0:	Pse11G39440.0	VIT_07s0129g01030.t01	 2e-174
295-  1:	Pse11G39470.0	VIT_07s0129g01010.t01	  1e-07
295-  2:	Pse11G39660.0	VIT_07s0129g00850.t01	 1e-118
295-  3:	Pse11G39760.0	VIT_07s0129g00700.t01	  1e-89
295-  4:	Pse11G39770.0	VIT_07s0129g00620.t01	      0
295-  5:	Pse11G39790.0	VIT_07s0129g00610.t01	      0
295-  6:	Pse11G39810.0	VIT_07s0129g00600.t01	 3e-134
295-  7:	Pse11G39830.0	VIT_07s0129g00580.t01	  2e-30
295-  8:	Pse11G39850.0	VIT_07s0129g00570.t01	      0
295-  9:	Pse11G39920.0	VIT_07s0129g00540.t01	      0
295- 10:	Pse11G40060.0	VIT_07s0129g00530.t01	 2e-163
295- 11:	Pse11G40070.0	VIT_07s0129g00520.t01	      0
295- 12:	Pse11G40120.0	VIT_07s0129g00490.t01	      0
## Alignment 296: score=584.0 e_value=4.3e-34 N=13 P. setigerum_chr11&VV_7 minus
296-  0:	Pse11G46060.0	VIT_07s0129g00480.t01	      0
296-  1:	Pse11G46070.0	VIT_07s0129g00470.t01	 5e-148
296-  2:	Pse11G46080.0	VIT_07s0129g00460.t01	 5e-128
296-  3:	Pse11G46120.0	VIT_07s0129g00440.t01	      0
296-  4:	Pse11G46200.0	VIT_07s0129g00420.t01	  2e-40
296-  5:	Pse11G46250.0	VIT_07s0129g00410.t01	      0
296-  6:	Pse11G46280.0	VIT_07s0129g00380.t01	      0
296-  7:	Pse11G46290.0	VIT_07s0129g00370.t01	  2e-44
296-  8:	Pse11G46510.0	VIT_07s0129g00290.t01	      0
296-  9:	Pse11G46600.0	VIT_07s0129g00200.t01	  1e-70
296- 10:	Pse11G46620.0	VIT_07s0129g00180.t01	      0
296- 11:	Pse11G46710.0	VIT_07s0129g00100.t01	  4e-50
296- 12:	Pse11G46840.0	VIT_07s0129g00030.t01	      0
## Alignment 297: score=559.0 e_value=3.4e-25 N=12 P. setigerum_chr11&VV_7 minus
297-  0:	Pse11G36360.0	VIT_07s0031g00880.t01	 3e-167
297-  1:	Pse11G36380.0	VIT_07s0031g00850.t01	      0
297-  2:	Pse11G36460.0	VIT_07s0031g00830.t01	 4e-175
297-  3:	Pse11G36470.0	VIT_07s0031g00800.t01	  5e-30
297-  4:	Pse11G36550.0	VIT_07s0031g00770.t01	  2e-29
297-  5:	Pse11G36630.0	VIT_07s0031g00750.t01	      0
297-  6:	Pse11G36660.0	VIT_07s0031g00710.t01	  1e-36
297-  7:	Pse11G36700.0	VIT_07s0031g00700.t01	  8e-85
297-  8:	Pse11G36720.0	VIT_07s0031g00690.t01	      0
297-  9:	Pse11G36760.0	VIT_07s0031g00650.t01	  3e-77
297- 10:	Pse11G36770.0	VIT_07s0031g00630.t01	      0
297- 11:	Pse11G36830.0	VIT_07s0031g00600.t01	      0
## Alignment 298: score=511.0 e_value=4.2e-22 N=11 P. setigerum_chr11&VV_7 minus
298-  0:	Pse11G40260.0	VIT_07s0031g00210.t01	      0
298-  1:	Pse11G40280.0	VIT_07s0031g00190.t01	  2e-49
298-  2:	Pse11G40320.0	VIT_07s0031g00180.t01	 9e-116
298-  3:	Pse11G40400.0	VIT_07s0031g00160.t01	 6e-108
298-  4:	Pse11G40410.0	VIT_07s0031g00130.t01	      0
298-  5:	Pse11G40500.0	VIT_07s0031g00110.t01	 2e-137
298-  6:	Pse11G40510.0	VIT_07s0031g00060.t01	      0
298-  7:	Pse11G40530.0	VIT_07s0031g00040.t01	      0
298-  8:	Pse11G40570.0	VIT_07s0129g01110.t01	      0
298-  9:	Pse11G40590.0	VIT_07s0129g01100.t01	 2e-124
298- 10:	Pse11G40680.0	VIT_07s0129g01080.t01	 1e-177
## Alignment 299: score=445.0 e_value=1.3e-21 N=10 P. setigerum_chr11&VV_7 minus
299-  0:	Pse11G20020.0	VIT_07s0005g02740.t01	      0
299-  1:	Pse11G20190.0	VIT_07s0005g02660.t01	      0
299-  2:	Pse11G20230.0	VIT_07s0005g02640.t01	      0
299-  3:	Pse11G20240.0	VIT_07s0005g02620.t01	      0
299-  4:	Pse11G20280.0	VIT_07s0005g02600.t01	  1e-70
299-  5:	Pse11G20290.0	VIT_07s0005g02580.t01	 1e-179
299-  6:	Pse11G20430.0	VIT_07s0005g02510.t01	  4e-45
299-  7:	Pse11G20440.0	VIT_07s0005g02480.t01	 3e-144
299-  8:	Pse11G20600.0	VIT_07s0005g02450.t01	  5e-48
299-  9:	Pse11G20620.0	VIT_07s0005g02430.t01	      0
## Alignment 300: score=402.0 e_value=3.2e-20 N=10 P. setigerum_chr11&VV_7 minus
300-  0:	Pse11G51050.0	VIT_07s0031g01840.t01	  2e-69
300-  1:	Pse11G51120.0	VIT_07s0031g01580.t01	 1e-156
300-  2:	Pse11G51160.0	VIT_07s0031g01570.t01	      0
300-  3:	Pse11G51170.0	VIT_07s0031g01560.t01	 4e-174
300-  4:	Pse11G51310.0	VIT_07s0031g01490.t01	      0
300-  5:	Pse11G51370.0	VIT_07s0031g01470.t01	      0
300-  6:	Pse11G51530.0	VIT_07s0031g01420.t01	      0
300-  7:	Pse11G51590.0	VIT_07s0031g01270.t01	  7e-16
300-  8:	Pse11G51740.0	VIT_07s0031g01150.t01	  4e-97
300-  9:	Pse11G51760.0	VIT_07s0031g01010.t01	      0
## Alignment 301: score=659.0 e_value=1.4e-35 N=15 P. setigerum_chr11&VV_9 plus
301-  0:	Pse11G07700.0	VIT_09s0002g02070.t01	 8e-122
301-  1:	Pse11G07750.0	VIT_09s0002g02080.t01	      0
301-  2:	Pse11G07780.0	VIT_09s0002g02110.t01	  5e-79
301-  3:	Pse11G07910.0	VIT_09s0002g02130.t01	  1e-86
301-  4:	Pse11G07920.0	VIT_09s0002g02140.t01	      0
301-  5:	Pse11G07970.0	VIT_09s0002g02150.t01	      0
301-  6:	Pse11G08010.0	VIT_09s0002g02200.t01	      0
301-  7:	Pse11G08140.0	VIT_09s0002g02210.t01	      0
301-  8:	Pse11G08260.0	VIT_09s0002g02230.t01	  1e-69
301-  9:	Pse11G08420.0	VIT_09s0002g02280.t01	  1e-16
301- 10:	Pse11G08510.0	VIT_09s0002g02290.t01	 2e-100
301- 11:	Pse11G08590.0	VIT_09s0002g02300.t01	 1e-128
301- 12:	Pse11G08620.0	VIT_09s0002g02310.t01	 9e-177
301- 13:	Pse11G08700.0	VIT_09s0002g02320.t01	      0
301- 14:	Pse11G08740.0	VIT_09s0002g02330.t01	 5e-154
## Alignment 302: score=448.0 e_value=7.5e-22 N=10 P. setigerum_chr11&VV_9 plus
302-  0:	Pse11G14360.0	VIT_09s0002g00980.t01	 6e-168
302-  1:	Pse11G14470.0	VIT_09s0002g00990.t01	      0
302-  2:	Pse11G14490.0	VIT_09s0002g01000.t01	  1e-40
302-  3:	Pse11G14630.0	VIT_09s0002g01080.t01	      0
302-  4:	Pse11G14640.0	VIT_09s0002g01090.t01	      0
302-  5:	Pse11G14670.0	VIT_09s0002g01110.t01	 4e-168
302-  6:	Pse11G14710.0	VIT_09s0002g01150.t01	      0
302-  7:	Pse11G14720.0	VIT_09s0002g01160.t01	  3e-85
302-  8:	Pse11G14830.0	VIT_09s0002g01170.t01	  1e-96
302-  9:	Pse11G14970.0	VIT_09s0002g01180.t01	 2e-140
## Alignment 303: score=319.0 e_value=6.1e-11 N=7 P. setigerum_chr11&VV_9 plus
303-  0:	Pse11G08860.0	VIT_09s0002g01660.t01	  2e-37
303-  1:	Pse11G08940.0	VIT_09s0002g01670.t01	  2e-81
303-  2:	Pse11G09030.0	VIT_09s0002g01680.t01	      0
303-  3:	Pse11G09040.0	VIT_09s0002g01690.t01	  1e-20
303-  4:	Pse11G09150.0	VIT_09s0002g01730.t01	      0
303-  5:	Pse11G09210.0	VIT_09s0002g01750.t01	  4e-30
303-  6:	Pse11G09230.0	VIT_09s0002g01760.t01	      0
## Alignment 304: score=317.0 e_value=1.4e-12 N=7 P. setigerum_chr11&VV_9 plus
304-  0:	Pse11G13660.0	VIT_09s0002g00870.t01	  4e-95
304-  1:	Pse11G13680.0	VIT_09s0002g00880.t01	      0
304-  2:	Pse11G13770.0	VIT_09s0002g00890.t01	  1e-26
304-  3:	Pse11G13960.0	VIT_09s0002g00910.t01	      0
304-  4:	Pse11G14020.0	VIT_09s0002g00920.t01	      0
304-  5:	Pse11G14030.0	VIT_09s0002g00930.t01	  1e-77
304-  6:	Pse11G14050.0	VIT_09s0002g00940.t01	  2e-80
## Alignment 305: score=313.0 e_value=9.1e-12 N=7 P. setigerum_chr11&VV_9 plus
305-  0:	Pse11G12890.0	VIT_09s0002g00670.t01	  1e-26
305-  1:	Pse11G12930.0	VIT_09s0002g00690.t01	  9e-70
305-  2:	Pse11G13010.0	VIT_09s0002g00700.t01	  1e-25
305-  3:	Pse11G13120.0	VIT_09s0002g00740.t01	      0
305-  4:	Pse11G13130.0	VIT_09s0002g00760.t01	      0
305-  5:	Pse11G13300.0	VIT_09s0002g00830.t01	      0
305-  6:	Pse11G13310.0	VIT_09s0002g00840.t01	      0
## Alignment 306: score=276.0 e_value=3.9e-09 N=6 P. setigerum_chr11&VV_9 plus
306-  0:	Pse11G02830.0	VIT_09s0002g04250.t01	      0
306-  1:	Pse11G02940.0	VIT_09s0002g04280.t01	  1e-51
306-  2:	Pse11G02950.0	VIT_09s0002g04290.t01	 4e-151
306-  3:	Pse11G03030.0	VIT_09s0002g04340.t01	      0
306-  4:	Pse11G03090.0	VIT_09s0002g04360.t01	  2e-50
306-  5:	Pse11G03120.0	VIT_09s0002g04380.t01	      0
## Alignment 307: score=1308.0 e_value=1.4e-105 N=31 P. setigerum_chr11&VV_9 minus
307-  0:	Pse11G03540.0	VIT_09s0002g04010.t01	  3e-62
307-  1:	Pse11G03630.0	VIT_09s0002g04000.t01	      0
307-  2:	Pse11G03640.0	VIT_09s0002g03990.t01	      0
307-  3:	Pse11G03700.0	VIT_09s0002g03950.t01	      0
307-  4:	Pse11G03820.0	VIT_09s0002g03890.t01	  2e-47
307-  5:	Pse11G03910.0	VIT_09s0002g03750.t01	 5e-113
307-  6:	Pse11G03970.0	VIT_09s0002g03710.t01	  4e-90
307-  7:	Pse11G04060.0	VIT_09s0002g03700.t01	  2e-06
307-  8:	Pse11G04120.0	VIT_09s0002g03660.t01	  9e-82
307-  9:	Pse11G04160.0	VIT_09s0002g03650.t01	  1e-99
307- 10:	Pse11G04220.0	VIT_09s0002g03620.t01	      0
307- 11:	Pse11G04330.0	VIT_09s0002g03530.t01	  6e-83
307- 12:	Pse11G04340.0	VIT_09s0002g03520.t01	  2e-77
307- 13:	Pse11G04410.0	VIT_09s0002g03470.t01	 1e-117
307- 14:	Pse11G04420.0	VIT_09s0002g03450.t01	 3e-162
307- 15:	Pse11G04450.0	VIT_09s0002g03440.t01	      0
307- 16:	Pse11G04460.0	VIT_09s0002g03420.t01	  8e-46
307- 17:	Pse11G04470.0	VIT_09s0002g03410.t01	  7e-86
307- 18:	Pse11G04610.0	VIT_09s0002g03390.t01	      0
307- 19:	Pse11G04790.0	VIT_09s0002g03380.t01	      0
307- 20:	Pse11G04830.0	VIT_09s0002g03360.t01	 5e-162
307- 21:	Pse11G05040.0	VIT_09s0002g03250.t01	  2e-76
307- 22:	Pse11G05230.0	VIT_09s0002g03220.t01	 2e-111
307- 23:	Pse11G05290.0	VIT_09s0002g03200.t01	      0
307- 24:	Pse11G05460.0	VIT_09s0002g03170.t01	 2e-179
307- 25:	Pse11G05470.0	VIT_09s0002g03050.t01	  2e-39
307- 26:	Pse11G05490.0	VIT_09s0002g02940.t01	 6e-178
307- 27:	Pse11G05510.0	VIT_09s0002g02930.t01	 1e-126
307- 28:	Pse11G05750.0	VIT_09s0002g02690.t01	 4e-180
307- 29:	Pse11G05770.0	VIT_09s0002g02680.t01	 2e-133
307- 30:	Pse11G05940.0	VIT_09s0002g02410.t01	 2e-114
## Alignment 308: score=893.0 e_value=2.1e-55 N=20 P. setigerum_chr11&VV_9 minus
308-  0:	Pse11G15470.0	VIT_09s0002g00650.t01	  7e-29
308-  1:	Pse11G15650.0	VIT_09s0002g00470.t01	 2e-136
308-  2:	Pse11G15660.0	VIT_09s0002g00450.t01	      0
308-  3:	Pse11G15710.0	VIT_09s0002g00430.t01	      0
308-  4:	Pse11G15780.0	VIT_09s0002g00420.t01	  2e-21
308-  5:	Pse11G15810.0	VIT_09s0002g00410.t01	  1e-17
308-  6:	Pse11G15830.0	VIT_09s0002g00390.t01	      0
308-  7:	Pse11G16070.0	VIT_09s0002g00370.t01	  6e-25
308-  8:	Pse11G16080.0	VIT_09s0002g00360.t01	 6e-159
308-  9:	Pse11G16220.0	VIT_09s0002g00350.t01	 3e-167
308- 10:	Pse11G16270.0	VIT_09s0002g00330.t01	      0
308- 11:	Pse11G16400.0	VIT_09s0002g00320.t01	      0
308- 12:	Pse11G16430.0	VIT_09s0002g00280.t01	 2e-127
308- 13:	Pse11G16470.0	VIT_09s0002g00220.t01	  4e-82
308- 14:	Pse11G16520.0	VIT_09s0002g00210.t01	 1e-168
308- 15:	Pse11G16540.0	VIT_09s0002g00180.t01	 1e-108
308- 16:	Pse11G16570.0	VIT_09s0002g00170.t01	      0
308- 17:	Pse11G16610.0	VIT_09s0002g00150.t01	      0
308- 18:	Pse11G16680.0	VIT_09s0002g00140.t01	      0
308- 19:	Pse11G16730.0	VIT_09s0002g00130.t01	      0
## Alignment 309: score=593.0 e_value=8.1e-40 N=14 P. setigerum_chr11&VV_9 minus
309-  0:	Pse11G01520.0	VIT_09s0002g07300.t01	      0
309-  1:	Pse11G01770.0	VIT_09s0002g07090.t01	  2e-32
309-  2:	Pse11G01800.0	VIT_09s0002g07020.t01	      0
309-  3:	Pse11G01880.0	VIT_09s0002g06980.t01	 1e-137
309-  4:	Pse11G01890.0	VIT_09s0002g06970.t01	 5e-171
309-  5:	Pse11G01900.0	VIT_09s0002g06960.t01	  2e-79
309-  6:	Pse11G01920.0	VIT_09s0002g06880.t01	 6e-179
309-  7:	Pse11G01940.0	VIT_09s0002g06830.t01	      0
309-  8:	Pse11G01950.0	VIT_09s0002g06800.t01	  2e-17
309-  9:	Pse11G02110.0	VIT_09s0002g06520.t01	  1e-49
309- 10:	Pse11G02130.0	VIT_09s0002g06460.t01	  4e-71
309- 11:	Pse11G02140.0	VIT_09s0002g06380.t01	 5e-174
309- 12:	Pse11G02150.0	VIT_09s0002g06290.t01	  7e-65
309- 13:	Pse11G02180.0	VIT_09s0002g06070.t01	  2e-32
## Alignment 310: score=370.0 e_value=1.6e-15 N=8 P. setigerum_chr12&VV_1 plus
310-  0:	Pse12G07520.0	VIT_01s0011g01180.t01	      0
310-  1:	Pse12G07560.0	VIT_01s0011g01220.t01	 1e-150
310-  2:	Pse12G07570.0	VIT_01s0011g01270.t01	  2e-54
310-  3:	Pse12G07590.0	VIT_01s0011g01290.t01	      0
310-  4:	Pse12G07620.0	VIT_01s0011g01300.t01	      0
310-  5:	Pse12G07740.0	VIT_01s0011g01420.t01	      0
310-  6:	Pse12G07820.0	VIT_01s0011g01490.t01	      0
310-  7:	Pse12G07830.0	VIT_01s0011g01520.t01	 9e-153
## Alignment 311: score=301.0 e_value=4.4e-16 N=8 P. setigerum_chr12&VV_1 plus
311-  0:	Pse12G03510.0	VIT_01s0011g01600.t01	      0
311-  1:	Pse12G03690.0	VIT_01s0011g01610.t01	  3e-81
311-  2:	Pse12G03790.0	VIT_01s0011g01620.t01	  1e-53
311-  3:	Pse12G03940.0	VIT_01s0011g01680.t01	      0
311-  4:	Pse12G04120.0	VIT_01s0011g01710.t01	      0
311-  5:	Pse12G04290.0	VIT_01s0011g01830.t01	      0
311-  6:	Pse12G04550.0	VIT_01s0011g01850.t01	  3e-39
311-  7:	Pse12G04560.0	VIT_01s0011g01870.t01	      0
## Alignment 312: score=642.0 e_value=2.3e-35 N=14 P. setigerum_chr12&VV_10 plus
312-  0:	Pse12G12920.0	VIT_10s0116g00120.t01	  3e-26
312-  1:	Pse12G13130.0	VIT_10s0116g00280.t01	 2e-130
312-  2:	Pse12G13160.0	VIT_10s0116g00300.t01	  4e-85
312-  3:	Pse12G13230.0	VIT_10s0116g00390.t01	      0
312-  4:	Pse12G13280.0	VIT_10s0116g00470.t01	  4e-29
312-  5:	Pse12G13320.0	VIT_10s0116g00500.t01	  5e-28
312-  6:	Pse12G13330.0	VIT_10s0116g00530.t01	      0
312-  7:	Pse12G13360.0	VIT_10s0116g00550.t01	 2e-165
312-  8:	Pse12G13420.0	VIT_10s0116g00680.t01	      0
312-  9:	Pse12G13490.0	VIT_10s0116g00770.t01	  5e-46
312- 10:	Pse12G13500.0	VIT_10s0116g00790.t01	      0
312- 11:	Pse12G13520.0	VIT_10s0116g00800.t01	      0
312- 12:	Pse12G13560.0	VIT_10s0116g00840.t01	  2e-21
312- 13:	Pse12G13600.0	VIT_10s0116g00850.t01	      0
## Alignment 313: score=448.0 e_value=1.1e-20 N=10 P. setigerum_chr12&VV_10 plus
313-  0:	Pse12G05050.0	VIT_10s0003g02200.t01	 6e-127
313-  1:	Pse12G05120.0	VIT_10s0003g02470.t01	  4e-91
313-  2:	Pse12G05150.0	VIT_10s0003g02540.t01	      0
313-  3:	Pse12G05160.0	VIT_10s0003g02610.t01	  8e-10
313-  4:	Pse12G05180.0	VIT_10s0003g02670.t01	      0
313-  5:	Pse12G05220.0	VIT_10s0003g02700.t01	      0
313-  6:	Pse12G05230.0	VIT_10s0003g02720.t01	  2e-53
313-  7:	Pse12G05260.0	VIT_10s0003g02730.t01	  8e-72
313-  8:	Pse12G05270.0	VIT_10s0003g02740.t01	      0
313-  9:	Pse12G05320.0	VIT_10s0003g02820.t01	  2e-88
## Alignment 314: score=326.0 e_value=4.7e-12 N=7 P. setigerum_chr12&VV_10 plus
314-  0:	Pse12G19010.0	VIT_10s0003g02040.t01	 6e-132
314-  1:	Pse12G19020.0	VIT_10s0003g02060.t01	      0
314-  2:	Pse12G19040.0	VIT_10s0003g02150.t01	      0
314-  3:	Pse12G19050.0	VIT_10s0003g02170.t01	      0
314-  4:	Pse12G19160.0	VIT_10s0003g02190.t01	 5e-112
314-  5:	Pse12G19200.0	VIT_10s0003g02240.t01	  1e-99
314-  6:	Pse12G19220.0	VIT_10s0003g02250.t01	 5e-115
## Alignment 315: score=294.0 e_value=2.8e-08 N=6 P. setigerum_chr12&VV_10 plus
315-  0:	Pse12G13880.0	VIT_10s0116g01770.t01	      0
315-  1:	Pse12G13890.0	VIT_10s0116g01780.t01	      0
315-  2:	Pse12G13940.0	VIT_10s0116g01810.t01	  1e-47
315-  3:	Pse12G13950.0	VIT_10s0116g01830.t01	      0
315-  4:	Pse12G13960.0	VIT_10s0116g01840.t01	  9e-20
315-  5:	Pse12G13970.0	VIT_10s0116g01860.t01	      0
## Alignment 316: score=1634.0 e_value=1.8e-123 N=35 P. setigerum_chr12&VV_10 minus
316-  0:	Pse12G09430.0	VIT_10s0003g01160.t01	  4e-46
316-  1:	Pse12G09470.0	VIT_10s0003g01150.t01	      0
316-  2:	Pse12G09490.0	VIT_10s0003g01130.t01	 5e-173
316-  3:	Pse12G09530.0	VIT_10s0003g01080.t01	  9e-34
316-  4:	Pse12G09550.0	VIT_10s0003g01070.t01	 1e-163
316-  5:	Pse12G09620.0	VIT_10s0003g00990.t01	      0
316-  6:	Pse12G09630.0	VIT_10s0003g00980.t01	  6e-37
316-  7:	Pse12G09670.0	VIT_10s0003g00960.t01	 3e-122
316-  8:	Pse12G09710.0	VIT_10s0003g00870.t01	  1e-43
316-  9:	Pse12G09720.0	VIT_10s0003g00850.t01	  8e-46
316- 10:	Pse12G09770.0	VIT_10s0003g00820.t01	  8e-28
316- 11:	Pse12G09790.0	VIT_10s0003g00670.t01	      0
316- 12:	Pse12G09820.0	VIT_10s0003g00660.t01	 6e-118
316- 13:	Pse12G09830.0	VIT_10s0003g00590.t01	  3e-78
316- 14:	Pse12G09840.0	VIT_10s0003g00580.t01	  6e-53
316- 15:	Pse12G09860.0	VIT_10s0003g00570.t01	  2e-98
316- 16:	Pse12G09880.0	VIT_10s0003g00560.t01	 5e-114
316- 17:	Pse12G09890.0	VIT_10s0003g00550.t01	 1e-155
316- 18:	Pse12G09920.0	VIT_10s0003g00530.t01	  3e-72
316- 19:	Pse12G09960.0	VIT_10s0003g00510.t01	  2e-51
316- 20:	Pse12G09970.0	VIT_10s0003g00500.t01	      0
316- 21:	Pse12G09980.0	VIT_10s0003g00490.t01	  6e-80
316- 22:	Pse12G10010.0	VIT_10s0003g00440.t01	 9e-127
316- 23:	Pse12G10090.0	VIT_10s0003g00410.t01	      0
316- 24:	Pse12G10130.0	VIT_10s0003g00390.t01	  2e-43
316- 25:	Pse12G10160.0	VIT_10s0003g00380.t01	  3e-50
316- 26:	Pse12G10210.0	VIT_10s0003g00300.t01	      0
316- 27:	Pse12G10220.0	VIT_10s0003g00260.t01	      0
316- 28:	Pse12G10280.0	VIT_10s0003g00200.t01	  5e-22
316- 29:	Pse12G10370.0	VIT_10s0003g00120.t01	      0
316- 30:	Pse12G10500.0	VIT_10s0003g00090.t01	  3e-26
316- 31:	Pse12G10510.0	VIT_10s0003g00070.t01	 3e-137
316- 32:	Pse12G10560.0	VIT_10s0003g00050.t01	  8e-46
316- 33:	Pse12G10600.0	VIT_10s0003g00030.t01	  1e-30
316- 34:	Pse12G10660.0	VIT_10s0003g00010.t01	  5e-99
## Alignment 317: score=953.0 e_value=2e-63 N=21 P. setigerum_chr12&VV_10 minus
317-  0:	Pse12G13820.0	VIT_10s0116g01910.t01	  3e-33
317-  1:	Pse12G13940.0	VIT_10s0116g01810.t01	  1e-47
317-  2:	Pse12G14010.0	VIT_10s0116g01730.t01	      0
317-  3:	Pse12G14060.0	VIT_10s0116g01700.t01	  4e-73
317-  4:	Pse12G14200.0	VIT_10s0116g01660.t01	 1e-173
317-  5:	Pse12G14210.0	VIT_10s0116g01650.t01	      0
317-  6:	Pse12G14240.0	VIT_10s0116g01640.t01	      0
317-  7:	Pse12G14250.0	VIT_10s0116g01630.t01	 6e-140
317-  8:	Pse12G14290.0	VIT_10s0116g01600.t01	  4e-67
317-  9:	Pse12G14340.0	VIT_10s0116g01540.t01	      0
317- 10:	Pse12G14380.0	VIT_10s0116g01490.t01	      0
317- 11:	Pse12G14440.0	VIT_10s0116g01260.t01	 2e-113
317- 12:	Pse12G14450.0	VIT_10s0116g01240.t01	 2e-138
317- 13:	Pse12G14470.0	VIT_10s0116g01210.t01	      0
317- 14:	Pse12G14480.0	VIT_10s0116g01200.t01	      0
317- 15:	Pse12G14520.0	VIT_10s0116g01160.t01	 1e-166
317- 16:	Pse12G14580.0	VIT_10s0116g01000.t01	 8e-140
317- 17:	Pse12G14770.0	VIT_10s0116g00970.t01	      0
317- 18:	Pse12G14790.0	VIT_10s0116g00960.t01	      0
317- 19:	Pse12G14880.0	VIT_10s0116g00900.t01	  4e-41
317- 20:	Pse12G14890.0	VIT_10s0116g00870.t01	      0
## Alignment 318: score=567.0 e_value=8.7e-30 N=12 P. setigerum_chr12&VV_10 minus
318-  0:	Pse12G07860.0	VIT_10s0003g03980.t01	      0
318-  1:	Pse12G07870.0	VIT_10s0003g03960.t01	  9e-33
318-  2:	Pse12G07880.0	VIT_10s0003g03950.t01	      0
318-  3:	Pse12G07950.0	VIT_10s0003g03870.t01	      0
318-  4:	Pse12G07980.0	VIT_10s0003g03830.t01	      0
318-  5:	Pse12G07990.0	VIT_10s0003g03800.t01	  8e-26
318-  6:	Pse12G08000.0	VIT_10s0003g03770.t01	      0
318-  7:	Pse12G08020.0	VIT_10s0003g03730.t01	 2e-100
318-  8:	Pse12G08030.0	VIT_10s0003g03710.t01	      0
318-  9:	Pse12G08040.0	VIT_10s0003g03670.t01	  6e-35
318- 10:	Pse12G08060.0	VIT_10s0003g03510.t01	 9e-102
318- 11:	Pse12G08070.0	VIT_10s0003g03500.t01	      0
## Alignment 319: score=403.0 e_value=1.8e-19 N=9 P. setigerum_chr12&VV_10 minus
319-  0:	Pse12G02960.0	VIT_10s0003g04600.t01	      0
319-  1:	Pse12G02980.0	VIT_10s0003g04560.t01	      0
319-  2:	Pse12G03010.0	VIT_10s0003g04540.t01	      0
319-  3:	Pse12G03060.0	VIT_10s0003g04360.t01	      0
319-  4:	Pse12G03080.0	VIT_10s0003g04350.t01	  8e-69
319-  5:	Pse12G03140.0	VIT_10s0003g04100.t01	      0
319-  6:	Pse12G03150.0	VIT_10s0003g04070.t01	      0
319-  7:	Pse12G03160.0	VIT_10s0003g04050.t01	  2e-49
319-  8:	Pse12G03190.0	VIT_10s0003g04040.t01	 3e-124
## Alignment 320: score=2004.0 e_value=3.2e-162 N=43 P. setigerum_chr12&VV_12 plus
320-  0:	Pse12G09430.0	VIT_12s0028g02350.t01	  3e-76
320-  1:	Pse12G09440.0	VIT_12s0028g02360.t01	      0
320-  2:	Pse12G09480.0	VIT_12s0028g02380.t01	 1e-122
320-  3:	Pse12G09510.0	VIT_12s0028g02390.t01	  1e-19
320-  4:	Pse12G09520.0	VIT_12s0028g02400.t01	 6e-154
320-  5:	Pse12G09550.0	VIT_12s0028g02440.t01	 4e-174
320-  6:	Pse12G09630.0	VIT_12s0028g02490.t01	  2e-42
320-  7:	Pse12G09650.0	VIT_12s0028g02500.t01	  8e-92
320-  8:	Pse12G09710.0	VIT_12s0028g02520.t01	  1e-67
320-  9:	Pse12G09720.0	VIT_12s0028g02530.t01	  2e-60
320- 10:	Pse12G09730.0	VIT_12s0028g02540.t01	  3e-51
320- 11:	Pse12G09780.0	VIT_12s0028g02590.t01	 1e-132
320- 12:	Pse12G09860.0	VIT_12s0028g02630.t01	 6e-126
320- 13:	Pse12G09870.0	VIT_12s0028g02640.t01	      0
320- 14:	Pse12G09890.0	VIT_12s0028g02650.t01	 3e-137
320- 15:	Pse12G09930.0	VIT_12s0028g02660.t01	      0
320- 16:	Pse12G09970.0	VIT_12s0028g02670.t01	      0
320- 17:	Pse12G09980.0	VIT_12s0028g02680.t01	  2e-83
320- 18:	Pse12G10010.0	VIT_12s0028g02690.t01	  8e-33
320- 19:	Pse12G10090.0	VIT_12s0028g02970.t01	 1e-142
320- 20:	Pse12G10110.0	VIT_12s0028g02990.t01	  9e-83
320- 21:	Pse12G10130.0	VIT_12s0028g03010.t01	  8e-43
320- 22:	Pse12G10140.0	VIT_12s0028g03030.t01	      0
320- 23:	Pse12G10150.0	VIT_12s0028g03040.t01	 2e-113
320- 24:	Pse12G10190.0	VIT_12s0028g03050.t01	 1e-141
320- 25:	Pse12G10290.0	VIT_12s0028g03150.t01	  1e-21
320- 26:	Pse12G10480.0	VIT_12s0028g03330.t01	      0
320- 27:	Pse12G10560.0	VIT_12s0028g03350.t01	  1e-54
320- 28:	Pse12G10630.0	VIT_12s0028g03360.t01	  3e-35
320- 29:	Pse12G10670.0	VIT_12s0028g03390.t01	 1e-178
320- 30:	Pse12G10690.0	VIT_12s0028g03410.t01	      0
320- 31:	Pse12G10740.0	VIT_12s0028g03440.t01	      0
320- 32:	Pse12G10770.0	VIT_12s0028g03450.t01	  1e-43
320- 33:	Pse12G10820.0	VIT_12s0028g03470.t01	      0
320- 34:	Pse12G10840.0	VIT_12s0028g03490.t01	      0
320- 35:	Pse12G10910.0	VIT_12s0028g03560.t01	 6e-102
320- 36:	Pse12G10920.0	VIT_12s0028g03570.t01	      0
320- 37:	Pse12G10950.0	VIT_12s0028g03580.t01	      0
320- 38:	Pse12G10970.0	VIT_12s0028g03600.t01	  1e-64
320- 39:	Pse12G10980.0	VIT_12s0028g03610.t01	      0
320- 40:	Pse12G11020.0	VIT_12s0028g03640.t01	  3e-67
320- 41:	Pse12G11040.0	VIT_12s0028g03730.t01	  1e-44
320- 42:	Pse12G11070.0	VIT_12s0028g03780.t01	 9e-127
## Alignment 321: score=1711.0 e_value=2.6e-129 N=37 P. setigerum_chr12&VV_12 plus
321-  0:	Pse12G13990.0	VIT_12s0059g00610.t01	      0
321-  1:	Pse12G14000.0	VIT_12s0059g00620.t01	      0
321-  2:	Pse12G14060.0	VIT_12s0059g00660.t01	  3e-76
321-  3:	Pse12G14100.0	VIT_12s0059g00700.t01	  6e-92
321-  4:	Pse12G14130.0	VIT_12s0059g00710.t01	      0
321-  5:	Pse12G14210.0	VIT_12s0059g00760.t01	      0
321-  6:	Pse12G14290.0	VIT_12s0059g00770.t01	      0
321-  7:	Pse12G14380.0	VIT_12s0059g00800.t01	      0
321-  8:	Pse12G14440.0	VIT_12s0059g00810.t01	 2e-113
321-  9:	Pse12G14450.0	VIT_12s0059g00860.t01	 7e-147
321- 10:	Pse12G14480.0	VIT_12s0059g00880.t01	      0
321- 11:	Pse12G14500.0	VIT_12s0059g00890.t01	 2e-135
321- 12:	Pse12G14510.0	VIT_12s0059g00900.t01	 1e-178
321- 13:	Pse12G14600.0	VIT_12s0059g01020.t01	 1e-109
321- 14:	Pse12G14620.0	VIT_12s0059g01040.t01	  9e-86
321- 15:	Pse12G14750.0	VIT_12s0059g01060.t01	      0
321- 16:	Pse12G14830.0	VIT_12s0059g01100.t01	      0
321- 17:	Pse12G14850.0	VIT_12s0059g01120.t01	  3e-73
321- 18:	Pse12G14940.0	VIT_12s0059g01150.t01	      0
321- 19:	Pse12G14950.0	VIT_12s0059g01170.t01	      0
321- 20:	Pse12G14970.0	VIT_12s0059g01180.t01	 3e-144
321- 21:	Pse12G14990.0	VIT_12s0059g01190.t01	 5e-124
321- 22:	Pse12G15070.0	VIT_12s0059g01200.t01	 3e-117
321- 23:	Pse12G15100.0	VIT_12s0059g01220.t01	      0
321- 24:	Pse12G15150.0	VIT_12s0059g01240.t01	      0
321- 25:	Pse12G15160.0	VIT_12s0059g01260.t01	      0
321- 26:	Pse12G15170.0	VIT_12s0059g01270.t01	 3e-150
321- 27:	Pse12G15190.0	VIT_12s0059g01300.t01	      0
321- 28:	Pse12G15270.0	VIT_12s0059g01380.t01	      0
321- 29:	Pse12G15320.0	VIT_12s0059g01430.t01	      0
321- 30:	Pse12G15330.0	VIT_12s0059g01450.t01	      0
321- 31:	Pse12G15360.0	VIT_12s0059g01600.t01	      0
321- 32:	Pse12G15390.0	VIT_12s0059g01620.t01	  5e-55
321- 33:	Pse12G15410.0	VIT_12s0059g01630.t01	      0
321- 34:	Pse12G15440.0	VIT_12s0059g01650.t01	 2e-136
321- 35:	Pse12G15520.0	VIT_12s0059g01680.t01	      0
321- 36:	Pse12G15540.0	VIT_12s0059g01690.t01	  1e-93
## Alignment 322: score=1578.0 e_value=2.9e-131 N=35 P. setigerum_chr12&VV_12 plus
322-  0:	Pse12G15730.0	VIT_12s0057g00320.t01	 8e-107
322-  1:	Pse12G15750.0	VIT_12s0057g00400.t01	      0
322-  2:	Pse12G15760.0	VIT_12s0057g00410.t01	 1e-150
322-  3:	Pse12G15790.0	VIT_12s0057g00420.t01	 1e-152
322-  4:	Pse12G15810.0	VIT_12s0057g00430.t01	  2e-80
322-  5:	Pse12G15820.0	VIT_12s0057g00460.t01	      0
322-  6:	Pse12G15870.0	VIT_12s0057g00470.t01	 6e-136
322-  7:	Pse12G15880.0	VIT_12s0057g00480.t01	      0
322-  8:	Pse12G15900.0	VIT_12s0057g00500.t01	 6e-114
322-  9:	Pse12G15910.0	VIT_12s0057g00510.t01	      0
322- 10:	Pse12G15920.0	VIT_12s0057g00520.t01	 4e-158
322- 11:	Pse12G15940.0	VIT_12s0057g00550.t01	 1e-105
322- 12:	Pse12G15960.0	VIT_12s0057g00560.t01	      0
322- 13:	Pse12G16040.0	VIT_12s0057g00610.t01	      0
322- 14:	Pse12G16080.0	VIT_12s0057g00630.t01	      0
322- 15:	Pse12G16100.0	VIT_12s0057g00640.t01	      0
322- 16:	Pse12G16150.0	VIT_12s0057g00680.t01	      0
322- 17:	Pse12G16200.0	VIT_12s0057g00710.t01	      0
322- 18:	Pse12G16220.0	VIT_12s0057g00720.t01	  6e-58
322- 19:	Pse12G16330.0	VIT_12s0057g00910.t01	  1e-06
322- 20:	Pse12G16380.0	VIT_12s0057g00960.t01	      0
322- 21:	Pse12G16430.0	VIT_12s0057g00980.t01	      0
322- 22:	Pse12G16550.0	VIT_12s0057g01140.t01	      0
322- 23:	Pse12G16680.0	VIT_12s0057g01210.t01	  4e-30
322- 24:	Pse12G16690.0	VIT_12s0057g01220.t01	  9e-96
322- 25:	Pse12G16950.0	VIT_12s0057g01290.t01	      0
322- 26:	Pse12G16990.0	VIT_12s0057g01310.t01	      0
322- 27:	Pse12G17020.0	VIT_12s0057g01320.t01	      0
322- 28:	Pse12G17240.0	VIT_12s0057g01450.t01	      0
322- 29:	Pse12G17290.0	VIT_12s0057g01460.t01	      0
322- 30:	Pse12G17300.0	VIT_12s0057g01470.t01	 3e-149
322- 31:	Pse12G17430.0	VIT_12s0057g01500.t01	      0
322- 32:	Pse12G17610.0	VIT_12s0057g01530.t01	      0
322- 33:	Pse12G17620.0	VIT_12s0057g01540.t01	      0
322- 34:	Pse12G17630.0	VIT_12s0057g01550.t01	  4e-53
## Alignment 323: score=329.0 e_value=2.3e-12 N=7 P. setigerum_chr12&VV_12 plus
323-  0:	Pse12G11880.0	VIT_12s0059g01970.t01	  3e-79
323-  1:	Pse12G11950.0	VIT_12s0059g01980.t01	 6e-102
323-  2:	Pse12G11960.0	VIT_12s0059g02000.t01	      0
323-  3:	Pse12G12000.0	VIT_12s0059g02010.t01	 1e-167
323-  4:	Pse12G12030.0	VIT_12s0059g02040.t01	  2e-47
323-  5:	Pse12G12100.0	VIT_12s0059g02060.t01	 4e-165
323-  6:	Pse12G12110.0	VIT_12s0059g02100.t01	 2e-117
## Alignment 324: score=1487.0 e_value=3.3e-109 N=32 P. setigerum_chr12&VV_12 minus
324-  0:	Pse12G12320.0	VIT_12s0134g00570.t01	 2e-115
324-  1:	Pse12G12340.0	VIT_12s0134g00560.t01	 2e-147
324-  2:	Pse12G12360.0	VIT_12s0134g00550.t01	      0
324-  3:	Pse12G12380.0	VIT_12s0134g00510.t01	  7e-99
324-  4:	Pse12G12480.0	VIT_12s0134g00460.t01	 4e-128
324-  5:	Pse12G12490.0	VIT_12s0134g00440.t01	      0
324-  6:	Pse12G12520.0	VIT_12s0134g00420.t01	 5e-173
324-  7:	Pse12G12540.0	VIT_12s0134g00380.t01	      0
324-  8:	Pse12G12550.0	VIT_12s0134g00310.t01	  9e-54
324-  9:	Pse12G12700.0	VIT_12s0134g00160.t01	 3e-162
324- 10:	Pse12G12720.0	VIT_12s0134g00060.t01	      0
324- 11:	Pse12G12730.0	VIT_12s0134g00020.t01	      0
324- 12:	Pse12G12770.0	VIT_12s0059g02750.t01	 5e-126
324- 13:	Pse12G12790.0	VIT_12s0059g02740.t01	      0
324- 14:	Pse12G12830.0	VIT_12s0059g02730.t01	  2e-68
324- 15:	Pse12G12880.0	VIT_12s0059g02670.t01	      0
324- 16:	Pse12G12900.0	VIT_12s0059g02650.t01	 5e-113
324- 17:	Pse12G12990.0	VIT_12s0059g02500.t01	  4e-95
324- 18:	Pse12G13030.0	VIT_12s0059g02480.t01	 4e-104
324- 19:	Pse12G13080.0	VIT_12s0059g02450.t01	  1e-76
324- 20:	Pse12G13110.0	VIT_12s0059g02440.t01	 2e-148
324- 21:	Pse12G13280.0	VIT_12s0059g02400.t01	  3e-95
324- 22:	Pse12G13300.0	VIT_12s0059g02380.t01	 7e-146
324- 23:	Pse12G13310.0	VIT_12s0059g02370.t01	  7e-74
324- 24:	Pse12G13320.0	VIT_12s0059g02360.t01	  9e-28
324- 25:	Pse12G13350.0	VIT_12s0059g02350.t01	      0
324- 26:	Pse12G13390.0	VIT_12s0059g02320.t01	  3e-22
324- 27:	Pse12G13420.0	VIT_12s0059g02310.t01	      0
324- 28:	Pse12G13450.0	VIT_12s0059g02300.t01	 5e-139
324- 29:	Pse12G13460.0	VIT_12s0059g02290.t01	  2e-48
324- 30:	Pse12G13510.0	VIT_12s0059g02280.t01	 4e-106
324- 31:	Pse12G13530.0	VIT_12s0059g02260.t01	      0
## Alignment 325: score=1778.0 e_value=8.4e-134 N=38 P. setigerum_chr12&VV_18 plus
325-  0:	Pse12G19540.0	VIT_18s0122g00260.t01	      0
325-  1:	Pse12G19570.0	VIT_18s0122g00380.t01	      0
325-  2:	Pse12G19580.0	VIT_18s0122g00430.t01	 3e-176
325-  3:	Pse12G19620.0	VIT_18s0122g00500.t01	  5e-32
325-  4:	Pse12G19660.0	VIT_18s0122g00530.t01	      0
325-  5:	Pse12G19670.0	VIT_18s0122g00550.t01	      0
325-  6:	Pse12G19690.0	VIT_18s0122g00560.t01	 6e-121
325-  7:	Pse12G19720.0	VIT_18s0122g00590.t01	  1e-84
325-  8:	Pse12G19740.0	VIT_18s0122g00610.t01	      0
325-  9:	Pse12G19770.0	VIT_18s0122g00620.t01	 4e-149
325- 10:	Pse12G19790.0	VIT_18s0122g00660.t01	 2e-120
325- 11:	Pse12G19860.0	VIT_18s0122g00670.t01	 1e-159
325- 12:	Pse12G19870.0	VIT_18s0122g00680.t01	  1e-82
325- 13:	Pse12G19890.0	VIT_18s0122g00700.t01	  1e-86
325- 14:	Pse12G19920.0	VIT_18s0122g00710.t01	      0
325- 15:	Pse12G20040.0	VIT_18s0122g00780.t01	      0
325- 16:	Pse12G20120.0	VIT_18s0122g00860.t01	 4e-127
325- 17:	Pse12G20130.0	VIT_18s0122g00880.t01	  1e-84
325- 18:	Pse12G20140.0	VIT_18s0122g00890.t01	      0
325- 19:	Pse12G20150.0	VIT_18s0122g00920.t01	      0
325- 20:	Pse12G20170.0	VIT_18s0122g00950.t01	  8e-43
325- 21:	Pse12G20240.0	VIT_18s0122g00960.t01	      0
325- 22:	Pse12G20250.0	VIT_18s0122g00990.t01	      0
325- 23:	Pse12G20270.0	VIT_18s0122g01020.t01	  2e-84
325- 24:	Pse12G20290.0	VIT_18s0122g01080.t01	      0
325- 25:	Pse12G20400.0	VIT_18s0122g01200.t01	      0
325- 26:	Pse12G20460.0	VIT_18s0122g01260.t01	 8e-174
325- 27:	Pse12G20500.0	VIT_18s0122g01280.t01	      0
325- 28:	Pse12G20510.0	VIT_18s0122g01290.t01	      0
325- 29:	Pse12G20540.0	VIT_18s0122g01320.t01	      0
325- 30:	Pse12G20640.0	VIT_18s0122g01350.t01	  3e-82
325- 31:	Pse12G20730.0	VIT_18s0122g01440.t01	      0
325- 32:	Pse12G20810.0	VIT_18s0001g00070.t01	      0
325- 33:	Pse12G20820.0	VIT_18s0001g00090.t01	 4e-164
325- 34:	Pse12G20830.0	VIT_18s0001g00100.t01	      0
325- 35:	Pse12G20840.0	VIT_18s0001g00110.t01	      0
325- 36:	Pse12G20880.0	VIT_18s0001g00160.t01	  2e-90
325- 37:	Pse12G20940.0	VIT_18s0001g00190.t01	      0
## Alignment 326: score=1176.0 e_value=1.3e-84 N=26 P. setigerum_chr12&VV_18 plus
326-  0:	Pse12G26130.0	VIT_18s0001g00210.t01	 5e-126
326-  1:	Pse12G26360.0	VIT_18s0001g00300.t01	  2e-21
326-  2:	Pse12G26450.0	VIT_18s0001g00360.t01	  5e-07
326-  3:	Pse12G26480.0	VIT_18s0001g00440.t01	      0
326-  4:	Pse12G26530.0	VIT_18s0001g00480.t01	      0
326-  5:	Pse12G26570.0	VIT_18s0001g00490.t01	 4e-139
326-  6:	Pse12G26580.0	VIT_18s0001g00500.t01	      0
326-  7:	Pse12G26650.0	VIT_18s0001g00510.t01	      0
326-  8:	Pse12G26680.0	VIT_18s0001g00550.t01	      0
326-  9:	Pse12G26690.0	VIT_18s0001g00560.t01	      0
326- 10:	Pse12G26700.0	VIT_18s0001g00580.t01	      0
326- 11:	Pse12G26820.0	VIT_18s0001g00610.t01	 7e-105
326- 12:	Pse12G26890.0	VIT_18s0001g00690.t01	 8e-128
326- 13:	Pse12G26990.0	VIT_18s0001g00750.t01	  7e-84
326- 14:	Pse12G27000.0	VIT_18s0001g00760.t01	  2e-73
326- 15:	Pse12G27020.0	VIT_18s0001g00770.t01	      0
326- 16:	Pse12G27040.0	VIT_18s0001g00800.t01	      0
326- 17:	Pse12G27060.0	VIT_18s0001g00810.t01	      0
326- 18:	Pse12G27100.0	VIT_18s0001g00860.t01	      0
326- 19:	Pse12G27130.0	VIT_18s0001g00890.t01	      0
326- 20:	Pse12G27240.0	VIT_18s0001g00990.t01	      0
326- 21:	Pse12G27260.0	VIT_18s0001g01020.t01	      0
326- 22:	Pse12G27490.0	VIT_18s0001g01120.t01	      0
326- 23:	Pse12G27500.0	VIT_18s0001g01130.t01	 3e-136
326- 24:	Pse12G27540.0	VIT_18s0001g01140.t01	 2e-174
326- 25:	Pse12G27600.0	VIT_18s0001g01160.t01	  6e-58
## Alignment 327: score=909.0 e_value=5.8e-64 N=20 P. setigerum_chr12&VV_18 plus
327-  0:	Pse12G21130.0	VIT_18s0001g10250.t01	  8e-41
327-  1:	Pse12G21270.0	VIT_18s0001g10380.t01	 2e-126
327-  2:	Pse12G21290.0	VIT_18s0001g10390.t01	      0
327-  3:	Pse12G21370.0	VIT_18s0001g10420.t01	 2e-179
327-  4:	Pse12G21380.0	VIT_18s0001g10430.t01	 6e-147
327-  5:	Pse12G21400.0	VIT_18s0001g10460.t01	  3e-33
327-  6:	Pse12G21430.0	VIT_18s0001g10500.t01	      0
327-  7:	Pse12G21440.0	VIT_18s0001g10510.t01	  1e-80
327-  8:	Pse12G21500.0	VIT_18s0001g10540.t01	      0
327-  9:	Pse12G21510.0	VIT_18s0001g10550.t01	 1e-127
327- 10:	Pse12G21540.0	VIT_18s0001g10580.t01	      0
327- 11:	Pse12G21560.0	VIT_18s0001g10590.t01	 5e-128
327- 12:	Pse12G21700.0	VIT_18s0001g10740.t01	 2e-170
327- 13:	Pse12G21740.0	VIT_18s0001g10750.t01	 3e-129
327- 14:	Pse12G21750.0	VIT_18s0001g10770.t01	  2e-30
327- 15:	Pse12G21850.0	VIT_18s0001g10830.t01	      0
327- 16:	Pse12G21860.0	VIT_18s0001g10990.t01	  1e-20
327- 17:	Pse12G21870.0	VIT_18s0001g11040.t01	  4e-84
327- 18:	Pse12G21920.0	VIT_18s0001g11090.t01	 7e-121
327- 19:	Pse12G22010.0	VIT_18s0001g11180.t01	  1e-40
## Alignment 328: score=821.0 e_value=4.8e-53 N=19 P. setigerum_chr12&VV_18 plus
328-  0:	Pse12G40130.0	VIT_18s0001g05530.t01	 2e-156
328-  1:	Pse12G40150.0	VIT_18s0001g05580.t01	  4e-23
328-  2:	Pse12G40330.0	VIT_18s0001g05690.t01	 1e-164
328-  3:	Pse12G40430.0	VIT_18s0001g05730.t01	 1e-128
328-  4:	Pse12G40460.0	VIT_18s0001g05800.t01	      0
328-  5:	Pse12G40490.0	VIT_18s0001g05860.t01	 2e-109
328-  6:	Pse12G40740.0	VIT_18s0001g05910.t01	      0
328-  7:	Pse12G40830.0	VIT_18s0001g06040.t01	  2e-23
328-  8:	Pse12G40920.0	VIT_18s0001g06140.t01	 3e-116
328-  9:	Pse12G40940.0	VIT_18s0001g06150.t01	 1e-162
328- 10:	Pse12G40990.0	VIT_18s0001g06200.t01	      0
328- 11:	Pse12G41000.0	VIT_18s0001g06220.t01	 2e-104
328- 12:	Pse12G41250.0	VIT_18s0001g06330.t01	 1e-168
328- 13:	Pse12G41280.0	VIT_18s0001g06360.t01	      0
328- 14:	Pse12G41390.0	VIT_18s0001g06390.t01	      0
328- 15:	Pse12G41450.0	VIT_18s0001g06430.t01	  2e-79
328- 16:	Pse12G41490.0	VIT_18s0001g06580.t01	  9e-47
328- 17:	Pse12G41510.0	VIT_18s0001g06590.t01	  1e-79
328- 18:	Pse12G41560.0	VIT_18s0001g06610.t01	  2e-24
## Alignment 329: score=755.0 e_value=2.6e-42 N=16 P. setigerum_chr12&VV_18 plus
329-  0:	Pse12G24690.0	VIT_18s0001g09360.t01	      0
329-  1:	Pse12G24700.0	VIT_18s0001g09370.t01	      0
329-  2:	Pse12G24740.0	VIT_18s0001g09380.t01	 1e-119
329-  3:	Pse12G24750.0	VIT_18s0001g09390.t01	      0
329-  4:	Pse12G24880.0	VIT_18s0001g09420.t01	      0
329-  5:	Pse12G24890.0	VIT_18s0001g09430.t01	      0
329-  6:	Pse12G24920.0	VIT_18s0001g09450.t01	      0
329-  7:	Pse12G24960.0	VIT_18s0001g09460.t01	  1e-34
329-  8:	Pse12G24990.0	VIT_18s0001g09470.t01	      0
329-  9:	Pse12G25000.0	VIT_18s0001g09480.t01	  2e-54
329- 10:	Pse12G25030.0	VIT_18s0001g09490.t01	      0
329- 11:	Pse12G25040.0	VIT_18s0001g09500.t01	      0
329- 12:	Pse12G25050.0	VIT_18s0001g09530.t01	 4e-129
329- 13:	Pse12G25060.0	VIT_18s0001g09540.t01	  1e-66
329- 14:	Pse12G25070.0	VIT_18s0001g09620.t01	  7e-12
329- 15:	Pse12G25200.0	VIT_18s0001g09670.t01	  3e-37
## Alignment 330: score=498.0 e_value=2.9e-23 N=11 P. setigerum_chr12&VV_18 plus
330-  0:	Pse12G42890.0	VIT_18s0001g07860.t01	  9e-90
330-  1:	Pse12G42910.0	VIT_18s0001g07900.t01	 3e-104
330-  2:	Pse12G43070.0	VIT_18s0001g07930.t01	      0
330-  3:	Pse12G43160.0	VIT_18s0001g07980.t01	      0
330-  4:	Pse12G43260.0	VIT_18s0001g08010.t01	  5e-89
330-  5:	Pse12G43370.0	VIT_18s0001g08040.t01	 2e-105
330-  6:	Pse12G43400.0	VIT_18s0001g08060.t01	  5e-15
330-  7:	Pse12G43420.0	VIT_18s0001g08090.t01	 2e-131
330-  8:	Pse12G43450.0	VIT_18s0001g08100.t01	      0
330-  9:	Pse12G43480.0	VIT_18s0001g08130.t01	  8e-92
330- 10:	Pse12G43500.0	VIT_18s0001g08150.t01	 3e-166
## Alignment 331: score=470.0 e_value=1.7e-23 N=11 P. setigerum_chr12&VV_18 plus
331-  0:	Pse12G22830.0	VIT_18s0001g11240.t01	      0
331-  1:	Pse12G22910.0	VIT_18s0001g11260.t01	      0
331-  2:	Pse12G23060.0	VIT_18s0001g11290.t01	  2e-69
331-  3:	Pse12G23110.0	VIT_18s0001g11300.t01	      0
331-  4:	Pse12G23140.0	VIT_18s0001g11320.t01	      0
331-  5:	Pse12G23200.0	VIT_18s0001g11350.t01	      0
331-  6:	Pse12G23280.0	VIT_18s0001g11370.t01	  2e-38
331-  7:	Pse12G23320.0	VIT_18s0001g11390.t01	  4e-81
331-  8:	Pse12G23370.0	VIT_18s0001g11590.t01	      0
331-  9:	Pse12G23480.0	VIT_18s0001g11640.t01	 4e-139
331- 10:	Pse12G23590.0	VIT_18s0001g11700.t01	      0
## Alignment 332: score=467.0 e_value=9.9e-24 N=10 P. setigerum_chr12&VV_18 plus
332-  0:	Pse12G39090.0	VIT_18s0001g04880.t01	  3e-26
332-  1:	Pse12G39100.0	VIT_18s0001g04890.t01	      0
332-  2:	Pse12G39320.0	VIT_18s0001g05040.t01	  2e-48
332-  3:	Pse12G39340.0	VIT_18s0001g05060.t01	 3e-171
332-  4:	Pse12G39360.0	VIT_18s0001g05080.t01	 6e-153
332-  5:	Pse12G39370.0	VIT_18s0001g05110.t01	      0
332-  6:	Pse12G39380.0	VIT_18s0001g05130.t01	 2e-113
332-  7:	Pse12G39420.0	VIT_18s0001g05250.t01	  1e-76
332-  8:	Pse12G39440.0	VIT_18s0001g05270.t01	      0
332-  9:	Pse12G39500.0	VIT_18s0001g05310.t01	 8e-108
## Alignment 333: score=359.0 e_value=9.7e-14 N=8 P. setigerum_chr12&VV_18 plus
333-  0:	Pse12G25490.0	VIT_18s0001g09870.t01	  1e-94
333-  1:	Pse12G25600.0	VIT_18s0001g09940.t01	      0
333-  2:	Pse12G25610.0	VIT_18s0001g09970.t01	  2e-70
333-  3:	Pse12G25680.0	VIT_18s0001g09990.t01	      0
333-  4:	Pse12G25740.0	VIT_18s0001g10080.t01	  1e-62
333-  5:	Pse12G25890.0	VIT_18s0001g10120.t01	 2e-145
333-  6:	Pse12G25910.0	VIT_18s0001g10160.t01	  3e-84
333-  7:	Pse12G25940.0	VIT_18s0001g10190.t01	  2e-40
## Alignment 334: score=330.0 e_value=4.6e-12 N=7 P. setigerum_chr12&VV_18 plus
334-  0:	Pse12G24310.0	VIT_18s0001g12250.t01	      0
334-  1:	Pse12G24320.0	VIT_18s0001g12280.t01	 3e-142
334-  2:	Pse12G24380.0	VIT_18s0001g12290.t01	  8e-88
334-  3:	Pse12G24390.0	VIT_18s0001g12300.t01	  3e-52
334-  4:	Pse12G24430.0	VIT_18s0001g12340.t01	  5e-58
334-  5:	Pse12G24470.0	VIT_18s0001g12350.t01	      0
334-  6:	Pse12G24550.0	VIT_18s0001g12370.t01	      0
## Alignment 335: score=295.0 e_value=7.1e-09 N=6 P. setigerum_chr12&VV_18 plus
335-  0:	Pse12G38670.0	VIT_18s0001g04600.t01	      0
335-  1:	Pse12G38690.0	VIT_18s0001g04610.t01	 2e-168
335-  2:	Pse12G38710.0	VIT_18s0001g04630.t01	      0
335-  3:	Pse12G38740.0	VIT_18s0001g04680.t01	      0
335-  4:	Pse12G38760.0	VIT_18s0001g04700.t01	  4e-51
335-  5:	Pse12G38770.0	VIT_18s0001g04730.t01	      0
## Alignment 336: score=2234.0 e_value=1.8e-187 N=49 P. setigerum_chr12&VV_18 minus
336-  0:	Pse12G27580.0	VIT_18s0001g14920.t01	 9e-110
336-  1:	Pse12G27590.0	VIT_18s0001g14910.t01	      0
336-  2:	Pse12G27650.0	VIT_18s0001g14890.t01	  8e-29
336-  3:	Pse12G27680.0	VIT_18s0001g14860.t01	  1e-91
336-  4:	Pse12G27760.0	VIT_18s0001g14840.t01	 1e-150
336-  5:	Pse12G27820.0	VIT_18s0001g14760.t01	  5e-73
336-  6:	Pse12G27850.0	VIT_18s0001g14750.t01	      0
336-  7:	Pse12G27860.0	VIT_18s0001g14740.t01	  2e-57
336-  8:	Pse12G27900.0	VIT_18s0001g14730.t01	 3e-140
336-  9:	Pse12G27920.0	VIT_18s0001g14700.t01	  6e-41
336- 10:	Pse12G27930.0	VIT_18s0001g14690.t01	 2e-136
336- 11:	Pse12G27990.0	VIT_18s0001g14670.t01	 2e-141
336- 12:	Pse12G28040.0	VIT_18s0001g14650.t01	  3e-40
336- 13:	Pse12G28050.0	VIT_18s0001g14640.t01	  8e-15
336- 14:	Pse12G28100.0	VIT_18s0001g14630.t01	      0
336- 15:	Pse12G28240.0	VIT_18s0001g14610.t01	      0
336- 16:	Pse12G28330.0	VIT_18s0001g14540.t01	      0
336- 17:	Pse12G28340.0	VIT_18s0001g14530.t01	  5e-74
336- 18:	Pse12G28460.0	VIT_18s0001g14500.t01	      0
336- 19:	Pse12G28480.0	VIT_18s0001g14480.t01	 5e-132
336- 20:	Pse12G28490.0	VIT_18s0001g14460.t01	  1e-83
336- 21:	Pse12G28600.0	VIT_18s0001g14440.t01	  9e-38
336- 22:	Pse12G28790.0	VIT_18s0001g14390.t01	      0
336- 23:	Pse12G28810.0	VIT_18s0001g14380.t01	      0
336- 24:	Pse12G28910.0	VIT_18s0001g14320.t01	  5e-33
336- 25:	Pse12G28940.0	VIT_18s0001g14310.t01	      0
336- 26:	Pse12G29050.0	VIT_18s0001g14210.t01	  2e-53
336- 27:	Pse12G29070.0	VIT_18s0001g14130.t01	      0
336- 28:	Pse12G29170.0	VIT_18s0001g14110.t01	 5e-123
336- 29:	Pse12G29190.0	VIT_18s0001g14100.t01	 2e-111
336- 30:	Pse12G29230.0	VIT_18s0001g14040.t01	      0
336- 31:	Pse12G29240.0	VIT_18s0001g14030.t01	 3e-135
336- 32:	Pse12G29280.0	VIT_18s0001g14010.t01	      0
336- 33:	Pse12G29380.0	VIT_18s0001g14000.t01	  5e-38
336- 34:	Pse12G29450.0	VIT_18s0001g13970.t01	      0
336- 35:	Pse12G29480.0	VIT_18s0001g13960.t01	  9e-80
336- 36:	Pse12G29510.0	VIT_18s0001g13920.t01	      0
336- 37:	Pse12G29530.0	VIT_18s0001g13910.t01	  1e-15
336- 38:	Pse12G29590.0	VIT_18s0001g13890.t01	  2e-75
336- 39:	Pse12G29630.0	VIT_18s0001g13880.t01	 2e-118
336- 40:	Pse12G29680.0	VIT_18s0001g13870.t01	      0
336- 41:	Pse12G29730.0	VIT_18s0001g13740.t01	  1e-46
336- 42:	Pse12G29740.0	VIT_18s0001g13710.t01	  4e-21
336- 43:	Pse12G29830.0	VIT_18s0001g13700.t01	  2e-55
336- 44:	Pse12G29840.0	VIT_18s0001g13670.t01	      0
336- 45:	Pse12G29850.0	VIT_18s0001g13660.t01	      0
336- 46:	Pse12G29890.0	VIT_18s0001g13640.t01	      0
336- 47:	Pse12G29990.0	VIT_18s0001g13610.t01	 1e-169
336- 48:	Pse12G30020.0	VIT_18s0001g13580.t01	      0
## Alignment 337: score=2161.0 e_value=1.7e-172 N=46 P. setigerum_chr12&VV_18 minus
337-  0:	Pse12G30290.0	VIT_18s0001g13570.t01	      0
337-  1:	Pse12G30300.0	VIT_18s0001g13560.t01	 6e-131
337-  2:	Pse12G30400.0	VIT_18s0001g13530.t01	      0
337-  3:	Pse12G30520.0	VIT_18s0001g13520.t01	  1e-78
337-  4:	Pse12G30550.0	VIT_18s0001g13460.t01	  8e-74
337-  5:	Pse12G30580.0	VIT_18s0001g13430.t01	      0
337-  6:	Pse12G30690.0	VIT_18s0001g13410.t01	      0
337-  7:	Pse12G30710.0	VIT_18s0001g13380.t01	      0
337-  8:	Pse12G30720.0	VIT_18s0001g13370.t01	 5e-148
337-  9:	Pse12G30730.0	VIT_18s0001g13360.t01	      0
337- 10:	Pse12G30790.0	VIT_18s0001g13320.t01	  6e-37
337- 11:	Pse12G30830.0	VIT_18s0001g13280.t01	 5e-105
337- 12:	Pse12G30840.0	VIT_18s0001g13270.t01	      0
337- 13:	Pse12G30850.0	VIT_18s0001g13260.t01	 6e-118
337- 14:	Pse12G30870.0	VIT_18s0001g13240.t01	  6e-35
337- 15:	Pse12G30890.0	VIT_18s0001g13230.t01	      0
337- 16:	Pse12G30900.0	VIT_18s0001g13210.t01	      0
337- 17:	Pse12G30990.0	VIT_18s0001g13160.t01	 2e-142
337- 18:	Pse12G31000.0	VIT_18s0001g13150.t01	      0
337- 19:	Pse12G31150.0	VIT_18s0001g13010.t01	      0
337- 20:	Pse12G31160.0	VIT_18s0001g12990.t01	      0
337- 21:	Pse12G31190.0	VIT_18s0001g12970.t01	  4e-59
337- 22:	Pse12G31210.0	VIT_18s0001g12960.t01	      0
337- 23:	Pse12G31220.0	VIT_18s0001g12950.t01	      0
337- 24:	Pse12G31240.0	VIT_18s0001g12930.t01	  6e-39
337- 25:	Pse12G31250.0	VIT_18s0001g12910.t01	 2e-141
337- 26:	Pse12G31300.0	VIT_18s0001g12870.t01	 4e-163
337- 27:	Pse12G31310.0	VIT_18s0001g12860.t01	  3e-40
337- 28:	Pse12G31410.0	VIT_18s0001g12840.t01	      0
337- 29:	Pse12G31430.0	VIT_18s0001g12830.t01	      0
337- 30:	Pse12G31480.0	VIT_18s0001g12770.t01	 1e-111
337- 31:	Pse12G31510.0	VIT_18s0001g12710.t01	  1e-16
337- 32:	Pse12G31570.0	VIT_18s0001g12680.t01	  9e-30
337- 33:	Pse12G31620.0	VIT_18s0001g12670.t01	 1e-150
337- 34:	Pse12G31640.0	VIT_18s0001g12660.t01	      0
337- 35:	Pse12G31690.0	VIT_18s0001g12620.t01	  8e-96
337- 36:	Pse12G31700.0	VIT_18s0001g12610.t01	  3e-34
337- 37:	Pse12G31730.0	VIT_18s0001g12560.t01	      0
337- 38:	Pse12G31760.0	VIT_18s0001g12550.t01	      0
337- 39:	Pse12G31920.0	VIT_18s0001g12500.t01	  4e-87
337- 40:	Pse12G31930.0	VIT_18s0001g12490.t01	      0
337- 41:	Pse12G31940.0	VIT_18s0001g12480.t01	      0
337- 42:	Pse12G31950.0	VIT_18s0001g12470.t01	      0
337- 43:	Pse12G31980.0	VIT_18s0001g12460.t01	      0
337- 44:	Pse12G32000.0	VIT_18s0001g12430.t01	 1e-162
337- 45:	Pse12G32010.0	VIT_18s0001g12420.t01	 2e-149
## Alignment 338: score=2042.0 e_value=5.4e-166 N=45 P. setigerum_chr12&VV_18 minus
338-  0:	Pse12G32100.0	VIT_18s0001g09340.t01	  2e-29
338-  1:	Pse12G32140.0	VIT_18s0001g09330.t01	  3e-14
338-  2:	Pse12G32170.0	VIT_18s0001g09320.t01	      0
338-  3:	Pse12G32180.0	VIT_18s0001g09310.t01	      0
338-  4:	Pse12G32230.0	VIT_18s0001g09290.t01	  5e-06
338-  5:	Pse12G32470.0	VIT_18s0001g09230.t01	  2e-46
338-  6:	Pse12G32550.0	VIT_18s0001g09180.t01	      0
338-  7:	Pse12G32650.0	VIT_18s0001g09170.t01	  8e-49
338-  8:	Pse12G32680.0	VIT_18s0001g09150.t01	      0
338-  9:	Pse12G32700.0	VIT_18s0001g09140.t01	 8e-168
338- 10:	Pse12G32750.0	VIT_18s0001g09130.t01	      0
338- 11:	Pse12G32790.0	VIT_18s0001g09120.t01	  2e-15
338- 12:	Pse12G32990.0	VIT_18s0001g09090.t01	      0
338- 13:	Pse12G33000.0	VIT_18s0001g09070.t01	 2e-122
338- 14:	Pse12G33040.0	VIT_18s0001g09040.t01	 6e-114
338- 15:	Pse12G33050.0	VIT_18s0001g09030.t01	      0
338- 16:	Pse12G33060.0	VIT_18s0001g09020.t01	      0
338- 17:	Pse12G33220.0	VIT_18s0001g09010.t01	  4e-57
338- 18:	Pse12G33290.0	VIT_18s0001g08870.t01	  1e-38
338- 19:	Pse12G33310.0	VIT_18s0001g08850.t01	      0
338- 20:	Pse12G33340.0	VIT_18s0001g08830.t01	      0
338- 21:	Pse12G33350.0	VIT_18s0001g08800.t01	 1e-179
338- 22:	Pse12G33360.0	VIT_18s0001g08790.t01	      0
338- 23:	Pse12G33470.0	VIT_18s0001g08750.t01	  3e-20
338- 24:	Pse12G33480.0	VIT_18s0001g08720.t01	      0
338- 25:	Pse12G33490.0	VIT_18s0001g08710.t01	  9e-20
338- 26:	Pse12G33500.0	VIT_18s0001g08700.t01	      0
338- 27:	Pse12G33510.0	VIT_18s0001g08690.t01	  2e-29
338- 28:	Pse12G33530.0	VIT_18s0001g08640.t01	  5e-67
338- 29:	Pse12G33550.0	VIT_18s0001g08630.t01	 2e-104
338- 30:	Pse12G33670.0	VIT_18s0001g08570.t01	      0
338- 31:	Pse12G33680.0	VIT_18s0001g08550.t01	      0
338- 32:	Pse12G33710.0	VIT_18s0001g08540.t01	  3e-95
338- 33:	Pse12G33840.0	VIT_18s0001g08520.t01	      0
338- 34:	Pse12G33850.0	VIT_18s0001g08480.t01	  2e-60
338- 35:	Pse12G33860.0	VIT_18s0001g08470.t01	 1e-101
338- 36:	Pse12G33870.0	VIT_18s0001g08430.t01	      0
338- 37:	Pse12G33970.0	VIT_18s0001g08380.t01	 7e-158
338- 38:	Pse12G34020.0	VIT_18s0001g08350.t01	  8e-21
338- 39:	Pse12G34040.0	VIT_18s0001g08330.t01	  2e-57
338- 40:	Pse12G34120.0	VIT_18s0001g08320.t01	      0
338- 41:	Pse12G34240.0	VIT_18s0001g08310.t01	 7e-156
338- 42:	Pse12G34260.0	VIT_18s0001g08270.t01	      0
338- 43:	Pse12G34290.0	VIT_18s0001g08230.t01	      0
338- 44:	Pse12G34390.0	VIT_18s0001g08200.t01	      0
## Alignment 339: score=790.0 e_value=2.3e-46 N=17 P. setigerum_chr12&VV_18 minus
339-  0:	Pse12G23600.0	VIT_18s0001g12230.t01	      0
339-  1:	Pse12G23610.0	VIT_18s0001g12220.t01	 4e-174
339-  2:	Pse12G23620.0	VIT_18s0001g12160.t01	      0
339-  3:	Pse12G23640.0	VIT_18s0001g12130.t01	      0
339-  4:	Pse12G23750.0	VIT_18s0001g12090.t01	 2e-150
339-  5:	Pse12G23810.0	VIT_18s0001g12030.t01	 1e-122
339-  6:	Pse12G23850.0	VIT_18s0001g12000.t01	 2e-174
339-  7:	Pse12G23900.0	VIT_18s0001g11980.t01	  2e-28
339-  8:	Pse12G23950.0	VIT_18s0001g11940.t01	      0
339-  9:	Pse12G23960.0	VIT_18s0001g11930.t01	 8e-107
339- 10:	Pse12G23970.0	VIT_18s0001g11910.t01	 5e-177
339- 11:	Pse12G23980.0	VIT_18s0001g11890.t01	  1e-50
339- 12:	Pse12G24070.0	VIT_18s0001g11790.t01	  2e-96
339- 13:	Pse12G24100.0	VIT_18s0001g11750.t01	 1e-104
339- 14:	Pse12G24120.0	VIT_18s0001g11740.t01	      0
339- 15:	Pse12G24130.0	VIT_18s0001g11720.t01	      0
339- 16:	Pse12G24270.0	VIT_18s0001g11710.t01	      0
## Alignment 340: score=621.0 e_value=4.2e-33 N=13 P. setigerum_chr12&VV_18 minus
340-  0:	Pse12G22360.0	VIT_18s0001g07800.t01	      0
340-  1:	Pse12G22460.0	VIT_18s0001g07730.t01	  9e-80
340-  2:	Pse12G22470.0	VIT_18s0001g07720.t01	  6e-66
340-  3:	Pse12G22520.0	VIT_18s0001g07710.t01	      0
340-  4:	Pse12G22530.0	VIT_18s0001g07690.t01	  9e-67
340-  5:	Pse12G22580.0	VIT_18s0001g07650.t01	      0
340-  6:	Pse12G22590.0	VIT_18s0001g07630.t01	      0
340-  7:	Pse12G22620.0	VIT_18s0001g07610.t01	      0
340-  8:	Pse12G22630.0	VIT_18s0001g07600.t01	  8e-69
340-  9:	Pse12G22690.0	VIT_18s0001g07550.t01	      0
340- 10:	Pse12G22730.0	VIT_18s0001g07500.t01	      0
340- 11:	Pse12G22740.0	VIT_18s0001g07490.t01	 9e-130
340- 12:	Pse12G22750.0	VIT_18s0001g07480.t01	  6e-94
## Alignment 341: score=566.0 e_value=2.1e-32 N=13 P. setigerum_chr12&VV_18 minus
341-  0:	Pse12G35990.0	VIT_18s0072g00550.t01	 6e-179
341-  1:	Pse12G36020.0	VIT_18s0072g00460.t01	 2e-124
341-  2:	Pse12G36140.0	VIT_18s0072g00450.t01	 2e-150
341-  3:	Pse12G36160.0	VIT_18s0072g00400.t01	  6e-66
341-  4:	Pse12G36190.0	VIT_18s0072g00370.t01	      0
341-  5:	Pse12G36420.0	VIT_18s0072g00300.t01	      0
341-  6:	Pse12G36490.0	VIT_18s0072g00260.t01	  6e-38
341-  7:	Pse12G36530.0	VIT_18s0072g00170.t01	 1e-164
341-  8:	Pse12G36560.0	VIT_18s0072g00150.t01	  7e-14
341-  9:	Pse12G36570.0	VIT_18s0072g00140.t01	      0
341- 10:	Pse12G36610.0	VIT_18s0072g00110.t01	  5e-78
341- 11:	Pse12G36620.0	VIT_18s0072g00100.t01	  4e-76
341- 12:	Pse12G36850.0	VIT_18s0157g00210.t01	      0
## Alignment 342: score=514.0 e_value=3.4e-27 N=11 P. setigerum_chr12&VV_18 minus
342-  0:	Pse12G21980.0	VIT_18s0001g07460.t01	  7e-98
342-  1:	Pse12G22160.0	VIT_18s0001g07330.t01	 8e-123
342-  2:	Pse12G22220.0	VIT_18s0001g07320.t01	      0
342-  3:	Pse12G22230.0	VIT_18s0001g07300.t01	  2e-87
342-  4:	Pse12G22250.0	VIT_18s0001g07290.t01	      0
342-  5:	Pse12G22260.0	VIT_18s0001g07260.t01	  1e-53
342-  6:	Pse12G22270.0	VIT_18s0001g07250.t01	      0
342-  7:	Pse12G22280.0	VIT_18s0001g07240.t01	 1e-155
342-  8:	Pse12G22290.0	VIT_18s0001g07220.t01	 1e-112
342-  9:	Pse12G22320.0	VIT_18s0001g07130.t01	 3e-118
342- 10:	Pse12G22340.0	VIT_18s0001g07100.t01	      0
## Alignment 343: score=322.0 e_value=3.2e-14 N=8 P. setigerum_chr12&VV_18 minus
343-  0:	Pse12G34850.0	VIT_18s0001g15580.t01	      0
343-  1:	Pse12G34990.0	VIT_18s0001g15520.t01	      0
343-  2:	Pse12G35110.0	VIT_18s0001g15410.t01	      0
343-  3:	Pse12G35140.0	VIT_18s0001g15370.t01	      0
343-  4:	Pse12G35290.0	VIT_18s0001g15360.t01	 8e-120
343-  5:	Pse12G35540.0	VIT_18s0001g15330.t01	 8e-124
343-  6:	Pse12G35560.0	VIT_18s0001g15320.t01	      0
343-  7:	Pse12G35690.0	VIT_18s0001g15290.t01	      0
## Alignment 344: score=2569.0 e_value=5.1e-225 N=56 P. setigerum_chr12&VV_19 plus
344-  0:	Pse12G12550.0	VIT_19s0014g04640.t01	      0
344-  1:	Pse12G12580.0	VIT_19s0014g04660.t01	 4e-133
344-  2:	Pse12G12610.0	VIT_19s0014g04670.t01	 4e-108
344-  3:	Pse12G12630.0	VIT_19s0014g04710.t01	 5e-105
344-  4:	Pse12G12640.0	VIT_19s0014g04720.t01	  8e-58
344-  5:	Pse12G12690.0	VIT_19s0014g04730.t01	  6e-52
344-  6:	Pse12G12720.0	VIT_19s0014g04760.t01	      0
344-  7:	Pse12G12760.0	VIT_19s0014g04780.t01	  2e-06
344-  8:	Pse12G12810.0	VIT_19s0014g04980.t01	 3e-151
344-  9:	Pse12G12820.0	VIT_19s0014g05000.t01	      0
344- 10:	Pse12G12830.0	VIT_19s0014g05010.t01	  6e-48
344- 11:	Pse12G12880.0	VIT_19s0014g05080.t01	  5e-69
344- 12:	Pse12G12900.0	VIT_19s0014g05100.t01	 2e-102
344- 13:	Pse12G12910.0	VIT_19s0014g05110.t01	 5e-128
344- 14:	Pse12G12990.0	VIT_19s0014g05120.t01	  1e-46
344- 15:	Pse12G13000.0	VIT_19s0014g05130.t01	      0
344- 16:	Pse12G13040.0	VIT_19s0014g05190.t01	      0
344- 17:	Pse12G13050.0	VIT_19s0014g05200.t01	      0
344- 18:	Pse12G13060.0	VIT_19s0014g05210.t01	      0
344- 19:	Pse12G13070.0	VIT_19s0014g05220.t01	  4e-65
344- 20:	Pse12G13100.0	VIT_19s0014g05230.t01	  9e-74
344- 21:	Pse12G13120.0	VIT_19s0014g05300.t01	      0
344- 22:	Pse12G13240.0	VIT_19s0177g00020.t01	  7e-59
344- 23:	Pse12G13310.0	VIT_19s0177g00100.t01	  1e-76
344- 24:	Pse12G13330.0	VIT_19s0177g00140.t01	      0
344- 25:	Pse12G13370.0	VIT_19s0177g00200.t01	  4e-55
344- 26:	Pse12G13380.0	VIT_19s0177g00210.t01	      0
344- 27:	Pse12G13390.0	VIT_19s0177g00230.t01	  2e-10
344- 28:	Pse12G13420.0	VIT_19s0177g00240.t01	  2e-58
344- 29:	Pse12G13570.0	VIT_19s0177g00350.t01	  6e-35
344- 30:	Pse12G13600.0	VIT_19s0090g00030.t01	      0
344- 31:	Pse12G13630.0	VIT_19s0090g00050.t01	  3e-76
344- 32:	Pse12G13650.0	VIT_19s0090g00100.t01	      0
344- 33:	Pse12G13660.0	VIT_19s0090g00170.t01	  1e-24
344- 34:	Pse12G13680.0	VIT_19s0090g00230.t01	      0
344- 35:	Pse12G13790.0	VIT_19s0090g00310.t01	  8e-29
344- 36:	Pse12G13870.0	VIT_19s0090g00440.t01	  1e-48
344- 37:	Pse12G14050.0	VIT_19s0090g00570.t01	  4e-77
344- 38:	Pse12G14060.0	VIT_19s0090g00580.t01	  3e-79
344- 39:	Pse12G14100.0	VIT_19s0090g00590.t01	 2e-108
344- 40:	Pse12G14110.0	VIT_19s0090g00610.t01	      0
344- 41:	Pse12G14190.0	VIT_19s0090g00630.t01	 4e-171
344- 42:	Pse12G14200.0	VIT_19s0090g00640.t01	  6e-63
344- 43:	Pse12G14280.0	VIT_19s0090g00670.t01	      0
344- 44:	Pse12G14310.0	VIT_19s0090g00690.t01	      0
344- 45:	Pse12G14320.0	VIT_19s0090g00700.t01	  3e-14
344- 46:	Pse12G14470.0	VIT_19s0090g00830.t01	      0
344- 47:	Pse12G14480.0	VIT_19s0090g00840.t01	 2e-137
344- 48:	Pse12G14490.0	VIT_19s0090g00850.t01	 8e-101
344- 49:	Pse12G14600.0	VIT_19s0090g00930.t01	      0
344- 50:	Pse12G14610.0	VIT_19s0090g00940.t01	 9e-158
344- 51:	Pse12G14740.0	VIT_19s0090g00950.t01	 8e-103
344- 52:	Pse12G14760.0	VIT_19s0090g00960.t01	  7e-41
344- 53:	Pse12G14860.0	VIT_19s0090g01000.t01	      0
344- 54:	Pse12G14900.0	VIT_19s0090g01010.t01	  2e-49
344- 55:	Pse12G14980.0	VIT_19s0090g01020.t01	      0
## Alignment 345: score=1896.0 e_value=1.2e-164 N=42 P. setigerum_chr12&VV_19 plus
345-  0:	Pse12G15350.0	VIT_19s0090g01120.t01	      0
345-  1:	Pse12G15390.0	VIT_19s0090g01170.t01	  2e-58
345-  2:	Pse12G15420.0	VIT_19s0090g01210.t01	      0
345-  3:	Pse12G15490.0	VIT_19s0090g01230.t01	      0
345-  4:	Pse12G15500.0	VIT_19s0090g01250.t01	      0
345-  5:	Pse12G15520.0	VIT_19s0090g01280.t01	 8e-174
345-  6:	Pse12G15550.0	VIT_19s0090g01340.t01	  5e-06
345-  7:	Pse12G15560.0	VIT_19s0090g01430.t01	      0
345-  8:	Pse12G15580.0	VIT_19s0090g01440.t01	      0
345-  9:	Pse12G15620.0	VIT_19s0090g01460.t01	  1e-92
345- 10:	Pse12G15650.0	VIT_19s0090g01480.t01	      0
345- 11:	Pse12G15720.0	VIT_19s0090g01530.t01	 4e-166
345- 12:	Pse12G15760.0	VIT_19s0090g01550.t01	 8e-165
345- 13:	Pse12G15800.0	VIT_19s0090g01600.t01	      0
345- 14:	Pse12G15870.0	VIT_19s0090g01610.t01	 3e-147
345- 15:	Pse12G15920.0	VIT_19s0090g01690.t01	 8e-157
345- 16:	Pse12G15930.0	VIT_19s0090g01700.t01	  3e-60
345- 17:	Pse12G15940.0	VIT_19s0090g01720.t01	      0
345- 18:	Pse12G15960.0	VIT_19s0090g01740.t01	      0
345- 19:	Pse12G15970.0	VIT_19s0090g01750.t01	  6e-46
345- 20:	Pse12G15990.0	VIT_19s0090g01770.t01	      0
345- 21:	Pse12G16140.0	VIT_19s0090g01820.t01	      0
345- 22:	Pse12G16250.0	VIT_19s0015g00070.t01	 1e-114
345- 23:	Pse12G16260.0	VIT_19s0015g00110.t01	      0
345- 24:	Pse12G16290.0	VIT_19s0015g00130.t01	 1e-148
345- 25:	Pse12G16300.0	VIT_19s0015g00140.t01	  3e-89
345- 26:	Pse12G16310.0	VIT_19s0015g00150.t01	 6e-131
345- 27:	Pse12G16320.0	VIT_19s0015g00160.t01	      0
345- 28:	Pse12G16400.0	VIT_19s0015g00340.t01	  4e-09
345- 29:	Pse12G16590.0	VIT_19s0015g00570.t01	      0
345- 30:	Pse12G16670.0	VIT_19s0015g00670.t01	      0
345- 31:	Pse12G16680.0	VIT_19s0015g00690.t01	  1e-28
345- 32:	Pse12G16690.0	VIT_19s0015g00700.t01	  9e-87
345- 33:	Pse12G16720.0	VIT_19s0015g00710.t01	      0
345- 34:	Pse12G16760.0	VIT_19s0015g00760.t01	 3e-176
345- 35:	Pse12G16960.0	VIT_19s0015g00940.t01	      0
345- 36:	Pse12G16970.0	VIT_19s0015g00960.t01	      0
345- 37:	Pse12G16980.0	VIT_19s0015g00970.t01	      0
345- 38:	Pse12G17000.0	VIT_19s0015g01000.t01	 3e-170
345- 39:	Pse12G17150.0	VIT_19s0015g01150.t01	      0
345- 40:	Pse12G17400.0	VIT_19s0015g01290.t01	      0
345- 41:	Pse12G17430.0	VIT_19s0015g01320.t01	      0
## Alignment 346: score=1795.0 e_value=1.2e-132 N=39 P. setigerum_chr12&VV_19 plus
346-  0:	Pse12G09420.0	VIT_19s0014g01520.t01	      0
346-  1:	Pse12G09440.0	VIT_19s0014g01540.t01	      0
346-  2:	Pse12G09450.0	VIT_19s0014g01550.t01	 1e-123
346-  3:	Pse12G09500.0	VIT_19s0014g01570.t01	 8e-153
346-  4:	Pse12G09510.0	VIT_19s0014g01590.t01	  1e-12
346-  5:	Pse12G09540.0	VIT_19s0014g01600.t01	      0
346-  6:	Pse12G09710.0	VIT_19s0014g01680.t01	 9e-113
346-  7:	Pse12G09740.0	VIT_19s0014g01700.t01	  8e-42
346-  8:	Pse12G09780.0	VIT_19s0014g01780.t01	 3e-132
346-  9:	Pse12G09790.0	VIT_19s0014g01790.t01	      0
346- 10:	Pse12G09800.0	VIT_19s0014g01800.t01	      0
346- 11:	Pse12G09890.0	VIT_19s0014g01820.t01	 5e-151
346- 12:	Pse12G09940.0	VIT_19s0014g01860.t01	 3e-107
346- 13:	Pse12G09960.0	VIT_19s0014g01870.t01	  2e-53
346- 14:	Pse12G10030.0	VIT_19s0014g01930.t01	  9e-69
346- 15:	Pse12G10070.0	VIT_19s0014g01940.t01	  3e-39
346- 16:	Pse12G10100.0	VIT_19s0014g02080.t01	      0
346- 17:	Pse12G10160.0	VIT_19s0014g02110.t01	  3e-45
346- 18:	Pse12G10260.0	VIT_19s0014g02160.t01	  3e-80
346- 19:	Pse12G10300.0	VIT_19s0014g02190.t01	      0
346- 20:	Pse12G10330.0	VIT_19s0014g02200.t01	 7e-124
346- 21:	Pse12G10350.0	VIT_19s0014g02230.t01	  6e-69
346- 22:	Pse12G10360.0	VIT_19s0014g02250.t01	  5e-74
346- 23:	Pse12G10390.0	VIT_19s0014g02260.t01	  1e-17
346- 24:	Pse12G10400.0	VIT_19s0014g02270.t01	  2e-40
346- 25:	Pse12G10410.0	VIT_19s0014g02310.t01	      0
346- 26:	Pse12G10440.0	VIT_19s0014g02320.t01	      0
346- 27:	Pse12G10560.0	VIT_19s0014g02350.t01	  5e-50
346- 28:	Pse12G10640.0	VIT_19s0014g02370.t01	 1e-177
346- 29:	Pse12G10780.0	VIT_19s0014g02470.t01	      0
346- 30:	Pse12G10810.0	VIT_19s0014g02490.t01	  5e-72
346- 31:	Pse12G10870.0	VIT_19s0014g02630.t01	  5e-17
346- 32:	Pse12G10900.0	VIT_19s0014g02650.t01	      0
346- 33:	Pse12G10920.0	VIT_19s0014g02660.t01	      0
346- 34:	Pse12G10950.0	VIT_19s0014g02670.t01	      0
346- 35:	Pse12G10960.0	VIT_19s0014g02710.t01	      0
346- 36:	Pse12G10990.0	VIT_19s0014g02740.t01	  6e-19
346- 37:	Pse12G11010.0	VIT_19s0014g02780.t01	  5e-27
346- 38:	Pse12G11050.0	VIT_19s0014g02840.t01	 1e-176
## Alignment 347: score=622.0 e_value=8.9e-38 N=14 P. setigerum_chr12&VV_19 plus
347-  0:	Pse12G11850.0	VIT_19s0014g03380.t01	      0
347-  1:	Pse12G11900.0	VIT_19s0014g03400.t01	      0
347-  2:	Pse12G11910.0	VIT_19s0014g03410.t01	 4e-159
347-  3:	Pse12G11940.0	VIT_19s0014g03430.t01	      0
347-  4:	Pse12G12020.0	VIT_19s0014g03460.t01	 1e-136
347-  5:	Pse12G12140.0	VIT_19s0014g03610.t01	  4e-16
347-  6:	Pse12G12160.0	VIT_19s0014g03660.t01	 1e-173
347-  7:	Pse12G12270.0	VIT_19s0014g03710.t01	  2e-54
347-  8:	Pse12G12290.0	VIT_19s0014g03720.t01	 2e-138
347-  9:	Pse12G12300.0	VIT_19s0014g03740.t01	 6e-119
347- 10:	Pse12G12320.0	VIT_19s0014g03820.t01	 8e-119
347- 11:	Pse12G12380.0	VIT_19s0014g03850.t01	 4e-111
347- 12:	Pse12G12540.0	VIT_19s0014g03990.t01	  2e-94
347- 13:	Pse12G12550.0	VIT_19s0014g04140.t01	  1e-62
## Alignment 348: score=331.0 e_value=8.2e-11 N=7 P. setigerum_chr12&VV_19 plus
348-  0:	Pse12G05620.0	VIT_19s0085g01100.t01	      0
348-  1:	Pse12G05660.0	VIT_19s0085g01110.t01	 1e-155
348-  2:	Pse12G05700.0	VIT_19s0085g01140.t01	      0
348-  3:	Pse12G05780.0	VIT_19s0085g01150.t01	      0
348-  4:	Pse12G05830.0	VIT_19s0085g01180.t01	      0
348-  5:	Pse12G05850.0	VIT_19s0085g01190.t01	      0
348-  6:	Pse12G05870.0	VIT_19s0085g01200.t01	      0
## Alignment 349: score=643.0 e_value=3.1e-36 N=14 P. setigerum_chr12&VV_19 minus
349-  0:	Pse12G11160.0	VIT_19s0014g03360.t01	      0
349-  1:	Pse12G11170.0	VIT_19s0014g03330.t01	 7e-106
349-  2:	Pse12G11190.0	VIT_19s0014g03310.t01	  2e-15
349-  3:	Pse12G11220.0	VIT_19s0014g03300.t01	 3e-133
349-  4:	Pse12G11250.0	VIT_19s0014g03290.t01	 1e-136
349-  5:	Pse12G11260.0	VIT_19s0014g03280.t01	      0
349-  6:	Pse12G11300.0	VIT_19s0014g03200.t01	 3e-108
349-  7:	Pse12G11410.0	VIT_19s0014g03170.t01	      0
349-  8:	Pse12G11420.0	VIT_19s0014g03160.t01	      0
349-  9:	Pse12G11520.0	VIT_19s0014g03080.t01	      0
349- 10:	Pse12G11550.0	VIT_19s0014g03060.t01	  1e-40
349- 11:	Pse12G11700.0	VIT_19s0014g02970.t01	      0
349- 12:	Pse12G11730.0	VIT_19s0014g02930.t01	  2e-94
349- 13:	Pse12G11790.0	VIT_19s0014g02890.t01	  1e-78
## Alignment 350: score=547.0 e_value=3.3e-32 N=12 P. setigerum_chr12&VV_19 minus
350-  0:	Pse12G17160.0	VIT_19s0015g01730.t01	      0
350-  1:	Pse12G17170.0	VIT_19s0015g01690.t01	 1e-136
350-  2:	Pse12G17180.0	VIT_19s0015g01680.t01	 1e-103
350-  3:	Pse12G17230.0	VIT_19s0015g01440.t01	 3e-177
350-  4:	Pse12G17240.0	VIT_19s0015g01420.t01	      0
350-  5:	Pse12G17270.0	VIT_19s0015g01400.t01	 2e-120
350-  6:	Pse12G17320.0	VIT_19s0015g01380.t01	      0
350-  7:	Pse12G17340.0	VIT_19s0015g01370.t01	  7e-33
350-  8:	Pse12G17360.0	VIT_19s0015g01350.t01	      0
350-  9:	Pse12G17370.0	VIT_19s0015g01330.t01	  8e-57
350- 10:	Pse12G17470.0	VIT_19s0015g01220.t01	      0
350- 11:	Pse12G17560.0	VIT_19s0015g01190.t01	 8e-103
## Alignment 351: score=334.0 e_value=6.9e-14 N=7 P. setigerum_chr12&VV_19 minus
351-  0:	Pse12G16520.0	VIT_19s0015g00650.t01	      0
351-  1:	Pse12G16530.0	VIT_19s0015g00630.t01	  1e-47
351-  2:	Pse12G16540.0	VIT_19s0015g00610.t01	  2e-35
351-  3:	Pse12G16620.0	VIT_19s0015g00530.t01	 8e-176
351-  4:	Pse12G16630.0	VIT_19s0015g00500.t01	      0
351-  5:	Pse12G16650.0	VIT_19s0015g00440.t01	  4e-83
351-  6:	Pse12G16660.0	VIT_19s0015g00430.t01	 4e-137
## Alignment 352: score=318.0 e_value=3.1e-13 N=7 P. setigerum_chr12&VV_19 minus
352-  0:	Pse12G16790.0	VIT_19s0015g01130.t01	  2e-47
352-  1:	Pse12G16810.0	VIT_19s0015g01120.t01	      0
352-  2:	Pse12G16820.0	VIT_19s0015g01110.t01	 1e-120
352-  3:	Pse12G16870.0	VIT_19s0015g01070.t01	 6e-154
352-  4:	Pse12G16910.0	VIT_19s0015g01040.t01	  4e-17
352-  5:	Pse12G16940.0	VIT_19s0015g01010.t01	      0
352-  6:	Pse12G17110.0	VIT_19s0015g00770.t01	      0
## Alignment 353: score=288.0 e_value=1.7e-08 N=6 P. setigerum_chr12&VV_19 minus
353-  0:	Pse12G13830.0	VIT_19s0090g00500.t01	  2e-20
353-  1:	Pse12G13850.0	VIT_19s0090g00460.t01	      0
353-  2:	Pse12G13930.0	VIT_19s0090g00380.t01	  2e-60
353-  3:	Pse12G13950.0	VIT_19s0090g00370.t01	      0
353-  4:	Pse12G13960.0	VIT_19s0090g00360.t01	  3e-24
353-  5:	Pse12G13980.0	VIT_19s0090g00340.t01	      0
## Alignment 354: score=1106.0 e_value=3.2e-72 N=24 P. setigerum_chr12&VV_3 plus
354-  0:	Pse12G20980.0	VIT_03s0063g00080.t01	      0
354-  1:	Pse12G20990.0	VIT_03s0063g00100.t01	      0
354-  2:	Pse12G21000.0	VIT_03s0063g00110.t01	 2e-175
354-  3:	Pse12G21020.0	VIT_03s0063g00120.t01	      0
354-  4:	Pse12G21120.0	VIT_03s0063g00140.t01	 2e-166
354-  5:	Pse12G21220.0	VIT_03s0063g00200.t01	      0
354-  6:	Pse12G21250.0	VIT_03s0063g00280.t01	  4e-47
354-  7:	Pse12G21330.0	VIT_03s0063g00290.t01	  1e-17
354-  8:	Pse12G21360.0	VIT_03s0063g00300.t01	      0
354-  9:	Pse12G21420.0	VIT_03s0063g00360.t01	      0
354- 10:	Pse12G21430.0	VIT_03s0063g00380.t01	      0
354- 11:	Pse12G21460.0	VIT_03s0063g00390.t01	 5e-131
354- 12:	Pse12G21470.0	VIT_03s0063g00430.t01	  1e-20
354- 13:	Pse12G21490.0	VIT_03s0063g00460.t01	  1e-51
354- 14:	Pse12G21500.0	VIT_03s0063g00480.t01	      0
354- 15:	Pse12G21550.0	VIT_03s0063g00510.t01	      0
354- 16:	Pse12G21570.0	VIT_03s0063g00520.t01	  5e-66
354- 17:	Pse12G21590.0	VIT_03s0063g00550.t01	  5e-68
354- 18:	Pse12G21650.0	VIT_03s0063g00610.t01	      0
354- 19:	Pse12G21720.0	VIT_03s0063g00670.t01	  6e-24
354- 20:	Pse12G21760.0	VIT_03s0063g00680.t01	      0
354- 21:	Pse12G21770.0	VIT_03s0063g00700.t01	 2e-111
354- 22:	Pse12G21870.0	VIT_03s0063g00840.t01	 3e-177
354- 23:	Pse12G22010.0	VIT_03s0063g00970.t01	  1e-48
## Alignment 355: score=743.0 e_value=9e-50 N=17 P. setigerum_chr12&VV_3 plus
355-  0:	Pse12G32080.0	VIT_03s0091g00520.t01	 9e-131
355-  1:	Pse12G32120.0	VIT_03s0091g00550.t01	      0
355-  2:	Pse12G32150.0	VIT_03s0091g00560.t01	 3e-103
355-  3:	Pse12G32180.0	VIT_03s0091g00570.t01	  3e-08
355-  4:	Pse12G32240.0	VIT_03s0091g00600.t01	      0
355-  5:	Pse12G32260.0	VIT_03s0091g00610.t01	  1e-72
355-  6:	Pse12G32270.0	VIT_03s0091g00620.t01	  6e-68
355-  7:	Pse12G32490.0	VIT_03s0091g00680.t01	      0
355-  8:	Pse12G32650.0	VIT_03s0091g00760.t01	  4e-31
355-  9:	Pse12G32780.0	VIT_03s0091g00830.t01	  5e-58
355- 10:	Pse12G32800.0	VIT_03s0091g00850.t01	  5e-95
355- 11:	Pse12G32870.0	VIT_03s0091g00860.t01	 1e-149
355- 12:	Pse12G32890.0	VIT_03s0091g00880.t01	      0
355- 13:	Pse12G32960.0	VIT_03s0091g00970.t01	 1e-118
355- 14:	Pse12G33040.0	VIT_03s0091g01010.t01	 1e-109
355- 15:	Pse12G33290.0	VIT_03s0091g01090.t01	  2e-51
355- 16:	Pse12G33300.0	VIT_03s0091g01100.t01	  3e-34
## Alignment 356: score=595.0 e_value=1.2e-30 N=13 P. setigerum_chr12&VV_3 plus
356-  0:	Pse12G31060.0	VIT_03s0038g04330.t01	  1e-19
356-  1:	Pse12G31100.0	VIT_03s0038g04390.t01	  1e-06
356-  2:	Pse12G31110.0	VIT_03s0038g04420.t01	 3e-155
356-  3:	Pse12G31220.0	VIT_03s0038g04470.t01	      0
356-  4:	Pse12G31270.0	VIT_03s0038g04540.t01	  3e-15
356-  5:	Pse12G31310.0	VIT_03s0038g04550.t01	  6e-49
356-  6:	Pse12G31410.0	VIT_03s0038g04570.t01	      0
356-  7:	Pse12G31460.0	VIT_03s0038g04590.t01	  7e-73
356-  8:	Pse12G31500.0	VIT_03s0038g04600.t01	 2e-102
356-  9:	Pse12G31520.0	VIT_03s0038g04610.t01	      0
356- 10:	Pse12G31540.0	VIT_03s0038g04660.t01	  9e-44
356- 11:	Pse12G31580.0	VIT_03s0038g04720.t01	 5e-136
356- 12:	Pse12G31620.0	VIT_03s0038g04740.t01	 2e-158
## Alignment 357: score=578.0 e_value=1.9e-34 N=14 P. setigerum_chr12&VV_3 plus
357-  0:	Pse12G22800.0	VIT_03s0063g01050.t01	 2e-176
357-  1:	Pse12G22870.0	VIT_03s0063g01060.t01	 1e-127
357-  2:	Pse12G22890.0	VIT_03s0063g01080.t01	      0
357-  3:	Pse12G22960.0	VIT_03s0063g01100.t01	  4e-39
357-  4:	Pse12G23020.0	VIT_03s0063g01280.t01	  2e-57
357-  5:	Pse12G23120.0	VIT_03s0063g01360.t01	      0
357-  6:	Pse12G23150.0	VIT_03s0063g01380.t01	  7e-67
357-  7:	Pse12G23180.0	VIT_03s0063g01400.t01	 6e-112
357-  8:	Pse12G23230.0	VIT_03s0063g01410.t01	 7e-114
357-  9:	Pse12G23280.0	VIT_03s0063g01460.t01	  4e-43
357- 10:	Pse12G23330.0	VIT_03s0063g01470.t01	      0
357- 11:	Pse12G23340.0	VIT_03s0063g01750.t01	      0
357- 12:	Pse12G23580.0	VIT_03s0063g01880.t01	      0
357- 13:	Pse12G23750.0	VIT_03s0063g02130.t01	 4e-133
## Alignment 358: score=398.0 e_value=1.3e-16 N=9 P. setigerum_chr12&VV_3 plus
358-  0:	Pse12G26110.0	VIT_03s0038g03410.t01	  1e-92
358-  1:	Pse12G26130.0	VIT_03s0038g03420.t01	 2e-127
358-  2:	Pse12G26360.0	VIT_03s0038g03470.t01	  4e-29
358-  3:	Pse12G26380.0	VIT_03s0038g03480.t01	  3e-23
358-  4:	Pse12G26400.0	VIT_03s0038g03530.t01	      0
358-  5:	Pse12G26460.0	VIT_03s0038g03550.t01	 4e-122
358-  6:	Pse12G26500.0	VIT_03s0038g03560.t01	 3e-143
358-  7:	Pse12G26620.0	VIT_03s0038g03610.t01	  3e-82
358-  8:	Pse12G26680.0	VIT_03s0038g03620.t01	      0
## Alignment 359: score=386.0 e_value=6.6e-19 N=9 P. setigerum_chr12&VV_3 plus
359-  0:	Pse12G24120.0	VIT_03s0063g02000.t01	      0
359-  1:	Pse12G24330.0	VIT_03s0063g02240.t01	  1e-80
359-  2:	Pse12G24420.0	VIT_03s0063g02250.t01	      0
359-  3:	Pse12G24480.0	VIT_03s0063g02410.t01	      0
359-  4:	Pse12G24490.0	VIT_03s0063g02450.t01	      0
359-  5:	Pse12G24520.0	VIT_03s0063g02460.t01	 7e-124
359-  6:	Pse12G24540.0	VIT_03s0063g02480.t01	      0
359-  7:	Pse12G24580.0	VIT_03s0063g02500.t01	      0
359-  8:	Pse12G24680.0	VIT_03s0063g02510.t01	      0
## Alignment 360: score=376.0 e_value=1.8e-14 N=8 P. setigerum_chr12&VV_3 plus
360-  0:	Pse12G20740.0	VIT_03s0038g03180.t01	      0
360-  1:	Pse12G20790.0	VIT_03s0038g03200.t01	      0
360-  2:	Pse12G20800.0	VIT_03s0038g03210.t01	  3e-84
360-  3:	Pse12G20830.0	VIT_03s0038g03240.t01	      0
360-  4:	Pse12G20850.0	VIT_03s0038g03250.t01	      0
360-  5:	Pse12G20920.0	VIT_03s0038g03260.t01	      0
360-  6:	Pse12G20960.0	VIT_03s0038g03290.t01	  1e-18
360-  7:	Pse12G20970.0	VIT_03s0038g03380.t01	  9e-56
## Alignment 361: score=3286.0 e_value=1.5e-303 N=73 P. setigerum_chr12&VV_3 minus
361-  0:	Pse12G26910.0	VIT_03s0038g03000.t01	  2e-18
361-  1:	Pse12G27040.0	VIT_03s0038g02930.t01	      0
361-  2:	Pse12G27060.0	VIT_03s0038g02920.t01	      0
361-  3:	Pse12G27210.0	VIT_03s0038g02820.t01	      0
361-  4:	Pse12G27260.0	VIT_03s0038g02760.t01	      0
361-  5:	Pse12G27360.0	VIT_03s0038g02650.t01	      0
361-  6:	Pse12G27490.0	VIT_03s0038g02590.t01	      0
361-  7:	Pse12G27530.0	VIT_03s0038g02580.t01	  6e-62
361-  8:	Pse12G27550.0	VIT_03s0038g02570.t01	      0
361-  9:	Pse12G27620.0	VIT_03s0038g02520.t01	 3e-177
361- 10:	Pse12G27680.0	VIT_03s0038g02490.t01	  8e-57
361- 11:	Pse12G27760.0	VIT_03s0038g02470.t01	 2e-150
361- 12:	Pse12G27860.0	VIT_03s0038g02450.t01	  1e-62
361- 13:	Pse12G27890.0	VIT_03s0038g02440.t01	  6e-82
361- 14:	Pse12G27920.0	VIT_03s0038g02410.t01	  4e-26
361- 15:	Pse12G27930.0	VIT_03s0038g02400.t01	      0
361- 16:	Pse12G27990.0	VIT_03s0038g02380.t01	 2e-129
361- 17:	Pse12G28000.0	VIT_03s0038g02370.t01	 1e-143
361- 18:	Pse12G28010.0	VIT_03s0038g02360.t01	      0
361- 19:	Pse12G28020.0	VIT_03s0038g02340.t01	      0
361- 20:	Pse12G28100.0	VIT_03s0038g02330.t01	      0
361- 21:	Pse12G28120.0	VIT_03s0038g02320.t01	 2e-152
361- 22:	Pse12G28170.0	VIT_03s0038g02310.t01	 2e-108
361- 23:	Pse12G28190.0	VIT_03s0038g02300.t01	 3e-159
361- 24:	Pse12G28220.0	VIT_03s0038g02280.t01	      0
361- 25:	Pse12G28300.0	VIT_03s0038g02230.t01	      0
361- 26:	Pse12G28350.0	VIT_03s0038g02220.t01	  6e-80
361- 27:	Pse12G28420.0	VIT_03s0038g02200.t01	 9e-126
361- 28:	Pse12G28440.0	VIT_03s0038g02190.t01	      0
361- 29:	Pse12G28480.0	VIT_03s0038g02160.t01	 2e-126
361- 30:	Pse12G28500.0	VIT_03s0038g02140.t01	      0
361- 31:	Pse12G28600.0	VIT_03s0038g02110.t01	  4e-40
361- 32:	Pse12G28640.0	VIT_03s0038g02090.t01	      0
361- 33:	Pse12G28660.0	VIT_03s0038g02070.t01	      0
361- 34:	Pse12G28680.0	VIT_03s0038g02050.t01	  1e-78
361- 35:	Pse12G28770.0	VIT_03s0038g01950.t01	  4e-76
361- 36:	Pse12G28780.0	VIT_03s0038g01940.t01	 3e-177
361- 37:	Pse12G28800.0	VIT_03s0038g01870.t01	  3e-31
361- 38:	Pse12G28860.0	VIT_03s0038g01820.t01	 8e-106
361- 39:	Pse12G28880.0	VIT_03s0038g01790.t01	 6e-101
361- 40:	Pse12G28890.0	VIT_03s0038g01780.t01	 3e-172
361- 41:	Pse12G28950.0	VIT_03s0038g01490.t01	      0
361- 42:	Pse12G28990.0	VIT_03s0038g01460.t01	      0
361- 43:	Pse12G29000.0	VIT_03s0038g01440.t01	 5e-136
361- 44:	Pse12G29060.0	VIT_03s0038g01390.t01	 2e-110
361- 45:	Pse12G29190.0	VIT_03s0038g01370.t01	  1e-89
361- 46:	Pse12G29340.0	VIT_03s0038g01160.t01	  1e-34
361- 47:	Pse12G29360.0	VIT_03s0038g01120.t01	  1e-35
361- 48:	Pse12G29400.0	VIT_03s0038g01080.t01	  1e-34
361- 49:	Pse12G29480.0	VIT_03s0038g00930.t01	  1e-59
361- 50:	Pse12G29730.0	VIT_03s0038g00860.t01	      0
361- 51:	Pse12G29740.0	VIT_03s0038g00840.t01	  9e-95
361- 52:	Pse12G29860.0	VIT_03s0038g00820.t01	 1e-159
361- 53:	Pse12G29870.0	VIT_03s0038g00800.t01	      0
361- 54:	Pse12G30000.0	VIT_03s0038g00730.t01	  8e-34
361- 55:	Pse12G30020.0	VIT_03s0038g00700.t01	      0
361- 56:	Pse12G30160.0	VIT_03s0038g00690.t01	  1e-80
361- 57:	Pse12G30320.0	VIT_03s0038g00630.t01	      0
361- 58:	Pse12G30350.0	VIT_03s0038g00590.t01	  2e-54
361- 59:	Pse12G30360.0	VIT_03s0038g00510.t01	  2e-94
361- 60:	Pse12G30370.0	VIT_03s0038g00500.t01	      0
361- 61:	Pse12G30380.0	VIT_03s0038g00490.t01	  1e-61
361- 62:	Pse12G30390.0	VIT_03s0038g00470.t01	      0
361- 63:	Pse12G30400.0	VIT_03s0038g00460.t01	      0
361- 64:	Pse12G30410.0	VIT_03s0038g00450.t01	      0
361- 65:	Pse12G30430.0	VIT_03s0038g00400.t01	  7e-62
361- 66:	Pse12G30520.0	VIT_03s0038g00340.t01	  1e-65
361- 67:	Pse12G30670.0	VIT_03s0038g00300.t01	      0
361- 68:	Pse12G30690.0	VIT_03s0038g00290.t01	      0
361- 69:	Pse12G30710.0	VIT_03s0038g00280.t01	      0
361- 70:	Pse12G30810.0	VIT_03s0038g00170.t01	      0
361- 71:	Pse12G30890.0	VIT_03s0038g00150.t01	      0
361- 72:	Pse12G31000.0	VIT_03s0038g00050.t01	      0
## Alignment 362: score=1140.0 e_value=3.2e-83 N=25 P. setigerum_chr12&VV_3 minus
362-  0:	Pse12G24570.0	VIT_03s0091g00750.t01	      0
362-  1:	Pse12G24730.0	VIT_03s0091g00490.t01	  6e-23
362-  2:	Pse12G24750.0	VIT_03s0091g00470.t01	      0
362-  3:	Pse12G24770.0	VIT_03s0091g00460.t01	  3e-54
362-  4:	Pse12G24880.0	VIT_03s0091g00450.t01	      0
362-  5:	Pse12G24900.0	VIT_03s0091g00430.t01	  7e-52
362-  6:	Pse12G24920.0	VIT_03s0091g00410.t01	      0
362-  7:	Pse12G24940.0	VIT_03s0091g00400.t01	      0
362-  8:	Pse12G24950.0	VIT_03s0091g00390.t01	  2e-30
362-  9:	Pse12G24970.0	VIT_03s0091g00380.t01	 3e-119
362- 10:	Pse12G25090.0	VIT_03s0091g00240.t01	      0
362- 11:	Pse12G25150.0	VIT_03s0091g00220.t01	  7e-40
362- 12:	Pse12G25210.0	VIT_03s0091g00210.t01	  2e-58
362- 13:	Pse12G25220.0	VIT_03s0091g00200.t01	      0
362- 14:	Pse12G25230.0	VIT_03s0091g00140.t01	  3e-37
362- 15:	Pse12G25250.0	VIT_03s0091g00130.t01	 5e-101
362- 16:	Pse12G25280.0	VIT_03s0091g00080.t01	      0
362- 17:	Pse12G25320.0	VIT_03s0091g00050.t01	      0
362- 18:	Pse12G25430.0	VIT_03s0180g00250.t01	      0
362- 19:	Pse12G25520.0	VIT_03s0180g00120.t01	      0
362- 20:	Pse12G25540.0	VIT_03s0180g00070.t01	 3e-128
362- 21:	Pse12G25570.0	VIT_03s0180g00050.t01	      0
362- 22:	Pse12G25610.0	VIT_03s0180g00030.t01	  1e-86
362- 23:	Pse12G25620.0	VIT_03s0180g00020.t01	      0
362- 24:	Pse12G25680.0	VIT_03s0180g00010.t01	      0
## Alignment 363: score=1004.0 e_value=8e-67 N=22 P. setigerum_chr12&VV_3 minus
363-  0:	Pse12G19560.0	VIT_03s0038g04190.t01	  3e-89
363-  1:	Pse12G19660.0	VIT_03s0038g04140.t01	      0
363-  2:	Pse12G19720.0	VIT_03s0038g04110.t01	  1e-85
363-  3:	Pse12G19740.0	VIT_03s0038g04100.t01	      0
363-  4:	Pse12G19800.0	VIT_03s0038g04090.t01	      0
363-  5:	Pse12G19900.0	VIT_03s0038g04070.t01	  3e-79
363-  6:	Pse12G19910.0	VIT_03s0038g04060.t01	 5e-132
363-  7:	Pse12G19940.0	VIT_03s0038g04050.t01	  6e-22
363-  8:	Pse12G20010.0	VIT_03s0038g04020.t01	 2e-178
363-  9:	Pse12G20030.0	VIT_03s0038g04000.t01	      0
363- 10:	Pse12G20050.0	VIT_03s0038g03990.t01	      0
363- 11:	Pse12G20250.0	VIT_03s0038g03920.t01	      0
363- 12:	Pse12G20290.0	VIT_03s0038g03870.t01	      0
363- 13:	Pse12G20430.0	VIT_03s0038g03840.t01	 2e-123
363- 14:	Pse12G20460.0	VIT_03s0038g03800.t01	      0
363- 15:	Pse12G20490.0	VIT_03s0038g03750.t01	      0
363- 16:	Pse12G20500.0	VIT_03s0038g03730.t01	      0
363- 17:	Pse12G20510.0	VIT_03s0038g03710.t01	      0
363- 18:	Pse12G20550.0	VIT_03s0038g03680.t01	      0
363- 19:	Pse12G20590.0	VIT_03s0038g03660.t01	      0
363- 20:	Pse12G20640.0	VIT_03s0038g03650.t01	  1e-82
363- 21:	Pse12G20680.0	VIT_03s0038g03640.t01	  4e-99
## Alignment 364: score=491.0 e_value=3e-26 N=11 P. setigerum_chr12&VV_3 minus
364-  0:	Pse12G23630.0	VIT_03s0063g02160.t01	  7e-12
364-  1:	Pse12G23640.0	VIT_03s0063g02140.t01	  1e-72
364-  2:	Pse12G23840.0	VIT_03s0063g02100.t01	      0
364-  3:	Pse12G23970.0	VIT_03s0063g02080.t01	      0
364-  4:	Pse12G23980.0	VIT_03s0063g02050.t01	  2e-51
364-  5:	Pse12G24090.0	VIT_03s0063g02020.t01	 1e-174
364-  6:	Pse12G24210.0	VIT_03s0063g01980.t01	  2e-47
364-  7:	Pse12G24220.0	VIT_03s0063g01950.t01	  3e-38
364-  8:	Pse12G24240.0	VIT_03s0063g01930.t01	 4e-133
364-  9:	Pse12G24250.0	VIT_03s0063g01910.t01	  2e-62
364- 10:	Pse12G24260.0	VIT_03s0063g01900.t01	  8e-16
## Alignment 365: score=389.0 e_value=4.8e-17 N=9 P. setigerum_chr12&VV_3 minus
365-  0:	Pse12G33640.0	VIT_03s0088g01170.t01	  4e-52
365-  1:	Pse12G33680.0	VIT_03s0088g01140.t01	      0
365-  2:	Pse12G33750.0	VIT_03s0088g00990.t01	      0
365-  3:	Pse12G33830.0	VIT_03s0088g00950.t01	 2e-167
365-  4:	Pse12G33910.0	VIT_03s0088g00910.t01	  3e-92
365-  5:	Pse12G34120.0	VIT_03s0088g00620.t01	 1e-180
365-  6:	Pse12G34180.0	VIT_03s0088g00510.t01	  3e-55
365-  7:	Pse12G34210.0	VIT_03s0088g00450.t01	      0
365-  8:	Pse12G34250.0	VIT_03s0088g00410.t01	      0
## Alignment 366: score=376.0 e_value=1e-14 N=8 P. setigerum_chr12&VV_3 minus
366-  0:	Pse12G31700.0	VIT_03s0063g02670.t01	  1e-40
366-  1:	Pse12G31720.0	VIT_03s0063g02660.t01	  4e-96
366-  2:	Pse12G31760.0	VIT_03s0063g02640.t01	      0
366-  3:	Pse12G31790.0	VIT_03s0063g02610.t01	  1e-45
366-  4:	Pse12G31870.0	VIT_03s0063g02590.t01	      0
366-  5:	Pse12G31900.0	VIT_03s0063g02550.t01	 3e-147
366-  6:	Pse12G31990.0	VIT_03s0063g02540.t01	  5e-22
366-  7:	Pse12G32000.0	VIT_03s0063g02530.t01	 3e-148
## Alignment 367: score=724.0 e_value=1.7e-39 N=15 P. setigerum_chr12&VV_4 plus
367-  0:	Pse12G24290.0	VIT_04s0023g01440.t01	      0
367-  1:	Pse12G24300.0	VIT_04s0023g01450.t01	      0
367-  2:	Pse12G24360.0	VIT_04s0023g01470.t01	 3e-173
367-  3:	Pse12G24370.0	VIT_04s0023g01480.t01	      0
367-  4:	Pse12G24400.0	VIT_04s0023g01500.t01	      0
367-  5:	Pse12G24430.0	VIT_04s0023g01520.t01	  7e-68
367-  6:	Pse12G24440.0	VIT_04s0023g01530.t01	      0
367-  7:	Pse12G24450.0	VIT_04s0023g01550.t01	  1e-49
367-  8:	Pse12G24500.0	VIT_04s0023g01580.t01	 8e-156
367-  9:	Pse12G24510.0	VIT_04s0023g01600.t01	      0
367- 10:	Pse12G24600.0	VIT_04s0023g01620.t01	  2e-13
367- 11:	Pse12G24610.0	VIT_04s0023g01630.t01	      0
367- 12:	Pse12G24630.0	VIT_04s0023g01650.t01	      0
367- 13:	Pse12G24650.0	VIT_04s0023g01660.t01	 2e-180
367- 14:	Pse12G24670.0	VIT_04s0023g01670.t01	  1e-15
## Alignment 368: score=275.0 e_value=2e-08 N=6 P. setigerum_chr12&VV_4 plus
368-  0:	Pse12G34850.0	VIT_04s0044g00990.t01	      0
368-  1:	Pse12G34870.0	VIT_04s0044g01000.t01	      0
368-  2:	Pse12G34920.0	VIT_04s0044g01040.t01	  5e-52
368-  3:	Pse12G34990.0	VIT_04s0044g01060.t01	 2e-152
368-  4:	Pse12G35110.0	VIT_04s0044g01110.t01	      0
368-  5:	Pse12G35150.0	VIT_04s0044g01150.t01	      0
## Alignment 369: score=3632.0 e_value=0 N=80 P. setigerum_chr12&VV_4 minus
369-  0:	Pse12G27850.0	VIT_04s0023g03900.t01	  1e-63
369-  1:	Pse12G27890.0	VIT_04s0023g03890.t01	  3e-74
369-  2:	Pse12G27920.0	VIT_04s0023g03880.t01	  1e-39
369-  3:	Pse12G27990.0	VIT_04s0023g03860.t01	 2e-120
369-  4:	Pse12G28010.0	VIT_04s0023g03840.t01	  2e-23
369-  5:	Pse12G28020.0	VIT_04s0023g03830.t01	      0
369-  6:	Pse12G28030.0	VIT_04s0023g03820.t01	      0
369-  7:	Pse12G28090.0	VIT_04s0023g03760.t01	      0
369-  8:	Pse12G28130.0	VIT_04s0023g03740.t01	      0
369-  9:	Pse12G28170.0	VIT_04s0023g03710.t01	  1e-99
369- 10:	Pse12G28190.0	VIT_04s0023g03690.t01	 2e-158
369- 11:	Pse12G28210.0	VIT_04s0023g03680.t01	      0
369- 12:	Pse12G28220.0	VIT_04s0023g03670.t01	 2e-166
369- 13:	Pse12G28360.0	VIT_04s0023g03620.t01	      0
369- 14:	Pse12G28370.0	VIT_04s0023g03610.t01	  2e-79
369- 15:	Pse12G28410.0	VIT_04s0023g03580.t01	  2e-44
369- 16:	Pse12G28470.0	VIT_04s0023g03550.t01	 2e-131
369- 17:	Pse12G28480.0	VIT_04s0023g03540.t01	 2e-132
369- 18:	Pse12G28600.0	VIT_04s0023g03470.t01	  2e-45
369- 19:	Pse12G28650.0	VIT_04s0023g03440.t01	 2e-175
369- 20:	Pse12G28880.0	VIT_04s0023g03430.t01	 5e-128
369- 21:	Pse12G28900.0	VIT_04s0023g03420.t01	      0
369- 22:	Pse12G28940.0	VIT_04s0023g03370.t01	      0
369- 23:	Pse12G28980.0	VIT_04s0023g03360.t01	  9e-84
369- 24:	Pse12G29010.0	VIT_04s0023g03350.t01	      0
369- 25:	Pse12G29050.0	VIT_04s0023g03330.t01	  2e-53
369- 26:	Pse12G29100.0	VIT_04s0023g03300.t01	 8e-163
369- 27:	Pse12G29180.0	VIT_04s0023g03290.t01	  1e-38
369- 28:	Pse12G29200.0	VIT_04s0023g03280.t01	 2e-152
369- 29:	Pse12G29230.0	VIT_04s0023g03260.t01	      0
369- 30:	Pse12G29450.0	VIT_04s0023g03220.t01	      0
369- 31:	Pse12G29520.0	VIT_04s0023g03200.t01	 7e-134
369- 32:	Pse12G29630.0	VIT_04s0023g03180.t01	  1e-56
369- 33:	Pse12G29820.0	VIT_04s0023g03110.t01	 9e-147
369- 34:	Pse12G29860.0	VIT_04s0023g03100.t01	 2e-155
369- 35:	Pse12G30020.0	VIT_04s0023g03060.t01	      0
369- 36:	Pse12G30150.0	VIT_04s0023g03040.t01	  3e-75
369- 37:	Pse12G30160.0	VIT_04s0023g03030.t01	  9e-81
369- 38:	Pse12G30280.0	VIT_04s0023g03020.t01	      0
369- 39:	Pse12G30330.0	VIT_04s0023g02970.t01	      0
369- 40:	Pse12G30340.0	VIT_04s0023g02940.t01	      0
369- 41:	Pse12G30360.0	VIT_04s0023g02920.t01	 5e-102
369- 42:	Pse12G30370.0	VIT_04s0023g02900.t01	      0
369- 43:	Pse12G30380.0	VIT_04s0023g02880.t01	  5e-79
369- 44:	Pse12G30550.0	VIT_04s0023g02820.t01	  4e-85
369- 45:	Pse12G30600.0	VIT_04s0023g02800.t01	  4e-56
369- 46:	Pse12G30610.0	VIT_04s0023g02790.t01	      0
369- 47:	Pse12G30630.0	VIT_04s0023g02780.t01	  7e-88
369- 48:	Pse12G30660.0	VIT_04s0023g02750.t01	      0
369- 49:	Pse12G30730.0	VIT_04s0023g02730.t01	 5e-164
369- 50:	Pse12G30860.0	VIT_04s0023g02720.t01	 6e-113
369- 51:	Pse12G30870.0	VIT_04s0023g02700.t01	  9e-47
369- 52:	Pse12G30890.0	VIT_04s0023g02690.t01	      0
369- 53:	Pse12G30930.0	VIT_04s0023g02680.t01	 5e-147
369- 54:	Pse12G30950.0	VIT_04s0023g02650.t01	      0
369- 55:	Pse12G30960.0	VIT_04s0023g02640.t01	      0
369- 56:	Pse12G31070.0	VIT_04s0023g02570.t01	      0
369- 57:	Pse12G31080.0	VIT_04s0023g02510.t01	      0
369- 58:	Pse12G31110.0	VIT_04s0023g02440.t01	 3e-128
369- 59:	Pse12G31150.0	VIT_04s0023g02420.t01	      0
369- 60:	Pse12G31190.0	VIT_04s0023g02410.t01	  6e-35
369- 61:	Pse12G31290.0	VIT_04s0023g02170.t01	 6e-163
369- 62:	Pse12G31310.0	VIT_04s0023g02160.t01	  8e-37
369- 63:	Pse12G31340.0	VIT_04s0023g02150.t01	  2e-84
369- 64:	Pse12G31430.0	VIT_04s0023g02130.t01	      0
369- 65:	Pse12G31450.0	VIT_04s0023g02110.t01	  2e-74
369- 66:	Pse12G31480.0	VIT_04s0023g02070.t01	 1e-139
369- 67:	Pse12G31550.0	VIT_04s0023g02010.t01	      0
369- 68:	Pse12G31580.0	VIT_04s0023g01980.t01	 6e-122
369- 69:	Pse12G31640.0	VIT_04s0023g01950.t01	      0
369- 70:	Pse12G31660.0	VIT_04s0023g01940.t01	 2e-123
369- 71:	Pse12G31690.0	VIT_04s0023g01920.t01	 2e-110
369- 72:	Pse12G31700.0	VIT_04s0023g01910.t01	  1e-33
369- 73:	Pse12G31710.0	VIT_04s0023g01890.t01	  7e-27
369- 74:	Pse12G31720.0	VIT_04s0023g01870.t01	 2e-126
369- 75:	Pse12G31730.0	VIT_04s0023g01860.t01	      0
369- 76:	Pse12G31770.0	VIT_04s0023g01830.t01	      0
369- 77:	Pse12G31860.0	VIT_04s0023g01770.t01	  4e-99
369- 78:	Pse12G31910.0	VIT_04s0023g01750.t01	      0
369- 79:	Pse12G32010.0	VIT_04s0023g01720.t01	 8e-161
## Alignment 370: score=654.0 e_value=2.9e-35 N=14 P. setigerum_chr12&VV_4 minus
370-  0:	Pse12G23610.0	VIT_04s0023g01430.t01	      0
370-  1:	Pse12G23620.0	VIT_04s0023g01400.t01	      0
370-  2:	Pse12G23630.0	VIT_04s0023g01370.t01	  4e-78
370-  3:	Pse12G23740.0	VIT_04s0023g01350.t01	  1e-84
370-  4:	Pse12G23760.0	VIT_04s0023g01330.t01	  5e-57
370-  5:	Pse12G23830.0	VIT_04s0023g01270.t01	      0
370-  6:	Pse12G23840.0	VIT_04s0023g01220.t01	      0
370-  7:	Pse12G23850.0	VIT_04s0023g01210.t01	      0
370-  8:	Pse12G23910.0	VIT_04s0023g01170.t01	 8e-106
370-  9:	Pse12G23980.0	VIT_04s0023g01130.t01	  6e-46
370- 10:	Pse12G24010.0	VIT_04s0023g01080.t01	      0
370- 11:	Pse12G24040.0	VIT_04s0023g01060.t01	      0
370- 12:	Pse12G24060.0	VIT_04s0023g01020.t01	      0
370- 13:	Pse12G24080.0	VIT_04s0023g01000.t01	      0
## Alignment 371: score=417.0 e_value=2.1e-19 N=9 P. setigerum_chr12&VV_4 minus
371-  0:	Pse12G20340.0	VIT_04s0044g00170.t01	      0
371-  1:	Pse12G20370.0	VIT_04s0044g00130.t01	      0
371-  2:	Pse12G20380.0	VIT_04s0044g00120.t01	  6e-87
371-  3:	Pse12G20460.0	VIT_04s0044g00050.t01	 1e-128
371-  4:	Pse12G20530.0	VIT_04s0044g00030.t01	      0
371-  5:	Pse12G20540.0	VIT_04s0044g00020.t01	      0
371-  6:	Pse12G20550.0	VIT_04s0210g00220.t01	 1e-138
371-  7:	Pse12G20620.0	VIT_04s0210g00190.t01	 3e-167
371-  8:	Pse12G20730.0	VIT_04s0210g00110.t01	      0
## Alignment 372: score=324.0 e_value=1e-11 N=7 P. setigerum_chr12&VV_4 minus
372-  0:	Pse12G19660.0	VIT_04s0044g01920.t01	      0
372-  1:	Pse12G19680.0	VIT_04s0044g01850.t01	 7e-122
372-  2:	Pse12G19690.0	VIT_04s0044g01840.t01	 3e-145
372-  3:	Pse12G19710.0	VIT_04s0044g01750.t01	      0
372-  4:	Pse12G19740.0	VIT_04s0044g01740.t01	      0
372-  5:	Pse12G19810.0	VIT_04s0044g01720.t01	      0
372-  6:	Pse12G19880.0	VIT_04s0044g01710.t01	      0
## Alignment 373: score=263.0 e_value=1.7e-13 N=6 P. setigerum_chr12&VV_4 minus
373-  0:	Pse12G18720.0	VIT_04s0044g00890.t01	 1e-155
373-  1:	Pse12G18750.0	VIT_04s0044g00630.t01	 2e-131
373-  2:	Pse12G18870.0	VIT_04s0044g00530.t01	 4e-110
373-  3:	Pse12G18880.0	VIT_04s0044g00520.t01	  2e-46
373-  4:	Pse12G18900.0	VIT_04s0044g00500.t01	  5e-95
373-  5:	Pse12G18910.0	VIT_04s0044g00490.t01	  2e-57
## Alignment 374: score=1219.0 e_value=3.6e-80 N=26 P. setigerum_chr12&VV_7 plus
374-  0:	Pse12G20980.0	VIT_07s0031g00230.t01	      0
374-  1:	Pse12G20990.0	VIT_07s0031g00250.t01	      0
374-  2:	Pse12G21000.0	VIT_07s0031g00260.t01	      0
374-  3:	Pse12G21010.0	VIT_07s0031g00320.t01	      0
374-  4:	Pse12G21120.0	VIT_07s0031g00350.t01	 1e-165
374-  5:	Pse12G21190.0	VIT_07s0031g00460.t01	      0
374-  6:	Pse12G21200.0	VIT_07s0031g00470.t01	      0
374-  7:	Pse12G21210.0	VIT_07s0031g00480.t01	      0
374-  8:	Pse12G21220.0	VIT_07s0031g00490.t01	      0
374-  9:	Pse12G21230.0	VIT_07s0031g00530.t01	 4e-107
374- 10:	Pse12G21240.0	VIT_07s0031g00540.t01	  5e-31
374- 11:	Pse12G21320.0	VIT_07s0031g00560.t01	      0
374- 12:	Pse12G21370.0	VIT_07s0031g00610.t01	 1e-117
374- 13:	Pse12G21390.0	VIT_07s0031g00630.t01	      0
374- 14:	Pse12G21400.0	VIT_07s0031g00650.t01	  2e-75
374- 15:	Pse12G21410.0	VIT_07s0031g00660.t01	  2e-56
374- 16:	Pse12G21430.0	VIT_07s0031g00690.t01	      0
374- 17:	Pse12G21450.0	VIT_07s0031g00700.t01	  1e-84
374- 18:	Pse12G21490.0	VIT_07s0031g00710.t01	  9e-37
374- 19:	Pse12G21530.0	VIT_07s0031g00750.t01	      0
374- 20:	Pse12G21630.0	VIT_07s0031g00770.t01	  3e-30
374- 21:	Pse12G21680.0	VIT_07s0031g00790.t01	      0
374- 22:	Pse12G21720.0	VIT_07s0031g00800.t01	  1e-30
374- 23:	Pse12G21730.0	VIT_07s0031g00830.t01	 6e-176
374- 24:	Pse12G21850.0	VIT_07s0031g00850.t01	      0
374- 25:	Pse12G21870.0	VIT_07s0031g00880.t01	 3e-163
## Alignment 375: score=570.0 e_value=3.4e-27 N=12 P. setigerum_chr12&VV_7 plus
375-  0:	Pse12G24690.0	VIT_07s0129g00490.t01	      0
375-  1:	Pse12G24750.0	VIT_07s0129g00520.t01	      0
375-  2:	Pse12G24760.0	VIT_07s0129g00530.t01	 2e-164
375-  3:	Pse12G24800.0	VIT_07s0129g00540.t01	 2e-175
375-  4:	Pse12G24890.0	VIT_07s0129g00550.t01	      0
375-  5:	Pse12G24940.0	VIT_07s0129g00570.t01	      0
375-  6:	Pse12G24950.0	VIT_07s0129g00580.t01	  1e-30
375-  7:	Pse12G24990.0	VIT_07s0129g00600.t01	      0
375-  8:	Pse12G25010.0	VIT_07s0129g00610.t01	      0
375-  9:	Pse12G25030.0	VIT_07s0129g00620.t01	      0
375- 10:	Pse12G25060.0	VIT_07s0129g00650.t01	  1e-24
375- 11:	Pse12G25070.0	VIT_07s0129g00690.t01	      0
## Alignment 376: score=397.0 e_value=1.3e-16 N=9 P. setigerum_chr12&VV_7 plus
376-  0:	Pse12G41110.0	VIT_07s0191g00030.t01	 9e-142
376-  1:	Pse12G41160.0	VIT_07s0191g00040.t01	      0
376-  2:	Pse12G41180.0	VIT_07s0191g00050.t01	 1e-165
376-  3:	Pse12G41250.0	VIT_07s0191g00090.t01	 2e-163
376-  4:	Pse12G41410.0	VIT_07s0191g00140.t01	      0
376-  5:	Pse12G41450.0	VIT_07s0191g00180.t01	 2e-109
376-  6:	Pse12G41540.0	VIT_07s0191g00220.t01	  6e-13
376-  7:	Pse12G41590.0	VIT_07s0191g00250.t01	      0
376-  8:	Pse12G41720.0	VIT_07s0191g00260.t01	      0
## Alignment 377: score=356.0 e_value=9.4e-15 N=8 P. setigerum_chr12&VV_7 plus
377-  0:	Pse12G25400.0	VIT_07s0129g01030.t01	      0
377-  1:	Pse12G25480.0	VIT_07s0129g01080.t01	      0
377-  2:	Pse12G25600.0	VIT_07s0129g01110.t01	      0
377-  3:	Pse12G25620.0	VIT_07s0031g00020.t01	      0
377-  4:	Pse12G25670.0	VIT_07s0031g00040.t01	      0
377-  5:	Pse12G25690.0	VIT_07s0031g00060.t01	      0
377-  6:	Pse12G25720.0	VIT_07s0031g00110.t01	 7e-138
377-  7:	Pse12G25880.0	VIT_07s0031g00180.t01	 5e-111
## Alignment 378: score=825.0 e_value=1.7e-54 N=18 P. setigerum_chr12&VV_7 minus
378-  0:	Pse12G32030.0	VIT_07s0129g00480.t01	  3e-40
378-  1:	Pse12G32040.0	VIT_07s0129g00470.t01	 8e-151
378-  2:	Pse12G32080.0	VIT_07s0129g00460.t01	 9e-124
378-  3:	Pse12G32090.0	VIT_07s0129g00440.t01	      0
378-  4:	Pse12G32100.0	VIT_07s0129g00430.t01	  6e-26
378-  5:	Pse12G32140.0	VIT_07s0129g00420.t01	  3e-40
378-  6:	Pse12G32170.0	VIT_07s0129g00410.t01	      0
378-  7:	Pse12G32210.0	VIT_07s0129g00380.t01	      0
378-  8:	Pse12G32220.0	VIT_07s0129g00370.t01	  7e-48
378-  9:	Pse12G32290.0	VIT_07s0129g00340.t01	      0
378- 10:	Pse12G32530.0	VIT_07s0129g00290.t01	 4e-155
378- 11:	Pse12G32630.0	VIT_07s0129g00210.t01	 1e-179
378- 12:	Pse12G32670.0	VIT_07s0129g00190.t01	      0
378- 13:	Pse12G32680.0	VIT_07s0129g00180.t01	      0
378- 14:	Pse12G32790.0	VIT_07s0129g00100.t01	  3e-51
378- 15:	Pse12G32920.0	VIT_07s0129g00040.t01	      0
378- 16:	Pse12G32930.0	VIT_07s0129g00030.t01	      0
378- 17:	Pse12G32950.0	VIT_07s0129g00010.t01	  2e-28
## Alignment 379: score=570.0 e_value=1e-32 N=13 P. setigerum_chr12&VV_7 minus
379-  0:	Pse12G36190.0	VIT_07s0031g02060.t01	      0
379-  1:	Pse12G36430.0	VIT_07s0031g02020.t01	      0
379-  2:	Pse12G36460.0	VIT_07s0031g02010.t01	 1e-149
379-  3:	Pse12G36470.0	VIT_07s0031g01990.t01	      0
379-  4:	Pse12G36490.0	VIT_07s0031g01980.t01	  3e-33
379-  5:	Pse12G36560.0	VIT_07s0031g01910.t01	  1e-17
379-  6:	Pse12G36630.0	VIT_07s0031g01850.t01	      0
379-  7:	Pse12G36710.0	VIT_07s0031g01840.t01	  3e-67
379-  8:	Pse12G36880.0	VIT_07s0031g01770.t01	  6e-38
379-  9:	Pse12G37050.0	VIT_07s0031g01750.t01	      0
379- 10:	Pse12G37070.0	VIT_07s0031g01740.t01	 2e-141
379- 11:	Pse12G37090.0	VIT_07s0031g01730.t01	  5e-74
379- 12:	Pse12G37100.0	VIT_07s0031g01720.t01	 1e-110
## Alignment 380: score=499.0 e_value=6.5e-28 N=11 P. setigerum_chr12&VV_7 minus
380-  0:	Pse12G38680.0	VIT_07s0031g01340.t01	      0
380-  1:	Pse12G38790.0	VIT_07s0031g01250.t01	 7e-145
380-  2:	Pse12G38800.0	VIT_07s0031g01240.t01	      0
380-  3:	Pse12G38810.0	VIT_07s0031g01210.t01	 2e-162
380-  4:	Pse12G38830.0	VIT_07s0031g01200.t01	 2e-128
380-  5:	Pse12G38910.0	VIT_07s0031g01190.t01	 1e-155
380-  6:	Pse12G38920.0	VIT_07s0031g01160.t01	  3e-73
380-  7:	Pse12G38930.0	VIT_07s0031g01150.t01	  6e-94
380-  8:	Pse12G38980.0	VIT_07s0031g01010.t01	      0
380-  9:	Pse12G39100.0	VIT_07s0031g00940.t01	      0
380- 10:	Pse12G39180.0	VIT_07s0031g00920.t01	      0
## Alignment 381: score=418.0 e_value=4.3e-21 N=10 P. setigerum_chr12&VV_7 minus
381-  0:	Pse12G37450.0	VIT_07s0031g01630.t01	  4e-32
381-  1:	Pse12G37610.0	VIT_07s0031g01580.t01	  4e-98
381-  2:	Pse12G37680.0	VIT_07s0031g01570.t01	      0
381-  3:	Pse12G37700.0	VIT_07s0031g01560.t01	 4e-176
381-  4:	Pse12G37710.0	VIT_07s0031g01540.t01	      0
381-  5:	Pse12G37720.0	VIT_07s0031g01510.t01	  1e-64
381-  6:	Pse12G37830.0	VIT_07s0031g01490.t01	      0
381-  7:	Pse12G37880.0	VIT_07s0031g01470.t01	      0
381-  8:	Pse12G38090.0	VIT_07s0031g01440.t01	      0
381-  9:	Pse12G38330.0	VIT_07s0031g01320.t01	      0
## Alignment 382: score=1382.0 e_value=2.3e-105 N=31 P. setigerum_chr13&VV_1 plus
382-  0:	Pse13G36710.0	VIT_01s0010g03860.t01	  2e-31
382-  1:	Pse13G36720.0	VIT_01s0010g03880.t01	  3e-32
382-  2:	Pse13G36730.0	VIT_01s0010g03910.t01	  4e-70
382-  3:	Pse13G36740.0	VIT_01s0010g03930.t01	  2e-55
382-  4:	Pse13G36760.0	VIT_01s0010g03980.t01	  8e-61
382-  5:	Pse13G36770.0	VIT_01s0010g04010.t01	  2e-34
382-  6:	Pse13G36860.0	VIT_01s0146g00110.t01	 7e-124
382-  7:	Pse13G36900.0	VIT_01s0146g00120.t01	 9e-168
382-  8:	Pse13G36910.0	VIT_01s0146g00140.t01	      0
382-  9:	Pse13G37040.0	VIT_01s0146g00180.t01	  1e-50
382- 10:	Pse13G37130.0	VIT_01s0146g00220.t01	  4e-61
382- 11:	Pse13G37150.0	VIT_01s0146g00260.t01	  7e-75
382- 12:	Pse13G37310.0	VIT_01s0146g00360.t01	 1e-121
382- 13:	Pse13G37330.0	VIT_01s0146g00370.t01	      0
382- 14:	Pse13G37370.0	VIT_01s0146g00400.t01	  5e-54
382- 15:	Pse13G37380.0	VIT_01s0146g00410.t01	 4e-106
382- 16:	Pse13G37400.0	VIT_01s0146g00440.t01	      0
382- 17:	Pse13G37450.0	VIT_01s0146g00480.t01	  7e-36
382- 18:	Pse13G37490.0	VIT_01s0146g00510.t01	  1e-67
382- 19:	Pse13G37500.0	VIT_01s0146g00520.t01	  6e-48
382- 20:	Pse13G37750.0	VIT_01s0150g00040.t01	  2e-38
382- 21:	Pse13G37820.0	VIT_01s0150g00090.t01	      0
382- 22:	Pse13G37830.0	VIT_01s0150g00130.t01	 6e-128
382- 23:	Pse13G37840.0	VIT_01s0150g00140.t01	      0
382- 24:	Pse13G37860.0	VIT_01s0150g00190.t01	      0
382- 25:	Pse13G37930.0	VIT_01s0150g00260.t01	  3e-66
382- 26:	Pse13G38000.0	VIT_01s0150g00310.t01	  9e-56
382- 27:	Pse13G38040.0	VIT_01s0150g00340.t01	  6e-36
382- 28:	Pse13G38090.0	VIT_01s0150g00350.t01	      0
382- 29:	Pse13G38150.0	VIT_01s0150g00590.t01	 4e-130
382- 30:	Pse13G38190.0	VIT_01s0150g00620.t01	      0
## Alignment 383: score=1329.0 e_value=4.6e-92 N=29 P. setigerum_chr13&VV_1 plus
383-  0:	Pse13G25450.0	VIT_01s0011g03780.t01	  9e-50
383-  1:	Pse13G25480.0	VIT_01s0011g03830.t01	      0
383-  2:	Pse13G25500.0	VIT_01s0011g03870.t01	 6e-132
383-  3:	Pse13G25550.0	VIT_01s0011g03950.t01	 1e-155
383-  4:	Pse13G25570.0	VIT_01s0011g04010.t01	      0
383-  5:	Pse13G25580.0	VIT_01s0011g04020.t01	  1e-94
383-  6:	Pse13G25630.0	VIT_01s0011g04030.t01	  2e-74
383-  7:	Pse13G25660.0	VIT_01s0011g04060.t01	      0
383-  8:	Pse13G25670.0	VIT_01s0011g04070.t01	  2e-49
383-  9:	Pse13G25690.0	VIT_01s0011g04080.t01	  4e-66
383- 10:	Pse13G25710.0	VIT_01s0011g04140.t01	 3e-168
383- 11:	Pse13G25720.0	VIT_01s0011g04160.t01	 5e-138
383- 12:	Pse13G25770.0	VIT_01s0011g04230.t01	  6e-62
383- 13:	Pse13G25780.0	VIT_01s0011g04260.t01	  3e-76
383- 14:	Pse13G25990.0	VIT_01s0011g04400.t01	      0
383- 15:	Pse13G26130.0	VIT_01s0011g04560.t01	 2e-141
383- 16:	Pse13G26140.0	VIT_01s0011g04600.t01	      0
383- 17:	Pse13G26170.0	VIT_01s0011g04650.t01	  5e-41
383- 18:	Pse13G26230.0	VIT_01s0011g04700.t01	  8e-89
383- 19:	Pse13G26240.0	VIT_01s0011g04720.t01	      0
383- 20:	Pse13G26270.0	VIT_01s0011g04790.t01	      0
383- 21:	Pse13G26290.0	VIT_01s0011g04810.t01	 2e-129
383- 22:	Pse13G26350.0	VIT_01s0011g04850.t01	 2e-125
383- 23:	Pse13G26440.0	VIT_01s0011g04870.t01	  4e-81
383- 24:	Pse13G26470.0	VIT_01s0011g04880.t01	      0
383- 25:	Pse13G26500.0	VIT_01s0011g04900.t01	 1e-129
383- 26:	Pse13G26540.0	VIT_01s0011g04960.t01	      0
383- 27:	Pse13G26560.0	VIT_01s0011g04970.t01	 2e-133
383- 28:	Pse13G26640.0	VIT_01s0011g04980.t01	      0
## Alignment 384: score=701.0 e_value=6.3e-43 N=16 P. setigerum_chr13&VV_1 plus
384-  0:	Pse13G39980.0	VIT_01s0010g03640.t01	  3e-48
384-  1:	Pse13G40020.0	VIT_01s0010g03660.t01	  2e-90
384-  2:	Pse13G40070.0	VIT_01s0010g03670.t01	 1e-166
384-  3:	Pse13G40090.0	VIT_01s0010g03680.t01	 5e-130
384-  4:	Pse13G40110.0	VIT_01s0010g03730.t01	      0
384-  5:	Pse13G40130.0	VIT_01s0010g03780.t01	      0
384-  6:	Pse13G40260.0	VIT_01s0010g03850.t01	      0
384-  7:	Pse13G40420.0	VIT_01s0010g03880.t01	  8e-32
384-  8:	Pse13G40560.0	VIT_01s0010g03910.t01	 6e-109
384-  9:	Pse13G40610.0	VIT_01s0010g03920.t01	  7e-51
384- 10:	Pse13G40630.0	VIT_01s0010g03930.t01	  3e-56
384- 11:	Pse13G40670.0	VIT_01s0010g03940.t01	      0
384- 12:	Pse13G40690.0	VIT_01s0010g03960.t01	  2e-41
384- 13:	Pse13G40760.0	VIT_01s0010g03990.t01	 3e-140
384- 14:	Pse13G40810.0	VIT_01s0146g00060.t01	      0
384- 15:	Pse13G40890.0	VIT_01s0146g00100.t01	      0
## Alignment 385: score=445.0 e_value=3.6e-22 N=10 P. setigerum_chr13&VV_1 plus
385-  0:	Pse13G28730.0	VIT_01s0011g03050.t01	      0
385-  1:	Pse13G28980.0	VIT_01s0011g03320.t01	  3e-07
385-  2:	Pse13G28990.0	VIT_01s0011g03330.t01	  3e-97
385-  3:	Pse13G29020.0	VIT_01s0011g03410.t01	 5e-176
385-  4:	Pse13G29040.0	VIT_01s0011g03420.t01	  1e-27
385-  5:	Pse13G29100.0	VIT_01s0011g03490.t01	      0
385-  6:	Pse13G29120.0	VIT_01s0011g03520.t01	 2e-150
385-  7:	Pse13G29140.0	VIT_01s0011g03530.t01	  1e-71
385-  8:	Pse13G29170.0	VIT_01s0011g03580.t01	  8e-50
385-  9:	Pse13G29270.0	VIT_01s0011g03620.t01	 1e-148
## Alignment 386: score=413.0 e_value=6.9e-18 N=9 P. setigerum_chr13&VV_1 plus
386-  0:	Pse13G30030.0	VIT_01s0011g05000.t01	      0
386-  1:	Pse13G30060.0	VIT_01s0011g05010.t01	 5e-150
386-  2:	Pse13G30080.0	VIT_01s0011g05030.t01	 7e-123
386-  3:	Pse13G30090.0	VIT_01s0011g05050.t01	 8e-173
386-  4:	Pse13G30120.0	VIT_01s0011g05200.t01	      0
386-  5:	Pse13G30140.0	VIT_01s0011g05210.t01	      0
386-  6:	Pse13G30160.0	VIT_01s0011g05230.t01	  8e-72
386-  7:	Pse13G30240.0	VIT_01s0011g05260.t01	      0
386-  8:	Pse13G30370.0	VIT_01s0011g05270.t01	  2e-89
## Alignment 387: score=378.0 e_value=1.5e-15 N=8 P. setigerum_chr13&VV_1 plus
387-  0:	Pse13G24550.0	VIT_01s0011g05740.t01	  3e-68
387-  1:	Pse13G24560.0	VIT_01s0011g05760.t01	 1e-166
387-  2:	Pse13G24570.0	VIT_01s0011g05780.t01	  5e-52
387-  3:	Pse13G24610.0	VIT_01s0011g05790.t01	      0
387-  4:	Pse13G24620.0	VIT_01s0011g05820.t01	  2e-48
387-  5:	Pse13G24640.0	VIT_01s0011g05830.t01	      0
387-  6:	Pse13G24700.0	VIT_01s0011g05850.t01	 1e-112
387-  7:	Pse13G24720.0	VIT_01s0011g05960.t01	      0
## Alignment 388: score=319.0 e_value=1e-18 N=8 P. setigerum_chr13&VV_1 plus
388-  0:	Pse13G02140.0	VIT_01s0011g01600.t01	      0
388-  1:	Pse13G02310.0	VIT_01s0011g01620.t01	  7e-53
388-  2:	Pse13G02320.0	VIT_01s0011g01630.t01	      0
388-  3:	Pse13G02470.0	VIT_01s0011g01680.t01	      0
388-  4:	Pse13G02670.0	VIT_01s0011g01710.t01	      0
388-  5:	Pse13G02740.0	VIT_01s0011g01830.t01	      0
388-  6:	Pse13G02960.0	VIT_01s0011g01920.t01	 4e-142
388-  7:	Pse13G02970.0	VIT_01s0011g01930.t01	      0
## Alignment 389: score=294.0 e_value=1.8e-10 N=6 P. setigerum_chr13&VV_1 plus
389-  0:	Pse13G32910.0	VIT_01s0026g00640.t01	      0
389-  1:	Pse13G32950.0	VIT_01s0026g00710.t01	 1e-110
389-  2:	Pse13G32960.0	VIT_01s0026g00720.t01	  9e-57
389-  3:	Pse13G32970.0	VIT_01s0026g00730.t01	  2e-42
389-  4:	Pse13G32980.0	VIT_01s0026g00740.t01	      0
389-  5:	Pse13G33000.0	VIT_01s0026g00750.t01	  3e-72
## Alignment 390: score=266.0 e_value=1.2e-09 N=6 P. setigerum_chr13&VV_1 plus
390-  0:	Pse13G41570.0	VIT_01s0011g00210.t01	  5e-43
390-  1:	Pse13G41590.0	VIT_01s0011g00240.t01	      0
390-  2:	Pse13G41630.0	VIT_01s0011g00250.t01	 2e-148
390-  3:	Pse13G41760.0	VIT_01s0011g00370.t01	  8e-28
390-  4:	Pse13G41880.0	VIT_01s0011g00420.t01	      0
390-  5:	Pse13G41960.0	VIT_01s0011g00450.t01	      0
## Alignment 391: score=263.0 e_value=7e-10 N=6 P. setigerum_chr13&VV_1 plus
391-  0:	Pse13G28180.0	VIT_01s0011g02340.t01	      0
391-  1:	Pse13G28320.0	VIT_01s0011g02480.t01	      0
391-  2:	Pse13G28360.0	VIT_01s0011g02530.t01	      0
391-  3:	Pse13G28380.0	VIT_01s0011g02740.t01	      0
391-  4:	Pse13G28390.0	VIT_01s0011g02750.t01	  8e-60
391-  5:	Pse13G28430.0	VIT_01s0011g02770.t01	  8e-94
## Alignment 392: score=254.0 e_value=3e-08 N=6 P. setigerum_chr13&VV_1 plus
392-  0:	Pse13G27600.0	VIT_01s0010g00550.t01	      0
392-  1:	Pse13G27710.0	VIT_01s0010g00680.t01	      0
392-  2:	Pse13G27730.0	VIT_01s0010g00740.t01	 3e-130
392-  3:	Pse13G27780.0	VIT_01s0010g00820.t01	      0
392-  4:	Pse13G27790.0	VIT_01s0010g00930.t01	  2e-64
392-  5:	Pse13G27910.0	VIT_01s0010g01120.t01	  2e-13
## Alignment 393: score=3065.0 e_value=4.2e-278 N=68 P. setigerum_chr13&VV_1 minus
393-  0:	Pse13G30860.0	VIT_01s0026g02770.t01	 7e-110
393-  1:	Pse13G30930.0	VIT_01s0026g02660.t01	  6e-56
393-  2:	Pse13G30970.0	VIT_01s0026g02640.t01	 2e-105
393-  3:	Pse13G31030.0	VIT_01s0026g02600.t01	 1e-133
393-  4:	Pse13G31080.0	VIT_01s0026g02580.t01	 1e-177
393-  5:	Pse13G31130.0	VIT_01s0026g02530.t01	      0
393-  6:	Pse13G31240.0	VIT_01s0026g02490.t01	      0
393-  7:	Pse13G31250.0	VIT_01s0026g02470.t01	 2e-124
393-  8:	Pse13G31260.0	VIT_01s0026g02460.t01	  2e-51
393-  9:	Pse13G31270.0	VIT_01s0026g02450.t01	  4e-29
393- 10:	Pse13G31330.0	VIT_01s0026g02410.t01	  1e-69
393- 11:	Pse13G31350.0	VIT_01s0026g02360.t01	      0
393- 12:	Pse13G31390.0	VIT_01s0026g02340.t01	      0
393- 13:	Pse13G31420.0	VIT_01s0026g02310.t01	 5e-160
393- 14:	Pse13G31430.0	VIT_01s0026g02290.t01	 1e-137
393- 15:	Pse13G31490.0	VIT_01s0026g02280.t01	 7e-171
393- 16:	Pse13G31600.0	VIT_01s0026g02230.t01	      0
393- 17:	Pse13G31610.0	VIT_01s0026g02200.t01	 3e-111
393- 18:	Pse13G31630.0	VIT_01s0026g02190.t01	  4e-81
393- 19:	Pse13G31660.0	VIT_01s0026g02120.t01	 3e-129
393- 20:	Pse13G31740.0	VIT_01s0026g01970.t01	 3e-107
393- 21:	Pse13G31750.0	VIT_01s0026g01960.t01	      0
393- 22:	Pse13G31770.0	VIT_01s0026g01950.t01	 1e-132
393- 23:	Pse13G31810.0	VIT_01s0026g01880.t01	      0
393- 24:	Pse13G31820.0	VIT_01s0026g01860.t01	 6e-132
393- 25:	Pse13G31870.0	VIT_01s0026g01790.t01	 3e-173
393- 26:	Pse13G31900.0	VIT_01s0026g01770.t01	 2e-108
393- 27:	Pse13G31910.0	VIT_01s0026g01730.t01	 9e-162
393- 28:	Pse13G31980.0	VIT_01s0026g01670.t01	      0
393- 29:	Pse13G32040.0	VIT_01s0026g01650.t01	 2e-141
393- 30:	Pse13G32070.0	VIT_01s0026g01630.t01	  7e-68
393- 31:	Pse13G32080.0	VIT_01s0026g01620.t01	      0
393- 32:	Pse13G32100.0	VIT_01s0026g01590.t01	      0
393- 33:	Pse13G32150.0	VIT_01s0026g01510.t01	  1e-88
393- 34:	Pse13G32240.0	VIT_01s0026g01460.t01	  1e-50
393- 35:	Pse13G32390.0	VIT_01s0026g01300.t01	      0
393- 36:	Pse13G32410.0	VIT_01s0026g01240.t01	      0
393- 37:	Pse13G32420.0	VIT_01s0026g01210.t01	      0
393- 38:	Pse13G32450.0	VIT_01s0026g01190.t01	      0
393- 39:	Pse13G32460.0	VIT_01s0026g01170.t01	  1e-31
393- 40:	Pse13G32470.0	VIT_01s0026g01050.t01	  5e-67
393- 41:	Pse13G32530.0	VIT_01s0026g01010.t01	      0
393- 42:	Pse13G32550.0	VIT_01s0026g00990.t01	      0
393- 43:	Pse13G32610.0	VIT_01s0026g00930.t01	 7e-174
393- 44:	Pse13G32620.0	VIT_01s0026g00920.t01	      0
393- 45:	Pse13G32810.0	VIT_01s0026g00860.t01	  7e-60
393- 46:	Pse13G32850.0	VIT_01s0026g00840.t01	      0
393- 47:	Pse13G32880.0	VIT_01s0026g00820.t01	      0
393- 48:	Pse13G33040.0	VIT_01s0026g00590.t01	  5e-81
393- 49:	Pse13G33120.0	VIT_01s0026g00570.t01	  3e-58
393- 50:	Pse13G33180.0	VIT_01s0026g00480.t01	  3e-14
393- 51:	Pse13G33250.0	VIT_01s0026g00330.t01	      0
393- 52:	Pse13G33290.0	VIT_01s0026g00250.t01	  1e-69
393- 53:	Pse13G33310.0	VIT_01s0026g00240.t01	      0
393- 54:	Pse13G33400.0	VIT_01s0026g00050.t01	      0
393- 55:	Pse13G33420.0	VIT_01s0127g00910.t01	  3e-07
393- 56:	Pse13G33430.0	VIT_01s0127g00840.t01	  1e-84
393- 57:	Pse13G33470.0	VIT_01s0127g00740.t01	      0
393- 58:	Pse13G33550.0	VIT_01s0127g00690.t01	      0
393- 59:	Pse13G33580.0	VIT_01s0127g00640.t01	  2e-21
393- 60:	Pse13G33700.0	VIT_01s0127g00450.t01	  4e-68
393- 61:	Pse13G33780.0	VIT_01s0127g00370.t01	  1e-91
393- 62:	Pse13G33800.0	VIT_01s0127g00340.t01	  2e-21
393- 63:	Pse13G33810.0	VIT_01s0127g00290.t01	  8e-90
393- 64:	Pse13G33830.0	VIT_01s0127g00260.t01	      0
393- 65:	Pse13G33890.0	VIT_01s0127g00150.t01	  5e-67
393- 66:	Pse13G33920.0	VIT_01s0127g00140.t01	      0
393- 67:	Pse13G33950.0	VIT_01s0127g00120.t01	      0
## Alignment 394: score=1690.0 e_value=3.4e-127 N=37 P. setigerum_chr13&VV_1 minus
394-  0:	Pse13G38200.0	VIT_01s0150g00610.t01	  3e-68
394-  1:	Pse13G38210.0	VIT_01s0150g00600.t01	 1e-138
394-  2:	Pse13G38320.0	VIT_01s0150g00540.t01	      0
394-  3:	Pse13G38340.0	VIT_01s0150g00520.t01	 6e-107
394-  4:	Pse13G38350.0	VIT_01s0150g00510.t01	      0
394-  5:	Pse13G38390.0	VIT_01s0150g00460.t01	 2e-172
394-  6:	Pse13G38430.0	VIT_01s0150g00440.t01	      0
394-  7:	Pse13G38490.0	VIT_01s0150g00410.t01	  2e-77
394-  8:	Pse13G38500.0	VIT_01s0150g00400.t01	      0
394-  9:	Pse13G38510.0	VIT_01s0150g00390.t01	      0
394- 10:	Pse13G38530.0	VIT_01s0150g00380.t01	  4e-41
394- 11:	Pse13G38550.0	VIT_01s0150g00370.t01	  5e-42
394- 12:	Pse13G38580.0	VIT_01s0150g00350.t01	      0
394- 13:	Pse13G38650.0	VIT_01s0150g00340.t01	  5e-41
394- 14:	Pse13G38730.0	VIT_01s0150g00320.t01	  8e-82
394- 15:	Pse13G38780.0	VIT_01s0150g00300.t01	      0
394- 16:	Pse13G38810.0	VIT_01s0150g00290.t01	      0
394- 17:	Pse13G38860.0	VIT_01s0150g00250.t01	      0
394- 18:	Pse13G38870.0	VIT_01s0150g00180.t01	      0
394- 19:	Pse13G38900.0	VIT_01s0150g00170.t01	 4e-112
394- 20:	Pse13G38910.0	VIT_01s0150g00160.t01	 4e-145
394- 21:	Pse13G38970.0	VIT_01s0150g00120.t01	  4e-47
394- 22:	Pse13G39020.0	VIT_01s0150g00100.t01	 8e-157
394- 23:	Pse13G39100.0	VIT_01s0150g00050.t01	 7e-102
394- 24:	Pse13G39310.0	VIT_01s0150g00030.t01	      0
394- 25:	Pse13G39400.0	VIT_01s0146g00520.t01	  2e-51
394- 26:	Pse13G39440.0	VIT_01s0146g00380.t01	  1e-48
394- 27:	Pse13G39520.0	VIT_01s0146g00340.t01	 8e-111
394- 28:	Pse13G39570.0	VIT_01s0146g00330.t01	 1e-108
394- 29:	Pse13G39580.0	VIT_01s0146g00310.t01	      0
394- 30:	Pse13G39600.0	VIT_01s0146g00290.t01	  1e-23
394- 31:	Pse13G39610.0	VIT_01s0146g00280.t01	 6e-103
394- 32:	Pse13G39700.0	VIT_01s0146g00270.t01	 9e-147
394- 33:	Pse13G39720.0	VIT_01s0146g00260.t01	  1e-56
394- 34:	Pse13G39730.0	VIT_01s0146g00250.t01	      0
394- 35:	Pse13G39750.0	VIT_01s0146g00160.t01	      0
394- 36:	Pse13G39930.0	VIT_01s0146g00130.t01	  1e-36
## Alignment 395: score=808.0 e_value=4e-45 N=17 P. setigerum_chr13&VV_1 minus
395-  0:	Pse13G28470.0	VIT_01s0011g03320.t01	 9e-118
395-  1:	Pse13G28490.0	VIT_01s0011g03300.t01	  3e-52
395-  2:	Pse13G28500.0	VIT_01s0011g03280.t01	      0
395-  3:	Pse13G28520.0	VIT_01s0011g03270.t01	 5e-140
395-  4:	Pse13G28530.0	VIT_01s0011g03250.t01	  4e-14
395-  5:	Pse13G28590.0	VIT_01s0011g03200.t01	 3e-121
395-  6:	Pse13G28630.0	VIT_01s0011g03180.t01	 8e-175
395-  7:	Pse13G28650.0	VIT_01s0011g03140.t01	  6e-18
395-  8:	Pse13G28690.0	VIT_01s0011g03100.t01	 5e-115
395-  9:	Pse13G28710.0	VIT_01s0011g03090.t01	  1e-53
395- 10:	Pse13G28720.0	VIT_01s0011g03070.t01	 5e-174
395- 11:	Pse13G28770.0	VIT_01s0011g02960.t01	 3e-173
395- 12:	Pse13G28780.0	VIT_01s0011g02950.t01	      0
395- 13:	Pse13G28790.0	VIT_01s0011g02930.t01	 3e-103
395- 14:	Pse13G28800.0	VIT_01s0011g02920.t01	  2e-27
395- 15:	Pse13G28880.0	VIT_01s0011g02870.t01	  2e-54
395- 16:	Pse13G28940.0	VIT_01s0011g02820.t01	 7e-175
## Alignment 396: score=731.0 e_value=2.4e-40 N=16 P. setigerum_chr13&VV_1 minus
396-  0:	Pse13G26730.0	VIT_01s0011g00610.t01	  5e-36
396-  1:	Pse13G26800.0	VIT_01s0011g00570.t01	  2e-47
396-  2:	Pse13G26900.0	VIT_01s0011g00470.t01	      0
396-  3:	Pse13G26910.0	VIT_01s0011g00460.t01	 3e-122
396-  4:	Pse13G26970.0	VIT_01s0011g00410.t01	  2e-62
396-  5:	Pse13G27080.0	VIT_01s0011g00370.t01	  3e-36
396-  6:	Pse13G27120.0	VIT_01s0011g00350.t01	      0
396-  7:	Pse13G27200.0	VIT_01s0011g00230.t01	      0
396-  8:	Pse13G27280.0	VIT_01s0011g00210.t01	  3e-47
396-  9:	Pse13G27330.0	VIT_01s0011g00170.t01	 1e-138
396- 10:	Pse13G27340.0	VIT_01s0011g00150.t01	 3e-140
396- 11:	Pse13G27380.0	VIT_01s0011g00140.t01	  5e-61
396- 12:	Pse13G27400.0	VIT_01s0011g00120.t01	  2e-73
396- 13:	Pse13G27420.0	VIT_01s0011g00110.t01	  5e-80
396- 14:	Pse13G27440.0	VIT_01s0011g00090.t01	  6e-28
396- 15:	Pse13G27560.0	VIT_01s0011g00030.t01	      0
## Alignment 397: score=571.0 e_value=2.8e-29 N=12 P. setigerum_chr13&VV_1 minus
397-  0:	Pse13G24730.0	VIT_01s0011g05700.t01	      0
397-  1:	Pse13G24810.0	VIT_01s0011g05680.t01	  3e-08
397-  2:	Pse13G24830.0	VIT_01s0011g05670.t01	  8e-68
397-  3:	Pse13G24860.0	VIT_01s0011g05660.t01	 4e-138
397-  4:	Pse13G24870.0	VIT_01s0011g05650.t01	 5e-134
397-  5:	Pse13G24880.0	VIT_01s0011g05630.t01	  5e-97
397-  6:	Pse13G24910.0	VIT_01s0011g05600.t01	 2e-102
397-  7:	Pse13G24940.0	VIT_01s0011g05590.t01	  3e-67
397-  8:	Pse13G24950.0	VIT_01s0011g05580.t01	      0
397-  9:	Pse13G24970.0	VIT_01s0011g05570.t01	 1e-153
397- 10:	Pse13G24980.0	VIT_01s0011g05560.t01	 4e-102
397- 11:	Pse13G25130.0	VIT_01s0011g05490.t01	  8e-76
## Alignment 398: score=386.0 e_value=2.3e-18 N=9 P. setigerum_chr13&VV_1 minus
398-  0:	Pse13G34500.0	VIT_01s0137g00820.t01	      0
398-  1:	Pse13G34540.0	VIT_01s0137g00740.t01	 4e-108
398-  2:	Pse13G34560.0	VIT_01s0137g00700.t01	 1e-149
398-  3:	Pse13G34600.0	VIT_01s0137g00630.t01	      0
398-  4:	Pse13G34770.0	VIT_01s0137g00610.t01	 7e-123
398-  5:	Pse13G34790.0	VIT_01s0137g00580.t01	      0
398-  6:	Pse13G34800.0	VIT_01s0137g00460.t01	      0
398-  7:	Pse13G34840.0	VIT_01s0137g00410.t01	      0
398-  8:	Pse13G35020.0	VIT_01s0137g00330.t01	      0
## Alignment 399: score=309.0 e_value=9.2e-15 N=8 P. setigerum_chr13&VV_1 minus
399-  0:	Pse13G35740.0	VIT_01s0010g03790.t01	  2e-75
399-  1:	Pse13G35750.0	VIT_01s0010g03760.t01	      0
399-  2:	Pse13G35880.0	VIT_01s0010g03620.t01	 2e-156
399-  3:	Pse13G35910.0	VIT_01s0010g03610.t01	  5e-50
399-  4:	Pse13G36080.0	VIT_01s0010g03530.t01	 5e-157
399-  5:	Pse13G36260.0	VIT_01s0010g03300.t01	      0
399-  6:	Pse13G36310.0	VIT_01s0010g03080.t01	  8e-07
399-  7:	Pse13G36390.0	VIT_01s0010g02890.t01	      0
## Alignment 400: score=293.0 e_value=7.8e-09 N=6 P. setigerum_chr13&VV_1 minus
400-  0:	Pse13G29400.0	VIT_01s0011g05370.t01	      0
400-  1:	Pse13G29450.0	VIT_01s0011g05350.t01	      0
400-  2:	Pse13G29460.0	VIT_01s0011g05340.t01	 2e-137
400-  3:	Pse13G29470.0	VIT_01s0011g05330.t01	      0
400-  4:	Pse13G29500.0	VIT_01s0011g05290.t01	  2e-59
400-  5:	Pse13G29510.0	VIT_01s0011g05280.t01	 3e-127
## Alignment 401: score=281.0 e_value=2.2e-09 N=6 P. setigerum_chr13&VV_1 minus
401-  0:	Pse13G25860.0	VIT_01s0011g04550.t01	  1e-41
401-  1:	Pse13G25870.0	VIT_01s0011g04520.t01	      0
401-  2:	Pse13G25880.0	VIT_01s0011g04500.t01	 7e-131
401-  3:	Pse13G25970.0	VIT_01s0011g04460.t01	      0
401-  4:	Pse13G26060.0	VIT_01s0011g04370.t01	      0
401-  5:	Pse13G26070.0	VIT_01s0011g04360.t01	      0
## Alignment 402: score=277.0 e_value=1.4e-09 N=6 P. setigerum_chr13&VV_1 minus
402-  0:	Pse13G04140.0	VIT_01s0011g01490.t01	      0
402-  1:	Pse13G04180.0	VIT_01s0011g01420.t01	      0
402-  2:	Pse13G04300.0	VIT_01s0011g01300.t01	      0
402-  3:	Pse13G04340.0	VIT_01s0011g01290.t01	      0
402-  4:	Pse13G04360.0	VIT_01s0011g01270.t01	  1e-54
402-  5:	Pse13G04390.0	VIT_01s0011g01240.t01	  4e-49
## Alignment 403: score=910.0 e_value=6.8e-61 N=20 P. setigerum_chr13&VV_10 plus
403-  0:	Pse13G03630.0	VIT_10s0003g02940.t01	  4e-62
403-  1:	Pse13G03650.0	VIT_10s0003g03010.t01	 4e-136
403-  2:	Pse13G03670.0	VIT_10s0003g03050.t01	  1e-10
403-  3:	Pse13G03680.0	VIT_10s0003g03070.t01	      0
403-  4:	Pse13G03690.0	VIT_10s0003g03080.t01	      0
403-  5:	Pse13G03700.0	VIT_10s0003g03090.t01	 9e-135
403-  6:	Pse13G03910.0	VIT_10s0003g03190.t01	  1e-85
403-  7:	Pse13G03920.0	VIT_10s0003g03290.t01	      0
403-  8:	Pse13G03930.0	VIT_10s0003g03500.t01	      0
403-  9:	Pse13G03940.0	VIT_10s0003g03510.t01	 9e-104
403- 10:	Pse13G03970.0	VIT_10s0003g03670.t01	  4e-51
403- 11:	Pse13G03980.0	VIT_10s0003g03710.t01	      0
403- 12:	Pse13G03990.0	VIT_10s0003g03730.t01	 5e-102
403- 13:	Pse13G04010.0	VIT_10s0003g03770.t01	      0
403- 14:	Pse13G04020.0	VIT_10s0003g03790.t01	  3e-33
403- 15:	Pse13G04030.0	VIT_10s0003g03830.t01	      0
403- 16:	Pse13G04060.0	VIT_10s0003g03870.t01	      0
403- 17:	Pse13G04080.0	VIT_10s0003g03950.t01	      0
403- 18:	Pse13G04090.0	VIT_10s0003g03960.t01	  1e-33
403- 19:	Pse13G04100.0	VIT_10s0003g03980.t01	      0
## Alignment 404: score=641.0 e_value=7.5e-37 N=14 P. setigerum_chr13&VV_10 plus
404-  0:	Pse13G10350.0	VIT_10s0003g00040.t01	  4e-63
404-  1:	Pse13G10400.0	VIT_10s0003g00080.t01	 9e-138
404-  2:	Pse13G10450.0	VIT_10s0003g00180.t01	  2e-63
404-  3:	Pse13G10460.0	VIT_10s0003g00190.t01	  2e-75
404-  4:	Pse13G10510.0	VIT_10s0003g00270.t01	      0
404-  5:	Pse13G10530.0	VIT_10s0003g00320.t01	  1e-92
404-  6:	Pse13G10540.0	VIT_10s0003g00330.t01	      0
404-  7:	Pse13G10550.0	VIT_10s0003g00350.t01	 1e-127
404-  8:	Pse13G10560.0	VIT_10s0003g00360.t01	      0
404-  9:	Pse13G10610.0	VIT_10s0003g00520.t01	      0
404- 10:	Pse13G10660.0	VIT_10s0003g00620.t01	 7e-177
404- 11:	Pse13G10670.0	VIT_10s0003g00630.t01	 9e-150
404- 12:	Pse13G10680.0	VIT_10s0003g00640.t01	  2e-94
404- 13:	Pse13G10690.0	VIT_10s0003g00810.t01	      0
## Alignment 405: score=278.0 e_value=5.5e-10 N=6 P. setigerum_chr13&VV_10 plus
405-  0:	Pse13G04820.0	VIT_10s0003g01480.t01	      0
405-  1:	Pse13G04830.0	VIT_10s0003g01500.t01	  2e-70
405-  2:	Pse13G04850.0	VIT_10s0003g01520.t01	 4e-126
405-  3:	Pse13G04860.0	VIT_10s0003g01550.t01	 9e-163
405-  4:	Pse13G04960.0	VIT_10s0003g01700.t01	 8e-144
405-  5:	Pse13G05020.0	VIT_10s0003g01710.t01	  9e-67
## Alignment 406: score=274.0 e_value=1.8e-11 N=6 P. setigerum_chr13&VV_10 plus
406-  0:	Pse13G12220.0	VIT_10s0116g00830.t01	      0
406-  1:	Pse13G12250.0	VIT_10s0116g00850.t01	      0
406-  2:	Pse13G12260.0	VIT_10s0116g00860.t01	 6e-114
406-  3:	Pse13G12450.0	VIT_10s0116g00940.t01	      0
406-  4:	Pse13G12470.0	VIT_10s0116g00980.t01	 4e-159
406-  5:	Pse13G12520.0	VIT_10s0116g01000.t01	 2e-137
## Alignment 407: score=267.0 e_value=1e-09 N=6 P. setigerum_chr13&VV_10 plus
407-  0:	Pse13G03560.0	VIT_10s0003g02610.t01	  2e-09
407-  1:	Pse13G03590.0	VIT_10s0003g02670.t01	      0
407-  2:	Pse13G03740.0	VIT_10s0003g02720.t01	  7e-55
407-  3:	Pse13G03770.0	VIT_10s0003g02730.t01	      0
407-  4:	Pse13G03780.0	VIT_10s0003g02740.t01	      0
407-  5:	Pse13G03810.0	VIT_10s0003g02880.t01	      0
## Alignment 408: score=513.0 e_value=9.9e-28 N=12 P. setigerum_chr13&VV_10 minus
408-  0:	Pse13G01150.0	VIT_10s0003g05040.t01	 1e-175
408-  1:	Pse13G01300.0	VIT_10s0003g04900.t01	      0
408-  2:	Pse13G01410.0	VIT_10s0003g04680.t01	  6e-59
408-  3:	Pse13G01560.0	VIT_10s0003g04670.t01	      0
408-  4:	Pse13G01600.0	VIT_10s0003g04630.t01	      0
408-  5:	Pse13G01630.0	VIT_10s0003g04610.t01	      0
408-  6:	Pse13G01790.0	VIT_10s0003g04600.t01	      0
408-  7:	Pse13G01800.0	VIT_10s0003g04580.t01	  1e-93
408-  8:	Pse13G01810.0	VIT_10s0003g04540.t01	      0
408-  9:	Pse13G01860.0	VIT_10s0003g04490.t01	      0
408- 10:	Pse13G01870.0	VIT_10s0003g04360.t01	      0
408- 11:	Pse13G01930.0	VIT_10s0003g04350.t01	  8e-69
## Alignment 409: score=334.0 e_value=7e-12 N=7 P. setigerum_chr13&VV_10 minus
409-  0:	Pse13G11720.0	VIT_10s0116g00820.t01	 2e-141
409-  1:	Pse13G11740.0	VIT_10s0116g00780.t01	      0
409-  2:	Pse13G11760.0	VIT_10s0116g00760.t01	      0
409-  3:	Pse13G11770.0	VIT_10s0116g00720.t01	 4e-116
409-  4:	Pse13G11790.0	VIT_10s0116g00680.t01	      0
409-  5:	Pse13G11870.0	VIT_10s0116g00520.t01	 6e-175
409-  6:	Pse13G11920.0	VIT_10s0116g00420.t01	 2e-151
## Alignment 410: score=1677.0 e_value=1.4e-134 N=37 P. setigerum_chr13&VV_11 plus
410-  0:	Pse13G21260.0	VIT_11s0016g05260.t01	  5e-80
410-  1:	Pse13G21270.0	VIT_11s0016g05270.t01	  6e-49
410-  2:	Pse13G21360.0	VIT_11s0016g05280.t01	 6e-155
410-  3:	Pse13G21490.0	VIT_11s0016g05330.t01	 3e-134
410-  4:	Pse13G21580.0	VIT_11s0016g05340.t01	  2e-70
410-  5:	Pse13G21590.0	VIT_11s0016g05360.t01	      0
410-  6:	Pse13G21600.0	VIT_11s0016g05400.t01	  1e-92
410-  7:	Pse13G21610.0	VIT_11s0016g05410.t01	      0
410-  8:	Pse13G21630.0	VIT_11s0016g05420.t01	      0
410-  9:	Pse13G21650.0	VIT_11s0016g05430.t01	  8e-63
410- 10:	Pse13G21670.0	VIT_11s0016g05470.t01	  5e-79
410- 11:	Pse13G21690.0	VIT_11s0016g05520.t01	  7e-27
410- 12:	Pse13G21730.0	VIT_11s0016g05540.t01	  5e-33
410- 13:	Pse13G21870.0	VIT_11s0016g05640.t01	  1e-44
410- 14:	Pse13G21900.0	VIT_11s0016g05650.t01	  4e-17
410- 15:	Pse13G21940.0	VIT_11s0016g05710.t01	  3e-93
410- 16:	Pse13G21970.0	VIT_11s0016g05720.t01	      0
410- 17:	Pse13G22060.0	VIT_11s0016g05750.t01	      0
410- 18:	Pse13G22070.0	VIT_11s0016g05770.t01	      0
410- 19:	Pse13G22090.0	VIT_11s0016g05820.t01	      0
410- 20:	Pse13G22120.0	VIT_11s0016g05840.t01	  4e-69
410- 21:	Pse13G22150.0	VIT_11s0016g05850.t01	  2e-31
410- 22:	Pse13G22170.0	VIT_11s0016g05880.t01	      0
410- 23:	Pse13G22220.0	VIT_11s0016g05890.t01	  1e-88
410- 24:	Pse13G22230.0	VIT_11s0016g05900.t01	      0
410- 25:	Pse13G22240.0	VIT_11s0016g05910.t01	      0
410- 26:	Pse13G22270.0	VIT_11s0118g00180.t01	 2e-149
410- 27:	Pse13G22280.0	VIT_11s0118g00190.t01	  3e-06
410- 28:	Pse13G22390.0	VIT_11s0118g00260.t01	      0
410- 29:	Pse13G22580.0	VIT_11s0118g00440.t01	  1e-93
410- 30:	Pse13G22640.0	VIT_11s0118g00480.t01	      0
410- 31:	Pse13G22660.0	VIT_11s0118g00490.t01	      0
410- 32:	Pse13G22790.0	VIT_11s0118g00630.t01	 2e-115
410- 33:	Pse13G22800.0	VIT_11s0118g00680.t01	 1e-103
410- 34:	Pse13G22870.0	VIT_11s0118g00800.t01	 5e-168
410- 35:	Pse13G22910.0	VIT_11s0149g00040.t01	      0
410- 36:	Pse13G22920.0	VIT_11s0149g00050.t01	      0
## Alignment 411: score=1214.0 e_value=1.8e-83 N=27 P. setigerum_chr13&VV_11 plus
411-  0:	Pse13G19330.0	VIT_11s0016g04550.t01	      0
411-  1:	Pse13G19350.0	VIT_11s0016g04560.t01	      0
411-  2:	Pse13G19460.0	VIT_11s0016g04570.t01	      0
411-  3:	Pse13G19480.0	VIT_11s0016g04580.t01	      0
411-  4:	Pse13G19520.0	VIT_11s0016g04590.t01	      0
411-  5:	Pse13G19550.0	VIT_11s0016g04600.t01	 6e-163
411-  6:	Pse13G19580.0	VIT_11s0016g04610.t01	  6e-86
411-  7:	Pse13G19590.0	VIT_11s0016g04620.t01	      0
411-  8:	Pse13G19700.0	VIT_11s0016g04630.t01	      0
411-  9:	Pse13G19850.0	VIT_11s0016g04690.t01	 1e-169
411- 10:	Pse13G19910.0	VIT_11s0016g04700.t01	      0
411- 11:	Pse13G20010.0	VIT_11s0016g04730.t01	 1e-163
411- 12:	Pse13G20160.0	VIT_11s0016g04740.t01	      0
411- 13:	Pse13G20280.0	VIT_11s0016g04830.t01	      0
411- 14:	Pse13G20320.0	VIT_11s0016g04840.t01	 2e-173
411- 15:	Pse13G20330.0	VIT_11s0016g04850.t01	 1e-141
411- 16:	Pse13G20370.0	VIT_11s0016g04870.t01	 3e-113
411- 17:	Pse13G20450.0	VIT_11s0016g04910.t01	      0
411- 18:	Pse13G20520.0	VIT_11s0016g04970.t01	      0
411- 19:	Pse13G20570.0	VIT_11s0016g05000.t01	  1e-59
411- 20:	Pse13G20670.0	VIT_11s0016g05010.t01	  3e-78
411- 21:	Pse13G20680.0	VIT_11s0016g05020.t01	  2e-13
411- 22:	Pse13G20700.0	VIT_11s0016g05040.t01	  3e-82
411- 23:	Pse13G20710.0	VIT_11s0016g05050.t01	      0
411- 24:	Pse13G20760.0	VIT_11s0016g05060.t01	 4e-153
411- 25:	Pse13G20840.0	VIT_11s0016g05110.t01	      0
411- 26:	Pse13G20950.0	VIT_11s0016g05120.t01	 2e-154
## Alignment 412: score=415.0 e_value=1.1e-23 N=10 P. setigerum_chr13&VV_11 plus
412-  0:	Pse13G23010.0	VIT_11s0037g00080.t01	  3e-77
412-  1:	Pse13G23050.0	VIT_11s0037g00100.t01	 6e-151
412-  2:	Pse13G23060.0	VIT_11s0037g00110.t01	 1e-139
412-  3:	Pse13G23150.0	VIT_11s0037g00420.t01	  2e-23
412-  4:	Pse13G23220.0	VIT_11s0037g00630.t01	      0
412-  5:	Pse13G23230.0	VIT_11s0037g00820.t01	 3e-140
412-  6:	Pse13G23240.0	VIT_11s0037g00840.t01	      0
412-  7:	Pse13G23250.0	VIT_11s0037g00870.t01	 4e-151
412-  8:	Pse13G23400.0	VIT_11s0037g01060.t01	  5e-34
412-  9:	Pse13G23470.0	VIT_11s0037g01130.t01	 1e-139
## Alignment 413: score=288.0 e_value=5.1e-08 N=6 P. setigerum_chr13&VV_11 minus
413-  0:	Pse13G20040.0	VIT_11s0016g04820.t01	  6e-71
413-  1:	Pse13G20050.0	VIT_11s0016g04810.t01	      0
413-  2:	Pse13G20070.0	VIT_11s0016g04780.t01	 8e-150
413-  3:	Pse13G20100.0	VIT_11s0016g04760.t01	  2e-27
413-  4:	Pse13G20130.0	VIT_11s0016g04750.t01	      0
413-  5:	Pse13G20200.0	VIT_11s0016g04720.t01	  3e-49
## Alignment 414: score=396.0 e_value=3.3e-19 N=9 P. setigerum_chr13&VV_12 plus
414-  0:	Pse13G18050.0	VIT_12s0035g01710.t01	      0
414-  1:	Pse13G18190.0	VIT_12s0035g01810.t01	      0
414-  2:	Pse13G18260.0	VIT_12s0035g01830.t01	 6e-156
414-  3:	Pse13G18330.0	VIT_12s0035g01890.t01	      0
414-  4:	Pse13G18410.0	VIT_12s0035g02070.t01	 1e-161
414-  5:	Pse13G18440.0	VIT_12s0035g02080.t01	 1e-116
414-  6:	Pse13G18460.0	VIT_12s0035g02090.t01	      0
414-  7:	Pse13G18550.0	VIT_12s0035g02150.t01	      0
414-  8:	Pse13G18560.0	VIT_12s0035g02180.t01	      0
## Alignment 415: score=296.0 e_value=1.2e-12 N=7 P. setigerum_chr13&VV_12 plus
415-  0:	Pse13G03520.0	VIT_12s0142g00220.t01	 9e-109
415-  1:	Pse13G03740.0	VIT_12s0028g00050.t01	  6e-75
415-  2:	Pse13G03790.0	VIT_12s0028g00070.t01	 7e-120
415-  3:	Pse13G03800.0	VIT_12s0028g00310.t01	      0
415-  4:	Pse13G03820.0	VIT_12s0028g00400.t01	      0
415-  5:	Pse13G03830.0	VIT_12s0028g00590.t01	      0
415-  6:	Pse13G03870.0	VIT_12s0028g00630.t01	 7e-134
## Alignment 416: score=596.0 e_value=3.7e-32 N=13 P. setigerum_chr13&VV_12 minus
416-  0:	Pse13G10120.0	VIT_12s0028g03770.t01	      0
416-  1:	Pse13G10130.0	VIT_12s0028g03760.t01	  7e-60
416-  2:	Pse13G10220.0	VIT_12s0028g03630.t01	 5e-141
416-  3:	Pse13G10260.0	VIT_12s0028g03560.t01	  2e-88
416-  4:	Pse13G10310.0	VIT_12s0028g03460.t01	  3e-22
416-  5:	Pse13G10420.0	VIT_12s0028g03350.t01	  3e-47
416-  6:	Pse13G10440.0	VIT_12s0028g03190.t01	 3e-133
416-  7:	Pse13G10460.0	VIT_12s0028g03180.t01	  4e-78
416-  8:	Pse13G10490.0	VIT_12s0028g03100.t01	 8e-105
416-  9:	Pse13G10510.0	VIT_12s0028g03080.t01	  2e-63
416- 10:	Pse13G10530.0	VIT_12s0028g03070.t01	  9e-77
416- 11:	Pse13G10540.0	VIT_12s0028g03060.t01	      0
416- 12:	Pse13G10550.0	VIT_12s0028g03050.t01	 5e-138
## Alignment 417: score=289.0 e_value=3.8e-09 N=6 P. setigerum_chr13&VV_12 minus
417-  0:	Pse13G03480.0	VIT_12s0142g00230.t01	  6e-83
417-  1:	Pse13G03520.0	VIT_12s0142g00220.t01	 9e-109
417-  2:	Pse13G03560.0	VIT_12s0142g00190.t01	  9e-06
417-  3:	Pse13G03570.0	VIT_12s0142g00130.t01	      0
417-  4:	Pse13G03590.0	VIT_12s0142g00100.t01	      0
417-  5:	Pse13G03610.0	VIT_12s0142g00090.t01	      0
## Alignment 418: score=331.0 e_value=1.2e-11 N=7 P. setigerum_chr13&VV_13 plus
418-  0:	Pse13G15800.0	VIT_13s0067g01820.t01	 9e-170
418-  1:	Pse13G15850.0	VIT_13s0067g01840.t01	 3e-129
418-  2:	Pse13G15890.0	VIT_13s0067g01880.t01	  2e-80
418-  3:	Pse13G15900.0	VIT_13s0067g01890.t01	      0
418-  4:	Pse13G15960.0	VIT_13s0067g01930.t01	      0
418-  5:	Pse13G16000.0	VIT_13s0067g01960.t01	  3e-67
418-  6:	Pse13G16050.0	VIT_13s0067g01970.t01	      0
## Alignment 419: score=586.0 e_value=9.5e-33 N=13 P. setigerum_chr13&VV_13 minus
419-  0:	Pse13G12580.0	VIT_13s0067g03230.t01	  9e-53
419-  1:	Pse13G12590.0	VIT_13s0067g03220.t01	  5e-25
419-  2:	Pse13G12630.0	VIT_13s0067g03210.t01	      0
419-  3:	Pse13G12640.0	VIT_13s0067g03190.t01	      0
419-  4:	Pse13G12650.0	VIT_13s0067g03150.t01	      0
419-  5:	Pse13G12680.0	VIT_13s0067g03110.t01	      0
419-  6:	Pse13G12690.0	VIT_13s0067g03100.t01	      0
419-  7:	Pse13G12800.0	VIT_13s0067g03080.t01	      0
419-  8:	Pse13G12860.0	VIT_13s0067g03070.t01	  2e-66
419-  9:	Pse13G12960.0	VIT_13s0067g03050.t01	      0
419- 10:	Pse13G12970.0	VIT_13s0067g03040.t01	  2e-45
419- 11:	Pse13G13210.0	VIT_13s0067g03020.t01	 3e-141
419- 12:	Pse13G13310.0	VIT_13s0067g02910.t01	  6e-14
## Alignment 420: score=537.0 e_value=8.5e-35 N=14 P. setigerum_chr13&VV_13 minus
420-  0:	Pse13G13630.0	VIT_13s0067g02950.t01	  3e-99
420-  1:	Pse13G13720.0	VIT_13s0067g02690.t01	      0
420-  2:	Pse13G13760.0	VIT_13s0067g02640.t01	      0
420-  3:	Pse13G13880.0	VIT_13s0067g02520.t01	      0
420-  4:	Pse13G13960.0	VIT_13s0067g02440.t01	 2e-168
420-  5:	Pse13G14150.0	VIT_13s0067g02340.t01	      0
420-  6:	Pse13G14390.0	VIT_13s0067g02300.t01	  4e-28
420-  7:	Pse13G14400.0	VIT_13s0067g02280.t01	  2e-61
420-  8:	Pse13G14540.0	VIT_13s0067g02240.t01	  1e-75
420-  9:	Pse13G14790.0	VIT_13s0067g02220.t01	      0
420- 10:	Pse13G14910.0	VIT_13s0067g02190.t01	      0
420- 11:	Pse13G15110.0	VIT_13s0067g02170.t01	  2e-46
420- 12:	Pse13G15160.0	VIT_13s0067g02160.t01	 9e-164
420- 13:	Pse13G15290.0	VIT_13s0067g02130.t01	  8e-44
## Alignment 421: score=341.0 e_value=1.2e-18 N=9 P. setigerum_chr13&VV_13 minus
421-  0:	Pse13G16050.0	VIT_13s0067g01970.t01	      0
421-  1:	Pse13G16160.0	VIT_13s0067g01780.t01	      0
421-  2:	Pse13G16380.0	VIT_13s0067g01760.t01	      0
421-  3:	Pse13G16610.0	VIT_13s0067g01550.t01	      0
421-  4:	Pse13G16830.0	VIT_13s0067g01460.t01	      0
421-  5:	Pse13G17010.0	VIT_13s0067g01450.t01	  8e-56
421-  6:	Pse13G17040.0	VIT_13s0067g01440.t01	  1e-28
421-  7:	Pse13G17150.0	VIT_13s0067g01410.t01	      0
421-  8:	Pse13G17190.0	VIT_13s0067g01400.t01	  1e-43
## Alignment 422: score=1661.0 e_value=2.1e-128 N=36 P. setigerum_chr13&VV_14 plus
422-  0:	Pse13G38130.0	VIT_14s0068g00630.t01	      0
422-  1:	Pse13G38330.0	VIT_14s0068g00640.t01	      0
422-  2:	Pse13G38360.0	VIT_14s0068g00660.t01	      0
422-  3:	Pse13G38400.0	VIT_14s0068g00690.t01	 6e-101
422-  4:	Pse13G38440.0	VIT_14s0068g00700.t01	      0
422-  5:	Pse13G38480.0	VIT_14s0068g00720.t01	      0
422-  6:	Pse13G38530.0	VIT_14s0068g00730.t01	  3e-65
422-  7:	Pse13G38540.0	VIT_14s0068g00740.t01	  6e-77
422-  8:	Pse13G38550.0	VIT_14s0068g00750.t01	  5e-48
422-  9:	Pse13G38560.0	VIT_14s0068g00760.t01	      0
422- 10:	Pse13G38570.0	VIT_14s0068g00780.t01	      0
422- 11:	Pse13G38590.0	VIT_14s0068g00790.t01	 5e-120
422- 12:	Pse13G38620.0	VIT_14s0068g00810.t01	      0
422- 13:	Pse13G38660.0	VIT_14s0068g00830.t01	  2e-40
422- 14:	Pse13G38680.0	VIT_14s0068g00840.t01	      0
422- 15:	Pse13G38700.0	VIT_14s0068g00860.t01	  2e-71
422- 16:	Pse13G38730.0	VIT_14s0068g00870.t01	  4e-90
422- 17:	Pse13G38750.0	VIT_14s0068g00890.t01	      0
422- 18:	Pse13G38790.0	VIT_14s0068g00920.t01	      0
422- 19:	Pse13G38840.0	VIT_14s0068g00970.t01	      0
422- 20:	Pse13G38850.0	VIT_14s0068g00980.t01	      0
422- 21:	Pse13G38970.0	VIT_14s0068g01040.t01	  9e-39
422- 22:	Pse13G38990.0	VIT_14s0068g01050.t01	 2e-107
422- 23:	Pse13G39140.0	VIT_14s0068g01130.t01	      0
422- 24:	Pse13G39150.0	VIT_14s0068g01140.t01	      0
422- 25:	Pse13G39270.0	VIT_14s0068g01160.t01	  1e-37
422- 26:	Pse13G39360.0	VIT_14s0068g01220.t01	      0
422- 27:	Pse13G39390.0	VIT_14s0068g01280.t01	      0
422- 28:	Pse13G39500.0	VIT_14s0068g01390.t01	      0
422- 29:	Pse13G39510.0	VIT_14s0068g01400.t01	  4e-22
422- 30:	Pse13G39560.0	VIT_14s0068g01460.t01	  3e-95
422- 31:	Pse13G39570.0	VIT_14s0068g01470.t01	      0
422- 32:	Pse13G39670.0	VIT_14s0068g01530.t01	      0
422- 33:	Pse13G39730.0	VIT_14s0068g01540.t01	 3e-169
422- 34:	Pse13G39740.0	VIT_14s0068g01550.t01	      0
422- 35:	Pse13G39820.0	VIT_14s0068g01620.t01	  4e-61
## Alignment 423: score=502.0 e_value=4.9e-26 N=11 P. setigerum_chr13&VV_14 plus
423-  0:	Pse13G28490.0	VIT_14s0006g03060.t01	  4e-57
423-  1:	Pse13G28520.0	VIT_14s0006g03180.t01	 1e-153
423-  2:	Pse13G28530.0	VIT_14s0006g03190.t01	  1e-57
423-  3:	Pse13G28560.0	VIT_14s0006g03200.t01	      0
423-  4:	Pse13G28570.0	VIT_14s0006g03230.t01	 6e-163
423-  5:	Pse13G28680.0	VIT_14s0083g00080.t01	  5e-62
423-  6:	Pse13G28710.0	VIT_14s0083g00110.t01	  6e-54
423-  7:	Pse13G28720.0	VIT_14s0083g00130.t01	 2e-123
423-  8:	Pse13G28800.0	VIT_14s0083g00150.t01	  2e-31
423-  9:	Pse13G28910.0	VIT_14s0083g00170.t01	      0
423- 10:	Pse13G28920.0	VIT_14s0083g00180.t01	 1e-124
## Alignment 424: score=419.0 e_value=1.9e-23 N=9 P. setigerum_chr13&VV_14 plus
424-  0:	Pse13G32420.0	VIT_14s0066g02150.t01	  4e-94
424-  1:	Pse13G32440.0	VIT_14s0066g02180.t01	 4e-103
424-  2:	Pse13G32450.0	VIT_14s0066g02190.t01	      0
424-  3:	Pse13G32530.0	VIT_14s0066g02330.t01	      0
424-  4:	Pse13G32540.0	VIT_14s0066g02340.t01	  1e-76
424-  5:	Pse13G32560.0	VIT_14s0066g02350.t01	 3e-179
424-  6:	Pse13G32580.0	VIT_14s0066g02360.t01	 6e-111
424-  7:	Pse13G32600.0	VIT_14s0066g02370.t01	 4e-131
424-  8:	Pse13G32750.0	VIT_14s0066g02390.t01	      0
## Alignment 425: score=408.0 e_value=4.6e-19 N=9 P. setigerum_chr13&VV_14 plus
425-  0:	Pse13G06960.0	VIT_14s0030g01820.t01	 7e-177
425-  1:	Pse13G06970.0	VIT_14s0030g01840.t01	  6e-92
425-  2:	Pse13G07010.0	VIT_14s0030g01910.t01	 2e-104
425-  3:	Pse13G07130.0	VIT_14s0030g02060.t01	 3e-132
425-  4:	Pse13G07210.0	VIT_14s0030g02180.t01	      0
425-  5:	Pse13G07270.0	VIT_14s0030g02200.t01	 4e-129
425-  6:	Pse13G07320.0	VIT_14s0030g02220.t01	  5e-36
425-  7:	Pse13G07330.0	VIT_14s0030g02230.t01	 4e-118
425-  8:	Pse13G07370.0	VIT_14s0030g02300.t01	      0
## Alignment 426: score=316.0 e_value=4.7e-13 N=7 P. setigerum_chr13&VV_14 plus
426-  0:	Pse13G09300.0	VIT_14s0060g01740.t01	 2e-123
426-  1:	Pse13G09330.0	VIT_14s0060g01750.t01	      0
426-  2:	Pse13G09340.0	VIT_14s0060g01760.t01	  4e-36
426-  3:	Pse13G09410.0	VIT_14s0060g01930.t01	 4e-120
426-  4:	Pse13G09440.0	VIT_14s0060g01950.t01	      0
426-  5:	Pse13G09560.0	VIT_14s0060g01990.t01	  7e-87
426-  6:	Pse13G09570.0	VIT_14s0060g02060.t01	 4e-117
## Alignment 427: score=298.0 e_value=6.3e-13 N=7 P. setigerum_chr13&VV_14 plus
427-  0:	Pse13G05610.0	VIT_14s0036g00370.t01	      0
427-  1:	Pse13G05620.0	VIT_14s0036g00420.t01	 3e-134
427-  2:	Pse13G05790.0	VIT_14s0036g00520.t01	      0
427-  3:	Pse13G05820.0	VIT_14s0036g00630.t01	 6e-129
427-  4:	Pse13G05840.0	VIT_14s0036g00680.t01	      0
427-  5:	Pse13G05880.0	VIT_14s0036g00700.t01	 1e-143
427-  6:	Pse13G05950.0	VIT_14s0036g01030.t01	      0
## Alignment 428: score=282.0 e_value=1.4e-09 N=6 P. setigerum_chr13&VV_14 plus
428-  0:	Pse13G31160.0	VIT_14s0108g00610.t01	  6e-15
428-  1:	Pse13G31260.0	VIT_14s0108g00750.t01	  2e-64
428-  2:	Pse13G31270.0	VIT_14s0108g00760.t01	  5e-35
428-  3:	Pse13G31300.0	VIT_14s0108g00830.t01	 5e-114
428-  4:	Pse13G31330.0	VIT_14s0108g00850.t01	  1e-51
428-  5:	Pse13G31350.0	VIT_14s0108g00860.t01	 3e-163
## Alignment 429: score=275.0 e_value=3e-10 N=6 P. setigerum_chr13&VV_14 plus
429-  0:	Pse13G35770.0	VIT_14s0068g01900.t01	  3e-45
429-  1:	Pse13G35820.0	VIT_14s0068g01950.t01	  3e-89
429-  2:	Pse13G35850.0	VIT_14s0068g01960.t01	      0
429-  3:	Pse13G35860.0	VIT_14s0068g01990.t01	  8e-92
429-  4:	Pse13G35870.0	VIT_14s0068g02000.t01	      0
429-  5:	Pse13G36050.0	VIT_14s0068g02110.t01	      0
## Alignment 430: score=1636.0 e_value=4.1e-135 N=37 P. setigerum_chr13&VV_14 minus
430-  0:	Pse13G32780.0	VIT_14s0066g01910.t01	      0
430-  1:	Pse13G32810.0	VIT_14s0066g01890.t01	  5e-72
430-  2:	Pse13G32890.0	VIT_14s0066g01800.t01	      0
430-  3:	Pse13G32940.0	VIT_14s0066g01750.t01	 1e-107
430-  4:	Pse13G33020.0	VIT_14s0066g01710.t01	 2e-159
430-  5:	Pse13G33050.0	VIT_14s0066g01700.t01	 3e-100
430-  6:	Pse13G33160.0	VIT_14s0066g01660.t01	      0
430-  7:	Pse13G33190.0	VIT_14s0066g01620.t01	  4e-41
430-  8:	Pse13G33250.0	VIT_14s0066g01590.t01	      0
430-  9:	Pse13G33350.0	VIT_14s0066g01530.t01	  5e-14
430- 10:	Pse13G33360.0	VIT_14s0066g01460.t01	 9e-146
430- 11:	Pse13G33370.0	VIT_14s0066g01440.t01	 1e-104
430- 12:	Pse13G33380.0	VIT_14s0066g01410.t01	      0
430- 13:	Pse13G33390.0	VIT_14s0066g01400.t01	      0
430- 14:	Pse13G33430.0	VIT_14s0066g01340.t01	  1e-83
430- 15:	Pse13G33440.0	VIT_14s0066g01310.t01	 2e-142
430- 16:	Pse13G33490.0	VIT_14s0066g01280.t01	      0
430- 17:	Pse13G33510.0	VIT_14s0066g01230.t01	      0
430- 18:	Pse13G33550.0	VIT_14s0066g01170.t01	      0
430- 19:	Pse13G33570.0	VIT_14s0066g01150.t01	 1e-109
430- 20:	Pse13G33650.0	VIT_14s0066g01070.t01	  3e-70
430- 21:	Pse13G33660.0	VIT_14s0066g01060.t01	      0
430- 22:	Pse13G33770.0	VIT_14s0066g01000.t01	 6e-159
430- 23:	Pse13G33810.0	VIT_14s0066g00980.t01	 1e-124
430- 24:	Pse13G33850.0	VIT_14s0066g00960.t01	  1e-57
430- 25:	Pse13G33920.0	VIT_14s0066g00910.t01	 1e-163
430- 26:	Pse13G33980.0	VIT_14s0066g00820.t01	 4e-176
430- 27:	Pse13G34120.0	VIT_14s0066g00800.t01	 7e-148
430- 28:	Pse13G34150.0	VIT_14s0066g00730.t01	 1e-170
430- 29:	Pse13G34200.0	VIT_14s0066g00720.t01	      0
430- 30:	Pse13G34220.0	VIT_14s0066g00700.t01	  1e-38
430- 31:	Pse13G34230.0	VIT_14s0066g00680.t01	  3e-59
430- 32:	Pse13G34430.0	VIT_14s0066g00410.t01	      0
430- 33:	Pse13G34580.0	VIT_14s0066g00260.t01	  1e-63
430- 34:	Pse13G34820.0	VIT_14s0066g00170.t01	 2e-153
430- 35:	Pse13G34830.0	VIT_14s0066g00140.t01	 2e-139
430- 36:	Pse13G34920.0	VIT_14s0219g00280.t01	      0
## Alignment 431: score=1477.0 e_value=2e-113 N=33 P. setigerum_chr13&VV_14 minus
431-  0:	Pse13G30550.0	VIT_14s0108g01280.t01	 8e-165
431-  1:	Pse13G30600.0	VIT_14s0108g01250.t01	  2e-74
431-  2:	Pse13G30630.0	VIT_14s0108g01230.t01	      0
431-  3:	Pse13G30640.0	VIT_14s0108g01210.t01	      0
431-  4:	Pse13G30810.0	VIT_14s0108g01140.t01	 7e-108
431-  5:	Pse13G30860.0	VIT_14s0108g01080.t01	 3e-130
431-  6:	Pse13G30980.0	VIT_14s0108g01030.t01	      0
431-  7:	Pse13G31030.0	VIT_14s0108g01010.t01	 1e-113
431-  8:	Pse13G31050.0	VIT_14s0108g01000.t01	  9e-32
431-  9:	Pse13G31080.0	VIT_14s0108g00980.t01	      0
431- 10:	Pse13G31120.0	VIT_14s0108g00920.t01	  2e-82
431- 11:	Pse13G31130.0	VIT_14s0108g00890.t01	      0
431- 12:	Pse13G31370.0	VIT_14s0108g00580.t01	      0
431- 13:	Pse13G31400.0	VIT_14s0108g00540.t01	      0
431- 14:	Pse13G31520.0	VIT_14s0108g00500.t01	      0
431- 15:	Pse13G31600.0	VIT_14s0108g00490.t01	      0
431- 16:	Pse13G31640.0	VIT_14s0108g00470.t01	 2e-108
431- 17:	Pse13G31710.0	VIT_14s0108g00440.t01	      0
431- 18:	Pse13G31730.0	VIT_14s0108g00430.t01	      0
431- 19:	Pse13G31770.0	VIT_14s0108g00390.t01	 3e-107
431- 20:	Pse13G31870.0	VIT_14s0108g00150.t01	 1e-169
431- 21:	Pse13G31900.0	VIT_14s0108g00140.t01	  6e-52
431- 22:	Pse13G31910.0	VIT_14s0108g00120.t01	 2e-158
431- 23:	Pse13G31930.0	VIT_14s0108g00100.t01	      0
431- 24:	Pse13G31940.0	VIT_14s0108g00080.t01	      0
431- 25:	Pse13G31980.0	VIT_14s0108g00030.t01	      0
431- 26:	Pse13G32010.0	VIT_14s0108g00020.t01	 1e-161
431- 27:	Pse13G32040.0	VIT_14s0108g00010.t01	 9e-133
431- 28:	Pse13G32240.0	VIT_14s0066g02560.t01	  4e-51
431- 29:	Pse13G32250.0	VIT_14s0066g02550.t01	      0
431- 30:	Pse13G32260.0	VIT_14s0066g02540.t01	      0
431- 31:	Pse13G32280.0	VIT_14s0066g02530.t01	      0
431- 32:	Pse13G32360.0	VIT_14s0066g02460.t01	  2e-44
## Alignment 432: score=1414.0 e_value=1.9e-104 N=31 P. setigerum_chr13&VV_14 minus
432-  0:	Pse13G36700.0	VIT_14s0068g01860.t01	  5e-27
432-  1:	Pse13G36710.0	VIT_14s0068g01820.t01	  5e-38
432-  2:	Pse13G36730.0	VIT_14s0068g01780.t01	  3e-59
432-  3:	Pse13G36740.0	VIT_14s0068g01770.t01	  3e-54
432-  4:	Pse13G36820.0	VIT_14s0068g01690.t01	 3e-112
432-  5:	Pse13G36870.0	VIT_14s0068g01670.t01	      0
432-  6:	Pse13G36910.0	VIT_14s0068g01650.t01	      0
432-  7:	Pse13G36920.0	VIT_14s0068g01630.t01	      0
432-  8:	Pse13G37090.0	VIT_14s0068g01610.t01	      0
432-  9:	Pse13G37100.0	VIT_14s0068g01590.t01	  3e-70
432- 10:	Pse13G37130.0	VIT_14s0068g01570.t01	  1e-68
432- 11:	Pse13G37140.0	VIT_14s0068g01560.t01	 2e-178
432- 12:	Pse13G37170.0	VIT_14s0068g01520.t01	 1e-133
432- 13:	Pse13G37190.0	VIT_14s0068g01500.t01	      0
432- 14:	Pse13G37210.0	VIT_14s0068g01490.t01	  2e-63
432- 15:	Pse13G37290.0	VIT_14s0068g01410.t01	  5e-30
432- 16:	Pse13G37300.0	VIT_14s0068g01400.t01	  8e-27
432- 17:	Pse13G37310.0	VIT_14s0068g01380.t01	  2e-84
432- 18:	Pse13G37360.0	VIT_14s0068g01370.t01	  8e-90
432- 19:	Pse13G37380.0	VIT_14s0068g01360.t01	 3e-119
432- 20:	Pse13G37460.0	VIT_14s0068g01300.t01	      0
432- 21:	Pse13G37570.0	VIT_14s0068g01250.t01	  1e-18
432- 22:	Pse13G37600.0	VIT_14s0068g01230.t01	 4e-175
432- 23:	Pse13G37650.0	VIT_14s0068g01210.t01	 1e-131
432- 24:	Pse13G37740.0	VIT_14s0068g01110.t01	      0
432- 25:	Pse13G37750.0	VIT_14s0068g01100.t01	  1e-84
432- 26:	Pse13G37900.0	VIT_14s0068g01020.t01	 1e-115
432- 27:	Pse13G37950.0	VIT_14s0068g01010.t01	 1e-130
432- 28:	Pse13G37990.0	VIT_14s0068g00910.t01	 4e-129
432- 29:	Pse13G38000.0	VIT_14s0068g00880.t01	  4e-56
432- 30:	Pse13G38140.0	VIT_14s0068g00680.t01	      0
## Alignment 433: score=1212.0 e_value=6.3e-90 N=27 P. setigerum_chr13&VV_14 minus
433-  0:	Pse13G25280.0	VIT_14s0006g02890.t01	      0
433-  1:	Pse13G25330.0	VIT_14s0006g02880.t01	  1e-87
433-  2:	Pse13G25360.0	VIT_14s0006g02840.t01	 2e-158
433-  3:	Pse13G25420.0	VIT_14s0006g02810.t01	  5e-72
433-  4:	Pse13G25450.0	VIT_14s0006g02730.t01	  2e-27
433-  5:	Pse13G25500.0	VIT_14s0006g02690.t01	 5e-162
433-  6:	Pse13G25530.0	VIT_14s0006g02670.t01	  7e-51
433-  7:	Pse13G25540.0	VIT_14s0006g02620.t01	      0
433-  8:	Pse13G25550.0	VIT_14s0006g02600.t01	 3e-173
433-  9:	Pse13G25570.0	VIT_14s0006g02590.t01	      0
433- 10:	Pse13G25610.0	VIT_14s0006g02530.t01	  3e-27
433- 11:	Pse13G25640.0	VIT_14s0006g02520.t01	      0
433- 12:	Pse13G25650.0	VIT_14s0006g02510.t01	 2e-167
433- 13:	Pse13G25710.0	VIT_14s0006g02490.t01	  2e-57
433- 14:	Pse13G25720.0	VIT_14s0006g02480.t01	 3e-100
433- 15:	Pse13G25780.0	VIT_14s0006g02450.t01	  1e-38
433- 16:	Pse13G25790.0	VIT_14s0006g02320.t01	  8e-19
433- 17:	Pse13G25960.0	VIT_14s0006g02280.t01	      0
433- 18:	Pse13G26130.0	VIT_14s0006g02080.t01	 7e-167
433- 19:	Pse13G26170.0	VIT_14s0006g01910.t01	  3e-36
433- 20:	Pse13G26220.0	VIT_14s0006g01840.t01	  2e-58
433- 21:	Pse13G26230.0	VIT_14s0006g01800.t01	  9e-82
433- 22:	Pse13G26250.0	VIT_14s0006g01660.t01	 2e-163
433- 23:	Pse13G26340.0	VIT_14s0006g01580.t01	  4e-34
433- 24:	Pse13G26360.0	VIT_14s0006g01540.t01	 4e-121
433- 25:	Pse13G26370.0	VIT_14s0006g01530.t01	      0
433- 26:	Pse13G26410.0	VIT_14s0006g01470.t01	  1e-74
## Alignment 434: score=979.0 e_value=1.5e-65 N=22 P. setigerum_chr13&VV_14 minus
434-  0:	Pse13G27130.0	VIT_14s0083g01170.t01	      0
434-  1:	Pse13G27220.0	VIT_14s0083g01150.t01	      0
434-  2:	Pse13G27320.0	VIT_14s0083g01120.t01	 4e-177
434-  3:	Pse13G27330.0	VIT_14s0083g01110.t01	      0
434-  4:	Pse13G27350.0	VIT_14s0083g01100.t01	      0
434-  5:	Pse13G27370.0	VIT_14s0083g01090.t01	      0
434-  6:	Pse13G27420.0	VIT_14s0083g01050.t01	  2e-89
434-  7:	Pse13G27440.0	VIT_14s0083g01000.t01	  1e-96
434-  8:	Pse13G27610.0	VIT_14s0083g00940.t01	      0
434-  9:	Pse13G27700.0	VIT_14s0083g00810.t01	      0
434- 10:	Pse13G27720.0	VIT_14s0083g00740.t01	      0
434- 11:	Pse13G27770.0	VIT_14s0083g00710.t01	  1e-73
434- 12:	Pse13G27790.0	VIT_14s0083g00700.t01	  4e-58
434- 13:	Pse13G27920.0	VIT_14s0083g00640.t01	 1e-132
434- 14:	Pse13G27980.0	VIT_14s0083g00620.t01	      0
434- 15:	Pse13G28000.0	VIT_14s0083g00590.t01	  1e-80
434- 16:	Pse13G28030.0	VIT_14s0083g00540.t01	      0
434- 17:	Pse13G28040.0	VIT_14s0083g00530.t01	      0
434- 18:	Pse13G28080.0	VIT_14s0083g00510.t01	  5e-17
434- 19:	Pse13G28310.0	VIT_14s0083g00300.t01	 2e-143
434- 20:	Pse13G28420.0	VIT_14s0083g00230.t01	  3e-51
434- 21:	Pse13G28430.0	VIT_14s0083g00220.t01	 5e-137
## Alignment 435: score=385.0 e_value=1.2e-13 N=8 P. setigerum_chr13&VV_14 minus
435-  0:	Pse13G29580.0	VIT_14s0108g01500.t01	      0
435-  1:	Pse13G29600.0	VIT_14s0108g01490.t01	      0
435-  2:	Pse13G29630.0	VIT_14s0108g01460.t01	  1e-86
435-  3:	Pse13G29660.0	VIT_14s0108g01430.t01	 8e-120
435-  4:	Pse13G29680.0	VIT_14s0108g01400.t01	  3e-63
435-  5:	Pse13G29720.0	VIT_14s0108g01380.t01	 9e-161
435-  6:	Pse13G29730.0	VIT_14s0108g01360.t01	  4e-46
435-  7:	Pse13G29780.0	VIT_14s0108g01330.t01	 2e-151
## Alignment 436: score=377.0 e_value=1.6e-13 N=8 P. setigerum_chr13&VV_14 minus
436-  0:	Pse13G28990.0	VIT_14s0006g03050.t01	  5e-77
436-  1:	Pse13G29020.0	VIT_14s0006g03040.t01	 8e-170
436-  2:	Pse13G29100.0	VIT_14s0006g02990.t01	      0
436-  3:	Pse13G29110.0	VIT_14s0006g02970.t01	      0
436-  4:	Pse13G29130.0	VIT_14s0006g02960.t01	      0
436-  5:	Pse13G29140.0	VIT_14s0006g02950.t01	 7e-104
436-  6:	Pse13G29170.0	VIT_14s0006g02910.t01	  7e-42
436-  7:	Pse13G29270.0	VIT_14s0006g02900.t01	      0
## Alignment 437: score=353.0 e_value=1.5e-14 N=8 P. setigerum_chr13&VV_14 minus
437-  0:	Pse13G07410.0	VIT_14s0128g00720.t01	      0
437-  1:	Pse13G07420.0	VIT_14s0128g00710.t01	      0
437-  2:	Pse13G07450.0	VIT_14s0128g00450.t01	      0
437-  3:	Pse13G07490.0	VIT_14s0128g00440.t01	 1e-157
437-  4:	Pse13G07500.0	VIT_14s0128g00430.t01	      0
437-  5:	Pse13G07510.0	VIT_14s0128g00390.t01	 4e-164
437-  6:	Pse13G07590.0	VIT_14s0128g00250.t01	 3e-122
437-  7:	Pse13G07630.0	VIT_14s0128g00200.t01	 1e-164
## Alignment 438: score=283.0 e_value=2.5e-12 N=7 P. setigerum_chr13&VV_14 minus
438-  0:	Pse13G08410.0	VIT_14s0030g00740.t01	  2e-43
438-  1:	Pse13G08450.0	VIT_14s0030g00500.t01	      0
438-  2:	Pse13G08520.0	VIT_14s0030g00490.t01	      0
438-  3:	Pse13G08540.0	VIT_14s0030g00440.t01	      0
438-  4:	Pse13G08560.0	VIT_14s0030g00410.t01	  4e-78
438-  5:	Pse13G08650.0	VIT_14s0030g00350.t01	      0
438-  6:	Pse13G08730.0	VIT_14s0030g00030.t01	 1e-119
## Alignment 439: score=276.0 e_value=2.5e-11 N=6 P. setigerum_chr13&VV_14 minus
439-  0:	Pse13G29930.0	VIT_14s0006g01420.t01	      0
439-  1:	Pse13G29950.0	VIT_14s0006g01410.t01	      0
439-  2:	Pse13G29960.0	VIT_14s0006g01400.t01	  1e-65
439-  3:	Pse13G30100.0	VIT_14s0006g01370.t01	      0
439-  4:	Pse13G30160.0	VIT_14s0006g01250.t01	  2e-81
439-  5:	Pse13G30190.0	VIT_14s0006g01240.t01	  2e-72
## Alignment 440: score=2037.0 e_value=1.8e-174 N=46 P. setigerum_chr13&VV_17 plus
440-  0:	Pse13G32480.0	VIT_17s0000g07490.t01	  1e-61
440-  1:	Pse13G32530.0	VIT_17s0000g07540.t01	  7e-25
440-  2:	Pse13G32540.0	VIT_17s0000g07550.t01	  3e-82
440-  3:	Pse13G32600.0	VIT_17s0000g07630.t01	 3e-140
440-  4:	Pse13G32770.0	VIT_17s0000g07670.t01	  2e-53
440-  5:	Pse13G32810.0	VIT_17s0000g07720.t01	  2e-69
440-  6:	Pse13G32820.0	VIT_17s0000g07740.t01	 4e-118
440-  7:	Pse13G32970.0	VIT_17s0000g07840.t01	  5e-39
440-  8:	Pse13G32980.0	VIT_17s0000g07850.t01	      0
440-  9:	Pse13G33010.0	VIT_17s0000g07880.t01	      0
440- 10:	Pse13G33160.0	VIT_17s0000g07900.t01	      0
440- 11:	Pse13G33190.0	VIT_17s0000g07920.t01	  6e-36
440- 12:	Pse13G33220.0	VIT_17s0000g07960.t01	 4e-111
440- 13:	Pse13G33310.0	VIT_17s0000g08030.t01	 2e-144
440- 14:	Pse13G33320.0	VIT_17s0000g08070.t01	      0
440- 15:	Pse13G33350.0	VIT_17s0000g08090.t01	  9e-08
440- 16:	Pse13G33420.0	VIT_17s0000g08150.t01	  3e-48
440- 17:	Pse13G33460.0	VIT_17s0000g08210.t01	      0
440- 18:	Pse13G33480.0	VIT_17s0000g08240.t01	      0
440- 19:	Pse13G33490.0	VIT_17s0000g08260.t01	      0
440- 20:	Pse13G33540.0	VIT_17s0000g08470.t01	  4e-23
440- 21:	Pse13G33610.0	VIT_17s0000g08530.t01	      0
440- 22:	Pse13G33770.0	VIT_17s0000g08560.t01	      0
440- 23:	Pse13G33820.0	VIT_17s0000g08610.t01	      0
440- 24:	Pse13G33920.0	VIT_17s0000g08770.t01	      0
440- 25:	Pse13G33960.0	VIT_17s0000g08810.t01	 4e-148
440- 26:	Pse13G34010.0	VIT_17s0000g08890.t01	      0
440- 27:	Pse13G34020.0	VIT_17s0000g08900.t01	      0
440- 28:	Pse13G34050.0	VIT_17s0000g08910.t01	 1e-106
440- 29:	Pse13G34060.0	VIT_17s0000g08920.t01	      0
440- 30:	Pse13G34090.0	VIT_17s0000g08940.t01	 1e-163
440- 31:	Pse13G34120.0	VIT_17s0000g08970.t01	  3e-86
440- 32:	Pse13G34220.0	VIT_17s0000g09000.t01	  8e-58
440- 33:	Pse13G34230.0	VIT_17s0000g09010.t01	  3e-60
440- 34:	Pse13G34370.0	VIT_17s0000g09190.t01	  2e-40
440- 35:	Pse13G34380.0	VIT_17s0000g09200.t01	  4e-35
440- 36:	Pse13G34400.0	VIT_17s0000g09220.t01	 1e-118
440- 37:	Pse13G34410.0	VIT_17s0000g09230.t01	      0
440- 38:	Pse13G34490.0	VIT_17s0000g09290.t01	      0
440- 39:	Pse13G34540.0	VIT_17s0000g09400.t01	 3e-114
440- 40:	Pse13G34570.0	VIT_17s0000g09470.t01	  1e-74
440- 41:	Pse13G34790.0	VIT_17s0000g09500.t01	      0
440- 42:	Pse13G34800.0	VIT_17s0000g09640.t01	      0
440- 43:	Pse13G34830.0	VIT_17s0000g09680.t01	 5e-116
440- 44:	Pse13G34850.0	VIT_17s0000g09690.t01	 1e-120
440- 45:	Pse13G35020.0	VIT_17s0000g09770.t01	      0
## Alignment 441: score=999.0 e_value=3.3e-66 N=22 P. setigerum_chr13&VV_17 plus
441-  0:	Pse13G38750.0	VIT_17s0000g00030.t01	      0
441-  1:	Pse13G38870.0	VIT_17s0000g00120.t01	      0
441-  2:	Pse13G38900.0	VIT_17s0000g00130.t01	 5e-111
441-  3:	Pse13G38920.0	VIT_17s0000g00150.t01	 2e-146
441-  4:	Pse13G38960.0	VIT_17s0000g00190.t01	  2e-49
441-  5:	Pse13G38970.0	VIT_17s0000g00200.t01	  1e-38
441-  6:	Pse13G39100.0	VIT_17s0000g00270.t01	  3e-96
441-  7:	Pse13G39110.0	VIT_17s0000g00280.t01	 5e-180
441-  8:	Pse13G39310.0	VIT_17s0000g00310.t01	      0
441-  9:	Pse13G39380.0	VIT_17s0000g00390.t01	      0
441- 10:	Pse13G39390.0	VIT_17s0000g00460.t01	      0
441- 11:	Pse13G39400.0	VIT_17s0000g00490.t01	  2e-55
441- 12:	Pse13G39510.0	VIT_17s0000g00560.t01	  1e-31
441- 13:	Pse13G39530.0	VIT_17s0000g00570.t01	      0
441- 14:	Pse13G39580.0	VIT_17s0000g00690.t01	      0
441- 15:	Pse13G39610.0	VIT_17s0000g00770.t01	  5e-84
441- 16:	Pse13G39670.0	VIT_17s0000g00800.t01	      0
441- 17:	Pse13G39720.0	VIT_17s0000g00830.t01	 1e-103
441- 18:	Pse13G39740.0	VIT_17s0000g00840.t01	      0
441- 19:	Pse13G39830.0	VIT_17s0000g00900.t01	      0
441- 20:	Pse13G39870.0	VIT_17s0000g00910.t01	      0
441- 21:	Pse13G39880.0	VIT_17s0000g00950.t01	      0
## Alignment 442: score=653.0 e_value=7.1e-37 N=14 P. setigerum_chr13&VV_17 plus
442-  0:	Pse13G28500.0	VIT_17s0000g03870.t01	      0
442-  1:	Pse13G28510.0	VIT_17s0000g03950.t01	      0
442-  2:	Pse13G28530.0	VIT_17s0000g03960.t01	  3e-53
442-  3:	Pse13G28580.0	VIT_17s0000g03980.t01	 1e-109
442-  4:	Pse13G28600.0	VIT_17s0000g04030.t01	 5e-162
442-  5:	Pse13G28650.0	VIT_17s0000g04060.t01	  4e-25
442-  6:	Pse13G28750.0	VIT_17s0000g04120.t01	      0
442-  7:	Pse13G28760.0	VIT_17s0000g04130.t01	  1e-99
442-  8:	Pse13G28770.0	VIT_17s0000g04150.t01	 9e-165
442-  9:	Pse13G28780.0	VIT_17s0000g04160.t01	      0
442- 10:	Pse13G28800.0	VIT_17s0000g04180.t01	  7e-32
442- 11:	Pse13G28870.0	VIT_17s0000g04220.t01	  2e-56
442- 12:	Pse13G28910.0	VIT_17s0000g04230.t01	      0
442- 13:	Pse13G28960.0	VIT_17s0000g04310.t01	      0
## Alignment 443: score=337.0 e_value=2.7e-14 N=8 P. setigerum_chr13&VV_17 plus
443-  0:	Pse13G35690.0	VIT_17s0000g01190.t01	      0
443-  1:	Pse13G35790.0	VIT_17s0000g01300.t01	  8e-41
443-  2:	Pse13G35850.0	VIT_17s0000g01310.t01	  1e-29
443-  3:	Pse13G35930.0	VIT_17s0000g01390.t01	      0
443-  4:	Pse13G36070.0	VIT_17s0000g01470.t01	  2e-55
443-  5:	Pse13G36280.0	VIT_17s0000g01600.t01	 6e-104
443-  6:	Pse13G36360.0	VIT_17s0000g01640.t01	      0
443-  7:	Pse13G36380.0	VIT_17s0000g01650.t01	 9e-177
## Alignment 444: score=282.0 e_value=1.6e-10 N=6 P. setigerum_chr13&VV_17 plus
444-  0:	Pse13G26760.0	VIT_17s0000g07160.t01	      0
444-  1:	Pse13G26800.0	VIT_17s0000g07260.t01	  3e-44
444-  2:	Pse13G26840.0	VIT_17s0000g07280.t01	 2e-176
444-  3:	Pse13G26910.0	VIT_17s0000g07320.t01	 5e-115
444-  4:	Pse13G26920.0	VIT_17s0000g07330.t01	  5e-55
444-  5:	Pse13G26940.0	VIT_17s0000g07350.t01	      0
## Alignment 445: score=281.0 e_value=2.3e-09 N=6 P. setigerum_chr13&VV_17 plus
445-  0:	Pse13G25960.0	VIT_17s0000g02960.t01	      0
445-  1:	Pse13G25970.0	VIT_17s0000g03000.t01	      0
445-  2:	Pse13G26060.0	VIT_17s0000g03010.t01	      0
445-  3:	Pse13G26070.0	VIT_17s0000g03030.t01	      0
445-  4:	Pse13G26110.0	VIT_17s0000g03050.t01	 1e-176
445-  5:	Pse13G26120.0	VIT_17s0000g03100.t01	 9e-175
## Alignment 446: score=1825.0 e_value=2.5e-149 N=41 P. setigerum_chr13&VV_17 minus
446-  0:	Pse13G30420.0	VIT_17s0000g06980.t01	  3e-86
446-  1:	Pse13G30490.0	VIT_17s0000g06870.t01	  4e-40
446-  2:	Pse13G30540.0	VIT_17s0000g06660.t01	  2e-97
446-  3:	Pse13G30600.0	VIT_17s0000g06630.t01	 2e-109
446-  4:	Pse13G30670.0	VIT_17s0000g06620.t01	      0
446-  5:	Pse13G30690.0	VIT_17s0000g06610.t01	      0
446-  6:	Pse13G30750.0	VIT_17s0000g06510.t01	      0
446-  7:	Pse13G30860.0	VIT_17s0000g06410.t01	 2e-108
446-  8:	Pse13G30990.0	VIT_17s0000g06350.t01	 3e-163
446-  9:	Pse13G31040.0	VIT_17s0000g06330.t01	 2e-138
446- 10:	Pse13G31060.0	VIT_17s0000g06320.t01	  4e-86
446- 11:	Pse13G31080.0	VIT_17s0000g06310.t01	 2e-162
446- 12:	Pse13G31250.0	VIT_17s0000g06230.t01	 4e-126
446- 13:	Pse13G31270.0	VIT_17s0000g06200.t01	  5e-21
446- 14:	Pse13G31300.0	VIT_17s0000g06190.t01	 4e-108
446- 15:	Pse13G31310.0	VIT_17s0000g06180.t01	 8e-137
446- 16:	Pse13G31340.0	VIT_17s0000g06150.t01	  3e-20
446- 17:	Pse13G31390.0	VIT_17s0000g06050.t01	      0
446- 18:	Pse13G31610.0	VIT_17s0000g06020.t01	 6e-106
446- 19:	Pse13G31630.0	VIT_17s0000g05990.t01	  7e-82
446- 20:	Pse13G31810.0	VIT_17s0000g05890.t01	 1e-134
446- 21:	Pse13G31820.0	VIT_17s0000g05880.t01	 1e-128
446- 22:	Pse13G31860.0	VIT_17s0000g05850.t01	      0
446- 23:	Pse13G31870.0	VIT_17s0000g05840.t01	 7e-170
446- 24:	Pse13G31910.0	VIT_17s0000g05810.t01	 1e-170
446- 25:	Pse13G31920.0	VIT_17s0000g05800.t01	      0
446- 26:	Pse13G31960.0	VIT_17s0000g05770.t01	 2e-132
446- 27:	Pse13G31970.0	VIT_17s0000g05760.t01	      0
446- 28:	Pse13G31990.0	VIT_17s0000g05700.t01	      0
446- 29:	Pse13G32140.0	VIT_17s0000g05620.t01	  4e-69
446- 30:	Pse13G32250.0	VIT_17s0000g05540.t01	      0
446- 31:	Pse13G32290.0	VIT_17s0000g05520.t01	      0
446- 32:	Pse13G32330.0	VIT_17s0000g05500.t01	      0
446- 33:	Pse13G32360.0	VIT_17s0000g05490.t01	  1e-78
446- 34:	Pse13G32370.0	VIT_17s0000g05480.t01	      0
446- 35:	Pse13G32390.0	VIT_17s0000g05440.t01	      0
446- 36:	Pse13G32400.0	VIT_17s0000g05430.t01	      0
446- 37:	Pse13G32410.0	VIT_17s0000g05410.t01	      0
446- 38:	Pse13G32440.0	VIT_17s0000g05400.t01	 3e-111
446- 39:	Pse13G32660.0	VIT_17s0000g05370.t01	  1e-80
446- 40:	Pse13G32700.0	VIT_17s0000g05330.t01	      0
## Alignment 447: score=1073.0 e_value=8.9e-75 N=24 P. setigerum_chr13&VV_17 minus
447-  0:	Pse13G36710.0	VIT_17s0000g01210.t01	  5e-35
447-  1:	Pse13G36760.0	VIT_17s0000g01120.t01	  8e-47
447-  2:	Pse13G36780.0	VIT_17s0000g01030.t01	  4e-10
447-  3:	Pse13G36810.0	VIT_17s0000g01020.t01	 1e-115
447-  4:	Pse13G36870.0	VIT_17s0000g01000.t01	      0
447-  5:	Pse13G36930.0	VIT_17s0000g00960.t01	 7e-115
447-  6:	Pse13G37100.0	VIT_17s0000g00890.t01	  9e-63
447-  7:	Pse13G37110.0	VIT_17s0000g00880.t01	      0
447-  8:	Pse13G37140.0	VIT_17s0000g00860.t01	 4e-174
447-  9:	Pse13G37240.0	VIT_17s0000g00620.t01	      0
447- 10:	Pse13G37250.0	VIT_17s0000g00610.t01	  3e-97
447- 11:	Pse13G37260.0	VIT_17s0000g00570.t01	      0
447- 12:	Pse13G37300.0	VIT_17s0000g00560.t01	  1e-35
447- 13:	Pse13G37330.0	VIT_17s0000g00530.t01	      0
447- 14:	Pse13G37460.0	VIT_17s0000g00500.t01	      0
447- 15:	Pse13G37500.0	VIT_17s0000g00490.t01	  2e-52
447- 16:	Pse13G37520.0	VIT_17s0000g00430.t01	  5e-66
447- 17:	Pse13G37570.0	VIT_17s0000g00400.t01	      0
447- 18:	Pse13G37610.0	VIT_17s0000g00340.t01	      0
447- 19:	Pse13G37740.0	VIT_17s0000g00290.t01	      0
447- 20:	Pse13G37820.0	VIT_17s0000g00240.t01	      0
447- 21:	Pse13G37910.0	VIT_17s0000g00110.t01	  2e-69
447- 22:	Pse13G37920.0	VIT_17s0000g00090.t01	 4e-158
447- 23:	Pse13G37980.0	VIT_17s0000g00010.t01	      0
## Alignment 448: score=976.0 e_value=3.3e-64 N=22 P. setigerum_chr13&VV_17 minus
448-  0:	Pse13G26970.0	VIT_17s0000g05280.t01	  3e-26
448-  1:	Pse13G27030.0	VIT_17s0000g05260.t01	  9e-15
448-  2:	Pse13G27060.0	VIT_17s0000g05210.t01	      0
448-  3:	Pse13G27080.0	VIT_17s0000g05160.t01	  1e-19
448-  4:	Pse13G27120.0	VIT_17s0000g05110.t01	      0
448-  5:	Pse13G27220.0	VIT_17s0000g05070.t01	      0
448-  6:	Pse13G27230.0	VIT_17s0000g05050.t01	  3e-21
448-  7:	Pse13G27420.0	VIT_17s0000g05000.t01	  1e-80
448-  8:	Pse13G27530.0	VIT_17s0000g04900.t01	      0
448-  9:	Pse13G27590.0	VIT_17s0000g04840.t01	  9e-60
448- 10:	Pse13G27610.0	VIT_17s0000g04810.t01	      0
448- 11:	Pse13G27620.0	VIT_17s0000g04790.t01	 2e-145
448- 12:	Pse13G27760.0	VIT_17s0000g04740.t01	      0
448- 13:	Pse13G27770.0	VIT_17s0000g04730.t01	  9e-88
448- 14:	Pse13G27820.0	VIT_17s0000g04680.t01	 2e-153
448- 15:	Pse13G27940.0	VIT_17s0000g04660.t01	      0
448- 16:	Pse13G27970.0	VIT_17s0000g04650.t01	      0
448- 17:	Pse13G27990.0	VIT_17s0000g04640.t01	  2e-87
448- 18:	Pse13G28100.0	VIT_17s0000g04570.t01	  7e-23
448- 19:	Pse13G28160.0	VIT_17s0000g04560.t01	  1e-72
448- 20:	Pse13G28200.0	VIT_17s0000g04520.t01	 4e-118
448- 21:	Pse13G28330.0	VIT_17s0000g04410.t01	  8e-26
## Alignment 449: score=967.0 e_value=2.5e-69 N=22 P. setigerum_chr13&VV_17 minus
449-  0:	Pse13G25280.0	VIT_17s0000g03600.t01	      0
449-  1:	Pse13G25430.0	VIT_17s0000g03510.t01	      0
449-  2:	Pse13G25440.0	VIT_17s0000g03500.t01	      0
449-  3:	Pse13G25460.0	VIT_17s0000g03430.t01	      0
449-  4:	Pse13G25550.0	VIT_17s0000g03340.t01	      0
449-  5:	Pse13G25560.0	VIT_17s0000g03320.t01	  8e-22
449-  6:	Pse13G25610.0	VIT_17s0000g03280.t01	  4e-28
449-  7:	Pse13G25620.0	VIT_17s0000g03270.t01	      0
449-  8:	Pse13G25630.0	VIT_17s0000g03260.t01	  2e-69
449-  9:	Pse13G25690.0	VIT_17s0000g03210.t01	 5e-110
449- 10:	Pse13G25710.0	VIT_17s0000g03180.t01	 1e-152
449- 11:	Pse13G25740.0	VIT_17s0000g03170.t01	 6e-143
449- 12:	Pse13G25810.0	VIT_17s0000g03130.t01	 2e-109
449- 13:	Pse13G25960.0	VIT_17s0000g02960.t01	      0
449- 14:	Pse13G26210.0	VIT_17s0000g02700.t01	      0
449- 15:	Pse13G26450.0	VIT_17s0000g02630.t01	  5e-67
449- 16:	Pse13G26490.0	VIT_17s0000g02600.t01	 3e-107
449- 17:	Pse13G26550.0	VIT_17s0000g02550.t01	  1e-24
449- 18:	Pse13G26570.0	VIT_17s0000g02540.t01	      0
449- 19:	Pse13G26590.0	VIT_17s0000g02520.t01	 1e-177
449- 20:	Pse13G26630.0	VIT_17s0000g02510.t01	  4e-81
449- 21:	Pse13G26720.0	VIT_17s0000g02500.t01	 1e-114
## Alignment 450: score=360.0 e_value=6.8e-14 N=8 P. setigerum_chr13&VV_17 minus
450-  0:	Pse13G29960.0	VIT_17s0000g02480.t01	  2e-18
450-  1:	Pse13G30010.0	VIT_17s0000g02470.t01	 1e-128
450-  2:	Pse13G30090.0	VIT_17s0000g02440.t01	 5e-158
450-  3:	Pse13G30120.0	VIT_17s0000g02430.t01	      0
450-  4:	Pse13G30150.0	VIT_17s0000g02420.t01	      0
450-  5:	Pse13G30270.0	VIT_17s0000g02400.t01	      0
450-  6:	Pse13G30340.0	VIT_17s0000g02310.t01	 2e-132
450-  7:	Pse13G30410.0	VIT_17s0000g02280.t01	      0
## Alignment 451: score=292.0 e_value=4.1e-10 N=6 P. setigerum_chr13&VV_17 minus
451-  0:	Pse13G24830.0	VIT_17s0000g02050.t01	  7e-74
451-  1:	Pse13G24840.0	VIT_17s0000g02040.t01	  3e-63
451-  2:	Pse13G24930.0	VIT_17s0000g02030.t01	 2e-178
451-  3:	Pse13G24940.0	VIT_17s0000g02020.t01	  4e-57
451-  4:	Pse13G24950.0	VIT_17s0000g02010.t01	      0
451-  5:	Pse13G24960.0	VIT_17s0000g02000.t01	      0
## Alignment 452: score=283.0 e_value=5.3e-10 N=6 P. setigerum_chr13&VV_17 minus
452-  0:	Pse13G29000.0	VIT_17s0000g03840.t01	  5e-29
452-  1:	Pse13G29010.0	VIT_17s0000g03800.t01	  2e-31
452-  2:	Pse13G29040.0	VIT_17s0000g03790.t01	  4e-22
452-  3:	Pse13G29140.0	VIT_17s0000g03720.t01	 3e-103
452-  4:	Pse13G29170.0	VIT_17s0000g03680.t01	  5e-26
452-  5:	Pse13G29180.0	VIT_17s0000g03660.t01	 1e-115
## Alignment 453: score=359.0 e_value=2.6e-16 N=8 P. setigerum_chr13&VV_18 plus
453-  0:	Pse13G18200.0	VIT_18s0089g01010.t01	      0
453-  1:	Pse13G18250.0	VIT_18s0089g01040.t01	      0
453-  2:	Pse13G18280.0	VIT_18s0089g01190.t01	      0
453-  3:	Pse13G18300.0	VIT_18s0089g01210.t01	  3e-46
453-  4:	Pse13G18320.0	VIT_18s0089g01240.t01	      0
453-  5:	Pse13G18360.0	VIT_18s0089g01330.t01	  1e-93
453-  6:	Pse13G18370.0	VIT_18s0089g01340.t01	  1e-95
453-  7:	Pse13G18530.0	VIT_18s0089g01420.t01	 3e-168
## Alignment 454: score=356.0 e_value=4.3e-15 N=8 P. setigerum_chr13&VV_19 plus
454-  0:	Pse13G12330.0	VIT_19s0090g00380.t01	 2e-124
454-  1:	Pse13G12340.0	VIT_19s0090g00390.t01	  2e-77
454-  2:	Pse13G12380.0	VIT_19s0090g00460.t01	      0
454-  3:	Pse13G12400.0	VIT_19s0090g00470.t01	  1e-26
454-  4:	Pse13G12420.0	VIT_19s0090g00480.t01	 2e-156
454-  5:	Pse13G12430.0	VIT_19s0090g00510.t01	  2e-42
454-  6:	Pse13G12490.0	VIT_19s0090g00770.t01	 4e-135
454-  7:	Pse13G12520.0	VIT_19s0090g00910.t01	 4e-146
## Alignment 455: score=678.0 e_value=6.1e-43 N=16 P. setigerum_chr13&VV_19 minus
455-  0:	Pse13G09880.0	VIT_19s0014g03190.t01	  1e-96
455-  1:	Pse13G09890.0	VIT_19s0014g03180.t01	  8e-43
455-  2:	Pse13G09900.0	VIT_19s0014g03170.t01	      0
455-  3:	Pse13G10010.0	VIT_19s0014g03090.t01	 3e-155
455-  4:	Pse13G10050.0	VIT_19s0014g02990.t01	      0
455-  5:	Pse13G10140.0	VIT_19s0014g02810.t01	      0
455-  6:	Pse13G10180.0	VIT_19s0014g02720.t01	  2e-31
455-  7:	Pse13G10290.0	VIT_19s0014g02500.t01	      0
455-  8:	Pse13G10300.0	VIT_19s0014g02490.t01	  2e-47
455-  9:	Pse13G10330.0	VIT_19s0014g02430.t01	  1e-36
455- 10:	Pse13G10390.0	VIT_19s0014g02340.t01	 2e-158
455- 11:	Pse13G10430.0	VIT_19s0014g02170.t01	      0
455- 12:	Pse13G10450.0	VIT_19s0014g02160.t01	  4e-55
455- 13:	Pse13G10590.0	VIT_19s0014g01890.t01	      0
455- 14:	Pse13G10620.0	VIT_19s0014g01850.t01	 4e-139
455- 15:	Pse13G10680.0	VIT_19s0014g01810.t01	  2e-80
## Alignment 456: score=537.0 e_value=1.8e-27 N=12 P. setigerum_chr13&VV_19 minus
456-  0:	Pse13G11210.0	VIT_19s0014g03970.t01	  7e-44
456-  1:	Pse13G11240.0	VIT_19s0014g03930.t01	 2e-141
456-  2:	Pse13G11250.0	VIT_19s0014g03900.t01	  7e-50
456-  3:	Pse13G11300.0	VIT_19s0014g03740.t01	 2e-107
456-  4:	Pse13G11380.0	VIT_19s0014g03700.t01	      0
456-  5:	Pse13G11420.0	VIT_19s0014g03680.t01	      0
456-  6:	Pse13G11430.0	VIT_19s0014g03670.t01	  3e-31
456-  7:	Pse13G11460.0	VIT_19s0014g03640.t01	      0
456-  8:	Pse13G11520.0	VIT_19s0014g03510.t01	  1e-90
456-  9:	Pse13G11560.0	VIT_19s0014g03480.t01	  4e-40
456- 10:	Pse13G11690.0	VIT_19s0014g03370.t01	 2e-154
456- 11:	Pse13G11740.0	VIT_19s0014g03240.t01	      0
## Alignment 457: score=386.0 e_value=5.3e-16 N=8 P. setigerum_chr13&VV_19 minus
457-  0:	Pse13G11750.0	VIT_19s0177g00310.t01	      0
457-  1:	Pse13G11760.0	VIT_19s0177g00300.t01	      0
457-  2:	Pse13G11780.0	VIT_19s0177g00260.t01	      0
457-  3:	Pse13G11790.0	VIT_19s0177g00250.t01	  3e-17
457-  4:	Pse13G11800.0	VIT_19s0177g00230.t01	  1e-30
457-  5:	Pse13G11820.0	VIT_19s0177g00170.t01	      0
457-  6:	Pse13G11830.0	VIT_19s0177g00150.t01	 2e-115
457-  7:	Pse13G11890.0	VIT_19s0177g00100.t01	  7e-76
## Alignment 458: score=336.0 e_value=3.3e-13 N=7 P. setigerum_chr13&VV_19 minus
458-  0:	Pse13G11990.0	VIT_19s0014g05090.t01	  5e-51
458-  1:	Pse13G12000.0	VIT_19s0014g05070.t01	      0
458-  2:	Pse13G12040.0	VIT_19s0014g05050.t01	  2e-83
458-  3:	Pse13G12050.0	VIT_19s0014g05040.t01	      0
458-  4:	Pse13G12120.0	VIT_19s0014g05020.t01	  3e-82
458-  5:	Pse13G12160.0	VIT_19s0014g04970.t01	  1e-88
458-  6:	Pse13G12170.0	VIT_19s0014g04960.t01	      0
## Alignment 459: score=1373.0 e_value=1e-114 N=32 P. setigerum_chr13&VV_4 plus
459-  0:	Pse13G19910.0	VIT_04s0008g04710.t01	      0
459-  1:	Pse13G20160.0	VIT_04s0008g04980.t01	      0
459-  2:	Pse13G20260.0	VIT_04s0008g05060.t01	 2e-150
459-  3:	Pse13G20310.0	VIT_04s0008g05100.t01	  7e-53
459-  4:	Pse13G20330.0	VIT_04s0008g05120.t01	 7e-153
459-  5:	Pse13G20340.0	VIT_04s0008g05130.t01	 1e-102
459-  6:	Pse13G20430.0	VIT_04s0008g05150.t01	  2e-61
459-  7:	Pse13G20550.0	VIT_04s0008g05190.t01	 7e-109
459-  8:	Pse13G20560.0	VIT_04s0008g05200.t01	  1e-09
459-  9:	Pse13G20600.0	VIT_04s0008g05210.t01	  7e-64
459- 10:	Pse13G20620.0	VIT_04s0008g05220.t01	      0
459- 11:	Pse13G20840.0	VIT_04s0008g05240.t01	      0
459- 12:	Pse13G20930.0	VIT_04s0008g05270.t01	      0
459- 13:	Pse13G21180.0	VIT_04s0008g05320.t01	      0
459- 14:	Pse13G21250.0	VIT_04s0008g05330.t01	      0
459- 15:	Pse13G21270.0	VIT_04s0008g05340.t01	  4e-34
459- 16:	Pse13G21280.0	VIT_04s0008g05350.t01	 2e-148
459- 17:	Pse13G21490.0	VIT_04s0008g05420.t01	 2e-122
459- 18:	Pse13G21580.0	VIT_04s0008g05440.t01	  1e-68
459- 19:	Pse13G21590.0	VIT_04s0008g05450.t01	      0
459- 20:	Pse13G21600.0	VIT_04s0008g05460.t01	  3e-77
459- 21:	Pse13G21610.0	VIT_04s0008g05470.t01	      0
459- 22:	Pse13G21740.0	VIT_04s0008g05520.t01	 3e-100
459- 23:	Pse13G21830.0	VIT_04s0008g05540.t01	      0
459- 24:	Pse13G21870.0	VIT_04s0008g05560.t01	  7e-44
459- 25:	Pse13G21940.0	VIT_04s0008g05570.t01	  5e-93
459- 26:	Pse13G21950.0	VIT_04s0008g05600.t01	      0
459- 27:	Pse13G21960.0	VIT_04s0008g05610.t01	      0
459- 28:	Pse13G22150.0	VIT_04s0008g05650.t01	 4e-135
459- 29:	Pse13G22170.0	VIT_04s0008g05690.t01	      0
459- 30:	Pse13G22280.0	VIT_04s0008g05730.t01	      0
459- 31:	Pse13G22450.0	VIT_04s0008g05850.t01	 1e-152
## Alignment 460: score=289.0 e_value=4.7e-12 N=7 P. setigerum_chr13&VV_4 minus
460-  0:	Pse13G22460.0	VIT_04s0008g06520.t01	      0
460-  1:	Pse13G22660.0	VIT_04s0008g06310.t01	      0
460-  2:	Pse13G22800.0	VIT_04s0008g06220.t01	 2e-103
460-  3:	Pse13G22870.0	VIT_04s0008g06130.t01	 6e-163
460-  4:	Pse13G22930.0	VIT_04s0008g06050.t01	      0
460-  5:	Pse13G22940.0	VIT_04s0008g06040.t01	      0
460-  6:	Pse13G23050.0	VIT_04s0008g05850.t01	 2e-149
## Alignment 461: score=263.0 e_value=9.8e-11 N=6 P. setigerum_chr13&VV_4 minus
461-  0:	Pse13G19780.0	VIT_04s0008g04750.t01	      0
461-  1:	Pse13G19860.0	VIT_04s0008g04740.t01	  4e-95
461-  2:	Pse13G19890.0	VIT_04s0008g04730.t01	  4e-70
461-  3:	Pse13G19900.0	VIT_04s0008g04720.t01	 3e-133
461-  4:	Pse13G19990.0	VIT_04s0008g04690.t01	      0
461-  5:	Pse13G20200.0	VIT_04s0008g04600.t01	  2e-35
## Alignment 462: score=1269.0 e_value=6.1e-89 N=28 P. setigerum_chr13&VV_5 plus
462-  0:	Pse13G06510.0	VIT_05s0020g03160.t01	      0
462-  1:	Pse13G06540.0	VIT_05s0020g03330.t01	      0
462-  2:	Pse13G06570.0	VIT_05s0020g03340.t01	 5e-140
462-  3:	Pse13G06600.0	VIT_05s0020g03350.t01	      0
462-  4:	Pse13G06630.0	VIT_05s0020g03380.t01	      0
462-  5:	Pse13G06660.0	VIT_05s0020g03430.t01	 4e-123
462-  6:	Pse13G06690.0	VIT_05s0020g03460.t01	      0
462-  7:	Pse13G06700.0	VIT_05s0020g03470.t01	      0
462-  8:	Pse13G06710.0	VIT_05s0020g03520.t01	  4e-50
462-  9:	Pse13G06720.0	VIT_05s0020g03530.t01	  2e-97
462- 10:	Pse13G06800.0	VIT_05s0020g03570.t01	      0
462- 11:	Pse13G06820.0	VIT_05s0020g03650.t01	  2e-50
462- 12:	Pse13G06830.0	VIT_05s0020g03660.t01	      0
462- 13:	Pse13G06860.0	VIT_05s0020g03730.t01	  6e-36
462- 14:	Pse13G06880.0	VIT_05s0020g03760.t01	      0
462- 15:	Pse13G06980.0	VIT_05s0020g03930.t01	      0
462- 16:	Pse13G06990.0	VIT_05s0020g03980.t01	 1e-130
462- 17:	Pse13G07020.0	VIT_05s0020g04030.t01	 2e-104
462- 18:	Pse13G07030.0	VIT_05s0020g04060.t01	  3e-71
462- 19:	Pse13G07130.0	VIT_05s0020g04130.t01	 1e-148
462- 20:	Pse13G07150.0	VIT_05s0020g04190.t01	      0
462- 21:	Pse13G07170.0	VIT_05s0020g04430.t01	 2e-155
462- 22:	Pse13G07210.0	VIT_05s0020g04510.t01	      0
462- 23:	Pse13G07220.0	VIT_05s0020g04540.t01	      0
462- 24:	Pse13G07250.0	VIT_05s0020g04550.t01	  5e-23
462- 25:	Pse13G07330.0	VIT_05s0020g04620.t01	 2e-125
462- 26:	Pse13G07360.0	VIT_05s0020g04640.t01	 1e-143
462- 27:	Pse13G07380.0	VIT_05s0020g04670.t01	  1e-09
## Alignment 463: score=1105.0 e_value=1.4e-81 N=25 P. setigerum_chr13&VV_5 plus
463-  0:	Pse13G07670.0	VIT_05s0020g01260.t01	      0
463-  1:	Pse13G07700.0	VIT_05s0020g01280.t01	  1e-65
463-  2:	Pse13G07820.0	VIT_05s0020g01480.t01	  2e-47
463-  3:	Pse13G08070.0	VIT_05s0020g01570.t01	 1e-144
463-  4:	Pse13G08090.0	VIT_05s0020g01580.t01	      0
463-  5:	Pse13G08180.0	VIT_05s0020g01730.t01	      0
463-  6:	Pse13G08290.0	VIT_05s0020g01780.t01	      0
463-  7:	Pse13G08350.0	VIT_05s0020g01820.t01	  9e-39
463-  8:	Pse13G08360.0	VIT_05s0020g01930.t01	      0
463-  9:	Pse13G08510.0	VIT_05s0020g02150.t01	  5e-54
463- 10:	Pse13G08560.0	VIT_05s0020g02210.t01	  1e-77
463- 11:	Pse13G08570.0	VIT_05s0020g02220.t01	 1e-156
463- 12:	Pse13G08640.0	VIT_05s0020g02240.t01	 2e-101
463- 13:	Pse13G08670.0	VIT_05s0020g02290.t01	      0
463- 14:	Pse13G08680.0	VIT_05s0020g02300.t01	 5e-126
463- 15:	Pse13G08690.0	VIT_05s0020g02320.t01	      0
463- 16:	Pse13G08720.0	VIT_05s0020g02330.t01	  4e-10
463- 17:	Pse13G08740.0	VIT_05s0020g02380.t01	      0
463- 18:	Pse13G08760.0	VIT_05s0020g02390.t01	      0
463- 19:	Pse13G08770.0	VIT_05s0020g02410.t01	      0
463- 20:	Pse13G08780.0	VIT_05s0020g02420.t01	 1e-113
463- 21:	Pse13G08840.0	VIT_05s0020g02500.t01	      0
463- 22:	Pse13G08870.0	VIT_05s0020g02540.t01	 1e-126
463- 23:	Pse13G08890.0	VIT_05s0020g02610.t01	      0
463- 24:	Pse13G08930.0	VIT_05s0020g02630.t01	 2e-106
## Alignment 464: score=299.0 e_value=3.3e-11 N=7 P. setigerum_chr13&VV_5 plus
464-  0:	Pse13G05610.0	VIT_05s0049g00890.t01	      0
464-  1:	Pse13G05620.0	VIT_05s0049g00950.t01	 1e-148
464-  2:	Pse13G05660.0	VIT_05s0049g01040.t01	      0
464-  3:	Pse13G05760.0	VIT_05s0049g01160.t01	 9e-176
464-  4:	Pse13G05830.0	VIT_05s0049g01180.t01	      0
464-  5:	Pse13G05980.0	VIT_05s0049g01340.t01	  9e-32
464-  6:	Pse13G06070.0	VIT_05s0049g01460.t01	      0
## Alignment 465: score=281.0 e_value=1.3e-09 N=6 P. setigerum_chr13&VV_5 plus
465-  0:	Pse13G06190.0	VIT_05s0020g04690.t01	  4e-88
465-  1:	Pse13G06310.0	VIT_05s0020g04790.t01	  1e-77
465-  2:	Pse13G06360.0	VIT_05s0020g04870.t01	      0
465-  3:	Pse13G06370.0	VIT_05s0020g04880.t01	 2e-132
465-  4:	Pse13G06380.0	VIT_05s0020g04900.t01	      0
465-  5:	Pse13G06390.0	VIT_05s0020g04910.t01	 3e-119
## Alignment 466: score=272.0 e_value=5.9e-11 N=6 P. setigerum_chr13&VV_5 plus
466-  0:	Pse13G05520.0	VIT_05s0049g00140.t01	  1e-18
466-  1:	Pse13G05530.0	VIT_05s0049g00200.t01	  1e-63
466-  2:	Pse13G05560.0	VIT_05s0049g00440.t01	  5e-59
466-  3:	Pse13G05570.0	VIT_05s0049g00450.t01	      0
466-  4:	Pse13G05590.0	VIT_05s0049g00460.t01	  4e-73
466-  5:	Pse13G05600.0	VIT_05s0049g00480.t01	  1e-91
## Alignment 467: score=938.0 e_value=1.6e-58 N=20 P. setigerum_chr13&VV_5 minus
467-  0:	Pse13G09160.0	VIT_05s0077g02380.t01	 1e-162
467-  1:	Pse13G09170.0	VIT_05s0077g02350.t01	  6e-35
467-  2:	Pse13G09180.0	VIT_05s0077g02340.t01	  1e-49
467-  3:	Pse13G09230.0	VIT_05s0077g02300.t01	      0
467-  4:	Pse13G09250.0	VIT_05s0077g02290.t01	  3e-63
467-  5:	Pse13G09310.0	VIT_05s0077g02280.t01	  2e-38
467-  6:	Pse13G09360.0	VIT_05s0077g02140.t01	      0
467-  7:	Pse13G09370.0	VIT_05s0077g02110.t01	  8e-56
467-  8:	Pse13G09400.0	VIT_05s0077g02080.t01	      0
467-  9:	Pse13G09410.0	VIT_05s0077g02060.t01	  7e-27
467- 10:	Pse13G09420.0	VIT_05s0077g02030.t01	  7e-20
467- 11:	Pse13G09430.0	VIT_05s0077g01960.t01	      0
467- 12:	Pse13G09440.0	VIT_05s0077g01950.t01	      0
467- 13:	Pse13G09460.0	VIT_05s0077g01940.t01	      0
467- 14:	Pse13G09490.0	VIT_05s0077g01880.t01	  3e-96
467- 15:	Pse13G09510.0	VIT_05s0077g01870.t01	 7e-129
467- 16:	Pse13G09650.0	VIT_05s0077g01800.t01	 8e-124
467- 17:	Pse13G09720.0	VIT_05s0077g01790.t01	      0
467- 18:	Pse13G09730.0	VIT_05s0077g01780.t01	  2e-13
467- 19:	Pse13G09750.0	VIT_05s0077g01740.t01	  4e-93
## Alignment 468: score=276.0 e_value=7.9e-09 N=6 P. setigerum_chr13&VV_5 minus
468-  0:	Pse13G07410.0	VIT_05s0020g03080.t01	      0
468-  1:	Pse13G07440.0	VIT_05s0020g03020.t01	      0
468-  2:	Pse13G07510.0	VIT_05s0020g02900.t01	 5e-168
468-  3:	Pse13G07530.0	VIT_05s0020g02870.t01	      0
468-  4:	Pse13G07550.0	VIT_05s0020g02840.t01	 7e-123
468-  5:	Pse13G07590.0	VIT_05s0020g02790.t01	 4e-119
## Alignment 469: score=325.0 e_value=6.2e-11 N=7 P. setigerum_chr13&VV_6 plus
469-  0:	Pse13G16500.0	VIT_06s0004g07010.t01	      0
469-  1:	Pse13G16540.0	VIT_06s0004g07020.t01	      0
469-  2:	Pse13G16610.0	VIT_06s0004g07030.t01	      0
469-  3:	Pse13G16660.0	VIT_06s0004g07050.t01	 7e-142
469-  4:	Pse13G16760.0	VIT_06s0004g07070.t01	      0
469-  5:	Pse13G16770.0	VIT_06s0004g07090.t01	  6e-94
469-  6:	Pse13G16800.0	VIT_06s0004g07120.t01	  6e-21
## Alignment 470: score=274.0 e_value=4.8e-09 N=6 P. setigerum_chr13&VV_6 plus
470-  0:	Pse13G15850.0	VIT_06s0004g07160.t01	 1e-105
470-  1:	Pse13G15890.0	VIT_06s0004g07200.t01	  4e-85
470-  2:	Pse13G15910.0	VIT_06s0004g07220.t01	  1e-90
470-  3:	Pse13G15940.0	VIT_06s0004g07370.t01	  2e-30
470-  4:	Pse13G15980.0	VIT_06s0004g07390.t01	 2e-180
470-  5:	Pse13G16050.0	VIT_06s0004g07420.t01	      0
## Alignment 471: score=375.0 e_value=4.5e-20 N=9 P. setigerum_chr13&VV_6 minus
471-  0:	Pse13G14160.0	VIT_06s0004g07760.t01	  8e-63
471-  1:	Pse13G14350.0	VIT_06s0004g07750.t01	 2e-138
471-  2:	Pse13G14380.0	VIT_06s0004g07710.t01	      0
471-  3:	Pse13G14400.0	VIT_06s0004g07700.t01	  1e-56
471-  4:	Pse13G14440.0	VIT_06s0004g07680.t01	 3e-178
471-  5:	Pse13G14550.0	VIT_06s0004g07660.t01	      0
471-  6:	Pse13G14720.0	VIT_06s0004g07630.t01	  6e-28
471-  7:	Pse13G14750.0	VIT_06s0004g07570.t01	      0
471-  8:	Pse13G14870.0	VIT_06s0004g07370.t01	  2e-22
## Alignment 472: score=585.0 e_value=2.4e-32 N=13 P. setigerum_chr13&VV_7 plus
472-  0:	Pse13G05570.0	VIT_07s0005g03080.t01	 3e-171
[truncated: 1,293,066 more chars]
