# Supplementary material for: Three chromosome-scale Papaver genomes reveal punctuated patchwork evolution of the morphinan and noscapine biosynthesis pathway
Source: Nat Commun. 2021 Oct 15;12:6030. doi: 10.1038/s41467-021-26330-8 (PMC8521590; doi:10.1038/s41467-021-26330-8)
Supplement: Supplementary file 15 — Source Data [file 41467_2021_26330_MOESM15_ESM.zip › Source Data/Supplementary Fig. 17c P. rhoeas and Grape.collinearity.txt]

############### Parameters ###############
# MATCH_SCORE: 50
# MATCH_SIZE: 5
# GAP_PENALTY: -1
# OVERLAP_WINDOW: 5
# E_VALUE: 1e-05
# MAX GAPS: 25
############### Statistics ###############
# Number of collinear genes: 15504, Percentage: 22.78
# Number of all genes: 68058
##########################################
## Alignment 0: score=867.0 e_value=1.1e-53 N=19 VV_1&P. rhoeas_chr1 plus
  0-  0:	VIT_01s0010g01290.t01	Prh01G10000.0	  2e-62
  0-  1:	VIT_01s0010g01440.t01	Prh01G10050.0	      0
  0-  2:	VIT_01s0010g01450.t01	Prh01G10090.0	      0
  0-  3:	VIT_01s0010g01480.t01	Prh01G10250.0	 5e-127
  0-  4:	VIT_01s0010g01590.t01	Prh01G10330.0	 4e-110
  0-  5:	VIT_01s0010g01660.t01	Prh01G10410.0	      0
  0-  6:	VIT_01s0010g01680.t01	Prh01G10430.0	      0
  0-  7:	VIT_01s0010g01710.t01	Prh01G10440.0	      0
  0-  8:	VIT_01s0010g01720.t01	Prh01G10450.0	  4e-38
  0-  9:	VIT_01s0010g01740.t01	Prh01G10490.0	 4e-177
  0- 10:	VIT_01s0010g01760.t01	Prh01G10500.0	      0
  0- 11:	VIT_01s0010g01770.t01	Prh01G10530.0	 3e-163
  0- 12:	VIT_01s0010g01810.t01	Prh01G10570.0	  9e-99
  0- 13:	VIT_01s0010g01900.t01	Prh01G10660.0	      0
  0- 14:	VIT_01s0010g02050.t01	Prh01G10710.0	      0
  0- 15:	VIT_01s0010g02070.t01	Prh01G10720.0	 2e-148
  0- 16:	VIT_01s0010g02090.t01	Prh01G10760.0	      0
  0- 17:	VIT_01s0010g02140.t01	Prh01G10770.0	      0
  0- 18:	VIT_01s0010g02150.t01	Prh01G10780.0	  1e-64
## Alignment 1: score=814.0 e_value=2.2e-53 N=18 VV_1&P. rhoeas_chr1 plus
  1-  0:	VIT_01s0127g00850.t01	Prh01G15350.0	      0
  1-  1:	VIT_01s0026g00140.t01	Prh01G15510.0	      0
  1-  2:	VIT_01s0026g00150.t01	Prh01G15530.0	      0
  1-  3:	VIT_01s0026g00230.t01	Prh01G15590.0	      0
  1-  4:	VIT_01s0026g00240.t01	Prh01G15600.0	      0
  1-  5:	VIT_01s0026g00250.t01	Prh01G15630.0	  1e-34
  1-  6:	VIT_01s0026g00260.t01	Prh01G15640.0	      0
  1-  7:	VIT_01s0026g00270.t01	Prh01G15650.0	      0
  1-  8:	VIT_01s0026g00310.t01	Prh01G15700.0	      0
  1-  9:	VIT_01s0026g00350.t01	Prh01G15770.0	 1e-173
  1- 10:	VIT_01s0026g00480.t01	Prh01G15780.0	  1e-06
  1- 11:	VIT_01s0026g00580.t01	Prh01G15820.0	      0
  1- 12:	VIT_01s0026g00680.t01	Prh01G15940.0	  2e-70
  1- 13:	VIT_01s0026g00830.t01	Prh01G16050.0	 2e-141
  1- 14:	VIT_01s0026g00840.t01	Prh01G16060.0	      0
  1- 15:	VIT_01s0026g00850.t01	Prh01G16080.0	  2e-67
  1- 16:	VIT_01s0026g00880.t01	Prh01G16140.0	      0
  1- 17:	VIT_01s0026g00900.t01	Prh01G16180.0	  2e-82
## Alignment 2: score=611.0 e_value=7.6e-32 N=13 VV_1&P. rhoeas_chr1 plus
  2-  0:	VIT_01s0010g02200.t01	Prh01G13890.0	 3e-103
  2-  1:	VIT_01s0010g02210.t01	Prh01G13910.0	 1e-107
  2-  2:	VIT_01s0010g02260.t01	Prh01G13950.0	 1e-119
  2-  3:	VIT_01s0010g02300.t01	Prh01G13990.0	  6e-45
  2-  4:	VIT_01s0010g02360.t01	Prh01G14010.0	      0
  2-  5:	VIT_01s0010g02370.t01	Prh01G14020.0	      0
  2-  6:	VIT_01s0010g02380.t01	Prh01G14050.0	  3e-98
  2-  7:	VIT_01s0010g02410.t01	Prh01G14070.0	 1e-137
  2-  8:	VIT_01s0010g02420.t01	Prh01G14080.0	 2e-179
  2-  9:	VIT_01s0010g02430.t01	Prh01G14090.0	 9e-138
  2- 10:	VIT_01s0010g02450.t01	Prh01G14120.0	  1e-41
  2- 11:	VIT_01s0010g02490.t01	Prh01G14150.0	      0
  2- 12:	VIT_01s0010g02670.t01	Prh01G14190.0	 2e-159
## Alignment 3: score=611.0 e_value=1.4e-33 N=13 VV_1&P. rhoeas_chr1 plus
  3-  0:	VIT_01s0011g01960.t01	Prh01G09500.0	 1e-141
  3-  1:	VIT_01s0011g02000.t01	Prh01G09610.0	      0
  3-  2:	VIT_01s0011g02060.t01	Prh01G09720.0	      0
  3-  3:	VIT_01s0011g02070.t01	Prh01G09730.0	 7e-115
  3-  4:	VIT_01s0011g02080.t01	Prh01G09740.0	  4e-08
  3-  5:	VIT_01s0011g02120.t01	Prh01G09760.0	  2e-58
  3-  6:	VIT_01s0011g02130.t01	Prh01G09770.0	  3e-92
  3-  7:	VIT_01s0011g02150.t01	Prh01G09790.0	      0
  3-  8:	VIT_01s0011g02160.t01	Prh01G09800.0	      0
  3-  9:	VIT_01s0011g02170.t01	Prh01G09820.0	      0
  3- 10:	VIT_01s0011g02200.t01	Prh01G09850.0	      0
  3- 11:	VIT_01s0011g02240.t01	Prh01G09880.0	      0
  3- 12:	VIT_01s0011g02270.t01	Prh01G09980.0	      0
## Alignment 4: score=312.0 e_value=2.7e-13 N=7 VV_1&P. rhoeas_chr1 plus
  4-  0:	VIT_01s0011g03190.t01	Prh01G11660.0	  3e-87
  4-  1:	VIT_01s0011g03220.t01	Prh01G11670.0	      0
  4-  2:	VIT_01s0011g03230.t01	Prh01G11710.0	      0
  4-  3:	VIT_01s0011g03380.t01	Prh01G11730.0	      0
  4-  4:	VIT_01s0011g03390.t01	Prh01G11740.0	 1e-102
  4-  5:	VIT_01s0011g03410.t01	Prh01G11760.0	  3e-56
  4-  6:	VIT_01s0011g03600.t01	Prh01G11840.0	  2e-18
## Alignment 5: score=2642.0 e_value=8.6e-227 N=57 VV_1&P. rhoeas_chr1 minus
  5-  0:	VIT_01s0026g01050.t01	Prh01G18750.0	  2e-59
  5-  1:	VIT_01s0026g01060.t01	Prh01G18740.0	      0
  5-  2:	VIT_01s0026g01070.t01	Prh01G18730.0	  1e-62
  5-  3:	VIT_01s0026g01080.t01	Prh01G18590.0	      0
  5-  4:	VIT_01s0026g01090.t01	Prh01G18580.0	  5e-09
  5-  5:	VIT_01s0026g01100.t01	Prh01G18560.0	  3e-47
  5-  6:	VIT_01s0026g01130.t01	Prh01G18490.0	  1e-34
  5-  7:	VIT_01s0026g01140.t01	Prh01G18480.0	  1e-83
  5-  8:	VIT_01s0026g01190.t01	Prh01G18440.0	      0
  5-  9:	VIT_01s0026g01200.t01	Prh01G18430.0	      0
  5- 10:	VIT_01s0026g01240.t01	Prh01G18250.0	      0
  5- 11:	VIT_01s0026g01250.t01	Prh01G18120.0	 3e-128
  5- 12:	VIT_01s0026g01290.t01	Prh01G18050.0	      0
  5- 13:	VIT_01s0026g01300.t01	Prh01G17970.0	      0
  5- 14:	VIT_01s0026g01330.t01	Prh01G17940.0	  4e-83
  5- 15:	VIT_01s0026g01400.t01	Prh01G17860.0	      0
  5- 16:	VIT_01s0026g01420.t01	Prh01G17840.0	      0
  5- 17:	VIT_01s0026g01430.t01	Prh01G17830.0	 2e-118
  5- 18:	VIT_01s0026g01450.t01	Prh01G17780.0	  7e-80
  5- 19:	VIT_01s0026g01480.t01	Prh01G17700.0	      0
  5- 20:	VIT_01s0026g01490.t01	Prh01G17620.0	      0
  5- 21:	VIT_01s0026g01520.t01	Prh01G17570.0	 3e-159
  5- 22:	VIT_01s0026g01530.t01	Prh01G17460.0	  4e-47
  5- 23:	VIT_01s0026g01550.t01	Prh01G17430.0	 5e-108
  5- 24:	VIT_01s0026g01560.t01	Prh01G17420.0	      0
  5- 25:	VIT_01s0026g01570.t01	Prh01G17390.0	      0
  5- 26:	VIT_01s0026g01580.t01	Prh01G17350.0	      0
  5- 27:	VIT_01s0026g01640.t01	Prh01G17310.0	 2e-175
  5- 28:	VIT_01s0026g01650.t01	Prh01G17290.0	 2e-170
  5- 29:	VIT_01s0026g01660.t01	Prh01G17250.0	      0
  5- 30:	VIT_01s0026g01690.t01	Prh01G17220.0	 2e-145
  5- 31:	VIT_01s0026g01710.t01	Prh01G17140.0	 2e-178
  5- 32:	VIT_01s0026g01720.t01	Prh01G17130.0	  6e-91
  5- 33:	VIT_01s0026g01730.t01	Prh01G17080.0	 8e-111
  5- 34:	VIT_01s0026g01740.t01	Prh01G17070.0	      0
  5- 35:	VIT_01s0026g01770.t01	Prh01G17010.0	 2e-108
  5- 36:	VIT_01s0026g01780.t01	Prh01G17000.0	      0
  5- 37:	VIT_01s0026g01790.t01	Prh01G16980.0	 6e-165
  5- 38:	VIT_01s0026g01870.t01	Prh01G16790.0	 4e-105
  5- 39:	VIT_01s0026g01890.t01	Prh01G16780.0	 2e-171
  5- 40:	VIT_01s0026g01910.t01	Prh01G16770.0	      0
  5- 41:	VIT_01s0026g01930.t01	Prh01G16730.0	  2e-86
  5- 42:	VIT_01s0026g01950.t01	Prh01G16690.0	 6e-102
  5- 43:	VIT_01s0026g01970.t01	Prh01G16660.0	  6e-95
  5- 44:	VIT_01s0026g02030.t01	Prh01G16650.0	  5e-40
  5- 45:	VIT_01s0026g02070.t01	Prh01G16610.0	 5e-131
  5- 46:	VIT_01s0026g02080.t01	Prh01G16600.0	 8e-147
  5- 47:	VIT_01s0026g02100.t01	Prh01G16570.0	  1e-23
  5- 48:	VIT_01s0026g02110.t01	Prh01G16560.0	 2e-119
  5- 49:	VIT_01s0026g02190.t01	Prh01G16520.0	  3e-84
  5- 50:	VIT_01s0026g02200.t01	Prh01G16450.0	 6e-103
  5- 51:	VIT_01s0026g02230.t01	Prh01G16440.0	      0
  5- 52:	VIT_01s0026g02260.t01	Prh01G16430.0	      0
  5- 53:	VIT_01s0026g02340.t01	Prh01G16370.0	      0
  5- 54:	VIT_01s0026g02360.t01	Prh01G16320.0	 3e-176
  5- 55:	VIT_01s0026g02410.t01	Prh01G16310.0	  2e-64
  5- 56:	VIT_01s0026g02420.t01	Prh01G16260.0	 4e-136
## Alignment 6: score=868.0 e_value=2.3e-58 N=19 VV_1&P. rhoeas_chr1 minus
  6-  0:	VIT_01s0011g02300.t01	Prh01G12390.0	 2e-119
  6-  1:	VIT_01s0011g02310.t01	Prh01G12380.0	  8e-67
  6-  2:	VIT_01s0011g02430.t01	Prh01G12280.0	 3e-116
  6-  3:	VIT_01s0011g02470.t01	Prh01G12250.0	  1e-96
  6-  4:	VIT_01s0011g02480.t01	Prh01G12240.0	      0
  6-  5:	VIT_01s0011g02490.t01	Prh01G12210.0	      0
  6-  6:	VIT_01s0011g02500.t01	Prh01G12200.0	  2e-11
  6-  7:	VIT_01s0011g02530.t01	Prh01G12190.0	      0
  6-  8:	VIT_01s0011g02710.t01	Prh01G12180.0	  2e-09
  6-  9:	VIT_01s0011g02730.t01	Prh01G12170.0	      0
  6- 10:	VIT_01s0011g02780.t01	Prh01G12160.0	 1e-121
  6- 11:	VIT_01s0011g02800.t01	Prh01G12140.0	      0
  6- 12:	VIT_01s0011g02950.t01	Prh01G12030.0	      0
  6- 13:	VIT_01s0011g03010.t01	Prh01G11950.0	      0
  6- 14:	VIT_01s0011g03060.t01	Prh01G11940.0	      0
  6- 15:	VIT_01s0011g03070.t01	Prh01G11920.0	 3e-154
  6- 16:	VIT_01s0011g03080.t01	Prh01G11910.0	 8e-162
  6- 17:	VIT_01s0011g03120.t01	Prh01G11860.0	 3e-153
  6- 18:	VIT_01s0011g03280.t01	Prh01G11780.0	      0
## Alignment 7: score=803.0 e_value=1.6e-58 N=19 VV_1&P. rhoeas_chr1 minus
  7-  0:	VIT_01s0010g02170.t01	Prh01G13940.0	 6e-104
  7-  1:	VIT_01s0010g02230.t01	Prh01G13880.0	 3e-138
  7-  2:	VIT_01s0010g02240.t01	Prh01G13870.0	  5e-17
  7-  3:	VIT_01s0010g02280.t01	Prh01G13730.0	 1e-104
  7-  4:	VIT_01s0010g02530.t01	Prh01G13500.0	      0
  7-  5:	VIT_01s0010g02760.t01	Prh01G13400.0	      0
  7-  6:	VIT_01s0010g02780.t01	Prh01G13370.0	      0
  7-  7:	VIT_01s0010g02800.t01	Prh01G13340.0	      0
  7-  8:	VIT_01s0010g02810.t01	Prh01G13290.0	 3e-136
  7-  9:	VIT_01s0010g02890.t01	Prh01G13250.0	      0
  7- 10:	VIT_01s0010g02900.t01	Prh01G13240.0	  5e-75
  7- 11:	VIT_01s0010g02910.t01	Prh01G13230.0	      0
  7- 12:	VIT_01s0010g02950.t01	Prh01G13220.0	  1e-41
  7- 13:	VIT_01s0010g03060.t01	Prh01G13200.0	  3e-26
  7- 14:	VIT_01s0010g03310.t01	Prh01G13160.0	 1e-155
  7- 15:	VIT_01s0010g03350.t01	Prh01G13090.0	      0
  7- 16:	VIT_01s0010g03360.t01	Prh01G13030.0	  2e-38
  7- 17:	VIT_01s0010g03370.t01	Prh01G12930.0	 1e-107
  7- 18:	VIT_01s0010g03540.t01	Prh01G12840.0	      0
## Alignment 8: score=597.0 e_value=2.1e-32 N=13 VV_1&P. rhoeas_chr1 minus
  8-  0:	VIT_01s0127g00010.t01	Prh01G14960.0	 8e-170
  8-  1:	VIT_01s0127g00130.t01	Prh01G14880.0	      0
  8-  2:	VIT_01s0127g00210.t01	Prh01G14850.0	  1e-96
  8-  3:	VIT_01s0127g00230.t01	Prh01G14840.0	      0
  8-  4:	VIT_01s0127g00270.t01	Prh01G14780.0	 5e-113
  8-  5:	VIT_01s0127g00350.t01	Prh01G14760.0	  1e-41
  8-  6:	VIT_01s0127g00360.t01	Prh01G14740.0	 5e-150
  8-  7:	VIT_01s0127g00380.t01	Prh01G14720.0	 1e-107
  8-  8:	VIT_01s0127g00390.t01	Prh01G14710.0	      0
  8-  9:	VIT_01s0127g00470.t01	Prh01G14690.0	      0
  8- 10:	VIT_01s0127g00480.t01	Prh01G14680.0	  1e-83
  8- 11:	VIT_01s0127g00620.t01	Prh01G14620.0	  3e-11
  8- 12:	VIT_01s0127g00680.t01	Prh01G14590.0	  2e-77
## Alignment 9: score=381.0 e_value=1.9e-17 N=8 VV_1&P. rhoeas_chr1 minus
  9-  0:	VIT_01s0026g00600.t01	Prh01G16040.0	  3e-08
  9-  1:	VIT_01s0026g00620.t01	Prh01G16030.0	  1e-40
  9-  2:	VIT_01s0026g00650.t01	Prh01G15960.0	      0
  9-  3:	VIT_01s0026g00670.t01	Prh01G15950.0	  3e-66
  9-  4:	VIT_01s0026g00690.t01	Prh01G15890.0	  1e-21
  9-  5:	VIT_01s0026g00730.t01	Prh01G15880.0	  4e-46
  9-  6:	VIT_01s0026g00740.t01	Prh01G15870.0	      0
  9-  7:	VIT_01s0026g00810.t01	Prh01G15840.0	      0
## Alignment 10: score=328.0 e_value=3.2e-17 N=8 VV_1&P. rhoeas_chr1 minus
 10-  0:	VIT_01s0011g06090.t01	Prh01G11290.0	      0
 10-  1:	VIT_01s0011g06150.t01	Prh01G11280.0	      0
 10-  2:	VIT_01s0011g06400.t01	Prh01G11270.0	      0
 10-  3:	VIT_01s0011g06560.t01	Prh01G11060.0	      0
 10-  4:	VIT_01s0011g06580.t01	Prh01G11050.0	  2e-44
 10-  5:	VIT_01s0137g00010.t01	Prh01G10820.0	  2e-58
 10-  6:	VIT_01s0137g00050.t01	Prh01G10810.0	  2e-52
 10-  7:	VIT_01s0137g00060.t01	Prh01G10790.0	 2e-134
## Alignment 11: score=325.0 e_value=2e-12 N=7 VV_1&P. rhoeas_chr1 minus
 11-  0:	VIT_01s0026g00960.t01	Prh01G19490.0	  3e-29
 11-  1:	VIT_01s0026g00980.t01	Prh01G19480.0	      0
 11-  2:	VIT_01s0026g01000.t01	Prh01G19350.0	      0
 11-  3:	VIT_01s0026g01010.t01	Prh01G19330.0	      0
 11-  4:	VIT_01s0026g01020.t01	Prh01G19230.0	      0
 11-  5:	VIT_01s0026g01030.t01	Prh01G19220.0	      0
 11-  6:	VIT_01s0026g01040.t01	Prh01G19190.0	 3e-110
## Alignment 12: score=342.0 e_value=4.3e-21 N=8 VV_1&P. rhoeas_chr2 plus
 12-  0:	VIT_01s0026g02450.t01	Prh02G44090.0	  1e-25
 12-  1:	VIT_01s0026g02540.t01	Prh02G44150.0	  5e-26
 12-  2:	VIT_01s0026g02550.t01	Prh02G44180.0	  3e-77
 12-  3:	VIT_01s0026g02580.t01	Prh02G44190.0	 2e-104
 12-  4:	VIT_01s0026g02600.t01	Prh02G44240.0	  1e-71
 12-  5:	VIT_01s0026g02620.t01	Prh02G44270.0	 5e-129
 12-  6:	VIT_01s0026g02710.t01	Prh02G44430.0	  1e-70
 12-  7:	VIT_01s0182g00030.t01	Prh02G44450.0	  5e-59
## Alignment 13: score=419.0 e_value=3.1e-19 N=9 VV_1&P. rhoeas_chr5 plus
 13-  0:	VIT_01s0011g01180.t01	Prh05G36080.0	      0
 13-  1:	VIT_01s0011g01240.t01	Prh05G36110.0	      0
 13-  2:	VIT_01s0011g01270.t01	Prh05G36130.0	  5e-55
 13-  3:	VIT_01s0011g01280.t01	Prh05G36140.0	 7e-147
 13-  4:	VIT_01s0011g01290.t01	Prh05G36150.0	      0
 13-  5:	VIT_01s0011g01300.t01	Prh05G36180.0	      0
 13-  6:	VIT_01s0011g01360.t01	Prh05G36270.0	      0
 13-  7:	VIT_01s0011g01490.t01	Prh05G36290.0	      0
 13-  8:	VIT_01s0011g01520.t01	Prh05G36300.0	 2e-161
## Alignment 14: score=366.0 e_value=3.9e-22 N=9 VV_1&P. rhoeas_chr5 minus
 14-  0:	VIT_01s0011g01600.t01	Prh05G34800.0	      0
 14-  1:	VIT_01s0011g01610.t01	Prh05G34720.0	  9e-80
 14-  2:	VIT_01s0011g01620.t01	Prh05G34710.0	  3e-54
 14-  3:	VIT_01s0011g01630.t01	Prh05G34700.0	      0
 14-  4:	VIT_01s0011g01680.t01	Prh05G34500.0	      0
 14-  5:	VIT_01s0011g01720.t01	Prh05G34280.0	  2e-47
 14-  6:	VIT_01s0011g01830.t01	Prh05G34090.0	      0
 14-  7:	VIT_01s0011g01920.t01	Prh05G33890.0	 2e-137
 14-  8:	VIT_01s0011g01930.t01	Prh05G33880.0	      0
## Alignment 15: score=1574.0 e_value=4.1e-118 N=34 VV_1&P. rhoeas_chr6 plus
 15-  0:	VIT_01s0011g04400.t01	Prh06G14800.0	      0
 15-  1:	VIT_01s0011g04560.t01	Prh06G14880.0	 5e-138
 15-  2:	VIT_01s0011g04600.t01	Prh06G14890.0	      0
 15-  3:	VIT_01s0011g04650.t01	Prh06G14940.0	  2e-45
 15-  4:	VIT_01s0011g04700.t01	Prh06G15010.0	  3e-88
 15-  5:	VIT_01s0011g04720.t01	Prh06G15020.0	      0
 15-  6:	VIT_01s0011g04780.t01	Prh06G15040.0	  7e-67
 15-  7:	VIT_01s0011g04790.t01	Prh06G15050.0	      0
 15-  8:	VIT_01s0011g04810.t01	Prh06G15070.0	 1e-130
 15-  9:	VIT_01s0011g04850.t01	Prh06G15140.0	 2e-126
 15- 10:	VIT_01s0011g04860.t01	Prh06G15270.0	      0
 15- 11:	VIT_01s0011g04870.t01	Prh06G15290.0	  3e-80
 15- 12:	VIT_01s0011g04880.t01	Prh06G15310.0	      0
 15- 13:	VIT_01s0011g04900.t01	Prh06G15340.0	      0
 15- 14:	VIT_01s0011g04920.t01	Prh06G15350.0	      0
 15- 15:	VIT_01s0011g04940.t01	Prh06G15360.0	  2e-15
 15- 16:	VIT_01s0011g04960.t01	Prh06G15390.0	      0
 15- 17:	VIT_01s0011g04970.t01	Prh06G15410.0	 8e-105
 15- 18:	VIT_01s0011g04980.t01	Prh06G15520.0	      0
 15- 19:	VIT_01s0011g05000.t01	Prh06G15600.0	      0
 15- 20:	VIT_01s0011g05010.t01	Prh06G15660.0	 4e-158
 15- 21:	VIT_01s0011g05020.t01	Prh06G15670.0	  4e-60
 15- 22:	VIT_01s0011g05030.t01	Prh06G15710.0	 1e-133
 15- 23:	VIT_01s0011g05050.t01	Prh06G15720.0	 2e-166
 15- 24:	VIT_01s0011g05200.t01	Prh06G15770.0	      0
 15- 25:	VIT_01s0011g05210.t01	Prh06G15790.0	      0
 15- 26:	VIT_01s0011g05230.t01	Prh06G15810.0	  2e-72
 15- 27:	VIT_01s0011g05260.t01	Prh06G15870.0	      0
 15- 28:	VIT_01s0011g05270.t01	Prh06G15980.0	  3e-38
 15- 29:	VIT_01s0011g05280.t01	Prh06G16050.0	      0
 15- 30:	VIT_01s0011g05290.t01	Prh06G16070.0	  1e-59
 15- 31:	VIT_01s0011g05310.t01	Prh06G16110.0	  4e-40
 15- 32:	VIT_01s0011g05330.t01	Prh06G16120.0	      0
 15- 33:	VIT_01s0011g05340.t01	Prh06G16130.0	 6e-144
## Alignment 16: score=1413.0 e_value=2.3e-106 N=30 VV_1&P. rhoeas_chr6 plus
 16-  0:	VIT_01s0026g02030.t01	Prh06G11050.0	  3e-33
 16-  1:	VIT_01s0026g02080.t01	Prh06G11090.0	      0
 16-  2:	VIT_01s0026g02110.t01	Prh06G11110.0	 1e-118
 16-  3:	VIT_01s0026g02120.t01	Prh06G11120.0	 3e-144
 16-  4:	VIT_01s0026g02190.t01	Prh06G11140.0	  1e-71
 16-  5:	VIT_01s0026g02200.t01	Prh06G11150.0	 3e-145
 16-  6:	VIT_01s0026g02230.t01	Prh06G11160.0	      0
 16-  7:	VIT_01s0026g02250.t01	Prh06G11220.0	 1e-122
 16-  8:	VIT_01s0026g02280.t01	Prh06G11290.0	 6e-174
 16-  9:	VIT_01s0026g02290.t01	Prh06G11350.0	 5e-138
 16- 10:	VIT_01s0026g02310.t01	Prh06G11360.0	 4e-161
 16- 11:	VIT_01s0026g02330.t01	Prh06G11370.0	  3e-23
 16- 12:	VIT_01s0026g02340.t01	Prh06G11450.0	      0
 16- 13:	VIT_01s0026g02360.t01	Prh06G11480.0	      0
 16- 14:	VIT_01s0026g02400.t01	Prh06G11520.0	  5e-66
 16- 15:	VIT_01s0026g02450.t01	Prh06G11560.0	  1e-28
 16- 16:	VIT_01s0026g02460.t01	Prh06G11570.0	  1e-51
 16- 17:	VIT_01s0026g02470.t01	Prh06G11580.0	 4e-124
 16- 18:	VIT_01s0026g02490.t01	Prh06G11590.0	      0
 16- 19:	VIT_01s0026g02500.t01	Prh06G11600.0	 8e-170
 16- 20:	VIT_01s0026g02530.t01	Prh06G11630.0	      0
 16- 21:	VIT_01s0026g02580.t01	Prh06G11690.0	 1e-175
 16- 22:	VIT_01s0026g02590.t01	Prh06G11730.0	  2e-30
 16- 23:	VIT_01s0026g02600.t01	Prh06G11750.0	 4e-127
 16- 24:	VIT_01s0026g02640.t01	Prh06G11780.0	 2e-117
 16- 25:	VIT_01s0026g02650.t01	Prh06G11790.0	      0
 16- 26:	VIT_01s0026g02660.t01	Prh06G11800.0	  9e-58
 16- 27:	VIT_01s0026g02770.t01	Prh06G11880.0	 1e-111
 16- 28:	VIT_01s0113g00560.t01	Prh06G12000.0	 6e-123
 16- 29:	VIT_01s0182g00070.t01	Prh06G12040.0	      0
## Alignment 17: score=905.0 e_value=1e-50 N=19 VV_1&P. rhoeas_chr6 plus
 17-  0:	VIT_01s0011g03100.t01	Prh06G16170.0	 1e-116
 17-  1:	VIT_01s0011g03140.t01	Prh06G16250.0	  4e-20
 17-  2:	VIT_01s0011g03160.t01	Prh06G16260.0	  7e-60
 17-  3:	VIT_01s0011g03180.t01	Prh06G16270.0	      0
 17-  4:	VIT_01s0011g03200.t01	Prh06G16330.0	 3e-113
 17-  5:	VIT_01s0011g03250.t01	Prh06G16390.0	  3e-14
 17-  6:	VIT_01s0011g03270.t01	Prh06G16400.0	 5e-148
 17-  7:	VIT_01s0011g03280.t01	Prh06G16420.0	      0
 17-  8:	VIT_01s0011g03300.t01	Prh06G16440.0	  6e-52
 17-  9:	VIT_01s0011g03320.t01	Prh06G16460.0	 3e-107
 17- 10:	VIT_01s0011g03330.t01	Prh06G16480.0	  1e-95
 17- 11:	VIT_01s0011g03410.t01	Prh06G16510.0	 1e-144
 17- 12:	VIT_01s0011g03420.t01	Prh06G16520.0	  2e-26
 17- 13:	VIT_01s0011g03480.t01	Prh06G16570.0	 4e-176
 17- 14:	VIT_01s0011g03490.t01	Prh06G16580.0	      0
 17- 15:	VIT_01s0011g03520.t01	Prh06G16600.0	 6e-151
 17- 16:	VIT_01s0011g03530.t01	Prh06G16620.0	  1e-72
 17- 17:	VIT_01s0011g03580.t01	Prh06G16650.0	  4e-50
 17- 18:	VIT_01s0011g03620.t01	Prh06G16680.0	 4e-149
## Alignment 18: score=873.0 e_value=1.8e-56 N=19 VV_1&P. rhoeas_chr6 plus
 18-  0:	VIT_01s0150g00050.t01	Prh06G07230.0	 5e-100
 18-  1:	VIT_01s0150g00100.t01	Prh06G07290.0	 2e-143
 18-  2:	VIT_01s0150g00120.t01	Prh06G07370.0	  4e-46
 18-  3:	VIT_01s0150g00160.t01	Prh06G07420.0	 3e-145
 18-  4:	VIT_01s0150g00170.t01	Prh06G07430.0	 5e-117
 18-  5:	VIT_01s0150g00320.t01	Prh06G07620.0	  2e-81
 18-  6:	VIT_01s0150g00380.t01	Prh06G07860.0	  2e-43
 18-  7:	VIT_01s0150g00390.t01	Prh06G07870.0	      0
 18-  8:	VIT_01s0150g00400.t01	Prh06G07880.0	 6e-126
 18-  9:	VIT_01s0150g00410.t01	Prh06G07890.0	  6e-81
 18- 10:	VIT_01s0150g00440.t01	Prh06G07930.0	      0
 18- 11:	VIT_01s0150g00460.t01	Prh06G07960.0	 2e-172
 18- 12:	VIT_01s0150g00480.t01	Prh06G07970.0	  9e-21
 18- 13:	VIT_01s0150g00510.t01	Prh06G08020.0	      0
 18- 14:	VIT_01s0150g00520.t01	Prh06G08030.0	 2e-107
 18- 15:	VIT_01s0150g00540.t01	Prh06G08050.0	      0
 18- 16:	VIT_01s0150g00600.t01	Prh06G08150.0	 2e-141
 18- 17:	VIT_01s0150g00610.t01	Prh06G08160.0	  9e-71
 18- 18:	VIT_01s0150g00620.t01	Prh06G08180.0	      0
## Alignment 19: score=689.0 e_value=1.8e-41 N=15 VV_1&P. rhoeas_chr6 plus
 19-  0:	VIT_01s0011g05480.t01	Prh06G19160.0	  2e-65
 19-  1:	VIT_01s0011g05490.t01	Prh06G19170.0	  1e-82
 19-  2:	VIT_01s0011g05500.t01	Prh06G19190.0	      0
 19-  3:	VIT_01s0011g05520.t01	Prh06G19300.0	 3e-169
 19-  4:	VIT_01s0011g05560.t01	Prh06G19380.0	 7e-101
 19-  5:	VIT_01s0011g05570.t01	Prh06G19390.0	 3e-164
 19-  6:	VIT_01s0011g05580.t01	Prh06G19420.0	      0
 19-  7:	VIT_01s0011g05600.t01	Prh06G19490.0	 2e-102
 19-  8:	VIT_01s0011g05630.t01	Prh06G19570.0	  3e-96
 19-  9:	VIT_01s0011g05650.t01	Prh06G19590.0	 2e-140
 19- 10:	VIT_01s0011g05660.t01	Prh06G19600.0	 1e-136
 19- 11:	VIT_01s0011g05670.t01	Prh06G19640.0	  9e-69
 19- 12:	VIT_01s0011g05680.t01	Prh06G19660.0	  4e-08
 19- 13:	VIT_01s0011g05700.t01	Prh06G19800.0	      0
 19- 14:	VIT_01s0011g05820.t01	Prh06G19910.0	  9e-52
## Alignment 20: score=538.0 e_value=1.9e-23 N=11 VV_1&P. rhoeas_chr6 plus
 20-  0:	VIT_01s0026g00920.t01	Prh06G00800.0	      0
 20-  1:	VIT_01s0026g00930.t01	Prh06G00810.0	 1e-176
 20-  2:	VIT_01s0026g00940.t01	Prh06G00830.0	  7e-71
 20-  3:	VIT_01s0026g00950.t01	Prh06G00840.0	 2e-104
 20-  4:	VIT_01s0026g00980.t01	Prh06G00880.0	 2e-174
 20-  5:	VIT_01s0026g00990.t01	Prh06G00890.0	      0
 20-  6:	VIT_01s0026g01010.t01	Prh06G00910.0	      0
 20-  7:	VIT_01s0026g01020.t01	Prh06G00950.0	 4e-153
 20-  8:	VIT_01s0026g01050.t01	Prh06G00970.0	  1e-66
 20-  9:	VIT_01s0026g01060.t01	Prh06G00980.0	      0
 20- 10:	VIT_01s0026g01080.t01	Prh06G01010.0	      0
## Alignment 21: score=518.0 e_value=7.6e-27 N=11 VV_1&P. rhoeas_chr6 plus
 21-  0:	VIT_01s0011g02840.t01	Prh06G14490.0	  1e-60
 21-  1:	VIT_01s0011g02860.t01	Prh06G14510.0	      0
 21-  2:	VIT_01s0011g02870.t01	Prh06G14520.0	 6e-166
 21-  3:	VIT_01s0011g02890.t01	Prh06G14540.0	  2e-25
 21-  4:	VIT_01s0011g02930.t01	Prh06G14600.0	 1e-137
 21-  5:	VIT_01s0011g02950.t01	Prh06G14610.0	      0
 21-  6:	VIT_01s0011g02960.t01	Prh06G14620.0	 3e-176
 21-  7:	VIT_01s0011g03050.t01	Prh06G14650.0	 3e-151
 21-  8:	VIT_01s0011g03070.t01	Prh06G14660.0	 1e-173
 21-  9:	VIT_01s0011g03090.t01	Prh06G14690.0	 6e-104
 21- 10:	VIT_01s0011g03240.t01	Prh06G14750.0	  6e-44
## Alignment 22: score=510.0 e_value=9.6e-25 N=11 VV_1&P. rhoeas_chr6 plus
 22-  0:	VIT_01s0146g00260.t01	Prh06G06550.0	  3e-50
 22-  1:	VIT_01s0146g00270.t01	Prh06G06570.0	 4e-141
 22-  2:	VIT_01s0146g00280.t01	Prh06G06630.0	 6e-107
 22-  3:	VIT_01s0146g00290.t01	Prh06G06640.0	  4e-24
 22-  4:	VIT_01s0146g00310.t01	Prh06G06660.0	      0
 22-  5:	VIT_01s0146g00330.t01	Prh06G06670.0	 1e-102
 22-  6:	VIT_01s0146g00340.t01	Prh06G06710.0	 3e-113
 22-  7:	VIT_01s0146g00380.t01	Prh06G06770.0	  5e-68
 22-  8:	VIT_01s0146g00510.t01	Prh06G06780.0	  1e-47
 22-  9:	VIT_01s0146g00520.t01	Prh06G06820.0	  1e-56
 22- 10:	VIT_01s0150g00030.t01	Prh06G06920.0	      0
## Alignment 23: score=447.0 e_value=1.6e-20 N=10 VV_1&P. rhoeas_chr6 plus
 23-  0:	VIT_01s0150g00040.t01	Prh06G08400.0	  9e-41
 23-  1:	VIT_01s0150g00090.t01	Prh06G08480.0	      0
 23-  2:	VIT_01s0150g00130.t01	Prh06G08490.0	 1e-120
 23-  3:	VIT_01s0150g00140.t01	Prh06G08520.0	      0
 23-  4:	VIT_01s0150g00160.t01	Prh06G08530.0	 1e-139
 23-  5:	VIT_01s0150g00190.t01	Prh06G08570.0	      0
 23-  6:	VIT_01s0150g00260.t01	Prh06G08690.0	 7e-105
 23-  7:	VIT_01s0150g00310.t01	Prh06G08780.0	  2e-43
 23-  8:	VIT_01s0150g00340.t01	Prh06G08820.0	  5e-36
 23-  9:	VIT_01s0150g00510.t01	Prh06G08840.0	      0
## Alignment 24: score=388.0 e_value=3.5e-13 N=8 VV_1&P. rhoeas_chr6 plus
 24-  0:	VIT_01s0011g04360.t01	Prh06G18240.0	      0
 24-  1:	VIT_01s0011g04370.t01	Prh06G18250.0	      0
 24-  2:	VIT_01s0011g04400.t01	Prh06G18290.0	      0
 24-  3:	VIT_01s0011g04430.t01	Prh06G18300.0	      0
 24-  4:	VIT_01s0011g04460.t01	Prh06G18330.0	      0
 24-  5:	VIT_01s0011g04500.t01	Prh06G18360.0	 1e-135
 24-  6:	VIT_01s0011g04520.t01	Prh06G18370.0	      0
 24-  7:	VIT_01s0011g04550.t01	Prh06G18380.0	  9e-41
## Alignment 25: score=318.0 e_value=1.8e-14 N=7 VV_1&P. rhoeas_chr6 plus
 25-  0:	VIT_01s0026g00640.t01	Prh06G01210.0	      0
 25-  1:	VIT_01s0026g00710.t01	Prh06G01240.0	 4e-114
 25-  2:	VIT_01s0026g00730.t01	Prh06G01280.0	  8e-42
 25-  3:	VIT_01s0026g00740.t01	Prh06G01290.0	      0
 25-  4:	VIT_01s0026g00750.t01	Prh06G01320.0	  1e-72
 25-  5:	VIT_01s0026g00940.t01	Prh06G01410.0	  8e-71
 25-  6:	VIT_01s0026g01010.t01	Prh06G01450.0	  1e-91
## Alignment 26: score=303.0 e_value=2.5e-10 N=7 VV_1&P. rhoeas_chr6 plus
 26-  0:	VIT_01s0010g00540.t01	Prh06G13550.0	  1e-89
 26-  1:	VIT_01s0010g00610.t01	Prh06G13600.0	  4e-16
 26-  2:	VIT_01s0010g00680.t01	Prh06G13650.0	      0
 26-  3:	VIT_01s0010g00740.t01	Prh06G13700.0	 1e-107
 26-  4:	VIT_01s0010g00820.t01	Prh06G13750.0	      0
 26-  5:	VIT_01s0010g00930.t01	Prh06G13760.0	  8e-71
 26-  6:	VIT_01s0010g01130.t01	Prh06G13820.0	      0
## Alignment 27: score=1862.0 e_value=6.1e-154 N=42 VV_1&P. rhoeas_chr6 minus
 27-  0:	VIT_01s0010g02420.t01	Prh06G10800.0	  5e-96
 27-  1:	VIT_01s0010g02480.t01	Prh06G10750.0	      0
 27-  2:	VIT_01s0010g02580.t01	Prh06G10610.0	  6e-77
 27-  3:	VIT_01s0010g02750.t01	Prh06G10520.0	      0
 27-  4:	VIT_01s0010g02810.t01	Prh06G10480.0	      0
 27-  5:	VIT_01s0010g02890.t01	Prh06G10440.0	 2e-103
 27-  6:	VIT_01s0010g02920.t01	Prh06G10360.0	      0
 27-  7:	VIT_01s0010g03060.t01	Prh06G10340.0	  8e-26
 27-  8:	VIT_01s0010g03300.t01	Prh06G10290.0	      0
 27-  9:	VIT_01s0010g03320.t01	Prh06G10220.0	      0
 27- 10:	VIT_01s0010g03360.t01	Prh06G10200.0	  7e-41
 27- 11:	VIT_01s0010g03400.t01	Prh06G10190.0	      0
 27- 12:	VIT_01s0010g03530.t01	Prh06G10160.0	 9e-159
 27- 13:	VIT_01s0010g03570.t01	Prh06G10130.0	      0
 27- 14:	VIT_01s0010g03600.t01	Prh06G09950.0	  8e-57
 27- 15:	VIT_01s0010g03610.t01	Prh06G09930.0	  6e-50
 27- 16:	VIT_01s0010g03630.t01	Prh06G09920.0	 9e-162
 27- 17:	VIT_01s0010g03760.t01	Prh06G09810.0	      0
 27- 18:	VIT_01s0010g03790.t01	Prh06G09800.0	  1e-75
 27- 19:	VIT_01s0010g03800.t01	Prh06G09760.0	  8e-28
 27- 20:	VIT_01s0010g03860.t01	Prh06G09740.0	  6e-32
 27- 21:	VIT_01s0010g03880.t01	Prh06G09730.0	  5e-33
 27- 22:	VIT_01s0010g03910.t01	Prh06G09720.0	  5e-66
 27- 23:	VIT_01s0010g03930.t01	Prh06G09710.0	  9e-56
 27- 24:	VIT_01s0010g03980.t01	Prh06G09680.0	  2e-54
 27- 25:	VIT_01s0146g00020.t01	Prh06G09660.0	 8e-152
 27- 26:	VIT_01s0146g00070.t01	Prh06G09650.0	 5e-106
 27- 27:	VIT_01s0146g00110.t01	Prh06G09580.0	 8e-116
 27- 28:	VIT_01s0146g00120.t01	Prh06G09550.0	 1e-178
 27- 29:	VIT_01s0146g00130.t01	Prh06G09510.0	  3e-11
 27- 30:	VIT_01s0146g00180.t01	Prh06G09370.0	  6e-55
 27- 31:	VIT_01s0146g00220.t01	Prh06G09310.0	  2e-61
 27- 32:	VIT_01s0146g00260.t01	Prh06G09280.0	  6e-52
 27- 33:	VIT_01s0146g00280.t01	Prh06G09230.0	 4e-104
 27- 34:	VIT_01s0146g00310.t01	Prh06G09210.0	      0
 27- 35:	VIT_01s0146g00360.t01	Prh06G09130.0	 1e-125
 27- 36:	VIT_01s0146g00370.t01	Prh06G09120.0	      0
 27- 37:	VIT_01s0146g00400.t01	Prh06G09100.0	  2e-50
 27- 38:	VIT_01s0146g00410.t01	Prh06G09090.0	 2e-107
 27- 39:	VIT_01s0146g00440.t01	Prh06G09080.0	      0
 27- 40:	VIT_01s0146g00450.t01	Prh06G09040.0	      0
 27- 41:	VIT_01s0146g00490.t01	Prh06G08990.0	      0
## Alignment 28: score=1645.0 e_value=4.8e-131 N=36 VV_1&P. rhoeas_chr6 minus
 28-  0:	VIT_01s0127g00130.t01	Prh06G02410.0	 6e-155
 28-  1:	VIT_01s0127g00150.t01	Prh06G02390.0	  1e-47
 28-  2:	VIT_01s0127g00230.t01	Prh06G02360.0	      0
 28-  3:	VIT_01s0127g00260.t01	Prh06G02310.0	      0
 28-  4:	VIT_01s0127g00340.t01	Prh06G02260.0	  1e-34
 28-  5:	VIT_01s0127g00360.t01	Prh06G02250.0	 2e-117
 28-  6:	VIT_01s0127g00370.t01	Prh06G02240.0	 2e-102
 28-  7:	VIT_01s0127g00380.t01	Prh06G02150.0	 2e-103
 28-  8:	VIT_01s0127g00390.t01	Prh06G02140.0	      0
 28-  9:	VIT_01s0127g00400.t01	Prh06G02120.0	      0
 28- 10:	VIT_01s0127g00450.t01	Prh06G02070.0	  1e-69
 28- 11:	VIT_01s0127g00640.t01	Prh06G02000.0	  2e-21
 28- 12:	VIT_01s0127g00670.t01	Prh06G01980.0	      0
 28- 13:	VIT_01s0127g00690.t01	Prh06G01970.0	      0
 28- 14:	VIT_01s0127g00740.t01	Prh06G01890.0	      0
 28- 15:	VIT_01s0127g00840.t01	Prh06G01830.0	  1e-85
 28- 16:	VIT_01s0127g00910.t01	Prh06G01820.0	  3e-06
 28- 17:	VIT_01s0026g00050.t01	Prh06G01810.0	      0
 28- 18:	VIT_01s0026g00180.t01	Prh06G01740.0	 6e-162
 28- 19:	VIT_01s0026g00210.t01	Prh06G01730.0	      0
 28- 20:	VIT_01s0026g00240.t01	Prh06G01720.0	      0
 28- 21:	VIT_01s0026g00250.t01	Prh06G01690.0	  3e-72
 28- 22:	VIT_01s0026g00270.t01	Prh06G01680.0	      0
 28- 23:	VIT_01s0026g00280.t01	Prh06G01670.0	      0
 28- 24:	VIT_01s0026g00320.t01	Prh06G01630.0	  1e-40
 28- 25:	VIT_01s0026g00350.t01	Prh06G01590.0	 4e-150
 28- 26:	VIT_01s0026g00480.t01	Prh06G01570.0	  2e-12
 28- 27:	VIT_01s0026g00570.t01	Prh06G01530.0	  1e-57
 28- 28:	VIT_01s0026g00590.t01	Prh06G01510.0	  2e-82
 28- 29:	VIT_01s0026g00670.t01	Prh06G01270.0	  5e-37
 28- 30:	VIT_01s0026g00710.t01	Prh06G01240.0	 4e-114
 28- 31:	VIT_01s0026g00820.t01	Prh06G01170.0	      0
 28- 32:	VIT_01s0026g00830.t01	Prh06G01160.0	 9e-167
 28- 33:	VIT_01s0026g00840.t01	Prh06G01150.0	      0
 28- 34:	VIT_01s0026g00860.t01	Prh06G01130.0	  3e-38
 28- 35:	VIT_01s0026g00880.t01	Prh06G01080.0	 7e-152
## Alignment 29: score=1597.0 e_value=2.2e-120 N=35 VV_1&P. rhoeas_chr6 minus
 29-  0:	VIT_01s0011g04540.t01	Prh06G18440.0	 2e-141
 29-  1:	VIT_01s0011g04560.t01	Prh06G18210.0	 3e-138
 29-  2:	VIT_01s0011g04600.t01	Prh06G18200.0	      0
 29-  3:	VIT_01s0011g04650.t01	Prh06G18160.0	  3e-46
 29-  4:	VIT_01s0011g04700.t01	Prh06G18080.0	  2e-88
 29-  5:	VIT_01s0011g04720.t01	Prh06G18070.0	      0
 29-  6:	VIT_01s0011g04780.t01	Prh06G18050.0	  5e-67
 29-  7:	VIT_01s0011g04790.t01	Prh06G18040.0	      0
 29-  8:	VIT_01s0011g04810.t01	Prh06G18020.0	 8e-134
 29-  9:	VIT_01s0011g04850.t01	Prh06G17960.0	 9e-124
 29- 10:	VIT_01s0011g04860.t01	Prh06G17870.0	      0
 29- 11:	VIT_01s0011g04870.t01	Prh06G17850.0	  8e-81
 29- 12:	VIT_01s0011g04880.t01	Prh06G17830.0	      0
 29- 13:	VIT_01s0011g04900.t01	Prh06G17800.0	      0
 29- 14:	VIT_01s0011g04940.t01	Prh06G17760.0	  7e-14
 29- 15:	VIT_01s0011g04970.t01	Prh06G17600.0	 1e-126
 29- 16:	VIT_01s0011g05000.t01	Prh06G17380.0	      0
 29- 17:	VIT_01s0011g05010.t01	Prh06G17340.0	 2e-158
 29- 18:	VIT_01s0011g05020.t01	Prh06G17330.0	  2e-54
 29- 19:	VIT_01s0011g05030.t01	Prh06G17290.0	  5e-99
 29- 20:	VIT_01s0011g05050.t01	Prh06G17260.0	 2e-167
 29- 21:	VIT_01s0011g05200.t01	Prh06G17200.0	 7e-157
 29- 22:	VIT_01s0011g05210.t01	Prh06G17190.0	      0
 29- 23:	VIT_01s0011g05230.t01	Prh06G17170.0	  2e-72
 29- 24:	VIT_01s0011g05260.t01	Prh06G17120.0	      0
 29- 25:	VIT_01s0011g05270.t01	Prh06G17030.0	  3e-74
 29- 26:	VIT_01s0011g05280.t01	Prh06G16960.0	      0
 29- 27:	VIT_01s0011g05290.t01	Prh06G16940.0	  9e-59
 29- 28:	VIT_01s0011g05310.t01	Prh06G16900.0	  8e-40
 29- 29:	VIT_01s0011g05330.t01	Prh06G16890.0	      0
 29- 30:	VIT_01s0011g05340.t01	Prh06G16880.0	 3e-144
 29- 31:	VIT_01s0011g05350.t01	Prh06G16860.0	      0
 29- 32:	VIT_01s0011g05360.t01	Prh06G16820.0	  1e-40
 29- 33:	VIT_01s0011g05370.t01	Prh06G16800.0	      0
 29- 34:	VIT_01s0011g05430.t01	Prh06G16740.0	  8e-62
## Alignment 30: score=1451.0 e_value=4.3e-106 N=31 VV_1&P. rhoeas_chr6 minus
 30-  0:	VIT_01s0011g00030.t01	Prh06G13480.0	      0
 30-  1:	VIT_01s0011g00090.t01	Prh06G13370.0	  2e-28
 30-  2:	VIT_01s0011g00100.t01	Prh06G13360.0	 2e-101
 30-  3:	VIT_01s0011g00120.t01	Prh06G13310.0	  1e-73
 30-  4:	VIT_01s0011g00140.t01	Prh06G13290.0	  3e-45
 30-  5:	VIT_01s0011g00160.t01	Prh06G13270.0	      0
 30-  6:	VIT_01s0011g00170.t01	Prh06G13250.0	 4e-139
 30-  7:	VIT_01s0011g00210.t01	Prh06G13220.0	  1e-55
 30-  8:	VIT_01s0011g00230.t01	Prh06G13160.0	      0
 30-  9:	VIT_01s0011g00290.t01	Prh06G13090.0	  2e-78
 30- 10:	VIT_01s0011g00350.t01	Prh06G13080.0	      0
 30- 11:	VIT_01s0011g00370.t01	Prh06G13050.0	  1e-36
 30- 12:	VIT_01s0011g00380.t01	Prh06G13040.0	 2e-145
 30- 13:	VIT_01s0011g00390.t01	Prh06G13000.0	      0
 30- 14:	VIT_01s0011g00410.t01	Prh06G12990.0	  1e-60
 30- 15:	VIT_01s0011g00440.t01	Prh06G12980.0	  1e-27
 30- 16:	VIT_01s0011g00460.t01	Prh06G12930.0	 4e-124
 30- 17:	VIT_01s0011g00470.t01	Prh06G12910.0	      0
 30- 18:	VIT_01s0011g00550.t01	Prh06G12840.0	 7e-170
 30- 19:	VIT_01s0011g00570.t01	Prh06G12830.0	  2e-42
 30- 20:	VIT_01s0011g00610.t01	Prh06G12750.0	  8e-36
 30- 21:	VIT_01s0011g00680.t01	Prh06G12660.0	  8e-90
 30- 22:	VIT_01s0011g00690.t01	Prh06G12620.0	      0
 30- 23:	VIT_01s0011g00700.t01	Prh06G12610.0	  1e-60
 30- 24:	VIT_01s0011g00710.t01	Prh06G12600.0	  6e-31
 30- 25:	VIT_01s0011g00810.t01	Prh06G12490.0	      0
 30- 26:	VIT_01s0011g00820.t01	Prh06G12390.0	  4e-53
 30- 27:	VIT_01s0011g00830.t01	Prh06G12330.0	  1e-20
 30- 28:	VIT_01s0011g00840.t01	Prh06G12300.0	 2e-124
 30- 29:	VIT_01s0011g00870.t01	Prh06G12290.0	      0
 30- 30:	VIT_01s0011g00910.t01	Prh06G12260.0	 7e-165
## Alignment 31: score=1036.0 e_value=1.2e-67 N=22 VV_1&P. rhoeas_chr6 minus
 31-  0:	VIT_01s0026g01140.t01	Prh06G00760.0	  2e-78
 31-  1:	VIT_01s0026g01170.t01	Prh06G00750.0	  2e-66
 31-  2:	VIT_01s0026g01190.t01	Prh06G00740.0	      0
 31-  3:	VIT_01s0026g01210.t01	Prh06G00720.0	      0
 31-  4:	VIT_01s0026g01240.t01	Prh06G00710.0	      0
 31-  5:	VIT_01s0026g01300.t01	Prh06G00680.0	      0
 31-  6:	VIT_01s0026g01420.t01	Prh06G00660.0	      0
 31-  7:	VIT_01s0026g01460.t01	Prh06G00550.0	  5e-51
 31-  8:	VIT_01s0026g01470.t01	Prh06G00530.0	 3e-103
 31-  9:	VIT_01s0026g01490.t01	Prh06G00470.0	      0
 31- 10:	VIT_01s0026g01510.t01	Prh06G00460.0	  1e-87
 31- 11:	VIT_01s0026g01540.t01	Prh06G00450.0	 6e-102
 31- 12:	VIT_01s0026g01570.t01	Prh06G00410.0	      0
 31- 13:	VIT_01s0026g01590.t01	Prh06G00400.0	 2e-178
 31- 14:	VIT_01s0026g01620.t01	Prh06G00370.0	      0
 31- 15:	VIT_01s0026g01630.t01	Prh06G00360.0	 4e-180
 31- 16:	VIT_01s0026g01650.t01	Prh06G00340.0	 4e-142
 31- 17:	VIT_01s0026g01660.t01	Prh06G00290.0	      0
 31- 18:	VIT_01s0026g01730.t01	Prh06G00210.0	 4e-166
 31- 19:	VIT_01s0026g01750.t01	Prh06G00200.0	 1e-176
 31- 20:	VIT_01s0026g01770.t01	Prh06G00170.0	 1e-108
 31- 21:	VIT_01s0026g01860.t01	Prh06G00100.0	 1e-129
## Alignment 32: score=690.0 e_value=6.8e-40 N=15 VV_1&P. rhoeas_chr6 minus
 32-  0:	VIT_01s0011g03670.t01	Prh06G19060.0	  4e-45
 32-  1:	VIT_01s0011g03730.t01	Prh06G19030.0	  6e-65
 32-  2:	VIT_01s0011g03750.t01	Prh06G18900.0	 1e-131
 32-  3:	VIT_01s0011g03780.t01	Prh06G18860.0	  6e-52
 32-  4:	VIT_01s0011g03830.t01	Prh06G18820.0	      0
 32-  5:	VIT_01s0011g04010.t01	Prh06G18680.0	      0
 32-  6:	VIT_01s0011g04020.t01	Prh06G18670.0	  2e-96
 32-  7:	VIT_01s0011g04030.t01	Prh06G18630.0	  1e-73
 32-  8:	VIT_01s0011g04070.t01	Prh06G18590.0	  4e-56
 32-  9:	VIT_01s0011g04080.t01	Prh06G18570.0	  2e-72
 32- 10:	VIT_01s0011g04140.t01	Prh06G18540.0	 7e-172
 32- 11:	VIT_01s0011g04160.t01	Prh06G18520.0	 2e-129
 32- 12:	VIT_01s0011g04200.t01	Prh06G18500.0	  3e-43
 32- 13:	VIT_01s0011g04230.t01	Prh06G18480.0	  2e-45
 32- 14:	VIT_01s0011g04260.t01	Prh06G18470.0	  7e-73
## Alignment 33: score=504.0 e_value=7.1e-27 N=11 VV_1&P. rhoeas_chr6 minus
 33-  0:	VIT_01s0010g03880.t01	Prh06G06340.0	  1e-31
 33-  1:	VIT_01s0010g03910.t01	Prh06G06300.0	 3e-112
 33-  2:	VIT_01s0010g03920.t01	Prh06G06260.0	  2e-59
 33-  3:	VIT_01s0010g03930.t01	Prh06G06240.0	  2e-56
 33-  4:	VIT_01s0010g03940.t01	Prh06G06170.0	      0
 33-  5:	VIT_01s0010g03960.t01	Prh06G06120.0	  2e-84
 33-  6:	VIT_01s0010g03980.t01	Prh06G06110.0	  1e-49
 33-  7:	VIT_01s0010g03990.t01	Prh06G06100.0	  5e-55
 33-  8:	VIT_01s0146g00060.t01	Prh06G06050.0	      0
 33-  9:	VIT_01s0146g00070.t01	Prh06G06000.0	 8e-104
 33- 10:	VIT_01s0146g00100.t01	Prh06G05960.0	      0
## Alignment 34: score=321.0 e_value=1.2e-13 N=7 VV_1&P. rhoeas_chr6 minus
 34-  0:	VIT_01s0011g05740.t01	Prh06G20050.0	 8e-103
 34-  1:	VIT_01s0011g05760.t01	Prh06G20040.0	 3e-162
 34-  2:	VIT_01s0011g05780.t01	Prh06G20020.0	  4e-50
 34-  3:	VIT_01s0011g05790.t01	Prh06G19920.0	      0
 34-  4:	VIT_01s0011g05830.t01	Prh06G19900.0	      0
 34-  5:	VIT_01s0011g05850.t01	Prh06G19840.0	 1e-113
 34-  6:	VIT_01s0011g05960.t01	Prh06G19810.0	      0
## Alignment 35: score=274.0 e_value=1.9e-10 N=6 VV_1&P. rhoeas_chr6 minus
 35-  0:	VIT_01s0011g02480.t01	Prh06G14050.0	      0
 35-  1:	VIT_01s0011g02510.t01	Prh06G14010.0	  2e-38
 35-  2:	VIT_01s0011g02530.t01	Prh06G13980.0	      0
 35-  3:	VIT_01s0011g02750.t01	Prh06G13960.0	  8e-60
 35-  4:	VIT_01s0011g02770.t01	Prh06G13930.0	  1e-96
 35-  5:	VIT_01s0011g02780.t01	Prh06G13910.0	 3e-102
## Alignment 36: score=266.0 e_value=2.6e-09 N=6 VV_1&P. rhoeas_chr6 minus
 36-  0:	VIT_01s0150g00180.t01	Prh06G07840.0	      0
 36-  1:	VIT_01s0150g00250.t01	Prh06G07820.0	      0
 36-  2:	VIT_01s0150g00290.t01	Prh06G07760.0	      0
 36-  3:	VIT_01s0150g00300.t01	Prh06G07750.0	      0
 36-  4:	VIT_01s0150g00340.t01	Prh06G07570.0	  3e-43
 36-  5:	VIT_01s0150g00350.t01	Prh06G07500.0	      0
## Alignment 37: score=475.0 e_value=4.7e-19 N=10 VV_1&P. rhoeas_ups_12 minus
 37-  0:	VIT_01s0010g03640.t01	PrhUNG46060.0	  1e-48
 37-  1:	VIT_01s0010g03650.t01	PrhUNG46040.0	 4e-125
 37-  2:	VIT_01s0010g03660.t01	PrhUNG46010.0	  2e-91
 37-  3:	VIT_01s0010g03680.t01	PrhUNG45950.0	 3e-131
 37-  4:	VIT_01s0010g03730.t01	PrhUNG45910.0	      0
 37-  5:	VIT_01s0010g03750.t01	PrhUNG45860.0	  1e-28
 37-  6:	VIT_01s0010g03760.t01	PrhUNG45850.0	      0
 37-  7:	VIT_01s0010g03780.t01	PrhUNG45810.0	      0
 37-  8:	VIT_01s0010g03790.t01	PrhUNG45790.0	  9e-75
 37-  9:	VIT_01s0010g03850.t01	PrhUNG45740.0	      0
## Alignment 38: score=453.0 e_value=2e-28 N=11 VV_1&P. rhoeas_ups_7 plus
 38-  0:	VIT_01s0011g00930.t01	PrhUNG30340.0	  4e-74
 38-  1:	VIT_01s0011g01110.t01	PrhUNG30440.0	 2e-158
 38-  2:	VIT_01s0011g01150.t01	PrhUNG30450.0	 2e-129
 38-  3:	VIT_01s0011g01160.t01	PrhUNG30460.0	  2e-52
 38-  4:	VIT_01s0011g01320.t01	PrhUNG30500.0	  4e-33
 38-  5:	VIT_01s0011g01330.t01	PrhUNG30530.0	  3e-40
 38-  6:	VIT_01s0011g01370.t01	PrhUNG30610.0	  1e-47
 38-  7:	VIT_01s0011g01510.t01	PrhUNG30640.0	      0
 38-  8:	VIT_01s0011g01520.t01	PrhUNG30700.0	 3e-123
 38-  9:	VIT_01s0011g01540.t01	PrhUNG30830.0	 1e-161
 38- 10:	VIT_01s0011g01800.t01	PrhUNG31070.0	 8e-179
## Alignment 39: score=527.0 e_value=2.8e-28 N=12 VV_10&P. rhoeas_chr1 minus
 39-  0:	VIT_10s0071g00670.t01	Prh01G09070.0	 1e-170
 39-  1:	VIT_10s0071g00770.t01	Prh01G09020.0	      0
 39-  2:	VIT_10s0071g00780.t01	Prh01G09010.0	      0
 39-  3:	VIT_10s0071g00860.t01	Prh01G08920.0	      0
 39-  4:	VIT_10s0071g00890.t01	Prh01G08860.0	      0
 39-  5:	VIT_10s0071g00950.t01	Prh01G08760.0	 1e-177
 39-  6:	VIT_10s0071g00990.t01	Prh01G08740.0	  2e-54
 39-  7:	VIT_10s0071g01060.t01	Prh01G08510.0	      0
 39-  8:	VIT_10s0071g01100.t01	Prh01G08460.0	      0
 39-  9:	VIT_10s0071g01140.t01	Prh01G08390.0	 1e-159
 39- 10:	VIT_10s0071g01150.t01	Prh01G08290.0	      0
 39- 11:	VIT_10s0071g01160.t01	Prh01G08240.0	  3e-45
## Alignment 40: score=273.0 e_value=3.8e-13 N=7 VV_10&P. rhoeas_chr1 minus
 40-  0:	VIT_10s0042g01000.t01	Prh01G09850.0	  1e-15
 40-  1:	VIT_10s0042g01060.t01	Prh01G09650.0	      0
 40-  2:	VIT_10s0042g01390.t01	Prh01G09470.0	      0
 40-  3:	VIT_10s0071g00210.t01	Prh01G09250.0	      0
 40-  4:	VIT_10s0071g00270.t01	Prh01G09220.0	  8e-76
 40-  5:	VIT_10s0071g00300.t01	Prh01G09200.0	      0
 40-  6:	VIT_10s0071g00320.t01	Prh01G09080.0	  4e-81
## Alignment 41: score=1684.0 e_value=4.6e-130 N=36 VV_10&P. rhoeas_chr3 plus
 41-  0:	VIT_10s0003g00820.t01	Prh03G24610.0	  5e-20
 41-  1:	VIT_10s0003g00850.t01	Prh03G24640.0	  2e-33
 41-  2:	VIT_10s0003g00880.t01	Prh03G24650.0	 3e-127
 41-  3:	VIT_10s0003g00890.t01	Prh03G24660.0	      0
 41-  4:	VIT_10s0003g00910.t01	Prh03G24700.0	  9e-26
 41-  5:	VIT_10s0003g01000.t01	Prh03G24750.0	      0
 41-  6:	VIT_10s0003g01020.t01	Prh03G24760.0	      0
 41-  7:	VIT_10s0003g01040.t01	Prh03G24800.0	 3e-167
 41-  8:	VIT_10s0003g01050.t01	Prh03G24820.0	 3e-166
 41-  9:	VIT_10s0003g01070.t01	Prh03G24830.0	      0
 41- 10:	VIT_10s0003g01110.t01	Prh03G24850.0	      0
 41- 11:	VIT_10s0003g01180.t01	Prh03G24890.0	 3e-179
 41- 12:	VIT_10s0003g01250.t01	Prh03G24990.0	  2e-46
 41- 13:	VIT_10s0003g01270.t01	Prh03G25060.0	 3e-117
 41- 14:	VIT_10s0003g01310.t01	Prh03G25090.0	  3e-47
 41- 15:	VIT_10s0003g01350.t01	Prh03G25100.0	  6e-42
 41- 16:	VIT_10s0003g01360.t01	Prh03G25130.0	      0
 41- 17:	VIT_10s0003g01400.t01	Prh03G25170.0	      0
 41- 18:	VIT_10s0003g01410.t01	Prh03G25240.0	      0
 41- 19:	VIT_10s0003g01440.t01	Prh03G25310.0	 8e-116
 41- 20:	VIT_10s0003g01460.t01	Prh03G25320.0	      0
 41- 21:	VIT_10s0003g01470.t01	Prh03G25330.0	      0
 41- 22:	VIT_10s0003g01480.t01	Prh03G25360.0	      0
 41- 23:	VIT_10s0003g01490.t01	Prh03G25370.0	      0
 41- 24:	VIT_10s0003g01520.t01	Prh03G25420.0	 6e-113
 41- 25:	VIT_10s0003g01560.t01	Prh03G25500.0	      0
 41- 26:	VIT_10s0003g01570.t01	Prh03G25510.0	      0
 41- 27:	VIT_10s0003g01580.t01	Prh03G25540.0	  8e-58
 41- 28:	VIT_10s0003g01610.t01	Prh03G25570.0	  1e-92
 41- 29:	VIT_10s0003g01720.t01	Prh03G25670.0	      0
 41- 30:	VIT_10s0003g01810.t01	Prh03G25800.0	  4e-21
 41- 31:	VIT_10s0003g01830.t01	Prh03G25810.0	 1e-143
 41- 32:	VIT_10s0003g01840.t01	Prh03G25820.0	  1e-88
 41- 33:	VIT_10s0003g01860.t01	Prh03G25830.0	      0
 41- 34:	VIT_10s0003g01880.t01	Prh03G25840.0	      0
 41- 35:	VIT_10s0003g02010.t01	Prh03G25880.0	  1e-14
## Alignment 42: score=1498.0 e_value=1.3e-120 N=33 VV_10&P. rhoeas_chr5 plus
 42-  0:	VIT_10s0523g00030.t01	Prh05G30010.0	 5e-112
 42-  1:	VIT_10s0003g00050.t01	Prh05G30220.0	  2e-45
 42-  2:	VIT_10s0003g00070.t01	Prh05G30240.0	 2e-137
 42-  3:	VIT_10s0003g00090.t01	Prh05G30250.0	  1e-32
 42-  4:	VIT_10s0003g00120.t01	Prh05G30370.0	      0
 42-  5:	VIT_10s0003g00130.t01	Prh05G30380.0	  2e-46
 42-  6:	VIT_10s0003g00210.t01	Prh05G30590.0	  1e-23
 42-  7:	VIT_10s0003g00260.t01	Prh05G30650.0	      0
 42-  8:	VIT_10s0003g00300.t01	Prh05G30660.0	      0
 42-  9:	VIT_10s0003g00330.t01	Prh05G30670.0	      0
 42- 10:	VIT_10s0003g00350.t01	Prh05G30680.0	 3e-126
 42- 11:	VIT_10s0003g00380.t01	Prh05G30700.0	  5e-49
 42- 12:	VIT_10s0003g00390.t01	Prh05G30750.0	  1e-44
 42- 13:	VIT_10s0003g00430.t01	Prh05G30850.0	  2e-69
 42- 14:	VIT_10s0003g00490.t01	Prh05G30890.0	  2e-73
 42- 15:	VIT_10s0003g00500.t01	Prh05G30900.0	      0
 42- 16:	VIT_10s0003g00510.t01	Prh05G30910.0	  2e-51
 42- 17:	VIT_10s0003g00530.t01	Prh05G30950.0	  8e-72
 42- 18:	VIT_10s0003g00540.t01	Prh05G30960.0	  2e-35
 42- 19:	VIT_10s0003g00550.t01	Prh05G30970.0	 6e-156
 42- 20:	VIT_10s0003g00560.t01	Prh05G30980.0	 4e-125
 42- 21:	VIT_10s0003g00570.t01	Prh05G31000.0	  2e-98
 42- 22:	VIT_10s0003g00580.t01	Prh05G31010.0	  2e-55
 42- 23:	VIT_10s0003g00650.t01	Prh05G31030.0	 2e-166
 42- 24:	VIT_10s0003g00660.t01	Prh05G31040.0	 9e-117
 42- 25:	VIT_10s0003g00670.t01	Prh05G31070.0	 2e-141
 42- 26:	VIT_10s0003g00820.t01	Prh05G31090.0	  8e-28
 42- 27:	VIT_10s0003g00850.t01	Prh05G31150.0	  3e-40
 42- 28:	VIT_10s0003g00860.t01	Prh05G31160.0	  6e-99
 42- 29:	VIT_10s0003g00870.t01	Prh05G31190.0	  2e-38
 42- 30:	VIT_10s0003g01080.t01	Prh05G31200.0	  5e-34
 42- 31:	VIT_10s0003g01130.t01	Prh05G31250.0	 2e-174
 42- 32:	VIT_10s0003g01160.t01	Prh05G31460.0	  4e-49
## Alignment 43: score=1193.0 e_value=2.2e-81 N=25 VV_10&P. rhoeas_chr5 plus
 43-  0:	VIT_10s0116g00900.t01	Prh05G26520.0	  1e-75
 43-  1:	VIT_10s0116g00940.t01	Prh05G26560.0	      0
 43-  2:	VIT_10s0116g00960.t01	Prh05G26570.0	      0
 43-  3:	VIT_10s0116g00970.t01	Prh05G26580.0	      0
 43-  4:	VIT_10s0116g01000.t01	Prh05G26660.0	 2e-143
 43-  5:	VIT_10s0116g01030.t01	Prh05G26680.0	  9e-23
 43-  6:	VIT_10s0116g01090.t01	Prh05G26690.0	  1e-22
 43-  7:	VIT_10s0116g01160.t01	Prh05G26710.0	 5e-164
 43-  8:	VIT_10s0116g01200.t01	Prh05G26730.0	      0
 43-  9:	VIT_10s0116g01210.t01	Prh05G26740.0	      0
 43- 10:	VIT_10s0116g01230.t01	Prh05G26750.0	 3e-115
 43- 11:	VIT_10s0116g01260.t01	Prh05G26770.0	 2e-120
 43- 12:	VIT_10s0116g01480.t01	Prh05G26780.0	      0
 43- 13:	VIT_10s0116g01490.t01	Prh05G26800.0	      0
 43- 14:	VIT_10s0116g01540.t01	Prh05G26820.0	      0
 43- 15:	VIT_10s0116g01560.t01	Prh05G26830.0	      0
 43- 16:	VIT_10s0116g01590.t01	Prh05G26860.0	  2e-09
 43- 17:	VIT_10s0116g01600.t01	Prh05G26870.0	  4e-67
 43- 18:	VIT_10s0116g01630.t01	Prh05G26910.0	 2e-141
 43- 19:	VIT_10s0116g01640.t01	Prh05G26920.0	      0
 43- 20:	VIT_10s0116g01650.t01	Prh05G26930.0	      0
 43- 21:	VIT_10s0116g01660.t01	Prh05G26940.0	 1e-118
 43- 22:	VIT_10s0116g01700.t01	Prh05G27060.0	  2e-73
 43- 23:	VIT_10s0116g01730.t01	Prh05G27080.0	      0
 43- 24:	VIT_10s0116g01810.t01	Prh05G27150.0	  2e-56
## Alignment 44: score=418.0 e_value=1.8e-17 N=9 VV_10&P. rhoeas_chr5 plus
 44-  0:	VIT_10s0003g03880.t01	Prh05G23730.0	      0
 44-  1:	VIT_10s0003g03910.t01	Prh05G23740.0	 4e-133
 44-  2:	VIT_10s0003g03930.t01	Prh05G23750.0	      0
 44-  3:	VIT_10s0003g04030.t01	Prh05G23870.0	      0
 44-  4:	VIT_10s0003g04090.t01	Prh05G23920.0	 5e-114
 44-  5:	VIT_10s0003g04120.t01	Prh05G23940.0	      0
 44-  6:	VIT_10s0003g04180.t01	Prh05G23980.0	      0
 44-  7:	VIT_10s0003g04240.t01	Prh05G23990.0	      0
 44-  8:	VIT_10s0003g04270.t01	Prh05G24010.0	 2e-110
## Alignment 45: score=283.0 e_value=1.2e-10 N=6 VV_10&P. rhoeas_chr5 plus
 45-  0:	VIT_10s0003g01310.t01	Prh05G43880.0	  9e-63
 45-  1:	VIT_10s0003g01320.t01	Prh05G43960.0	      0
 45-  2:	VIT_10s0003g01350.t01	Prh05G43980.0	  3e-43
 45-  3:	VIT_10s0003g01370.t01	Prh05G44080.0	  2e-70
 45-  4:	VIT_10s0003g01380.t01	Prh05G44090.0	  2e-33
 45-  5:	VIT_10s0003g01390.t01	Prh05G44100.0	 2e-127
## Alignment 46: score=1456.0 e_value=9.5e-107 N=32 VV_10&P. rhoeas_chr5 minus
 46-  0:	VIT_10s0003g02200.t01	Prh05G36990.0	 9e-128
 46-  1:	VIT_10s0003g02250.t01	Prh05G36940.0	 4e-113
 46-  2:	VIT_10s0003g02450.t01	Prh05G36930.0	 7e-165
 46-  3:	VIT_10s0003g02540.t01	Prh05G36920.0	      0
 46-  4:	VIT_10s0003g02610.t01	Prh05G36910.0	  3e-11
 46-  5:	VIT_10s0003g02670.t01	Prh05G36880.0	      0
 46-  6:	VIT_10s0003g02700.t01	Prh05G36840.0	      0
 46-  7:	VIT_10s0003g02720.t01	Prh05G36830.0	  1e-45
 46-  8:	VIT_10s0003g02730.t01	Prh05G36800.0	  3e-38
 46-  9:	VIT_10s0003g02740.t01	Prh05G36790.0	      0
 46- 10:	VIT_10s0003g02820.t01	Prh05G36760.0	  1e-89
 46- 11:	VIT_10s0003g02880.t01	Prh05G36740.0	      0
 46- 12:	VIT_10s0003g02940.t01	Prh05G36710.0	  3e-60
 46- 13:	VIT_10s0003g03010.t01	Prh05G36690.0	 6e-163
 46- 14:	VIT_10s0003g03050.t01	Prh05G36670.0	  8e-12
 46- 15:	VIT_10s0003g03070.t01	Prh05G36660.0	      0
 46- 16:	VIT_10s0003g03080.t01	Prh05G36640.0	      0
 46- 17:	VIT_10s0003g03090.t01	Prh05G36630.0	 4e-143
 46- 18:	VIT_10s0003g03160.t01	Prh05G36580.0	  6e-53
 46- 19:	VIT_10s0003g03190.t01	Prh05G36530.0	  6e-81
 46- 20:	VIT_10s0003g03290.t01	Prh05G36520.0	      0
 46- 21:	VIT_10s0003g03500.t01	Prh05G36510.0	      0
 46- 22:	VIT_10s0003g03510.t01	Prh05G36500.0	 1e-104
 46- 23:	VIT_10s0003g03670.t01	Prh05G36480.0	  1e-50
 46- 24:	VIT_10s0003g03730.t01	Prh05G36460.0	 2e-103
 46- 25:	VIT_10s0003g03770.t01	Prh05G36420.0	      0
 46- 26:	VIT_10s0003g03790.t01	Prh05G36410.0	  9e-38
 46- 27:	VIT_10s0003g03830.t01	Prh05G36400.0	      0
 46- 28:	VIT_10s0003g03870.t01	Prh05G36380.0	      0
 46- 29:	VIT_10s0003g03950.t01	Prh05G36360.0	      0
 46- 30:	VIT_10s0003g03960.t01	Prh05G36350.0	  4e-34
 46- 31:	VIT_10s0003g03980.t01	Prh05G36340.0	      0
## Alignment 47: score=951.0 e_value=1.8e-58 N=20 VV_10&P. rhoeas_chr5 minus
 47-  0:	VIT_10s0116g00120.t01	Prh05G27970.0	  4e-27
 47-  1:	VIT_10s0116g00170.t01	Prh05G27960.0	 1e-156
 47-  2:	VIT_10s0116g00280.t01	Prh05G27800.0	  3e-19
 47-  3:	VIT_10s0116g00300.t01	Prh05G27780.0	  5e-85
 47-  4:	VIT_10s0116g00370.t01	Prh05G27730.0	  5e-19
 47-  5:	VIT_10s0116g00390.t01	Prh05G27720.0	      0
 47-  6:	VIT_10s0116g00410.t01	Prh05G27710.0	 4e-128
 47-  7:	VIT_10s0116g00450.t01	Prh05G27670.0	      0
 47-  8:	VIT_10s0116g00500.t01	Prh05G27640.0	  3e-30
 47-  9:	VIT_10s0116g00530.t01	Prh05G27630.0	      0
 47- 10:	VIT_10s0116g00550.t01	Prh05G27610.0	 4e-135
 47- 11:	VIT_10s0116g00600.t01	Prh05G27600.0	  6e-34
 47- 12:	VIT_10s0116g00620.t01	Prh05G27590.0	      0
 47- 13:	VIT_10s0116g00680.t01	Prh05G27540.0	      0
 47- 14:	VIT_10s0116g00760.t01	Prh05G27520.0	      0
 47- 15:	VIT_10s0116g00770.t01	Prh05G27480.0	  4e-47
 47- 16:	VIT_10s0116g00790.t01	Prh05G27470.0	      0
 47- 17:	VIT_10s0116g00800.t01	Prh05G27430.0	      0
 47- 18:	VIT_10s0116g00840.t01	Prh05G27410.0	  3e-23
 47- 19:	VIT_10s0116g00850.t01	Prh05G27370.0	      0
## Alignment 48: score=388.0 e_value=1.5e-16 N=8 VV_10&P. rhoeas_chr5 minus
 48-  0:	VIT_10s0003g00960.t01	Prh05G31730.0	 6e-126
 48-  1:	VIT_10s0003g00980.t01	Prh05G31710.0	  3e-37
 48-  2:	VIT_10s0003g00990.t01	Prh05G31690.0	      0
 48-  3:	VIT_10s0003g01010.t01	Prh05G31680.0	 8e-124
 48-  4:	VIT_10s0003g01060.t01	Prh05G31640.0	  6e-77
 48-  5:	VIT_10s0003g01070.t01	Prh05G31630.0	 1e-163
 48-  6:	VIT_10s0003g01080.t01	Prh05G31610.0	  7e-34
 48-  7:	VIT_10s0003g01130.t01	Prh05G31560.0	 2e-173
## Alignment 49: score=378.0 e_value=2.4e-15 N=8 VV_10&P. rhoeas_chr5 minus
 49-  0:	VIT_10s0003g02040.t01	Prh05G23290.0	 2e-135
 49-  1:	VIT_10s0003g02060.t01	Prh05G23260.0	      0
 49-  2:	VIT_10s0003g02150.t01	Prh05G23240.0	  2e-75
 49-  3:	VIT_10s0003g02170.t01	Prh05G23230.0	      0
 49-  4:	VIT_10s0003g02180.t01	Prh05G23150.0	  1e-26
 49-  5:	VIT_10s0003g02190.t01	Prh05G23140.0	 1e-113
 49-  6:	VIT_10s0003g02240.t01	Prh05G23120.0	  7e-97
 49-  7:	VIT_10s0003g02250.t01	Prh05G23100.0	 7e-115
## Alignment 50: score=357.0 e_value=5.5e-15 N=8 VV_10&P. rhoeas_chr5 minus
 50-  0:	VIT_10s0003g04250.t01	Prh05G33650.0	  3e-34
 50-  1:	VIT_10s0003g04350.t01	Prh05G33590.0	  3e-69
 50-  2:	VIT_10s0003g04360.t01	Prh05G33460.0	      0
 50-  3:	VIT_10s0003g04490.t01	Prh05G33450.0	      0
 50-  4:	VIT_10s0003g04540.t01	Prh05G33350.0	      0
 50-  5:	VIT_10s0003g04560.t01	Prh05G33340.0	      0
 50-  6:	VIT_10s0003g04580.t01	Prh05G33310.0	 7e-105
 50-  7:	VIT_10s0003g04600.t01	Prh05G33290.0	      0
## Alignment 51: score=295.0 e_value=9.7e-11 N=6 VV_10&P. rhoeas_chr5 minus
 51-  0:	VIT_10s0116g01770.t01	Prh05G27200.0	      0
 51-  1:	VIT_10s0116g01780.t01	Prh05G27190.0	      0
 51-  2:	VIT_10s0116g01800.t01	Prh05G27180.0	      0
 51-  3:	VIT_10s0116g01830.t01	Prh05G27140.0	  2e-63
 51-  4:	VIT_10s0116g01840.t01	Prh05G27130.0	  4e-19
 51-  5:	VIT_10s0116g01860.t01	Prh05G27110.0	      0
## Alignment 52: score=273.0 e_value=8.7e-12 N=6 VV_10&P. rhoeas_chr6 minus
 52-  0:	VIT_10s0071g00660.t01	Prh06G25230.0	 5e-101
 52-  1:	VIT_10s0071g00750.t01	Prh06G25180.0	 4e-159
 52-  2:	VIT_10s0071g00770.t01	Prh06G25170.0	      0
 52-  3:	VIT_10s0071g00890.t01	Prh06G25070.0	      0
 52-  4:	VIT_10s0071g00930.t01	Prh06G25060.0	      0
 52-  5:	VIT_10s0071g01090.t01	Prh06G25040.0	  6e-13
## Alignment 53: score=976.0 e_value=2.2e-65 N=21 VV_10&P. rhoeas_chr7 plus
 53-  0:	VIT_10s0523g00030.t01	Prh07G23060.0	 6e-107
 53-  1:	VIT_10s0003g00040.t01	Prh07G23180.0	  1e-62
 53-  2:	VIT_10s0003g00060.t01	Prh07G23210.0	 1e-146
 53-  3:	VIT_10s0003g00150.t01	Prh07G23250.0	      0
 53-  4:	VIT_10s0003g00180.t01	Prh07G23290.0	  3e-59
 53-  5:	VIT_10s0003g00190.t01	Prh07G23300.0	  1e-75
 53-  6:	VIT_10s0003g00200.t01	Prh07G23310.0	  2e-16
 53-  7:	VIT_10s0003g00270.t01	Prh07G23340.0	      0
 53-  8:	VIT_10s0003g00320.t01	Prh07G23360.0	 3e-101
 53-  9:	VIT_10s0003g00330.t01	Prh07G23400.0	      0
 53- 10:	VIT_10s0003g00340.t01	Prh07G23410.0	 2e-141
 53- 11:	VIT_10s0003g00350.t01	Prh07G23420.0	 9e-130
 53- 12:	VIT_10s0003g00360.t01	Prh07G23430.0	      0
 53- 13:	VIT_10s0003g00390.t01	Prh07G23440.0	  2e-46
 53- 14:	VIT_10s0003g00420.t01	Prh07G23470.0	      0
 53- 15:	VIT_10s0003g00520.t01	Prh07G23510.0	      0
 53- 16:	VIT_10s0003g00550.t01	Prh07G23530.0	 2e-154
 53- 17:	VIT_10s0003g00620.t01	Prh07G23560.0	 7e-179
 53- 18:	VIT_10s0003g00630.t01	Prh07G23570.0	 8e-134
 53- 19:	VIT_10s0003g00640.t01	Prh07G23580.0	  9e-83
 53- 20:	VIT_10s0003g00810.t01	Prh07G23590.0	      0
## Alignment 54: score=505.0 e_value=3e-32 N=12 VV_10&P. rhoeas_chr7 plus
 54-  0:	VIT_10s0116g00830.t01	Prh07G25180.0	      0
 54-  1:	VIT_10s0116g00850.t01	Prh07G25230.0	      0
 54-  2:	VIT_10s0116g00860.t01	Prh07G25240.0	 2e-107
 54-  3:	VIT_10s0116g00940.t01	Prh07G25430.0	      0
 54-  4:	VIT_10s0116g00980.t01	Prh07G25440.0	 5e-139
 54-  5:	VIT_10s0116g01270.t01	Prh07G25460.0	 5e-139
 54-  6:	VIT_10s0116g01600.t01	Prh07G25600.0	  1e-68
 54-  7:	VIT_10s0116g01650.t01	Prh07G25620.0	      0
 54-  8:	VIT_10s0116g01670.t01	Prh07G25630.0	      0
 54-  9:	VIT_10s0116g01700.t01	Prh07G25710.0	  5e-71
 54- 10:	VIT_10s0116g01710.t01	Prh07G25720.0	      0
 54- 11:	VIT_10s0523g00040.t01	Prh07G25950.0	  4e-36
## Alignment 55: score=431.0 e_value=2.1e-17 N=9 VV_10&P. rhoeas_chr7 minus
 55-  0:	VIT_10s0116g00420.t01	Prh07G24800.0	 3e-152
 55-  1:	VIT_10s0116g00520.t01	Prh07G24790.0	 1e-177
 55-  2:	VIT_10s0116g00590.t01	Prh07G24780.0	      0
 55-  3:	VIT_10s0116g00600.t01	Prh07G24770.0	  3e-28
 55-  4:	VIT_10s0116g00680.t01	Prh07G24700.0	      0
 55-  5:	VIT_10s0116g00720.t01	Prh07G24680.0	 2e-113
 55-  6:	VIT_10s0116g00760.t01	Prh07G24670.0	      0
 55-  7:	VIT_10s0116g00780.t01	Prh07G24650.0	      0
 55-  8:	VIT_10s0116g00820.t01	Prh07G24630.0	 2e-145
## Alignment 56: score=1076.0 e_value=2.2e-73 N=24 VV_11&P. rhoeas_chr1 plus
 56-  0:	VIT_11s0016g04090.t01	Prh01G06260.0	      0
 56-  1:	VIT_11s0016g04130.t01	Prh01G06360.0	  5e-93
 56-  2:	VIT_11s0016g04150.t01	Prh01G06460.0	      0
 56-  3:	VIT_11s0016g04170.t01	Prh01G06510.0	      0
 56-  4:	VIT_11s0016g04190.t01	Prh01G06580.0	      0
 56-  5:	VIT_11s0016g04210.t01	Prh01G06720.0	 2e-167
 56-  6:	VIT_11s0016g04220.t01	Prh01G06740.0	  7e-63
 56-  7:	VIT_11s0016g04230.t01	Prh01G06810.0	  5e-62
 56-  8:	VIT_11s0016g04240.t01	Prh01G06820.0	      0
 56-  9:	VIT_11s0016g04250.t01	Prh01G06830.0	      0
 56- 10:	VIT_11s0016g04260.t01	Prh01G06910.0	 7e-116
 56- 11:	VIT_11s0016g04290.t01	Prh01G06990.0	      0
 56- 12:	VIT_11s0016g04300.t01	Prh01G07060.0	 1e-131
 56- 13:	VIT_11s0016g04310.t01	Prh01G07080.0	  2e-15
 56- 14:	VIT_11s0016g04370.t01	Prh01G07160.0	 2e-139
 56- 15:	VIT_11s0016g04390.t01	Prh01G07170.0	  5e-43
 56- 16:	VIT_11s0016g04400.t01	Prh01G07270.0	      0
 56- 17:	VIT_11s0016g04440.t01	Prh01G07420.0	  1e-62
 56- 18:	VIT_11s0016g04450.t01	Prh01G07430.0	 7e-155
 56- 19:	VIT_11s0016g04480.t01	Prh01G07450.0	      0
 56- 20:	VIT_11s0016g04490.t01	Prh01G07510.0	  2e-71
 56- 21:	VIT_11s0016g04500.t01	Prh01G07520.0	      0
 56- 22:	VIT_11s0016g04520.t01	Prh01G07690.0	 2e-145
 56- 23:	VIT_11s0016g04530.t01	Prh01G07710.0	 4e-138
## Alignment 57: score=581.0 e_value=1.1e-35 N=14 VV_11&P. rhoeas_chr1 plus
 57-  0:	VIT_11s0016g00690.t01	Prh01G49670.0	  3e-27
 57-  1:	VIT_11s0016g00710.t01	Prh01G49850.0	  1e-40
 57-  2:	VIT_11s0016g00720.t01	Prh01G49860.0	      0
 57-  3:	VIT_11s0016g00740.t01	Prh01G49910.0	      0
 57-  4:	VIT_11s0016g00770.t01	Prh01G49960.0	      0
 57-  5:	VIT_11s0016g00800.t01	Prh01G50040.0	      0
 57-  6:	VIT_11s0016g00810.t01	Prh01G50050.0	      0
 57-  7:	VIT_11s0016g00820.t01	Prh01G50160.0	      0
 57-  8:	VIT_11s0016g00890.t01	Prh01G50180.0	  1e-32
 57-  9:	VIT_11s0016g00900.t01	Prh01G50210.0	      0
 57- 10:	VIT_11s0016g00920.t01	Prh01G50380.0	  4e-29
 57- 11:	VIT_11s0016g00940.t01	Prh01G50560.0	  5e-41
 57- 12:	VIT_11s0016g00960.t01	Prh01G50720.0	      0
 57- 13:	VIT_11s0016g00970.t01	Prh01G50940.0	  2e-43
## Alignment 58: score=378.0 e_value=1.2e-18 N=9 VV_11&P. rhoeas_chr1 plus
 58-  0:	VIT_11s0016g03690.t01	Prh01G04310.0	 3e-145
 58-  1:	VIT_11s0016g03850.t01	Prh01G04400.0	  2e-83
 58-  2:	VIT_11s0016g03880.t01	Prh01G04540.0	      0
 58-  3:	VIT_11s0016g03890.t01	Prh01G04550.0	      0
 58-  4:	VIT_11s0016g03900.t01	Prh01G04560.0	      0
 58-  5:	VIT_11s0016g03920.t01	Prh01G04810.0	      0
 58-  6:	VIT_11s0016g03930.t01	Prh01G04830.0	      0
 58-  7:	VIT_11s0016g03940.t01	Prh01G04930.0	  1e-48
 58-  8:	VIT_11s0016g03950.t01	Prh01G05040.0	 3e-115
## Alignment 59: score=299.0 e_value=9.1e-12 N=7 VV_11&P. rhoeas_chr1 plus
 59-  0:	VIT_11s0016g03950.t01	Prh01G05390.0	 9e-120
 59-  1:	VIT_11s0016g03960.t01	Prh01G05430.0	      0
 59-  2:	VIT_11s0016g03970.t01	Prh01G05460.0	  8e-86
 59-  3:	VIT_11s0016g04010.t01	Prh01G05710.0	  7e-99
 59-  4:	VIT_11s0016g04020.t01	Prh01G05760.0	 3e-102
 59-  5:	VIT_11s0016g04040.t01	Prh01G05880.0	  5e-71
 59-  6:	VIT_11s0016g04070.t01	Prh01G05960.0	 1e-169
## Alignment 60: score=257.0 e_value=2.3e-10 N=6 VV_11&P. rhoeas_chr1 plus
 60-  0:	VIT_11s0016g02290.t01	Prh01G36770.0	      0
 60-  1:	VIT_11s0016g02300.t01	Prh01G36780.0	      0
 60-  2:	VIT_11s0016g02310.t01	Prh01G36910.0	  8e-87
 60-  3:	VIT_11s0016g02330.t01	Prh01G37090.0	  5e-44
 60-  4:	VIT_11s0016g02370.t01	Prh01G37240.0	 6e-113
 60-  5:	VIT_11s0016g02380.t01	Prh01G37250.0	 2e-118
## Alignment 61: score=448.0 e_value=1.2e-21 N=10 VV_11&P. rhoeas_chr1 minus
 61-  0:	VIT_11s0016g02900.t01	Prh01G32800.0	 8e-146
 61-  1:	VIT_11s0016g02920.t01	Prh01G32790.0	      0
 61-  2:	VIT_11s0016g02940.t01	Prh01G32760.0	  2e-73
 61-  3:	VIT_11s0016g02970.t01	Prh01G32630.0	      0
 61-  4:	VIT_11s0016g02980.t01	Prh01G32600.0	  5e-30
 61-  5:	VIT_11s0016g03010.t01	Prh01G32510.0	      0
 61-  6:	VIT_11s0016g03070.t01	Prh01G32480.0	      0
 61-  7:	VIT_11s0016g03080.t01	Prh01G32390.0	      0
 61-  8:	VIT_11s0016g03110.t01	Prh01G32290.0	  1e-55
 61-  9:	VIT_11s0016g03120.t01	Prh01G32230.0	 2e-152
## Alignment 62: score=322.0 e_value=1e-18 N=8 VV_11&P. rhoeas_chr1 minus
 62-  0:	VIT_11s0016g02260.t01	Prh01G36110.0	  2e-09
 62-  1:	VIT_11s0016g02350.t01	Prh01G36030.0	 1e-161
 62-  2:	VIT_11s0016g02360.t01	Prh01G36020.0	  5e-55
 62-  3:	VIT_11s0016g02370.t01	Prh01G35880.0	 8e-116
 62-  4:	VIT_11s0016g02380.t01	Prh01G35870.0	 4e-166
 62-  5:	VIT_11s0016g02400.t01	Prh01G35620.0	      0
 62-  6:	VIT_11s0016g02450.t01	Prh01G35470.0	      0
 62-  7:	VIT_11s0016g02570.t01	Prh01G35270.0	  9e-69
## Alignment 63: score=318.0 e_value=1.6e-15 N=8 VV_11&P. rhoeas_chr1 minus
 63-  0:	VIT_11s0016g00500.t01	Prh01G53520.0	  2e-28
 63-  1:	VIT_11s0016g00690.t01	Prh01G53440.0	  3e-26
 63-  2:	VIT_11s0016g00770.t01	Prh01G53390.0	      0
 63-  3:	VIT_11s0016g00820.t01	Prh01G53230.0	      0
 63-  4:	VIT_11s0016g00890.t01	Prh01G53140.0	  2e-37
 63-  5:	VIT_11s0016g00900.t01	Prh01G53130.0	      0
 63-  6:	VIT_11s0016g00940.t01	Prh01G52910.0	  1e-26
 63-  7:	VIT_11s0016g00960.t01	Prh01G52760.0	      0
## Alignment 64: score=1096.0 e_value=6.3e-73 N=24 VV_11&P. rhoeas_chr3 plus
 64-  0:	VIT_11s0103g00570.t01	Prh03G12040.0	      0
 64-  1:	VIT_11s0103g00580.t01	Prh03G12060.0	  3e-90
 64-  2:	VIT_11s0103g00610.t01	Prh03G12130.0	  2e-30
 64-  3:	VIT_11s0103g00620.t01	Prh03G12160.0	      0
 64-  4:	VIT_11s0103g00630.t01	Prh03G12250.0	  4e-42
 64-  5:	VIT_11s0103g00660.t01	Prh03G12330.0	  2e-94
 64-  6:	VIT_11s0103g00760.t01	Prh03G12370.0	  4e-52
 64-  7:	VIT_11s0052g00020.t01	Prh03G12390.0	      0
 64-  8:	VIT_11s0052g00040.t01	Prh03G12440.0	  6e-70
 64-  9:	VIT_11s0052g00070.t01	Prh03G12470.0	      0
 64- 10:	VIT_11s0052g00080.t01	Prh03G12500.0	  1e-59
 64- 11:	VIT_11s0052g00100.t01	Prh03G12600.0	 8e-109
 64- 12:	VIT_11s0052g00120.t01	Prh03G12630.0	 5e-178
 64- 13:	VIT_11s0052g00140.t01	Prh03G12720.0	      0
 64- 14:	VIT_11s0052g00160.t01	Prh03G12810.0	      0
 64- 15:	VIT_11s0052g00170.t01	Prh03G12820.0	      0
 64- 16:	VIT_11s0052g00300.t01	Prh03G12900.0	  3e-26
 64- 17:	VIT_11s0052g00320.t01	Prh03G12910.0	      0
 64- 18:	VIT_11s0052g00330.t01	Prh03G12930.0	      0
 64- 19:	VIT_11s0052g00390.t01	Prh03G12950.0	 4e-152
 64- 20:	VIT_11s0052g00400.t01	Prh03G12970.0	  1e-71
 64- 21:	VIT_11s0052g00430.t01	Prh03G13080.0	      0
 64- 22:	VIT_11s0052g00440.t01	Prh03G13090.0	      0
 64- 23:	VIT_11s0052g00450.t01	Prh03G13220.0	  5e-46
## Alignment 65: score=672.0 e_value=8.1e-44 N=16 VV_11&P. rhoeas_chr3 plus
 65-  0:	VIT_11s0052g00290.t01	Prh03G13600.0	 4e-148
 65-  1:	VIT_11s0052g00470.t01	Prh03G13660.0	  1e-74
 65-  2:	VIT_11s0052g00490.t01	Prh03G13690.0	  4e-11
 65-  3:	VIT_11s0052g00510.t01	Prh03G13910.0	 4e-162
 65-  4:	VIT_11s0052g00520.t01	Prh03G13920.0	 1e-143
 65-  5:	VIT_11s0052g00540.t01	Prh03G14080.0	 2e-109
 65-  6:	VIT_11s0052g00650.t01	Prh03G14150.0	 1e-154
 65-  7:	VIT_11s0052g00670.t01	Prh03G14230.0	      0
 65-  8:	VIT_11s0052g00690.t01	Prh03G14330.0	  2e-17
 65-  9:	VIT_11s0052g00720.t01	Prh03G14490.0	  2e-30
 65- 10:	VIT_11s0052g00800.t01	Prh03G14580.0	      0
 65- 11:	VIT_11s0052g00820.t01	Prh03G14640.0	  4e-96
 65- 12:	VIT_11s0052g00830.t01	Prh03G14660.0	      0
 65- 13:	VIT_11s0052g00840.t01	Prh03G14670.0	 9e-150
 65- 14:	VIT_11s0052g00890.t01	Prh03G14710.0	      0
 65- 15:	VIT_11s0052g01060.t01	Prh03G14740.0	 1e-131
## Alignment 66: score=434.0 e_value=4.9e-18 N=9 VV_11&P. rhoeas_chr3 plus
 66-  0:	VIT_11s0037g00830.t01	Prh03G17740.0	  7e-10
 66-  1:	VIT_11s0037g00860.t01	Prh03G17750.0	 2e-143
 66-  2:	VIT_11s0037g00880.t01	Prh03G17810.0	      0
 66-  3:	VIT_11s0037g00930.t01	Prh03G17840.0	  3e-95
 66-  4:	VIT_11s0037g00940.t01	Prh03G17850.0	  4e-19
 66-  5:	VIT_11s0037g00960.t01	Prh03G17860.0	      0
 66-  6:	VIT_11s0037g00970.t01	Prh03G17870.0	 3e-148
 66-  7:	VIT_11s0037g00990.t01	Prh03G17890.0	 2e-126
 66-  8:	VIT_11s0037g01020.t01	Prh03G17940.0	  1e-35
## Alignment 67: score=271.0 e_value=5.5e-13 N=6 VV_11&P. rhoeas_chr3 plus
 67-  0:	VIT_11s0037g00490.t01	Prh03G17970.0	      0
 67-  1:	VIT_11s0037g00560.t01	Prh03G18030.0	      0
 67-  2:	VIT_11s0037g00600.t01	Prh03G18180.0	 1e-104
 67-  3:	VIT_11s0037g00610.t01	Prh03G18190.0	  2e-78
 67-  4:	VIT_11s0037g00620.t01	Prh03G18200.0	      0
 67-  5:	VIT_11s0037g00730.t01	Prh03G18280.0	      0
## Alignment 68: score=352.0 e_value=8.2e-17 N=9 VV_11&P. rhoeas_chr3 minus
 68-  0:	VIT_11s0052g00860.t01	Prh03G18810.0	 3e-137
 68-  1:	VIT_11s0052g01120.t01	Prh03G18770.0	  1e-26
 68-  2:	VIT_11s0052g01380.t01	Prh03G18730.0	      0
 68-  3:	VIT_11s0052g01400.t01	Prh03G18700.0	      0
 68-  4:	VIT_11s0052g01660.t01	Prh03G18670.0	 5e-169
 68-  5:	VIT_11s0052g01710.t01	Prh03G18620.0	      0
 68-  6:	VIT_11s0052g01720.t01	Prh03G18580.0	 5e-119
 68-  7:	VIT_11s0052g01810.t01	Prh03G18570.0	      0
 68-  8:	VIT_11s0052g01840.t01	Prh03G18460.0	      0
## Alignment 69: score=256.0 e_value=5.1e-09 N=6 VV_11&P. rhoeas_chr3 minus
 69-  0:	VIT_11s0065g00160.t01	Prh03G05110.0	  3e-41
 69-  1:	VIT_11s0065g00340.t01	Prh03G05010.0	      0
 69-  2:	VIT_11s0065g00390.t01	Prh03G04930.0	      0
 69-  3:	VIT_11s0065g00420.t01	Prh03G04890.0	      0
 69-  4:	VIT_11s0065g00450.t01	Prh03G04820.0	 2e-140
 69-  5:	VIT_11s0065g00640.t01	Prh03G04620.0	      0
## Alignment 70: score=262.0 e_value=1.8e-09 N=6 VV_11&P. rhoeas_chr6 plus
 70-  0:	VIT_11s0016g04830.t01	Prh06G22180.0	      0
 70-  1:	VIT_11s0016g04970.t01	Prh06G22210.0	  7e-31
 70-  2:	VIT_11s0016g05010.t01	Prh06G22310.0	  2e-80
 70-  3:	VIT_11s0016g05020.t01	Prh06G22320.0	  2e-10
 70-  4:	VIT_11s0016g05050.t01	Prh06G22330.0	      0
 70-  5:	VIT_11s0016g05210.t01	Prh06G22470.0	      0
## Alignment 71: score=1530.0 e_value=1.7e-112 N=33 VV_11&P. rhoeas_chr6 minus
 71-  0:	VIT_11s0016g04710.t01	Prh06G24000.0	      0
 71-  1:	VIT_11s0016g04730.t01	Prh06G23940.0	 1e-163
 71-  2:	VIT_11s0016g04740.t01	Prh06G23870.0	      0
 71-  3:	VIT_11s0016g04750.t01	Prh06G23850.0	      0
 71-  4:	VIT_11s0016g04760.t01	Prh06G23820.0	  7e-28
 71-  5:	VIT_11s0016g04780.t01	Prh06G23770.0	 5e-153
 71-  6:	VIT_11s0016g04810.t01	Prh06G23750.0	      0
 71-  7:	VIT_11s0016g04820.t01	Prh06G23740.0	  3e-74
 71-  8:	VIT_11s0016g04830.t01	Prh06G23660.0	      0
 71-  9:	VIT_11s0016g04840.t01	Prh06G23570.0	 4e-175
 71- 10:	VIT_11s0016g04850.t01	Prh06G23560.0	 3e-142
 71- 11:	VIT_11s0016g04870.t01	Prh06G23520.0	 2e-120
 71- 12:	VIT_11s0016g04910.t01	Prh06G23470.0	      0
 71- 13:	VIT_11s0016g04920.t01	Prh06G23460.0	  4e-43
 71- 14:	VIT_11s0016g04930.t01	Prh06G23450.0	  8e-26
 71- 15:	VIT_11s0016g04940.t01	Prh06G23430.0	  7e-71
 71- 16:	VIT_11s0016g04950.t01	Prh06G23420.0	      0
 71- 17:	VIT_11s0016g04960.t01	Prh06G23410.0	  1e-75
 71- 18:	VIT_11s0016g04970.t01	Prh06G23380.0	      0
 71- 19:	VIT_11s0016g05000.t01	Prh06G23330.0	  9e-63
 71- 20:	VIT_11s0016g05010.t01	Prh06G23260.0	  2e-78
 71- 21:	VIT_11s0016g05020.t01	Prh06G23230.0	      0
 71- 22:	VIT_11s0016g05040.t01	Prh06G23220.0	  2e-87
 71- 23:	VIT_11s0016g05050.t01	Prh06G23210.0	      0
 71- 24:	VIT_11s0016g05060.t01	Prh06G23060.0	  7e-93
 71- 25:	VIT_11s0016g05080.t01	Prh06G23030.0	 7e-117
 71- 26:	VIT_11s0016g05090.t01	Prh06G23010.0	      0
 71- 27:	VIT_11s0016g05100.t01	Prh06G23000.0	  5e-69
 71- 28:	VIT_11s0016g05110.t01	Prh06G22940.0	      0
 71- 29:	VIT_11s0016g05120.t01	Prh06G22700.0	 7e-155
 71- 30:	VIT_11s0016g05130.t01	Prh06G22560.0	  5e-95
 71- 31:	VIT_11s0016g05170.t01	Prh06G22540.0	      0
 71- 32:	VIT_11s0016g05190.t01	Prh06G22510.0	      0
## Alignment 72: score=549.0 e_value=2.8e-34 N=13 VV_11&P. rhoeas_chr6 minus
 72-  0:	VIT_11s0037g00080.t01	Prh06G21730.0	  1e-77
 72-  1:	VIT_11s0037g00100.t01	Prh06G21680.0	 7e-152
 72-  2:	VIT_11s0037g00110.t01	Prh06G21640.0	 5e-114
 72-  3:	VIT_11s0037g00420.t01	Prh06G21590.0	  9e-25
 72-  4:	VIT_11s0037g00630.t01	Prh06G21470.0	      0
 72-  5:	VIT_11s0037g00820.t01	Prh06G21460.0	 1e-141
 72-  6:	VIT_11s0037g00840.t01	Prh06G21450.0	      0
 72-  7:	VIT_11s0037g00870.t01	Prh06G21440.0	 7e-156
 72-  8:	VIT_11s0037g01040.t01	Prh06G21320.0	  4e-58
 72-  9:	VIT_11s0037g01060.t01	Prh06G21230.0	  2e-32
 72- 10:	VIT_11s0037g01130.t01	Prh06G21190.0	 2e-148
 72- 11:	VIT_11s0037g01150.t01	Prh06G21180.0	  2e-96
 72- 12:	VIT_11s0037g01210.t01	Prh06G21150.0	      0
## Alignment 73: score=444.0 e_value=1.1e-20 N=10 VV_11&P. rhoeas_chr6 minus
 73-  0:	VIT_11s0016g04550.t01	Prh06G25040.0	      0
 73-  1:	VIT_11s0016g04560.t01	Prh06G25010.0	      0
 73-  2:	VIT_11s0016g04570.t01	Prh06G24820.0	      0
 73-  3:	VIT_11s0016g04590.t01	Prh06G24740.0	      0
 73-  4:	VIT_11s0016g04600.t01	Prh06G24720.0	 9e-164
 73-  5:	VIT_11s0016g04610.t01	Prh06G24700.0	  5e-87
 73-  6:	VIT_11s0016g04620.t01	Prh06G24690.0	      0
 73-  7:	VIT_11s0016g04630.t01	Prh06G24580.0	      0
 73-  8:	VIT_11s0016g04660.t01	Prh06G24500.0	      0
 73-  9:	VIT_11s0016g04690.t01	Prh06G24390.0	      0
## Alignment 74: score=291.0 e_value=7.8e-11 N=6 VV_11&P. rhoeas_chr6 minus
 74-  0:	VIT_11s0016g05470.t01	Prh06G22050.0	  1e-13
 74-  1:	VIT_11s0016g05510.t01	Prh06G22020.0	  2e-96
 74-  2:	VIT_11s0016g05520.t01	Prh06G21990.0	  4e-28
 74-  3:	VIT_11s0016g05530.t01	Prh06G21970.0	  9e-15
 74-  4:	VIT_11s0016g05560.t01	Prh06G21960.0	 3e-169
 74-  5:	VIT_11s0016g05580.t01	Prh06G21940.0	  2e-51
## Alignment 75: score=649.0 e_value=1.1e-37 N=15 VV_11&P. rhoeas_chr7 plus
 75-  0:	VIT_11s0016g02320.t01	Prh07G33110.0	  9e-46
 75-  1:	VIT_11s0016g02330.t01	Prh07G33120.0	  2e-65
 75-  2:	VIT_11s0016g02360.t01	Prh07G33160.0	  4e-51
 75-  3:	VIT_11s0016g02400.t01	Prh07G33250.0	      0
 75-  4:	VIT_11s0016g02410.t01	Prh07G33260.0	  2e-74
 75-  5:	VIT_11s0016g02440.t01	Prh07G33330.0	 5e-150
 75-  6:	VIT_11s0016g02460.t01	Prh07G33440.0	      0
 75-  7:	VIT_11s0016g02470.t01	Prh07G33490.0	      0
 75-  8:	VIT_11s0016g02490.t01	Prh07G33670.0	      0
 75-  9:	VIT_11s0016g02500.t01	Prh07G33690.0	      0
 75- 10:	VIT_11s0016g02520.t01	Prh07G33830.0	 3e-138
 75- 11:	VIT_11s0016g02540.t01	Prh07G33980.0	 5e-131
 75- 12:	VIT_11s0016g02560.t01	Prh07G34180.0	      0
 75- 13:	VIT_11s0016g02580.t01	Prh07G34240.0	 2e-120
 75- 14:	VIT_11s0016g02600.t01	Prh07G34260.0	 9e-115
## Alignment 76: score=336.0 e_value=1.2e-15 N=8 VV_11&P. rhoeas_chr7 plus
 76-  0:	VIT_11s0016g02070.t01	Prh07G36650.0	 1e-104
 76-  1:	VIT_11s0016g02080.t01	Prh07G36710.0	 2e-106
 76-  2:	VIT_11s0016g02100.t01	Prh07G36770.0	      0
 76-  3:	VIT_11s0016g02110.t01	Prh07G36780.0	 4e-174
 76-  4:	VIT_11s0016g02130.t01	Prh07G37030.0	      0
 76-  5:	VIT_11s0016g02150.t01	Prh07G37040.0	      0
 76-  6:	VIT_11s0016g02170.t01	Prh07G37220.0	      0
 76-  7:	VIT_11s0016g02210.t01	Prh07G37350.0	  9e-27
## Alignment 77: score=2480.0 e_value=6.3e-221 N=56 VV_11&P. rhoeas_chr7 minus
 77-  0:	VIT_11s0016g02760.t01	Prh07G32600.0	  1e-16
 77-  1:	VIT_11s0016g02790.t01	Prh07G32490.0	 1e-138
 77-  2:	VIT_11s0016g02800.t01	Prh07G32470.0	 3e-164
 77-  3:	VIT_11s0016g02810.t01	Prh07G32450.0	  7e-64
 77-  4:	VIT_11s0016g02830.t01	Prh07G32240.0	      0
 77-  5:	VIT_11s0016g02840.t01	Prh07G32210.0	  4e-90
 77-  6:	VIT_11s0016g02850.t01	Prh07G32180.0	      0
 77-  7:	VIT_11s0016g02890.t01	Prh07G32000.0	 1e-141
 77-  8:	VIT_11s0016g02900.t01	Prh07G31990.0	 2e-164
 77-  9:	VIT_11s0016g02910.t01	Prh07G31980.0	  1e-88
 77- 10:	VIT_11s0016g02940.t01	Prh07G31800.0	  6e-45
 77- 11:	VIT_11s0016g02980.t01	Prh07G31720.0	  5e-27
 77- 12:	VIT_11s0016g03070.t01	Prh07G31520.0	      0
 77- 13:	VIT_11s0016g03100.t01	Prh07G31260.0	  2e-56
 77- 14:	VIT_11s0016g03110.t01	Prh07G31250.0	 2e-102
 77- 15:	VIT_11s0016g03130.t01	Prh07G31230.0	      0
 77- 16:	VIT_11s0016g03140.t01	Prh07G31190.0	 5e-170
 77- 17:	VIT_11s0016g03160.t01	Prh07G31020.0	      0
 77- 18:	VIT_11s0016g03170.t01	Prh07G30990.0	  2e-50
 77- 19:	VIT_11s0016g03180.t01	Prh07G30980.0	 3e-110
 77- 20:	VIT_11s0016g03200.t01	Prh07G30920.0	      0
 77- 21:	VIT_11s0016g03210.t01	Prh07G30890.0	      0
 77- 22:	VIT_11s0016g03230.t01	Prh07G30740.0	  3e-37
 77- 23:	VIT_11s0016g03240.t01	Prh07G30700.0	  2e-65
 77- 24:	VIT_11s0016g03250.t01	Prh07G30660.0	  5e-46
 77- 25:	VIT_11s0016g03260.t01	Prh07G30620.0	      0
 77- 26:	VIT_11s0016g03280.t01	Prh07G30430.0	 5e-177
 77- 27:	VIT_11s0016g03330.t01	Prh07G30310.0	      0
 77- 28:	VIT_11s0016g03370.t01	Prh07G30190.0	      0
 77- 29:	VIT_11s0016g03390.t01	Prh07G30180.0	      0
 77- 30:	VIT_11s0016g03400.t01	Prh07G30170.0	      0
 77- 31:	VIT_11s0016g03410.t01	Prh07G30140.0	 7e-113
 77- 32:	VIT_11s0016g03420.t01	Prh07G30120.0	 1e-108
 77- 33:	VIT_11s0016g03430.t01	Prh07G30090.0	      0
 77- 34:	VIT_11s0016g03440.t01	Prh07G30070.0	      0
 77- 35:	VIT_11s0016g03460.t01	Prh07G30030.0	      0
 77- 36:	VIT_11s0016g03470.t01	Prh07G30020.0	  1e-44
 77- 37:	VIT_11s0016g03480.t01	Prh07G30010.0	 1e-141
 77- 38:	VIT_11s0016g03490.t01	Prh07G30000.0	      0
 77- 39:	VIT_11s0016g03510.t01	Prh07G29970.0	      0
 77- 40:	VIT_11s0016g03540.t01	Prh07G29850.0	  1e-73
 77- 41:	VIT_11s0016g03550.t01	Prh07G29600.0	      0
 77- 42:	VIT_11s0016g03580.t01	Prh07G29570.0	  4e-96
 77- 43:	VIT_11s0016g03600.t01	Prh07G29530.0	      0
 77- 44:	VIT_11s0016g03660.t01	Prh07G29470.0	      0
 77- 45:	VIT_11s0016g03680.t01	Prh07G29460.0	      0
 77- 46:	VIT_11s0016g03700.t01	Prh07G29440.0	      0
 77- 47:	VIT_11s0016g03720.t01	Prh07G29410.0	      0
 77- 48:	VIT_11s0016g03740.t01	Prh07G29380.0	      0
 77- 49:	VIT_11s0016g03770.t01	Prh07G29320.0	  5e-49
 77- 50:	VIT_11s0016g03780.t01	Prh07G29240.0	 1e-153
 77- 51:	VIT_11s0016g03830.t01	Prh07G29150.0	      0
 77- 52:	VIT_11s0016g03850.t01	Prh07G29080.0	  7e-98
 77- 53:	VIT_11s0016g03860.t01	Prh07G29070.0	      0
 77- 54:	VIT_11s0016g03930.t01	Prh07G28920.0	      0
 77- 55:	VIT_11s0016g03980.t01	Prh07G28910.0	  9e-19
## Alignment 78: score=578.0 e_value=2.8e-34 N=14 VV_11&P. rhoeas_chr7 minus
 78-  0:	VIT_11s0016g04710.t01	Prh07G28560.0	      0
 78-  1:	VIT_11s0016g04900.t01	Prh07G28330.0	  3e-26
 78-  2:	VIT_11s0016g04930.t01	Prh07G28270.0	  8e-25
 78-  3:	VIT_11s0016g05100.t01	Prh07G28220.0	  2e-73
 78-  4:	VIT_11s0016g05190.t01	Prh07G28100.0	  8e-72
 78-  5:	VIT_11s0016g05380.t01	Prh07G28050.0	  3e-27
 78-  6:	VIT_11s0016g05390.t01	Prh07G28040.0	  9e-39
 78-  7:	VIT_11s0016g05400.t01	Prh07G28030.0	  1e-30
 78-  8:	VIT_11s0016g05440.t01	Prh07G28010.0	      0
 78-  9:	VIT_11s0016g05560.t01	Prh07G27990.0	      0
 78- 10:	VIT_11s0016g05600.t01	Prh07G27920.0	      0
 78- 11:	VIT_11s0016g05620.t01	Prh07G27870.0	      0
 78- 12:	VIT_11s0016g05730.t01	Prh07G27700.0	 6e-106
 78- 13:	VIT_11s0016g05840.t01	Prh07G27660.0	  1e-45
## Alignment 79: score=257.0 e_value=2.2e-09 N=6 VV_11&P. rhoeas_chr7 minus
 79-  0:	VIT_11s0016g02070.t01	Prh07G37700.0	 5e-105
 79-  1:	VIT_11s0016g02170.t01	Prh07G37540.0	  6e-82
 79-  2:	VIT_11s0016g02180.t01	Prh07G37490.0	      0
 79-  3:	VIT_11s0016g02190.t01	Prh07G37440.0	 2e-137
 79-  4:	VIT_11s0016g02200.t01	Prh07G37370.0	      0
 79-  5:	VIT_11s0016g02270.t01	Prh07G37220.0	  1e-31
## Alignment 80: score=310.0 e_value=8e-13 N=7 VV_11&P. rhoeas_ups_10 minus
 80-  0:	VIT_11s0016g01530.t01	PrhUNG42160.0	  3e-20
 80-  1:	VIT_11s0016g01540.t01	PrhUNG42150.0	  8e-15
 80-  2:	VIT_11s0016g01670.t01	PrhUNG42070.0	  3e-69
 80-  3:	VIT_11s0016g01700.t01	PrhUNG42010.0	      0
 80-  4:	VIT_11s0016g01710.t01	PrhUNG41840.0	      0
 80-  5:	VIT_11s0016g01720.t01	PrhUNG41830.0	      0
 80-  6:	VIT_11s0016g01730.t01	PrhUNG41750.0	 3e-147
## Alignment 81: score=264.0 e_value=1.4e-08 N=6 VV_11&P. rhoeas_ups_11 minus
 81-  0:	VIT_11s0016g00280.t01	PrhUNG44210.0	      0
 81-  1:	VIT_11s0016g00290.t01	PrhUNG44130.0	      0
 81-  2:	VIT_11s0016g00300.t01	PrhUNG44120.0	      0
 81-  3:	VIT_11s0016g00310.t01	PrhUNG43980.0	      0
 81-  4:	VIT_11s0016g00330.t01	PrhUNG43890.0	 4e-117
 81-  5:	VIT_11s0016g00350.t01	PrhUNG43800.0	      0
## Alignment 82: score=626.0 e_value=8.8e-38 N=14 VV_11&P. rhoeas_ups_15 plus
 82-  0:	VIT_11s0016g02780.t01	PrhUNG50480.0	  4e-69
 82-  1:	VIT_11s0016g02830.t01	PrhUNG50640.0	      0
 82-  2:	VIT_11s0016g02840.t01	PrhUNG50680.0	  4e-90
 82-  3:	VIT_11s0016g02850.t01	PrhUNG50710.0	      0
 82-  4:	VIT_11s0016g02870.t01	PrhUNG50730.0	      0
 82-  5:	VIT_11s0016g02910.t01	PrhUNG50750.0	  2e-73
 82-  6:	VIT_11s0016g03020.t01	PrhUNG50910.0	      0
 82-  7:	VIT_11s0016g03030.t01	PrhUNG50920.0	 6e-169
 82-  8:	VIT_11s0016g03040.t01	PrhUNG51000.0	      0
 82-  9:	VIT_11s0016g03050.t01	PrhUNG51010.0	      0
 82- 10:	VIT_11s0016g03070.t01	PrhUNG51080.0	      0
 82- 11:	VIT_11s0016g03080.t01	PrhUNG51090.0	      0
 82- 12:	VIT_11s0016g03160.t01	PrhUNG51260.0	      0
 82- 13:	VIT_11s0016g03200.t01	PrhUNG51330.0	      0
## Alignment 83: score=736.0 e_value=3.2e-45 N=17 VV_11&P. rhoeas_ups_2 plus
 83-  0:	VIT_11s0016g00510.t01	PrhUNG08390.0	 7e-132
 83-  1:	VIT_11s0016g00520.t01	PrhUNG08480.0	  2e-71
 83-  2:	VIT_11s0016g00530.t01	PrhUNG08640.0	  2e-11
 83-  3:	VIT_11s0016g00540.t01	PrhUNG08670.0	      0
 83-  4:	VIT_11s0016g00550.t01	PrhUNG08680.0	  9e-11
 83-  5:	VIT_11s0016g00570.t01	PrhUNG08730.0	      0
 83-  6:	VIT_11s0016g00590.t01	PrhUNG08840.0	  4e-66
 83-  7:	VIT_11s0016g00600.t01	PrhUNG08910.0	      0
 83-  8:	VIT_11s0016g00640.t01	PrhUNG09140.0	      0
 83-  9:	VIT_11s0016g00660.t01	PrhUNG09310.0	  2e-49
 83- 10:	VIT_11s0016g00680.t01	PrhUNG09360.0	      0
 83- 11:	VIT_11s0016g00690.t01	PrhUNG09510.0	  9e-66
 83- 12:	VIT_11s0016g00700.t01	PrhUNG09520.0	      0
 83- 13:	VIT_11s0016g00710.t01	PrhUNG09560.0	  1e-26
 83- 14:	VIT_11s0016g00720.t01	PrhUNG09590.0	      0
 83- 15:	VIT_11s0016g00730.t01	PrhUNG09610.0	 6e-141
 83- 16:	VIT_11s0016g00760.t01	PrhUNG09690.0	 4e-122
## Alignment 84: score=450.0 e_value=1.8e-19 N=10 VV_11&P. rhoeas_ups_2 plus
 84-  0:	VIT_11s0016g00850.t01	PrhUNG10310.0	      0
 84-  1:	VIT_11s0016g00890.t01	PrhUNG10480.0	  4e-29
 84-  2:	VIT_11s0016g00930.t01	PrhUNG10510.0	  3e-84
 84-  3:	VIT_11s0016g00960.t01	PrhUNG10560.0	      0
 84-  4:	VIT_11s0016g00970.t01	PrhUNG10590.0	  6e-67
 84-  5:	VIT_11s0016g00980.t01	PrhUNG10650.0	      0
 84-  6:	VIT_11s0016g01010.t01	PrhUNG10720.0	  3e-53
 84-  7:	VIT_11s0016g01070.t01	PrhUNG10750.0	      0
 84-  8:	VIT_11s0016g01110.t01	PrhUNG10820.0	      0
 84-  9:	VIT_11s0016g01120.t01	PrhUNG10860.0	      0
## Alignment 85: score=302.0 e_value=3.2e-12 N=7 VV_11&P. rhoeas_ups_2 plus
 85-  0:	VIT_11s0016g01130.t01	PrhUNG11130.0	  2e-42
 85-  1:	VIT_11s0016g01150.t01	PrhUNG11340.0	 6e-110
 85-  2:	VIT_11s0016g01160.t01	PrhUNG11390.0	  2e-77
 85-  3:	VIT_11s0016g01180.t01	PrhUNG11570.0	 1e-169
 85-  4:	VIT_11s0016g01200.t01	PrhUNG11610.0	  4e-84
 85-  5:	VIT_11s0016g01240.t01	PrhUNG11640.0	      0
 85-  6:	VIT_11s0016g01260.t01	PrhUNG11650.0	      0
## Alignment 86: score=334.0 e_value=3e-13 N=8 VV_11&P. rhoeas_ups_2 minus
 86-  0:	VIT_11s0016g00370.t01	PrhUNG12790.0	      0
 86-  1:	VIT_11s0016g00380.t01	PrhUNG12750.0	 2e-115
 86-  2:	VIT_11s0016g00390.t01	PrhUNG12550.0	 2e-105
 86-  3:	VIT_11s0016g00440.t01	PrhUNG12410.0	      0
 86-  4:	VIT_11s0016g00450.t01	PrhUNG12370.0	 6e-139
 86-  5:	VIT_11s0016g00460.t01	PrhUNG12230.0	      0
 86-  6:	VIT_11s0016g00470.t01	PrhUNG12140.0	      0
 86-  7:	VIT_11s0016g00500.t01	PrhUNG12060.0	  2e-48
## Alignment 87: score=2190.0 e_value=1e-184 N=48 VV_11&P. rhoeas_ups_4 plus
 87-  0:	VIT_11s0016g05210.t01	PrhUNG19020.0	      0
 87-  1:	VIT_11s0016g05230.t01	PrhUNG19090.0	 1e-166
 87-  2:	VIT_11s0016g05240.t01	PrhUNG19160.0	      0
 87-  3:	VIT_11s0016g05260.t01	PrhUNG19210.0	  9e-82
 87-  4:	VIT_11s0016g05270.t01	PrhUNG19220.0	  3e-49
 87-  5:	VIT_11s0016g05300.t01	PrhUNG19290.0	 5e-114
 87-  6:	VIT_11s0016g05320.t01	PrhUNG19320.0	 1e-153
 87-  7:	VIT_11s0016g05330.t01	PrhUNG19550.0	 3e-130
 87-  8:	VIT_11s0016g05340.t01	PrhUNG19630.0	  3e-70
 87-  9:	VIT_11s0016g05360.t01	PrhUNG19640.0	      0
 87- 10:	VIT_11s0016g05400.t01	PrhUNG19680.0	  5e-49
 87- 11:	VIT_11s0016g05410.t01	PrhUNG19690.0	      0
 87- 12:	VIT_11s0016g05420.t01	PrhUNG19720.0	      0
 87- 13:	VIT_11s0016g05430.t01	PrhUNG19740.0	  6e-63
 87- 14:	VIT_11s0016g05460.t01	PrhUNG19760.0	  6e-81
 87- 15:	VIT_11s0016g05470.t01	PrhUNG19780.0	  2e-22
 87- 16:	VIT_11s0016g05520.t01	PrhUNG19880.0	  4e-27
 87- 17:	VIT_11s0016g05640.t01	PrhUNG20010.0	  5e-42
 87- 18:	VIT_11s0016g05650.t01	PrhUNG20020.0	  3e-17
 87- 19:	VIT_11s0016g05710.t01	PrhUNG20060.0	 7e-176
 87- 20:	VIT_11s0016g05720.t01	PrhUNG20090.0	      0
 87- 21:	VIT_11s0016g05750.t01	PrhUNG20280.0	      0
 87- 22:	VIT_11s0016g05770.t01	PrhUNG20290.0	      0
 87- 23:	VIT_11s0016g05820.t01	PrhUNG20300.0	      0
 87- 24:	VIT_11s0016g05840.t01	PrhUNG20340.0	  2e-80
 87- 25:	VIT_11s0016g05850.t01	PrhUNG20360.0	  2e-31
 87- 26:	VIT_11s0016g05880.t01	PrhUNG20380.0	      0
 87- 27:	VIT_11s0016g05890.t01	PrhUNG20400.0	  1e-83
 87- 28:	VIT_11s0016g05900.t01	PrhUNG20410.0	      0
 87- 29:	VIT_11s0016g05910.t01	PrhUNG20420.0	      0
 87- 30:	VIT_11s0118g00180.t01	PrhUNG20450.0	 3e-148
 87- 31:	VIT_11s0118g00190.t01	PrhUNG20460.0	  3e-06
 87- 32:	VIT_11s0118g00220.t01	PrhUNG20510.0	      0
 87- 33:	VIT_11s0118g00230.t01	PrhUNG20520.0	      0
 87- 34:	VIT_11s0118g00240.t01	PrhUNG20530.0	      0
 87- 35:	VIT_11s0118g00260.t01	PrhUNG20650.0	      0
 87- 36:	VIT_11s0118g00270.t01	PrhUNG20660.0	  7e-14
 87- 37:	VIT_11s0118g00310.t01	PrhUNG20720.0	      0
 87- 38:	VIT_11s0118g00320.t01	PrhUNG20730.0	  9e-96
 87- 39:	VIT_11s0118g00330.t01	PrhUNG20780.0	  9e-29
 87- 40:	VIT_11s0118g00410.t01	PrhUNG20890.0	      0
 87- 41:	VIT_11s0118g00480.t01	PrhUNG20970.0	      0
 87- 42:	VIT_11s0118g00490.t01	PrhUNG20990.0	      0
 87- 43:	VIT_11s0118g00570.t01	PrhUNG21010.0	  3e-64
 87- 44:	VIT_11s0118g00650.t01	PrhUNG21110.0	  3e-15
 87- 45:	VIT_11s0118g00680.t01	PrhUNG21130.0	  1e-97
 87- 46:	VIT_11s0118g00780.t01	PrhUNG21170.0	  1e-19
 87- 47:	VIT_11s0118g00800.t01	PrhUNG21220.0	 9e-148
## Alignment 88: score=283.0 e_value=6.3e-10 N=6 VV_11&P. rhoeas_ups_4 minus
 88-  0:	VIT_11s0016g05480.t01	PrhUNG19970.0	      0
 88-  1:	VIT_11s0016g05500.t01	PrhUNG19950.0	      0
 88-  2:	VIT_11s0016g05510.t01	PrhUNG19890.0	  4e-96
 88-  3:	VIT_11s0016g05520.t01	PrhUNG19810.0	  3e-27
 88-  4:	VIT_11s0016g05560.t01	PrhUNG19800.0	 5e-170
 88-  5:	VIT_11s0016g05580.t01	PrhUNG19790.0	  3e-51
## Alignment 89: score=269.0 e_value=9.9e-10 N=6 VV_12&P. rhoeas_chr3 plus
 89-  0:	VIT_12s0035g01020.t01	Prh03G30020.0	      0
 89-  1:	VIT_12s0035g01030.t01	Prh03G30050.0	  5e-56
 89-  2:	VIT_12s0035g01050.t01	Prh03G30090.0	  2e-58
 89-  3:	VIT_12s0035g01080.t01	Prh03G30110.0	      0
 89-  4:	VIT_12s0035g01180.t01	Prh03G30140.0	      0
 89-  5:	VIT_12s0035g01340.t01	Prh03G30200.0	 2e-122
## Alignment 90: score=907.0 e_value=3.5e-64 N=21 VV_12&P. rhoeas_chr3 minus
 90-  0:	VIT_12s0028g01360.t01	Prh03G25990.0	 1e-141
 90-  1:	VIT_12s0028g01370.t01	Prh03G25890.0	 1e-137
 90-  2:	VIT_12s0028g01600.t01	Prh03G25690.0	 2e-148
 90-  3:	VIT_12s0028g01720.t01	Prh03G25540.0	  5e-59
 90-  4:	VIT_12s0028g01740.t01	Prh03G25530.0	 2e-163
 90-  5:	VIT_12s0028g01750.t01	Prh03G25520.0	  2e-33
 90-  6:	VIT_12s0028g01800.t01	Prh03G25420.0	 2e-108
 90-  7:	VIT_12s0028g01820.t01	Prh03G25390.0	      0
 90-  8:	VIT_12s0028g01970.t01	Prh03G25350.0	      0
 90-  9:	VIT_12s0028g01980.t01	Prh03G25340.0	 5e-103
 90- 10:	VIT_12s0028g02000.t01	Prh03G25180.0	 1e-169
 90- 11:	VIT_12s0028g02130.t01	Prh03G25100.0	      0
 90- 12:	VIT_12s0028g02180.t01	Prh03G25050.0	      0
 90- 13:	VIT_12s0028g02220.t01	Prh03G24950.0	  3e-88
 90- 14:	VIT_12s0028g02240.t01	Prh03G24940.0	      0
 90- 15:	VIT_12s0028g02340.t01	Prh03G24890.0	      0
 90- 16:	VIT_12s0028g02440.t01	Prh03G24830.0	      0
 90- 17:	VIT_12s0028g02470.t01	Prh03G24800.0	 6e-139
 90- 18:	VIT_12s0028g02530.t01	Prh03G24640.0	  6e-33
 90- 19:	VIT_12s0028g02550.t01	Prh03G24630.0	  7e-99
 90- 20:	VIT_12s0028g02570.t01	Prh03G24610.0	  2e-83
## Alignment 91: score=779.0 e_value=9.4e-46 N=17 VV_12&P. rhoeas_chr4 plus
 91-  0:	VIT_12s0035g01420.t01	Prh04G14160.0	  2e-83
 91-  1:	VIT_12s0035g01720.t01	Prh04G14170.0	      0
 91-  2:	VIT_12s0035g01740.t01	Prh04G14190.0	      0
 91-  3:	VIT_12s0035g01750.t01	Prh04G14230.0	      0
 91-  4:	VIT_12s0035g01770.t01	Prh04G14240.0	      0
 91-  5:	VIT_12s0035g01780.t01	Prh04G14250.0	 3e-118
 91-  6:	VIT_12s0035g01800.t01	Prh04G14340.0	      0
 91-  7:	VIT_12s0035g01820.t01	Prh04G14390.0	      0
 91-  8:	VIT_12s0035g01840.t01	Prh04G14410.0	      0
 91-  9:	VIT_12s0035g01850.t01	Prh04G14450.0	 3e-133
 91- 10:	VIT_12s0035g01860.t01	Prh04G14520.0	      0
 91- 11:	VIT_12s0035g01870.t01	Prh04G14530.0	      0
 91- 12:	VIT_12s0035g01880.t01	Prh04G14570.0	 3e-135
 91- 13:	VIT_12s0035g01920.t01	Prh04G14590.0	      0
 91- 14:	VIT_12s0035g01940.t01	Prh04G14600.0	  3e-33
 91- 15:	VIT_12s0035g01960.t01	Prh04G14670.0	      0
 91- 16:	VIT_12s0035g02030.t01	Prh04G14690.0	 1e-149
## Alignment 92: score=560.0 e_value=6.7e-35 N=12 VV_12&P. rhoeas_chr4 plus
 92-  0:	VIT_12s0035g00930.t01	Prh04G24780.0	  6e-39
 92-  1:	VIT_12s0035g00960.t01	Prh04G24790.0	 7e-163
 92-  2:	VIT_12s0035g01030.t01	Prh04G24870.0	  1e-29
 92-  3:	VIT_12s0035g01040.t01	Prh04G24880.0	      0
 92-  4:	VIT_12s0035g01050.t01	Prh04G24960.0	  2e-53
 92-  5:	VIT_12s0035g01060.t01	Prh04G24970.0	      0
 92-  6:	VIT_12s0035g01120.t01	Prh04G24990.0	 4e-110
 92-  7:	VIT_12s0035g01140.t01	Prh04G25010.0	 2e-129
 92-  8:	VIT_12s0035g01150.t01	Prh04G25020.0	 2e-132
 92-  9:	VIT_12s0035g01170.t01	Prh04G25060.0	 2e-146
 92- 10:	VIT_12s0035g01180.t01	Prh04G25110.0	      0
 92- 11:	VIT_12s0035g01200.t01	Prh04G25230.0	  7e-07
## Alignment 93: score=287.0 e_value=8.1e-12 N=6 VV_12&P. rhoeas_chr4 plus
 93-  0:	VIT_12s0035g00240.t01	Prh04G24490.0	  9e-81
 93-  1:	VIT_12s0035g00270.t01	Prh04G24500.0	  4e-84
 93-  2:	VIT_12s0035g00280.t01	Prh04G24510.0	      0
 93-  3:	VIT_12s0035g00310.t01	Prh04G24570.0	      0
 93-  4:	VIT_12s0035g00320.t01	Prh04G24590.0	      0
 93-  5:	VIT_12s0035g00390.t01	Prh04G24600.0	  1e-14
## Alignment 94: score=1831.0 e_value=5e-154 N=40 VV_12&P. rhoeas_chr5 plus
 94-  0:	VIT_12s0059g02150.t01	Prh05G27220.0	      0
 94-  1:	VIT_12s0059g02260.t01	Prh05G27420.0	      0
 94-  2:	VIT_12s0059g02280.t01	Prh05G27440.0	 2e-107
 94-  3:	VIT_12s0059g02290.t01	Prh05G27490.0	  9e-53
 94-  4:	VIT_12s0059g02300.t01	Prh05G27510.0	 6e-138
 94-  5:	VIT_12s0059g02310.t01	Prh05G27540.0	      0
 94-  6:	VIT_12s0059g02320.t01	Prh05G27560.0	  9e-22
 94-  7:	VIT_12s0059g02340.t01	Prh05G27610.0	 3e-141
 94-  8:	VIT_12s0059g02350.t01	Prh05G27620.0	      0
 94-  9:	VIT_12s0059g02360.t01	Prh05G27640.0	  1e-30
 94- 10:	VIT_12s0059g02380.t01	Prh05G27660.0	 6e-145
 94- 11:	VIT_12s0059g02400.t01	Prh05G27670.0	  3e-89
 94- 12:	VIT_12s0059g02410.t01	Prh05G27740.0	 5e-159
 94- 13:	VIT_12s0059g02420.t01	Prh05G27760.0	 4e-163
 94- 14:	VIT_12s0059g02440.t01	Prh05G27820.0	 5e-145
 94- 15:	VIT_12s0059g02450.t01	Prh05G27840.0	 8e-100
 94- 16:	VIT_12s0059g02480.t01	Prh05G27900.0	  5e-62
 94- 17:	VIT_12s0059g02570.t01	Prh05G27950.0	 2e-121
 94- 18:	VIT_12s0059g02640.t01	Prh05G27990.0	  1e-36
 94- 19:	VIT_12s0059g02650.t01	Prh05G28000.0	 4e-108
 94- 20:	VIT_12s0059g02670.t01	Prh05G28010.0	      0
 94- 21:	VIT_12s0059g02680.t01	Prh05G28020.0	      0
 94- 22:	VIT_12s0059g02730.t01	Prh05G28040.0	  5e-69
 94- 23:	VIT_12s0059g02740.t01	Prh05G28110.0	      0
 94- 24:	VIT_12s0059g02750.t01	Prh05G28120.0	 2e-120
 94- 25:	VIT_12s0134g00020.t01	Prh05G28150.0	      0
 94- 26:	VIT_12s0134g00060.t01	Prh05G28160.0	      0
 94- 27:	VIT_12s0134g00160.t01	Prh05G28170.0	 2e-159
 94- 28:	VIT_12s0134g00230.t01	Prh05G28280.0	      0
 94- 29:	VIT_12s0134g00270.t01	Prh05G28330.0	 4e-137
 94- 30:	VIT_12s0134g00420.t01	Prh05G28410.0	 2e-168
 94- 31:	VIT_12s0134g00430.t01	Prh05G28420.0	 1e-117
 94- 32:	VIT_12s0134g00460.t01	Prh05G28440.0	 7e-141
 94- 33:	VIT_12s0134g00470.t01	Prh05G28460.0	  9e-06
 94- 34:	VIT_12s0134g00510.t01	Prh05G28470.0	  3e-99
 94- 35:	VIT_12s0134g00550.t01	Prh05G28500.0	      0
 94- 36:	VIT_12s0134g00560.t01	Prh05G28530.0	 8e-147
 94- 37:	VIT_12s0178g00060.t01	Prh05G28570.0	  5e-15
 94- 38:	VIT_12s0057g00020.t01	Prh05G28580.0	 1e-155
 94- 39:	VIT_12s0057g00200.t01	Prh05G28590.0	 6e-126
## Alignment 95: score=381.0 e_value=1e-16 N=8 VV_12&P. rhoeas_chr5 plus
 95-  0:	VIT_12s0028g02350.t01	Prh05G31460.0	  7e-81
 95-  1:	VIT_12s0028g02360.t01	Prh05G31470.0	      0
 95-  2:	VIT_12s0028g02380.t01	Prh05G31550.0	 6e-124
 95-  3:	VIT_12s0028g02390.t01	Prh05G31590.0	  3e-22
 95-  4:	VIT_12s0028g02400.t01	Prh05G31600.0	 1e-153
 95-  5:	VIT_12s0028g02440.t01	Prh05G31630.0	 2e-172
 95-  6:	VIT_12s0028g02480.t01	Prh05G31680.0	  2e-82
 95-  7:	VIT_12s0028g02490.t01	Prh05G31710.0	  8e-43
## Alignment 96: score=2266.0 e_value=2e-174 N=47 VV_12&P. rhoeas_chr5 minus
 96-  0:	VIT_12s0059g00620.t01	Prh05G27090.0	      0
 96-  1:	VIT_12s0059g00630.t01	Prh05G27080.0	  1e-97
 96-  2:	VIT_12s0059g00660.t01	Prh05G27060.0	  1e-76
 96-  3:	VIT_12s0059g00700.t01	Prh05G27000.0	  4e-95
 96-  4:	VIT_12s0059g00710.t01	Prh05G26980.0	      0
 96-  5:	VIT_12s0059g00760.t01	Prh05G26930.0	      0
 96-  6:	VIT_12s0059g00770.t01	Prh05G26870.0	      0
 96-  7:	VIT_12s0059g00800.t01	Prh05G26800.0	      0
 96-  8:	VIT_12s0059g00810.t01	Prh05G26770.0	 2e-116
 96-  9:	VIT_12s0059g00860.t01	Prh05G26760.0	 9e-152
 96- 10:	VIT_12s0059g00870.t01	Prh05G26750.0	 7e-133
 96- 11:	VIT_12s0059g00880.t01	Prh05G26730.0	      0
 96- 12:	VIT_12s0059g00890.t01	Prh05G26720.0	 5e-128
 96- 13:	VIT_12s0059g01020.t01	Prh05G26650.0	 4e-110
 96- 14:	VIT_12s0059g01040.t01	Prh05G26630.0	  1e-86
 96- 15:	VIT_12s0059g01060.t01	Prh05G26600.0	      0
 96- 16:	VIT_12s0059g01090.t01	Prh05G26560.0	      0
 96- 17:	VIT_12s0059g01100.t01	Prh05G26550.0	      0
 96- 18:	VIT_12s0059g01120.t01	Prh05G26540.0	  8e-75
 96- 19:	VIT_12s0059g01130.t01	Prh05G26510.0	 1e-101
 96- 20:	VIT_12s0059g01170.t01	Prh05G26480.0	      0
 96- 21:	VIT_12s0059g01180.t01	Prh05G26460.0	 3e-145
 96- 22:	VIT_12s0059g01190.t01	Prh05G26440.0	 2e-128
 96- 23:	VIT_12s0059g01200.t01	Prh05G26430.0	 7e-131
 96- 24:	VIT_12s0059g01220.t01	Prh05G26410.0	      0
 96- 25:	VIT_12s0059g01240.t01	Prh05G26400.0	      0
 96- 26:	VIT_12s0059g01250.t01	Prh05G26390.0	      0
 96- 27:	VIT_12s0059g01260.t01	Prh05G26370.0	      0
 96- 28:	VIT_12s0059g01270.t01	Prh05G26360.0	 7e-134
 96- 29:	VIT_12s0059g01300.t01	Prh05G26340.0	      0
 96- 30:	VIT_12s0059g01310.t01	Prh05G26330.0	  4e-58
 96- 31:	VIT_12s0059g01320.t01	Prh05G26320.0	      0
 96- 32:	VIT_12s0059g01330.t01	Prh05G26310.0	      0
 96- 33:	VIT_12s0059g01350.t01	Prh05G26300.0	      0
 96- 34:	VIT_12s0059g01370.t01	Prh05G26290.0	  4e-42
 96- 35:	VIT_12s0059g01380.t01	Prh05G26280.0	      0
 96- 36:	VIT_12s0059g01400.t01	Prh05G26250.0	  1e-76
 96- 37:	VIT_12s0059g01420.t01	Prh05G26240.0	      0
 96- 38:	VIT_12s0059g01430.t01	Prh05G26230.0	      0
 96- 39:	VIT_12s0059g01450.t01	Prh05G26220.0	      0
 96- 40:	VIT_12s0059g01460.t01	Prh05G26210.0	  2e-50
 96- 41:	VIT_12s0059g01480.t01	Prh05G26200.0	      0
 96- 42:	VIT_12s0059g01600.t01	Prh05G26180.0	      0
 96- 43:	VIT_12s0059g01620.t01	Prh05G26160.0	  3e-55
 96- 44:	VIT_12s0059g01650.t01	Prh05G26140.0	 2e-137
 96- 45:	VIT_12s0059g01680.t01	Prh05G26080.0	      0
 96- 46:	VIT_12s0059g01690.t01	Prh05G26070.0	 6e-112
## Alignment 97: score=1174.0 e_value=2.7e-85 N=25 VV_12&P. rhoeas_chr5 minus
 97-  0:	VIT_12s0057g00320.t01	Prh05G25880.0	 1e-127
 97-  1:	VIT_12s0057g00400.t01	Prh05G25860.0	      0
 97-  2:	VIT_12s0057g00410.t01	Prh05G25850.0	 2e-166
 97-  3:	VIT_12s0057g00420.t01	Prh05G25820.0	 2e-148
 97-  4:	VIT_12s0057g00430.t01	Prh05G25800.0	  2e-81
 97-  5:	VIT_12s0057g00460.t01	Prh05G25790.0	      0
 97-  6:	VIT_12s0057g00470.t01	Prh05G25740.0	 2e-134
 97-  7:	VIT_12s0057g00480.t01	Prh05G25730.0	 1e-110
 97-  8:	VIT_12s0057g00500.t01	Prh05G25710.0	 3e-112
 97-  9:	VIT_12s0057g00510.t01	Prh05G25700.0	      0
 97- 10:	VIT_12s0057g00520.t01	Prh05G25690.0	 2e-150
 97- 11:	VIT_12s0057g00570.t01	Prh05G25630.0	      0
 97- 12:	VIT_12s0057g00610.t01	Prh05G25590.0	      0
 97- 13:	VIT_12s0057g00630.t01	Prh05G25540.0	      0
 97- 14:	VIT_12s0057g00680.t01	Prh05G25510.0	      0
 97- 15:	VIT_12s0057g00690.t01	Prh05G25500.0	      0
 97- 16:	VIT_12s0057g00700.t01	Prh05G25490.0	  2e-41
 97- 17:	VIT_12s0057g00710.t01	Prh05G25450.0	      0
 97- 18:	VIT_12s0057g00720.t01	Prh05G25440.0	  5e-61
 97- 19:	VIT_12s0057g00900.t01	Prh05G25340.0	 3e-165
 97- 20:	VIT_12s0057g00960.t01	Prh05G25310.0	      0
 97- 21:	VIT_12s0057g00980.t01	Prh05G25280.0	      0
 97- 22:	VIT_12s0057g01200.t01	Prh05G25200.0	      0
 97- 23:	VIT_12s0057g01210.t01	Prh05G25180.0	  2e-32
 97- 24:	VIT_12s0057g01220.t01	Prh05G25170.0	  2e-65
## Alignment 98: score=1049.0 e_value=1e-66 N=22 VV_12&P. rhoeas_chr5 minus
 98-  0:	VIT_12s0028g03330.t01	Prh05G30260.0	      0
 98-  1:	VIT_12s0028g03340.t01	Prh05G30230.0	  9e-39
 98-  2:	VIT_12s0028g03350.t01	Prh05G30220.0	  2e-54
 98-  3:	VIT_12s0028g03440.t01	Prh05G30170.0	      0
 98-  4:	VIT_12s0028g03450.t01	Prh05G30160.0	  9e-43
 98-  5:	VIT_12s0028g03470.t01	Prh05G30140.0	      0
 98-  6:	VIT_12s0028g03480.t01	Prh05G30120.0	      0
 98-  7:	VIT_12s0028g03560.t01	Prh05G30030.0	 2e-101
 98-  8:	VIT_12s0028g03570.t01	Prh05G30010.0	      0
 98-  9:	VIT_12s0028g03580.t01	Prh05G29990.0	      0
 98- 10:	VIT_12s0028g03600.t01	Prh05G29980.0	  2e-67
 98- 11:	VIT_12s0028g03610.t01	Prh05G29960.0	      0
 98- 12:	VIT_12s0028g03640.t01	Prh05G29890.0	  7e-71
 98- 13:	VIT_12s0028g03720.t01	Prh05G29880.0	      0
 98- 14:	VIT_12s0028g03730.t01	Prh05G29860.0	  8e-45
 98- 15:	VIT_12s0028g03780.t01	Prh05G29820.0	 9e-126
 98- 16:	VIT_12s0028g03790.t01	Prh05G29800.0	  1e-08
 98- 17:	VIT_12s0028g03810.t01	Prh05G29790.0	 5e-175
 98- 18:	VIT_12s0028g03850.t01	Prh05G29780.0	  7e-53
 98- 19:	VIT_12s0028g03860.t01	Prh05G29770.0	  3e-71
 98- 20:	VIT_12s0028g03890.t01	Prh05G29680.0	 1e-145
 98- 21:	VIT_12s0028g03910.t01	Prh05G29660.0	  6e-94
## Alignment 99: score=1037.0 e_value=1.7e-78 N=23 VV_12&P. rhoeas_chr5 minus
 99-  0:	VIT_12s0028g02350.t01	Prh05G31460.0	  7e-81
 99-  1:	VIT_12s0028g02380.t01	Prh05G31260.0	 6e-124
 99-  2:	VIT_12s0028g02390.t01	Prh05G31220.0	  5e-23
 99-  3:	VIT_12s0028g02400.t01	Prh05G31210.0	 2e-151
 99-  4:	VIT_12s0028g02520.t01	Prh05G31190.0	  1e-59
 99-  5:	VIT_12s0028g02530.t01	Prh05G31150.0	  4e-54
 99-  6:	VIT_12s0028g02540.t01	Prh05G31140.0	  7e-51
 99-  7:	VIT_12s0028g02560.t01	Prh05G31090.0	  1e-87
 99-  8:	VIT_12s0028g02590.t01	Prh05G31080.0	 1e-129
 99-  9:	VIT_12s0028g02630.t01	Prh05G31000.0	 8e-127
 99- 10:	VIT_12s0028g02640.t01	Prh05G30990.0	      0
 99- 11:	VIT_12s0028g02650.t01	Prh05G30970.0	 1e-137
 99- 12:	VIT_12s0028g02660.t01	Prh05G30940.0	 3e-150
 99- 13:	VIT_12s0028g02670.t01	Prh05G30900.0	      0
 99- 14:	VIT_12s0028g02680.t01	Prh05G30890.0	  2e-77
 99- 15:	VIT_12s0028g02770.t01	Prh05G30870.0	  1e-29
 99- 16:	VIT_12s0028g02990.t01	Prh05G30730.0	  6e-83
 99- 17:	VIT_12s0028g03040.t01	Prh05G30710.0	 2e-117
 99- 18:	VIT_12s0028g03050.t01	Prh05G30680.0	 4e-143
 99- 19:	VIT_12s0028g03060.t01	Prh05G30670.0	      0
 99- 20:	VIT_12s0028g03190.t01	Prh05G30620.0	 6e-141
 99- 21:	VIT_12s0028g03380.t01	Prh05G30530.0	      0
 99- 22:	VIT_12s0028g03390.t01	Prh05G30520.0	 2e-179
## Alignment 100: score=902.0 e_value=3.7e-54 N=19 VV_12&P. rhoeas_chr5 minus
100-  0:	VIT_12s0059g01710.t01	Prh05G29290.0	 6e-149
100-  1:	VIT_12s0059g01720.t01	Prh05G29270.0	  2e-15
100-  2:	VIT_12s0059g01730.t01	Prh05G29230.0	  5e-18
100-  3:	VIT_12s0059g01820.t01	Prh05G29160.0	      0
100-  4:	VIT_12s0059g01850.t01	Prh05G29140.0	 5e-141
100-  5:	VIT_12s0059g01860.t01	Prh05G29090.0	      0
100-  6:	VIT_12s0059g01870.t01	Prh05G29080.0	      0
100-  7:	VIT_12s0059g01890.t01	Prh05G29060.0	 6e-135
100-  8:	VIT_12s0059g01900.t01	Prh05G29050.0	  6e-54
100-  9:	VIT_12s0059g01920.t01	Prh05G29020.0	      0
100- 10:	VIT_12s0059g01930.t01	Prh05G28990.0	 4e-159
100- 11:	VIT_12s0059g01980.t01	Prh05G28890.0	  3e-57
100- 12:	VIT_12s0059g02000.t01	Prh05G28880.0	      0
100- 13:	VIT_12s0059g02010.t01	Prh05G28850.0	 6e-116
100- 14:	VIT_12s0059g02040.t01	Prh05G28830.0	  7e-48
100- 15:	VIT_12s0059g02050.t01	Prh05G28820.0	  2e-34
100- 16:	VIT_12s0059g02060.t01	Prh05G28780.0	 2e-166
100- 17:	VIT_12s0059g02100.t01	Prh05G28770.0	  3e-92
100- 18:	VIT_12s0059g02110.t01	Prh05G28710.0	 8e-131
## Alignment 101: score=609.0 e_value=3.9e-29 N=13 VV_12&P. rhoeas_chr5 minus
101-  0:	VIT_12s0057g01240.t01	Prh05G24870.0	      0
101-  1:	VIT_12s0057g01290.t01	Prh05G24770.0	      0
101-  2:	VIT_12s0057g01330.t01	Prh05G24730.0	  7e-52
101-  3:	VIT_12s0057g01350.t01	Prh05G24700.0	 6e-162
101-  4:	VIT_12s0057g01360.t01	Prh05G24690.0	  1e-38
101-  5:	VIT_12s0057g01380.t01	Prh05G24660.0	  1e-17
101-  6:	VIT_12s0057g01390.t01	Prh05G24600.0	 3e-124
101-  7:	VIT_12s0057g01410.t01	Prh05G24550.0	      0
101-  8:	VIT_12s0057g01450.t01	Prh05G24510.0	      0
101-  9:	VIT_12s0057g01460.t01	Prh05G24480.0	      0
101- 10:	VIT_12s0057g01470.t01	Prh05G24470.0	 2e-135
101- 11:	VIT_12s0057g01510.t01	Prh05G24370.0	      0
101- 12:	VIT_12s0057g01540.t01	Prh05G24350.0	      0
## Alignment 102: score=398.0 e_value=6.1e-20 N=9 VV_12&P. rhoeas_chr5 minus
102-  0:	VIT_12s0142g00230.t01	Prh05G37000.0	  2e-85
102-  1:	VIT_12s0028g00050.t01	Prh05G36830.0	  6e-58
102-  2:	VIT_12s0028g00060.t01	Prh05G36810.0	      0
102-  3:	VIT_12s0028g00070.t01	Prh05G36780.0	 2e-118
102-  4:	VIT_12s0028g00310.t01	Prh05G36750.0	      0
102-  5:	VIT_12s0028g00470.t01	Prh05G36680.0	      0
102-  6:	VIT_12s0028g00520.t01	Prh05G36620.0	  3e-42
102-  7:	VIT_12s0028g00590.t01	Prh05G36600.0	      0
102-  8:	VIT_12s0028g00630.t01	Prh05G36560.0	 2e-134
## Alignment 103: score=291.0 e_value=6.6e-11 N=6 VV_12&P. rhoeas_chr5 minus
103-  0:	VIT_12s0059g00530.t01	Prh05G26050.0	      0
103-  1:	VIT_12s0059g00550.t01	Prh05G26040.0	      0
103-  2:	VIT_12s0059g00560.t01	Prh05G26030.0	      0
103-  3:	VIT_12s0059g00570.t01	Prh05G26020.0	  2e-81
103-  4:	VIT_12s0059g00580.t01	Prh05G26010.0	 6e-103
103-  5:	VIT_12s0059g00600.t01	Prh05G25920.0	  3e-71
## Alignment 104: score=288.0 e_value=2.8e-11 N=6 VV_12&P. rhoeas_chr5 minus
104-  0:	VIT_12s0028g02020.t01	Prh05G44120.0	  6e-80
104-  1:	VIT_12s0028g02070.t01	Prh05G44100.0	  1e-99
104-  2:	VIT_12s0028g02080.t01	Prh05G44090.0	  9e-43
104-  3:	VIT_12s0028g02110.t01	Prh05G44080.0	  6e-92
104-  4:	VIT_12s0028g02130.t01	Prh05G43980.0	      0
104-  5:	VIT_12s0028g02140.t01	Prh05G43970.0	      0
## Alignment 105: score=352.0 e_value=5.6e-15 N=8 VV_12&P. rhoeas_chr6 plus
105-  0:	VIT_12s0035g01830.t01	Prh06G26020.0	 2e-131
105-  1:	VIT_12s0035g01880.t01	Prh06G26180.0	  1e-57
105-  2:	VIT_12s0035g01960.t01	Prh06G26190.0	      0
105-  3:	VIT_12s0035g01980.t01	Prh06G26270.0	 5e-113
105-  4:	VIT_12s0035g02070.t01	Prh06G26280.0	 1e-164
105-  5:	VIT_12s0035g02090.t01	Prh06G26310.0	      0
105-  6:	VIT_12s0035g02150.t01	Prh06G26400.0	      0
105-  7:	VIT_12s0035g02180.t01	Prh06G26410.0	      0
## Alignment 106: score=723.0 e_value=4.5e-49 N=17 VV_12&P. rhoeas_chr7 plus
106-  0:	VIT_12s0057g00560.t01	Prh07G26450.0	      0
106-  1:	VIT_12s0057g00570.t01	Prh07G26460.0	      0
106-  2:	VIT_12s0057g00600.t01	Prh07G26550.0	  3e-80
106-  3:	VIT_12s0057g00670.t01	Prh07G26650.0	      0
106-  4:	VIT_12s0057g00920.t01	Prh07G26700.0	      0
106-  5:	VIT_12s0057g01000.t01	Prh07G26730.0	  2e-43
106-  6:	VIT_12s0057g01220.t01	Prh07G26800.0	 2e-121
106-  7:	VIT_12s0057g01240.t01	Prh07G26820.0	      0
106-  8:	VIT_12s0057g01270.t01	Prh07G26860.0	      0
106-  9:	VIT_12s0057g01290.t01	Prh07G26990.0	      0
106- 10:	VIT_12s0057g01300.t01	Prh07G27020.0	 3e-146
106- 11:	VIT_12s0057g01330.t01	Prh07G27180.0	  8e-68
106- 12:	VIT_12s0057g01340.t01	Prh07G27300.0	  2e-76
106- 13:	VIT_12s0057g01370.t01	Prh07G27330.0	  3e-71
106- 14:	VIT_12s0057g01380.t01	Prh07G27390.0	 4e-119
106- 15:	VIT_12s0057g01400.t01	Prh07G27430.0	      0
106- 16:	VIT_12s0057g01500.t01	Prh07G27490.0	      0
## Alignment 107: score=554.0 e_value=1.5e-28 N=12 VV_12&P. rhoeas_chr7 plus
107-  0:	VIT_12s0059g01140.t01	Prh07G25750.0	  2e-87
107-  1:	VIT_12s0059g01210.t01	Prh07G25770.0	  6e-51
107-  2:	VIT_12s0059g01280.t01	Prh07G25790.0	      0
107-  3:	VIT_12s0059g01300.t01	Prh07G25800.0	      0
107-  4:	VIT_12s0059g01310.t01	Prh07G25810.0	  2e-57
107-  5:	VIT_12s0059g01320.t01	Prh07G25820.0	      0
107-  6:	VIT_12s0059g01370.t01	Prh07G25840.0	  2e-47
107-  7:	VIT_12s0059g01380.t01	Prh07G25860.0	      0
107-  8:	VIT_12s0059g01470.t01	Prh07G25960.0	  8e-64
107-  9:	VIT_12s0059g01590.t01	Prh07G26000.0	 7e-166
107- 10:	VIT_12s0059g01660.t01	Prh07G26120.0	      0
107- 11:	VIT_12s0059g01670.t01	Prh07G26130.0	      0
## Alignment 108: score=290.0 e_value=1.1e-12 N=7 VV_12&P. rhoeas_chr7 plus
108-  0:	VIT_12s0059g02050.t01	Prh07G24500.0	  2e-42
108-  1:	VIT_12s0059g02310.t01	Prh07G24700.0	      0
108-  2:	VIT_12s0059g02320.t01	Prh07G24720.0	  5e-24
108-  3:	VIT_12s0059g02520.t01	Prh07G24820.0	 3e-168
108-  4:	VIT_12s0059g02650.t01	Prh07G24890.0	 8e-103
108-  5:	VIT_12s0059g02660.t01	Prh07G24900.0	  2e-12
108-  6:	VIT_12s0059g02680.t01	Prh07G24970.0	      0
## Alignment 109: score=1197.0 e_value=3e-80 N=25 VV_12&P. rhoeas_chr7 minus
109-  0:	VIT_12s0028g03010.t01	Prh07G23440.0	  1e-43
109-  1:	VIT_12s0028g03050.t01	Prh07G23420.0	 3e-138
109-  2:	VIT_12s0028g03060.t01	Prh07G23400.0	      0
109-  3:	VIT_12s0028g03070.t01	Prh07G23360.0	  2e-81
109-  4:	VIT_12s0028g03080.t01	Prh07G23340.0	  1e-64
109-  5:	VIT_12s0028g03100.t01	Prh07G23330.0	 2e-110
109-  6:	VIT_12s0028g03140.t01	Prh07G23320.0	      0
109-  7:	VIT_12s0028g03170.t01	Prh07G23310.0	  1e-12
109-  8:	VIT_12s0028g03180.t01	Prh07G23300.0	  1e-77
109-  9:	VIT_12s0028g03190.t01	Prh07G23280.0	 3e-132
109- 10:	VIT_12s0028g03200.t01	Prh07G23270.0	      0
109- 11:	VIT_12s0028g03310.t01	Prh07G23240.0	 1e-139
109- 12:	VIT_12s0028g03350.t01	Prh07G23220.0	  5e-45
109- 13:	VIT_12s0028g03430.t01	Prh07G23160.0	  1e-79
109- 14:	VIT_12s0028g03450.t01	Prh07G23150.0	  7e-39
109- 15:	VIT_12s0028g03460.t01	Prh07G23140.0	  3e-25
109- 16:	VIT_12s0028g03560.t01	Prh07G23070.0	  5e-85
109- 17:	VIT_12s0028g03570.t01	Prh07G23060.0	      0
109- 18:	VIT_12s0028g03580.t01	Prh07G23040.0	      0
109- 19:	VIT_12s0028g03610.t01	Prh07G23010.0	      0
109- 20:	VIT_12s0028g03630.t01	Prh07G22980.0	 4e-139
109- 21:	VIT_12s0028g03650.t01	Prh07G22970.0	  4e-90
109- 22:	VIT_12s0028g03720.t01	Prh07G22960.0	      0
109- 23:	VIT_12s0028g03760.t01	Prh07G22950.0	  3e-63
109- 24:	VIT_12s0028g03770.t01	Prh07G22930.0	      0
## Alignment 110: score=291.0 e_value=2.9e-09 N=6 VV_12&P. rhoeas_chr7 minus
110-  0:	VIT_12s0059g00640.t01	Prh07G25720.0	      0
110-  1:	VIT_12s0059g00660.t01	Prh07G25710.0	  2e-75
110-  2:	VIT_12s0059g00700.t01	Prh07G25680.0	  5e-76
110-  3:	VIT_12s0059g00750.t01	Prh07G25630.0	      0
110-  4:	VIT_12s0059g00760.t01	Prh07G25620.0	      0
110-  5:	VIT_12s0059g00770.t01	Prh07G25600.0	      0
## Alignment 111: score=3018.0 e_value=1.1e-271 N=66 VV_13&P. rhoeas_chr2 plus
111-  0:	VIT_13s0067g00240.t01	Prh02G31950.0	 8e-126
111-  1:	VIT_13s0067g00270.t01	Prh02G31960.0	      0
111-  2:	VIT_13s0067g00280.t01	Prh02G31980.0	 6e-166
111-  3:	VIT_13s0067g00330.t01	Prh02G31990.0	      0
111-  4:	VIT_13s0067g00390.t01	Prh02G32000.0	      0
111-  5:	VIT_13s0067g00400.t01	Prh02G32010.0	      0
111-  6:	VIT_13s0067g00450.t01	Prh02G32070.0	  1e-82
111-  7:	VIT_13s0067g00570.t01	Prh02G32120.0	  7e-91
111-  8:	VIT_13s0067g00610.t01	Prh02G32140.0	  2e-66
111-  9:	VIT_13s0067g00640.t01	Prh02G32210.0	  6e-56
111- 10:	VIT_13s0067g00660.t01	Prh02G32220.0	 4e-152
111- 11:	VIT_13s0067g00700.t01	Prh02G32310.0	  7e-62
111- 12:	VIT_13s0067g00720.t01	Prh02G32330.0	      0
111- 13:	VIT_13s0067g00870.t01	Prh02G32380.0	 3e-118
111- 14:	VIT_13s0067g00890.t01	Prh02G32410.0	      0
111- 15:	VIT_13s0067g00930.t01	Prh02G32460.0	  3e-96
111- 16:	VIT_13s0067g00940.t01	Prh02G32500.0	 1e-132
111- 17:	VIT_13s0067g01020.t01	Prh02G32620.0	 7e-180
111- 18:	VIT_13s0067g01120.t01	Prh02G32640.0	      0
111- 19:	VIT_13s0067g01130.t01	Prh02G32660.0	      0
111- 20:	VIT_13s0067g01180.t01	Prh02G32770.0	      0
111- 21:	VIT_13s0067g01240.t01	Prh02G32790.0	  5e-30
111- 22:	VIT_13s0067g01270.t01	Prh02G32800.0	  3e-98
111- 23:	VIT_13s0067g01290.t01	Prh02G32810.0	      0
111- 24:	VIT_13s0067g01360.t01	Prh02G32920.0	  5e-68
111- 25:	VIT_13s0067g01440.t01	Prh02G33040.0	  8e-58
111- 26:	VIT_13s0067g01500.t01	Prh02G33050.0	  2e-72
111- 27:	VIT_13s0067g01510.t01	Prh02G33070.0	      0
111- 28:	VIT_13s0067g01540.t01	Prh02G33090.0	  5e-65
111- 29:	VIT_13s0067g01550.t01	Prh02G33100.0	 2e-161
111- 30:	VIT_13s0067g01650.t01	Prh02G33160.0	  2e-88
111- 31:	VIT_13s0067g01760.t01	Prh02G33230.0	      0
111- 32:	VIT_13s0067g01780.t01	Prh02G33380.0	      0
111- 33:	VIT_13s0067g01820.t01	Prh02G33390.0	 2e-170
111- 34:	VIT_13s0067g01840.t01	Prh02G33400.0	 4e-120
111- 35:	VIT_13s0067g01880.t01	Prh02G33460.0	  6e-69
111- 36:	VIT_13s0067g01900.t01	Prh02G33480.0	      0
111- 37:	VIT_13s0067g01910.t01	Prh02G33500.0	  8e-59
111- 38:	VIT_13s0067g01930.t01	Prh02G33600.0	      0
111- 39:	VIT_13s0067g01940.t01	Prh02G33630.0	  8e-97
111- 40:	VIT_13s0067g01960.t01	Prh02G33740.0	  2e-34
111- 41:	VIT_13s0067g01990.t01	Prh02G33750.0	      0
111- 42:	VIT_13s0067g02030.t01	Prh02G33790.0	      0
111- 43:	VIT_13s0067g02050.t01	Prh02G33830.0	      0
111- 44:	VIT_13s0067g02060.t01	Prh02G33850.0	 4e-109
111- 45:	VIT_13s0067g02090.t01	Prh02G33910.0	      0
111- 46:	VIT_13s0067g02120.t01	Prh02G33920.0	 9e-132
111- 47:	VIT_13s0067g02190.t01	Prh02G34060.0	      0
111- 48:	VIT_13s0067g02210.t01	Prh02G34100.0	 4e-147
111- 49:	VIT_13s0067g02290.t01	Prh02G34180.0	  4e-62
111- 50:	VIT_13s0067g02360.t01	Prh02G34330.0	 4e-174
111- 51:	VIT_13s0067g02380.t01	Prh02G34350.0	  2e-93
111- 52:	VIT_13s0067g02450.t01	Prh02G34460.0	      0
111- 53:	VIT_13s0067g02530.t01	Prh02G34520.0	      0
111- 54:	VIT_13s0067g02560.t01	Prh02G34540.0	  7e-72
111- 55:	VIT_13s0067g02570.t01	Prh02G34550.0	      0
111- 56:	VIT_13s0067g02650.t01	Prh02G34600.0	 2e-111
111- 57:	VIT_13s0067g02900.t01	Prh02G34720.0	 4e-159
111- 58:	VIT_13s0067g03020.t01	Prh02G34780.0	 1e-113
111- 59:	VIT_13s0067g03030.t01	Prh02G34790.0	 2e-118
111- 60:	VIT_13s0067g03060.t01	Prh02G34840.0	 5e-152
111- 61:	VIT_13s0067g03140.t01	Prh02G34950.0	  4e-36
111- 62:	VIT_13s0067g03160.t01	Prh02G35000.0	  5e-13
111- 63:	VIT_13s0067g03170.t01	Prh02G35020.0	 2e-147
111- 64:	VIT_13s0067g03260.t01	Prh02G35040.0	 3e-129
111- 65:	VIT_13s0067g03280.t01	Prh02G35080.0	      0
## Alignment 112: score=1833.0 e_value=1.7e-156 N=43 VV_13&P. rhoeas_chr2 plus
112-  0:	VIT_13s0019g03550.t01	Prh02G23990.0	 8e-111
112-  1:	VIT_13s0019g03560.t01	Prh02G24020.0	      0
112-  2:	VIT_13s0019g03570.t01	Prh02G24030.0	 3e-142
112-  3:	VIT_13s0019g03600.t01	Prh02G24280.0	  1e-75
112-  4:	VIT_13s0019g03610.t01	Prh02G24330.0	  8e-98
112-  5:	VIT_13s0019g03620.t01	Prh02G24500.0	 6e-143
112-  6:	VIT_13s0019g03630.t01	Prh02G24590.0	  5e-52
112-  7:	VIT_13s0019g03640.t01	Prh02G24640.0	  4e-97
112-  8:	VIT_13s0019g03700.t01	Prh02G24680.0	  1e-65
112-  9:	VIT_13s0019g03780.t01	Prh02G24690.0	  1e-51
112- 10:	VIT_13s0019g03860.t01	Prh02G24760.0	 3e-105
112- 11:	VIT_13s0019g03870.t01	Prh02G24790.0	      0
112- 12:	VIT_13s0019g03880.t01	Prh02G24830.0	  2e-61
112- 13:	VIT_13s0019g03940.t01	Prh02G24990.0	 6e-114
112- 14:	VIT_13s0019g03960.t01	Prh02G25170.0	 4e-179
112- 15:	VIT_13s0019g03990.t01	Prh02G25210.0	 6e-155
112- 16:	VIT_13s0019g04000.t01	Prh02G25220.0	 3e-172
112- 17:	VIT_13s0019g04050.t01	Prh02G25440.0	 1e-153
112- 18:	VIT_13s0019g04060.t01	Prh02G25450.0	      0
112- 19:	VIT_13s0019g04080.t01	Prh02G25510.0	  3e-35
112- 20:	VIT_13s0019g04100.t01	Prh02G25530.0	 5e-104
112- 21:	VIT_13s0019g04120.t01	Prh02G25770.0	 1e-139
112- 22:	VIT_13s0019g04140.t01	Prh02G25810.0	 1e-152
112- 23:	VIT_13s0019g04150.t01	Prh02G25830.0	 1e-157
112- 24:	VIT_13s0019g04200.t01	Prh02G25930.0	      0
112- 25:	VIT_13s0019g04230.t01	Prh02G25980.0	  8e-45
112- 26:	VIT_13s0019g04240.t01	Prh02G26070.0	      0
112- 27:	VIT_13s0019g04260.t01	Prh02G26170.0	 3e-176
112- 28:	VIT_13s0019g04280.t01	Prh02G26260.0	 4e-180
112- 29:	VIT_13s0019g04300.t01	Prh02G26340.0	 3e-103
112- 30:	VIT_13s0019g04310.t01	Prh02G26400.0	 1e-149
112- 31:	VIT_13s0019g04320.t01	Prh02G26420.0	      0
112- 32:	VIT_13s0019g04330.t01	Prh02G26430.0	  2e-91
112- 33:	VIT_13s0019g04340.t01	Prh02G26510.0	  4e-26
112- 34:	VIT_13s0019g04370.t01	Prh02G26560.0	      0
112- 35:	VIT_13s0019g04380.t01	Prh02G26580.0	      0
112- 36:	VIT_13s0019g04390.t01	Prh02G26660.0	  2e-63
112- 37:	VIT_13s0019g04420.t01	Prh02G26880.0	      0
112- 38:	VIT_13s0019g04460.t01	Prh02G27080.0	      0
112- 39:	VIT_13s0019g04470.t01	Prh02G27270.0	      0
112- 40:	VIT_13s0019g04550.t01	Prh02G27320.0	 1e-147
112- 41:	VIT_13s0019g04610.t01	Prh02G27380.0	      0
112- 42:	VIT_13s0019g04650.t01	Prh02G27470.0	  3e-59
## Alignment 113: score=760.0 e_value=3.4e-42 N=16 VV_13&P. rhoeas_chr2 plus
113-  0:	VIT_13s0019g02250.t01	Prh02G53440.0	      0
113-  1:	VIT_13s0019g02260.t01	Prh02G53450.0	      0
113-  2:	VIT_13s0019g02340.t01	Prh02G53490.0	  3e-60
113-  3:	VIT_13s0019g02360.t01	Prh02G53520.0	      0
113-  4:	VIT_13s0019g02390.t01	Prh02G53550.0	      0
113-  5:	VIT_13s0019g02400.t01	Prh02G53570.0	      0
113-  6:	VIT_13s0019g02410.t01	Prh02G53630.0	      0
113-  7:	VIT_13s0019g02430.t01	Prh02G53650.0	      0
113-  8:	VIT_13s0019g02440.t01	Prh02G53660.0	 2e-168
113-  9:	VIT_13s0019g02460.t01	Prh02G53680.0	      0
113- 10:	VIT_13s0019g02470.t01	Prh02G53690.0	 5e-132
113- 11:	VIT_13s0019g02650.t01	Prh02G53700.0	  4e-75
113- 12:	VIT_13s0019g02680.t01	Prh02G53740.0	  2e-07
113- 13:	VIT_13s0019g02690.t01	Prh02G53750.0	  2e-49
113- 14:	VIT_13s0019g02720.t01	Prh02G53780.0	 2e-131
113- 15:	VIT_13s0019g02730.t01	Prh02G53790.0	  9e-96
## Alignment 114: score=481.0 e_value=1.1e-20 N=10 VV_13&P. rhoeas_chr2 plus
114-  0:	VIT_13s0019g04880.t01	Prh02G47660.0	  1e-46
114-  1:	VIT_13s0019g04900.t01	Prh02G47680.0	 3e-178
114-  2:	VIT_13s0019g04920.t01	Prh02G47700.0	      0
114-  3:	VIT_13s0019g04950.t01	Prh02G47720.0	      0
114-  4:	VIT_13s0019g04970.t01	Prh02G47750.0	      0
114-  5:	VIT_13s0019g05050.t01	Prh02G47770.0	  2e-38
114-  6:	VIT_13s0019g05090.t01	Prh02G47790.0	      0
114-  7:	VIT_13s0019g05100.t01	Prh02G47820.0	      0
114-  8:	VIT_13s0019g05120.t01	Prh02G47840.0	      0
114-  9:	VIT_13s0019g05130.t01	Prh02G47880.0	      0
## Alignment 115: score=459.0 e_value=2.4e-26 N=11 VV_13&P. rhoeas_chr2 plus
115-  0:	VIT_13s0084g00160.t01	Prh02G38450.0	  3e-64
115-  1:	VIT_13s0084g00320.t01	Prh02G38490.0	  6e-27
115-  2:	VIT_13s0084g00340.t01	Prh02G38710.0	 1e-125
115-  3:	VIT_13s0084g00620.t01	Prh02G38780.0	 3e-130
115-  4:	VIT_13s0084g00630.t01	Prh02G38800.0	      0
115-  5:	VIT_13s0084g00660.t01	Prh02G38960.0	      0
115-  6:	VIT_13s0084g00670.t01	Prh02G39020.0	  2e-12
115-  7:	VIT_13s0084g00690.t01	Prh02G39030.0	  9e-71
115-  8:	VIT_13s0084g00820.t01	Prh02G39190.0	      0
115-  9:	VIT_13s0084g00830.t01	Prh02G39200.0	      0
115- 10:	VIT_13s0084g00850.t01	Prh02G39210.0	 1e-108
## Alignment 116: score=458.0 e_value=5e-27 N=11 VV_13&P. rhoeas_chr2 plus
116-  0:	VIT_13s0064g00380.t01	Prh02G40560.0	      0
116-  1:	VIT_13s0064g00580.t01	Prh02G40730.0	  6e-84
116-  2:	VIT_13s0064g00610.t01	Prh02G40750.0	  9e-20
116-  3:	VIT_13s0064g00630.t01	Prh02G40760.0	      0
116-  4:	VIT_13s0064g00650.t01	Prh02G40770.0	      0
116-  5:	VIT_13s0064g00900.t01	Prh02G40950.0	  3e-76
116-  6:	VIT_13s0064g00920.t01	Prh02G40960.0	      0
116-  7:	VIT_13s0064g00930.t01	Prh02G41000.0	  7e-76
116-  8:	VIT_13s0064g01030.t01	Prh02G41190.0	  5e-96
116-  9:	VIT_13s0064g01050.t01	Prh02G41320.0	      0
116- 10:	VIT_13s0064g01190.t01	Prh02G41370.0	      0
## Alignment 117: score=344.0 e_value=1.8e-15 N=8 VV_13&P. rhoeas_chr2 plus
117-  0:	VIT_13s0019g00640.t01	Prh02G12000.0	  9e-45
117-  1:	VIT_13s0019g00680.t01	Prh02G12010.0	      0
117-  2:	VIT_13s0019g00720.t01	Prh02G12080.0	 2e-114
117-  3:	VIT_13s0019g00740.t01	Prh02G12120.0	      0
117-  4:	VIT_13s0019g00840.t01	Prh02G12240.0	      0
117-  5:	VIT_13s0019g00910.t01	Prh02G12280.0	  2e-97
117-  6:	VIT_13s0019g00940.t01	Prh02G12420.0	      0
117-  7:	VIT_13s0019g01040.t01	Prh02G12600.0	  6e-78
## Alignment 118: score=339.0 e_value=3.7e-14 N=8 VV_13&P. rhoeas_chr2 plus
118-  0:	VIT_13s0019g01670.t01	Prh02G04100.0	      0
118-  1:	VIT_13s0019g01840.t01	Prh02G04320.0	      0
118-  2:	VIT_13s0019g01860.t01	Prh02G04340.0	      0
118-  3:	VIT_13s0019g01900.t01	Prh02G04460.0	  4e-27
118-  4:	VIT_13s0019g01920.t01	Prh02G04580.0	      0
118-  5:	VIT_13s0019g01960.t01	Prh02G04620.0	  2e-51
118-  6:	VIT_13s0019g01980.t01	Prh02G04740.0	      0
118-  7:	VIT_13s0019g02000.t01	Prh02G04780.0	      0
## Alignment 119: score=336.0 e_value=1.3e-12 N=7 VV_13&P. rhoeas_chr2 plus
119-  0:	VIT_13s0019g03350.t01	Prh02G30270.0	      0
119-  1:	VIT_13s0019g03360.t01	Prh02G30320.0	      0
119-  2:	VIT_13s0019g03370.t01	Prh02G30330.0	  7e-91
119-  3:	VIT_13s0019g03380.t01	Prh02G30340.0	      0
119-  4:	VIT_13s0019g03390.t01	Prh02G30350.0	 1e-166
119-  5:	VIT_13s0019g03400.t01	Prh02G30360.0	  3e-85
119-  6:	VIT_13s0019g03430.t01	Prh02G30470.0	      0
## Alignment 120: score=328.0 e_value=6e-12 N=7 VV_13&P. rhoeas_chr2 plus
120-  0:	VIT_13s0147g00060.t01	Prh02G55420.0	  4e-52
120-  1:	VIT_13s0147g00100.t01	Prh02G55440.0	  1e-31
120-  2:	VIT_13s0147g00110.t01	Prh02G55520.0	  1e-68
120-  3:	VIT_13s0147g00190.t01	Prh02G55590.0	 5e-118
120-  4:	VIT_13s0147g00210.t01	Prh02G55640.0	      0
120-  5:	VIT_13s0147g00220.t01	Prh02G55650.0	 2e-122
120-  6:	VIT_13s0147g00230.t01	Prh02G55680.0	 6e-140
## Alignment 121: score=323.0 e_value=1.4e-12 N=7 VV_13&P. rhoeas_chr2 plus
121-  0:	VIT_13s0019g01080.t01	Prh02G56240.0	      0
121-  1:	VIT_13s0019g01090.t01	Prh02G56250.0	 4e-131
121-  2:	VIT_13s0019g01100.t01	Prh02G56260.0	 2e-127
121-  3:	VIT_13s0019g01180.t01	Prh02G56330.0	      0
121-  4:	VIT_13s0019g01200.t01	Prh02G56350.0	  4e-93
121-  5:	VIT_13s0019g01260.t01	Prh02G56470.0	      0
121-  6:	VIT_13s0019g01410.t01	Prh02G56570.0	  2e-86
## Alignment 122: score=315.0 e_value=2.7e-12 N=7 VV_13&P. rhoeas_chr2 plus
122-  0:	VIT_13s0019g03180.t01	Prh02G53870.0	      0
122-  1:	VIT_13s0019g03190.t01	Prh02G53930.0	  5e-67
122-  2:	VIT_13s0019g03200.t01	Prh02G53940.0	 1e-123
122-  3:	VIT_13s0019g03210.t01	Prh02G54050.0	  1e-89
122-  4:	VIT_13s0019g03220.t01	Prh02G54100.0	      0
122-  5:	VIT_13s0019g03250.t01	Prh02G54120.0	      0
122-  6:	VIT_13s0019g03270.t01	Prh02G54270.0	      0
## Alignment 123: score=312.0 e_value=1e-10 N=7 VV_13&P. rhoeas_chr2 plus
123-  0:	VIT_13s0074g00590.t01	Prh02G17270.0	  4e-72
123-  1:	VIT_13s0074g00610.t01	Prh02G17320.0	      0
123-  2:	VIT_13s0074g00640.t01	Prh02G17400.0	  1e-54
123-  3:	VIT_13s0074g00660.t01	Prh02G17510.0	      0
123-  4:	VIT_13s0074g00710.t01	Prh02G17590.0	  9e-59
123-  5:	VIT_13s0074g00720.t01	Prh02G17620.0	      0
123-  6:	VIT_13s0074g00750.t01	Prh02G17710.0	  3e-33
## Alignment 124: score=263.0 e_value=3e-10 N=6 VV_13&P. rhoeas_chr2 plus
124-  0:	VIT_13s0156g00090.t01	Prh02G42970.0	  5e-48
124-  1:	VIT_13s0156g00100.t01	Prh02G43120.0	  2e-11
124-  2:	VIT_13s0156g00120.t01	Prh02G43150.0	  8e-43
124-  3:	VIT_13s0156g00140.t01	Prh02G43280.0	  2e-64
124-  4:	VIT_13s0156g00150.t01	Prh02G43290.0	  8e-24
124-  5:	VIT_13s0156g00250.t01	Prh02G43370.0	  3e-33
## Alignment 125: score=263.0 e_value=1.7e-11 N=6 VV_13&P. rhoeas_chr2 plus
125-  0:	VIT_13s0074g00390.t01	Prh02G16690.0	      0
125-  1:	VIT_13s0074g00590.t01	Prh02G16920.0	  4e-68
125-  2:	VIT_13s0074g00610.t01	Prh02G16930.0	      0
125-  3:	VIT_13s0074g00640.t01	Prh02G17070.0	  7e-55
125-  4:	VIT_13s0074g00650.t01	Prh02G17090.0	  3e-86
125-  5:	VIT_13s0074g00660.t01	Prh02G17110.0	      0
## Alignment 126: score=254.0 e_value=1.1e-09 N=6 VV_13&P. rhoeas_chr2 plus
126-  0:	VIT_13s0019g00010.t01	Prh02G10020.0	      0
126-  1:	VIT_13s0019g00250.t01	Prh02G10070.0	  2e-75
126-  2:	VIT_13s0019g00310.t01	Prh02G10190.0	      0
126-  3:	VIT_13s0019g00440.t01	Prh02G10360.0	  2e-76
126-  4:	VIT_13s0019g00510.t01	Prh02G10420.0	      0
126-  5:	VIT_13s0019g00520.t01	Prh02G10430.0	 3e-124
## Alignment 127: score=2005.0 e_value=3.9e-171 N=45 VV_13&P. rhoeas_chr2 minus
127-  0:	VIT_13s0019g03860.t01	Prh02G49120.0	  3e-93
127-  1:	VIT_13s0019g03980.t01	Prh02G49010.0	  7e-93
127-  2:	VIT_13s0019g04230.t01	Prh02G48790.0	  5e-44
127-  3:	VIT_13s0019g04240.t01	Prh02G48750.0	      0
127-  4:	VIT_13s0019g04250.t01	Prh02G48730.0	  1e-26
127-  5:	VIT_13s0019g04280.t01	Prh02G48690.0	      0
127-  6:	VIT_13s0019g04310.t01	Prh02G48650.0	 7e-164
127-  7:	VIT_13s0019g04320.t01	Prh02G48640.0	      0
127-  8:	VIT_13s0019g04330.t01	Prh02G48610.0	  1e-82
127-  9:	VIT_13s0019g04360.t01	Prh02G48600.0	 5e-137
127- 10:	VIT_13s0019g04390.t01	Prh02G48560.0	  1e-55
127- 11:	VIT_13s0019g04450.t01	Prh02G48480.0	 2e-135
127- 12:	VIT_13s0019g04500.t01	Prh02G48400.0	      0
127- 13:	VIT_13s0019g04520.t01	Prh02G48380.0	 2e-170
127- 14:	VIT_13s0019g04540.t01	Prh02G48360.0	 1e-107
127- 15:	VIT_13s0019g04580.t01	Prh02G48330.0	  1e-58
127- 16:	VIT_13s0019g04590.t01	Prh02G48310.0	      0
127- 17:	VIT_13s0019g04600.t01	Prh02G48270.0	      0
127- 18:	VIT_13s0019g04620.t01	Prh02G48240.0	  4e-97
127- 19:	VIT_13s0019g04660.t01	Prh02G48120.0	      0
127- 20:	VIT_13s0019g04680.t01	Prh02G48090.0	 2e-113
127- 21:	VIT_13s0019g04740.t01	Prh02G47970.0	 4e-178
127- 22:	VIT_13s0019g04750.t01	Prh02G47960.0	      0
127- 23:	VIT_13s0019g04770.t01	Prh02G47930.0	      0
127- 24:	VIT_13s0019g04820.t01	Prh02G47920.0	      0
127- 25:	VIT_13s0019g04870.t01	Prh02G47890.0	  2e-79
127- 26:	VIT_13s0019g04890.t01	Prh02G47650.0	  5e-41
127- 27:	VIT_13s0019g05160.t01	Prh02G47540.0	      0
127- 28:	VIT_13s0019g05170.t01	Prh02G47490.0	  4e-58
127- 29:	VIT_13s0019g05180.t01	Prh02G47460.0	      0
127- 30:	VIT_13s0019g05230.t01	Prh02G47450.0	  2e-79
127- 31:	VIT_13s0019g05260.t01	Prh02G47390.0	      0
127- 32:	VIT_13s0019g05290.t01	Prh02G47350.0	      0
127- 33:	VIT_13s0019g05360.t01	Prh02G47310.0	  1e-77
127- 34:	VIT_13s0019g05380.t01	Prh02G47300.0	 7e-119
127- 35:	VIT_13s0019g05390.t01	Prh02G47240.0	      0
127- 36:	VIT_13s0019g05400.t01	Prh02G47220.0	      0
127- 37:	VIT_13s0074g00010.t01	Prh02G47010.0	 9e-177
127- 38:	VIT_13s0074g00030.t01	Prh02G46900.0	      0
127- 39:	VIT_13s0074g00090.t01	Prh02G46850.0	  2e-16
127- 40:	VIT_13s0074g00100.t01	Prh02G46840.0	      0
127- 41:	VIT_13s0074g00150.t01	Prh02G46820.0	      0
127- 42:	VIT_13s0074g00190.t01	Prh02G46800.0	 7e-167
127- 43:	VIT_13s0074g00240.t01	Prh02G46770.0	      0
127- 44:	VIT_13s0074g00500.t01	Prh02G46640.0	      0
## Alignment 128: score=1291.0 e_value=1.5e-97 N=29 VV_13&P. rhoeas_chr2 minus
128-  0:	VIT_13s0067g00140.t01	Prh02G52380.0	  2e-10
128-  1:	VIT_13s0067g00240.t01	Prh02G52280.0	 4e-117
128-  2:	VIT_13s0067g00360.t01	Prh02G52230.0	  5e-06
128-  3:	VIT_13s0067g00400.t01	Prh02G52220.0	      0
128-  4:	VIT_13s0067g00420.t01	Prh02G52070.0	  4e-84
128-  5:	VIT_13s0067g00450.t01	Prh02G52050.0	  4e-51
128-  6:	VIT_13s0067g00550.t01	Prh02G52020.0	 5e-128
128-  7:	VIT_13s0067g00570.t01	Prh02G51990.0	  2e-51
128-  8:	VIT_13s0067g00600.t01	Prh02G51970.0	      0
128-  9:	VIT_13s0067g00610.t01	Prh02G51940.0	  4e-62
128- 10:	VIT_13s0067g00660.t01	Prh02G51910.0	 1e-148
128- 11:	VIT_13s0067g00670.t01	Prh02G51840.0	      0
128- 12:	VIT_13s0067g00700.t01	Prh02G51740.0	  1e-66
128- 13:	VIT_13s0067g00730.t01	Prh02G51720.0	 1e-116
128- 14:	VIT_13s0067g00840.t01	Prh02G51710.0	  1e-84
128- 15:	VIT_13s0067g00890.t01	Prh02G51600.0	      0
128- 16:	VIT_13s0067g00920.t01	Prh02G51590.0	      0
128- 17:	VIT_13s0067g00930.t01	Prh02G51580.0	      0
128- 18:	VIT_13s0067g00940.t01	Prh02G51470.0	 1e-129
128- 19:	VIT_13s0067g00960.t01	Prh02G51450.0	      0
128- 20:	VIT_13s0067g00990.t01	Prh02G51410.0	      0
128- 21:	VIT_13s0067g01000.t01	Prh02G51370.0	 1e-132
128- 22:	VIT_13s0067g01020.t01	Prh02G51330.0	 3e-147
128- 23:	VIT_13s0067g01070.t01	Prh02G51190.0	      0
128- 24:	VIT_13s0067g01110.t01	Prh02G51160.0	 5e-111
128- 25:	VIT_13s0067g01120.t01	Prh02G51150.0	      0
128- 26:	VIT_13s0067g01150.t01	Prh02G51100.0	 1e-125
128- 27:	VIT_13s0067g01210.t01	Prh02G50840.0	      0
128- 28:	VIT_13s0067g01270.t01	Prh02G50620.0	 8e-143
## Alignment 129: score=954.0 e_value=5.5e-64 N=21 VV_13&P. rhoeas_chr2 minus
129-  0:	VIT_13s0067g03560.t01	Prh02G57540.0	 3e-158
129-  1:	VIT_13s0067g03600.t01	Prh02G57510.0	 7e-111
129-  2:	VIT_13s0067g03820.t01	Prh02G57370.0	  2e-38
129-  3:	VIT_13s0067g03840.t01	Prh02G57360.0	      0
129-  4:	VIT_13s0067g03850.t01	Prh02G57330.0	      0
129-  5:	VIT_13s0067g03860.t01	Prh02G57320.0	  1e-62
129-  6:	VIT_13s0067g03880.t01	Prh02G57290.0	      0
129-  7:	VIT_13s0067g03890.t01	Prh02G57250.0	      0
129-  8:	VIT_13s0019g00020.t01	Prh02G57100.0	      0
129-  9:	VIT_13s0019g00040.t01	Prh02G57080.0	      0
129- 10:	VIT_13s0019g00070.t01	Prh02G57070.0	  3e-36
129- 11:	VIT_13s0019g00260.t01	Prh02G57010.0	  3e-40
129- 12:	VIT_13s0019g00330.t01	Prh02G56980.0	 6e-148
129- 13:	VIT_13s0019g00550.t01	Prh02G56940.0	  3e-81
129- 14:	VIT_13s0019g00610.t01	Prh02G56820.0	      0
129- 15:	VIT_13s0019g00640.t01	Prh02G56800.0	  2e-51
129- 16:	VIT_13s0019g00740.t01	Prh02G56770.0	      0
129- 17:	VIT_13s0019g00810.t01	Prh02G56750.0	      0
129- 18:	VIT_13s0019g00840.t01	Prh02G56740.0	      0
129- 19:	VIT_13s0019g00910.t01	Prh02G56670.0	 2e-106
129- 20:	VIT_13s0019g00940.t01	Prh02G56640.0	      0
## Alignment 130: score=842.0 e_value=3.6e-49 N=18 VV_13&P. rhoeas_chr2 minus
130-  0:	VIT_13s0019g01650.t01	Prh02G46520.0	 2e-159
130-  1:	VIT_13s0019g01670.t01	Prh02G46480.0	      0
130-  2:	VIT_13s0019g01700.t01	Prh02G46420.0	      0
130-  3:	VIT_13s0019g01840.t01	Prh02G46340.0	      0
130-  4:	VIT_13s0019g01920.t01	Prh02G46300.0	      0
130-  5:	VIT_13s0019g01960.t01	Prh02G46290.0	 7e-102
130-  6:	VIT_13s0019g01980.t01	Prh02G46250.0	 2e-155
130-  7:	VIT_13s0019g01990.t01	Prh02G46240.0	      0
130-  8:	VIT_13s0019g02000.t01	Prh02G46230.0	      0
130-  9:	VIT_13s0019g02020.t01	Prh02G46180.0	 3e-113
130- 10:	VIT_13s0019g02030.t01	Prh02G46120.0	 5e-127
130- 11:	VIT_13s0019g02040.t01	Prh02G46110.0	      0
130- 12:	VIT_13s0019g02080.t01	Prh02G46070.0	  4e-93
130- 13:	VIT_13s0019g02110.t01	Prh02G46060.0	 3e-177
130- 14:	VIT_13s0019g02120.t01	Prh02G46040.0	  2e-45
130- 15:	VIT_13s0019g02200.t01	Prh02G46020.0	 6e-153
130- 16:	VIT_13s0019g02210.t01	Prh02G46010.0	 4e-175
130- 17:	VIT_13s0019g02260.t01	Prh02G45880.0	 2e-157
## Alignment 131: score=705.0 e_value=1.4e-43 N=15 VV_13&P. rhoeas_chr2 minus
131-  0:	VIT_13s0064g01240.t01	Prh02G42240.0	  3e-63
131-  1:	VIT_13s0064g01260.t01	Prh02G42190.0	 2e-163
131-  2:	VIT_13s0064g01270.t01	Prh02G42150.0	 3e-125
131-  3:	VIT_13s0064g01280.t01	Prh02G42140.0	 4e-174
131-  4:	VIT_13s0064g01290.t01	Prh02G42120.0	  1e-86
131-  5:	VIT_13s0064g01330.t01	Prh02G41990.0	      0
131-  6:	VIT_13s0064g01350.t01	Prh02G41860.0	      0
131-  7:	VIT_13s0064g01360.t01	Prh02G41850.0	      0
131-  8:	VIT_13s0064g01380.t01	Prh02G41830.0	      0
131-  9:	VIT_13s0064g01390.t01	Prh02G41810.0	 9e-118
131- 10:	VIT_13s0064g01430.t01	Prh02G41730.0	 1e-103
131- 11:	VIT_13s0064g01440.t01	Prh02G41720.0	 2e-128
131- 12:	VIT_13s0064g01450.t01	Prh02G41710.0	  7e-64
131- 13:	VIT_13s0064g01480.t01	Prh02G41680.0	      0
131- 14:	VIT_13s0064g01510.t01	Prh02G41670.0	      0
## Alignment 132: score=434.0 e_value=1.8e-20 N=10 VV_13&P. rhoeas_chr2 minus
132-  0:	VIT_13s0073g00050.t01	Prh02G55070.0	      0
132-  1:	VIT_13s0073g00130.t01	Prh02G54970.0	      0
132-  2:	VIT_13s0073g00150.t01	Prh02G54790.0	      0
132-  3:	VIT_13s0073g00160.t01	Prh02G54780.0	  6e-81
132-  4:	VIT_13s0073g00170.t01	Prh02G54750.0	      0
132-  5:	VIT_13s0073g00250.t01	Prh02G54680.0	 1e-171
132-  6:	VIT_13s0073g00310.t01	Prh02G54660.0	 6e-164
132-  7:	VIT_13s0073g00330.t01	Prh02G54640.0	 1e-140
132-  8:	VIT_13s0073g00440.t01	Prh02G54390.0	      0
132-  9:	VIT_13s0073g00560.t01	Prh02G54330.0	      0
## Alignment 133: score=402.0 e_value=4e-18 N=9 VV_13&P. rhoeas_chr2 minus
133-  0:	VIT_13s0019g04880.t01	Prh02G28710.0	  2e-60
133-  1:	VIT_13s0019g04900.t01	Prh02G28700.0	      0
133-  2:	VIT_13s0019g04920.t01	Prh02G28680.0	      0
133-  3:	VIT_13s0019g04970.t01	Prh02G28670.0	      0
133-  4:	VIT_13s0019g05060.t01	Prh02G28580.0	  4e-43
133-  5:	VIT_13s0019g05080.t01	Prh02G28540.0	  5e-87
133-  6:	VIT_13s0019g05100.t01	Prh02G28470.0	      0
133-  7:	VIT_13s0019g05150.t01	Prh02G28250.0	  1e-28
133-  8:	VIT_13s0019g05210.t01	Prh02G28190.0	  2e-87
## Alignment 134: score=368.0 e_value=7.4e-16 N=8 VV_13&P. rhoeas_chr2 minus
134-  0:	VIT_13s0074g00400.t01	Prh02G56100.0	 4e-157
134-  1:	VIT_13s0074g00640.t01	Prh02G55960.0	  3e-39
134-  2:	VIT_13s0074g00710.t01	Prh02G55900.0	 3e-137
134-  3:	VIT_13s0074g00730.t01	Prh02G55880.0	 1e-117
134-  4:	VIT_13s0074g00750.t01	Prh02G55850.0	  8e-31
134-  5:	VIT_13s0074g00760.t01	Prh02G55840.0	 3e-138
134-  6:	VIT_13s0074g00770.t01	Prh02G55830.0	  1e-32
134-  7:	VIT_13s0074g00780.t01	Prh02G55810.0	 3e-133
## Alignment 135: score=336.0 e_value=2.9e-12 N=7 VV_13&P. rhoeas_chr2 minus
135-  0:	VIT_13s0067g03300.t01	Prh02G23880.0	      0
135-  1:	VIT_13s0067g03320.t01	Prh02G23850.0	 9e-150
135-  2:	VIT_13s0067g03360.t01	Prh02G23840.0	 6e-147
135-  3:	VIT_13s0067g03410.t01	Prh02G23780.0	      0
135-  4:	VIT_13s0067g03420.t01	Prh02G23770.0	      0
135-  5:	VIT_13s0067g03440.t01	Prh02G23760.0	 6e-104
135-  6:	VIT_13s0067g03500.t01	Prh02G23700.0	      0
## Alignment 136: score=304.0 e_value=2.2e-16 N=8 VV_13&P. rhoeas_chr2 minus
136-  0:	VIT_13s0019g02410.t01	Prh02G00390.0	      0
136-  1:	VIT_13s0019g02430.t01	Prh02G00380.0	      0
136-  2:	VIT_13s0019g02460.t01	Prh02G00270.0	      0
136-  3:	VIT_13s0019g02650.t01	Prh02G00250.0	  9e-79
136-  4:	VIT_13s0019g02710.t01	Prh02G00130.0	      0
136-  5:	VIT_13s0019g02950.t01	Prh02G00120.0	  3e-51
136-  6:	VIT_13s0019g03200.t01	Prh02G00100.0	  6e-86
136-  7:	VIT_13s0019g03350.t01	Prh02G00070.0	  5e-22
## Alignment 137: score=282.0 e_value=6e-09 N=6 VV_13&P. rhoeas_chr2 minus
137-  0:	VIT_13s0139g00150.t01	Prh02G40380.0	      0
137-  1:	VIT_13s0139g00250.t01	Prh02G40370.0	      0
137-  2:	VIT_13s0139g00260.t01	Prh02G40360.0	 2e-129
137-  3:	VIT_13s0139g00310.t01	Prh02G40350.0	  1e-82
137-  4:	VIT_13s0139g00360.t01	Prh02G40330.0	  9e-79
137-  5:	VIT_13s0139g00420.t01	Prh02G40310.0	  4e-44
## Alignment 138: score=281.0 e_value=1.3e-10 N=6 VV_13&P. rhoeas_chr2 minus
138-  0:	VIT_13s0106g00490.t01	Prh02G55780.0	      0
138-  1:	VIT_13s0106g00610.t01	Prh02G55770.0	      0
138-  2:	VIT_13s0106g00640.t01	Prh02G55750.0	      0
138-  3:	VIT_13s0106g00690.t01	Prh02G55740.0	  3e-17
138-  4:	VIT_13s0106g00780.t01	Prh02G55700.0	 1e-172
138-  5:	VIT_13s0106g00790.t01	Prh02G55690.0	      0
## Alignment 139: score=277.0 e_value=5.2e-13 N=7 VV_13&P. rhoeas_chr2 minus
139-  0:	VIT_13s0019g03170.t01	Prh02G53150.0	  2e-63
139-  1:	VIT_13s0019g03280.t01	Prh02G53140.0	 2e-103
139-  2:	VIT_13s0019g03290.t01	Prh02G53030.0	 4e-178
139-  3:	VIT_13s0019g03320.t01	Prh02G52940.0	  8e-95
139-  4:	VIT_13s0019g03380.t01	Prh02G52790.0	      0
139-  5:	VIT_13s0019g03420.t01	Prh02G52670.0	  2e-11
139-  6:	VIT_13s0019g03470.t01	Prh02G52460.0	  2e-30
## Alignment 140: score=256.0 e_value=1e-09 N=6 VV_13&P. rhoeas_chr2 minus
140-  0:	VIT_13s0067g00020.t01	Prh02G35970.0	  4e-68
140-  1:	VIT_13s0067g00080.t01	Prh02G35770.0	      0
140-  2:	VIT_13s0067g00100.t01	Prh02G35760.0	      0
140-  3:	VIT_13s0067g00110.t01	Prh02G35640.0	      0
140-  4:	VIT_13s0067g00140.t01	Prh02G35630.0	  5e-09
140-  5:	VIT_13s0067g00170.t01	Prh02G35490.0	      0
## Alignment 141: score=251.0 e_value=1.4e-09 N=6 VV_13&P. rhoeas_chr2 minus
141-  0:	VIT_13s0147g00060.t01	Prh02G29460.0	  4e-52
141-  1:	VIT_13s0101g00060.t01	Prh02G29440.0	  1e-19
141-  2:	VIT_13s0101g00090.t01	Prh02G29430.0	 3e-102
141-  3:	VIT_13s0101g00100.t01	Prh02G29420.0	 7e-114
141-  4:	VIT_13s0101g00410.t01	Prh02G29410.0	 1e-133
141-  5:	VIT_13s0101g00500.t01	Prh02G29340.0	  1e-19
## Alignment 142: score=326.0 e_value=4.8e-14 N=8 VV_13&P. rhoeas_chr6 plus
142-  0:	VIT_13s0067g03070.t01	Prh06G33910.0	  1e-67
142-  1:	VIT_13s0067g03080.t01	Prh06G34050.0	      0
142-  2:	VIT_13s0067g03100.t01	Prh06G34300.0	      0
142-  3:	VIT_13s0067g03130.t01	Prh06G34520.0	  1e-54
142-  4:	VIT_13s0067g03150.t01	Prh06G34580.0	      0
142-  5:	VIT_13s0067g03190.t01	Prh06G34660.0	      0
142-  6:	VIT_13s0067g03210.t01	Prh06G34680.0	      0
142-  7:	VIT_13s0067g03220.t01	Prh06G34720.0	  3e-31
## Alignment 143: score=273.0 e_value=1.8e-09 N=6 VV_13&P. rhoeas_chr6 plus
143-  0:	VIT_13s0067g02720.t01	Prh06G35240.0	      0
143-  1:	VIT_13s0067g02850.t01	Prh06G35250.0	 6e-165
143-  2:	VIT_13s0067g02870.t01	Prh06G35290.0	  4e-97
143-  3:	VIT_13s0067g02880.t01	Prh06G35340.0	  3e-70
143-  4:	VIT_13s0067g02910.t01	Prh06G35380.0	  4e-12
143-  5:	VIT_13s0067g02930.t01	Prh06G35490.0	 4e-140
## Alignment 144: score=324.0 e_value=6.9e-13 N=7 VV_13&P. rhoeas_chr6 minus
144-  0:	VIT_13s0067g01880.t01	Prh06G42710.0	  1e-79
144-  1:	VIT_13s0067g01890.t01	Prh06G42700.0	      0
144-  2:	VIT_13s0067g01930.t01	Prh06G42530.0	      0
144-  3:	VIT_13s0067g01940.t01	Prh06G42510.0	  1e-81
144-  4:	VIT_13s0067g01950.t01	Prh06G42490.0	      0
144-  5:	VIT_13s0067g01960.t01	Prh06G42480.0	  3e-73
144-  6:	VIT_13s0067g01990.t01	Prh06G42390.0	 3e-166
## Alignment 145: score=282.0 e_value=9.8e-13 N=7 VV_13&P. rhoeas_chr6 minus
145-  0:	VIT_13s0067g02440.t01	Prh06G36560.0	 3e-172
145-  1:	VIT_13s0067g02480.t01	Prh06G36540.0	      0
145-  2:	VIT_13s0067g02520.t01	Prh06G36400.0	  1e-51
145-  3:	VIT_13s0067g02640.t01	Prh06G36230.0	      0
145-  4:	VIT_13s0067g02690.t01	Prh06G36040.0	      0
145-  5:	VIT_13s0067g02970.t01	Prh06G36000.0	  2e-81
145-  6:	VIT_13s0067g02990.t01	Prh06G35990.0	 4e-129
## Alignment 146: score=1308.0 e_value=2.4e-100 N=29 VV_14&P. rhoeas_chr1 plus
146-  0:	VIT_14s0068g01640.t01	Prh01G12690.0	 3e-164
146-  1:	VIT_14s0068g01670.t01	Prh01G12700.0	      0
146-  2:	VIT_14s0068g01800.t01	Prh01G12770.0	  5e-26
146-  3:	VIT_14s0068g02040.t01	Prh01G12820.0	 9e-118
146-  4:	VIT_14s0068g02120.t01	Prh01G12910.0	      0
146-  5:	VIT_14s0068g02130.t01	Prh01G12920.0	      0
146-  6:	VIT_14s0068g02150.t01	Prh01G13010.0	 1e-168
146-  7:	VIT_14s0068g02190.t01	Prh01G13110.0	      0
146-  8:	VIT_14s0068g02310.t01	Prh01G13130.0	  8e-06
146-  9:	VIT_14s0171g00110.t01	Prh01G13190.0	      0
146- 10:	VIT_14s0171g00120.t01	Prh01G13200.0	  6e-36
146- 11:	VIT_14s0171g00140.t01	Prh01G13210.0	      0
146- 12:	VIT_14s0171g00150.t01	Prh01G13220.0	  2e-44
146- 13:	VIT_14s0171g00170.t01	Prh01G13290.0	      0
146- 14:	VIT_14s0171g00180.t01	Prh01G13310.0	      0
146- 15:	VIT_14s0171g00190.t01	Prh01G13320.0	  2e-70
146- 16:	VIT_14s0171g00210.t01	Prh01G13340.0	      0
146- 17:	VIT_14s0171g00220.t01	Prh01G13350.0	  7e-96
146- 18:	VIT_14s0171g00230.t01	Prh01G13360.0	      0
146- 19:	VIT_14s0171g00240.t01	Prh01G13380.0	  1e-85
146- 20:	VIT_14s0171g00250.t01	Prh01G13430.0	  1e-88
146- 21:	VIT_14s0171g00270.t01	Prh01G13440.0	      0
146- 22:	VIT_14s0171g00310.t01	Prh01G13550.0	      0
146- 23:	VIT_14s0171g00320.t01	Prh01G13560.0	      0
146- 24:	VIT_14s0171g00330.t01	Prh01G13610.0	      0
146- 25:	VIT_14s0219g00050.t01	Prh01G13740.0	  7e-92
146- 26:	VIT_14s0219g00060.t01	Prh01G13750.0	  6e-67
146- 27:	VIT_14s0219g00070.t01	Prh01G13840.0	 1e-121
146- 28:	VIT_14s0219g00090.t01	Prh01G13870.0	  2e-34
## Alignment 147: score=1294.0 e_value=3.5e-98 N=29 VV_14&P. rhoeas_chr1 plus
147-  0:	VIT_14s0006g02720.t01	Prh01G11440.0	      0
147-  1:	VIT_14s0006g02860.t01	Prh01G11500.0	 1e-117
147-  2:	VIT_14s0006g03120.t01	Prh01G11720.0	 8e-109
147-  3:	VIT_14s0083g00050.t01	Prh01G11880.0	  4e-42
147-  4:	VIT_14s0083g00070.t01	Prh01G11890.0	 4e-128
147-  5:	VIT_14s0083g00100.t01	Prh01G11900.0	 5e-116
147-  6:	VIT_14s0083g00130.t01	Prh01G11920.0	 7e-113
147-  7:	VIT_14s0083g00160.t01	Prh01G12000.0	  1e-66
147-  8:	VIT_14s0083g00300.t01	Prh01G12260.0	      0
147-  9:	VIT_14s0083g00330.t01	Prh01G12270.0	      0
147- 10:	VIT_14s0083g00380.t01	Prh01G12330.0	 6e-135
147- 11:	VIT_14s0083g00440.t01	Prh01G12340.0	  1e-75
147- 12:	VIT_14s0083g00450.t01	Prh01G12350.0	 3e-134
147- 13:	VIT_14s0083g00470.t01	Prh01G12400.0	  1e-44
147- 14:	VIT_14s0083g00580.t01	Prh01G12410.0	 2e-172
147- 15:	VIT_14s0083g00670.t01	Prh01G12450.0	  1e-18
147- 16:	VIT_14s0083g00730.t01	Prh01G12470.0	      0
147- 17:	VIT_14s0083g00800.t01	Prh01G12530.0	      0
147- 18:	VIT_14s0083g00880.t01	Prh01G12580.0	      0
147- 19:	VIT_14s0083g00910.t01	Prh01G12610.0	      0
147- 20:	VIT_14s0083g00930.t01	Prh01G12630.0	 1e-121
147- 21:	VIT_14s0083g00960.t01	Prh01G12660.0	      0
147- 22:	VIT_14s0083g00970.t01	Prh01G12690.0	 8e-171
147- 23:	VIT_14s0083g00980.t01	Prh01G12720.0	  4e-56
147- 24:	VIT_14s0083g00990.t01	Prh01G12730.0	      0
147- 25:	VIT_14s0083g01020.t01	Prh01G12760.0	 5e-112
147- 26:	VIT_14s0083g01030.t01	Prh01G12770.0	 8e-105
147- 27:	VIT_14s0083g01060.t01	Prh01G12790.0	  2e-67
147- 28:	VIT_14s0083g01100.t01	Prh01G12800.0	      0
## Alignment 148: score=829.0 e_value=5.3e-55 N=18 VV_14&P. rhoeas_chr1 plus
148-  0:	VIT_14s0066g01300.t01	Prh01G15400.0	  5e-69
148-  1:	VIT_14s0066g01450.t01	Prh01G15530.0	      0
148-  2:	VIT_14s0066g01580.t01	Prh01G15650.0	      0
148-  3:	VIT_14s0066g01590.t01	Prh01G15680.0	      0
148-  4:	VIT_14s0066g01600.t01	Prh01G15730.0	  4e-51
148-  5:	VIT_14s0066g01640.t01	Prh01G15780.0	  3e-64
148-  6:	VIT_14s0066g01660.t01	Prh01G15800.0	      0
148-  7:	VIT_14s0066g01730.t01	Prh01G15850.0	      0
148-  8:	VIT_14s0066g01780.t01	Prh01G15930.0	  2e-41
148-  9:	VIT_14s0066g01790.t01	Prh01G16030.0	  5e-27
148- 10:	VIT_14s0066g01850.t01	Prh01G16050.0	 1e-144
148- 11:	VIT_14s0066g01860.t01	Prh01G16080.0	  5e-27
148- 12:	VIT_14s0066g01870.t01	Prh01G16100.0	      0
148- 13:	VIT_14s0066g01880.t01	Prh01G16110.0	  2e-57
148- 14:	VIT_14s0066g01900.t01	Prh01G16120.0	  3e-88
148- 15:	VIT_14s0066g01920.t01	Prh01G16150.0	  2e-98
148- 16:	VIT_14s0066g01930.t01	Prh01G16170.0	 4e-104
148- 17:	VIT_14s0066g01950.t01	Prh01G16180.0	  3e-95
## Alignment 149: score=337.0 e_value=2.4e-14 N=8 VV_14&P. rhoeas_chr1 plus
149-  0:	VIT_14s0066g02030.t01	Prh01G18060.0	 3e-147
149-  1:	VIT_14s0066g02080.t01	Prh01G18090.0	  1e-91
149-  2:	VIT_14s0066g02130.t01	Prh01G18160.0	 3e-121
149-  3:	VIT_14s0066g02140.t01	Prh01G18270.0	      0
149-  4:	VIT_14s0066g02170.t01	Prh01G18310.0	 5e-167
149-  5:	VIT_14s0066g02190.t01	Prh01G18440.0	      0
149-  6:	VIT_14s0066g02240.t01	Prh01G18590.0	      0
149-  7:	VIT_14s0066g02250.t01	Prh01G18740.0	      0
## Alignment 150: score=994.0 e_value=1.2e-65 N=22 VV_14&P. rhoeas_chr1 minus
150-  0:	VIT_14s0066g02600.t01	Prh01G17360.0	      0
150-  1:	VIT_14s0066g02630.t01	Prh01G17340.0	      0
150-  2:	VIT_14s0108g00010.t01	Prh01G17290.0	 1e-159
150-  3:	VIT_14s0108g00050.t01	Prh01G17220.0	 1e-155
150-  4:	VIT_14s0108g00060.t01	Prh01G17120.0	      0
150-  5:	VIT_14s0108g00090.t01	Prh01G17100.0	 1e-107
150-  6:	VIT_14s0108g00120.t01	Prh01G17080.0	  6e-89
150-  7:	VIT_14s0108g00130.t01	Prh01G17030.0	      0
150-  8:	VIT_14s0108g00140.t01	Prh01G17010.0	  7e-52
150-  9:	VIT_14s0108g00150.t01	Prh01G16980.0	 1e-149
150- 10:	VIT_14s0108g00270.t01	Prh01G16810.0	 4e-154
150- 11:	VIT_14s0108g00350.t01	Prh01G16800.0	      0
150- 12:	VIT_14s0108g00390.t01	Prh01G16690.0	  1e-88
150- 13:	VIT_14s0108g00400.t01	Prh01G16670.0	 2e-134
150- 14:	VIT_14s0108g00420.t01	Prh01G16650.0	  6e-38
150- 15:	VIT_14s0108g00430.t01	Prh01G16640.0	      0
150- 16:	VIT_14s0108g00440.t01	Prh01G16620.0	      0
150- 17:	VIT_14s0108g00460.t01	Prh01G16560.0	 8e-121
150- 18:	VIT_14s0108g00480.t01	Prh01G16500.0	  3e-78
150- 19:	VIT_14s0108g00490.t01	Prh01G16440.0	      0
150- 20:	VIT_14s0108g00540.t01	Prh01G16380.0	      0
150- 21:	VIT_14s0108g00740.t01	Prh01G16210.0	  8e-31
## Alignment 151: score=593.0 e_value=5.7e-32 N=13 VV_14&P. rhoeas_chr1 minus
151-  0:	VIT_14s0066g00650.t01	Prh01G15180.0	      0
151-  1:	VIT_14s0066g00670.t01	Prh01G15130.0	      0
151-  2:	VIT_14s0066g00830.t01	Prh01G15010.0	  2e-69
151-  3:	VIT_14s0066g00880.t01	Prh01G14890.0	      0
151-  4:	VIT_14s0066g00900.t01	Prh01G14880.0	      0
151-  5:	VIT_14s0066g00950.t01	Prh01G14830.0	      0
151-  6:	VIT_14s0066g00990.t01	Prh01G14750.0	 3e-174
151-  7:	VIT_14s0066g01000.t01	Prh01G14730.0	 6e-131
151-  8:	VIT_14s0066g01080.t01	Prh01G14670.0	 7e-131
151-  9:	VIT_14s0066g01090.t01	Prh01G14660.0	  4e-87
151- 10:	VIT_14s0066g01120.t01	Prh01G14640.0	  1e-98
151- 11:	VIT_14s0066g01130.t01	Prh01G14610.0	  8e-98
151- 12:	VIT_14s0066g01170.t01	Prh01G14580.0	      0
## Alignment 152: score=409.0 e_value=1.7e-18 N=9 VV_14&P. rhoeas_chr1 minus
152-  0:	VIT_14s0171g00390.t01	Prh01G14170.0	 3e-104
152-  1:	VIT_14s0171g00400.t01	Prh01G14150.0	      0
152-  2:	VIT_14s0171g00420.t01	Prh01G14140.0	  2e-53
152-  3:	VIT_14s0171g00450.t01	Prh01G14080.0	 5e-180
152-  4:	VIT_14s0171g00480.t01	Prh01G14050.0	  2e-85
152-  5:	VIT_14s0171g00510.t01	Prh01G14030.0	  4e-90
152-  6:	VIT_14s0219g00020.t01	Prh01G13950.0	      0
152-  7:	VIT_14s0219g00190.t01	Prh01G13720.0	      0
152-  8:	VIT_14s0219g00210.t01	Prh01G13700.0	  7e-56
## Alignment 153: score=337.0 e_value=1.8e-19 N=8 VV_14&P. rhoeas_chr1 minus
153-  0:	VIT_14s0066g02170.t01	Prh01G18310.0	 5e-167
153-  1:	VIT_14s0066g02420.t01	Prh01G18060.0	 1e-127
153-  2:	VIT_14s0066g02440.t01	Prh01G18050.0	      0
153-  3:	VIT_14s0066g02450.t01	Prh01G18030.0	      0
153-  4:	VIT_14s0066g02460.t01	Prh01G17850.0	  4e-45
153-  5:	VIT_14s0066g02470.t01	Prh01G17830.0	  3e-58
153-  6:	VIT_14s0066g02490.t01	Prh01G17820.0	  1e-62
153-  7:	VIT_14s0066g02590.t01	Prh01G17630.0	      0
## Alignment 154: score=261.0 e_value=1.2e-09 N=6 VV_14&P. rhoeas_chr2 plus
154-  0:	VIT_14s0108g00760.t01	Prh02G44090.0	  2e-26
154-  1:	VIT_14s0108g00980.t01	Prh02G44190.0	 4e-115
154-  2:	VIT_14s0108g01010.t01	Prh02G44240.0	  1e-73
154-  3:	VIT_14s0108g01020.t01	Prh02G44270.0	 1e-122
154-  4:	VIT_14s0108g01070.t01	Prh02G44360.0	  3e-96
154-  5:	VIT_14s0108g01140.t01	Prh02G44450.0	  1e-61
## Alignment 155: score=1298.0 e_value=6.8e-96 N=28 VV_14&P. rhoeas_chr4 plus
155-  0:	VIT_14s0060g00380.t01	Prh04G17450.0	  1e-47
155-  1:	VIT_14s0060g00390.t01	Prh04G17460.0	 5e-111
155-  2:	VIT_14s0060g00400.t01	Prh04G17480.0	      0
155-  3:	VIT_14s0060g00410.t01	Prh04G17500.0	      0
155-  4:	VIT_14s0060g00420.t01	Prh04G17510.0	      0
155-  5:	VIT_14s0060g00430.t01	Prh04G17530.0	 8e-120
155-  6:	VIT_14s0060g00440.t01	Prh04G17540.0	 9e-161
155-  7:	VIT_14s0060g00450.t01	Prh04G17550.0	      0
155-  8:	VIT_14s0060g00460.t01	Prh04G17600.0	      0
155-  9:	VIT_14s0060g00470.t01	Prh04G17660.0	      0
155- 10:	VIT_14s0060g00480.t01	Prh04G17670.0	      0
155- 11:	VIT_14s0060g00510.t01	Prh04G17680.0	 1e-115
155- 12:	VIT_14s0060g00550.t01	Prh04G17750.0	      0
155- 13:	VIT_14s0060g00600.t01	Prh04G17940.0	      0
155- 14:	VIT_14s0060g00610.t01	Prh04G17960.0	  5e-71
155- 15:	VIT_14s0060g00630.t01	Prh04G17980.0	  1e-78
155- 16:	VIT_14s0060g00680.t01	Prh04G18030.0	 7e-170
155- 17:	VIT_14s0060g00820.t01	Prh04G18130.0	      0
155- 18:	VIT_14s0060g00830.t01	Prh04G18150.0	 4e-113
155- 19:	VIT_14s0060g00850.t01	Prh04G18180.0	 3e-116
155- 20:	VIT_14s0060g00860.t01	Prh04G18220.0	      0
155- 21:	VIT_14s0060g00890.t01	Prh04G18310.0	  1e-88
155- 22:	VIT_14s0060g00900.t01	Prh04G18320.0	  6e-60
155- 23:	VIT_14s0060g00910.t01	Prh04G18340.0	      0
155- 24:	VIT_14s0060g00930.t01	Prh04G18370.0	      0
155- 25:	VIT_14s0060g00980.t01	Prh04G18390.0	  2e-18
155- 26:	VIT_14s0060g01010.t01	Prh04G18490.0	  9e-14
155- 27:	VIT_14s0060g01190.t01	Prh04G18630.0	 3e-151
## Alignment 156: score=662.0 e_value=1.7e-33 N=14 VV_14&P. rhoeas_chr4 plus
156-  0:	VIT_14s0060g00090.t01	Prh04G16620.0	 1e-105
156-  1:	VIT_14s0060g00110.t01	Prh04G16660.0	      0
156-  2:	VIT_14s0060g00120.t01	Prh04G16690.0	 5e-106
156-  3:	VIT_14s0060g00160.t01	Prh04G16730.0	  9e-21
156-  4:	VIT_14s0060g00210.t01	Prh04G16780.0	 6e-171
156-  5:	VIT_14s0060g00230.t01	Prh04G16810.0	      0
156-  6:	VIT_14s0060g00240.t01	Prh04G16870.0	 4e-117
156-  7:	VIT_14s0060g00250.t01	Prh04G16910.0	  4e-15
156-  8:	VIT_14s0060g00280.t01	Prh04G16990.0	  9e-26
156-  9:	VIT_14s0060g00310.t01	Prh04G17040.0	  4e-09
156- 10:	VIT_14s0060g00320.t01	Prh04G17060.0	 3e-129
156- 11:	VIT_14s0060g00330.t01	Prh04G17090.0	      0
156- 12:	VIT_14s0060g00340.t01	Prh04G17100.0	  5e-48
156- 13:	VIT_14s0060g00360.t01	Prh04G17130.0	      0
## Alignment 157: score=446.0 e_value=3.3e-26 N=11 VV_14&P. rhoeas_chr4 plus
157-  0:	VIT_14s0128g00220.t01	Prh04G05170.0	 4e-112
157-  1:	VIT_14s0128g00240.t01	Prh04G05180.0	      0
157-  2:	VIT_14s0128g00250.t01	Prh04G05260.0	 2e-107
157-  3:	VIT_14s0128g00300.t01	Prh04G05280.0	  7e-07
157-  4:	VIT_14s0128g00320.t01	Prh04G05360.0	      0
157-  5:	VIT_14s0128g00350.t01	Prh04G05470.0	  1e-51
157-  6:	VIT_14s0128g00360.t01	Prh04G05510.0	  7e-94
157-  7:	VIT_14s0128g00420.t01	Prh04G05740.0	      0
157-  8:	VIT_14s0128g00430.t01	Prh04G05830.0	      0
157-  9:	VIT_14s0128g00490.t01	Prh04G06020.0	  8e-91
157- 10:	VIT_14s0128g00750.t01	Prh04G06130.0	      0
## Alignment 158: score=414.0 e_value=1.2e-19 N=9 VV_14&P. rhoeas_chr4 plus
158-  0:	VIT_14s0030g01410.t01	Prh04G16050.0	 2e-109
158-  1:	VIT_14s0030g01440.t01	Prh04G16140.0	      0
158-  2:	VIT_14s0030g01450.t01	Prh04G16150.0	      0
158-  3:	VIT_14s0030g01470.t01	Prh04G16220.0	  1e-88
158-  4:	VIT_14s0030g01480.t01	Prh04G16230.0	 7e-138
158-  5:	VIT_14s0030g01660.t01	Prh04G16270.0	 2e-154
158-  6:	VIT_14s0030g01700.t01	Prh04G16280.0	  9e-87
158-  7:	VIT_14s0030g01720.t01	Prh04G16300.0	 5e-151
158-  8:	VIT_14s0030g01760.t01	Prh04G16330.0	 5e-137
## Alignment 159: score=351.0 e_value=7.2e-17 N=8 VV_14&P. rhoeas_chr4 plus
159-  0:	VIT_14s0060g01090.t01	Prh04G18940.0	      0
159-  1:	VIT_14s0060g01240.t01	Prh04G19070.0	  2e-71
159-  2:	VIT_14s0060g01250.t01	Prh04G19080.0	  7e-63
159-  3:	VIT_14s0060g01340.t01	Prh04G19170.0	 8e-105
159-  4:	VIT_14s0060g01420.t01	Prh04G19370.0	  1e-61
159-  5:	VIT_14s0060g01430.t01	Prh04G19380.0	      0
159-  6:	VIT_14s0060g01460.t01	Prh04G19480.0	      0
159-  7:	VIT_14s0060g01470.t01	Prh04G19490.0	  5e-88
## Alignment 160: score=287.0 e_value=1.7e-09 N=6 VV_14&P. rhoeas_chr4 plus
160-  0:	VIT_14s0036g00430.t01	Prh04G27520.0	      0
160-  1:	VIT_14s0036g00460.t01	Prh04G27580.0	  9e-51
160-  2:	VIT_14s0036g00470.t01	Prh04G27620.0	 4e-114
160-  3:	VIT_14s0036g00500.t01	Prh04G27650.0	  1e-35
160-  4:	VIT_14s0036g00540.t01	Prh04G27660.0	  3e-77
160-  5:	VIT_14s0036g00570.t01	Prh04G27670.0	      0
## Alignment 161: score=667.0 e_value=9.2e-39 N=15 VV_14&P. rhoeas_chr4 minus
161-  0:	VIT_14s0030g01800.t01	Prh04G15840.0	      0
161-  1:	VIT_14s0030g01810.t01	Prh04G15820.0	 3e-157
161-  2:	VIT_14s0030g01860.t01	Prh04G15750.0	 1e-124
161-  3:	VIT_14s0030g01880.t01	Prh04G15740.0	  4e-66
161-  4:	VIT_14s0030g01890.t01	Prh04G15710.0	  2e-73
161-  5:	VIT_14s0030g01950.t01	Prh04G15640.0	 5e-180
161-  6:	VIT_14s0030g02080.t01	Prh04G15510.0	      0
161-  7:	VIT_14s0030g02150.t01	Prh04G15450.0	  1e-79
161-  8:	VIT_14s0030g02160.t01	Prh04G15420.0	      0
161-  9:	VIT_14s0030g02170.t01	Prh04G15380.0	 1e-119
161- 10:	VIT_14s0030g02220.t01	Prh04G15120.0	  1e-35
161- 11:	VIT_14s0030g02230.t01	Prh04G15050.0	 2e-106
161- 12:	VIT_14s0030g02310.t01	Prh04G14950.0	  5e-58
161- 13:	VIT_14s0081g00020.t01	Prh04G14910.0	  1e-16
161- 14:	VIT_14s0081g00060.t01	Prh04G14880.0	  5e-45
## Alignment 162: score=371.0 e_value=4.1e-14 N=8 VV_14&P. rhoeas_chr4 minus
162-  0:	VIT_14s0060g01080.t01	Prh04G18950.0	      0
162-  1:	VIT_14s0060g01090.t01	Prh04G18940.0	      0
162-  2:	VIT_14s0060g01100.t01	Prh04G18900.0	      0
162-  3:	VIT_14s0060g01140.t01	Prh04G18800.0	 1e-127
162-  4:	VIT_14s0060g01160.t01	Prh04G18790.0	  2e-57
162-  5:	VIT_14s0060g01170.t01	Prh04G18710.0	  2e-31
162-  6:	VIT_14s0060g01180.t01	Prh04G18680.0	 9e-123
162-  7:	VIT_14s0060g01210.t01	Prh04G18600.0	  4e-41
## Alignment 163: score=296.0 e_value=1.6e-12 N=6 VV_14&P. rhoeas_chr4 minus
163-  0:	VIT_14s0128g00010.t01	Prh04G04020.0	  1e-07
163-  1:	VIT_14s0128g00030.t01	Prh04G03990.0	  2e-96
163-  2:	VIT_14s0128g00050.t01	Prh04G03980.0	 6e-144
163-  3:	VIT_14s0128g00060.t01	Prh04G03970.0	  8e-48
163-  4:	VIT_14s0128g00070.t01	Prh04G03960.0	  4e-71
163-  5:	VIT_14s0128g00090.t01	Prh04G03950.0	      0
## Alignment 164: score=266.0 e_value=4.6e-10 N=6 VV_14&P. rhoeas_chr4 minus
164-  0:	VIT_14s0060g02240.t01	Prh04G07450.0	  7e-61
164-  1:	VIT_14s0060g02350.t01	Prh04G07310.0	      0
164-  2:	VIT_14s0060g02380.t01	Prh04G07300.0	      0
164-  3:	VIT_14s0060g02410.t01	Prh04G07280.0	      0
164-  4:	VIT_14s0060g02640.t01	Prh04G07260.0	      0
164-  5:	VIT_14s0060g02670.t01	Prh04G07250.0	  9e-07
## Alignment 165: score=260.0 e_value=1.1e-09 N=6 VV_14&P. rhoeas_chr4 minus
165-  0:	VIT_14s0030g00160.t01	Prh04G04830.0	  5e-29
165-  1:	VIT_14s0030g00200.t01	Prh04G04750.0	 5e-167
165-  2:	VIT_14s0030g00420.t01	Prh04G04690.0	      0
165-  3:	VIT_14s0030g00440.t01	Prh04G04620.0	      0
165-  4:	VIT_14s0030g00450.t01	Prh04G04540.0	  3e-79
165-  5:	VIT_14s0030g00460.t01	Prh04G04510.0	  6e-46
## Alignment 166: score=2062.0 e_value=3.7e-162 N=44 VV_14&P. rhoeas_chr6 plus
166-  0:	VIT_14s0108g00420.t01	Prh06G11050.0	  1e-32
166-  1:	VIT_14s0108g00430.t01	Prh06G11070.0	      0
166-  2:	VIT_14s0108g00440.t01	Prh06G11080.0	      0
166-  3:	VIT_14s0108g00460.t01	Prh06G11110.0	 4e-121
166-  4:	VIT_14s0108g00470.t01	Prh06G11140.0	 1e-102
166-  5:	VIT_14s0108g00490.t01	Prh06G11160.0	      0
166-  6:	VIT_14s0108g00500.t01	Prh06G11240.0	      0
166-  7:	VIT_14s0108g00510.t01	Prh06G11330.0	 8e-106
166-  8:	VIT_14s0108g00540.t01	Prh06G11420.0	      0
166-  9:	VIT_14s0108g00580.t01	Prh06G11460.0	 7e-131
166- 10:	VIT_14s0108g00760.t01	Prh06G11560.0	  1e-34
166- 11:	VIT_14s0108g00890.t01	Prh06G11630.0	      0
166- 12:	VIT_14s0108g00920.t01	Prh06G11640.0	 7e-103
166- 13:	VIT_14s0108g00950.t01	Prh06G11650.0	  3e-88
166- 14:	VIT_14s0108g00980.t01	Prh06G11690.0	      0
166- 15:	VIT_14s0108g01000.t01	Prh06G11730.0	  2e-32
166- 16:	VIT_14s0108g01010.t01	Prh06G11750.0	 4e-110
166- 17:	VIT_14s0108g01030.t01	Prh06G11760.0	      0
166- 18:	VIT_14s0108g01040.t01	Prh06G11790.0	      0
166- 19:	VIT_14s0108g01080.t01	Prh06G11880.0	 3e-131
166- 20:	VIT_14s0108g01140.t01	Prh06G11950.0	 3e-110
166- 21:	VIT_14s0108g01150.t01	Prh06G11960.0	      0
166- 22:	VIT_14s0108g01210.t01	Prh06G12100.0	      0
166- 23:	VIT_14s0108g01220.t01	Prh06G12110.0	  5e-52
166- 24:	VIT_14s0108g01230.t01	Prh06G12120.0	      0
166- 25:	VIT_14s0108g01250.t01	Prh06G12140.0	  1e-07
166- 26:	VIT_14s0108g01270.t01	Prh06G12200.0	      0
166- 27:	VIT_14s0108g01280.t01	Prh06G12210.0	 4e-117
166- 28:	VIT_14s0108g01300.t01	Prh06G12230.0	  2e-70
166- 29:	VIT_14s0108g01330.t01	Prh06G12250.0	 7e-153
166- 30:	VIT_14s0108g01350.t01	Prh06G12280.0	 7e-131
166- 31:	VIT_14s0108g01380.t01	Prh06G12320.0	 1e-164
166- 32:	VIT_14s0108g01400.t01	Prh06G12340.0	  2e-63
166- 33:	VIT_14s0108g01450.t01	Prh06G12380.0	  7e-60
166- 34:	VIT_14s0108g01480.t01	Prh06G12420.0	  2e-81
166- 35:	VIT_14s0108g01490.t01	Prh06G12430.0	 1e-115
166- 36:	VIT_14s0108g01500.t01	Prh06G12480.0	      0
166- 37:	VIT_14s0108g01520.t01	Prh06G12530.0	      0
166- 38:	VIT_14s0108g01550.t01	Prh06G12550.0	  9e-51
166- 39:	VIT_14s0108g01570.t01	Prh06G12580.0	  8e-33
166- 40:	VIT_14s0108g01580.t01	Prh06G12610.0	  1e-61
166- 41:	VIT_14s0108g01590.t01	Prh06G12620.0	  4e-46
166- 42:	VIT_14s0108g01630.t01	Prh06G12640.0	 8e-149
166- 43:	VIT_14s0108g01660.t01	Prh06G12670.0	  6e-86
## Alignment 167: score=1566.0 e_value=3.9e-116 N=34 VV_14&P. rhoeas_chr6 plus
167-  0:	VIT_14s0068g01010.t01	Prh06G08720.0	 9e-140
167-  1:	VIT_14s0068g01230.t01	Prh06G08890.0	 2e-176
167-  2:	VIT_14s0068g01250.t01	Prh06G08920.0	  4e-19
167-  3:	VIT_14s0068g01330.t01	Prh06G09040.0	      0
167-  4:	VIT_14s0068g01360.t01	Prh06G09090.0	 2e-120
167-  5:	VIT_14s0068g01370.t01	Prh06G09110.0	  9e-89
167-  6:	VIT_14s0068g01380.t01	Prh06G09130.0	  1e-88
167-  7:	VIT_14s0068g01410.t01	Prh06G09140.0	  2e-31
167-  8:	VIT_14s0068g01450.t01	Prh06G09170.0	 4e-140
167-  9:	VIT_14s0068g01490.t01	Prh06G09230.0	  2e-60
167- 10:	VIT_14s0068g01500.t01	Prh06G09240.0	      0
167- 11:	VIT_14s0068g01510.t01	Prh06G09250.0	  1e-29
167- 12:	VIT_14s0068g01530.t01	Prh06G09260.0	      0
167- 13:	VIT_14s0068g01560.t01	Prh06G09300.0	 2e-163
167- 14:	VIT_14s0068g01570.t01	Prh06G09310.0	  3e-69
167- 15:	VIT_14s0068g01590.t01	Prh06G09330.0	  2e-69
167- 16:	VIT_14s0068g01610.t01	Prh06G09340.0	      0
167- 17:	VIT_14s0068g01630.t01	Prh06G09500.0	      0
167- 18:	VIT_14s0068g01650.t01	Prh06G09510.0	      0
167- 19:	VIT_14s0068g01670.t01	Prh06G09570.0	      0
167- 20:	VIT_14s0068g01690.t01	Prh06G09610.0	 2e-108
167- 21:	VIT_14s0068g01730.t01	Prh06G09700.0	 1e-122
167- 22:	VIT_14s0068g01770.t01	Prh06G09710.0	  2e-54
167- 23:	VIT_14s0068g01780.t01	Prh06G09720.0	  2e-54
167- 24:	VIT_14s0068g01820.t01	Prh06G09740.0	  7e-39
167- 25:	VIT_14s0068g01900.t01	Prh06G09830.0	  1e-45
167- 26:	VIT_14s0068g01940.t01	Prh06G09840.0	  3e-40
167- 27:	VIT_14s0068g01950.t01	Prh06G09850.0	  2e-89
167- 28:	VIT_14s0068g01960.t01	Prh06G09880.0	      0
167- 29:	VIT_14s0068g01990.t01	Prh06G09900.0	  3e-95
167- 30:	VIT_14s0068g02020.t01	Prh06G09940.0	 6e-134
167- 31:	VIT_14s0068g02030.t01	Prh06G10140.0	  9e-85
167- 32:	VIT_14s0068g02070.t01	Prh06G10150.0	      0
167- 33:	VIT_14s0068g02110.t01	Prh06G10180.0	      0
## Alignment 168: score=1398.0 e_value=1.8e-105 N=31 VV_14&P. rhoeas_chr6 plus
168-  0:	VIT_14s0006g01470.t01	Prh06G17880.0	  7e-79
168-  1:	VIT_14s0006g01530.t01	Prh06G17890.0	      0
168-  2:	VIT_14s0006g01540.t01	Prh06G17940.0	 1e-120
168-  3:	VIT_14s0006g01570.t01	Prh06G17950.0	      0
168-  4:	VIT_14s0006g01580.t01	Prh06G17970.0	  3e-30
168-  5:	VIT_14s0006g01610.t01	Prh06G18050.0	  2e-57
168-  6:	VIT_14s0006g01660.t01	Prh06G18060.0	      0
168-  7:	VIT_14s0006g01800.t01	Prh06G18080.0	  1e-82
168-  8:	VIT_14s0006g01840.t01	Prh06G18090.0	  3e-61
168-  9:	VIT_14s0006g01910.t01	Prh06G18160.0	  1e-37
168- 10:	VIT_14s0006g02080.t01	Prh06G18210.0	 3e-165
168- 11:	VIT_14s0006g02260.t01	Prh06G18300.0	      0
168- 12:	VIT_14s0006g02270.t01	Prh06G18320.0	  5e-59
168- 13:	VIT_14s0006g02280.t01	Prh06G18340.0	      0
168- 14:	VIT_14s0006g02320.t01	Prh06G18460.0	  2e-18
168- 15:	VIT_14s0006g02450.t01	Prh06G18470.0	  7e-39
168- 16:	VIT_14s0006g02480.t01	Prh06G18520.0	  1e-96
168- 17:	VIT_14s0006g02490.t01	Prh06G18540.0	  8e-58
168- 18:	VIT_14s0006g02510.t01	Prh06G18610.0	 9e-152
168- 19:	VIT_14s0006g02520.t01	Prh06G18620.0	      0
168- 20:	VIT_14s0006g02530.t01	Prh06G18660.0	  1e-26
168- 21:	VIT_14s0006g02590.t01	Prh06G18680.0	      0
168- 22:	VIT_14s0006g02630.t01	Prh06G18760.0	  1e-81
168- 23:	VIT_14s0006g02680.t01	Prh06G18800.0	  7e-63
168- 24:	VIT_14s0006g02730.t01	Prh06G18860.0	  9e-30
168- 25:	VIT_14s0006g02810.t01	Prh06G18890.0	  8e-76
168- 26:	VIT_14s0006g02820.t01	Prh06G18900.0	      0
168- 27:	VIT_14s0006g02830.t01	Prh06G19010.0	 4e-117
168- 28:	VIT_14s0006g02840.t01	Prh06G19040.0	 3e-161
168- 29:	VIT_14s0006g02880.t01	Prh06G19090.0	  2e-84
168- 30:	VIT_14s0006g02890.t01	Prh06G19130.0	      0
## Alignment 169: score=604.0 e_value=1.7e-40 N=14 VV_14&P. rhoeas_chr6 plus
169-  0:	VIT_14s0219g00200.t01	Prh06G02760.0	      0
169-  1:	VIT_14s0219g00220.t01	Prh06G02770.0	  3e-41
169-  2:	VIT_14s0066g00220.t01	Prh06G02920.0	      0
169-  3:	VIT_14s0066g00310.t01	Prh06G02930.0	      0
169-  4:	VIT_14s0066g00320.t01	Prh06G02940.0	      0
169-  5:	VIT_14s0066g00330.t01	Prh06G02960.0	  5e-36
169-  6:	VIT_14s0066g00350.t01	Prh06G02970.0	      0
169-  7:	VIT_14s0066g00360.t01	Prh06G02980.0	 4e-126
169-  8:	VIT_14s0066g00370.t01	Prh06G03000.0	      0
169-  9:	VIT_14s0066g00410.t01	Prh06G03040.0	      0
169- 10:	VIT_14s0066g00560.t01	Prh06G03210.0	  3e-93
169- 11:	VIT_14s0066g00790.t01	Prh06G03220.0	  1e-38
169- 12:	VIT_14s0066g00800.t01	Prh06G03230.0	 2e-153
169- 13:	VIT_14s0066g00850.t01	Prh06G03430.0	      0
## Alignment 170: score=507.0 e_value=3.1e-33 N=11 VV_14&P. rhoeas_chr6 plus
170-  0:	VIT_14s0171g00090.t01	Prh06G10310.0	      0
170-  1:	VIT_14s0171g00100.t01	Prh06G10320.0	  1e-48
170-  2:	VIT_14s0171g00110.t01	Prh06G10330.0	      0
170-  3:	VIT_14s0171g00120.t01	Prh06G10340.0	  6e-39
170-  4:	VIT_14s0171g00130.t01	Prh06G10350.0	 3e-126
170-  5:	VIT_14s0171g00160.t01	Prh06G10470.0	 2e-112
170-  6:	VIT_14s0171g00170.t01	Prh06G10480.0	      0
170-  7:	VIT_14s0171g00230.t01	Prh06G10510.0	 4e-100
170-  8:	VIT_14s0171g00380.t01	Prh06G10730.0	      0
170-  9:	VIT_14s0171g00410.t01	Prh06G10750.0	      0
170- 10:	VIT_14s0171g00450.t01	Prh06G10800.0	  1e-95
## Alignment 171: score=503.0 e_value=7.9e-25 N=11 VV_14&P. rhoeas_chr6 plus
171-  0:	VIT_14s0083g00220.t01	Prh06G13930.0	 6e-158
171-  1:	VIT_14s0083g00230.t01	Prh06G13940.0	  2e-55
171-  2:	VIT_14s0083g00300.t01	Prh06G14060.0	 3e-145
171-  3:	VIT_14s0083g00460.t01	Prh06G14200.0	      0
171-  4:	VIT_14s0083g00510.t01	Prh06G14230.0	  7e-17
171-  5:	VIT_14s0083g00520.t01	Prh06G14270.0	      0
171-  6:	VIT_14s0083g00530.t01	Prh06G14330.0	      0
171-  7:	VIT_14s0083g00540.t01	Prh06G14340.0	      0
171-  8:	VIT_14s0083g00590.t01	Prh06G14360.0	  6e-83
171-  9:	VIT_14s0083g00620.t01	Prh06G14380.0	      0
171- 10:	VIT_14s0083g00640.t01	Prh06G14430.0	 1e-143
## Alignment 172: score=473.0 e_value=9.6e-20 N=10 VV_14&P. rhoeas_chr6 plus
172-  0:	VIT_14s0068g00740.t01	Prh06G07450.0	  7e-78
172-  1:	VIT_14s0068g00780.t01	Prh06G07490.0	      0
172-  2:	VIT_14s0068g00790.t01	Prh06G07510.0	 1e-121
172-  3:	VIT_14s0068g00810.t01	Prh06G07540.0	      0
172-  4:	VIT_14s0068g00830.t01	Prh06G07580.0	  1e-42
172-  5:	VIT_14s0068g00840.t01	Prh06G07610.0	      0
172-  6:	VIT_14s0068g00860.t01	Prh06G07640.0	  4e-69
172-  7:	VIT_14s0068g00890.t01	Prh06G07700.0	      0
172-  8:	VIT_14s0068g00920.t01	Prh06G07720.0	      0
172-  9:	VIT_14s0068g00980.t01	Prh06G07800.0	      0
## Alignment 173: score=292.0 e_value=2.6e-12 N=6 VV_14&P. rhoeas_chr6 plus
173-  0:	VIT_14s0068g00250.t01	Prh06G12950.0	      0
173-  1:	VIT_14s0068g00270.t01	Prh06G12960.0	  8e-17
173-  2:	VIT_14s0068g00280.t01	Prh06G12970.0	  8e-52
173-  3:	VIT_14s0068g00300.t01	Prh06G12990.0	  3e-50
173-  4:	VIT_14s0068g00360.t01	Prh06G13030.0	      0
173-  5:	VIT_14s0068g00390.t01	Prh06G13040.0	      0
## Alignment 174: score=1658.0 e_value=4.9e-131 N=36 VV_14&P. rhoeas_chr6 minus
174-  0:	VIT_14s0066g00700.t01	Prh06G02470.0	  6e-39
174-  1:	VIT_14s0066g00720.t01	Prh06G02450.0	 4e-175
174-  2:	VIT_14s0066g00900.t01	Prh06G02410.0	 2e-171
174-  3:	VIT_14s0066g00960.t01	Prh06G02350.0	  3e-59
174-  4:	VIT_14s0066g00970.t01	Prh06G02330.0	      0
174-  5:	VIT_14s0066g01000.t01	Prh06G02230.0	 3e-161
174-  6:	VIT_14s0066g01020.t01	Prh06G02220.0	      0
174-  7:	VIT_14s0066g01060.t01	Prh06G02120.0	      0
174-  8:	VIT_14s0066g01070.t01	Prh06G02110.0	 1e-106
174-  9:	VIT_14s0066g01110.t01	Prh06G02040.0	  7e-73
174- 10:	VIT_14s0066g01140.t01	Prh06G02030.0	  2e-37
174- 11:	VIT_14s0066g01150.t01	Prh06G01990.0	 2e-114
174- 12:	VIT_14s0066g01170.t01	Prh06G01970.0	      0
174- 13:	VIT_14s0066g01230.t01	Prh06G01920.0	      0
174- 14:	VIT_14s0066g01280.t01	Prh06G01910.0	      0
174- 15:	VIT_14s0066g01310.t01	Prh06G01850.0	      0
174- 16:	VIT_14s0066g01340.t01	Prh06G01830.0	  2e-84
174- 17:	VIT_14s0066g01400.t01	Prh06G01800.0	      0
174- 18:	VIT_14s0066g01410.t01	Prh06G01790.0	      0
174- 19:	VIT_14s0066g01440.t01	Prh06G01780.0	 4e-110
174- 20:	VIT_14s0066g01460.t01	Prh06G01770.0	 1e-143
174- 21:	VIT_14s0066g01530.t01	Prh06G01750.0	  1e-13
174- 22:	VIT_14s0066g01540.t01	Prh06G01740.0	      0
174- 23:	VIT_14s0066g01550.t01	Prh06G01730.0	      0
174- 24:	VIT_14s0066g01580.t01	Prh06G01680.0	      0
174- 25:	VIT_14s0066g01590.t01	Prh06G01630.0	      0
174- 26:	VIT_14s0066g01620.t01	Prh06G01580.0	  2e-41
174- 27:	VIT_14s0066g01640.t01	Prh06G01570.0	  3e-90
174- 28:	VIT_14s0066g01660.t01	Prh06G01560.0	      0
174- 29:	VIT_14s0066g01710.t01	Prh06G01490.0	 4e-155
174- 30:	VIT_14s0066g01720.t01	Prh06G01330.0	 9e-154
174- 31:	VIT_14s0066g01750.t01	Prh06G01230.0	  2e-86
174- 32:	VIT_14s0066g01800.t01	Prh06G01180.0	      0
174- 33:	VIT_14s0066g01850.t01	Prh06G01160.0	 1e-163
174- 34:	VIT_14s0066g01890.t01	Prh06G01130.0	  7e-51
174- 35:	VIT_14s0066g01910.t01	Prh06G01090.0	      0
## Alignment 175: score=1320.0 e_value=3.3e-105 N=30 VV_14&P. rhoeas_chr6 minus
175-  0:	VIT_14s0068g00630.t01	Prh06G08240.0	      0
175-  1:	VIT_14s0068g00640.t01	Prh06G08040.0	      0
175-  2:	VIT_14s0068g00660.t01	Prh06G08010.0	 7e-166
175-  3:	VIT_14s0068g00670.t01	Prh06G08000.0	  2e-34
175-  4:	VIT_14s0068g00700.t01	Prh06G07920.0	      0
175-  5:	VIT_14s0068g00720.t01	Prh06G07900.0	      0
175-  6:	VIT_14s0068g00730.t01	Prh06G07860.0	  2e-67
175-  7:	VIT_14s0068g00850.t01	Prh06G07670.0	      0
175-  8:	VIT_14s0068g00870.t01	Prh06G07620.0	  1e-89
175-  9:	VIT_14s0068g01030.t01	Prh06G07420.0	 1e-136
175- 10:	VIT_14s0068g01040.t01	Prh06G07370.0	  4e-39
175- 11:	VIT_14s0068g01050.t01	Prh06G07330.0	  1e-89
175- 12:	VIT_14s0068g01130.t01	Prh06G07130.0	      0
175- 13:	VIT_14s0068g01140.t01	Prh06G07120.0	      0
175- 14:	VIT_14s0068g01200.t01	Prh06G07030.0	 4e-150
175- 15:	VIT_14s0068g01220.t01	Prh06G06850.0	      0
175- 16:	VIT_14s0068g01280.t01	Prh06G06830.0	      0
175- 17:	VIT_14s0068g01370.t01	Prh06G06750.0	  3e-78
175- 18:	VIT_14s0068g01400.t01	Prh06G06730.0	  1e-23
175- 19:	VIT_14s0068g01420.t01	Prh06G06720.0	  1e-24
175- 20:	VIT_14s0068g01450.t01	Prh06G06700.0	 3e-160
175- 21:	VIT_14s0068g01460.t01	Prh06G06680.0	  6e-96
175- 22:	VIT_14s0068g01470.t01	Prh06G06670.0	 3e-116
175- 23:	VIT_14s0068g01480.t01	Prh06G06650.0	  4e-06
175- 24:	VIT_14s0068g01490.t01	Prh06G06630.0	  4e-62
175- 25:	VIT_14s0068g01500.t01	Prh06G06620.0	 9e-177
175- 26:	VIT_14s0068g01530.t01	Prh06G06600.0	      0
175- 27:	VIT_14s0068g01620.t01	Prh06G06410.0	  4e-62
175- 28:	VIT_14s0068g01760.t01	Prh06G06250.0	 4e-137
175- 29:	VIT_14s0068g01770.t01	Prh06G06240.0	  7e-54
## Alignment 176: score=1181.0 e_value=1.2e-86 N=26 VV_14&P. rhoeas_chr6 minus
176-  0:	VIT_14s0083g00700.t01	Prh06G13760.0	  4e-64
176-  1:	VIT_14s0083g00710.t01	Prh06G13740.0	  3e-73
176-  2:	VIT_14s0083g00740.t01	Prh06G13690.0	      0
176-  3:	VIT_14s0083g00870.t01	Prh06G13590.0	      0
176-  4:	VIT_14s0083g00930.t01	Prh06G13550.0	  1e-93
176-  5:	VIT_14s0083g00940.t01	Prh06G13530.0	      0
176-  6:	VIT_14s0083g00950.t01	Prh06G13400.0	  1e-07
176-  7:	VIT_14s0083g01000.t01	Prh06G13370.0	  2e-99
176-  8:	VIT_14s0083g01030.t01	Prh06G13360.0	  9e-90
176-  9:	VIT_14s0083g01050.t01	Prh06G13350.0	  1e-48
176- 10:	VIT_14s0083g01090.t01	Prh06G13280.0	      0
176- 11:	VIT_14s0083g01100.t01	Prh06G13270.0	      0
176- 12:	VIT_14s0083g01110.t01	Prh06G13250.0	      0
176- 13:	VIT_14s0083g01120.t01	Prh06G13240.0	      0
176- 14:	VIT_14s0083g01150.t01	Prh06G13180.0	      0
176- 15:	VIT_14s0083g01170.t01	Prh06G13110.0	      0
176- 16:	VIT_14s0083g01180.t01	Prh06G13100.0	  1e-71
176- 17:	VIT_14s0068g00210.t01	Prh06G13070.0	      0
176- 18:	VIT_14s0068g00220.t01	Prh06G13060.0	      0
176- 19:	VIT_14s0068g00230.t01	Prh06G13050.0	  5e-39
176- 20:	VIT_14s0068g00280.t01	Prh06G12970.0	  8e-52
176- 21:	VIT_14s0068g00400.t01	Prh06G12840.0	 2e-146
176- 22:	VIT_14s0068g00410.t01	Prh06G12760.0	      0
176- 23:	VIT_14s0068g00430.t01	Prh06G12740.0	      0
176- 24:	VIT_14s0068g00440.t01	Prh06G12700.0	 2e-165
176- 25:	VIT_14s0068g00520.t01	Prh06G12680.0	  1e-81
## Alignment 177: score=1073.0 e_value=3.3e-71 N=23 VV_14&P. rhoeas_chr6 minus
177-  0:	VIT_14s0066g02200.t01	Prh06G01020.0	 5e-101
177-  1:	VIT_14s0066g02240.t01	Prh06G01010.0	      0
177-  2:	VIT_14s0066g02250.t01	Prh06G00980.0	      0
177-  3:	VIT_14s0066g02260.t01	Prh06G00960.0	  2e-45
177-  4:	VIT_14s0066g02330.t01	Prh06G00910.0	      0
177-  5:	VIT_14s0066g02340.t01	Prh06G00900.0	  3e-76
177-  6:	VIT_14s0066g02350.t01	Prh06G00880.0	 1e-174
177-  7:	VIT_14s0066g02360.t01	Prh06G00850.0	  1e-55
177-  8:	VIT_14s0066g02490.t01	Prh06G00620.0	  8e-75
177-  9:	VIT_14s0066g02530.t01	Prh06G00590.0	      0
177- 10:	VIT_14s0066g02540.t01	Prh06G00570.0	      0
177- 11:	VIT_14s0066g02550.t01	Prh06G00560.0	      0
177- 12:	VIT_14s0066g02560.t01	Prh06G00550.0	  2e-51
177- 13:	VIT_14s0066g02590.t01	Prh06G00470.0	      0
177- 14:	VIT_14s0066g02630.t01	Prh06G00390.0	      0
177- 15:	VIT_14s0108g00010.t01	Prh06G00340.0	 7e-134
177- 16:	VIT_14s0108g00020.t01	Prh06G00310.0	 2e-161
177- 17:	VIT_14s0108g00030.t01	Prh06G00290.0	      0
177- 18:	VIT_14s0108g00080.t01	Prh06G00250.0	      0
177- 19:	VIT_14s0108g00100.t01	Prh06G00240.0	      0
177- 20:	VIT_14s0108g00120.t01	Prh06G00210.0	 2e-161
177- 21:	VIT_14s0108g00140.t01	Prh06G00170.0	  1e-51
177- 22:	VIT_14s0108g00190.t01	Prh06G00120.0	 9e-155
## Alignment 178: score=700.0 e_value=1.5e-40 N=15 VV_14&P. rhoeas_chr6 minus
178-  0:	VIT_14s0006g02900.t01	Prh06G16680.0	      0
178-  1:	VIT_14s0006g02910.t01	Prh06G16650.0	  5e-43
178-  2:	VIT_14s0006g02950.t01	Prh06G16620.0	 1e-103
178-  3:	VIT_14s0006g02960.t01	Prh06G16610.0	 6e-129
178-  4:	VIT_14s0006g02970.t01	Prh06G16590.0	      0
178-  5:	VIT_14s0006g02990.t01	Prh06G16580.0	      0
178-  6:	VIT_14s0006g03040.t01	Prh06G16510.0	 4e-137
178-  7:	VIT_14s0006g03050.t01	Prh06G16480.0	  1e-76
178-  8:	VIT_14s0006g03060.t01	Prh06G16440.0	  4e-57
178-  9:	VIT_14s0006g03180.t01	Prh06G16400.0	 2e-162
178- 10:	VIT_14s0006g03190.t01	Prh06G16390.0	  1e-59
178- 11:	VIT_14s0006g03200.t01	Prh06G16370.0	      0
178- 12:	VIT_14s0006g03230.t01	Prh06G16360.0	 2e-161
178- 13:	VIT_14s0083g00050.t01	Prh06G16190.0	  5e-34
178- 14:	VIT_14s0083g00080.t01	Prh06G16180.0	  4e-64
## Alignment 179: score=494.0 e_value=7.4e-26 N=11 VV_14&P. rhoeas_chr6 minus
179-  0:	VIT_14s0006g01470.t01	Prh06G15260.0	  3e-77
179-  1:	VIT_14s0006g01530.t01	Prh06G15210.0	      0
179-  2:	VIT_14s0006g01540.t01	Prh06G15200.0	 1e-120
179-  3:	VIT_14s0006g01570.t01	Prh06G15150.0	      0
179-  4:	VIT_14s0006g01580.t01	Prh06G15130.0	  3e-30
179-  5:	VIT_14s0006g01610.t01	Prh06G15040.0	  3e-57
179-  6:	VIT_14s0006g01660.t01	Prh06G15030.0	      0
179-  7:	VIT_14s0006g01800.t01	Prh06G15010.0	  1e-82
179-  8:	VIT_14s0006g01840.t01	Prh06G15000.0	  2e-60
179-  9:	VIT_14s0006g01910.t01	Prh06G14940.0	  2e-37
179- 10:	VIT_14s0006g02080.t01	Prh06G14880.0	 6e-165
## Alignment 180: score=487.0 e_value=3.1e-26 N=11 VV_14&P. rhoeas_chr6 minus
180-  0:	VIT_14s0068g00670.t01	Prh06G08860.0	  4e-38
180-  1:	VIT_14s0068g00860.t01	Prh06G08800.0	  3e-74
180-  2:	VIT_14s0068g00880.t01	Prh06G08780.0	  8e-42
180-  3:	VIT_14s0068g00910.t01	Prh06G08770.0	  8e-51
180-  4:	VIT_14s0068g00940.t01	Prh06G08730.0	 5e-180
180-  5:	VIT_14s0068g01020.t01	Prh06G08590.0	 7e-113
180-  6:	VIT_14s0068g01030.t01	Prh06G08530.0	 1e-144
180-  7:	VIT_14s0068g01100.t01	Prh06G08400.0	  2e-85
180-  8:	VIT_14s0068g01110.t01	Prh06G08390.0	      0
180-  9:	VIT_14s0068g01200.t01	Prh06G08350.0	 5e-142
180- 10:	VIT_14s0068g01220.t01	Prh06G08330.0	      0
## Alignment 181: score=325.0 e_value=3.2e-14 N=7 VV_14&P. rhoeas_chr6 minus
181-  0:	VIT_14s0006g01240.t01	Prh06G15820.0	 4e-117
181-  1:	VIT_14s0006g01250.t01	Prh06G15810.0	  1e-81
181-  2:	VIT_14s0006g01280.t01	Prh06G15760.0	  2e-54
181-  3:	VIT_14s0006g01370.t01	Prh06G15730.0	      0
181-  4:	VIT_14s0006g01400.t01	Prh06G15570.0	  5e-66
181-  5:	VIT_14s0006g01410.t01	Prh06G15560.0	      0
181-  6:	VIT_14s0006g01420.t01	Prh06G15550.0	      0
## Alignment 182: score=316.0 e_value=2.9e-16 N=7 VV_14&P. rhoeas_chr6 minus
182-  0:	VIT_14s0006g00640.t01	Prh06G17120.0	      0
182-  1:	VIT_14s0006g00830.t01	Prh06G16960.0	      0
182-  2:	VIT_14s0006g00910.t01	Prh06G16910.0	      0
182-  3:	VIT_14s0006g00920.t01	Prh06G16880.0	 3e-150
182-  4:	VIT_14s0006g00960.t01	Prh06G16790.0	 6e-153
182-  5:	VIT_14s0006g01020.t01	Prh06G16780.0	  3e-30
182-  6:	VIT_14s0006g01030.t01	Prh06G16770.0	      0
## Alignment 183: score=705.0 e_value=3e-37 N=15 VV_14&P. rhoeas_chr7 plus
183-  0:	VIT_14s0060g01140.t01	Prh07G14850.0	 5e-153
183-  1:	VIT_14s0060g01150.t01	Prh07G14860.0	 3e-162
183-  2:	VIT_14s0060g01190.t01	Prh07G14960.0	 2e-148
183-  3:	VIT_14s0060g01210.t01	Prh07G14980.0	  5e-53
183-  4:	VIT_14s0060g01260.t01	Prh07G15010.0	      0
183-  5:	VIT_14s0060g01270.t01	Prh07G15020.0	 2e-143
183-  6:	VIT_14s0060g01290.t01	Prh07G15040.0	      0
183-  7:	VIT_14s0060g01330.t01	Prh07G15060.0	      0
183-  8:	VIT_14s0060g01340.t01	Prh07G15070.0	 3e-104
183-  9:	VIT_14s0060g01450.t01	Prh07G15220.0	      0
183- 10:	VIT_14s0060g01490.t01	Prh07G15240.0	  7e-48
183- 11:	VIT_14s0060g01510.t01	Prh07G15250.0	      0
183- 12:	VIT_14s0060g01520.t01	Prh07G15270.0	  3e-37
183- 13:	VIT_14s0060g01560.t01	Prh07G15350.0	 5e-114
183- 14:	VIT_14s0060g01570.t01	Prh07G15380.0	      0
## Alignment 184: score=406.0 e_value=1.7e-17 N=9 VV_14&P. rhoeas_chr7 plus
184-  0:	VIT_14s0060g02110.t01	Prh07G21630.0	  1e-48
184-  1:	VIT_14s0060g02150.t01	Prh07G21650.0	  9e-39
184-  2:	VIT_14s0060g02160.t01	Prh07G21740.0	 5e-158
184-  3:	VIT_14s0060g02200.t01	Prh07G21790.0	      0
184-  4:	VIT_14s0060g02220.t01	Prh07G21800.0	      0
184-  5:	VIT_14s0060g02260.t01	Prh07G21910.0	      0
184-  6:	VIT_14s0060g02280.t01	Prh07G21960.0	 2e-122
184-  7:	VIT_14s0060g02290.t01	Prh07G21970.0	 9e-111
184-  8:	VIT_14s0060g02310.t01	Prh07G22120.0	  7e-62
## Alignment 185: score=362.0 e_value=2.8e-16 N=8 VV_14&P. rhoeas_chr7 plus
185-  0:	VIT_14s0060g01740.t01	Prh07G22160.0	 2e-112
185-  1:	VIT_14s0060g01750.t01	Prh07G22190.0	      0
185-  2:	VIT_14s0060g01760.t01	Prh07G22200.0	  8e-49
185-  3:	VIT_14s0060g01930.t01	Prh07G22280.0	 5e-120
185-  4:	VIT_14s0060g01950.t01	Prh07G22310.0	      0
185-  5:	VIT_14s0060g01990.t01	Prh07G22420.0	  3e-87
185-  6:	VIT_14s0060g02060.t01	Prh07G22430.0	  2e-64
185-  7:	VIT_14s0060g02070.t01	Prh07G22490.0	      0
## Alignment 186: score=344.0 e_value=4.9e-16 N=8 VV_14&P. rhoeas_chr7 plus
186-  0:	VIT_14s0060g02090.t01	Prh07G20250.0	  1e-31
186-  1:	VIT_14s0060g02110.t01	Prh07G20320.0	  1e-48
186-  2:	VIT_14s0060g02150.t01	Prh07G20370.0	  4e-39
186-  3:	VIT_14s0060g02410.t01	Prh07G20420.0	      0
186-  4:	VIT_14s0060g02430.t01	Prh07G20440.0	 5e-117
186-  5:	VIT_14s0060g02440.t01	Prh07G20480.0	 2e-170
186-  6:	VIT_14s0060g02640.t01	Prh07G20490.0	      0
186-  7:	VIT_14s0060g02660.t01	Prh07G20550.0	  2e-53
## Alignment 187: score=800.0 e_value=4.5e-58 N=18 VV_14&P. rhoeas_chr7 minus
187-  0:	VIT_14s0030g01800.t01	Prh07G18550.0	 1e-149
187-  1:	VIT_14s0030g01810.t01	Prh07G18540.0	 4e-165
187-  2:	VIT_14s0030g01820.t01	Prh07G18530.0	 1e-176
187-  3:	VIT_14s0030g01870.t01	Prh07G18510.0	      0
187-  4:	VIT_14s0030g01880.t01	Prh07G18500.0	  1e-57
187-  5:	VIT_14s0030g02150.t01	Prh07G18300.0	  2e-80
187-  6:	VIT_14s0030g02180.t01	Prh07G18230.0	      0
187-  7:	VIT_14s0030g02200.t01	Prh07G18160.0	 2e-138
187-  8:	VIT_14s0030g02230.t01	Prh07G18050.0	 1e-115
187-  9:	VIT_14s0030g02300.t01	Prh07G18010.0	      0
187- 10:	VIT_14s0030g02310.t01	Prh07G18000.0	  2e-88
187- 11:	VIT_14s0081g00010.t01	Prh07G17990.0	  2e-88
187- 12:	VIT_14s0081g00060.t01	Prh07G17950.0	  2e-46
187- 13:	VIT_14s0081g00070.t01	Prh07G17930.0	 2e-144
187- 14:	VIT_14s0081g00080.t01	Prh07G17920.0	  4e-69
187- 15:	VIT_14s0081g00090.t01	Prh07G17910.0	  1e-75
187- 16:	VIT_14s0081g00320.t01	Prh07G17710.0	 6e-113
187- 17:	VIT_14s0081g00600.t01	Prh07G17660.0	  1e-50
## Alignment 188: score=640.0 e_value=8.1e-35 N=14 VV_14&P. rhoeas_chr7 minus
188-  0:	VIT_14s0128g00100.t01	Prh07G19360.0	      0
188-  1:	VIT_14s0128g00180.t01	Prh07G19240.0	 1e-103
188-  2:	VIT_14s0128g00190.t01	Prh07G19230.0	  9e-29
188-  3:	VIT_14s0128g00200.t01	Prh07G19220.0	 2e-154
188-  4:	VIT_14s0128g00250.t01	Prh07G19180.0	 3e-121
188-  5:	VIT_14s0128g00340.t01	Prh07G19120.0	 1e-162
188-  6:	VIT_14s0128g00390.t01	Prh07G19090.0	 9e-170
188-  7:	VIT_14s0128g00400.t01	Prh07G19080.0	      0
188-  8:	VIT_14s0128g00430.t01	Prh07G19070.0	      0
188-  9:	VIT_14s0128g00440.t01	Prh07G19060.0	 4e-155
188- 10:	VIT_14s0128g00450.t01	Prh07G19030.0	      0
188- 11:	VIT_14s0128g00710.t01	Prh07G18980.0	  5e-40
188- 12:	VIT_14s0128g00720.t01	Prh07G18970.0	      0
188- 13:	VIT_14s0128g00770.t01	Prh07G18910.0	 1e-122
## Alignment 189: score=454.0 e_value=3.6e-24 N=11 VV_14&P. rhoeas_chr7 minus
189-  0:	VIT_14s0060g00050.t01	Prh07G14390.0	 3e-100
189-  1:	VIT_14s0060g00120.t01	Prh07G14280.0	 4e-120
189-  2:	VIT_14s0060g00210.t01	Prh07G14210.0	      0
189-  3:	VIT_14s0060g00230.t01	Prh07G14190.0	      0
189-  4:	VIT_14s0060g00240.t01	Prh07G14000.0	 4e-157
189-  5:	VIT_14s0060g00260.t01	Prh07G13990.0	 5e-148
189-  6:	VIT_14s0060g00280.t01	Prh07G13970.0	  5e-24
189-  7:	VIT_14s0060g00310.t01	Prh07G13720.0	  3e-06
189-  8:	VIT_14s0060g00370.t01	Prh07G13590.0	 4e-129
189-  9:	VIT_14s0060g00410.t01	Prh07G13530.0	  1e-84
189- 10:	VIT_14s0060g00600.t01	Prh07G13390.0	      0
## Alignment 190: score=412.0 e_value=5.3e-17 N=9 VV_14&P. rhoeas_chr7 minus
190-  0:	VIT_14s0060g02090.t01	Prh07G20250.0	  1e-31
190-  1:	VIT_14s0060g02140.t01	Prh07G20210.0	 6e-106
190-  2:	VIT_14s0060g02160.t01	Prh07G20200.0	 2e-152
190-  3:	VIT_14s0060g02200.t01	Prh07G20150.0	      0
190-  4:	VIT_14s0060g02220.t01	Prh07G20140.0	      0
190-  5:	VIT_14s0060g02260.t01	Prh07G20000.0	      0
190-  6:	VIT_14s0060g02280.t01	Prh07G19960.0	 3e-115
190-  7:	VIT_14s0060g02290.t01	Prh07G19950.0	 8e-111
190-  8:	VIT_14s0060g02310.t01	Prh07G19820.0	  2e-64
## Alignment 191: score=354.0 e_value=6.7e-18 N=8 VV_14&P. rhoeas_chr7 minus
191-  0:	VIT_14s0036g00460.t01	Prh07G17580.0	  8e-52
191-  1:	VIT_14s0036g00630.t01	Prh07G17490.0	 3e-129
191-  2:	VIT_14s0036g00680.t01	Prh07G17470.0	      0
191-  3:	VIT_14s0036g00690.t01	Prh07G17460.0	 7e-177
191-  4:	VIT_14s0036g00700.t01	Prh07G17440.0	 3e-152
191-  5:	VIT_14s0036g00730.t01	Prh07G17340.0	  3e-57
191-  6:	VIT_14s0036g00840.t01	Prh07G17250.0	  7e-36
191-  7:	VIT_14s0036g01030.t01	Prh07G17090.0	      0
## Alignment 192: score=312.0 e_value=4e-13 N=7 VV_14&P. rhoeas_chr7 minus
192-  0:	VIT_14s0030g00390.t01	Prh07G21210.0	 3e-175
192-  1:	VIT_14s0030g00410.t01	Prh07G21130.0	  1e-78
192-  2:	VIT_14s0030g00440.t01	Prh07G21110.0	      0
192-  3:	VIT_14s0030g00480.t01	Prh07G21090.0	  1e-19
192-  4:	VIT_14s0030g00490.t01	Prh07G21080.0	      0
192-  5:	VIT_14s0030g00500.t01	Prh07G21000.0	 7e-150
192-  6:	VIT_14s0030g00710.t01	Prh07G20930.0	 9e-166
## Alignment 193: score=412.0 e_value=2.7e-16 N=9 VV_14&P. rhoeas_ups_1 minus
193-  0:	VIT_14s0108g01250.t01	PrhUNG02250.0	  6e-11
193-  1:	VIT_14s0108g01260.t01	PrhUNG02130.0	      0
193-  2:	VIT_14s0108g01270.t01	PrhUNG02030.0	      0
193-  3:	VIT_14s0108g01280.t01	PrhUNG02020.0	      0
193-  4:	VIT_14s0108g01290.t01	PrhUNG02000.0	 2e-178
193-  5:	VIT_14s0108g01300.t01	PrhUNG01910.0	  3e-86
193-  6:	VIT_14s0108g01310.t01	PrhUNG01850.0	  3e-32
193-  7:	VIT_14s0108g01330.t01	PrhUNG01810.0	 1e-151
193-  8:	VIT_14s0108g01340.t01	PrhUNG01790.0	      0
## Alignment 194: score=445.0 e_value=1.1e-24 N=10 VV_14&P. rhoeas_ups_12 minus
194-  0:	VIT_14s0068g01220.t01	PrhUNG46640.0	      0
194-  1:	VIT_14s0068g01480.t01	PrhUNG46530.0	  5e-07
194-  2:	VIT_14s0068g01540.t01	PrhUNG46470.0	 3e-168
194-  3:	VIT_14s0068g01550.t01	PrhUNG46460.0	      0
194-  4:	VIT_14s0068g01560.t01	PrhUNG46410.0	 6e-111
194-  5:	VIT_14s0068g01570.t01	PrhUNG46390.0	  2e-60
194-  6:	VIT_14s0068g01590.t01	PrhUNG46380.0	  6e-68
194-  7:	VIT_14s0068g01610.t01	PrhUNG46370.0	      0
194-  8:	VIT_14s0068g01620.t01	PrhUNG46350.0	  1e-61
194-  9:	VIT_14s0068g01650.t01	PrhUNG46170.0	      0
## Alignment 195: score=2351.0 e_value=4.4e-194 N=51 VV_15&P. rhoeas_chr3 plus
195-  0:	VIT_15s0021g00330.t01	Prh03G21840.0	      0
195-  1:	VIT_15s0021g00450.t01	Prh03G21860.0	  5e-89
195-  2:	VIT_15s0021g00470.t01	Prh03G21940.0	 8e-113
195-  3:	VIT_15s0021g00480.t01	Prh03G21950.0	      0
195-  4:	VIT_15s0021g00640.t01	Prh03G22080.0	 1e-123
195-  5:	VIT_15s0021g00830.t01	Prh03G22160.0	  4e-54
195-  6:	VIT_15s0021g00910.t01	Prh03G22200.0	      0
195-  7:	VIT_15s0021g00920.t01	Prh03G22210.0	 2e-104
195-  8:	VIT_15s0021g00940.t01	Prh03G22270.0	  3e-32
195-  9:	VIT_15s0021g00980.t01	Prh03G22330.0	 4e-102
195- 10:	VIT_15s0021g00990.t01	Prh03G22340.0	      0
195- 11:	VIT_15s0021g01000.t01	Prh03G22370.0	  1e-59
195- 12:	VIT_15s0021g01010.t01	Prh03G22380.0	      0
195- 13:	VIT_15s0021g01020.t01	Prh03G22390.0	 7e-152
195- 14:	VIT_15s0021g01130.t01	Prh03G22430.0	 4e-121
195- 15:	VIT_15s0021g01160.t01	Prh03G22440.0	      0
195- 16:	VIT_15s0021g01210.t01	Prh03G22460.0	 1e-164
195- 17:	VIT_15s0021g01220.t01	Prh03G22480.0	  2e-56
195- 18:	VIT_15s0021g01260.t01	Prh03G22560.0	  3e-23
195- 19:	VIT_15s0021g01280.t01	Prh03G22620.0	  9e-95
195- 20:	VIT_15s0021g01300.t01	Prh03G22630.0	      0
195- 21:	VIT_15s0021g01330.t01	Prh03G22660.0	  7e-90
195- 22:	VIT_15s0021g01340.t01	Prh03G22670.0	 2e-141
195- 23:	VIT_15s0021g01370.t01	Prh03G22710.0	      0
195- 24:	VIT_15s0021g01380.t01	Prh03G22730.0	      0
195- 25:	VIT_15s0021g01420.t01	Prh03G22880.0	  2e-83
195- 26:	VIT_15s0021g01430.t01	Prh03G22890.0	      0
195- 27:	VIT_15s0021g01510.t01	Prh03G22900.0	 1e-161
195- 28:	VIT_15s0021g01540.t01	Prh03G22950.0	      0
195- 29:	VIT_15s0021g01580.t01	Prh03G22980.0	 3e-143
195- 30:	VIT_15s0021g01600.t01	Prh03G23010.0	  3e-31
195- 31:	VIT_15s0021g01650.t01	Prh03G23030.0	  5e-88
195- 32:	VIT_15s0021g01660.t01	Prh03G23040.0	      0
195- 33:	VIT_15s0021g01690.t01	Prh03G23050.0	  3e-26
195- 34:	VIT_15s0021g01760.t01	Prh03G23080.0	 7e-164
195- 35:	VIT_15s0021g01810.t01	Prh03G23100.0	 4e-101
195- 36:	VIT_15s0021g01850.t01	Prh03G23170.0	  1e-76
195- 37:	VIT_15s0021g01860.t01	Prh03G23180.0	  2e-18
195- 38:	VIT_15s0021g01870.t01	Prh03G23200.0	  8e-85
195- 39:	VIT_15s0021g01880.t01	Prh03G23210.0	  3e-95
195- 40:	VIT_15s0021g02000.t01	Prh03G23260.0	  2e-08
195- 41:	VIT_15s0021g02040.t01	Prh03G23280.0	  3e-97
195- 42:	VIT_15s0021g02050.t01	Prh03G23330.0	 5e-122
195- 43:	VIT_15s0021g02110.t01	Prh03G23360.0	  6e-45
195- 44:	VIT_15s0021g02210.t01	Prh03G23440.0	  2e-32
195- 45:	VIT_15s0021g02240.t01	Prh03G23540.0	 4e-114
195- 46:	VIT_15s0021g02420.t01	Prh03G23550.0	  2e-75
195- 47:	VIT_15s0021g02660.t01	Prh03G23650.0	      0
195- 48:	VIT_15s0021g02680.t01	Prh03G23660.0	  2e-94
195- 49:	VIT_15s0021g02710.t01	Prh03G23680.0	 2e-138
195- 50:	VIT_15s0021g02730.t01	Prh03G23710.0	      0
## Alignment 196: score=679.0 e_value=4.3e-39 N=15 VV_15&P. rhoeas_chr3 plus
196-  0:	VIT_15s0046g03040.t01	Prh03G34930.0	  1e-86
196-  1:	VIT_15s0046g03160.t01	Prh03G34990.0	 7e-112
196-  2:	VIT_15s0046g03180.t01	Prh03G35180.0	  2e-56
196-  3:	VIT_15s0046g03190.t01	Prh03G35190.0	 7e-101
196-  4:	VIT_15s0046g03200.t01	Prh03G35220.0	      0
196-  5:	VIT_15s0046g03340.t01	Prh03G35280.0	      0
196-  6:	VIT_15s0046g03350.t01	Prh03G35300.0	 6e-145
196-  7:	VIT_15s0046g03370.t01	Prh03G35310.0	 1e-112
196-  8:	VIT_15s0046g03520.t01	Prh03G35370.0	 1e-164
196-  9:	VIT_15s0046g03530.t01	Prh03G35390.0	  2e-62
196- 10:	VIT_15s0046g03550.t01	Prh03G35420.0	 1e-112
196- 11:	VIT_15s0046g03570.t01	Prh03G35430.0	 8e-111
196- 12:	VIT_15s0046g03670.t01	Prh03G35540.0	      0
196- 13:	VIT_15s0046g03700.t01	Prh03G35560.0	 6e-158
196- 14:	VIT_15s0046g03720.t01	Prh03G35620.0	  5e-86
## Alignment 197: score=654.0 e_value=7.9e-47 N=17 VV_15&P. rhoeas_chr3 plus
197-  0:	VIT_15s0046g00430.t01	Prh03G46240.0	  2e-64
197-  1:	VIT_15s0046g00470.t01	Prh03G46390.0	      0
197-  2:	VIT_15s0046g00730.t01	Prh03G46440.0	 2e-123
197-  3:	VIT_15s0046g00760.t01	Prh03G46680.0	      0
197-  4:	VIT_15s0046g00930.t01	Prh03G46920.0	  8e-96
197-  5:	VIT_15s0046g00980.t01	Prh03G47120.0	      0
197-  6:	VIT_15s0046g00990.t01	Prh03G47130.0	 1e-104
197-  7:	VIT_15s0046g01020.t01	Prh03G47160.0	      0
197-  8:	VIT_15s0046g01080.t01	Prh03G47360.0	      0
197-  9:	VIT_15s0046g01130.t01	Prh03G47550.0	  6e-37
197- 10:	VIT_15s0046g01310.t01	Prh03G47720.0	      0
197- 11:	VIT_15s0046g01320.t01	Prh03G47740.0	  6e-38
197- 12:	VIT_15s0046g01340.t01	Prh03G47780.0	  2e-25
197- 13:	VIT_15s0046g01370.t01	Prh03G47830.0	      0
197- 14:	VIT_15s0046g01400.t01	Prh03G47910.0	 1e-107
197- 15:	VIT_15s0046g01410.t01	Prh03G48070.0	  2e-54
197- 16:	VIT_15s0046g01440.t01	Prh03G48210.0	 3e-124
## Alignment 198: score=574.0 e_value=1.5e-31 N=13 VV_15&P. rhoeas_chr3 plus
198-  0:	VIT_15s0048g01230.t01	Prh03G33960.0	      0
198-  1:	VIT_15s0048g01260.t01	Prh03G34060.0	      0
198-  2:	VIT_15s0048g01290.t01	Prh03G34150.0	  3e-68
198-  3:	VIT_15s0048g01300.t01	Prh03G34190.0	      0
198-  4:	VIT_15s0048g01320.t01	Prh03G34250.0	      0
198-  5:	VIT_15s0048g01330.t01	Prh03G34260.0	 5e-129
198-  6:	VIT_15s0048g01340.t01	Prh03G34320.0	      0
198-  7:	VIT_15s0048g01350.t01	Prh03G34350.0	 2e-102
198-  8:	VIT_15s0048g01390.t01	Prh03G34360.0	 9e-107
198-  9:	VIT_15s0048g01400.t01	Prh03G34530.0	      0
198- 10:	VIT_15s0048g01420.t01	Prh03G34590.0	  3e-51
198- 11:	VIT_15s0048g01470.t01	Prh03G34780.0	  6e-74
198- 12:	VIT_15s0048g01540.t01	Prh03G34790.0	  1e-15
## Alignment 199: score=454.0 e_value=1.1e-25 N=11 VV_15&P. rhoeas_chr3 plus
199-  0:	VIT_15s0046g02460.t01	Prh03G50720.0	      0
199-  1:	VIT_15s0046g02480.t01	Prh03G50810.0	      0
199-  2:	VIT_15s0046g02530.t01	Prh03G50980.0	 2e-180
199-  3:	VIT_15s0046g02550.t01	Prh03G51030.0	 4e-169
199-  4:	VIT_15s0046g02560.t01	Prh03G51040.0	      0
199-  5:	VIT_15s0046g02620.t01	Prh03G51160.0	      0
199-  6:	VIT_15s0046g02650.t01	Prh03G51210.0	  3e-19
199-  7:	VIT_15s0046g02700.t01	Prh03G51440.0	      0
199-  8:	VIT_15s0046g02790.t01	Prh03G51690.0	 3e-131
199-  9:	VIT_15s0046g02860.t01	Prh03G51750.0	 4e-162
199- 10:	VIT_15s0046g02880.t01	Prh03G51770.0	  4e-24
## Alignment 200: score=348.0 e_value=6.1e-14 N=8 VV_15&P. rhoeas_chr3 plus
200-  0:	VIT_15s0046g00730.t01	Prh03G15870.0	 5e-117
200-  1:	VIT_15s0046g00760.t01	Prh03G15930.0	      0
200-  2:	VIT_15s0046g00900.t01	Prh03G15990.0	  3e-23
200-  3:	VIT_15s0046g00950.t01	Prh03G16020.0	      0
200-  4:	VIT_15s0046g00990.t01	Prh03G16090.0	  2e-94
200-  5:	VIT_15s0046g01010.t01	Prh03G16100.0	      0
200-  6:	VIT_15s0046g01090.t01	Prh03G16150.0	 2e-165
200-  7:	VIT_15s0046g01310.t01	Prh03G16160.0	 9e-143
## Alignment 201: score=343.0 e_value=5.6e-16 N=8 VV_15&P. rhoeas_chr3 plus
201-  0:	VIT_15s0046g00080.t01	Prh03G43650.0	  2e-37
201-  1:	VIT_15s0046g00120.t01	Prh03G43730.0	  1e-71
201-  2:	VIT_15s0046g00130.t01	Prh03G43770.0	 1e-172
201-  3:	VIT_15s0046g00140.t01	Prh03G43960.0	  2e-98
201-  4:	VIT_15s0046g00150.t01	Prh03G43970.0	  2e-74
201-  5:	VIT_15s0046g00160.t01	Prh03G43990.0	      0
201-  6:	VIT_15s0046g00250.t01	Prh03G44120.0	  7e-08
201-  7:	VIT_15s0046g00320.t01	Prh03G44290.0	  7e-37
## Alignment 202: score=328.0 e_value=4.2e-18 N=8 VV_15&P. rhoeas_chr3 plus
202-  0:	VIT_15s0046g02400.t01	Prh03G39170.0	      0
202-  1:	VIT_15s0046g02410.t01	Prh03G39240.0	 1e-165
202-  2:	VIT_15s0046g02450.t01	Prh03G39250.0	 4e-139
202-  3:	VIT_15s0046g02460.t01	Prh03G39290.0	      0
202-  4:	VIT_15s0046g02700.t01	Prh03G39510.0	      0
202-  5:	VIT_15s0046g02890.t01	Prh03G39770.0	  2e-37
202-  6:	VIT_15s0046g02900.t01	Prh03G39890.0	      0
202-  7:	VIT_15s0046g02920.t01	Prh03G39900.0	  3e-28
## Alignment 203: score=267.0 e_value=1.5e-10 N=6 VV_15&P. rhoeas_chr3 plus
203-  0:	VIT_15s0048g02140.t01	Prh03G20820.0	      0
203-  1:	VIT_15s0048g02190.t01	Prh03G21000.0	 8e-123
203-  2:	VIT_15s0048g02200.t01	Prh03G21050.0	 3e-119
203-  3:	VIT_15s0048g02210.t01	Prh03G21080.0	  4e-06
203-  4:	VIT_15s0048g02260.t01	Prh03G21180.0	      0
203-  5:	VIT_15s0048g02270.t01	Prh03G21200.0	  7e-76
## Alignment 204: score=1072.0 e_value=7.6e-76 N=23 VV_15&P. rhoeas_chr3 minus
204-  0:	VIT_15s0048g02380.t01	Prh03G19630.0	      0
204-  1:	VIT_15s0048g02390.t01	Prh03G19610.0	      0
204-  2:	VIT_15s0048g02410.t01	Prh03G19600.0	      0
204-  3:	VIT_15s0048g02500.t01	Prh03G19590.0	  2e-80
204-  4:	VIT_15s0048g02520.t01	Prh03G19580.0	      0
204-  5:	VIT_15s0048g02540.t01	Prh03G19540.0	  4e-33
204-  6:	VIT_15s0048g02550.t01	Prh03G19530.0	      0
204-  7:	VIT_15s0048g02610.t01	Prh03G19460.0	  1e-31
204-  8:	VIT_15s0048g02630.t01	Prh03G19390.0	  2e-98
204-  9:	VIT_15s0048g02760.t01	Prh03G19340.0	 4e-142
204- 10:	VIT_15s0048g02840.t01	Prh03G19260.0	      0
204- 11:	VIT_15s0048g02910.t01	Prh03G19200.0	  7e-33
204- 12:	VIT_15s0048g02980.t01	Prh03G19180.0	 3e-127
204- 13:	VIT_15s0046g00020.t01	Prh03G19030.0	      0
204- 14:	VIT_15s0046g00030.t01	Prh03G18980.0	      0
204- 15:	VIT_15s0046g00040.t01	Prh03G18970.0	      0
204- 16:	VIT_15s0046g00060.t01	Prh03G18960.0	  4e-97
204- 17:	VIT_15s0046g00070.t01	Prh03G18950.0	  4e-55
204- 18:	VIT_15s0046g00080.t01	Prh03G18940.0	  2e-54
204- 19:	VIT_15s0046g00100.t01	Prh03G18930.0	      0
204- 20:	VIT_15s0046g00110.t01	Prh03G18900.0	      0
204- 21:	VIT_15s0046g00120.t01	Prh03G18890.0	 8e-141
204- 22:	VIT_15s0046g00130.t01	Prh03G18870.0	      0
## Alignment 205: score=865.0 e_value=2e-56 N=20 VV_15&P. rhoeas_chr3 minus
205-  0:	VIT_15s0046g00760.t01	Prh03G50150.0	      0
205-  1:	VIT_15s0046g00930.t01	Prh03G50000.0	  7e-87
205-  2:	VIT_15s0046g00980.t01	Prh03G49800.0	      0
205-  3:	VIT_15s0046g00990.t01	Prh03G49790.0	 2e-169
205-  4:	VIT_15s0046g01020.t01	Prh03G49770.0	      0
205-  5:	VIT_15s0046g01040.t01	Prh03G49590.0	      0
205-  6:	VIT_15s0046g01050.t01	Prh03G49560.0	 5e-100
205-  7:	VIT_15s0046g01080.t01	Prh03G49520.0	      0
205-  8:	VIT_15s0046g01110.t01	Prh03G49490.0	  6e-43
205-  9:	VIT_15s0046g01130.t01	Prh03G49340.0	  6e-37
205- 10:	VIT_15s0046g01140.t01	Prh03G49170.0	  1e-58
205- 11:	VIT_15s0046g01190.t01	Prh03G49130.0	      0
205- 12:	VIT_15s0046g01230.t01	Prh03G48950.0	 5e-176
205- 13:	VIT_15s0046g01270.t01	Prh03G48930.0	      0
205- 14:	VIT_15s0046g01280.t01	Prh03G48820.0	      0
205- 15:	VIT_15s0046g01290.t01	Prh03G48770.0	      0
205- 16:	VIT_15s0046g01310.t01	Prh03G48730.0	      0
205- 17:	VIT_15s0046g01320.t01	Prh03G48700.0	 5e-172
205- 18:	VIT_15s0046g01340.t01	Prh03G48660.0	  9e-28
205- 19:	VIT_15s0046g01360.t01	Prh03G48630.0	  3e-19
## Alignment 206: score=641.0 e_value=1.2e-35 N=14 VV_15&P. rhoeas_chr3 minus
206-  0:	VIT_15s0048g00720.t01	Prh03G32970.0	      0
206-  1:	VIT_15s0048g00740.t01	Prh03G32940.0	  6e-12
206-  2:	VIT_15s0048g00750.t01	Prh03G32710.0	      0
206-  3:	VIT_15s0048g00780.t01	Prh03G32690.0	 6e-106
206-  4:	VIT_15s0048g00800.t01	Prh03G32660.0	      0
206-  5:	VIT_15s0048g00810.t01	Prh03G32540.0	  2e-32
206-  6:	VIT_15s0048g00830.t01	Prh03G32500.0	  8e-69
206-  7:	VIT_15s0048g00850.t01	Prh03G32490.0	      0
206-  8:	VIT_15s0048g00860.t01	Prh03G32460.0	      0
206-  9:	VIT_15s0048g00870.t01	Prh03G32410.0	  2e-96
206- 10:	VIT_15s0048g00890.t01	Prh03G32310.0	  2e-45
206- 11:	VIT_15s0048g00900.t01	Prh03G32290.0	 4e-141
206- 12:	VIT_15s0048g00910.t01	Prh03G32280.0	  5e-95
206- 13:	VIT_15s0048g00930.t01	Prh03G32270.0	      0
## Alignment 207: score=586.0 e_value=3.7e-34 N=13 VV_15&P. rhoeas_chr3 minus
207-  0:	VIT_15s0048g00280.t01	Prh03G31160.0	 6e-122
207-  1:	VIT_15s0048g00320.t01	Prh03G31150.0	      0
207-  2:	VIT_15s0048g00350.t01	Prh03G31140.0	      0
207-  3:	VIT_15s0048g00370.t01	Prh03G31130.0	      0
207-  4:	VIT_15s0048g00380.t01	Prh03G31120.0	      0
207-  5:	VIT_15s0048g00390.t01	Prh03G31090.0	      0
207-  6:	VIT_15s0048g00420.t01	Prh03G30850.0	      0
207-  7:	VIT_15s0048g00430.t01	Prh03G30750.0	      0
207-  8:	VIT_15s0048g00440.t01	Prh03G30700.0	  7e-54
207-  9:	VIT_15s0048g00470.t01	Prh03G30540.0	      0
207- 10:	VIT_15s0048g00480.t01	Prh03G30510.0	  3e-39
207- 11:	VIT_15s0048g00520.t01	Prh03G30490.0	 2e-109
207- 12:	VIT_15s0048g00530.t01	Prh03G30480.0	  1e-48
## Alignment 208: score=390.0 e_value=5.3e-19 N=9 VV_15&P. rhoeas_chr3 minus
208-  0:	VIT_15s0046g01330.t01	Prh03G15840.0	 8e-131
208-  1:	VIT_15s0046g01380.t01	Prh03G15820.0	  8e-08
208-  2:	VIT_15s0046g01440.t01	Prh03G15750.0	  4e-91
208-  3:	VIT_15s0046g01470.t01	Prh03G15730.0	  1e-54
208-  4:	VIT_15s0046g01620.t01	Prh03G15650.0	      0
208-  5:	VIT_15s0046g01640.t01	Prh03G15620.0	 3e-127
208-  6:	VIT_15s0046g01680.t01	Prh03G15610.0	      0
208-  7:	VIT_15s0046g01750.t01	Prh03G15580.0	      0
208-  8:	VIT_15s0046g02000.t01	Prh03G15390.0	      0
## Alignment 209: score=356.0 e_value=1.9e-20 N=9 VV_15&P. rhoeas_chr3 minus
209-  0:	VIT_15s0048g01350.t01	Prh03G34410.0	 3e-109
209-  1:	VIT_15s0048g01620.t01	Prh03G34180.0	  4e-18
209-  2:	VIT_15s0048g01660.t01	Prh03G33930.0	  7e-52
209-  3:	VIT_15s0048g01670.t01	Prh03G33910.0	      0
209-  4:	VIT_15s0048g01700.t01	Prh03G33880.0	      0
209-  5:	VIT_15s0048g01720.t01	Prh03G33820.0	      0
209-  6:	VIT_15s0048g01730.t01	Prh03G33690.0	 9e-148
209-  7:	VIT_15s0048g01750.t01	Prh03G33510.0	 9e-159
209-  8:	VIT_15s0048g01760.t01	Prh03G33390.0	      0
## Alignment 210: score=355.0 e_value=1.7e-15 N=8 VV_15&P. rhoeas_chr3 minus
210-  0:	VIT_15s0046g00270.t01	Prh03G16490.0	  4e-32
210-  1:	VIT_15s0046g00290.t01	Prh03G16420.0	      0
210-  2:	VIT_15s0046g00320.t01	Prh03G16370.0	      0
210-  3:	VIT_15s0046g00350.t01	Prh03G16350.0	  7e-96
210-  4:	VIT_15s0046g00370.t01	Prh03G16330.0	      0
210-  5:	VIT_15s0046g00380.t01	Prh03G16280.0	  2e-49
210-  6:	VIT_15s0046g00450.t01	Prh03G16260.0	 2e-103
210-  7:	VIT_15s0046g00740.t01	Prh03G16170.0	      0
## Alignment 211: score=341.0 e_value=1.4e-15 N=8 VV_15&P. rhoeas_chr3 minus
211-  0:	VIT_15s0048g02250.t01	Prh03G45040.0	  5e-64
211-  1:	VIT_15s0048g02510.t01	Prh03G44980.0	  5e-38
211-  2:	VIT_15s0048g02700.t01	Prh03G44880.0	 6e-171
211-  3:	VIT_15s0048g02740.t01	Prh03G44770.0	      0
211-  4:	VIT_15s0048g02830.t01	Prh03G44730.0	 1e-171
211-  5:	VIT_15s0048g02840.t01	Prh03G44720.0	      0
211-  6:	VIT_15s0048g02860.t01	Prh03G44710.0	  1e-23
211-  7:	VIT_15s0048g02870.t01	Prh03G44700.0	  3e-60
## Alignment 212: score=279.0 e_value=2.1e-11 N=7 VV_15&P. rhoeas_chr3 minus
212-  0:	VIT_15s0046g02090.t01	Prh03G42020.0	  3e-59
212-  1:	VIT_15s0046g02120.t01	Prh03G41960.0	 6e-107
212-  2:	VIT_15s0046g02160.t01	Prh03G41700.0	      0
212-  3:	VIT_15s0046g02180.t01	Prh03G41660.0	      0
212-  4:	VIT_15s0046g02190.t01	Prh03G41560.0	  2e-65
212-  5:	VIT_15s0046g02200.t01	Prh03G41380.0	      0
212-  6:	VIT_15s0046g02210.t01	Prh03G41250.0	 1e-163
## Alignment 213: score=272.0 e_value=1.3e-10 N=6 VV_15&P. rhoeas_chr3 minus
213-  0:	VIT_15s0021g02280.t01	Prh03G23590.0	 1e-146
213-  1:	VIT_15s0021g02290.t01	Prh03G23580.0	 1e-117
213-  2:	VIT_15s0021g02410.t01	Prh03G23570.0	      0
213-  3:	VIT_15s0021g02430.t01	Prh03G23540.0	  7e-17
213-  4:	VIT_15s0021g02450.t01	Prh03G23520.0	      0
213-  5:	VIT_15s0021g02670.t01	Prh03G23350.0	 2e-103
## Alignment 214: score=271.0 e_value=4.4e-10 N=6 VV_15&P. rhoeas_chr3 minus
214-  0:	VIT_15s0048g02010.t01	Prh03G36110.0	      0
214-  1:	VIT_15s0048g02030.t01	Prh03G36060.0	 1e-157
214-  2:	VIT_15s0048g02070.t01	Prh03G36050.0	  1e-42
214-  3:	VIT_15s0048g02080.t01	Prh03G36000.0	      0
214-  4:	VIT_15s0048g02090.t01	Prh03G35840.0	  5e-52
214-  5:	VIT_15s0048g02120.t01	Prh03G35800.0	  1e-82
## Alignment 215: score=271.0 e_value=2.3e-10 N=6 VV_15&P. rhoeas_chr3 minus
215-  0:	VIT_15s0046g01460.t01	Prh03G56210.0	  2e-73
215-  1:	VIT_15s0046g01470.t01	Prh03G56080.0	  2e-62
215-  2:	VIT_15s0046g01510.t01	Prh03G55930.0	      0
215-  3:	VIT_15s0046g01530.t01	Prh03G55890.0	      0
215-  4:	VIT_15s0046g01540.t01	Prh03G55880.0	      0
215-  5:	VIT_15s0046g01550.t01	Prh03G55870.0	  2e-65
## Alignment 216: score=404.0 e_value=2.6e-21 N=10 VV_15&P. rhoeas_chr6 minus
216-  0:	VIT_15s0021g02340.t01	Prh06G28560.0	  2e-09
216-  1:	VIT_15s0021g02520.t01	Prh06G28550.0	 7e-103
216-  2:	VIT_15s0021g02710.t01	Prh06G28360.0	 1e-137
216-  3:	VIT_15s0021g02760.t01	Prh06G28310.0	  3e-33
216-  4:	VIT_15s0021g02780.t01	Prh06G28270.0	      0
216-  5:	VIT_15s0048g00220.t01	Prh06G28090.0	 5e-103
216-  6:	VIT_15s0048g00270.t01	Prh06G28040.0	      0
216-  7:	VIT_15s0048g00460.t01	Prh06G27980.0	  9e-86
216-  8:	VIT_15s0048g00540.t01	Prh06G27910.0	 2e-150
216-  9:	VIT_15s0048g00550.t01	Prh06G27880.0	 1e-106
## Alignment 217: score=285.0 e_value=3.8e-09 N=6 VV_15&P. rhoeas_ups_19 minus
217-  0:	VIT_15s0046g01500.t01	PrhUNG55180.0	  2e-70
217-  1:	VIT_15s0046g01510.t01	PrhUNG55120.0	      0
217-  2:	VIT_15s0046g01530.t01	PrhUNG55090.0	 4e-178
217-  3:	VIT_15s0046g01540.t01	PrhUNG55060.0	      0
217-  4:	VIT_15s0046g01550.t01	PrhUNG55050.0	  3e-63
217-  5:	VIT_15s0046g01590.t01	PrhUNG54980.0	 1e-119
## Alignment 218: score=423.0 e_value=6.9e-21 N=10 VV_15&P. rhoeas_ups_3 plus
218-  0:	VIT_15s0048g01920.t01	PrhUNG16110.0	  9e-92
218-  1:	VIT_15s0048g01940.t01	PrhUNG16250.0	      0
218-  2:	VIT_15s0048g01950.t01	PrhUNG16510.0	  1e-43
218-  3:	VIT_15s0048g01980.t01	PrhUNG16560.0	      0
218-  4:	VIT_15s0048g02000.t01	PrhUNG16690.0	      0
218-  5:	VIT_15s0048g02010.t01	PrhUNG16740.0	      0
218-  6:	VIT_15s0048g02030.t01	PrhUNG16780.0	 3e-158
218-  7:	VIT_15s0048g02070.t01	PrhUNG16790.0	  2e-43
218-  8:	VIT_15s0048g02090.t01	PrhUNG16910.0	  2e-51
218-  9:	VIT_15s0048g02120.t01	PrhUNG16920.0	  1e-70
## Alignment 219: score=295.0 e_value=1.2e-11 N=7 VV_15&P. rhoeas_ups_3 minus
219-  0:	VIT_15s0048g01350.t01	PrhUNG17800.0	 1e-102
219-  1:	VIT_15s0048g01400.t01	PrhUNG17650.0	      0
219-  2:	VIT_15s0048g01440.t01	PrhUNG17390.0	  2e-50
219-  3:	VIT_15s0048g01470.t01	PrhUNG17310.0	  2e-77
219-  4:	VIT_15s0048g01500.t01	PrhUNG17290.0	  4e-93
219-  5:	VIT_15s0048g01540.t01	PrhUNG17280.0	  2e-15
219-  6:	VIT_15s0048g01650.t01	PrhUNG17270.0	      0
## Alignment 220: score=507.0 e_value=3e-27 N=11 VV_16&P. rhoeas_chr1 plus
220-  0:	VIT_16s0039g00080.t01	Prh01G08360.0	 1e-117
220-  1:	VIT_16s0039g00160.t01	Prh01G08520.0	      0
220-  2:	VIT_16s0039g00250.t01	Prh01G08610.0	  2e-37
220-  3:	VIT_16s0039g00300.t01	Prh01G08750.0	  2e-32
220-  4:	VIT_16s0039g00310.t01	Prh01G08780.0	 3e-124
220-  5:	VIT_16s0039g00320.t01	Prh01G08800.0	      0
220-  6:	VIT_16s0039g00340.t01	Prh01G08830.0	  5e-84
220-  7:	VIT_16s0039g00350.t01	Prh01G08840.0	      0
220-  8:	VIT_16s0039g00370.t01	Prh01G08850.0	  2e-63
220-  9:	VIT_16s0039g00390.t01	Prh01G08860.0	      0
220- 10:	VIT_16s0039g00430.t01	Prh01G08890.0	  6e-61
## Alignment 221: score=266.0 e_value=6.8e-12 N=6 VV_16&P. rhoeas_chr1 minus
221-  0:	VIT_16s0039g00220.t01	Prh01G08710.0	 2e-133
221-  1:	VIT_16s0039g00250.t01	Prh01G08610.0	  2e-37
221-  2:	VIT_16s0039g00260.t01	Prh01G08590.0	 9e-161
221-  3:	VIT_16s0039g00280.t01	Prh01G08580.0	  5e-76
221-  4:	VIT_16s0039g00290.t01	Prh01G08570.0	      0
221-  5:	VIT_16s0039g00490.t01	Prh01G08320.0	  7e-11
## Alignment 222: score=934.0 e_value=1.5e-66 N=22 VV_16&P. rhoeas_chr3 plus
222-  0:	VIT_16s0022g00710.t01	Prh03G30510.0	 7e-108
222-  1:	VIT_16s0022g00720.t01	Prh03G30580.0	 2e-148
222-  2:	VIT_16s0022g00810.t01	Prh03G30590.0	  9e-13
222-  3:	VIT_16s0022g00830.t01	Prh03G30610.0	  6e-45
222-  4:	VIT_16s0022g00970.t01	Prh03G30710.0	 4e-106
222-  5:	VIT_16s0022g00980.t01	Prh03G30760.0	 3e-113
222-  6:	VIT_16s0022g01210.t01	Prh03G30840.0	  1e-91
222-  7:	VIT_16s0022g01340.t01	Prh03G30910.0	      0
222-  8:	VIT_16s0022g01390.t01	Prh03G31010.0	 1e-176
222-  9:	VIT_16s0022g01420.t01	Prh03G31050.0	  1e-43
222- 10:	VIT_16s0022g01430.t01	Prh03G31100.0	      0
222- 11:	VIT_16s0022g01440.t01	Prh03G31130.0	      0
222- 12:	VIT_16s0022g01450.t01	Prh03G31150.0	      0
222- 13:	VIT_16s0022g01500.t01	Prh03G31210.0	      0
222- 14:	VIT_16s0022g01510.t01	Prh03G31230.0	      0
222- 15:	VIT_16s0022g01590.t01	Prh03G31300.0	 9e-103
222- 16:	VIT_16s0022g01620.t01	Prh03G31490.0	      0
222- 17:	VIT_16s0022g01630.t01	Prh03G31690.0	  4e-89
222- 18:	VIT_16s0022g01690.t01	Prh03G31780.0	      0
222- 19:	VIT_16s0022g01740.t01	Prh03G31920.0	      0
222- 20:	VIT_16s0022g01760.t01	Prh03G32060.0	  6e-36
222- 21:	VIT_16s0022g01910.t01	Prh03G32200.0	  6e-16
## Alignment 223: score=504.0 e_value=2.1e-29 N=12 VV_16&P. rhoeas_chr3 plus
223-  0:	VIT_16s0022g02000.t01	Prh03G33000.0	  2e-24
223-  1:	VIT_16s0022g02020.t01	Prh03G33050.0	  2e-09
223-  2:	VIT_16s0022g02030.t01	Prh03G33090.0	      0
223-  3:	VIT_16s0022g02040.t01	Prh03G33250.0	  5e-94
223-  4:	VIT_16s0022g02060.t01	Prh03G33500.0	      0
223-  5:	VIT_16s0022g02070.t01	Prh03G33560.0	  8e-40
223-  6:	VIT_16s0022g02080.t01	Prh03G33570.0	      0
223-  7:	VIT_16s0022g02110.t01	Prh03G33660.0	      0
223-  8:	VIT_16s0022g02120.t01	Prh03G33800.0	      0
223-  9:	VIT_16s0022g02140.t01	Prh03G33880.0	      0
223- 10:	VIT_16s0022g02150.t01	Prh03G33910.0	      0
223- 11:	VIT_16s0022g02330.t01	Prh03G34070.0	 7e-100
## Alignment 224: score=462.0 e_value=6.5e-21 N=10 VV_16&P. rhoeas_chr3 plus
224-  0:	VIT_16s0039g02110.t01	Prh03G19690.0	  1e-52
224-  1:	VIT_16s0039g02120.t01	Prh03G19710.0	  1e-54
224-  2:	VIT_16s0039g02140.t01	Prh03G19750.0	 2e-166
224-  3:	VIT_16s0039g02150.t01	Prh03G19790.0	 7e-179
224-  4:	VIT_16s0039g02160.t01	Prh03G19810.0	  2e-39
224-  5:	VIT_16s0039g02180.t01	Prh03G19830.0	  2e-82
224-  6:	VIT_16s0039g02200.t01	Prh03G19880.0	      0
224-  7:	VIT_16s0039g02240.t01	Prh03G19910.0	 8e-134
224-  8:	VIT_16s0039g02410.t01	Prh03G19920.0	      0
224-  9:	VIT_16s0039g02460.t01	Prh03G19990.0	 3e-168
## Alignment 225: score=429.0 e_value=4.8e-17 N=9 VV_16&P. rhoeas_chr3 plus
225-  0:	VIT_16s0098g00590.t01	Prh03G20990.0	      0
225-  1:	VIT_16s0098g00660.t01	Prh03G21030.0	  2e-81
225-  2:	VIT_16s0098g00680.t01	Prh03G21040.0	  4e-78
225-  3:	VIT_16s0098g00690.t01	Prh03G21060.0	      0
225-  4:	VIT_16s0098g00710.t01	Prh03G21110.0	  6e-42
225-  5:	VIT_16s0098g00750.t01	Prh03G21180.0	      0
225-  6:	VIT_16s0098g00760.t01	Prh03G21200.0	  3e-96
225-  7:	VIT_16s0098g00790.t01	Prh03G21220.0	 8e-105
225-  8:	VIT_16s0098g00800.t01	Prh03G21230.0	  2e-41
## Alignment 226: score=423.0 e_value=1.8e-24 N=10 VV_16&P. rhoeas_chr3 plus
226-  0:	VIT_16s0050g01580.t01	Prh03G54520.0	 3e-133
226-  1:	VIT_16s0050g01620.t01	Prh03G54530.0	      0
226-  2:	VIT_16s0050g01750.t01	Prh03G54590.0	  6e-13
226-  3:	VIT_16s0050g01780.t01	Prh03G54600.0	  2e-46
226-  4:	VIT_16s0050g01790.t01	Prh03G54650.0	  3e-95
226-  5:	VIT_16s0050g01830.t01	Prh03G54840.0	      0
226-  6:	VIT_16s0050g01860.t01	Prh03G55000.0	      0
226-  7:	VIT_16s0050g01870.t01	Prh03G55010.0	  6e-20
226-  8:	VIT_16s0050g01880.t01	Prh03G55250.0	      0
226-  9:	VIT_16s0050g01920.t01	Prh03G55260.0	      0
## Alignment 227: score=412.0 e_value=6.3e-17 N=9 VV_16&P. rhoeas_chr3 plus
227-  0:	VIT_16s0022g01760.t01	Prh03G32260.0	  9e-98
227-  1:	VIT_16s0022g01770.t01	Prh03G32350.0	      0
227-  2:	VIT_16s0022g01800.t01	Prh03G32380.0	  2e-99
227-  3:	VIT_16s0022g01810.t01	Prh03G32410.0	  4e-95
227-  4:	VIT_16s0022g01820.t01	Prh03G32460.0	      0
227-  5:	VIT_16s0022g01840.t01	Prh03G32520.0	  1e-88
227-  6:	VIT_16s0022g01860.t01	Prh03G32550.0	      0
227-  7:	VIT_16s0022g01870.t01	Prh03G32620.0	 6e-166
227-  8:	VIT_16s0022g01980.t01	Prh03G32720.0	  2e-37
## Alignment 228: score=367.0 e_value=3.4e-18 N=9 VV_16&P. rhoeas_chr3 plus
228-  0:	VIT_16s0050g01810.t01	Prh03G15590.0	 3e-104
228-  1:	VIT_16s0050g01860.t01	Prh03G15600.0	      0
228-  2:	VIT_16s0050g02110.t01	Prh03G15670.0	  6e-36
228-  3:	VIT_16s0050g02190.t01	Prh03G15690.0	      0
228-  4:	VIT_16s0050g02240.t01	Prh03G15730.0	  3e-53
228-  5:	VIT_16s0050g02390.t01	Prh03G15820.0	 5e-114
228-  6:	VIT_16s0050g02570.t01	Prh03G16080.0	      0
228-  7:	VIT_16s0050g02580.t01	Prh03G16090.0	  6e-78
228-  8:	VIT_16s0050g02640.t01	Prh03G16120.0	 5e-125
## Alignment 229: score=340.0 e_value=6.6e-18 N=8 VV_16&P. rhoeas_chr3 plus
229-  0:	VIT_16s0050g01070.t01	Prh03G52480.0	      0
229-  1:	VIT_16s0050g01080.t01	Prh03G52490.0	      0
229-  2:	VIT_16s0050g01090.t01	Prh03G52560.0	 2e-141
229-  3:	VIT_16s0050g01130.t01	Prh03G52580.0	 2e-131
229-  4:	VIT_16s0050g01140.t01	Prh03G52640.0	  2e-28
229-  5:	VIT_16s0050g01160.t01	Prh03G52850.0	  2e-68
229-  6:	VIT_16s0050g01220.t01	Prh03G53110.0	  2e-23
229-  7:	VIT_16s0050g01230.t01	Prh03G53130.0	  5e-14
## Alignment 230: score=336.0 e_value=1.1e-13 N=8 VV_16&P. rhoeas_chr3 plus
230-  0:	VIT_16s0050g02300.t01	Prh03G47780.0	  2e-08
230-  1:	VIT_16s0050g02360.t01	Prh03G47830.0	      0
230-  2:	VIT_16s0050g02370.t01	Prh03G47850.0	      0
230-  3:	VIT_16s0050g02410.t01	Prh03G47910.0	 4e-108
230-  4:	VIT_16s0050g02430.t01	Prh03G48080.0	      0
230-  5:	VIT_16s0050g02440.t01	Prh03G48170.0	      0
230-  6:	VIT_16s0050g02460.t01	Prh03G48220.0	 4e-179
230-  7:	VIT_16s0050g02480.t01	Prh03G48480.0	      0
## Alignment 231: score=278.0 e_value=3.5e-10 N=6 VV_16&P. rhoeas_chr3 plus
231-  0:	VIT_16s0050g01430.t01	Prh03G41290.0	 5e-133
231-  1:	VIT_16s0050g01440.t01	Prh03G41330.0	 4e-133
231-  2:	VIT_16s0050g01450.t01	Prh03G41350.0	 1e-147
231-  3:	VIT_16s0050g01460.t01	Prh03G41370.0	      0
231-  4:	VIT_16s0050g01470.t01	Prh03G41520.0	  1e-62
231-  5:	VIT_16s0050g01480.t01	Prh03G41560.0	  4e-30
## Alignment 232: score=277.0 e_value=2.9e-10 N=6 VV_16&P. rhoeas_chr3 plus
232-  0:	VIT_16s0050g01170.t01	Prh03G40590.0	  2e-20
232-  1:	VIT_16s0050g01180.t01	Prh03G40600.0	 5e-117
232-  2:	VIT_16s0050g01190.t01	Prh03G40770.0	  6e-32
232-  3:	VIT_16s0050g01210.t01	Prh03G40810.0	  1e-12
232-  4:	VIT_16s0050g01240.t01	Prh03G40840.0	  1e-39
232-  5:	VIT_16s0050g01290.t01	Prh03G40870.0	      0
## Alignment 233: score=275.0 e_value=2.1e-09 N=6 VV_16&P. rhoeas_chr3 plus
233-  0:	VIT_16s0098g01140.t01	Prh03G45240.0	      0
233-  1:	VIT_16s0098g01150.t01	Prh03G45250.0	  6e-25
233-  2:	VIT_16s0098g01220.t01	Prh03G45270.0	      0
233-  3:	VIT_16s0098g01270.t01	Prh03G45310.0	      0
233-  4:	VIT_16s0098g01290.t01	Prh03G45390.0	      0
233-  5:	VIT_16s0098g01370.t01	Prh03G45480.0	  2e-99
## Alignment 234: score=268.0 e_value=2.8e-09 N=6 VV_16&P. rhoeas_chr3 plus
234-  0:	VIT_16s0022g00320.t01	Prh03G23640.0	      0
234-  1:	VIT_16s0022g00470.t01	Prh03G23770.0	 4e-133
234-  2:	VIT_16s0022g00510.t01	Prh03G23800.0	  7e-65
234-  3:	VIT_16s0022g00660.t01	Prh03G23920.0	      0
234-  4:	VIT_16s0022g00670.t01	Prh03G23940.0	      0
234-  5:	VIT_16s0022g00690.t01	Prh03G23970.0	 2e-110
## Alignment 235: score=259.0 e_value=1.3e-12 N=6 VV_16&P. rhoeas_chr3 plus
235-  0:	VIT_16s0050g02190.t01	Prh03G55860.0	      0
235-  1:	VIT_16s0050g02240.t01	Prh03G56080.0	  8e-65
235-  2:	VIT_16s0050g02250.t01	Prh03G56090.0	      0
235-  3:	VIT_16s0050g02260.t01	Prh03G56180.0	      0
235-  4:	VIT_16s0050g02270.t01	Prh03G56310.0	  1e-52
235-  5:	VIT_16s0050g02280.t01	Prh03G56320.0	      0
## Alignment 236: score=1194.0 e_value=4.8e-80 N=25 VV_16&P. rhoeas_chr3 minus
236-  0:	VIT_16s0098g00870.t01	Prh03G19560.0	      0
236-  1:	VIT_16s0098g00880.t01	Prh03G19550.0	  3e-96
236-  2:	VIT_16s0098g00900.t01	Prh03G19540.0	  7e-31
236-  3:	VIT_16s0098g00940.t01	Prh03G19520.0	 3e-123
236-  4:	VIT_16s0098g00980.t01	Prh03G19500.0	  8e-21
236-  5:	VIT_16s0098g01010.t01	Prh03G19460.0	  5e-35
236-  6:	VIT_16s0098g01020.t01	Prh03G19430.0	  3e-96
236-  7:	VIT_16s0098g01040.t01	Prh03G19400.0	 8e-168
236-  8:	VIT_16s0098g01050.t01	Prh03G19390.0	  6e-50
236-  9:	VIT_16s0098g01100.t01	Prh03G19360.0	  5e-34
236- 10:	VIT_16s0098g01130.t01	Prh03G19320.0	      0
236- 11:	VIT_16s0098g01180.t01	Prh03G19290.0	      0
236- 12:	VIT_16s0098g01220.t01	Prh03G19220.0	      0
236- 13:	VIT_16s0098g01230.t01	Prh03G19210.0	  1e-81
236- 14:	VIT_16s0098g01250.t01	Prh03G19150.0	      0
236- 15:	VIT_16s0098g01260.t01	Prh03G19130.0	      0
236- 16:	VIT_16s0098g01280.t01	Prh03G19110.0	  3e-83
236- 17:	VIT_16s0098g01290.t01	Prh03G19100.0	      0
236- 18:	VIT_16s0098g01300.t01	Prh03G19090.0	  2e-69
236- 19:	VIT_16s0098g01310.t01	Prh03G19080.0	      0
236- 20:	VIT_16s0098g01320.t01	Prh03G19030.0	      0
236- 21:	VIT_16s0098g01350.t01	Prh03G18990.0	      0
236- 22:	VIT_16s0098g01380.t01	Prh03G18940.0	  6e-39
236- 23:	VIT_16s0098g01400.t01	Prh03G18850.0	 1e-155
236- 24:	VIT_16s0098g01410.t01	Prh03G18840.0	      0
## Alignment 237: score=890.0 e_value=4.3e-63 N=20 VV_16&P. rhoeas_chr3 minus
237-  0:	VIT_16s0100g01210.t01	Prh03G35900.0	  2e-92
237-  1:	VIT_16s0100g01250.t01	Prh03G35790.0	  4e-59
237-  2:	VIT_16s0100g01260.t01	Prh03G35740.0	  5e-12
237-  3:	VIT_16s0100g01280.t01	Prh03G35570.0	  2e-86
237-  4:	VIT_16s0100g01300.t01	Prh03G35540.0	      0
237-  5:	VIT_16s0050g00020.t01	Prh03G35320.0	 6e-156
237-  6:	VIT_16s0050g00030.t01	Prh03G35300.0	 3e-140
237-  7:	VIT_16s0050g00050.t01	Prh03G35290.0	  6e-81
237-  8:	VIT_16s0050g00060.t01	Prh03G35260.0	  4e-69
237-  9:	VIT_16s0050g00070.t01	Prh03G35190.0	  3e-96
237- 10:	VIT_16s0050g00080.t01	Prh03G35180.0	  5e-59
237- 11:	VIT_16s0050g00090.t01	Prh03G35090.0	 3e-111
237- 12:	VIT_16s0050g00100.t01	Prh03G35040.0	 6e-148
237- 13:	VIT_16s0050g00120.t01	Prh03G35000.0	  5e-16
237- 14:	VIT_16s0050g00140.t01	Prh03G34980.0	  2e-34
237- 15:	VIT_16s0050g00170.t01	Prh03G34940.0	      0
237- 16:	VIT_16s0050g00220.t01	Prh03G34930.0	  1e-82
237- 17:	VIT_16s0050g00380.t01	Prh03G34920.0	      0
237- 18:	VIT_16s0050g00390.t01	Prh03G34910.0	      0
237- 19:	VIT_16s0050g00500.t01	Prh03G34860.0	 7e-169
## Alignment 238: score=604.0 e_value=3.8e-35 N=13 VV_16&P. rhoeas_chr3 minus
238-  0:	VIT_16s0039g01480.t01	Prh03G21700.0	  7e-89
238-  1:	VIT_16s0039g01520.t01	Prh03G21570.0	  1e-66
238-  2:	VIT_16s0039g01570.t01	Prh03G21530.0	  3e-51
238-  3:	VIT_16s0039g01580.t01	Prh03G21520.0	      0
238-  4:	VIT_16s0039g01640.t01	Prh03G21510.0	  2e-42
238-  5:	VIT_16s0039g01660.t01	Prh03G21430.0	 5e-151
238-  6:	VIT_16s0039g01690.t01	Prh03G21390.0	      0
238-  7:	VIT_16s0039g01800.t01	Prh03G21380.0	  5e-79
238-  8:	VIT_16s0039g01810.t01	Prh03G21360.0	 4e-118
238-  9:	VIT_16s0039g01820.t01	Prh03G21330.0	      0
238- 10:	VIT_16s0039g01840.t01	Prh03G21320.0	 5e-176
238- 11:	VIT_16s0039g01850.t01	Prh03G21280.0	 7e-129
238- 12:	VIT_16s0039g01860.t01	Prh03G21260.0	 1e-142
## Alignment 239: score=564.0 e_value=7.2e-37 N=14 VV_16&P. rhoeas_chr3 minus
239-  0:	VIT_16s0050g00490.t01	Prh03G51670.0	      0
239-  1:	VIT_16s0050g00600.t01	Prh03G51480.0	      0
239-  2:	VIT_16s0050g00610.t01	Prh03G51230.0	  3e-63
239-  3:	VIT_16s0050g00620.t01	Prh03G51210.0	  2e-21
239-  4:	VIT_16s0050g00630.t01	Prh03G51050.0	 9e-110
239-  5:	VIT_16s0050g00640.t01	Prh03G51030.0	 9e-155
239-  6:	VIT_16s0050g00680.t01	Prh03G50870.0	 1e-119
239-  7:	VIT_16s0050g00690.t01	Prh03G50810.0	      0
239-  8:	VIT_16s0050g00700.t01	Prh03G50800.0	      0
239-  9:	VIT_16s0050g00730.t01	Prh03G50560.0	  2e-27
239- 10:	VIT_16s0050g00750.t01	Prh03G50540.0	      0
239- 11:	VIT_16s0050g00760.t01	Prh03G50320.0	 8e-157
239- 12:	VIT_16s0050g00790.t01	Prh03G50280.0	 1e-113
239- 13:	VIT_16s0050g00820.t01	Prh03G50180.0	  2e-22
## Alignment 240: score=490.0 e_value=1.5e-22 N=11 VV_16&P. rhoeas_chr3 minus
240-  0:	VIT_16s0022g02170.t01	Prh03G34710.0	      0
240-  1:	VIT_16s0022g02190.t01	Prh03G34640.0	 3e-171
240-  2:	VIT_16s0022g02230.t01	Prh03G34530.0	      0
240-  3:	VIT_16s0022g02240.t01	Prh03G34500.0	  8e-51
240-  4:	VIT_16s0022g02280.t01	Prh03G34490.0	 3e-155
240-  5:	VIT_16s0022g02290.t01	Prh03G34460.0	      0
240-  6:	VIT_16s0022g02300.t01	Prh03G34350.0	  3e-83
240-  7:	VIT_16s0022g02310.t01	Prh03G34250.0	      0
240-  8:	VIT_16s0022g02320.t01	Prh03G34230.0	      0
240-  9:	VIT_16s0022g02340.t01	Prh03G34060.0	      0
240- 10:	VIT_16s0022g02350.t01	Prh03G34030.0	 8e-111
## Alignment 241: score=477.0 e_value=8.1e-20 N=10 VV_16&P. rhoeas_chr3 minus
241-  0:	VIT_16s0098g01720.t01	Prh03G16500.0	  8e-74
241-  1:	VIT_16s0098g01730.t01	Prh03G16480.0	  3e-39
241-  2:	VIT_16s0098g01750.t01	Prh03G16470.0	      0
241-  3:	VIT_16s0098g01760.t01	Prh03G16430.0	      0
241-  4:	VIT_16s0098g01780.t01	Prh03G16380.0	      0
241-  5:	VIT_16s0098g01810.t01	Prh03G16360.0	      0
241-  6:	VIT_16s0098g01860.t01	Prh03G16300.0	      0
241-  7:	VIT_16s0098g01870.t01	Prh03G16250.0	 2e-127
241-  8:	VIT_16s0098g01890.t01	Prh03G16210.0	      0
241-  9:	VIT_16s0098g01900.t01	Prh03G16200.0	      0
## Alignment 242: score=423.0 e_value=4.8e-18 N=9 VV_16&P. rhoeas_chr3 minus
242-  0:	VIT_16s0098g01130.t01	Prh03G44760.0	      0
242-  1:	VIT_16s0098g01140.t01	Prh03G44720.0	      0
242-  2:	VIT_16s0098g01150.t01	Prh03G44710.0	  5e-25
242-  3:	VIT_16s0098g01170.t01	Prh03G44700.0	  1e-55
242-  4:	VIT_16s0098g01220.t01	Prh03G44660.0	      0
242-  5:	VIT_16s0098g01230.t01	Prh03G44610.0	  9e-58
242-  6:	VIT_16s0098g01240.t01	Prh03G44590.0	  3e-35
242-  7:	VIT_16s0098g01270.t01	Prh03G44550.0	      0
242-  8:	VIT_16s0098g01290.t01	Prh03G44430.0	      0
## Alignment 243: score=421.0 e_value=1.1e-20 N=9 VV_16&P. rhoeas_chr3 minus
243-  0:	VIT_16s0098g01380.t01	Prh03G43650.0	  1e-28
243-  1:	VIT_16s0098g01570.t01	Prh03G43630.0	 2e-142
243-  2:	VIT_16s0098g01590.t01	Prh03G43600.0	  4e-43
243-  3:	VIT_16s0098g01640.t01	Prh03G43560.0	  2e-08
243-  4:	VIT_16s0098g01650.t01	Prh03G43550.0	 1e-174
243-  5:	VIT_16s0098g01690.t01	Prh03G43510.0	  2e-12
243-  6:	VIT_16s0098g01700.t01	Prh03G43430.0	      0
243-  7:	VIT_16s0098g01710.t01	Prh03G43420.0	  4e-46
243-  8:	VIT_16s0098g01720.t01	Prh03G43410.0	  4e-91
## Alignment 244: score=395.0 e_value=6.8e-15 N=8 VV_16&P. rhoeas_chr3 minus
244-  0:	VIT_16s0098g00280.t01	Prh03G16000.0	  5e-19
244-  1:	VIT_16s0098g00290.t01	Prh03G15980.0	      0
244-  2:	VIT_16s0098g00310.t01	Prh03G15970.0	  1e-68
244-  3:	VIT_16s0098g00320.t01	Prh03G15960.0	 6e-131
244-  4:	VIT_16s0098g00330.t01	Prh03G15950.0	 7e-113
244-  5:	VIT_16s0098g00340.t01	Prh03G15940.0	  2e-79
244-  6:	VIT_16s0098g00350.t01	Prh03G15930.0	      0
244-  7:	VIT_16s0098g00370.t01	Prh03G15880.0	 4e-110
## Alignment 245: score=338.0 e_value=2.2e-14 N=8 VV_16&P. rhoeas_chr3 minus
245-  0:	VIT_16s0039g00530.t01	Prh03G20650.0	  3e-57
245-  1:	VIT_16s0039g00570.t01	Prh03G20560.0	      0
245-  2:	VIT_16s0039g00660.t01	Prh03G20510.0	      0
245-  3:	VIT_16s0039g00730.t01	Prh03G20460.0	  4e-40
245-  4:	VIT_16s0039g01020.t01	Prh03G20360.0	 3e-118
245-  5:	VIT_16s0039g01400.t01	Prh03G20280.0	 5e-160
245-  6:	VIT_16s0039g01450.t01	Prh03G20220.0	 1e-119
245-  7:	VIT_16s0039g01460.t01	Prh03G20210.0	      0
## Alignment 246: score=334.0 e_value=2.2e-12 N=7 VV_16&P. rhoeas_chr3 minus
246-  0:	VIT_16s0098g01430.t01	Prh03G17150.0	 8e-124
246-  1:	VIT_16s0098g01510.t01	Prh03G17140.0	 6e-180
246-  2:	VIT_16s0098g01520.t01	Prh03G17130.0	      0
246-  3:	VIT_16s0098g01540.t01	Prh03G17070.0	 2e-111
246-  4:	VIT_16s0098g01560.t01	Prh03G17060.0	      0
246-  5:	VIT_16s0098g01580.t01	Prh03G17050.0	      0
246-  6:	VIT_16s0098g01660.t01	Prh03G17000.0	      0
## Alignment 247: score=325.0 e_value=2.5e-15 N=8 VV_16&P. rhoeas_chr3 minus
247-  0:	VIT_16s0050g00590.t01	Prh03G39500.0	      0
247-  1:	VIT_16s0050g00600.t01	Prh03G39490.0	      0
247-  2:	VIT_16s0050g00610.t01	Prh03G39450.0	  4e-63
247-  3:	VIT_16s0050g00720.t01	Prh03G39250.0	 2e-154
247-  4:	VIT_16s0050g00730.t01	Prh03G39080.0	  2e-26
247-  5:	VIT_16s0050g00750.t01	Prh03G38840.0	      0
247-  6:	VIT_16s0050g00770.t01	Prh03G38770.0	      0
247-  7:	VIT_16s0050g00800.t01	Prh03G38680.0	  4e-64
## Alignment 248: score=317.0 e_value=3e-13 N=7 VV_16&P. rhoeas_chr3 minus
248-  0:	VIT_16s0098g00090.t01	Prh03G46850.0	  6e-19
248-  1:	VIT_16s0098g00210.t01	Prh03G46790.0	  2e-23
248-  2:	VIT_16s0098g00220.t01	Prh03G46780.0	  3e-07
248-  3:	VIT_16s0098g00270.t01	Prh03G46730.0	  7e-15
248-  4:	VIT_16s0098g00340.t01	Prh03G46690.0	 1e-103
248-  5:	VIT_16s0098g00350.t01	Prh03G46680.0	      0
248-  6:	VIT_16s0098g00360.t01	Prh03G46530.0	  1e-47
## Alignment 249: score=294.0 e_value=7.2e-12 N=6 VV_16&P. rhoeas_chr3 minus
249-  0:	VIT_16s0039g02680.t01	Prh03G22570.0	 2e-119
249-  1:	VIT_16s0039g02690.t01	Prh03G22560.0	  3e-94
249-  2:	VIT_16s0039g02700.t01	Prh03G22550.0	      0
249-  3:	VIT_16s0039g02710.t01	Prh03G22530.0	  5e-92
249-  4:	VIT_16s0039g02720.t01	Prh03G22520.0	      0
249-  5:	VIT_16s0039g02780.t01	Prh03G22470.0	  3e-25
## Alignment 250: score=276.0 e_value=7.9e-12 N=6 VV_16&P. rhoeas_chr3 minus
250-  0:	VIT_16s0050g00760.t01	Prh03G37390.0	 9e-156
250-  1:	VIT_16s0050g00970.t01	Prh03G37330.0	  9e-29
250-  2:	VIT_16s0050g00980.t01	Prh03G37320.0	      0
250-  3:	VIT_16s0050g00990.t01	Prh03G37310.0	 2e-177
250-  4:	VIT_16s0050g01050.t01	Prh03G37280.0	 2e-132
250-  5:	VIT_16s0050g01060.t01	Prh03G37270.0	  1e-90
## Alignment 251: score=275.0 e_value=2.2e-09 N=6 VV_16&P. rhoeas_chr3 minus
251-  0:	VIT_16s0050g02560.t01	Prh03G49800.0	      0
251-  1:	VIT_16s0050g02580.t01	Prh03G49790.0	 2e-133
251-  2:	VIT_16s0050g02610.t01	Prh03G49770.0	      0
251-  3:	VIT_16s0050g02620.t01	Prh03G49560.0	 4e-118
251-  4:	VIT_16s0050g02630.t01	Prh03G49540.0	      0
251-  5:	VIT_16s0050g02650.t01	Prh03G49530.0	 1e-126
## Alignment 252: score=274.0 e_value=2.9e-10 N=6 VV_16&P. rhoeas_chr3 minus
252-  0:	VIT_16s0013g01680.t01	Prh03G23250.0	 9e-135
252-  1:	VIT_16s0013g01750.t01	Prh03G23240.0	      0
252-  2:	VIT_16s0013g01760.t01	Prh03G23230.0	  8e-97
252-  3:	VIT_16s0013g01920.t01	Prh03G23220.0	      0
252-  4:	VIT_16s0013g01930.t01	Prh03G23130.0	  4e-78
252-  5:	VIT_16s0013g01940.t01	Prh03G23120.0	 1e-122
## Alignment 253: score=254.0 e_value=1.2e-09 N=6 VV_16&P. rhoeas_chr3 minus
253-  0:	VIT_16s0050g02610.t01	Prh03G47160.0	      0
253-  1:	VIT_16s0050g02670.t01	Prh03G47080.0	      0
253-  2:	VIT_16s0050g02680.t01	Prh03G47070.0	  1e-68
253-  3:	VIT_16s0050g02690.t01	Prh03G47040.0	      0
253-  4:	VIT_16s0050g02750.t01	Prh03G46870.0	  2e-18
253-  5:	VIT_16s0148g00170.t01	Prh03G46740.0	  1e-20
## Alignment 254: score=250.0 e_value=7.2e-10 N=6 VV_16&P. rhoeas_chr3 minus
254-  0:	VIT_16s0022g02480.t01	Prh03G36770.0	  4e-31
254-  1:	VIT_16s0022g02490.t01	Prh03G36740.0	  4e-70
254-  2:	VIT_16s0100g00110.t01	Prh03G36630.0	  3e-64
254-  3:	VIT_16s0100g00230.t01	Prh03G36490.0	      0
254-  4:	VIT_16s0100g00350.t01	Prh03G36360.0	      0
254-  5:	VIT_16s0100g00370.t01	Prh03G36250.0	      0
## Alignment 255: score=642.0 e_value=3.6e-34 N=14 VV_16&P. rhoeas_ups_3 plus
255-  0:	VIT_16s0100g00500.t01	PrhUNG16170.0	      0
255-  1:	VIT_16s0100g00530.t01	PrhUNG16220.0	  5e-56
255-  2:	VIT_16s0100g00570.t01	PrhUNG16250.0	      0
255-  3:	VIT_16s0100g00600.t01	PrhUNG16510.0	      0
255-  4:	VIT_16s0100g00620.t01	PrhUNG16580.0	  7e-57
255-  5:	VIT_16s0100g00640.t01	PrhUNG16590.0	 2e-151
255-  6:	VIT_16s0100g00650.t01	PrhUNG16640.0	  1e-81
255-  7:	VIT_16s0100g00670.t01	PrhUNG16690.0	      0
255-  8:	VIT_16s0100g00690.t01	PrhUNG16750.0	      0
255-  9:	VIT_16s0100g00700.t01	PrhUNG16760.0	  4e-85
255- 10:	VIT_16s0100g00710.t01	PrhUNG16800.0	      0
255- 11:	VIT_16s0100g00720.t01	PrhUNG16820.0	  7e-68
255- 12:	VIT_16s0100g00730.t01	PrhUNG16830.0	 1e-167
255- 13:	VIT_16s0100g00740.t01	PrhUNG16860.0	  6e-14
## Alignment 256: score=393.0 e_value=1.4e-17 N=9 VV_16&P. rhoeas_ups_3 plus
256-  0:	VIT_16s0100g00230.t01	PrhUNG14200.0	      0
256-  1:	VIT_16s0100g00270.t01	PrhUNG14430.0	  2e-35
256-  2:	VIT_16s0100g00330.t01	PrhUNG14500.0	  2e-91
256-  3:	VIT_16s0100g00350.t01	PrhUNG14530.0	      0
256-  4:	VIT_16s0100g00370.t01	PrhUNG14660.0	      0
256-  5:	VIT_16s0100g00380.t01	PrhUNG14790.0	  1e-68
256-  6:	VIT_16s0100g00390.t01	PrhUNG14810.0	  9e-16
256-  7:	VIT_16s0100g00410.t01	PrhUNG14820.0	 1e-109
256-  8:	VIT_16s0100g00420.t01	PrhUNG14840.0	  3e-47
## Alignment 257: score=359.0 e_value=2e-15 N=8 VV_16&P. rhoeas_ups_3 plus
257-  0:	VIT_16s0022g02170.t01	PrhUNG17430.0	      0
257-  1:	VIT_16s0022g02190.t01	PrhUNG17540.0	 5e-168
257-  2:	VIT_16s0022g02200.t01	PrhUNG17570.0	      0
257-  3:	VIT_16s0022g02240.t01	PrhUNG17620.0	  3e-51
257-  4:	VIT_16s0022g02280.t01	PrhUNG17740.0	 5e-153
257-  5:	VIT_16s0022g02290.t01	PrhUNG17770.0	      0
257-  6:	VIT_16s0022g02430.t01	PrhUNG17800.0	  1e-59
257-  7:	VIT_16s0022g02440.t01	PrhUNG17820.0	  5e-46
## Alignment 258: score=308.0 e_value=9.8e-13 N=7 VV_16&P. rhoeas_ups_3 minus
258-  0:	VIT_16s0022g02020.t01	PrhUNG18270.0	  5e-10
258-  1:	VIT_16s0022g02040.t01	PrhUNG18210.0	  2e-93
258-  2:	VIT_16s0022g02070.t01	PrhUNG18100.0	  1e-40
258-  3:	VIT_16s0022g02080.t01	PrhUNG18090.0	      0
258-  4:	VIT_16s0022g02120.t01	PrhUNG17970.0	      0
258-  5:	VIT_16s0022g02140.t01	PrhUNG17920.0	      0
258-  6:	VIT_16s0022g02300.t01	PrhUNG17820.0	  3e-80
## Alignment 259: score=1322.0 e_value=3.1e-101 N=30 VV_17&P. rhoeas_chr1 plus
259-  0:	VIT_17s0000g03200.t01	Prh01G11390.0	      0
259-  1:	VIT_17s0000g03440.t01	Prh01G11450.0	      0
259-  2:	VIT_17s0000g03610.t01	Prh01G11640.0	  2e-66
259-  3:	VIT_17s0000g03880.t01	Prh01G11770.0	      0
259-  4:	VIT_17s0000g04050.t01	Prh01G11850.0	      0
259-  5:	VIT_17s0000g04090.t01	Prh01G11880.0	 2e-137
259-  6:	VIT_17s0000g04100.t01	Prh01G11960.0	  2e-59
259-  7:	VIT_17s0000g04170.t01	Prh01G12020.0	      0
259-  8:	VIT_17s0000g04260.t01	Prh01G12070.0	  3e-40
259-  9:	VIT_17s0000g04280.t01	Prh01G12090.0	 1e-140
259- 10:	VIT_17s0000g04290.t01	Prh01G12140.0	  4e-54
259- 11:	VIT_17s0000g04330.t01	Prh01G12150.0	      0
259- 12:	VIT_17s0000g04340.t01	Prh01G12160.0	 2e-107
259- 13:	VIT_17s0000g04450.t01	Prh01G12240.0	      0
259- 14:	VIT_17s0000g04460.t01	Prh01G12250.0	  2e-91
259- 15:	VIT_17s0000g04490.t01	Prh01G12300.0	 3e-174
259- 16:	VIT_17s0000g04510.t01	Prh01G12310.0	  1e-72
259- 17:	VIT_17s0000g04540.t01	Prh01G12360.0	      0
259- 18:	VIT_17s0000g04650.t01	Prh01G12420.0	      0
259- 19:	VIT_17s0000g04670.t01	Prh01G12430.0	      0
259- 20:	VIT_17s0000g04720.t01	Prh01G12510.0	  7e-09
259- 21:	VIT_17s0000g04770.t01	Prh01G12570.0	 1e-122
259- 22:	VIT_17s0000g04780.t01	Prh01G12580.0	      0
259- 23:	VIT_17s0000g04790.t01	Prh01G12630.0	 6e-130
259- 24:	VIT_17s0000g04820.t01	Prh01G12640.0	 1e-109
259- 25:	VIT_17s0000g04850.t01	Prh01G12650.0	  9e-61
259- 26:	VIT_17s0000g04870.t01	Prh01G12680.0	  5e-95
259- 27:	VIT_17s0000g04960.t01	Prh01G12730.0	      0
259- 28:	VIT_17s0000g04990.t01	Prh01G12770.0	  5e-99
259- 29:	VIT_17s0000g05030.t01	Prh01G12800.0	      0
## Alignment 260: score=956.0 e_value=1.1e-60 N=21 VV_17&P. rhoeas_chr1 plus
260-  0:	VIT_17s0000g00980.t01	Prh01G12690.0	 7e-167
260-  1:	VIT_17s0000g01000.t01	Prh01G12700.0	      0
260-  2:	VIT_17s0000g01230.t01	Prh01G12770.0	  4e-43
260-  3:	VIT_17s0000g01290.t01	Prh01G12800.0	      0
260-  4:	VIT_17s0000g01440.t01	Prh01G12870.0	  1e-94
260-  5:	VIT_17s0000g01450.t01	Prh01G12880.0	      0
260-  6:	VIT_17s0000g01460.t01	Prh01G12890.0	      0
260-  7:	VIT_17s0000g01470.t01	Prh01G12900.0	  1e-51
260-  8:	VIT_17s0000g01490.t01	Prh01G12910.0	      0
260-  9:	VIT_17s0000g01520.t01	Prh01G12930.0	 8e-117
260- 10:	VIT_17s0000g01530.t01	Prh01G13020.0	 1e-154
260- 11:	VIT_17s0000g01550.t01	Prh01G13100.0	      0
260- 12:	VIT_17s0000g01560.t01	Prh01G13150.0	      0
260- 13:	VIT_17s0000g01630.t01	Prh01G13220.0	  9e-44
260- 14:	VIT_17s0000g01660.t01	Prh01G13270.0	 6e-135
260- 15:	VIT_17s0000g01700.t01	Prh01G13310.0	      0
260- 16:	VIT_17s0000g01720.t01	Prh01G13330.0	      0
260- 17:	VIT_17s0000g01740.t01	Prh01G13390.0	      0
260- 18:	VIT_17s0000g01780.t01	Prh01G13400.0	  2e-66
260- 19:	VIT_17s0000g01800.t01	Prh01G13500.0	 9e-169
260- 20:	VIT_17s0000g01810.t01	Prh01G13540.0	      0
## Alignment 261: score=831.0 e_value=3.5e-52 N=18 VV_17&P. rhoeas_chr1 plus
261-  0:	VIT_17s0000g08370.t01	Prh01G14590.0	  5e-78
261-  1:	VIT_17s0000g08510.t01	Prh01G14640.0	  3e-68
261-  2:	VIT_17s0000g08560.t01	Prh01G14730.0	 2e-146
261-  3:	VIT_17s0000g08570.t01	Prh01G14740.0	 2e-162
261-  4:	VIT_17s0000g08580.t01	Prh01G14770.0	 1e-133
261-  5:	VIT_17s0000g08600.t01	Prh01G14780.0	  2e-84
261-  6:	VIT_17s0000g08620.t01	Prh01G14790.0	 3e-168
261-  7:	VIT_17s0000g08630.t01	Prh01G14800.0	  4e-63
261-  8:	VIT_17s0000g08680.t01	Prh01G14830.0	      0
261-  9:	VIT_17s0000g08710.t01	Prh01G14850.0	  1e-98
261- 10:	VIT_17s0000g08720.t01	Prh01G14880.0	      0
261- 11:	VIT_17s0000g08780.t01	Prh01G14910.0	  3e-74
261- 12:	VIT_17s0000g08790.t01	Prh01G14930.0	 4e-125
261- 13:	VIT_17s0000g08820.t01	Prh01G14940.0	      0
261- 14:	VIT_17s0000g08850.t01	Prh01G14970.0	 3e-123
261- 15:	VIT_17s0000g08880.t01	Prh01G15040.0	      0
261- 16:	VIT_17s0000g09020.t01	Prh01G15150.0	  6e-06
261- 17:	VIT_17s0000g09060.t01	Prh01G15240.0	 2e-127
## Alignment 262: score=356.0 e_value=1.4e-18 N=8 VV_17&P. rhoeas_chr1 plus
262-  0:	VIT_17s0000g09820.t01	Prh01G13630.0	      0
262-  1:	VIT_17s0000g09840.t01	Prh01G13640.0	      0
262-  2:	VIT_17s0000g09850.t01	Prh01G13660.0	      0
262-  3:	VIT_17s0000g09860.t01	Prh01G13680.0	      0
262-  4:	VIT_17s0000g09870.t01	Prh01G13690.0	      0
262-  5:	VIT_17s0000g10070.t01	Prh01G13890.0	  2e-96
262-  6:	VIT_17s0000g10090.t01	Prh01G13900.0	      0
262-  7:	VIT_17s0000g10420.t01	Prh01G14080.0	 3e-109
## Alignment 263: score=253.0 e_value=2.3e-10 N=6 VV_17&P. rhoeas_chr1 plus
263-  0:	VIT_17s0053g00680.t01	Prh01G10870.0	      0
263-  1:	VIT_17s0053g00740.t01	Prh01G10920.0	 3e-144
263-  2:	VIT_17s0053g00750.t01	Prh01G10960.0	 2e-138
263-  3:	VIT_17s0053g00760.t01	Prh01G10980.0	  9e-39
263-  4:	VIT_17s0053g00780.t01	Prh01G11220.0	      0
263-  5:	VIT_17s0053g00790.t01	Prh01G11380.0	  1e-12
## Alignment 264: score=1844.0 e_value=3.8e-144 N=41 VV_17&P. rhoeas_chr1 minus
264-  0:	VIT_17s0000g05290.t01	Prh01G18600.0	  2e-34
264-  1:	VIT_17s0000g05330.t01	Prh01G18590.0	      0
264-  2:	VIT_17s0000g05350.t01	Prh01G18560.0	 6e-109
264-  3:	VIT_17s0000g05370.t01	Prh01G18480.0	  2e-84
264-  4:	VIT_17s0000g05390.t01	Prh01G18450.0	  2e-44
264-  5:	VIT_17s0000g05410.t01	Prh01G18250.0	      0
264-  6:	VIT_17s0000g05420.t01	Prh01G18060.0	 2e-106
264-  7:	VIT_17s0000g05440.t01	Prh01G17970.0	      0
264-  8:	VIT_17s0000g05460.t01	Prh01G17910.0	      0
264-  9:	VIT_17s0000g05490.t01	Prh01G17850.0	  5e-68
264- 10:	VIT_17s0000g05500.t01	Prh01G17820.0	      0
264- 11:	VIT_17s0000g05510.t01	Prh01G17790.0	      0
264- 12:	VIT_17s0000g05530.t01	Prh01G17780.0	 4e-131
264- 13:	VIT_17s0000g05550.t01	Prh01G17630.0	      0
264- 14:	VIT_17s0000g05570.t01	Prh01G17510.0	      0
264- 15:	VIT_17s0000g05630.t01	Prh01G17430.0	 1e-107
264- 16:	VIT_17s0000g05640.t01	Prh01G17390.0	      0
264- 17:	VIT_17s0000g05680.t01	Prh01G17310.0	      0
264- 18:	VIT_17s0000g05690.t01	Prh01G17290.0	  3e-63
264- 19:	VIT_17s0000g05750.t01	Prh01G17190.0	      0
264- 20:	VIT_17s0000g05780.t01	Prh01G17120.0	  1e-99
264- 21:	VIT_17s0000g05790.t01	Prh01G17100.0	 6e-101
264- 22:	VIT_17s0000g05810.t01	Prh01G17080.0	 4e-127
264- 23:	VIT_17s0000g05820.t01	Prh01G17010.0	 3e-108
264- 24:	VIT_17s0000g05830.t01	Prh01G16990.0	  1e-94
264- 25:	VIT_17s0000g05840.t01	Prh01G16980.0	 1e-151
264- 26:	VIT_17s0000g05850.t01	Prh01G16890.0	  4e-87
264- 27:	VIT_17s0000g05860.t01	Prh01G16880.0	      0
264- 28:	VIT_17s0000g05870.t01	Prh01G16810.0	 1e-141
264- 29:	VIT_17s0000g05890.t01	Prh01G16790.0	 2e-133
264- 30:	VIT_17s0000g05900.t01	Prh01G16650.0	  5e-40
264- 31:	VIT_17s0000g05920.t01	Prh01G16600.0	      0
264- 32:	VIT_17s0000g05940.t01	Prh01G16580.0	      0
264- 33:	VIT_17s0000g05970.t01	Prh01G16560.0	 8e-121
264- 34:	VIT_17s0000g05990.t01	Prh01G16520.0	  3e-90
264- 35:	VIT_17s0000g06000.t01	Prh01G16500.0	  6e-61
264- 36:	VIT_17s0000g06020.t01	Prh01G16450.0	  5e-97
264- 37:	VIT_17s0000g06050.t01	Prh01G16370.0	      0
264- 38:	VIT_17s0000g06060.t01	Prh01G16340.0	      0
264- 39:	VIT_17s0000g06190.t01	Prh01G16240.0	 3e-108
264- 40:	VIT_17s0000g06210.t01	Prh01G16210.0	  1e-30
## Alignment 265: score=1037.0 e_value=8.3e-71 N=22 VV_17&P. rhoeas_chr1 minus
265-  0:	VIT_17s0000g07690.t01	Prh01G16140.0	 1e-170
265-  1:	VIT_17s0000g07700.t01	Prh01G16130.0	 1e-136
265-  2:	VIT_17s0000g07730.t01	Prh01G16100.0	      0
265-  3:	VIT_17s0000g07750.t01	Prh01G16050.0	 6e-148
265-  4:	VIT_17s0000g07780.t01	Prh01G16010.0	 7e-170
265-  5:	VIT_17s0000g07800.t01	Prh01G16000.0	  6e-83
265-  6:	VIT_17s0000g07810.t01	Prh01G15990.0	  9e-20
265-  7:	VIT_17s0000g07820.t01	Prh01G15970.0	 4e-109
265-  8:	VIT_17s0000g07840.t01	Prh01G15880.0	  8e-42
265-  9:	VIT_17s0000g07850.t01	Prh01G15870.0	      0
265- 10:	VIT_17s0000g07890.t01	Prh01G15810.0	 7e-131
265- 11:	VIT_17s0000g07900.t01	Prh01G15800.0	      0
265- 12:	VIT_17s0000g07910.t01	Prh01G15780.0	  1e-75
265- 13:	VIT_17s0000g07950.t01	Prh01G15770.0	 1e-118
265- 14:	VIT_17s0000g07960.t01	Prh01G15750.0	 9e-107
265- 15:	VIT_17s0000g07970.t01	Prh01G15740.0	  7e-55
265- 16:	VIT_17s0000g07990.t01	Prh01G15730.0	  9e-39
265- 17:	VIT_17s0000g08000.t01	Prh01G15710.0	  6e-60
265- 18:	VIT_17s0000g08020.t01	Prh01G15610.0	 4e-134
265- 19:	VIT_17s0000g08030.t01	Prh01G15600.0	 2e-148
265- 20:	VIT_17s0000g08080.t01	Prh01G15440.0	      0
265- 21:	VIT_17s0000g08160.t01	Prh01G15350.0	      0
## Alignment 266: score=336.0 e_value=7.9e-14 N=7 VV_17&P. rhoeas_chr1 minus
266-  0:	VIT_17s0000g10050.t01	Prh01G13930.0	 8e-103
266-  1:	VIT_17s0000g10100.t01	Prh01G13880.0	 2e-139
266-  2:	VIT_17s0000g10170.t01	Prh01G13840.0	 1e-130
266-  3:	VIT_17s0000g10190.t01	Prh01G13830.0	      0
266-  4:	VIT_17s0000g10210.t01	Prh01G13820.0	      0
266-  5:	VIT_17s0000g10240.t01	Prh01G13770.0	  1e-13
266-  6:	VIT_17s0000g10250.t01	Prh01G13760.0	      0
## Alignment 267: score=276.0 e_value=6e-08 N=6 VV_17&P. rhoeas_chr2 plus
267-  0:	VIT_17s0000g06200.t01	Prh02G44090.0	  7e-18
267-  1:	VIT_17s0000g06220.t01	Prh02G44110.0	      0
267-  2:	VIT_17s0000g06310.t01	Prh02G44190.0	 2e-108
267-  3:	VIT_17s0000g06360.t01	Prh02G44270.0	 1e-127
267-  4:	VIT_17s0000g06370.t01	Prh02G44340.0	  1e-68
267-  5:	VIT_17s0000g06400.t01	Prh02G44360.0	  2e-94
## Alignment 268: score=1911.0 e_value=1.8e-150 N=42 VV_17&P. rhoeas_chr6 plus
268-  0:	VIT_17s0000g05900.t01	Prh06G11050.0	  2e-32
268-  1:	VIT_17s0000g05920.t01	Prh06G11090.0	      0
268-  2:	VIT_17s0000g05970.t01	Prh06G11110.0	 4e-121
268-  3:	VIT_17s0000g05990.t01	Prh06G11140.0	  1e-73
268-  4:	VIT_17s0000g06020.t01	Prh06G11150.0	 4e-137
268-  5:	VIT_17s0000g06030.t01	Prh06G11330.0	 2e-105
268-  6:	VIT_17s0000g06040.t01	Prh06G11370.0	  7e-13
268-  7:	VIT_17s0000g06050.t01	Prh06G11450.0	      0
268-  8:	VIT_17s0000g06110.t01	Prh06G11520.0	  3e-78
268-  9:	VIT_17s0000g06180.t01	Prh06G11540.0	      0
268- 10:	VIT_17s0000g06190.t01	Prh06G11550.0	 3e-105
268- 11:	VIT_17s0000g06200.t01	Prh06G11560.0	  2e-21
268- 12:	VIT_17s0000g06230.t01	Prh06G11580.0	 8e-126
268- 13:	VIT_17s0000g06310.t01	Prh06G11690.0	 7e-163
268- 14:	VIT_17s0000g06320.t01	Prh06G11710.0	  4e-88
268- 15:	VIT_17s0000g06350.t01	Prh06G11760.0	 8e-159
268- 16:	VIT_17s0000g06410.t01	Prh06G11880.0	 2e-108
268- 17:	VIT_17s0000g06480.t01	Prh06G11940.0	  2e-56
268- 18:	VIT_17s0000g06500.t01	Prh06G11960.0	 7e-119
268- 19:	VIT_17s0000g06510.t01	Prh06G11980.0	      0
268- 20:	VIT_17s0000g06520.t01	Prh06G12010.0	  1e-39
268- 21:	VIT_17s0000g06610.t01	Prh06G12050.0	      0
268- 22:	VIT_17s0000g06620.t01	Prh06G12060.0	      0
268- 23:	VIT_17s0000g06630.t01	Prh06G12140.0	  1e-19
268- 24:	VIT_17s0000g06640.t01	Prh06G12170.0	      0
268- 25:	VIT_17s0000g06650.t01	Prh06G12200.0	      0
268- 26:	VIT_17s0000g06670.t01	Prh06G12220.0	 6e-103
268- 27:	VIT_17s0000g06760.t01	Prh06G12260.0	  1e-17
268- 28:	VIT_17s0000g06790.t01	Prh06G12360.0	 7e-140
268- 29:	VIT_17s0000g06890.t01	Prh06G12470.0	      0
268- 30:	VIT_17s0000g06940.t01	Prh06G12610.0	 2e-142
268- 31:	VIT_17s0000g06960.t01	Prh06G12620.0	      0
268- 32:	VIT_17s0000g06980.t01	Prh06G12660.0	  2e-87
268- 33:	VIT_17s0000g07020.t01	Prh06G12700.0	 1e-110
268- 34:	VIT_17s0000g07150.t01	Prh06G12740.0	  1e-91
268- 35:	VIT_17s0000g07160.t01	Prh06G12780.0	      0
268- 36:	VIT_17s0000g07200.t01	Prh06G12790.0	      0
268- 37:	VIT_17s0000g07260.t01	Prh06G12830.0	  6e-40
268- 38:	VIT_17s0000g07280.t01	Prh06G12880.0	      0
268- 39:	VIT_17s0000g07330.t01	Prh06G12940.0	  8e-57
268- 40:	VIT_17s0000g07350.t01	Prh06G12950.0	      0
268- 41:	VIT_17s0000g07430.t01	Prh06G12980.0	  9e-37
## Alignment 269: score=1676.0 e_value=2.7e-129 N=37 VV_17&P. rhoeas_chr6 plus
269-  0:	VIT_17s0000g00390.t01	Prh06G08880.0	      0
269-  1:	VIT_17s0000g00400.t01	Prh06G08920.0	      0
269-  2:	VIT_17s0000g00430.t01	Prh06G08970.0	  1e-71
269-  3:	VIT_17s0000g00490.t01	Prh06G09020.0	  6e-50
269-  4:	VIT_17s0000g00530.t01	Prh06G09120.0	      0
269-  5:	VIT_17s0000g00560.t01	Prh06G09150.0	  2e-37
269-  6:	VIT_17s0000g00570.t01	Prh06G09170.0	      0
269-  7:	VIT_17s0000g00620.t01	Prh06G09200.0	      0
269-  8:	VIT_17s0000g00690.t01	Prh06G09210.0	      0
269-  9:	VIT_17s0000g00770.t01	Prh06G09230.0	  3e-84
269- 10:	VIT_17s0000g00780.t01	Prh06G09250.0	  6e-32
269- 11:	VIT_17s0000g00800.t01	Prh06G09260.0	      0
269- 12:	VIT_17s0000g00820.t01	Prh06G09280.0	  1e-80
269- 13:	VIT_17s0000g00860.t01	Prh06G09300.0	 5e-154
269- 14:	VIT_17s0000g00880.t01	Prh06G09320.0	      0
269- 15:	VIT_17s0000g00890.t01	Prh06G09330.0	  2e-62
269- 16:	VIT_17s0000g00950.t01	Prh06G09410.0	 2e-178
269- 17:	VIT_17s0000g00960.t01	Prh06G09490.0	 3e-113
269- 18:	VIT_17s0000g01000.t01	Prh06G09570.0	      0
269- 19:	VIT_17s0000g01020.t01	Prh06G09620.0	 8e-110
269- 20:	VIT_17s0000g01030.t01	Prh06G09650.0	  5e-11
269- 21:	VIT_17s0000g01120.t01	Prh06G09680.0	  5e-45
269- 22:	VIT_17s0000g01200.t01	Prh06G09750.0	      0
269- 23:	VIT_17s0000g01300.t01	Prh06G09840.0	  3e-41
269- 24:	VIT_17s0000g01310.t01	Prh06G09880.0	  2e-29
269- 25:	VIT_17s0000g01360.t01	Prh06G09890.0	  1e-43
269- 26:	VIT_17s0000g01390.t01	Prh06G09960.0	      0
269- 27:	VIT_17s0000g01470.t01	Prh06G10170.0	  3e-16
269- 28:	VIT_17s0000g01600.t01	Prh06G10310.0	  2e-99
269- 29:	VIT_17s0000g01640.t01	Prh06G10420.0	      0
269- 30:	VIT_17s0000g01650.t01	Prh06G10430.0	 1e-139
269- 31:	VIT_17s0000g01680.t01	Prh06G10470.0	  1e-94
269- 32:	VIT_17s0000g01720.t01	Prh06G10500.0	      0
269- 33:	VIT_17s0000g01750.t01	Prh06G10540.0	      0
269- 34:	VIT_17s0000g01810.t01	Prh06G10560.0	      0
269- 35:	VIT_17s0000g01820.t01	Prh06G10620.0	      0
269- 36:	VIT_17s0000g01830.t01	Prh06G10730.0	      0
## Alignment 270: score=1555.0 e_value=1.4e-124 N=34 VV_17&P. rhoeas_chr6 plus
270-  0:	VIT_17s0000g07470.t01	Prh06G00950.0	 2e-148
270-  1:	VIT_17s0000g07490.t01	Prh06G00960.0	  6e-44
270-  2:	VIT_17s0000g07510.t01	Prh06G00970.0	  1e-62
270-  3:	VIT_17s0000g07690.t01	Prh06G01080.0	 4e-144
270-  4:	VIT_17s0000g07720.t01	Prh06G01130.0	  9e-46
270-  5:	VIT_17s0000g07740.t01	Prh06G01140.0	 3e-115
270-  6:	VIT_17s0000g07750.t01	Prh06G01160.0	 4e-176
270-  7:	VIT_17s0000g07840.t01	Prh06G01280.0	  3e-38
270-  8:	VIT_17s0000g07850.t01	Prh06G01290.0	      0
270-  9:	VIT_17s0000g07880.t01	Prh06G01480.0	      0
270- 10:	VIT_17s0000g07900.t01	Prh06G01560.0	      0
270- 11:	VIT_17s0000g07910.t01	Prh06G01570.0	 3e-125
270- 12:	VIT_17s0000g07920.t01	Prh06G01580.0	  8e-37
270- 13:	VIT_17s0000g07950.t01	Prh06G01590.0	 8e-125
270- 14:	VIT_17s0000g07960.t01	Prh06G01610.0	 3e-103
270- 15:	VIT_17s0000g08010.t01	Prh06G01670.0	      0
270- 16:	VIT_17s0000g08030.t01	Prh06G01720.0	 4e-144
270- 17:	VIT_17s0000g08070.t01	Prh06G01730.0	      0
270- 18:	VIT_17s0000g08090.t01	Prh06G01750.0	  3e-07
270- 19:	VIT_17s0000g08140.t01	Prh06G01800.0	      0
270- 20:	VIT_17s0000g08150.t01	Prh06G01820.0	  4e-44
270- 21:	VIT_17s0000g08210.t01	Prh06G01870.0	  5e-40
270- 22:	VIT_17s0000g08220.t01	Prh06G01880.0	 2e-132
270- 23:	VIT_17s0000g08240.t01	Prh06G01900.0	      0
270- 24:	VIT_17s0000g08260.t01	Prh06G01910.0	      0
270- 25:	VIT_17s0000g08490.t01	Prh06G01940.0	 2e-146
270- 26:	VIT_17s0000g08530.t01	Prh06G02160.0	      0
270- 27:	VIT_17s0000g08540.t01	Prh06G02210.0	 2e-128
270- 28:	VIT_17s0000g08560.t01	Prh06G02230.0	      0
270- 29:	VIT_17s0000g08570.t01	Prh06G02250.0	 2e-123
270- 30:	VIT_17s0000g08610.t01	Prh06G02290.0	      0
270- 31:	VIT_17s0000g08660.t01	Prh06G02330.0	      0
270- 32:	VIT_17s0000g08670.t01	Prh06G02350.0	  2e-49
270- 33:	VIT_17s0000g08720.t01	Prh06G02410.0	 4e-161
## Alignment 271: score=1532.0 e_value=2.4e-120 N=35 VV_17&P. rhoeas_chr6 plus
271-  0:	VIT_17s0000g02140.t01	Prh06G16810.0	      0
271-  1:	VIT_17s0000g02280.t01	Prh06G16990.0	      0
271-  2:	VIT_17s0000g02310.t01	Prh06G17050.0	 2e-131
271-  3:	VIT_17s0000g02400.t01	Prh06G17090.0	      0
271-  4:	VIT_17s0000g02420.t01	Prh06G17180.0	      0
271-  5:	VIT_17s0000g02430.t01	Prh06G17200.0	 2e-157
271-  6:	VIT_17s0000g02440.t01	Prh06G17260.0	 2e-158
271-  7:	VIT_17s0000g02460.t01	Prh06G17330.0	  1e-71
271-  8:	VIT_17s0000g02470.t01	Prh06G17430.0	 3e-130
271-  9:	VIT_17s0000g02480.t01	Prh06G17520.0	  8e-18
271- 10:	VIT_17s0000g02500.t01	Prh06G17550.0	 8e-115
271- 11:	VIT_17s0000g02510.t01	Prh06G17650.0	 4e-146
271- 12:	VIT_17s0000g02520.t01	Prh06G17710.0	 4e-176
271- 13:	VIT_17s0000g02530.t01	Prh06G17730.0	 9e-119
271- 14:	VIT_17s0000g02540.t01	Prh06G17740.0	      0
271- 15:	VIT_17s0000g02550.t01	Prh06G17760.0	  2e-24
271- 16:	VIT_17s0000g02600.t01	Prh06G17810.0	 2e-111
271- 17:	VIT_17s0000g02640.t01	Prh06G18050.0	  2e-57
271- 18:	VIT_17s0000g02700.t01	Prh06G18110.0	 2e-139
271- 19:	VIT_17s0000g02750.t01	Prh06G18170.0	      0
271- 20:	VIT_17s0000g02970.t01	Prh06G18330.0	      0
271- 21:	VIT_17s0000g03130.t01	Prh06G18430.0	 1e-110
271- 22:	VIT_17s0000g03170.t01	Prh06G18520.0	 5e-143
271- 23:	VIT_17s0000g03180.t01	Prh06G18540.0	 4e-155
271- 24:	VIT_17s0000g03210.t01	Prh06G18570.0	 9e-113
271- 25:	VIT_17s0000g03260.t01	Prh06G18630.0	  1e-69
271- 26:	VIT_17s0000g03270.t01	Prh06G18640.0	      0
271- 27:	VIT_17s0000g03280.t01	Prh06G18660.0	  3e-26
271- 28:	VIT_17s0000g03350.t01	Prh06G18760.0	  8e-21
271- 29:	VIT_17s0000g03430.t01	Prh06G18850.0	      0
271- 30:	VIT_17s0000g03470.t01	Prh06G18870.0	  2e-18
271- 31:	VIT_17s0000g03530.t01	Prh06G19010.0	 2e-118
271- 32:	VIT_17s0000g03560.t01	Prh06G19030.0	  8e-61
271- 33:	VIT_17s0000g03590.t01	Prh06G19110.0	 4e-179
271- 34:	VIT_17s0000g03600.t01	Prh06G19130.0	      0
## Alignment 272: score=506.0 e_value=6.6e-26 N=11 VV_17&P. rhoeas_chr6 plus
272-  0:	VIT_17s0000g04340.t01	Prh06G13910.0	  5e-95
272-  1:	VIT_17s0000g04410.t01	Prh06G14040.0	  3e-27
272-  2:	VIT_17s0000g04450.t01	Prh06G14050.0	      0
272-  3:	VIT_17s0000g04480.t01	Prh06G14140.0	  2e-55
272-  4:	VIT_17s0000g04520.t01	Prh06G14190.0	 3e-120
272-  5:	VIT_17s0000g04560.t01	Prh06G14220.0	  3e-75
272-  6:	VIT_17s0000g04570.t01	Prh06G14230.0	  3e-23
272-  7:	VIT_17s0000g04640.t01	Prh06G14370.0	  4e-87
272-  8:	VIT_17s0000g04650.t01	Prh06G14390.0	      0
272-  9:	VIT_17s0000g04660.t01	Prh06G14410.0	      0
272- 10:	VIT_17s0000g04670.t01	Prh06G14420.0	      0
## Alignment 273: score=324.0 e_value=3.4e-13 N=7 VV_17&P. rhoeas_chr6 plus
273-  0:	VIT_17s0000g00990.t01	Prh06G05950.0	      0
273-  1:	VIT_17s0000g01000.t01	Prh06G05960.0	 5e-154
273-  2:	VIT_17s0000g01030.t01	Prh06G05980.0	  5e-09
273-  3:	VIT_17s0000g01080.t01	Prh06G06060.0	  5e-52
273-  4:	VIT_17s0000g01090.t01	Prh06G06080.0	 2e-160
273-  5:	VIT_17s0000g01120.t01	Prh06G06110.0	  5e-40
273-  6:	VIT_17s0000g01270.t01	Prh06G06270.0	 4e-158
## Alignment 274: score=253.0 e_value=5.3e-09 N=6 VV_17&P. rhoeas_chr6 plus
274-  0:	VIT_17s0000g05050.t01	Prh06G04160.0	  5e-14
274-  1:	VIT_17s0000g05080.t01	Prh06G04280.0	      0
274-  2:	VIT_17s0000g05090.t01	Prh06G04300.0	      0
274-  3:	VIT_17s0000g05140.t01	Prh06G04320.0	  2e-93
274-  4:	VIT_17s0000g05200.t01	Prh06G04440.0	  1e-88
274-  5:	VIT_17s0000g05250.t01	Prh06G04650.0	  1e-63
## Alignment 275: score=1226.0 e_value=1.6e-80 N=26 VV_17&P. rhoeas_chr6 minus
275-  0:	VIT_17s0000g05320.t01	Prh06G00990.0	 1e-144
275-  1:	VIT_17s0000g05370.t01	Prh06G00760.0	  1e-79
275-  2:	VIT_17s0000g05400.t01	Prh06G00730.0	 7e-109
275-  3:	VIT_17s0000g05410.t01	Prh06G00710.0	      0
275-  4:	VIT_17s0000g05430.t01	Prh06G00700.0	      0
275-  5:	VIT_17s0000g05440.t01	Prh06G00680.0	      0
275-  6:	VIT_17s0000g05480.t01	Prh06G00670.0	      0
275-  7:	VIT_17s0000g05500.t01	Prh06G00620.0	 9e-172
275-  8:	VIT_17s0000g05520.t01	Prh06G00600.0	      0
275-  9:	VIT_17s0000g05540.t01	Prh06G00560.0	      0
275- 10:	VIT_17s0000g05570.t01	Prh06G00460.0	 1e-159
275- 11:	VIT_17s0000g05620.t01	Prh06G00430.0	  1e-79
275- 12:	VIT_17s0000g05640.t01	Prh06G00410.0	      0
275- 13:	VIT_17s0000g05660.t01	Prh06G00380.0	 4e-108
275- 14:	VIT_17s0000g05690.t01	Prh06G00340.0	  4e-58
275- 15:	VIT_17s0000g05700.t01	Prh06G00300.0	      0
275- 16:	VIT_17s0000g05740.t01	Prh06G00290.0	      0
275- 17:	VIT_17s0000g05760.t01	Prh06G00280.0	      0
275- 18:	VIT_17s0000g05770.t01	Prh06G00270.0	 3e-150
275- 19:	VIT_17s0000g05800.t01	Prh06G00230.0	      0
275- 20:	VIT_17s0000g05810.t01	Prh06G00210.0	 5e-175
275- 21:	VIT_17s0000g05820.t01	Prh06G00170.0	 1e-107
275- 22:	VIT_17s0000g05830.t01	Prh06G00160.0	  1e-91
275- 23:	VIT_17s0000g05850.t01	Prh06G00130.0	      0
275- 24:	VIT_17s0000g05870.t01	Prh06G00120.0	 8e-154
275- 25:	VIT_17s0000g05880.t01	Prh06G00100.0	 2e-125
## Alignment 276: score=1010.0 e_value=1.9e-69 N=23 VV_17&P. rhoeas_chr6 minus
276-  0:	VIT_17s0000g02040.t01	Prh06G16190.0	  1e-08
276-  1:	VIT_17s0000g02140.t01	Prh06G16160.0	      0
276-  2:	VIT_17s0000g02280.t01	Prh06G16020.0	      0
276-  3:	VIT_17s0000g02310.t01	Prh06G15960.0	 4e-136
276-  4:	VIT_17s0000g02400.t01	Prh06G15910.0	      0
276-  5:	VIT_17s0000g02420.t01	Prh06G15800.0	      0
276-  6:	VIT_17s0000g02430.t01	Prh06G15770.0	      0
276-  7:	VIT_17s0000g02440.t01	Prh06G15720.0	 3e-151
276-  8:	VIT_17s0000g02460.t01	Prh06G15670.0	  4e-79
276-  9:	VIT_17s0000g02480.t01	Prh06G15580.0	  5e-18
276- 10:	VIT_17s0000g02500.t01	Prh06G15540.0	 9e-114
276- 11:	VIT_17s0000g02510.t01	Prh06G15510.0	 9e-147
276- 12:	VIT_17s0000g02520.t01	Prh06G15450.0	 4e-176
276- 13:	VIT_17s0000g02530.t01	Prh06G15430.0	 9e-119
276- 14:	VIT_17s0000g02540.t01	Prh06G15420.0	      0
276- 15:	VIT_17s0000g02550.t01	Prh06G15400.0	  3e-25
276- 16:	VIT_17s0000g02570.t01	Prh06G15350.0	      0
276- 17:	VIT_17s0000g02600.t01	Prh06G15320.0	 7e-114
276- 18:	VIT_17s0000g02630.t01	Prh06G15300.0	  7e-71
276- 19:	VIT_17s0000g02640.t01	Prh06G15040.0	  3e-57
276- 20:	VIT_17s0000g02700.t01	Prh06G14990.0	      0
276- 21:	VIT_17s0000g02750.t01	Prh06G14930.0	      0
276- 22:	VIT_17s0000g03010.t01	Prh06G14840.0	      0
## Alignment 277: score=878.0 e_value=2.3e-58 N=20 VV_17&P. rhoeas_chr6 minus
277-  0:	VIT_17s0000g00030.t01	Prh06G07700.0	      0
277-  1:	VIT_17s0000g00070.t01	Prh06G07570.0	  3e-31
277-  2:	VIT_17s0000g00130.t01	Prh06G07430.0	 5e-112
277-  3:	VIT_17s0000g00150.t01	Prh06G07410.0	 1e-151
277-  4:	VIT_17s0000g00190.t01	Prh06G07380.0	  3e-49
277-  5:	VIT_17s0000g00200.t01	Prh06G07370.0	  3e-40
277-  6:	VIT_17s0000g00210.t01	Prh06G07320.0	 6e-175
277-  7:	VIT_17s0000g00270.t01	Prh06G07230.0	  2e-95
277-  8:	VIT_17s0000g00280.t01	Prh06G07220.0	      0
277-  9:	VIT_17s0000g00340.t01	Prh06G07070.0	      0
277- 10:	VIT_17s0000g00390.t01	Prh06G06840.0	      0
277- 11:	VIT_17s0000g00460.t01	Prh06G06830.0	      0
277- 12:	VIT_17s0000g00490.t01	Prh06G06820.0	  2e-59
277- 13:	VIT_17s0000g00560.t01	Prh06G06730.0	  2e-30
277- 14:	VIT_17s0000g00570.t01	Prh06G06700.0	      0
277- 15:	VIT_17s0000g00690.t01	Prh06G06660.0	      0
277- 16:	VIT_17s0000g00770.t01	Prh06G06630.0	  2e-85
277- 17:	VIT_17s0000g00800.t01	Prh06G06600.0	      0
277- 18:	VIT_17s0000g00820.t01	Prh06G06550.0	  5e-76
277- 19:	VIT_17s0000g00900.t01	Prh06G06400.0	      0
## Alignment 278: score=774.0 e_value=1.9e-44 N=17 VV_17&P. rhoeas_chr6 minus
278-  0:	VIT_17s0000g04680.t01	Prh06G13780.0	 3e-155
278-  1:	VIT_17s0000g04710.t01	Prh06G13770.0	      0
278-  2:	VIT_17s0000g04730.t01	Prh06G13740.0	  2e-85
278-  3:	VIT_17s0000g04740.t01	Prh06G13720.0	      0
278-  4:	VIT_17s0000g04750.t01	Prh06G13620.0	 1e-162
278-  5:	VIT_17s0000g04790.t01	Prh06G13550.0	 2e-147
278-  6:	VIT_17s0000g04810.t01	Prh06G13530.0	      0
278-  7:	VIT_17s0000g04840.t01	Prh06G13510.0	  2e-60
278-  8:	VIT_17s0000g04900.t01	Prh06G13470.0	      0
278-  9:	VIT_17s0000g04990.t01	Prh06G13360.0	  2e-91
278- 10:	VIT_17s0000g05030.t01	Prh06G13270.0	      0
278- 11:	VIT_17s0000g05050.t01	Prh06G13180.0	  6e-18
278- 12:	VIT_17s0000g05110.t01	Prh06G13080.0	      0
278- 13:	VIT_17s0000g05120.t01	Prh06G13070.0	      0
278- 14:	VIT_17s0000g05160.t01	Prh06G13050.0	  4e-20
278- 15:	VIT_17s0000g05210.t01	Prh06G13030.0	      0
278- 16:	VIT_17s0000g05280.t01	Prh06G12990.0	  3e-22
## Alignment 279: score=682.0 e_value=8.8e-39 N=15 VV_17&P. rhoeas_chr6 minus
279-  0:	VIT_17s0000g03510.t01	Prh06G16860.0	 1e-116
279-  1:	VIT_17s0000g03630.t01	Prh06G16670.0	  3e-18
279-  2:	VIT_17s0000g03660.t01	Prh06G16660.0	 9e-115
279-  3:	VIT_17s0000g03680.t01	Prh06G16650.0	  8e-27
279-  4:	VIT_17s0000g03720.t01	Prh06G16620.0	 2e-103
279-  5:	VIT_17s0000g03760.t01	Prh06G16550.0	 1e-169
279-  6:	VIT_17s0000g03790.t01	Prh06G16520.0	  2e-21
279-  7:	VIT_17s0000g03800.t01	Prh06G16510.0	  1e-29
279-  8:	VIT_17s0000g03840.t01	Prh06G16490.0	  3e-31
279-  9:	VIT_17s0000g03870.t01	Prh06G16420.0	      0
279- 10:	VIT_17s0000g03950.t01	Prh06G16410.0	      0
279- 11:	VIT_17s0000g03960.t01	Prh06G16390.0	  1e-54
279- 12:	VIT_17s0000g03980.t01	Prh06G16350.0	 2e-112
279- 13:	VIT_17s0000g04030.t01	Prh06G16330.0	 4e-125
279- 14:	VIT_17s0000g04090.t01	Prh06G16190.0	  5e-76
## Alignment 280: score=534.0 e_value=4.9e-31 N=12 VV_17&P. rhoeas_chr6 minus
280-  0:	VIT_17s0000g08970.t01	Prh06G03230.0	  1e-84
280-  1:	VIT_17s0000g09110.t01	Prh06G03210.0	  5e-92
280-  2:	VIT_17s0000g09170.t01	Prh06G03140.0	      0
280-  3:	VIT_17s0000g09190.t01	Prh06G03090.0	  2e-39
280-  4:	VIT_17s0000g09200.t01	Prh06G03080.0	  5e-37
280-  5:	VIT_17s0000g09220.t01	Prh06G03070.0	 3e-118
280-  6:	VIT_17s0000g09230.t01	Prh06G03060.0	  2e-98
280-  7:	VIT_17s0000g09290.t01	Prh06G03000.0	      0
280-  8:	VIT_17s0000g09370.t01	Prh06G02920.0	      0
280-  9:	VIT_17s0000g09470.t01	Prh06G02840.0	  2e-29
280- 10:	VIT_17s0000g09650.t01	Prh06G02680.0	      0
280- 11:	VIT_17s0000g09740.t01	Prh06G02610.0	      0
## Alignment 281: score=519.0 e_value=2e-30 N=11 VV_17&P. rhoeas_chr6 minus
281-  0:	VIT_17s0000g03960.t01	Prh06G14780.0	  1e-40
281-  1:	VIT_17s0000g04120.t01	Prh06G14640.0	      0
281-  2:	VIT_17s0000g04130.t01	Prh06G14630.0	 1e-100
281-  3:	VIT_17s0000g04150.t01	Prh06G14620.0	 3e-165
281-  4:	VIT_17s0000g04160.t01	Prh06G14610.0	      0
281-  5:	VIT_17s0000g04200.t01	Prh06G14590.0	      0
281-  6:	VIT_17s0000g04210.t01	Prh06G14530.0	  1e-48
281-  7:	VIT_17s0000g04220.t01	Prh06G14510.0	  2e-56
281-  8:	VIT_17s0000g04230.t01	Prh06G14500.0	      0
281-  9:	VIT_17s0000g04270.t01	Prh06G14470.0	 9e-129
281- 10:	VIT_17s0000g04310.t01	Prh06G14450.0	      0
## Alignment 282: score=435.0 e_value=1.1e-17 N=9 VV_17&P. rhoeas_chr6 minus
282-  0:	VIT_17s0000g06810.t01	Prh06G12610.0	  4e-63
282-  1:	VIT_17s0000g06820.t01	Prh06G12600.0	  2e-40
282-  2:	VIT_17s0000g06830.t01	Prh06G12580.0	  2e-27
282-  3:	VIT_17s0000g06840.t01	Prh06G12570.0	 3e-126
282-  4:	VIT_17s0000g06860.t01	Prh06G12560.0	 5e-128
282-  5:	VIT_17s0000g06870.t01	Prh06G12540.0	  1e-40
282-  6:	VIT_17s0000g06880.t01	Prh06G12490.0	      0
282-  7:	VIT_17s0000g06900.t01	Prh06G12400.0	  6e-36
282-  8:	VIT_17s0000g06920.t01	Prh06G12390.0	  3e-32
## Alignment 283: score=410.0 e_value=1.1e-18 N=9 VV_17&P. rhoeas_chr6 minus
283-  0:	VIT_17s0000g00010.t01	Prh06G08760.0	      0
283-  1:	VIT_17s0000g00110.t01	Prh06G08600.0	  2e-68
283-  2:	VIT_17s0000g00170.t01	Prh06G08520.0	  2e-35
283-  3:	VIT_17s0000g00190.t01	Prh06G08460.0	  2e-49
283-  4:	VIT_17s0000g00290.t01	Prh06G08390.0	      0
283-  5:	VIT_17s0000g00320.t01	Prh06G08370.0	      0
283-  6:	VIT_17s0000g00330.t01	Prh06G08350.0	 3e-138
283-  7:	VIT_17s0000g00340.t01	Prh06G08330.0	      0
283-  8:	VIT_17s0000g00370.t01	Prh06G08320.0	      0
## Alignment 284: score=339.0 e_value=1.6e-11 N=7 VV_17&P. rhoeas_chr6 minus
284-  0:	VIT_17s0000g01130.t01	Prh06G09820.0	  5e-87
284-  1:	VIT_17s0000g01140.t01	Prh06G09810.0	 3e-101
284-  2:	VIT_17s0000g01180.t01	Prh06G09790.0	  9e-74
284-  3:	VIT_17s0000g01190.t01	Prh06G09770.0	      0
284-  4:	VIT_17s0000g01210.t01	Prh06G09740.0	  2e-35
284-  5:	VIT_17s0000g01260.t01	Prh06G09720.0	  2e-50
284-  6:	VIT_17s0000g01280.t01	Prh06G09710.0	  6e-50
## Alignment 285: score=293.0 e_value=5.9e-12 N=7 VV_17&P. rhoeas_ups_12 plus
285-  0:	VIT_17s0000g01030.t01	PrhUNG45470.0	  7e-09
285-  1:	VIT_17s0000g01090.t01	PrhUNG45500.0	 2e-160
285-  2:	VIT_17s0000g01200.t01	PrhUNG45720.0	  4e-69
285-  3:	VIT_17s0000g01300.t01	PrhUNG45890.0	  4e-41
285-  4:	VIT_17s0000g01350.t01	PrhUNG45980.0	 7e-142
285-  5:	VIT_17s0000g01360.t01	PrhUNG46050.0	  6e-54
285-  6:	VIT_17s0000g01370.t01	PrhUNG46080.0	 7e-121
## Alignment 286: score=355.0 e_value=1.7e-16 N=8 VV_17&P. rhoeas_ups_12 minus
286-  0:	VIT_17s0000g00340.t01	PrhUNG46640.0	      0
286-  1:	VIT_17s0000g00530.t01	PrhUNG46510.0	      0
286-  2:	VIT_17s0000g00840.t01	PrhUNG46460.0	      0
286-  3:	VIT_17s0000g00860.t01	PrhUNG46410.0	 2e-102
286-  4:	VIT_17s0000g00890.t01	PrhUNG46380.0	  6e-59
286-  5:	VIT_17s0000g00900.t01	PrhUNG46340.0	      0
286-  6:	VIT_17s0000g00910.t01	PrhUNG46280.0	      0
286-  7:	VIT_17s0000g00950.t01	PrhUNG46270.0	      0
## Alignment 287: score=757.0 e_value=8.2e-51 N=17 VV_18&P. rhoeas_chr3 plus
287-  0:	VIT_18s0001g02690.t01	Prh03G27150.0	  9e-49
287-  1:	VIT_18s0001g02730.t01	Prh03G27190.0	      0
287-  2:	VIT_18s0001g02740.t01	Prh03G27290.0	 9e-126
287-  3:	VIT_18s0001g02750.t01	Prh03G27430.0	  1e-51
287-  4:	VIT_18s0001g02950.t01	Prh03G27680.0	  1e-35
287-  5:	VIT_18s0001g02970.t01	Prh03G27700.0	      0
287-  6:	VIT_18s0001g03000.t01	Prh03G27710.0	  2e-95
287-  7:	VIT_18s0001g03130.t01	Prh03G27960.0	 2e-128
287-  8:	VIT_18s0001g03150.t01	Prh03G27970.0	 1e-110
287-  9:	VIT_18s0001g03160.t01	Prh03G28020.0	 1e-137
287- 10:	VIT_18s0001g03200.t01	Prh03G28030.0	  2e-82
287- 11:	VIT_18s0001g03240.t01	Prh03G28060.0	  2e-27
287- 12:	VIT_18s0001g03250.t01	Prh03G28070.0	 2e-131
287- 13:	VIT_18s0001g03290.t01	Prh03G28100.0	      0
287- 14:	VIT_18s0001g03300.t01	Prh03G28150.0	      0
287- 15:	VIT_18s0001g03310.t01	Prh03G28190.0	      0
287- 16:	VIT_18s0001g03330.t01	Prh03G28210.0	  3e-45
## Alignment 288: score=466.0 e_value=5.7e-27 N=11 VV_18&P. rhoeas_chr3 plus
288-  0:	VIT_18s0001g02700.t01	Prh03G27140.0	      0
288-  1:	VIT_18s0001g02750.t01	Prh03G27300.0	  1e-51
288-  2:	VIT_18s0001g02790.t01	Prh03G27320.0	  2e-45
288-  3:	VIT_18s0001g02810.t01	Prh03G27340.0	      0
288-  4:	VIT_18s0001g02830.t01	Prh03G27380.0	  1e-99
288-  5:	VIT_18s0001g03270.t01	Prh03G27550.0	  3e-73
288-  6:	VIT_18s0001g03330.t01	Prh03G27660.0	  1e-43
288-  7:	VIT_18s0001g03760.t01	Prh03G27770.0	 3e-166
288-  8:	VIT_18s0001g03850.t01	Prh03G27780.0	  1e-88
288-  9:	VIT_18s0001g03910.t01	Prh03G27800.0	      0
288- 10:	VIT_18s0001g03950.t01	Prh03G27860.0	 5e-100
## Alignment 289: score=1196.0 e_value=1.9e-81 N=26 VV_18&P. rhoeas_chr3 minus
289-  0:	VIT_18s0001g01180.t01	Prh03G27090.0	      0
289-  1:	VIT_18s0001g01270.t01	Prh03G26980.0	      0
289-  2:	VIT_18s0001g01560.t01	Prh03G26930.0	  1e-78
289-  3:	VIT_18s0001g01650.t01	Prh03G26890.0	  8e-10
289-  4:	VIT_18s0001g01690.t01	Prh03G26840.0	 6e-142
289-  5:	VIT_18s0001g01760.t01	Prh03G26800.0	  7e-70
289-  6:	VIT_18s0001g01830.t01	Prh03G26770.0	      0
289-  7:	VIT_18s0001g01980.t01	Prh03G26740.0	  1e-79
289-  8:	VIT_18s0001g02020.t01	Prh03G26720.0	      0
289-  9:	VIT_18s0001g02050.t01	Prh03G26700.0	      0
289- 10:	VIT_18s0001g02120.t01	Prh03G26680.0	      0
289- 11:	VIT_18s0001g02160.t01	Prh03G26670.0	 2e-129
289- 12:	VIT_18s0001g02200.t01	Prh03G26660.0	 8e-140
289- 13:	VIT_18s0001g02220.t01	Prh03G26630.0	      0
289- 14:	VIT_18s0001g02300.t01	Prh03G26460.0	 2e-128
289- 15:	VIT_18s0001g02370.t01	Prh03G26440.0	      0
289- 16:	VIT_18s0001g02440.t01	Prh03G26410.0	      0
289- 17:	VIT_18s0001g02470.t01	Prh03G26330.0	      0
289- 18:	VIT_18s0001g02480.t01	Prh03G26320.0	 1e-153
289- 19:	VIT_18s0001g02510.t01	Prh03G26270.0	      0
289- 20:	VIT_18s0001g02570.t01	Prh03G26240.0	      0
289- 21:	VIT_18s0001g02610.t01	Prh03G26150.0	 1e-154
289- 22:	VIT_18s0001g02630.t01	Prh03G26110.0	 2e-170
289- 23:	VIT_18s0001g02640.t01	Prh03G26100.0	  5e-35
289- 24:	VIT_18s0001g02650.t01	Prh03G26080.0	 3e-108
289- 25:	VIT_18s0001g02680.t01	Prh03G26070.0	      0
## Alignment 290: score=448.0 e_value=7.2e-22 N=10 VV_18&P. rhoeas_chr3 minus
290-  0:	VIT_18s0001g03020.t01	Prh03G28370.0	      0
290-  1:	VIT_18s0001g03080.t01	Prh03G28360.0	      0
290-  2:	VIT_18s0001g03090.t01	Prh03G28290.0	 1e-170
290-  3:	VIT_18s0001g03100.t01	Prh03G28280.0	 4e-158
290-  4:	VIT_18s0001g03110.t01	Prh03G28260.0	  7e-87
290-  5:	VIT_18s0001g03190.t01	Prh03G28050.0	  2e-56
290-  6:	VIT_18s0001g03390.t01	Prh03G27940.0	      0
290-  7:	VIT_18s0001g03450.t01	Prh03G27910.0	  6e-34
290-  8:	VIT_18s0001g03580.t01	Prh03G27890.0	  6e-56
290-  9:	VIT_18s0001g03670.t01	Prh03G27880.0	 5e-169
## Alignment 291: score=271.0 e_value=1.6e-09 N=6 VV_18&P. rhoeas_chr3 minus
291-  0:	VIT_18s0041g01900.t01	Prh03G30430.0	      0
291-  1:	VIT_18s0041g02010.t01	Prh03G30360.0	      0
291-  2:	VIT_18s0041g02140.t01	Prh03G30350.0	  9e-91
291-  3:	VIT_18s0041g02150.t01	Prh03G30280.0	 2e-114
291-  4:	VIT_18s0041g02170.t01	Prh03G30250.0	  2e-59
291-  5:	VIT_18s0041g02220.t01	Prh03G30230.0	  1e-72
## Alignment 292: score=2667.0 e_value=1.8e-221 N=56 VV_18&P. rhoeas_chr4 plus
292-  0:	VIT_18s0001g09580.t01	Prh04G20620.0	 5e-177
292-  1:	VIT_18s0001g09590.t01	Prh04G20640.0	  2e-61
292-  2:	VIT_18s0001g09600.t01	Prh04G20660.0	 2e-128
292-  3:	VIT_18s0001g09650.t01	Prh04G20680.0	 3e-159
292-  4:	VIT_18s0001g09660.t01	Prh04G20690.0	 2e-162
292-  5:	VIT_18s0001g09700.t01	Prh04G20700.0	  1e-56
292-  6:	VIT_18s0001g09710.t01	Prh04G20730.0	 6e-103
292-  7:	VIT_18s0001g09850.t01	Prh04G20740.0	 3e-116
292-  8:	VIT_18s0001g09860.t01	Prh04G20780.0	  1e-06
292-  9:	VIT_18s0001g09870.t01	Prh04G20790.0	  1e-89
292- 10:	VIT_18s0001g09890.t01	Prh04G20800.0	      0
292- 11:	VIT_18s0001g09910.t01	Prh04G20860.0	      0
292- 12:	VIT_18s0001g09920.t01	Prh04G20880.0	 5e-120
292- 13:	VIT_18s0001g09930.t01	Prh04G20890.0	  2e-87
292- 14:	VIT_18s0001g09940.t01	Prh04G20900.0	      0
292- 15:	VIT_18s0001g09960.t01	Prh04G20910.0	 9e-124
292- 16:	VIT_18s0001g09970.t01	Prh04G20930.0	  2e-75
292- 17:	VIT_18s0001g09980.t01	Prh04G20960.0	 2e-137
292- 18:	VIT_18s0001g09990.t01	Prh04G20970.0	      0
292- 19:	VIT_18s0001g10030.t01	Prh04G20990.0	 8e-124
292- 20:	VIT_18s0001g10040.t01	Prh04G21010.0	 6e-122
292- 21:	VIT_18s0001g10070.t01	Prh04G21030.0	      0
292- 22:	VIT_18s0001g10090.t01	Prh04G21040.0	      0
292- 23:	VIT_18s0001g10100.t01	Prh04G21050.0	  1e-91
292- 24:	VIT_18s0001g10150.t01	Prh04G21070.0	  5e-56
292- 25:	VIT_18s0001g10170.t01	Prh04G21090.0	      0
292- 26:	VIT_18s0001g10270.t01	Prh04G21180.0	  2e-70
292- 27:	VIT_18s0001g10300.t01	Prh04G21190.0	  1e-64
292- 28:	VIT_18s0001g10320.t01	Prh04G21230.0	      0
292- 29:	VIT_18s0001g10360.t01	Prh04G21250.0	 1e-138
292- 30:	VIT_18s0001g10370.t01	Prh04G21290.0	  8e-92
292- 31:	VIT_18s0001g10380.t01	Prh04G21300.0	  6e-98
292- 32:	VIT_18s0001g10400.t01	Prh04G21310.0	  3e-76
292- 33:	VIT_18s0001g10410.t01	Prh04G21330.0	 8e-172
292- 34:	VIT_18s0001g10420.t01	Prh04G21370.0	 2e-167
292- 35:	VIT_18s0001g10440.t01	Prh04G21410.0	      0
292- 36:	VIT_18s0001g10450.t01	Prh04G21420.0	 1e-151
292- 37:	VIT_18s0001g10470.t01	Prh04G21470.0	      0
292- 38:	VIT_18s0001g10480.t01	Prh04G21480.0	  1e-53
292- 39:	VIT_18s0001g10500.t01	Prh04G21510.0	      0
292- 40:	VIT_18s0001g10520.t01	Prh04G21520.0	  4e-68
292- 41:	VIT_18s0001g10540.t01	Prh04G21530.0	      0
292- 42:	VIT_18s0001g10600.t01	Prh04G21550.0	  3e-11
292- 43:	VIT_18s0001g10690.t01	Prh04G21610.0	  1e-53
292- 44:	VIT_18s0001g10700.t01	Prh04G21650.0	      0
292- 45:	VIT_18s0001g10710.t01	Prh04G21660.0	  2e-49
292- 46:	VIT_18s0001g10720.t01	Prh04G21670.0	      0
292- 47:	VIT_18s0001g10730.t01	Prh04G21680.0	      0
292- 48:	VIT_18s0001g10760.t01	Prh04G21720.0	  4e-43
292- 49:	VIT_18s0001g10800.t01	Prh04G21740.0	 9e-113
292- 50:	VIT_18s0001g11050.t01	Prh04G21750.0	 4e-149
292- 51:	VIT_18s0001g11060.t01	Prh04G21760.0	      0
292- 52:	VIT_18s0001g11080.t01	Prh04G21770.0	      0
292- 53:	VIT_18s0001g11120.t01	Prh04G21790.0	      0
292- 54:	VIT_18s0001g11130.t01	Prh04G21800.0	  4e-59
292- 55:	VIT_18s0001g11170.t01	Prh04G21830.0	  6e-73
## Alignment 293: score=2248.0 e_value=2e-179 N=48 VV_18&P. rhoeas_chr4 plus
293-  0:	VIT_18s0001g04420.t01	Prh04G11650.0	 1e-104
293-  1:	VIT_18s0001g04470.t01	Prh04G11840.0	 3e-180
293-  2:	VIT_18s0001g04500.t01	Prh04G11870.0	  2e-18
293-  3:	VIT_18s0001g04540.t01	Prh04G11910.0	      0
293-  4:	VIT_18s0001g04750.t01	Prh04G11930.0	  3e-19
293-  5:	VIT_18s0001g04760.t01	Prh04G11940.0	  8e-67
293-  6:	VIT_18s0001g04770.t01	Prh04G11950.0	  4e-95
293-  7:	VIT_18s0001g04810.t01	Prh04G12010.0	  1e-31
293-  8:	VIT_18s0001g04910.t01	Prh04G12070.0	      0
293-  9:	VIT_18s0001g04970.t01	Prh04G12080.0	 1e-172
293- 10:	VIT_18s0001g04980.t01	Prh04G12090.0	      0
293- 11:	VIT_18s0001g05020.t01	Prh04G12100.0	  2e-35
293- 12:	VIT_18s0001g05040.t01	Prh04G12120.0	  1e-65
293- 13:	VIT_18s0001g05160.t01	Prh04G12180.0	      0
293- 14:	VIT_18s0001g05220.t01	Prh04G12250.0	  9e-43
293- 15:	VIT_18s0001g05250.t01	Prh04G12260.0	  1e-68
293- 16:	VIT_18s0001g05270.t01	Prh04G12270.0	      0
293- 17:	VIT_18s0001g05300.t01	Prh04G12280.0	 3e-175
293- 18:	VIT_18s0001g05370.t01	Prh04G12290.0	 2e-104
293- 19:	VIT_18s0001g05380.t01	Prh04G12300.0	      0
293- 20:	VIT_18s0001g05400.t01	Prh04G12310.0	  3e-23
293- 21:	VIT_18s0001g05440.t01	Prh04G12320.0	 9e-152
293- 22:	VIT_18s0001g05480.t01	Prh04G12330.0	 2e-149
293- 23:	VIT_18s0001g05500.t01	Prh04G12340.0	 9e-130
293- 24:	VIT_18s0001g05570.t01	Prh04G12460.0	      0
293- 25:	VIT_18s0001g05580.t01	Prh04G12470.0	  7e-50
293- 26:	VIT_18s0001g05590.t01	Prh04G12500.0	  2e-88
293- 27:	VIT_18s0001g05640.t01	Prh04G12560.0	      0
293- 28:	VIT_18s0001g05670.t01	Prh04G12610.0	  2e-97
293- 29:	VIT_18s0001g05680.t01	Prh04G12620.0	      0
293- 30:	VIT_18s0001g05730.t01	Prh04G12760.0	  1e-90
293- 31:	VIT_18s0001g05740.t01	Prh04G12770.0	 1e-102
293- 32:	VIT_18s0001g05780.t01	Prh04G12790.0	 3e-106
293- 33:	VIT_18s0001g05790.t01	Prh04G12810.0	  7e-45
293- 34:	VIT_18s0001g05800.t01	Prh04G12820.0	      0
293- 35:	VIT_18s0001g05840.t01	Prh04G12840.0	  4e-80
293- 36:	VIT_18s0001g06250.t01	Prh04G12890.0	      0
293- 37:	VIT_18s0001g06270.t01	Prh04G12960.0	      0
293- 38:	VIT_18s0001g06330.t01	Prh04G13020.0	 2e-163
293- 39:	VIT_18s0001g06350.t01	Prh04G13030.0	  1e-38
293- 40:	VIT_18s0001g06410.t01	Prh04G13070.0	  2e-51
293- 41:	VIT_18s0001g06430.t01	Prh04G13080.0	  9e-68
293- 42:	VIT_18s0001g06460.t01	Prh04G13110.0	      0
293- 43:	VIT_18s0001g06500.t01	Prh04G13120.0	      0
293- 44:	VIT_18s0001g06520.t01	Prh04G13140.0	      0
293- 45:	VIT_18s0001g06610.t01	Prh04G13160.0	  4e-22
293- 46:	VIT_18s0001g06650.t01	Prh04G13200.0	 3e-100
293- 47:	VIT_18s0001g06670.t01	Prh04G13220.0	  1e-71
## Alignment 294: score=1734.0 e_value=2.4e-136 N=37 VV_18&P. rhoeas_chr4 plus
294-  0:	VIT_18s0122g00790.t01	Prh04G19520.0	      0
294-  1:	VIT_18s0122g00800.t01	Prh04G19560.0	 1e-123
294-  2:	VIT_18s0122g00850.t01	Prh04G19610.0	      0
294-  3:	VIT_18s0122g00870.t01	Prh04G19650.0	  5e-71
294-  4:	VIT_18s0122g00910.t01	Prh04G19660.0	      0
294-  5:	VIT_18s0122g00950.t01	Prh04G19670.0	  4e-69
294-  6:	VIT_18s0122g01010.t01	Prh04G19730.0	      0
294-  7:	VIT_18s0122g01030.t01	Prh04G19740.0	      0
294-  8:	VIT_18s0122g01040.t01	Prh04G19760.0	      0
294-  9:	VIT_18s0122g01060.t01	Prh04G19820.0	  4e-72
294- 10:	VIT_18s0122g01110.t01	Prh04G19860.0	  5e-48
294- 11:	VIT_18s0122g01140.t01	Prh04G19870.0	 1e-102
294- 12:	VIT_18s0122g01190.t01	Prh04G19890.0	  5e-56
294- 13:	VIT_18s0122g01210.t01	Prh04G19920.0	 3e-124
294- 14:	VIT_18s0122g01220.t01	Prh04G19930.0	 1e-160
294- 15:	VIT_18s0122g01240.t01	Prh04G19950.0	      0
294- 16:	VIT_18s0122g01320.t01	Prh04G19990.0	      0
294- 17:	VIT_18s0122g01340.t01	Prh04G20060.0	      0
294- 18:	VIT_18s0122g01380.t01	Prh04G20090.0	      0
294- 19:	VIT_18s0001g00100.t01	Prh04G20130.0	      0
294- 20:	VIT_18s0001g00120.t01	Prh04G20150.0	 1e-143
294- 21:	VIT_18s0001g00130.t01	Prh04G20160.0	      0
294- 22:	VIT_18s0001g00140.t01	Prh04G20170.0	  3e-31
294- 23:	VIT_18s0001g00180.t01	Prh04G20180.0	      0
294- 24:	VIT_18s0001g00190.t01	Prh04G20190.0	      0
294- 25:	VIT_18s0001g00210.t01	Prh04G20230.0	 6e-133
294- 26:	VIT_18s0001g00280.t01	Prh04G20260.0	      0
294- 27:	VIT_18s0001g00460.t01	Prh04G20280.0	  5e-32
294- 28:	VIT_18s0001g00470.t01	Prh04G20290.0	      0
294- 29:	VIT_18s0001g00550.t01	Prh04G20300.0	      0
294- 30:	VIT_18s0001g00660.t01	Prh04G20330.0	  5e-94
294- 31:	VIT_18s0001g00670.t01	Prh04G20350.0	  2e-91
294- 32:	VIT_18s0001g00700.t01	Prh04G20360.0	      0
294- 33:	VIT_18s0001g00720.t01	Prh04G20370.0	      0
294- 34:	VIT_18s0001g00810.t01	Prh04G20510.0	      0
294- 35:	VIT_18s0001g00820.t01	Prh04G20520.0	 6e-156
294- 36:	VIT_18s0001g00870.t01	Prh04G20550.0	  4e-39
## Alignment 295: score=1266.0 e_value=1.6e-81 N=27 VV_18&P. rhoeas_chr4 plus
295-  0:	VIT_18s0001g08610.t01	Prh04G22900.0	      0
295-  1:	VIT_18s0001g08650.t01	Prh04G22960.0	      0
295-  2:	VIT_18s0001g08660.t01	Prh04G23010.0	  8e-19
295-  3:	VIT_18s0001g08670.t01	Prh04G23020.0	  8e-61
295-  4:	VIT_18s0001g08710.t01	Prh04G23030.0	  1e-19
295-  5:	VIT_18s0001g08720.t01	Prh04G23040.0	 1e-175
295-  6:	VIT_18s0001g08750.t01	Prh04G23060.0	  3e-24
295-  7:	VIT_18s0001g08760.t01	Prh04G23070.0	  2e-16
295-  8:	VIT_18s0001g08780.t01	Prh04G23100.0	 3e-107
295-  9:	VIT_18s0001g08810.t01	Prh04G23140.0	  2e-21
295- 10:	VIT_18s0001g08870.t01	Prh04G23180.0	  1e-30
295- 11:	VIT_18s0001g08890.t01	Prh04G23230.0	      0
295- 12:	VIT_18s0001g08980.t01	Prh04G23260.0	      0
295- 13:	VIT_18s0001g09050.t01	Prh04G23300.0	  5e-99
295- 14:	VIT_18s0001g09080.t01	Prh04G23340.0	  7e-18
295- 15:	VIT_18s0001g09100.t01	Prh04G23390.0	      0
295- 16:	VIT_18s0001g09160.t01	Prh04G23480.0	  2e-81
295- 17:	VIT_18s0001g09170.t01	Prh04G23490.0	 5e-173
295- 18:	VIT_18s0001g09200.t01	Prh04G23520.0	      0
295- 19:	VIT_18s0001g09210.t01	Prh04G23600.0	  9e-66
295- 20:	VIT_18s0001g09220.t01	Prh04G23630.0	 1e-110
295- 21:	VIT_18s0001g09230.t01	Prh04G23650.0	  7e-74
295- 22:	VIT_18s0001g09250.t01	Prh04G23700.0	  9e-70
295- 23:	VIT_18s0001g09260.t01	Prh04G23710.0	      0
295- 24:	VIT_18s0001g09270.t01	Prh04G23720.0	  4e-17
295- 25:	VIT_18s0001g09300.t01	Prh04G23840.0	  3e-87
295- 26:	VIT_18s0001g09320.t01	Prh04G23860.0	      0
## Alignment 296: score=933.0 e_value=8.9e-63 N=20 VV_18&P. rhoeas_chr4 plus
296-  0:	VIT_18s0001g14020.t01	Prh04G10430.0	      0
296-  1:	VIT_18s0001g14080.t01	Prh04G10480.0	 2e-175
296-  2:	VIT_18s0001g14090.t01	Prh04G10500.0	  2e-74
296-  3:	VIT_18s0001g14100.t01	Prh04G10510.0	  2e-85
296-  4:	VIT_18s0001g14120.t01	Prh04G10530.0	      0
296-  5:	VIT_18s0001g14200.t01	Prh04G10540.0	  2e-20
296-  6:	VIT_18s0001g14240.t01	Prh04G10550.0	  1e-98
296-  7:	VIT_18s0001g14250.t01	Prh04G10560.0	  2e-50
296-  8:	VIT_18s0001g14280.t01	Prh04G10580.0	 6e-176
296-  9:	VIT_18s0001g14300.t01	Prh04G10590.0	 6e-101
296- 10:	VIT_18s0001g14320.t01	Prh04G10620.0	  3e-37
296- 11:	VIT_18s0001g14360.t01	Prh04G10690.0	      0
296- 12:	VIT_18s0001g14400.t01	Prh04G10700.0	  2e-98
296- 13:	VIT_18s0001g14410.t01	Prh04G10740.0	      0
296- 14:	VIT_18s0001g14420.t01	Prh04G10750.0	  2e-90
296- 15:	VIT_18s0001g14450.t01	Prh04G10780.0	      0
296- 16:	VIT_18s0001g14480.t01	Prh04G10790.0	 2e-101
296- 17:	VIT_18s0001g14580.t01	Prh04G10860.0	      0
296- 18:	VIT_18s0001g14670.t01	Prh04G10930.0	 5e-139
296- 19:	VIT_18s0001g14850.t01	Prh04G11070.0	 8e-109
## Alignment 297: score=730.0 e_value=2e-48 N=16 VV_18&P. rhoeas_chr4 plus
297-  0:	VIT_18s0001g07830.t01	Prh04G13270.0	  1e-71
297-  1:	VIT_18s0001g07920.t01	Prh04G13510.0	      0
297-  2:	VIT_18s0001g08110.t01	Prh04G13770.0	      0
297-  3:	VIT_18s0001g08120.t01	Prh04G13810.0	 9e-122
297-  4:	VIT_18s0001g08170.t01	Prh04G13850.0	 6e-122
297-  5:	VIT_18s0001g08180.t01	Prh04G13880.0	      0
297-  6:	VIT_18s0001g08200.t01	Prh04G13890.0	      0
297-  7:	VIT_18s0001g08210.t01	Prh04G13900.0	 3e-180
297-  8:	VIT_18s0001g08230.t01	Prh04G13970.0	 2e-174
297-  9:	VIT_18s0001g08240.t01	Prh04G14010.0	      0
297- 10:	VIT_18s0001g08250.t01	Prh04G14020.0	      0
297- 11:	VIT_18s0001g08260.t01	Prh04G14040.0	      0
297- 12:	VIT_18s0001g08280.t01	Prh04G14050.0	      0
297- 13:	VIT_18s0001g08290.t01	Prh04G14060.0	 4e-120
297- 14:	VIT_18s0001g08300.t01	Prh04G14070.0	  2e-48
297- 15:	VIT_18s0001g08310.t01	Prh04G14090.0	 3e-160
## Alignment 298: score=715.0 e_value=1.7e-43 N=16 VV_18&P. rhoeas_chr4 plus
298-  0:	VIT_18s0089g00140.t01	Prh04G14130.0	      0
298-  1:	VIT_18s0089g00210.t01	Prh04G14150.0	      0
298-  2:	VIT_18s0089g00350.t01	Prh04G14190.0	      0
298-  3:	VIT_18s0089g00620.t01	Prh04G14280.0	 1e-142
298-  4:	VIT_18s0089g00860.t01	Prh04G14320.0	  2e-60
298-  5:	VIT_18s0089g00880.t01	Prh04G14330.0	 1e-173
298-  6:	VIT_18s0089g00910.t01	Prh04G14340.0	      0
298-  7:	VIT_18s0089g00940.t01	Prh04G14380.0	 8e-176
298-  8:	VIT_18s0089g01010.t01	Prh04G14390.0	      0
298-  9:	VIT_18s0089g01080.t01	Prh04G14400.0	 3e-104
298- 10:	VIT_18s0089g01120.t01	Prh04G14430.0	 7e-140
298- 11:	VIT_18s0089g01180.t01	Prh04G14470.0	  8e-22
298- 12:	VIT_18s0089g01240.t01	Prh04G14520.0	      0
298- 13:	VIT_18s0089g01280.t01	Prh04G14580.0	  2e-47
298- 14:	VIT_18s0089g01290.t01	Prh04G14590.0	  1e-11
298- 15:	VIT_18s0089g01300.t01	Prh04G14610.0	      0
## Alignment 299: score=622.0 e_value=1.3e-33 N=13 VV_18&P. rhoeas_chr4 plus
299-  0:	VIT_18s0122g00180.t01	Prh04G22270.0	  4e-61
299-  1:	VIT_18s0122g00190.t01	Prh04G22310.0	  3e-49
299-  2:	VIT_18s0122g00290.t01	Prh04G22350.0	 3e-124
299-  3:	VIT_18s0122g00300.t01	Prh04G22360.0	  1e-54
299-  4:	VIT_18s0122g00320.t01	Prh04G22380.0	  1e-86
299-  5:	VIT_18s0122g00330.t01	Prh04G22390.0	      0
299-  6:	VIT_18s0122g00350.t01	Prh04G22440.0	  2e-76
299-  7:	VIT_18s0122g00380.t01	Prh04G22470.0	      0
299-  8:	VIT_18s0122g00460.t01	Prh04G22520.0	  3e-42
299-  9:	VIT_18s0122g00470.t01	Prh04G22540.0	 1e-180
299- 10:	VIT_18s0122g00510.t01	Prh04G22570.0	      0
299- 11:	VIT_18s0122g00530.t01	Prh04G22580.0	      0
299- 12:	VIT_18s0122g00560.t01	Prh04G22620.0	 6e-130
## Alignment 300: score=595.0 e_value=7.8e-30 N=13 VV_18&P. rhoeas_chr4 plus
300-  0:	VIT_18s0001g03630.t01	Prh04G25610.0	      0
300-  1:	VIT_18s0001g03680.t01	Prh04G25630.0	      0
300-  2:	VIT_18s0001g03730.t01	Prh04G25640.0	      0
300-  3:	VIT_18s0001g03790.t01	Prh04G25650.0	      0
300-  4:	VIT_18s0001g03820.t01	Prh04G25680.0	      0
300-  5:	VIT_18s0001g03960.t01	Prh04G25840.0	 1e-132
300-  6:	VIT_18s0001g03990.t01	Prh04G25860.0	 3e-118
300-  7:	VIT_18s0001g04010.t01	Prh04G25920.0	  1e-83
300-  8:	VIT_18s0001g04140.t01	Prh04G25930.0	      0
300-  9:	VIT_18s0001g04190.t01	Prh04G25970.0	  3e-69
300- 10:	VIT_18s0001g04340.t01	Prh04G26180.0	      0
300- 11:	VIT_18s0001g04380.t01	Prh04G26190.0	 1e-171
300- 12:	VIT_18s0001g04400.t01	Prh04G26210.0	 3e-141
## Alignment 301: score=329.0 e_value=3.8e-11 N=7 VV_18&P. rhoeas_chr4 plus
301-  0:	VIT_18s0072g00470.t01	Prh04G14720.0	  4e-47
301-  1:	VIT_18s0072g00480.t01	Prh04G14730.0	  2e-76
301-  2:	VIT_18s0072g00630.t01	Prh04G14740.0	      0
301-  3:	VIT_18s0072g00660.t01	Prh04G14750.0	 2e-151
301-  4:	VIT_18s0072g00720.t01	Prh04G14780.0	      0
301-  5:	VIT_18s0072g00770.t01	Prh04G14790.0	      0
301-  6:	VIT_18s0072g00780.t01	Prh04G14810.0	      0
## Alignment 302: score=2216.0 e_value=9.1e-187 N=49 VV_18&P. rhoeas_chr4 minus
302-  0:	VIT_18s0001g11620.t01	Prh04G10380.0	      0
302-  1:	VIT_18s0001g11630.t01	Prh04G10370.0	      0
302-  2:	VIT_18s0001g11680.t01	Prh04G10310.0	  4e-95
302-  3:	VIT_18s0001g11700.t01	Prh04G10290.0	      0
302-  4:	VIT_18s0001g11720.t01	Prh04G10260.0	  4e-58
302-  5:	VIT_18s0001g11740.t01	Prh04G10210.0	      0
302-  6:	VIT_18s0001g11800.t01	Prh04G10180.0	 7e-120
302-  7:	VIT_18s0001g11860.t01	Prh04G10090.0	      0
302-  8:	VIT_18s0001g11890.t01	Prh04G10080.0	 2e-133
302-  9:	VIT_18s0001g11900.t01	Prh04G10070.0	 3e-147
302- 10:	VIT_18s0001g11910.t01	Prh04G10040.0	      0
302- 11:	VIT_18s0001g11930.t01	Prh04G10030.0	 5e-117
302- 12:	VIT_18s0001g11970.t01	Prh04G10020.0	  5e-55
302- 13:	VIT_18s0001g11990.t01	Prh04G09970.0	      0
302- 14:	VIT_18s0001g12010.t01	Prh04G09960.0	  1e-93
302- 15:	VIT_18s0001g12020.t01	Prh04G09930.0	 6e-102
302- 16:	VIT_18s0001g12040.t01	Prh04G09900.0	 7e-151
302- 17:	VIT_18s0001g12050.t01	Prh04G09880.0	 3e-103
302- 18:	VIT_18s0001g12080.t01	Prh04G09860.0	      0
302- 19:	VIT_18s0001g12090.t01	Prh04G09840.0	 2e-142
302- 20:	VIT_18s0001g12100.t01	Prh04G09770.0	  1e-95
302- 21:	VIT_18s0001g12120.t01	Prh04G09750.0	 2e-133
302- 22:	VIT_18s0001g12160.t01	Prh04G09730.0	 1e-166
302- 23:	VIT_18s0001g12220.t01	Prh04G09710.0	 3e-161
302- 24:	VIT_18s0001g12260.t01	Prh04G09660.0	      0
302- 25:	VIT_18s0001g12340.t01	Prh04G09590.0	  3e-41
302- 26:	VIT_18s0001g12420.t01	Prh04G09440.0	 1e-128
302- 27:	VIT_18s0001g12520.t01	Prh04G09300.0	      0
302- 28:	VIT_18s0001g12530.t01	Prh04G09280.0	  2e-37
302- 29:	VIT_18s0001g12550.t01	Prh04G09270.0	      0
302- 30:	VIT_18s0001g12580.t01	Prh04G09250.0	  2e-68
302- 31:	VIT_18s0001g12720.t01	Prh04G09140.0	 1e-110
302- 32:	VIT_18s0001g12750.t01	Prh04G09120.0	      0
302- 33:	VIT_18s0001g12950.t01	Prh04G08970.0	      0
302- 34:	VIT_18s0001g13120.t01	Prh04G08890.0	  5e-72
302- 35:	VIT_18s0001g13180.t01	Prh04G08870.0	  4e-95
302- 36:	VIT_18s0001g13420.t01	Prh04G08790.0	  4e-87
302- 37:	VIT_18s0001g13430.t01	Prh04G08740.0	      0
302- 38:	VIT_18s0001g13460.t01	Prh04G08700.0	  1e-66
302- 39:	VIT_18s0001g13530.t01	Prh04G08650.0	      0
302- 40:	VIT_18s0001g13580.t01	Prh04G08510.0	      0
302- 41:	VIT_18s0001g13590.t01	Prh04G08500.0	      0
302- 42:	VIT_18s0001g13630.t01	Prh04G08490.0	 1e-108
302- 43:	VIT_18s0001g13740.t01	Prh04G08450.0	  8e-41
302- 44:	VIT_18s0001g13900.t01	Prh04G08420.0	      0
302- 45:	VIT_18s0001g13910.t01	Prh04G08400.0	  2e-13
302- 46:	VIT_18s0001g13930.t01	Prh04G08390.0	      0
302- 47:	VIT_18s0001g13960.t01	Prh04G08350.0	  3e-58
302- 48:	VIT_18s0001g13970.t01	Prh04G08340.0	      0
## Alignment 303: score=675.0 e_value=9.1e-35 N=14 VV_18&P. rhoeas_chr4 minus
303-  0:	VIT_18s0001g07480.t01	Prh04G08030.0	 4e-125
303-  1:	VIT_18s0001g07500.t01	Prh04G08020.0	      0
303-  2:	VIT_18s0001g07590.t01	Prh04G08010.0	      0
303-  3:	VIT_18s0001g07600.t01	Prh04G07980.0	  1e-49
303-  4:	VIT_18s0001g07610.t01	Prh04G07970.0	 2e-115
303-  5:	VIT_18s0001g07620.t01	Prh04G07950.0	 3e-123
303-  6:	VIT_18s0001g07640.t01	Prh04G07920.0	 1e-146
303-  7:	VIT_18s0001g07660.t01	Prh04G07910.0	  2e-50
303-  8:	VIT_18s0001g07670.t01	Prh04G07900.0	  3e-92
303-  9:	VIT_18s0001g07700.t01	Prh04G07880.0	      0
303- 10:	VIT_18s0001g07720.t01	Prh04G07800.0	  1e-55
303- 11:	VIT_18s0001g07740.t01	Prh04G07780.0	      0
303- 12:	VIT_18s0001g07750.t01	Prh04G07770.0	  4e-40
303- 13:	VIT_18s0001g07770.t01	Prh04G07740.0	  2e-45
## Alignment 304: score=593.0 e_value=3.5e-30 N=12 VV_18&P. rhoeas_chr4 minus
304-  0:	VIT_18s0001g07280.t01	Prh04G21990.0	      0
304-  1:	VIT_18s0001g07290.t01	Prh04G21980.0	      0
304-  2:	VIT_18s0001g07300.t01	Prh04G21970.0	  9e-91
304-  3:	VIT_18s0001g07310.t01	Prh04G21960.0	      0
304-  4:	VIT_18s0001g07320.t01	Prh04G21950.0	      0
304-  5:	VIT_18s0001g07340.t01	Prh04G21940.0	      0
304-  6:	VIT_18s0001g07360.t01	Prh04G21930.0	  1e-59
304-  7:	VIT_18s0001g07380.t01	Prh04G21920.0	  6e-62
304-  8:	VIT_18s0001g07400.t01	Prh04G21910.0	 6e-112
304-  9:	VIT_18s0001g07410.t01	Prh04G21900.0	  3e-47
304- 10:	VIT_18s0001g07430.t01	Prh04G21890.0	  6e-26
304- 11:	VIT_18s0001g07460.t01	Prh04G21870.0	  2e-94
## Alignment 305: score=470.0 e_value=1.9e-21 N=10 VV_18&P. rhoeas_chr4 minus
305-  0:	VIT_18s0157g00190.t01	Prh04G11330.0	 1e-173
305-  1:	VIT_18s0072g00080.t01	Prh04G11210.0	 2e-134
305-  2:	VIT_18s0072g00100.t01	Prh04G11190.0	  3e-77
305-  3:	VIT_18s0072g00110.t01	Prh04G11180.0	  3e-35
305-  4:	VIT_18s0072g00160.t01	Prh04G11130.0	 6e-162
305-  5:	VIT_18s0072g00200.t01	Prh04G11080.0	      0
305-  6:	VIT_18s0072g00260.t01	Prh04G11050.0	  9e-28
305-  7:	VIT_18s0072g00310.t01	Prh04G11030.0	      0
305-  8:	VIT_18s0072g00330.t01	Prh04G11020.0	  6e-97
305-  9:	VIT_18s0072g00340.t01	Prh04G11010.0	      0
## Alignment 306: score=330.0 e_value=2.1e-12 N=7 VV_18&P. rhoeas_chr4 minus
306-  0:	VIT_18s0001g07850.t01	Prh04G13550.0	      0
306-  1:	VIT_18s0001g08010.t01	Prh04G13470.0	  5e-80
306-  2:	VIT_18s0001g08020.t01	Prh04G13450.0	 4e-166
306-  3:	VIT_18s0001g08030.t01	Prh04G13410.0	 2e-152
306-  4:	VIT_18s0001g08040.t01	Prh04G13390.0	 2e-113
306-  5:	VIT_18s0001g08060.t01	Prh04G13370.0	  3e-13
306-  6:	VIT_18s0001g08090.t01	Prh04G13360.0	 7e-117
## Alignment 307: score=274.0 e_value=5.8e-10 N=6 VV_18&P. rhoeas_chr4 minus
307-  0:	VIT_18s0001g08430.t01	Prh04G24320.0	 1e-169
307-  1:	VIT_18s0001g08470.t01	Prh04G24300.0	 4e-113
307-  2:	VIT_18s0001g08550.t01	Prh04G24090.0	      0
307-  3:	VIT_18s0001g08560.t01	Prh04G24080.0	 2e-106
307-  4:	VIT_18s0001g08580.t01	Prh04G24060.0	      0
307-  5:	VIT_18s0001g08600.t01	Prh04G24030.0	 1e-120
## Alignment 308: score=2381.0 e_value=3.4e-203 N=52 VV_18&P. rhoeas_chr5 plus
308-  0:	VIT_18s0001g12880.t01	Prh05G11480.0	 7e-110
308-  1:	VIT_18s0001g12990.t01	Prh05G11530.0	      0
308-  2:	VIT_18s0001g13240.t01	Prh05G11760.0	  1e-33
308-  3:	VIT_18s0001g13260.t01	Prh05G11800.0	 2e-137
308-  4:	VIT_18s0001g13270.t01	Prh05G11810.0	      0
308-  5:	VIT_18s0001g13280.t01	Prh05G11820.0	 2e-102
308-  6:	VIT_18s0001g13430.t01	Prh05G11850.0	      0
308-  7:	VIT_18s0001g13460.t01	Prh05G11880.0	  1e-73
308-  8:	VIT_18s0001g13500.t01	Prh05G11890.0	  1e-87
308-  9:	VIT_18s0001g13510.t01	Prh05G11900.0	      0
308- 10:	VIT_18s0001g13520.t01	Prh05G11910.0	  3e-83
308- 11:	VIT_18s0001g13530.t01	Prh05G12100.0	      0
308- 12:	VIT_18s0001g13540.t01	Prh05G12120.0	  7e-13
308- 13:	VIT_18s0001g13560.t01	Prh05G12240.0	 1e-135
308- 14:	VIT_18s0001g13580.t01	Prh05G12360.0	      0
308- 15:	VIT_18s0001g13610.t01	Prh05G12400.0	      0
308- 16:	VIT_18s0001g13630.t01	Prh05G12420.0	 2e-108
308- 17:	VIT_18s0001g13660.t01	Prh05G12460.0	      0
308- 18:	VIT_18s0001g13670.t01	Prh05G12470.0	      0
308- 19:	VIT_18s0001g13700.t01	Prh05G12480.0	  2e-50
308- 20:	VIT_18s0001g13710.t01	Prh05G12570.0	  7e-20
308- 21:	VIT_18s0001g13740.t01	Prh05G12580.0	  5e-47
308- 22:	VIT_18s0001g13870.t01	Prh05G12680.0	      0
308- 23:	VIT_18s0001g13910.t01	Prh05G12750.0	  7e-15
308- 24:	VIT_18s0001g13920.t01	Prh05G12780.0	      0
308- 25:	VIT_18s0001g13950.t01	Prh05G12800.0	 2e-101
308- 26:	VIT_18s0001g13960.t01	Prh05G12810.0	  4e-80
308- 27:	VIT_18s0001g13970.t01	Prh05G12840.0	      0
308- 28:	VIT_18s0001g13980.t01	Prh05G12850.0	  4e-55
308- 29:	VIT_18s0001g14000.t01	Prh05G12900.0	  2e-37
308- 30:	VIT_18s0001g14010.t01	Prh05G13000.0	      0
308- 31:	VIT_18s0001g14020.t01	Prh05G13030.0	      0
308- 32:	VIT_18s0001g14030.t01	Prh05G13040.0	 2e-134
308- 33:	VIT_18s0001g14040.t01	Prh05G13080.0	      0
308- 34:	VIT_18s0001g14060.t01	Prh05G13100.0	 9e-124
308- 35:	VIT_18s0001g14100.t01	Prh05G13160.0	 8e-122
308- 36:	VIT_18s0001g14110.t01	Prh05G13190.0	 9e-125
308- 37:	VIT_18s0001g14130.t01	Prh05G13250.0	      0
308- 38:	VIT_18s0001g14210.t01	Prh05G13280.0	  6e-52
308- 39:	VIT_18s0001g14240.t01	Prh05G13290.0	  2e-97
308- 40:	VIT_18s0001g14270.t01	Prh05G13400.0	  6e-25
308- 41:	VIT_18s0001g14280.t01	Prh05G13430.0	 2e-175
308- 42:	VIT_18s0001g14310.t01	Prh05G13440.0	      0
308- 43:	VIT_18s0001g14320.t01	Prh05G13480.0	  3e-31
308- 44:	VIT_18s0001g14380.t01	Prh05G13560.0	      0
308- 45:	VIT_18s0001g14390.t01	Prh05G13580.0	      0
308- 46:	VIT_18s0001g14410.t01	Prh05G13620.0	 4e-170
308- 47:	VIT_18s0001g14440.t01	Prh05G13730.0	  1e-36
308- 48:	VIT_18s0001g14450.t01	Prh05G13750.0	      0
308- 49:	VIT_18s0001g14460.t01	Prh05G13800.0	  6e-86
308- 50:	VIT_18s0001g14480.t01	Prh05G13810.0	 2e-132
308- 51:	VIT_18s0001g14500.t01	Prh05G13830.0	      0
## Alignment 309: score=803.0 e_value=8.7e-46 N=17 VV_18&P. rhoeas_chr5 plus
309-  0:	VIT_18s0001g14540.t01	Prh05G14370.0	      0
309-  1:	VIT_18s0001g14550.t01	Prh05G14410.0	 5e-123
309-  2:	VIT_18s0001g14610.t01	Prh05G14460.0	      0
309-  3:	VIT_18s0001g14650.t01	Prh05G14570.0	  3e-41
309-  4:	VIT_18s0001g14670.t01	Prh05G14650.0	 8e-142
309-  5:	VIT_18s0001g14690.t01	Prh05G14660.0	 1e-138
309-  6:	VIT_18s0001g14700.t01	Prh05G14670.0	  1e-42
309-  7:	VIT_18s0001g14730.t01	Prh05G14680.0	 2e-141
309-  8:	VIT_18s0001g14740.t01	Prh05G14720.0	  3e-60
309-  9:	VIT_18s0001g14750.t01	Prh05G14730.0	      0
309- 10:	VIT_18s0001g14760.t01	Prh05G14770.0	  3e-69
309- 11:	VIT_18s0001g14770.t01	Prh05G14780.0	 1e-154
309- 12:	VIT_18s0001g14840.t01	Prh05G14810.0	 5e-148
309- 13:	VIT_18s0001g14880.t01	Prh05G14860.0	  8e-64
309- 14:	VIT_18s0001g14900.t01	Prh05G14900.0	  8e-43
309- 15:	VIT_18s0001g14910.t01	Prh05G14920.0	      0
309- 16:	VIT_18s0001g14920.t01	Prh05G14950.0	 1e-109
## Alignment 310: score=741.0 e_value=4.4e-46 N=16 VV_18&P. rhoeas_chr5 plus
310-  0:	VIT_18s0001g04440.t01	Prh05G08240.0	 3e-123
310-  1:	VIT_18s0001g04470.t01	Prh05G08270.0	 2e-180
310-  2:	VIT_18s0001g04590.t01	Prh05G08360.0	      0
310-  3:	VIT_18s0001g04610.t01	Prh05G08400.0	 1e-164
310-  4:	VIT_18s0001g04630.t01	Prh05G08410.0	      0
310-  5:	VIT_18s0001g04700.t01	Prh05G08470.0	  2e-51
310-  6:	VIT_18s0001g04730.t01	Prh05G08480.0	      0
310-  7:	VIT_18s0001g05040.t01	Prh05G08660.0	  2e-45
310-  8:	VIT_18s0001g05060.t01	Prh05G08680.0	      0
310-  9:	VIT_18s0001g05080.t01	Prh05G08710.0	 4e-150
310- 10:	VIT_18s0001g05110.t01	Prh05G08720.0	      0
310- 11:	VIT_18s0001g05130.t01	Prh05G08730.0	 2e-143
310- 12:	VIT_18s0001g05250.t01	Prh05G08860.0	  4e-76
310- 13:	VIT_18s0001g05270.t01	Prh05G08880.0	      0
310- 14:	VIT_18s0001g05300.t01	Prh05G08890.0	 7e-173
310- 15:	VIT_18s0001g05310.t01	Prh05G08950.0	 2e-107
## Alignment 311: score=666.0 e_value=4.8e-38 N=14 VV_18&P. rhoeas_chr5 plus
311-  0:	VIT_18s0001g07100.t01	Prh05G20050.0	      0
311-  1:	VIT_18s0001g07120.t01	Prh05G20060.0	      0
311-  2:	VIT_18s0001g07130.t01	Prh05G20070.0	 4e-127
311-  3:	VIT_18s0001g07150.t01	Prh05G20080.0	 9e-174
311-  4:	VIT_18s0001g07200.t01	Prh05G20120.0	  4e-68
311-  5:	VIT_18s0001g07220.t01	Prh05G20130.0	 1e-112
311-  6:	VIT_18s0001g07240.t01	Prh05G20170.0	 4e-156
311-  7:	VIT_18s0001g07250.t01	Prh05G20190.0	      0
311-  8:	VIT_18s0001g07260.t01	Prh05G20200.0	  5e-53
311-  9:	VIT_18s0001g07290.t01	Prh05G20210.0	      0
311- 10:	VIT_18s0001g07300.t01	Prh05G20230.0	  4e-82
311- 11:	VIT_18s0001g07320.t01	Prh05G20240.0	      0
311- 12:	VIT_18s0001g07330.t01	Prh05G20270.0	 2e-130
311- 13:	VIT_18s0001g07460.t01	Prh05G20460.0	  2e-94
## Alignment 312: score=470.0 e_value=1e-21 N=10 VV_18&P. rhoeas_chr5 plus
312-  0:	VIT_18s0001g07480.t01	Prh05G19670.0	  4e-97
312-  1:	VIT_18s0001g07490.t01	Prh05G19680.0	      0
312-  2:	VIT_18s0001g07500.t01	Prh05G19690.0	      0
312-  3:	VIT_18s0001g07550.t01	Prh05G19730.0	      0
312-  4:	VIT_18s0001g07610.t01	Prh05G19780.0	      0
312-  5:	VIT_18s0001g07650.t01	Prh05G19800.0	      0
312-  6:	VIT_18s0001g07690.t01	Prh05G19860.0	  2e-67
312-  7:	VIT_18s0001g07720.t01	Prh05G19950.0	  5e-67
312-  8:	VIT_18s0001g07760.t01	Prh05G20000.0	 2e-155
312-  9:	VIT_18s0001g07800.t01	Prh05G20030.0	      0
## Alignment 313: score=290.0 e_value=4.2e-08 N=6 VV_18&P. rhoeas_chr5 plus
313-  0:	VIT_18s0001g11100.t01	Prh05G20280.0	      0
313-  1:	VIT_18s0001g11120.t01	Prh05G20300.0	      0
313-  2:	VIT_18s0001g11130.t01	Prh05G20340.0	  5e-88
313-  3:	VIT_18s0001g11140.t01	Prh05G20370.0	      0
313-  4:	VIT_18s0001g11160.t01	Prh05G20400.0	 4e-110
313-  5:	VIT_18s0001g11180.t01	Prh05G20430.0	  6e-41
## Alignment 314: score=284.0 e_value=8.5e-13 N=7 VV_18&P. rhoeas_chr5 plus
314-  0:	VIT_18s0001g15100.t01	Prh05G03670.0	 4e-168
314-  1:	VIT_18s0001g15120.t01	Prh05G03790.0	  1e-95
314-  2:	VIT_18s0001g15220.t01	Prh05G03900.0	  1e-94
314-  3:	VIT_18s0001g15340.t01	Prh05G03990.0	      0
314-  4:	VIT_18s0001g15410.t01	Prh05G04240.0	      0
314-  5:	VIT_18s0001g15460.t01	Prh05G04250.0	      0
314-  6:	VIT_18s0001g15520.t01	Prh05G04330.0	      0
## Alignment 315: score=262.0 e_value=3.4e-09 N=6 VV_18&P. rhoeas_chr5 plus
315-  0:	VIT_18s0001g05380.t01	Prh05G09330.0	      0
315-  1:	VIT_18s0001g05420.t01	Prh05G09420.0	      0
315-  2:	VIT_18s0001g05480.t01	Prh05G09530.0	 2e-124
315-  3:	VIT_18s0001g05530.t01	Prh05G09540.0	 5e-151
315-  4:	VIT_18s0001g05550.t01	Prh05G09630.0	  6e-82
315-  5:	VIT_18s0001g05580.t01	Prh05G09740.0	  1e-22
## Alignment 316: score=2438.0 e_value=8.7e-199 N=51 VV_18&P. rhoeas_chr5 minus
316-  0:	VIT_18s0122g00260.t01	Prh05G22850.0	      0
316-  1:	VIT_18s0122g00280.t01	Prh05G22820.0	  1e-74
316-  2:	VIT_18s0122g00380.t01	Prh05G22810.0	      0
316-  3:	VIT_18s0122g00430.t01	Prh05G22800.0	 4e-179
316-  4:	VIT_18s0122g00500.t01	Prh05G22750.0	  2e-36
316-  5:	VIT_18s0122g00530.t01	Prh05G22720.0	      0
316-  6:	VIT_18s0122g00550.t01	Prh05G22710.0	      0
316-  7:	VIT_18s0122g00560.t01	Prh05G22690.0	 4e-112
316-  8:	VIT_18s0122g00590.t01	Prh05G22650.0	  1e-84
316-  9:	VIT_18s0122g00610.t01	Prh05G22640.0	      0
316- 10:	VIT_18s0122g00620.t01	Prh05G22610.0	 7e-127
316- 11:	VIT_18s0122g00660.t01	Prh05G22590.0	 1e-125
316- 12:	VIT_18s0122g00670.t01	Prh05G22530.0	 1e-158
316- 13:	VIT_18s0122g00680.t01	Prh05G22520.0	  2e-82
316- 14:	VIT_18s0122g00700.t01	Prh05G22500.0	  5e-92
316- 15:	VIT_18s0122g00710.t01	Prh05G22470.0	      0
316- 16:	VIT_18s0122g00790.t01	Prh05G22370.0	      0
316- 17:	VIT_18s0122g00830.t01	Prh05G22310.0	      0
316- 18:	VIT_18s0122g00850.t01	Prh05G22290.0	      0
316- 19:	VIT_18s0122g00860.t01	Prh05G22280.0	 2e-127
316- 20:	VIT_18s0122g00870.t01	Prh05G22270.0	  6e-67
316- 21:	VIT_18s0122g00880.t01	Prh05G22260.0	  2e-93
316- 22:	VIT_18s0122g00890.t01	Prh05G22250.0	      0
316- 23:	VIT_18s0122g00920.t01	Prh05G22230.0	      0
316- 24:	VIT_18s0122g00950.t01	Prh05G22200.0	  5e-50
316- 25:	VIT_18s0122g00960.t01	Prh05G22170.0	      0
316- 26:	VIT_18s0122g00990.t01	Prh05G22160.0	      0
316- 27:	VIT_18s0122g01010.t01	Prh05G22150.0	      0
316- 28:	VIT_18s0122g01020.t01	Prh05G22140.0	  1e-81
316- 29:	VIT_18s0122g01050.t01	Prh05G22100.0	  4e-63
316- 30:	VIT_18s0122g01080.t01	Prh05G22090.0	      0
316- 31:	VIT_18s0122g01140.t01	Prh05G22050.0	  3e-21
316- 32:	VIT_18s0122g01190.t01	Prh05G22000.0	  2e-49
316- 33:	VIT_18s0122g01200.t01	Prh05G21990.0	      0
316- 34:	VIT_18s0122g01210.t01	Prh05G21960.0	 6e-115
316- 35:	VIT_18s0122g01220.t01	Prh05G21950.0	 3e-135
316- 36:	VIT_18s0122g01230.t01	Prh05G21940.0	      0
316- 37:	VIT_18s0122g01260.t01	Prh05G21920.0	 2e-174
316- 38:	VIT_18s0122g01280.t01	Prh05G21900.0	      0
316- 39:	VIT_18s0122g01290.t01	Prh05G21890.0	      0
316- 40:	VIT_18s0122g01300.t01	Prh05G21840.0	  8e-08
316- 41:	VIT_18s0122g01350.t01	Prh05G21740.0	  2e-82
316- 42:	VIT_18s0122g01440.t01	Prh05G21620.0	      0
316- 43:	VIT_18s0001g00070.t01	Prh05G21520.0	      0
316- 44:	VIT_18s0001g00090.t01	Prh05G21510.0	 6e-166
316- 45:	VIT_18s0001g00100.t01	Prh05G21500.0	      0
316- 46:	VIT_18s0001g00110.t01	Prh05G21490.0	      0
316- 47:	VIT_18s0001g00170.t01	Prh05G21460.0	 5e-163
316- 48:	VIT_18s0001g00180.t01	Prh05G21450.0	      0
316- 49:	VIT_18s0001g00190.t01	Prh05G21440.0	      0
316- 50:	VIT_18s0001g00220.t01	Prh05G21430.0	  1e-26
## Alignment 317: score=2141.0 e_value=5.1e-177 N=46 VV_18&P. rhoeas_chr5 minus
317-  0:	VIT_18s0001g11230.t01	Prh05G19530.0	  1e-54
317-  1:	VIT_18s0001g11260.t01	Prh05G19480.0	      0
317-  2:	VIT_18s0001g11270.t01	Prh05G19470.0	      0
317-  3:	VIT_18s0001g11290.t01	Prh05G19340.0	  2e-79
317-  4:	VIT_18s0001g11300.t01	Prh05G19330.0	      0
317-  5:	VIT_18s0001g11320.t01	Prh05G19300.0	      0
317-  6:	VIT_18s0001g11350.t01	Prh05G19270.0	      0
317-  7:	VIT_18s0001g11370.t01	Prh05G19180.0	  4e-41
317-  8:	VIT_18s0001g11390.t01	Prh05G19150.0	  6e-77
317-  9:	VIT_18s0001g11620.t01	Prh05G19050.0	      0
317- 10:	VIT_18s0001g11630.t01	Prh05G19030.0	      0
317- 11:	VIT_18s0001g11640.t01	Prh05G19020.0	 5e-141
317- 12:	VIT_18s0001g11700.t01	Prh05G18880.0	      0
317- 13:	VIT_18s0001g11710.t01	Prh05G18850.0	      0
317- 14:	VIT_18s0001g11720.t01	Prh05G18750.0	      0
317- 15:	VIT_18s0001g11740.t01	Prh05G18740.0	      0
317- 16:	VIT_18s0001g11750.t01	Prh05G18720.0	 5e-107
317- 17:	VIT_18s0001g11790.t01	Prh05G18690.0	 8e-144
317- 18:	VIT_18s0001g11800.t01	Prh05G18680.0	 2e-119
317- 19:	VIT_18s0001g11820.t01	Prh05G18670.0	      0
317- 20:	VIT_18s0001g11860.t01	Prh05G18640.0	 3e-163
317- 21:	VIT_18s0001g11890.t01	Prh05G18630.0	  9e-55
317- 22:	VIT_18s0001g11910.t01	Prh05G18550.0	 9e-173
317- 23:	VIT_18s0001g11930.t01	Prh05G18540.0	 1e-106
317- 24:	VIT_18s0001g11940.t01	Prh05G18530.0	      0
317- 25:	VIT_18s0001g11950.t01	Prh05G18520.0	 9e-108
317- 26:	VIT_18s0001g11970.t01	Prh05G18480.0	 5e-112
317- 27:	VIT_18s0001g11980.t01	Prh05G18430.0	  3e-23
317- 28:	VIT_18s0001g12000.t01	Prh05G18380.0	 3e-175
317- 29:	VIT_18s0001g12010.t01	Prh05G18360.0	  6e-91
317- 30:	VIT_18s0001g12030.t01	Prh05G18330.0	 4e-124
317- 31:	VIT_18s0001g12080.t01	Prh05G18280.0	      0
317- 32:	VIT_18s0001g12090.t01	Prh05G18260.0	 2e-145
317- 33:	VIT_18s0001g12130.t01	Prh05G18240.0	      0
317- 34:	VIT_18s0001g12160.t01	Prh05G18220.0	      0
317- 35:	VIT_18s0001g12220.t01	Prh05G18210.0	 1e-167
317- 36:	VIT_18s0001g12230.t01	Prh05G18190.0	      0
317- 37:	VIT_18s0001g12250.t01	Prh05G18030.0	      0
317- 38:	VIT_18s0001g12280.t01	Prh05G18010.0	 1e-139
317- 39:	VIT_18s0001g12290.t01	Prh05G17920.0	  3e-89
317- 40:	VIT_18s0001g12300.t01	Prh05G17910.0	  5e-53
317- 41:	VIT_18s0001g12320.t01	Prh05G17890.0	 2e-174
317- 42:	VIT_18s0001g12340.t01	Prh05G17850.0	  1e-60
317- 43:	VIT_18s0001g12350.t01	Prh05G17820.0	      0
317- 44:	VIT_18s0001g12370.t01	Prh05G17770.0	      0
317- 45:	VIT_18s0001g12390.t01	Prh05G17750.0	      0
## Alignment 318: score=1542.0 e_value=3.9e-114 N=33 VV_18&P. rhoeas_chr5 minus
318-  0:	VIT_18s0001g00160.t01	Prh05G16230.0	  3e-27
318-  1:	VIT_18s0001g00300.t01	Prh05G16090.0	  5e-23
318-  2:	VIT_18s0001g00320.t01	Prh05G16070.0	      0
318-  3:	VIT_18s0001g00360.t01	Prh05G16030.0	  1e-08
318-  4:	VIT_18s0001g00440.t01	Prh05G16000.0	      0
318-  5:	VIT_18s0001g00470.t01	Prh05G15960.0	      0
318-  6:	VIT_18s0001g00480.t01	Prh05G15950.0	      0
318-  7:	VIT_18s0001g00500.t01	Prh05G15880.0	      0
318-  8:	VIT_18s0001g00510.t01	Prh05G15830.0	      0
318-  9:	VIT_18s0001g00550.t01	Prh05G15820.0	      0
318- 10:	VIT_18s0001g00560.t01	Prh05G15790.0	      0
318- 11:	VIT_18s0001g00580.t01	Prh05G15780.0	 1e-156
318- 12:	VIT_18s0001g00610.t01	Prh05G15720.0	 2e-106
318- 13:	VIT_18s0001g00640.t01	Prh05G15710.0	      0
318- 14:	VIT_18s0001g00690.t01	Prh05G15640.0	 1e-127
318- 15:	VIT_18s0001g00700.t01	Prh05G15630.0	      0
318- 16:	VIT_18s0001g00720.t01	Prh05G15620.0	      0
318- 17:	VIT_18s0001g00740.t01	Prh05G15580.0	  4e-74
318- 18:	VIT_18s0001g00750.t01	Prh05G15560.0	  2e-87
318- 19:	VIT_18s0001g00760.t01	Prh05G15550.0	  8e-74
318- 20:	VIT_18s0001g00770.t01	Prh05G15530.0	      0
318- 21:	VIT_18s0001g00800.t01	Prh05G15510.0	      0
318- 22:	VIT_18s0001g00810.t01	Prh05G15500.0	      0
318- 23:	VIT_18s0001g00860.t01	Prh05G15490.0	      0
318- 24:	VIT_18s0001g00890.t01	Prh05G15330.0	      0
318- 25:	VIT_18s0001g00910.t01	Prh05G15300.0	      0
318- 26:	VIT_18s0001g00950.t01	Prh05G15250.0	  3e-97
318- 27:	VIT_18s0001g00980.t01	Prh05G15210.0	  3e-23
318- 28:	VIT_18s0001g01020.t01	Prh05G15190.0	      0
318- 29:	VIT_18s0001g01090.t01	Prh05G15030.0	  2e-82
318- 30:	VIT_18s0001g01130.t01	Prh05G15010.0	 6e-136
318- 31:	VIT_18s0001g01140.t01	Prh05G14980.0	 2e-174
318- 32:	VIT_18s0001g01160.t01	Prh05G14920.0	  2e-56
## Alignment 319: score=1405.0 e_value=1.6e-99 N=30 VV_18&P. rhoeas_chr5 minus
319-  0:	VIT_18s0001g09360.t01	Prh05G17680.0	      0
319-  1:	VIT_18s0001g09380.t01	Prh05G17640.0	 2e-117
319-  2:	VIT_18s0001g09390.t01	Prh05G17630.0	      0
319-  3:	VIT_18s0001g09420.t01	Prh05G17490.0	      0
319-  4:	VIT_18s0001g09430.t01	Prh05G17480.0	      0
319-  5:	VIT_18s0001g09450.t01	Prh05G17460.0	      0
319-  6:	VIT_18s0001g09460.t01	Prh05G17430.0	  5e-35
319-  7:	VIT_18s0001g09470.t01	Prh05G17400.0	      0
319-  8:	VIT_18s0001g09480.t01	Prh05G17390.0	  9e-55
319-  9:	VIT_18s0001g09490.t01	Prh05G17360.0	      0
319- 10:	VIT_18s0001g09500.t01	Prh05G17350.0	      0
319- 11:	VIT_18s0001g09530.t01	Prh05G17340.0	  6e-92
319- 12:	VIT_18s0001g09590.t01	Prh05G17300.0	  3e-32
319- 13:	VIT_18s0001g09610.t01	Prh05G17260.0	  1e-48
319- 14:	VIT_18s0001g09650.t01	Prh05G17210.0	 8e-143
319- 15:	VIT_18s0001g09870.t01	Prh05G17010.0	  1e-87
319- 16:	VIT_18s0001g09920.t01	Prh05G16910.0	 1e-101
319- 17:	VIT_18s0001g09940.t01	Prh05G16890.0	      0
319- 18:	VIT_18s0001g09970.t01	Prh05G16880.0	  2e-73
319- 19:	VIT_18s0001g09990.t01	Prh05G16830.0	      0
319- 20:	VIT_18s0001g10080.t01	Prh05G16780.0	  5e-70
319- 21:	VIT_18s0001g10090.t01	Prh05G16770.0	      0
319- 22:	VIT_18s0001g10100.t01	Prh05G16760.0	  6e-31
319- 23:	VIT_18s0001g10110.t01	Prh05G16710.0	 8e-171
319- 24:	VIT_18s0001g10120.t01	Prh05G16610.0	 2e-146
319- 25:	VIT_18s0001g10130.t01	Prh05G16590.0	 3e-137
319- 26:	VIT_18s0001g10150.t01	Prh05G16580.0	  4e-50
319- 27:	VIT_18s0001g10160.t01	Prh05G16570.0	  3e-88
319- 28:	VIT_18s0001g10170.t01	Prh05G16540.0	      0
319- 29:	VIT_18s0001g10180.t01	Prh05G16520.0	      0
## Alignment 320: score=1271.0 e_value=7.5e-96 N=28 VV_18&P. rhoeas_chr5 minus
320-  0:	VIT_18s0001g12470.t01	Prh05G11830.0	      0
320-  1:	VIT_18s0001g12670.t01	Prh05G11720.0	 3e-150
320-  2:	VIT_18s0001g12710.t01	Prh05G11670.0	  5e-13
320-  3:	VIT_18s0001g12720.t01	Prh05G11650.0	 1e-111
320-  4:	VIT_18s0001g12830.t01	Prh05G11640.0	      0
320-  5:	VIT_18s0001g12900.t01	Prh05G11580.0	 1e-114
320-  6:	VIT_18s0001g12960.t01	Prh05G11570.0	      0
320-  7:	VIT_18s0001g12970.t01	Prh05G11550.0	  1e-58
320-  8:	VIT_18s0001g13010.t01	Prh05G11510.0	      0
320-  9:	VIT_18s0001g13100.t01	Prh05G11370.0	      0
320- 10:	VIT_18s0001g13150.t01	Prh05G11160.0	 7e-157
320- 11:	VIT_18s0001g13160.t01	Prh05G11150.0	 3e-152
320- 12:	VIT_18s0001g13180.t01	Prh05G11140.0	 6e-104
320- 13:	VIT_18s0001g13210.t01	Prh05G11060.0	      0
320- 14:	VIT_18s0001g13230.t01	Prh05G11050.0	      0
320- 15:	VIT_18s0001g13240.t01	Prh05G11010.0	  1e-35
320- 16:	VIT_18s0001g13260.t01	Prh05G10990.0	 2e-138
320- 17:	VIT_18s0001g13270.t01	Prh05G10970.0	 2e-180
320- 18:	VIT_18s0001g13320.t01	Prh05G10910.0	  2e-33
320- 19:	VIT_18s0001g13330.t01	Prh05G10890.0	      0
320- 20:	VIT_18s0001g13350.t01	Prh05G10860.0	      0
320- 21:	VIT_18s0001g13360.t01	Prh05G10850.0	      0
320- 22:	VIT_18s0001g13370.t01	Prh05G10830.0	 1e-148
320- 23:	VIT_18s0001g13380.t01	Prh05G10800.0	  3e-81
320- 24:	VIT_18s0001g13410.t01	Prh05G10760.0	      0
320- 25:	VIT_18s0001g13420.t01	Prh05G10710.0	  4e-83
320- 26:	VIT_18s0001g13580.t01	Prh05G10570.0	      0
320- 27:	VIT_18s0001g13610.t01	Prh05G10530.0	      0
## Alignment 321: score=1265.0 e_value=3.1e-94 N=27 VV_18&P. rhoeas_chr5 minus
321-  0:	VIT_18s0001g10250.t01	Prh05G21260.0	  2e-47
321-  1:	VIT_18s0001g10310.t01	Prh05G21220.0	      0
321-  2:	VIT_18s0001g10380.t01	Prh05G21180.0	 9e-127
321-  3:	VIT_18s0001g10390.t01	Prh05G21170.0	      0
321-  4:	VIT_18s0001g10400.t01	Prh05G21160.0	  2e-64
321-  5:	VIT_18s0001g10410.t01	Prh05G21140.0	      0
321-  6:	VIT_18s0001g10420.t01	Prh05G21080.0	 3e-172
321-  7:	VIT_18s0001g10430.t01	Prh05G21070.0	 5e-111
321-  8:	VIT_18s0001g10460.t01	Prh05G21050.0	  1e-33
321-  9:	VIT_18s0001g10500.t01	Prh05G21020.0	      0
321- 10:	VIT_18s0001g10510.t01	Prh05G21010.0	  3e-81
321- 11:	VIT_18s0001g10540.t01	Prh05G20920.0	      0
321- 12:	VIT_18s0001g10560.t01	Prh05G20910.0	      0
321- 13:	VIT_18s0001g10580.t01	Prh05G20880.0	      0
321- 14:	VIT_18s0001g10590.t01	Prh05G20860.0	 5e-129
321- 15:	VIT_18s0001g10670.t01	Prh05G20820.0	  8e-29
321- 16:	VIT_18s0001g10680.t01	Prh05G20810.0	      0
321- 17:	VIT_18s0001g10690.t01	Prh05G20780.0	  7e-59
321- 18:	VIT_18s0001g10700.t01	Prh05G20770.0	      0
321- 19:	VIT_18s0001g10740.t01	Prh05G20700.0	 5e-173
321- 20:	VIT_18s0001g10770.t01	Prh05G20670.0	  2e-31
321- 21:	VIT_18s0001g10800.t01	Prh05G20640.0	 2e-119
321- 22:	VIT_18s0001g10990.t01	Prh05G20560.0	  5e-21
321- 23:	VIT_18s0001g11050.t01	Prh05G20550.0	 3e-165
321- 24:	VIT_18s0001g11080.t01	Prh05G20520.0	 1e-124
321- 25:	VIT_18s0001g11090.t01	Prh05G20510.0	 2e-134
321- 26:	VIT_18s0001g11180.t01	Prh05G20430.0	  6e-41
## Alignment 322: score=587.0 e_value=1.9e-33 N=14 VV_18&P. rhoeas_chr5 minus
322-  0:	VIT_18s0157g00180.t01	Prh05G02150.0	 4e-172
322-  1:	VIT_18s0072g00060.t01	Prh05G02030.0	  8e-23
322-  2:	VIT_18s0072g00100.t01	Prh05G02010.0	  1e-74
322-  3:	VIT_18s0072g00110.t01	Prh05G01990.0	  6e-81
322-  4:	VIT_18s0072g00170.t01	Prh05G01890.0	 2e-167
322-  5:	VIT_18s0072g00260.t01	Prh05G01680.0	  6e-41
322-  6:	VIT_18s0072g00300.t01	Prh05G01570.0	      0
322-  7:	VIT_18s0072g00310.t01	Prh05G01450.0	      0
322-  8:	VIT_18s0072g00330.t01	Prh05G01400.0	  1e-92
322-  9:	VIT_18s0072g00370.t01	Prh05G01250.0	      0
322- 10:	VIT_18s0072g00390.t01	Prh05G01180.0	  2e-76
322- 11:	VIT_18s0072g00450.t01	Prh05G01170.0	 4e-150
322- 12:	VIT_18s0072g00460.t01	Prh05G01020.0	 7e-123
322- 13:	VIT_18s0072g00550.t01	Prh05G01000.0	      0
## Alignment 323: score=294.0 e_value=7.8e-10 N=6 VV_18&P. rhoeas_chr5 minus
323-  0:	VIT_18s0001g13980.t01	Prh05G14030.0	  2e-25
323-  1:	VIT_18s0001g14010.t01	Prh05G14020.0	      0
323-  2:	VIT_18s0001g14030.t01	Prh05G14010.0	 2e-134
323-  3:	VIT_18s0001g14040.t01	Prh05G13980.0	      0
323-  4:	VIT_18s0001g14060.t01	Prh05G13960.0	 8e-105
323-  5:	VIT_18s0001g14070.t01	Prh05G13950.0	  9e-58
## Alignment 324: score=265.0 e_value=1.7e-09 N=6 VV_18&P. rhoeas_chr5 minus
324-  0:	VIT_18s0001g04700.t01	Prh05G00980.0	  9e-59
324-  1:	VIT_18s0001g04730.t01	Prh05G00970.0	      0
324-  2:	VIT_18s0001g04770.t01	Prh05G00920.0	  7e-19
324-  3:	VIT_18s0001g04800.t01	Prh05G00790.0	  1e-70
324-  4:	VIT_18s0001g04880.t01	Prh05G00620.0	  3e-24
324-  5:	VIT_18s0001g04890.t01	Prh05G00580.0	      0
## Alignment 325: score=432.0 e_value=9e-25 N=10 VV_18&P. rhoeas_ups_18 minus
325-  0:	VIT_18s0001g08200.t01	PrhUNG54680.0	      0
325-  1:	VIT_18s0001g08230.t01	PrhUNG54500.0	      0
325-  2:	VIT_18s0001g08340.t01	PrhUNG54360.0	  3e-17
325-  3:	VIT_18s0001g08350.t01	PrhUNG54350.0	  3e-22
325-  4:	VIT_18s0001g08360.t01	PrhUNG54340.0	  1e-14
325-  5:	VIT_18s0001g08430.t01	PrhUNG54250.0	      0
325-  6:	VIT_18s0001g08470.t01	PrhUNG54240.0	 5e-101
325-  7:	VIT_18s0001g08540.t01	PrhUNG54180.0	  2e-93
325-  8:	VIT_18s0001g08550.t01	PrhUNG54140.0	      0
325-  9:	VIT_18s0001g08760.t01	PrhUNG54110.0	  5e-13
## Alignment 326: score=768.0 e_value=4.9e-50 N=18 VV_18&P. rhoeas_ups_5 plus
326-  0:	VIT_18s0001g06150.t01	PrhUNG24300.0	 4e-150
326-  1:	VIT_18s0001g06310.t01	PrhUNG24440.0	      0
326-  2:	VIT_18s0001g06360.t01	PrhUNG24480.0	      0
326-  3:	VIT_18s0001g06390.t01	PrhUNG24650.0	      0
326-  4:	VIT_18s0001g06430.t01	PrhUNG24710.0	  3e-79
326-  5:	VIT_18s0001g06580.t01	PrhUNG24720.0	  1e-45
326-  6:	VIT_18s0001g06590.t01	PrhUNG24730.0	  7e-77
326-  7:	VIT_18s0001g06610.t01	PrhUNG24780.0	  7e-18
326-  8:	VIT_18s0001g06640.t01	PrhUNG24840.0	  2e-65
326-  9:	VIT_18s0001g06670.t01	PrhUNG25060.0	  2e-29
326- 10:	VIT_18s0001g06710.t01	PrhUNG25120.0	  8e-22
326- 11:	VIT_18s0001g06760.t01	PrhUNG25260.0	  6e-86
326- 12:	VIT_18s0001g06790.t01	PrhUNG25300.0	      0
326- 13:	VIT_18s0001g06970.t01	PrhUNG25450.0	 2e-130
326- 14:	VIT_18s0001g07010.t01	PrhUNG25510.0	  9e-59
326- 15:	VIT_18s0001g07070.t01	PrhUNG25610.0	      0
326- 16:	VIT_18s0001g07080.t01	PrhUNG25720.0	  3e-50
326- 17:	VIT_18s0001g07090.t01	PrhUNG25740.0	 3e-104
## Alignment 327: score=635.0 e_value=6.6e-38 N=15 VV_18&P. rhoeas_ups_5 plus
327-  0:	VIT_18s0001g05550.t01	PrhUNG21950.0	  5e-81
327-  1:	VIT_18s0001g05580.t01	PrhUNG22110.0	  3e-22
327-  2:	VIT_18s0001g05620.t01	PrhUNG22160.0	      0
327-  3:	VIT_18s0001g05670.t01	PrhUNG22280.0	  4e-91
327-  4:	VIT_18s0001g05690.t01	PrhUNG22310.0	 4e-165
327-  5:	VIT_18s0001g05710.t01	PrhUNG22470.0	 1e-147
327-  6:	VIT_18s0001g05720.t01	PrhUNG22480.0	 2e-146
327-  7:	VIT_18s0001g05730.t01	PrhUNG22500.0	  3e-99
327-  8:	VIT_18s0001g05740.t01	PrhUNG22620.0	  7e-42
327-  9:	VIT_18s0001g05800.t01	PrhUNG22690.0	      0
327- 10:	VIT_18s0001g05860.t01	PrhUNG22720.0	 4e-107
327- 11:	VIT_18s0001g06060.t01	PrhUNG22840.0	      0
327- 12:	VIT_18s0001g06090.t01	PrhUNG23010.0	      0
327- 13:	VIT_18s0001g06140.t01	PrhUNG23230.0	 2e-155
327- 14:	VIT_18s0001g06150.t01	PrhUNG23240.0	 2e-161
## Alignment 328: score=306.0 e_value=7.3e-12 N=7 VV_18&P. rhoeas_ups_5 plus
328-  0:	VIT_18s0001g05910.t01	PrhUNG23170.0	      0
328-  1:	VIT_18s0001g06020.t01	PrhUNG23240.0	 2e-146
328-  2:	VIT_18s0001g06140.t01	PrhUNG23430.0	 2e-112
328-  3:	VIT_18s0001g06150.t01	PrhUNG23500.0	 4e-152
328-  4:	VIT_18s0001g06200.t01	PrhUNG23620.0	      0
328-  5:	VIT_18s0001g06220.t01	PrhUNG23630.0	 2e-104
328-  6:	VIT_18s0001g06250.t01	PrhUNG23670.0	      0
## Alignment 329: score=258.0 e_value=2.5e-09 N=6 VV_18&P. rhoeas_ups_7 plus
329-  0:	VIT_18s0001g07930.t01	PrhUNG33800.0	      0
329-  1:	VIT_18s0001g07980.t01	PrhUNG33970.0	      0
329-  2:	VIT_18s0001g08030.t01	PrhUNG34170.0	 6e-150
329-  3:	VIT_18s0001g08040.t01	PrhUNG34230.0	 1e-104
329-  4:	VIT_18s0001g08060.t01	PrhUNG34240.0	  5e-14
329-  5:	VIT_18s0001g08090.t01	PrhUNG34250.0	 7e-132
## Alignment 330: score=2148.0 e_value=9.3e-180 N=47 VV_18&P. rhoeas_ups_8 plus
330-  0:	VIT_18s0001g08250.t01	PrhUNG34460.0	 1e-155
330-  1:	VIT_18s0001g08320.t01	PrhUNG34670.0	      0
330-  2:	VIT_18s0001g08330.t01	PrhUNG34740.0	  2e-72
330-  3:	VIT_18s0001g08350.t01	PrhUNG34760.0	  4e-22
330-  4:	VIT_18s0001g08360.t01	PrhUNG34770.0	  6e-71
330-  5:	VIT_18s0001g08380.t01	PrhUNG34820.0	 2e-159
330-  6:	VIT_18s0001g08430.t01	PrhUNG34890.0	 2e-180
330-  7:	VIT_18s0001g08470.t01	PrhUNG34900.0	 5e-101
330-  8:	VIT_18s0001g08480.t01	PrhUNG34910.0	  2e-55
330-  9:	VIT_18s0001g08520.t01	PrhUNG34920.0	      0
330- 10:	VIT_18s0001g08530.t01	PrhUNG34960.0	 2e-134
330- 11:	VIT_18s0001g08540.t01	PrhUNG35030.0	  8e-47
330- 12:	VIT_18s0001g08550.t01	PrhUNG35040.0	      0
330- 13:	VIT_18s0001g08570.t01	PrhUNG35050.0	      0
330- 14:	VIT_18s0001g08580.t01	PrhUNG35080.0	      0
330- 15:	VIT_18s0001g08600.t01	PrhUNG35100.0	 1e-112
330- 16:	VIT_18s0001g08630.t01	PrhUNG35240.0	 2e-100
330- 17:	VIT_18s0001g08640.t01	PrhUNG35260.0	  9e-68
330- 18:	VIT_18s0001g08690.t01	PrhUNG35280.0	  2e-35
330- 19:	VIT_18s0001g08700.t01	PrhUNG35290.0	      0
330- 20:	VIT_18s0001g08710.t01	PrhUNG35300.0	  3e-21
330- 21:	VIT_18s0001g08720.t01	PrhUNG35310.0	      0
330- 22:	VIT_18s0001g08760.t01	PrhUNG35340.0	  2e-13
330- 23:	VIT_18s0001g08780.t01	PrhUNG35390.0	  2e-90
330- 24:	VIT_18s0001g08790.t01	PrhUNG35430.0	      0
330- 25:	VIT_18s0001g08850.t01	PrhUNG35480.0	      0
330- 26:	VIT_18s0001g08870.t01	PrhUNG35520.0	  1e-39
330- 27:	VIT_18s0001g08930.t01	PrhUNG35530.0	      0
330- 28:	VIT_18s0001g09010.t01	PrhUNG35560.0	  4e-73
330- 29:	VIT_18s0001g09020.t01	PrhUNG35760.0	      0
330- 30:	VIT_18s0001g09030.t01	PrhUNG35780.0	 3e-105
330- 31:	VIT_18s0001g09040.t01	PrhUNG35790.0	 1e-114
330- 32:	VIT_18s0001g09070.t01	PrhUNG35810.0	 3e-125
330- 33:	VIT_18s0001g09090.t01	PrhUNG35830.0	      0
330- 34:	VIT_18s0001g09120.t01	PrhUNG36090.0	  9e-16
330- 35:	VIT_18s0001g09130.t01	PrhUNG36130.0	      0
330- 36:	VIT_18s0001g09140.t01	PrhUNG36150.0	 5e-169
330- 37:	VIT_18s0001g09150.t01	PrhUNG36160.0	      0
330- 38:	VIT_18s0001g09160.t01	PrhUNG36180.0	  8e-88
330- 39:	VIT_18s0001g09170.t01	PrhUNG36190.0	  4e-99
330- 40:	VIT_18s0001g09180.t01	PrhUNG36310.0	      0
330- 41:	VIT_18s0001g09270.t01	PrhUNG36490.0	  6e-18
330- 42:	VIT_18s0001g09290.t01	PrhUNG36570.0	  4e-06
330- 43:	VIT_18s0001g09310.t01	PrhUNG36600.0	      0
330- 44:	VIT_18s0001g09320.t01	PrhUNG36620.0	      0
330- 45:	VIT_18s0001g09330.t01	PrhUNG36670.0	  7e-15
330- 46:	VIT_18s0001g09340.t01	PrhUNG36720.0	  4e-44
## Alignment 331: score=1288.0 e_value=5.4e-86 N=27 VV_18&P. rhoeas_ups_8 plus
331-  0:	VIT_18s0001g12420.t01	PrhUNG36810.0	 2e-151
331-  1:	VIT_18s0001g12430.t01	PrhUNG36820.0	 2e-161
331-  2:	VIT_18s0001g12460.t01	PrhUNG36830.0	      0
331-  3:	VIT_18s0001g12470.t01	PrhUNG36860.0	      0
331-  4:	VIT_18s0001g12480.t01	PrhUNG36870.0	      0
331-  5:	VIT_18s0001g12490.t01	PrhUNG36890.0	      0
331-  6:	VIT_18s0001g12520.t01	PrhUNG36970.0	      0
331-  7:	VIT_18s0001g12540.t01	PrhUNG37000.0	 5e-106
331-  8:	VIT_18s0001g12550.t01	PrhUNG37060.0	      0
331-  9:	VIT_18s0001g12560.t01	PrhUNG37100.0	      0
331- 10:	VIT_18s0001g12610.t01	PrhUNG37130.0	  9e-35
331- 11:	VIT_18s0001g12620.t01	PrhUNG37140.0	      0
331- 12:	VIT_18s0001g12660.t01	PrhUNG37160.0	      0
331- 13:	VIT_18s0001g12670.t01	PrhUNG37170.0	 7e-152
331- 14:	VIT_18s0001g12690.t01	PrhUNG37260.0	 2e-174
331- 15:	VIT_18s0001g12710.t01	PrhUNG37300.0	  6e-13
331- 16:	VIT_18s0001g12720.t01	PrhUNG37320.0	 1e-111
331- 17:	VIT_18s0001g12730.t01	PrhUNG37330.0	 3e-155
331- 18:	VIT_18s0001g12770.t01	PrhUNG37340.0	 5e-104
331- 19:	VIT_18s0001g12830.t01	PrhUNG37390.0	      0
331- 20:	VIT_18s0001g12840.t01	PrhUNG37440.0	      0
331- 21:	VIT_18s0001g12860.t01	PrhUNG37500.0	  3e-41
331- 22:	VIT_18s0001g12870.t01	PrhUNG37510.0	 9e-180
331- 23:	VIT_18s0001g12900.t01	PrhUNG37530.0	 9e-115
331- 24:	VIT_18s0001g12930.t01	PrhUNG37540.0	  5e-39
331- 25:	VIT_18s0001g12940.t01	PrhUNG37550.0	      0
331- 26:	VIT_18s0001g12950.t01	PrhUNG37560.0	 9e-180
## Alignment 332: score=435.0 e_value=4.6e-18 N=9 VV_19&P. rhoeas_chr3 plus
332-  0:	VIT_19s0015g01740.t01	Prh03G24330.0	 3e-171
332-  1:	VIT_19s0015g01750.t01	Prh03G24340.0	      0
332-  2:	VIT_19s0015g01760.t01	Prh03G24350.0	  2e-73
332-  3:	VIT_19s0015g01770.t01	Prh03G24360.0	 1e-108
332-  4:	VIT_19s0015g01790.t01	Prh03G24410.0	 5e-136
332-  5:	VIT_19s0015g01810.t01	Prh03G24450.0	  3e-89
332-  6:	VIT_19s0015g01850.t01	Prh03G24490.0	      0
332-  7:	VIT_19s0015g01870.t01	Prh03G24500.0	      0
332-  8:	VIT_19s0015g01920.t01	Prh03G24530.0	      0
## Alignment 333: score=691.0 e_value=1.4e-38 N=15 VV_19&P. rhoeas_chr3 minus
333-  0:	VIT_19s0014g01200.t01	Prh03G25250.0	  1e-12
333-  1:	VIT_19s0014g01210.t01	Prh03G25220.0	  2e-27
333-  2:	VIT_19s0014g01230.t01	Prh03G25170.0	      0
333-  3:	VIT_19s0014g01390.t01	Prh03G25050.0	      0
333-  4:	VIT_19s0014g01420.t01	Prh03G25000.0	 4e-164
333-  5:	VIT_19s0014g01430.t01	Prh03G24980.0	      0
333-  6:	VIT_19s0014g01460.t01	Prh03G24950.0	  6e-82
333-  7:	VIT_19s0014g01470.t01	Prh03G24940.0	      0
333-  8:	VIT_19s0014g01490.t01	Prh03G24900.0	 2e-142
333-  9:	VIT_19s0014g01500.t01	Prh03G24870.0	      0
333- 10:	VIT_19s0014g01630.t01	Prh03G24780.0	      0
333- 11:	VIT_19s0014g01640.t01	Prh03G24750.0	      0
333- 12:	VIT_19s0014g01660.t01	Prh03G24720.0	      0
333- 13:	VIT_19s0014g01710.t01	Prh03G24610.0	  2e-87
333- 14:	VIT_19s0014g01720.t01	Prh03G24600.0	      0
## Alignment 334: score=485.0 e_value=3.3e-28 N=11 VV_19&P. rhoeas_chr3 minus
334-  0:	VIT_19s0014g00400.t01	Prh03G26000.0	 3e-125
334-  1:	VIT_19s0014g00410.t01	Prh03G25990.0	 4e-135
334-  2:	VIT_19s0014g00670.t01	Prh03G25940.0	  9e-14
334-  3:	VIT_19s0014g00750.t01	Prh03G25930.0	 3e-177
334-  4:	VIT_19s0014g00780.t01	Prh03G25850.0	  1e-14
334-  5:	VIT_19s0014g00830.t01	Prh03G25840.0	      0
334-  6:	VIT_19s0014g00840.t01	Prh03G25820.0	  2e-98
334-  7:	VIT_19s0014g00850.t01	Prh03G25790.0	      0
334-  8:	VIT_19s0014g00980.t01	Prh03G25740.0	      0
334-  9:	VIT_19s0014g01020.t01	Prh03G25700.0	      0
334- 10:	VIT_19s0014g01160.t01	Prh03G25570.0	 2e-147
## Alignment 335: score=604.0 e_value=7.7e-40 N=13 VV_19&P. rhoeas_chr5 plus
335-  0:	VIT_19s0015g01190.t01	Prh05G24260.0	 3e-103
335-  1:	VIT_19s0015g01290.t01	Prh05G24380.0	      0
335-  2:	VIT_19s0015g01330.t01	Prh05G24410.0	  3e-57
335-  3:	VIT_19s0015g01350.t01	Prh05G24420.0	      0
335-  4:	VIT_19s0015g01370.t01	Prh05G24440.0	  1e-32
335-  5:	VIT_19s0015g01380.t01	Prh05G24460.0	      0
335-  6:	VIT_19s0015g01400.t01	Prh05G24500.0	      0
335-  7:	VIT_19s0015g01420.t01	Prh05G24510.0	      0
335-  8:	VIT_19s0015g01440.t01	Prh05G24530.0	 3e-180
335-  9:	VIT_19s0015g01560.t01	Prh05G24550.0	  1e-31
335- 10:	VIT_19s0015g01680.t01	Prh05G24560.0	 1e-105
335- 11:	VIT_19s0015g01690.t01	Prh05G24570.0	 7e-140
335- 12:	VIT_19s0015g01730.t01	Prh05G24580.0	      0
## Alignment 336: score=391.0 e_value=4.7e-14 N=8 VV_19&P. rhoeas_chr5 plus
336-  0:	VIT_19s0090g00340.t01	Prh05G27100.0	      0
336-  1:	VIT_19s0090g00350.t01	Prh05G27120.0	  9e-62
336-  2:	VIT_19s0090g00360.t01	Prh05G27130.0	  1e-23
336-  3:	VIT_19s0090g00370.t01	Prh05G27140.0	  2e-79
336-  4:	VIT_19s0090g00400.t01	Prh05G27160.0	  1e-69
336-  5:	VIT_19s0090g00410.t01	Prh05G27180.0	      0
336-  6:	VIT_19s0090g00420.t01	Prh05G27210.0	  1e-52
336-  7:	VIT_19s0090g00460.t01	Prh05G27220.0	      0
## Alignment 337: score=336.0 e_value=6.5e-12 N=7 VV_19&P. rhoeas_chr5 plus
337-  0:	VIT_19s0014g01490.t01	Prh05G31440.0	      0
337-  1:	VIT_19s0014g01520.t01	Prh05G31450.0	      0
337-  2:	VIT_19s0014g01540.t01	Prh05G31470.0	      0
337-  3:	VIT_19s0014g01550.t01	Prh05G31510.0	 3e-125
337-  4:	VIT_19s0014g01570.t01	Prh05G31570.0	 1e-151
337-  5:	VIT_19s0014g01590.t01	Prh05G31590.0	  2e-13
337-  6:	VIT_19s0014g01600.t01	Prh05G31620.0	      0
## Alignment 338: score=281.0 e_value=7.3e-12 N=6 VV_19&P. rhoeas_chr5 plus
338-  0:	VIT_19s0014g00170.t01	Prh05G23020.0	 2e-100
338-  1:	VIT_19s0014g00220.t01	Prh05G23040.0	      0
338-  2:	VIT_19s0014g00270.t01	Prh05G23130.0	  1e-53
338-  3:	VIT_19s0014g00280.t01	Prh05G23140.0	  2e-97
338-  4:	VIT_19s0014g00290.t01	Prh05G23190.0	      0
338-  5:	VIT_19s0014g00300.t01	Prh05G23240.0	      0
## Alignment 339: score=4657.0 e_value=0 N=100 VV_19&P. rhoeas_chr5 minus
339-  0:	VIT_19s0014g04160.t01	Prh05G28380.0	  2e-42
339-  1:	VIT_19s0014g04440.t01	Prh05G28360.0	  1e-55
339-  2:	VIT_19s0014g04660.t01	Prh05G28310.0	 2e-133
339-  3:	VIT_19s0014g04670.t01	Prh05G28300.0	 2e-107
339-  4:	VIT_19s0014g04690.t01	Prh05G28280.0	      0
339-  5:	VIT_19s0014g04710.t01	Prh05G28270.0	 5e-107
339-  6:	VIT_19s0014g04720.t01	Prh05G28260.0	  1e-49
339-  7:	VIT_19s0014g04760.t01	Prh05G28250.0	      0
339-  8:	VIT_19s0014g04800.t01	Prh05G28240.0	 3e-112
339-  9:	VIT_19s0014g04880.t01	Prh05G28150.0	  3e-73
339- 10:	VIT_19s0014g04940.t01	Prh05G28090.0	      0
339- 11:	VIT_19s0014g04980.t01	Prh05G28070.0	 2e-144
339- 12:	VIT_19s0014g05000.t01	Prh05G28060.0	      0
339- 13:	VIT_19s0014g05010.t01	Prh05G28040.0	  9e-47
339- 14:	VIT_19s0014g05020.t01	Prh05G28030.0	  2e-80
339- 15:	VIT_19s0014g05040.t01	Prh05G28020.0	      0
339- 16:	VIT_19s0014g05080.t01	Prh05G28010.0	  4e-62
339- 17:	VIT_19s0014g05100.t01	Prh05G28000.0	 2e-100
339- 18:	VIT_19s0014g05110.t01	Prh05G27980.0	 1e-129
339- 19:	VIT_19s0014g05130.t01	Prh05G27930.0	      0
339- 20:	VIT_19s0014g05190.t01	Prh05G27890.0	      0
339- 21:	VIT_19s0014g05200.t01	Prh05G27880.0	      0
339- 22:	VIT_19s0014g05210.t01	Prh05G27870.0	      0
339- 23:	VIT_19s0014g05220.t01	Prh05G27850.0	  6e-66
339- 24:	VIT_19s0014g05230.t01	Prh05G27830.0	  2e-72
339- 25:	VIT_19s0014g05300.t01	Prh05G27810.0	      0
339- 26:	VIT_19s0014g05430.t01	Prh05G27780.0	  2e-16
339- 27:	VIT_19s0177g00020.t01	Prh05G27710.0	  4e-61
339- 28:	VIT_19s0177g00140.t01	Prh05G27630.0	      0
339- 29:	VIT_19s0177g00160.t01	Prh05G27590.0	      0
339- 30:	VIT_19s0177g00200.t01	Prh05G27580.0	  2e-56
339- 31:	VIT_19s0177g00210.t01	Prh05G27570.0	      0
339- 32:	VIT_19s0177g00230.t01	Prh05G27560.0	  1e-11
339- 33:	VIT_19s0177g00240.t01	Prh05G27540.0	  2e-59
339- 34:	VIT_19s0177g00300.t01	Prh05G27520.0	      0
339- 35:	VIT_19s0177g00350.t01	Prh05G27400.0	  9e-33
339- 36:	VIT_19s0090g00020.t01	Prh05G27390.0	      0
339- 37:	VIT_19s0090g00030.t01	Prh05G27370.0	      0
339- 38:	VIT_19s0090g00050.t01	Prh05G27340.0	  2e-76
339- 39:	VIT_19s0090g00120.t01	Prh05G27330.0	 3e-131
339- 40:	VIT_19s0090g00140.t01	Prh05G27310.0	      0
339- 41:	VIT_19s0090g00210.t01	Prh05G27300.0	  1e-56
339- 42:	VIT_19s0090g00230.t01	Prh05G27280.0	      0
339- 43:	VIT_19s0090g00270.t01	Prh05G27260.0	      0
339- 44:	VIT_19s0090g00280.t01	Prh05G27250.0	 1e-169
339- 45:	VIT_19s0090g00420.t01	Prh05G27210.0	  1e-52
339- 46:	VIT_19s0090g00580.t01	Prh05G27060.0	  1e-79
339- 47:	VIT_19s0090g00590.t01	Prh05G27000.0	 3e-106
339- 48:	VIT_19s0090g00610.t01	Prh05G26990.0	      0
339- 49:	VIT_19s0090g00630.t01	Prh05G26960.0	      0
339- 50:	VIT_19s0090g00640.t01	Prh05G26940.0	  4e-51
339- 51:	VIT_19s0090g00660.t01	Prh05G26890.0	 7e-152
339- 52:	VIT_19s0090g00670.t01	Prh05G26880.0	      0
339- 53:	VIT_19s0090g00690.t01	Prh05G26850.0	      0
339- 54:	VIT_19s0090g00700.t01	Prh05G26840.0	  3e-13
339- 55:	VIT_19s0090g00750.t01	Prh05G26780.0	      0
339- 56:	VIT_19s0090g00820.t01	Prh05G26750.0	 6e-128
339- 57:	VIT_19s0090g00830.t01	Prh05G26740.0	      0
339- 58:	VIT_19s0090g00840.t01	Prh05G26730.0	 3e-142
339- 59:	VIT_19s0090g00850.t01	Prh05G26720.0	  2e-96
339- 60:	VIT_19s0090g00910.t01	Prh05G26660.0	 1e-140
339- 61:	VIT_19s0090g00930.t01	Prh05G26650.0	      0
339- 62:	VIT_19s0090g00940.t01	Prh05G26640.0	 8e-158
339- 63:	VIT_19s0090g00950.t01	Prh05G26610.0	 9e-101
339- 64:	VIT_19s0090g00960.t01	Prh05G26590.0	  2e-45
339- 65:	VIT_19s0090g01000.t01	Prh05G26530.0	      0
339- 66:	VIT_19s0090g01020.t01	Prh05G26450.0	      0
339- 67:	VIT_19s0090g01050.t01	Prh05G26390.0	      0
339- 68:	VIT_19s0090g01070.t01	Prh05G26320.0	      0
339- 69:	VIT_19s0090g01080.t01	Prh05G26210.0	  6e-41
339- 70:	VIT_19s0090g01120.t01	Prh05G26170.0	      0
339- 71:	VIT_19s0090g01170.t01	Prh05G26160.0	  3e-58
339- 72:	VIT_19s0090g01230.t01	Prh05G26110.0	      0
339- 73:	VIT_19s0090g01250.t01	Prh05G26100.0	      0
339- 74:	VIT_19s0090g01280.t01	Prh05G26080.0	 2e-176
339- 75:	VIT_19s0090g01340.t01	Prh05G26060.0	  4e-06
339- 76:	VIT_19s0090g01430.t01	Prh05G26050.0	      0
339- 77:	VIT_19s0090g01440.t01	Prh05G26030.0	      0
339- 78:	VIT_19s0090g01460.t01	Prh05G25980.0	  2e-91
339- 79:	VIT_19s0090g01480.t01	Prh05G25950.0	      0
339- 80:	VIT_19s0090g01530.t01	Prh05G25890.0	 6e-168
339- 81:	VIT_19s0090g01550.t01	Prh05G25850.0	 1e-178
339- 82:	VIT_19s0090g01570.t01	Prh05G25830.0	 1e-108
339- 83:	VIT_19s0090g01600.t01	Prh05G25810.0	      0
339- 84:	VIT_19s0090g01610.t01	Prh05G25740.0	 1e-145
339- 85:	VIT_19s0090g01660.t01	Prh05G25730.0	 1e-111
339- 86:	VIT_19s0090g01690.t01	Prh05G25690.0	 6e-152
339- 87:	VIT_19s0090g01700.t01	Prh05G25680.0	  2e-62
339- 88:	VIT_19s0090g01730.t01	Prh05G25660.0	  3e-35
339- 89:	VIT_19s0090g01750.t01	Prh05G25650.0	  7e-32
339- 90:	VIT_19s0090g01770.t01	Prh05G25640.0	      0
339- 91:	VIT_19s0090g01780.t01	Prh05G25630.0	      0
339- 92:	VIT_19s0090g01820.t01	Prh05G25520.0	      0
339- 93:	VIT_19s0015g00070.t01	Prh05G25420.0	 9e-111
339- 94:	VIT_19s0015g00080.t01	Prh05G25400.0	      0
339- 95:	VIT_19s0015g00130.t01	Prh05G25380.0	 3e-149
339- 96:	VIT_19s0015g00140.t01	Prh05G25370.0	  2e-90
339- 97:	VIT_19s0015g00150.t01	Prh05G25360.0	 8e-134
339- 98:	VIT_19s0015g00160.t01	Prh05G25350.0	      0
339- 99:	VIT_19s0015g00260.t01	Prh05G25340.0	 1e-162
## Alignment 340: score=3663.0 e_value=0 N=79 VV_19&P. rhoeas_chr5 minus
340-  0:	VIT_19s0014g01490.t01	Prh05G31440.0	      0
340-  1:	VIT_19s0014g01570.t01	Prh05G31240.0	 6e-151
340-  2:	VIT_19s0014g01590.t01	Prh05G31220.0	  2e-13
340-  3:	VIT_19s0014g01680.t01	Prh05G31190.0	  2e-12
340-  4:	VIT_19s0014g01690.t01	Prh05G31160.0	  5e-92
340-  5:	VIT_19s0014g01700.t01	Prh05G31120.0	  5e-11
340-  6:	VIT_19s0014g01710.t01	Prh05G31090.0	 8e-138
340-  7:	VIT_19s0014g01780.t01	Prh05G31080.0	 1e-128
340-  8:	VIT_19s0014g01790.t01	Prh05G31070.0	 8e-136
340-  9:	VIT_19s0014g01800.t01	Prh05G31060.0	      0
340- 10:	VIT_19s0014g01820.t01	Prh05G30970.0	 2e-151
340- 11:	VIT_19s0014g01860.t01	Prh05G30930.0	  4e-67
340- 12:	VIT_19s0014g01870.t01	Prh05G30910.0	  2e-53
340- 13:	VIT_19s0014g01920.t01	Prh05G30850.0	  4e-94
340- 14:	VIT_19s0014g01930.t01	Prh05G30840.0	  3e-73
340- 15:	VIT_19s0014g01940.t01	Prh05G30820.0	  1e-42
340- 16:	VIT_19s0014g02080.t01	Prh05G30800.0	      0
340- 17:	VIT_19s0014g02100.t01	Prh05G30780.0	  3e-23
340- 18:	VIT_19s0014g02110.t01	Prh05G30700.0	  1e-45
340- 19:	VIT_19s0014g02120.t01	Prh05G30630.0	  3e-26
340- 20:	VIT_19s0014g02160.t01	Prh05G30610.0	  2e-60
340- 21:	VIT_19s0014g02230.t01	Prh05G30400.0	  9e-69
340- 22:	VIT_19s0014g02250.t01	Prh05G30390.0	  5e-75
340- 23:	VIT_19s0014g02260.t01	Prh05G30360.0	  3e-19
340- 24:	VIT_19s0014g02270.t01	Prh05G30350.0	  2e-43
340- 25:	VIT_19s0014g02300.t01	Prh05G30340.0	  2e-93
340- 26:	VIT_19s0014g02310.t01	Prh05G30330.0	      0
340- 27:	VIT_19s0014g02320.t01	Prh05G30290.0	      0
340- 28:	VIT_19s0014g02330.t01	Prh05G30280.0	  6e-15
340- 29:	VIT_19s0014g02350.t01	Prh05G30220.0	  8e-51
340- 30:	VIT_19s0014g02390.t01	Prh05G30200.0	  9e-14
340- 31:	VIT_19s0014g02460.t01	Prh05G30160.0	  1e-38
340- 32:	VIT_19s0014g02470.t01	Prh05G30150.0	      0
340- 33:	VIT_19s0014g02480.t01	Prh05G30140.0	      0
340- 34:	VIT_19s0014g02490.t01	Prh05G30130.0	  3e-71
340- 35:	VIT_19s0014g02610.t01	Prh05G30100.0	 5e-156
340- 36:	VIT_19s0014g02630.t01	Prh05G30070.0	  2e-19
340- 37:	VIT_19s0014g02650.t01	Prh05G30040.0	      0
340- 38:	VIT_19s0014g02660.t01	Prh05G30010.0	      0
340- 39:	VIT_19s0014g02670.t01	Prh05G29990.0	      0
340- 40:	VIT_19s0014g02740.t01	Prh05G29950.0	  4e-19
340- 41:	VIT_19s0014g02770.t01	Prh05G29900.0	      0
340- 42:	VIT_19s0014g02840.t01	Prh05G29840.0	 1e-176
340- 43:	VIT_19s0014g02890.t01	Prh05G29780.0	  2e-78
340- 44:	VIT_19s0014g02900.t01	Prh05G29770.0	  5e-69
340- 45:	VIT_19s0014g02930.t01	Prh05G29750.0	  4e-95
340- 46:	VIT_19s0014g02970.t01	Prh05G29690.0	      0
340- 47:	VIT_19s0014g02980.t01	Prh05G29650.0	      0
340- 48:	VIT_19s0014g03060.t01	Prh05G29570.0	  8e-41
340- 49:	VIT_19s0014g03080.t01	Prh05G29550.0	      0
340- 50:	VIT_19s0014g03090.t01	Prh05G29540.0	 7e-144
340- 51:	VIT_19s0014g03160.t01	Prh05G29350.0	      0
340- 52:	VIT_19s0014g03170.t01	Prh05G29340.0	      0
340- 53:	VIT_19s0014g03200.t01	Prh05G29250.0	 6e-106
340- 54:	VIT_19s0014g03220.t01	Prh05G29230.0	  1e-12
340- 55:	VIT_19s0014g03280.t01	Prh05G29200.0	      0
340- 56:	VIT_19s0014g03290.t01	Prh05G29190.0	 3e-138
340- 57:	VIT_19s0014g03300.t01	Prh05G29170.0	 4e-133
340- 58:	VIT_19s0014g03310.t01	Prh05G29150.0	  5e-16
340- 59:	VIT_19s0014g03320.t01	Prh05G29140.0	 1e-162
340- 60:	VIT_19s0014g03330.t01	Prh05G29110.0	 2e-106
340- 61:	VIT_19s0014g03380.t01	Prh05G28970.0	      0
340- 62:	VIT_19s0014g03400.t01	Prh05G28930.0	      0
340- 63:	VIT_19s0014g03410.t01	Prh05G28920.0	 1e-145
340- 64:	VIT_19s0014g03430.t01	Prh05G28900.0	      0
340- 65:	VIT_19s0014g03460.t01	Prh05G28840.0	 1e-136
340- 66:	VIT_19s0014g03480.t01	Prh05G28820.0	  7e-42
340- 67:	VIT_19s0014g03520.t01	Prh05G28790.0	  1e-63
340- 68:	VIT_19s0014g03560.t01	Prh05G28770.0	  8e-46
340- 69:	VIT_19s0014g03610.t01	Prh05G28750.0	  3e-16
340- 70:	VIT_19s0014g03660.t01	Prh05G28730.0	 3e-174
340- 71:	VIT_19s0014g03700.t01	Prh05G28630.0	      0
340- 72:	VIT_19s0014g03710.t01	Prh05G28620.0	  9e-56
340- 73:	VIT_19s0014g03720.t01	Prh05G28600.0	 7e-138
340- 74:	VIT_19s0014g03740.t01	Prh05G28590.0	 3e-119
340- 75:	VIT_19s0014g03790.t01	Prh05G28570.0	      0
340- 76:	VIT_19s0014g03820.t01	Prh05G28560.0	 1e-122
340- 77:	VIT_19s0014g03850.t01	Prh05G28470.0	 1e-111
340- 78:	VIT_19s0014g04000.t01	Prh05G28330.0	  6e-46
## Alignment 341: score=975.0 e_value=1.3e-66 N=21 VV_19&P. rhoeas_chr5 minus
341-  0:	VIT_19s0015g00630.t01	Prh05G25220.0	  2e-51
341-  1:	VIT_19s0015g00650.t01	Prh05G25210.0	      0
341-  2:	VIT_19s0015g00670.t01	Prh05G25190.0	      0
341-  3:	VIT_19s0015g00690.t01	Prh05G25180.0	  2e-30
341-  4:	VIT_19s0015g00700.t01	Prh05G25170.0	  3e-60
341-  5:	VIT_19s0015g00710.t01	Prh05G25160.0	      0
341-  6:	VIT_19s0015g00760.t01	Prh05G25140.0	 2e-157
341-  7:	VIT_19s0015g00770.t01	Prh05G25100.0	      0
341-  8:	VIT_19s0015g00900.t01	Prh05G24850.0	      0
341-  9:	VIT_19s0015g00970.t01	Prh05G24800.0	      0
341- 10:	VIT_19s0015g01010.t01	Prh05G24760.0	      0
341- 11:	VIT_19s0015g01030.t01	Prh05G24740.0	  2e-13
341- 12:	VIT_19s0015g01040.t01	Prh05G24710.0	  7e-17
341- 13:	VIT_19s0015g01070.t01	Prh05G24680.0	 6e-155
341- 14:	VIT_19s0015g01090.t01	Prh05G24670.0	      0
341- 15:	VIT_19s0015g01110.t01	Prh05G24660.0	  4e-13
341- 16:	VIT_19s0015g01120.t01	Prh05G24650.0	      0
341- 17:	VIT_19s0015g01130.t01	Prh05G24630.0	  1e-49
341- 18:	VIT_19s0015g01150.t01	Prh05G24590.0	      0
341- 19:	VIT_19s0015g01350.t01	Prh05G24490.0	      0
341- 20:	VIT_19s0015g01380.t01	Prh05G24460.0	      0
## Alignment 342: score=750.0 e_value=1.8e-50 N=18 VV_19&P. rhoeas_chr7 plus
342-  0:	VIT_19s0090g01070.t01	Prh07G25820.0	      0
342-  1:	VIT_19s0090g01130.t01	Prh07G25920.0	      0
342-  2:	VIT_19s0090g01160.t01	Prh07G26000.0	 5e-178
342-  3:	VIT_19s0090g01190.t01	Prh07G26050.0	 2e-101
342-  4:	VIT_19s0090g01240.t01	Prh07G26070.0	 4e-147
342-  5:	VIT_19s0090g01260.t01	Prh07G26090.0	  4e-40
342-  6:	VIT_19s0090g01290.t01	Prh07G26310.0	      0
342-  7:	VIT_19s0090g01310.t01	Prh07G26330.0	      0
342-  8:	VIT_19s0090g01320.t01	Prh07G26340.0	      0
342-  9:	VIT_19s0090g01330.t01	Prh07G26360.0	  5e-35
342- 10:	VIT_19s0090g01440.t01	Prh07G26390.0	      0
342- 11:	VIT_19s0090g01590.t01	Prh07G26520.0	  6e-78
342- 12:	VIT_19s0090g01660.t01	Prh07G26570.0	      0
342- 13:	VIT_19s0090g01820.t01	Prh07G26640.0	      0
342- 14:	VIT_19s0015g00180.t01	Prh07G26660.0	 1e-127
342- 15:	VIT_19s0015g00260.t01	Prh07G26710.0	 2e-152
342- 16:	VIT_19s0015g00390.t01	Prh07G26720.0	  3e-51
342- 17:	VIT_19s0015g00650.t01	Prh07G26950.0	  1e-24
## Alignment 343: score=450.0 e_value=3.6e-22 N=10 VV_19&P. rhoeas_chr7 plus
343-  0:	VIT_19s0090g00380.t01	Prh07G25330.0	 8e-125
343-  1:	VIT_19s0090g00390.t01	Prh07G25340.0	  2e-79
343-  2:	VIT_19s0090g00410.t01	Prh07G25370.0	      0
343-  3:	VIT_19s0090g00460.t01	Prh07G25380.0	      0
343-  4:	VIT_19s0090g00470.t01	Prh07G25390.0	  5e-69
343-  5:	VIT_19s0090g00480.t01	Prh07G25400.0	 2e-140
343-  6:	VIT_19s0090g00510.t01	Prh07G25410.0	  2e-40
343-  7:	VIT_19s0090g00770.t01	Prh07G25460.0	 1e-134
343-  8:	VIT_19s0090g00910.t01	Prh07G25470.0	 9e-154
343-  9:	VIT_19s0090g01010.t01	Prh07G25490.0	  3e-19
## Alignment 344: score=422.0 e_value=1.7e-19 N=9 VV_19&P. rhoeas_chr7 plus
344-  0:	VIT_19s0015g00700.t01	Prh07G26800.0	 5e-117
344-  1:	VIT_19s0015g00740.t01	Prh07G26870.0	      0
344-  2:	VIT_19s0015g00750.t01	Prh07G26880.0	      0
344-  3:	VIT_19s0015g00760.t01	Prh07G26920.0	 2e-171
344-  4:	VIT_19s0015g00850.t01	Prh07G26930.0	      0
344-  5:	VIT_19s0015g00930.t01	Prh07G26990.0	 4e-170
344-  6:	VIT_19s0015g00950.t01	Prh07G27000.0	 2e-166
344-  7:	VIT_19s0015g00980.t01	Prh07G27030.0	 2e-103
344-  8:	VIT_19s0015g01010.t01	Prh07G27040.0	      0
## Alignment 345: score=292.0 e_value=6.6e-09 N=6 VV_19&P. rhoeas_chr7 plus
345-  0:	VIT_19s0177g00320.t01	Prh07G25170.0	 5e-164
345-  1:	VIT_19s0177g00330.t01	Prh07G25200.0	  2e-28
345-  2:	VIT_19s0177g00350.t01	Prh07G25210.0	  1e-34
345-  3:	VIT_19s0090g00020.t01	Prh07G25220.0	      0
345-  4:	VIT_19s0090g00030.t01	Prh07G25230.0	      0
345-  5:	VIT_19s0090g00060.t01	Prh07G25250.0	      0
## Alignment 346: score=1411.0 e_value=9.5e-105 N=31 VV_19&P. rhoeas_chr7 minus
346-  0:	VIT_19s0014g01810.t01	Prh07G23580.0	  3e-39
346-  1:	VIT_19s0014g01820.t01	Prh07G23530.0	 9e-151
346-  2:	VIT_19s0014g01850.t01	Prh07G23520.0	 1e-113
346-  3:	VIT_19s0014g01890.t01	Prh07G23490.0	      0
346-  4:	VIT_19s0014g01910.t01	Prh07G23480.0	  2e-76
346-  5:	VIT_19s0014g02020.t01	Prh07G23470.0	 3e-111
346-  6:	VIT_19s0014g02090.t01	Prh07G23460.0	 7e-148
346-  7:	VIT_19s0014g02160.t01	Prh07G23290.0	  3e-47
346-  8:	VIT_19s0014g02190.t01	Prh07G23270.0	      0
346-  9:	VIT_19s0014g02210.t01	Prh07G23260.0	      0
346- 10:	VIT_19s0014g02340.t01	Prh07G23240.0	 2e-153
346- 11:	VIT_19s0014g02350.t01	Prh07G23220.0	  2e-45
346- 12:	VIT_19s0014g02460.t01	Prh07G23150.0	  4e-43
346- 13:	VIT_19s0014g02490.t01	Prh07G23110.0	  3e-46
346- 14:	VIT_19s0014g02500.t01	Prh07G23100.0	      0
346- 15:	VIT_19s0014g02660.t01	Prh07G23060.0	      0
346- 16:	VIT_19s0014g02670.t01	Prh07G23040.0	      0
346- 17:	VIT_19s0014g02710.t01	Prh07G23030.0	      0
346- 18:	VIT_19s0014g02750.t01	Prh07G22990.0	  3e-51
346- 19:	VIT_19s0014g02760.t01	Prh07G22980.0	 4e-127
346- 20:	VIT_19s0014g02810.t01	Prh07G22940.0	  1e-44
346- 21:	VIT_19s0014g02980.t01	Prh07G22890.0	      0
346- 22:	VIT_19s0014g02990.t01	Prh07G22870.0	      0
346- 23:	VIT_19s0014g03000.t01	Prh07G22830.0	      0
346- 24:	VIT_19s0014g03090.t01	Prh07G22810.0	 8e-158
346- 25:	VIT_19s0014g03160.t01	Prh07G22720.0	      0
346- 26:	VIT_19s0014g03170.t01	Prh07G22710.0	      0
346- 27:	VIT_19s0014g03180.t01	Prh07G22700.0	  7e-46
346- 28:	VIT_19s0014g03190.t01	Prh07G22680.0	  5e-98
346- 29:	VIT_19s0014g03300.t01	Prh07G22650.0	 2e-132
346- 30:	VIT_19s0014g03320.t01	Prh07G22620.0	  1e-34
## Alignment 347: score=641.0 e_value=7.9e-37 N=14 VV_19&P. rhoeas_chr7 minus
347-  0:	VIT_19s0014g03240.t01	Prh07G24650.0	      0
347-  1:	VIT_19s0014g03370.t01	Prh07G24590.0	 4e-154
347-  2:	VIT_19s0014g03460.t01	Prh07G24510.0	 8e-139
347-  3:	VIT_19s0014g03480.t01	Prh07G24500.0	  6e-40
347-  4:	VIT_19s0014g03500.t01	Prh07G24490.0	  8e-25
347-  5:	VIT_19s0014g03510.t01	Prh07G24480.0	      0
347-  6:	VIT_19s0014g03520.t01	Prh07G24460.0	  1e-74
347-  7:	VIT_19s0014g03640.t01	Prh07G24410.0	      0
347-  8:	VIT_19s0014g03680.t01	Prh07G24380.0	      0
347-  9:	VIT_19s0014g03700.t01	Prh07G24350.0	      0
347- 10:	VIT_19s0014g03740.t01	Prh07G24260.0	 2e-107
347- 11:	VIT_19s0014g03900.t01	Prh07G24210.0	  7e-50
347- 12:	VIT_19s0014g03930.t01	Prh07G24190.0	      0
347- 13:	VIT_19s0014g03970.t01	Prh07G24160.0	  2e-43
## Alignment 348: score=484.0 e_value=5.4e-23 N=10 VV_19&P. rhoeas_chr7 minus
348-  0:	VIT_19s0014g04960.t01	Prh07G25140.0	      0
348-  1:	VIT_19s0014g04970.t01	Prh07G25130.0	  6e-90
348-  2:	VIT_19s0014g04980.t01	Prh07G25120.0	  1e-76
348-  3:	VIT_19s0014g05000.t01	Prh07G25100.0	      0
348-  4:	VIT_19s0014g05020.t01	Prh07G25070.0	  1e-82
348-  5:	VIT_19s0014g05040.t01	Prh07G24970.0	      0
348-  6:	VIT_19s0014g05050.t01	Prh07G24960.0	  8e-89
348-  7:	VIT_19s0014g05080.t01	Prh07G24930.0	  4e-19
348-  8:	VIT_19s0014g05090.t01	Prh07G24910.0	  3e-50
348-  9:	VIT_19s0014g05100.t01	Prh07G24890.0	 5e-101
## Alignment 349: score=391.0 e_value=3.4e-17 N=8 VV_19&P. rhoeas_chr7 minus
349-  0:	VIT_19s0177g00150.t01	Prh07G24760.0	 2e-115
349-  1:	VIT_19s0177g00170.t01	Prh07G24750.0	      0
349-  2:	VIT_19s0177g00200.t01	Prh07G24740.0	  1e-44
349-  3:	VIT_19s0177g00230.t01	Prh07G24720.0	  6e-26
349-  4:	VIT_19s0177g00240.t01	Prh07G24700.0	  2e-57
349-  5:	VIT_19s0177g00260.t01	Prh07G24690.0	      0
349-  6:	VIT_19s0177g00300.t01	Prh07G24670.0	      0
349-  7:	VIT_19s0177g00310.t01	Prh07G24660.0	      0
## Alignment 350: score=365.0 e_value=9.6e-16 N=8 VV_19&P. rhoeas_chr7 minus
350-  0:	VIT_19s0090g00560.t01	Prh07G25720.0	      0
350-  1:	VIT_19s0090g00580.t01	Prh07G25710.0	  4e-78
350-  2:	VIT_19s0090g00590.t01	Prh07G25680.0	  4e-98
350-  3:	VIT_19s0090g00610.t01	Prh07G25640.0	 9e-130
350-  4:	VIT_19s0090g00830.t01	Prh07G25540.0	      0
350-  5:	VIT_19s0090g00870.t01	Prh07G25530.0	      0
350-  6:	VIT_19s0090g00970.t01	Prh07G25450.0	 7e-163
350-  7:	VIT_19s0090g00990.t01	Prh07G25440.0	  6e-69
## Alignment 351: score=343.0 e_value=1.6e-10 N=7 VV_19&P. rhoeas_chr7 minus
351-  0:	VIT_19s0014g04650.t01	Prh07G24160.0	  4e-59
351-  1:	VIT_19s0014g04670.t01	Prh07G24140.0	 1e-104
351-  2:	VIT_19s0014g04680.t01	Prh07G24130.0	      0
351-  3:	VIT_19s0014g04690.t01	Prh07G24120.0	      0
351-  4:	VIT_19s0014g04740.t01	Prh07G24080.0	      0
351-  5:	VIT_19s0014g04750.t01	Prh07G24060.0	      0
351-  6:	VIT_19s0014g04770.t01	Prh07G24050.0	  2e-45
## Alignment 352: score=427.0 e_value=2.3e-22 N=10 VV_19&P. rhoeas_ups_7 minus
352-  0:	VIT_19s0085g00370.t01	PrhUNG30850.0	      0
352-  1:	VIT_19s0085g00490.t01	PrhUNG30840.0	      0
352-  2:	VIT_19s0085g00500.t01	PrhUNG30700.0	 7e-128
352-  3:	VIT_19s0085g00510.t01	PrhUNG30620.0	      0
352-  4:	VIT_19s0085g00740.t01	PrhUNG30480.0	 1e-123
352-  5:	VIT_19s0085g00840.t01	PrhUNG30430.0	      0
352-  6:	VIT_19s0085g00890.t01	PrhUNG30410.0	  4e-83
352-  7:	VIT_19s0085g00900.t01	PrhUNG30400.0	 1e-146
352-  8:	VIT_19s0085g00990.t01	PrhUNG30330.0	  8e-64
352-  9:	VIT_19s0085g01040.t01	PrhUNG30300.0	 5e-149
## Alignment 353: score=1130.0 e_value=8.5e-70 N=24 VV_2&P. rhoeas_chr3 plus
353-  0:	VIT_02s0025g02270.t01	Prh03G18830.0	      0
353-  1:	VIT_02s0025g02320.t01	Prh03G18870.0	 7e-120
353-  2:	VIT_02s0025g02340.t01	Prh03G18880.0	 2e-137
353-  3:	VIT_02s0025g02360.t01	Prh03G18930.0	      0
353-  4:	VIT_02s0025g02370.t01	Prh03G18940.0	  4e-65
353-  5:	VIT_02s0025g02390.t01	Prh03G18990.0	      0
353-  6:	VIT_02s0025g02400.t01	Prh03G19040.0	      0
353-  7:	VIT_02s0025g02410.t01	Prh03G19060.0	  1e-67
353-  8:	VIT_02s0025g02420.t01	Prh03G19100.0	      0
353-  9:	VIT_02s0025g02500.t01	Prh03G19150.0	      0
353- 10:	VIT_02s0025g02520.t01	Prh03G19190.0	      0
353- 11:	VIT_02s0025g02530.t01	Prh03G19220.0	      0
353- 12:	VIT_02s0025g02550.t01	Prh03G19240.0	 1e-178
353- 13:	VIT_02s0025g02620.t01	Prh03G19330.0	      0
353- 14:	VIT_02s0025g02660.t01	Prh03G19380.0	      0
353- 15:	VIT_02s0025g02740.t01	Prh03G19400.0	      0
353- 16:	VIT_02s0025g02750.t01	Prh03G19410.0	      0
353- 17:	VIT_02s0025g02760.t01	Prh03G19420.0	      0
353- 18:	VIT_02s0025g02790.t01	Prh03G19450.0	      0
353- 19:	VIT_02s0025g02820.t01	Prh03G19470.0	      0
353- 20:	VIT_02s0025g02830.t01	Prh03G19510.0	      0
353- 21:	VIT_02s0025g02890.t01	Prh03G19570.0	 3e-106
353- 22:	VIT_02s0025g02900.t01	Prh03G19580.0	      0
353- 23:	VIT_02s0025g02980.t01	Prh03G19620.0	 4e-127
## Alignment 354: score=733.0 e_value=1.2e-42 N=16 VV_2&P. rhoeas_chr3 plus
354-  0:	VIT_02s0025g00260.t01	Prh03G15390.0	      0
354-  1:	VIT_02s0025g00270.t01	Prh03G15410.0	      0
354-  2:	VIT_02s0025g00350.t01	Prh03G15450.0	  2e-45
354-  3:	VIT_02s0025g00360.t01	Prh03G15460.0	      0
354-  4:	VIT_02s0025g00440.t01	Prh03G15510.0	 9e-129
354-  5:	VIT_02s0025g00470.t01	Prh03G15530.0	 4e-170
354-  6:	VIT_02s0025g00490.t01	Prh03G15540.0	  1e-71
354-  7:	VIT_02s0025g00500.t01	Prh03G15550.0	  1e-64
354-  8:	VIT_02s0025g00510.t01	Prh03G15560.0	      0
354-  9:	VIT_02s0025g00700.t01	Prh03G15660.0	 4e-134
354- 10:	VIT_02s0025g00710.t01	Prh03G15690.0	      0
354- 11:	VIT_02s0025g00720.t01	Prh03G15700.0	 6e-130
354- 12:	VIT_02s0025g00780.t01	Prh03G15710.0	      0
354- 13:	VIT_02s0025g00840.t01	Prh03G15760.0	 4e-167
354- 14:	VIT_02s0025g01040.t01	Prh03G15800.0	      0
354- 15:	VIT_02s0025g01060.t01	Prh03G15830.0	  5e-58
## Alignment 355: score=640.0 e_value=1.8e-37 N=14 VV_2&P. rhoeas_chr3 plus
355-  0:	VIT_02s0025g00910.t01	Prh03G48480.0	      0
355-  1:	VIT_02s0025g01080.t01	Prh03G48630.0	  4e-21
355-  2:	VIT_02s0025g01090.t01	Prh03G48660.0	  3e-27
355-  3:	VIT_02s0025g01100.t01	Prh03G48700.0	 3e-162
355-  4:	VIT_02s0025g01110.t01	Prh03G48730.0	 1e-128
355-  5:	VIT_02s0025g01160.t01	Prh03G48760.0	      0
355-  6:	VIT_02s0025g01180.t01	Prh03G48770.0	      0
355-  7:	VIT_02s0025g01190.t01	Prh03G48930.0	      0
355-  8:	VIT_02s0025g01200.t01	Prh03G48950.0	 7e-163
355-  9:	VIT_02s0025g01220.t01	Prh03G49050.0	 8e-175
355- 10:	VIT_02s0025g01230.t01	Prh03G49070.0	      0
355- 11:	VIT_02s0025g01240.t01	Prh03G49130.0	      0
355- 12:	VIT_02s0025g01270.t01	Prh03G49160.0	  9e-74
355- 13:	VIT_02s0025g01280.t01	Prh03G49170.0	  3e-57
## Alignment 356: score=534.0 e_value=2.7e-26 N=11 VV_2&P. rhoeas_chr3 plus
356-  0:	VIT_02s0012g00910.t01	Prh03G21670.0	      0
356-  1:	VIT_02s0012g00990.t01	Prh03G21750.0	  2e-90
356-  2:	VIT_02s0012g01000.t01	Prh03G21760.0	 3e-168
356-  3:	VIT_02s0012g01020.t01	Prh03G21770.0	      0
356-  4:	VIT_02s0012g01040.t01	Prh03G21780.0	 1e-142
356-  5:	VIT_02s0012g01090.t01	Prh03G21790.0	      0
356-  6:	VIT_02s0012g01100.t01	Prh03G21800.0	      0
356-  7:	VIT_02s0012g01110.t01	Prh03G21820.0	 8e-107
356-  8:	VIT_02s0012g01140.t01	Prh03G21830.0	      0
356-  9:	VIT_02s0012g01160.t01	Prh03G21840.0	      0
356- 10:	VIT_02s0012g01170.t01	Prh03G21850.0	      0
## Alignment 357: score=508.0 e_value=1.2e-26 N=12 VV_2&P. rhoeas_chr3 plus
357-  0:	VIT_02s0033g01210.t01	Prh03G20090.0	      0
357-  1:	VIT_02s0087g00070.t01	Prh03G20340.0	      0
357-  2:	VIT_02s0087g00160.t01	Prh03G20380.0	  4e-39
357-  3:	VIT_02s0087g00340.t01	Prh03G20400.0	      0
357-  4:	VIT_02s0087g00390.t01	Prh03G20440.0	 2e-165
357-  5:	VIT_02s0087g00430.t01	Prh03G20490.0	  3e-27
357-  6:	VIT_02s0087g00460.t01	Prh03G20540.0	      0
357-  7:	VIT_02s0087g00470.t01	Prh03G20560.0	 9e-153
357-  8:	VIT_02s0087g00620.t01	Prh03G20600.0	  8e-12
357-  9:	VIT_02s0087g00630.t01	Prh03G20630.0	      0
357- 10:	VIT_02s0087g00710.t01	Prh03G20660.0	      0
357- 11:	VIT_02s0087g00720.t01	Prh03G20850.0	  4e-58
## Alignment 358: score=498.0 e_value=1.5e-27 N=11 VV_2&P. rhoeas_chr3 plus
358-  0:	VIT_02s0025g01310.t01	Prh03G15800.0	  9e-32
358-  1:	VIT_02s0025g01460.t01	Prh03G16000.0	  3e-23
358-  2:	VIT_02s0025g01590.t01	Prh03G16180.0	 7e-172
358-  3:	VIT_02s0025g01610.t01	Prh03G16210.0	      0
358-  4:	VIT_02s0025g01620.t01	Prh03G16240.0	      0
358-  5:	VIT_02s0025g01630.t01	Prh03G16250.0	  1e-90
358-  6:	VIT_02s0025g01650.t01	Prh03G16270.0	      0
358-  7:	VIT_02s0025g01660.t01	Prh03G16280.0	      0
358-  8:	VIT_02s0025g01670.t01	Prh03G16340.0	 1e-167
358-  9:	VIT_02s0025g01720.t01	Prh03G16390.0	 1e-110
358- 10:	VIT_02s0025g01740.t01	Prh03G16420.0	      0
## Alignment 359: score=433.0 e_value=6.6e-20 N=10 VV_2&P. rhoeas_chr3 plus
359-  0:	VIT_02s0025g02420.t01	Prh03G44430.0	      0
359-  1:	VIT_02s0025g02430.t01	Prh03G44480.0	 5e-149
359-  2:	VIT_02s0025g02440.t01	Prh03G44530.0	      0
359-  3:	VIT_02s0025g02480.t01	Prh03G44600.0	      0
359-  4:	VIT_02s0025g02530.t01	Prh03G44660.0	      0
359-  5:	VIT_02s0025g02590.t01	Prh03G44700.0	  7e-39
359-  6:	VIT_02s0025g02640.t01	Prh03G44810.0	  2e-82
359-  7:	VIT_02s0025g02770.t01	Prh03G44890.0	 2e-175
359-  8:	VIT_02s0025g02820.t01	Prh03G44970.0	 1e-176
359-  9:	VIT_02s0025g02990.t01	Prh03G45030.0	  2e-39
## Alignment 360: score=382.0 e_value=3.8e-13 N=8 VV_2&P. rhoeas_chr3 plus
360-  0:	VIT_02s0025g02060.t01	Prh03G16960.0	  2e-95
360-  1:	VIT_02s0025g02080.t01	Prh03G16990.0	 9e-120
360-  2:	VIT_02s0025g02090.t01	Prh03G17020.0	      0
360-  3:	VIT_02s0025g02140.t01	Prh03G17050.0	      0
360-  4:	VIT_02s0025g02170.t01	Prh03G17090.0	      0
360-  5:	VIT_02s0025g02200.t01	Prh03G17100.0	  1e-06
360-  6:	VIT_02s0025g02240.t01	Prh03G17130.0	      0
360-  7:	VIT_02s0025g02260.t01	Prh03G17160.0	  2e-88
## Alignment 361: score=378.0 e_value=3.6e-16 N=8 VV_2&P. rhoeas_chr3 plus
361-  0:	VIT_02s0025g04640.t01	Prh03G33970.0	      0
361-  1:	VIT_02s0025g04660.t01	Prh03G33990.0	 6e-118
361-  2:	VIT_02s0025g04680.t01	Prh03G34080.0	      0
361-  3:	VIT_02s0025g04690.t01	Prh03G34090.0	 8e-101
361-  4:	VIT_02s0025g04700.t01	Prh03G34100.0	 3e-135
361-  5:	VIT_02s0025g04710.t01	Prh03G34160.0	 1e-165
361-  6:	VIT_02s0025g04720.t01	Prh03G34200.0	      0
361-  7:	VIT_02s0025g04730.t01	Prh03G34260.0	 4e-129
## Alignment 362: score=351.0 e_value=2.5e-17 N=8 VV_2&P. rhoeas_chr3 plus
362-  0:	VIT_02s0025g03620.t01	Prh03G34840.0	 5e-119
362-  1:	VIT_02s0025g03660.t01	Prh03G34910.0	      0
362-  2:	VIT_02s0025g03680.t01	Prh03G34920.0	      0
362-  3:	VIT_02s0025g03760.t01	Prh03G35040.0	      0
362-  4:	VIT_02s0025g03770.t01	Prh03G35070.0	  2e-53
362-  5:	VIT_02s0025g03780.t01	Prh03G35180.0	  4e-43
362-  6:	VIT_02s0025g03790.t01	Prh03G35220.0	      0
362-  7:	VIT_02s0025g03980.t01	Prh03G35310.0	  2e-98
## Alignment 363: score=315.0 e_value=2e-13 N=7 VV_2&P. rhoeas_chr3 plus
363-  0:	VIT_02s0025g03400.t01	Prh03G50720.0	      0
363-  1:	VIT_02s0025g03410.t01	Prh03G50820.0	      0
363-  2:	VIT_02s0025g03420.t01	Prh03G51000.0	  3e-79
363-  3:	VIT_02s0025g03430.t01	Prh03G51020.0	      0
363-  4:	VIT_02s0025g03440.t01	Prh03G51030.0	 4e-156
363-  5:	VIT_02s0025g03450.t01	Prh03G51040.0	      0
363-  6:	VIT_02s0025g03460.t01	Prh03G51130.0	  3e-49
## Alignment 364: score=294.0 e_value=6.7e-10 N=6 VV_2&P. rhoeas_chr3 plus
364-  0:	VIT_02s0234g00070.t01	Prh03G22910.0	  5e-18
364-  1:	VIT_02s0234g00080.t01	Prh03G22930.0	 4e-143
364-  2:	VIT_02s0234g00100.t01	Prh03G22960.0	 2e-125
364-  3:	VIT_02s0234g00110.t01	Prh03G22970.0	  9e-47
364-  4:	VIT_02s0234g00120.t01	Prh03G22980.0	 8e-105
364-  5:	VIT_02s0234g00130.t01	Prh03G23020.0	  5e-30
## Alignment 365: score=286.0 e_value=3.7e-12 N=7 VV_2&P. rhoeas_chr3 plus
365-  0:	VIT_02s0012g02250.t01	Prh03G19640.0	 2e-137
365-  1:	VIT_02s0012g02540.t01	Prh03G19650.0	      0
365-  2:	VIT_02s0012g02570.t01	Prh03G19660.0	      0
365-  3:	VIT_02s0012g02700.t01	Prh03G19700.0	  1e-20
365-  4:	VIT_02s0012g02790.t01	Prh03G19740.0	 2e-113
365-  5:	VIT_02s0109g00080.t01	Prh03G19750.0	      0
365-  6:	VIT_02s0109g00230.t01	Prh03G19780.0	      0
## Alignment 366: score=279.0 e_value=2e-09 N=6 VV_2&P. rhoeas_chr3 plus
366-  0:	VIT_02s0012g00550.t01	Prh03G21870.0	      0
366-  1:	VIT_02s0012g00560.t01	Prh03G21880.0	 6e-137
366-  2:	VIT_02s0012g00570.t01	Prh03G21900.0	  9e-41
366-  3:	VIT_02s0012g00580.t01	Prh03G21970.0	      0
366-  4:	VIT_02s0012g00620.t01	Prh03G22040.0	      0
366-  5:	VIT_02s0012g00710.t01	Prh03G22080.0	 1e-121
## Alignment 367: score=273.0 e_value=2.3e-09 N=6 VV_2&P. rhoeas_chr3 plus
367-  0:	VIT_02s0025g00690.t01	Prh03G55730.0	      0
367-  1:	VIT_02s0025g00710.t01	Prh03G55860.0	      0
367-  2:	VIT_02s0025g00830.t01	Prh03G55880.0	      0
367-  3:	VIT_02s0025g00840.t01	Prh03G55890.0	 4e-155
367-  4:	VIT_02s0025g00850.t01	Prh03G55920.0	  5e-68
367-  5:	VIT_02s0025g00880.t01	Prh03G55930.0	      0
## Alignment 368: score=783.0 e_value=1.2e-47 N=17 VV_2&P. rhoeas_chr3 minus
368-  0:	VIT_02s0236g00040.t01	Prh03G22460.0	 4e-178
368-  1:	VIT_02s0012g00020.t01	Prh03G22410.0	      0
368-  2:	VIT_02s0012g00030.t01	Prh03G22400.0	 1e-128
368-  3:	VIT_02s0012g00080.t01	Prh03G22390.0	 2e-159
368-  4:	VIT_02s0012g00090.t01	Prh03G22380.0	      0
368-  5:	VIT_02s0012g00100.t01	Prh03G22370.0	  6e-59
368-  6:	VIT_02s0012g00140.t01	Prh03G22320.0	 3e-128
368-  7:	VIT_02s0012g00170.t01	Prh03G22290.0	      0
368-  8:	VIT_02s0012g00190.t01	Prh03G22280.0	      0
368-  9:	VIT_02s0012g00280.t01	Prh03G22270.0	  2e-48
368- 10:	VIT_02s0012g00290.t01	Prh03G22260.0	 6e-107
368- 11:	VIT_02s0012g00300.t01	Prh03G22250.0	  5e-94
368- 12:	VIT_02s0012g00310.t01	Prh03G22240.0	      0
368- 13:	VIT_02s0012g00460.t01	Prh03G22170.0	      0
368- 14:	VIT_02s0012g00480.t01	Prh03G22130.0	      0
368- 15:	VIT_02s0012g00740.t01	Prh03G21950.0	      0
368- 16:	VIT_02s0012g00750.t01	Prh03G21940.0	 1e-110
## Alignment 369: score=713.0 e_value=2.6e-42 N=16 VV_2&P. rhoeas_chr3 minus
369-  0:	VIT_02s0025g01370.t01	Prh03G47150.0	  6e-82
369-  1:	VIT_02s0025g01380.t01	Prh03G47110.0	      0
369-  2:	VIT_02s0025g01390.t01	Prh03G47070.0	 6e-109
369-  3:	VIT_02s0025g01400.t01	Prh03G47050.0	      0
369-  4:	VIT_02s0025g01420.t01	Prh03G46990.0	  5e-98
369-  5:	VIT_02s0025g01430.t01	Prh03G46780.0	  4e-53
369-  6:	VIT_02s0025g01480.t01	Prh03G46650.0	  7e-99
369-  7:	VIT_02s0025g01510.t01	Prh03G46590.0	  5e-45
369-  8:	VIT_02s0025g01530.t01	Prh03G46440.0	  2e-38
369-  9:	VIT_02s0025g01560.t01	Prh03G46400.0	      0
369- 10:	VIT_02s0025g01570.t01	Prh03G46390.0	      0
369- 11:	VIT_02s0025g01590.t01	Prh03G46260.0	 2e-143
369- 12:	VIT_02s0025g01600.t01	Prh03G46240.0	  3e-66
369- 13:	VIT_02s0025g01610.t01	Prh03G46230.0	      0
369- 14:	VIT_02s0025g01680.t01	Prh03G46150.0	  3e-30
369- 15:	VIT_02s0025g01700.t01	Prh03G46140.0	  2e-55
## Alignment 370: score=712.0 e_value=1.4e-45 N=16 VV_2&P. rhoeas_chr3 minus
370-  0:	VIT_02s0012g01220.t01	Prh03G21690.0	      0
370-  1:	VIT_02s0012g01250.t01	Prh03G21650.0	 8e-166
370-  2:	VIT_02s0012g01300.t01	Prh03G21640.0	  4e-09
370-  3:	VIT_02s0012g01320.t01	Prh03G21630.0	      0
370-  4:	VIT_02s0012g01330.t01	Prh03G21610.0	 1e-176
370-  5:	VIT_02s0012g01340.t01	Prh03G21600.0	 9e-119
370-  6:	VIT_02s0012g01410.t01	Prh03G21550.0	 1e-158
370-  7:	VIT_02s0012g01420.t01	Prh03G21540.0	  6e-86
370-  8:	VIT_02s0012g01550.t01	Prh03G21530.0	 2e-176
370-  9:	VIT_02s0012g01620.t01	Prh03G21400.0	 2e-101
370- 10:	VIT_02s0012g01750.t01	Prh03G21340.0	      0
370- 11:	VIT_02s0012g01810.t01	Prh03G21320.0	 2e-151
370- 12:	VIT_02s0012g01850.t01	Prh03G21280.0	 1e-154
370- 13:	VIT_02s0012g01860.t01	Prh03G21260.0	 3e-145
370- 14:	VIT_02s0012g02030.t01	Prh03G21240.0	      0
370- 15:	VIT_02s0012g02050.t01	Prh03G21000.0	  1e-07
## Alignment 371: score=616.0 e_value=1.7e-37 N=14 VV_2&P. rhoeas_chr3 minus
371-  0:	VIT_02s0025g05010.t01	Prh03G24090.0	  3e-64
371-  1:	VIT_02s0241g00070.t01	Prh03G24040.0	  1e-13
371-  2:	VIT_02s0154g00020.t01	Prh03G23970.0	 6e-109
371-  3:	VIT_02s0154g00040.t01	Prh03G23960.0	 2e-128
371-  4:	VIT_02s0154g00070.t01	Prh03G23950.0	 7e-103
371-  5:	VIT_02s0154g00090.t01	Prh03G23940.0	      0
371-  6:	VIT_02s0154g00110.t01	Prh03G23920.0	      0
371-  7:	VIT_02s0154g00140.t01	Prh03G23910.0	      0
371-  8:	VIT_02s0154g00350.t01	Prh03G23870.0	      0
371-  9:	VIT_02s0154g00390.t01	Prh03G23850.0	  3e-77
371- 10:	VIT_02s0154g00480.t01	Prh03G23800.0	  2e-60
371- 11:	VIT_02s0154g00500.t01	Prh03G23790.0	 5e-110
371- 12:	VIT_02s0154g00510.t01	Prh03G23760.0	 1e-114
371- 13:	VIT_02s0154g00610.t01	Prh03G23720.0	  5e-99
## Alignment 372: score=533.0 e_value=8.3e-28 N=12 VV_2&P. rhoeas_chr3 minus
372-  0:	VIT_02s0025g04930.t01	Prh03G33060.0	      0
372-  1:	VIT_02s0025g04960.t01	Prh03G33050.0	 3e-147
372-  2:	VIT_02s0025g04990.t01	Prh03G33020.0	 3e-114
372-  3:	VIT_02s0025g05030.t01	Prh03G32940.0	  6e-14
372-  4:	VIT_02s0025g05080.t01	Prh03G32730.0	  9e-28
372-  5:	VIT_02s0025g05100.t01	Prh03G32690.0	 6e-114
372-  6:	VIT_02s0025g05110.t01	Prh03G32670.0	      0
372-  7:	VIT_02s0025g05120.t01	Prh03G32480.0	      0
372-  8:	VIT_02s0025g05130.t01	Prh03G32410.0	 5e-114
372-  9:	VIT_02s0025g05150.t01	Prh03G32370.0	  1e-37
372- 10:	VIT_02s0025g05160.t01	Prh03G32310.0	  2e-48
372- 11:	VIT_02s0025g05170.t01	Prh03G32300.0	  2e-38
## Alignment 373: score=530.0 e_value=2.6e-29 N=12 VV_2&P. rhoeas_chr3 minus
373-  0:	VIT_02s0025g05170.t01	Prh03G31960.0	  4e-11
373-  1:	VIT_02s0241g00040.t01	Prh03G31790.0	      0
373-  2:	VIT_02s0241g00060.t01	Prh03G31730.0	 3e-119
373-  3:	VIT_02s0241g00070.t01	Prh03G31720.0	  2e-14
373-  4:	VIT_02s0241g00080.t01	Prh03G31700.0	 5e-103
373-  5:	VIT_02s0241g00090.t01	Prh03G31610.0	 5e-106
373-  6:	VIT_02s0241g00100.t01	Prh03G31570.0	  2e-94
373-  7:	VIT_02s0241g00110.t01	Prh03G31500.0	      0
373-  8:	VIT_02s0241g00120.t01	Prh03G31490.0	      0
373-  9:	VIT_02s0241g00140.t01	Prh03G31360.0	  3e-94
373- 10:	VIT_02s0241g00160.t01	Prh03G31310.0	      0
373- 11:	VIT_02s0241g00180.t01	Prh03G31150.0	 2e-134
## Alignment 374: score=448.0 e_value=7.1e-22 N=10 VV_2&P. rhoeas_chr3 minus
374-  0:	VIT_02s0025g00960.t01	Prh03G48230.0	  3e-24
374-  1:	VIT_02s0025g01010.t01	Prh03G48220.0	      0
374-  2:	VIT_02s0025g01020.t01	Prh03G48210.0	  1e-80
374-  3:	VIT_02s0025g01040.t01	Prh03G48080.0	      0
374-  4:	VIT_02s0025g01050.t01	Prh03G47910.0	 4e-108
374-  5:	VIT_02s0025g01070.t01	Prh03G47840.0	  1e-19
374-  6:	VIT_02s0025g01090.t01	Prh03G47780.0	  1e-26
374-  7:	VIT_02s0025g01100.t01	Prh03G47740.0	  6e-27
374-  8:	VIT_02s0025g01110.t01	Prh03G47720.0	 5e-128
374-  9:	VIT_02s0025g01160.t01	Prh03G47660.0	  6e-87
## Alignment 375: score=410.0 e_value=1e-18 N=9 VV_2&P. rhoeas_chr3 minus
375-  0:	VIT_02s0025g02160.t01	Prh03G44110.0	      0
375-  1:	VIT_02s0025g02190.t01	Prh03G44040.0	      0
375-  2:	VIT_02s0025g02240.t01	Prh03G43990.0	      0
375-  3:	VIT_02s0025g02250.t01	Prh03G43970.0	 1e-105
375-  4:	VIT_02s0025g02260.t01	Prh03G43960.0	  3e-94
375-  5:	VIT_02s0025g02270.t01	Prh03G43810.0	 4e-122
375-  6:	VIT_02s0025g02310.t01	Prh03G43790.0	      0
375-  7:	VIT_02s0025g02320.t01	Prh03G43770.0	  2e-91
375-  8:	VIT_02s0025g02370.t01	Prh03G43650.0	  1e-39
## Alignment 376: score=338.0 e_value=1.5e-10 N=7 VV_2&P. rhoeas_chr3 minus
376-  0:	VIT_02s0025g01410.t01	Prh03G16050.0	      0
376-  1:	VIT_02s0025g01420.t01	Prh03G16040.0	 6e-137
376-  2:	VIT_02s0025g01440.t01	Prh03G16010.0	      0
376-  3:	VIT_02s0025g01480.t01	Prh03G15940.0	  2e-91
376-  4:	VIT_02s0025g01500.t01	Prh03G15920.0	 1e-127
376-  5:	VIT_02s0025g01520.t01	Prh03G15890.0	  2e-49
376-  6:	VIT_02s0025g01530.t01	Prh03G15870.0	  3e-43
## Alignment 377: score=327.0 e_value=2.1e-14 N=7 VV_2&P. rhoeas_chr3 minus
377-  0:	VIT_02s0033g01110.t01	Prh03G20160.0	      0
377-  1:	VIT_02s0033g01120.t01	Prh03G20130.0	      0
377-  2:	VIT_02s0033g01160.t01	Prh03G20120.0	 7e-132
377-  3:	VIT_02s0033g01170.t01	Prh03G20110.0	      0
377-  4:	VIT_02s0033g01330.t01	Prh03G20060.0	  1e-44
377-  5:	VIT_02s0033g01340.t01	Prh03G20050.0	  5e-92
377-  6:	VIT_02s0033g01410.t01	Prh03G20040.0	      0
## Alignment 378: score=316.0 e_value=6.4e-12 N=7 VV_2&P. rhoeas_chr3 minus
378-  0:	VIT_02s0025g03020.t01	Prh03G21200.0	 3e-115
378-  1:	VIT_02s0025g03030.t01	Prh03G21190.0	  1e-80
378-  2:	VIT_02s0025g03090.t01	Prh03G21070.0	  1e-49
378-  3:	VIT_02s0025g03210.t01	Prh03G20950.0	      0
378-  4:	VIT_02s0025g03220.t01	Prh03G20920.0	  1e-62
378-  5:	VIT_02s0025g03240.t01	Prh03G20850.0	 4e-108
378-  6:	VIT_02s0025g03260.t01	Prh03G20800.0	 3e-139
## Alignment 379: score=279.0 e_value=1.1e-10 N=6 VV_2&P. rhoeas_chr3 minus
379-  0:	VIT_02s0025g00030.t01	Prh03G37570.0	  1e-66
379-  1:	VIT_02s0025g00040.t01	Prh03G37500.0	  2e-29
379-  2:	VIT_02s0025g00070.t01	Prh03G37490.0	 4e-119
379-  3:	VIT_02s0025g00140.t01	Prh03G37360.0	  8e-61
379-  4:	VIT_02s0025g00150.t01	Prh03G37340.0	      0
379-  5:	VIT_02s0025g00160.t01	Prh03G37330.0	  6e-33
## Alignment 380: score=266.0 e_value=1.1e-11 N=6 VV_2&P. rhoeas_chr3 minus
380-  0:	VIT_02s0025g04150.t01	Prh03G36060.0	 3e-173
380-  1:	VIT_02s0025g04180.t01	Prh03G35940.0	  4e-28
380-  2:	VIT_02s0025g04200.t01	Prh03G35820.0	  3e-51
380-  3:	VIT_02s0025g04210.t01	Prh03G35810.0	      0
380-  4:	VIT_02s0025g04220.t01	Prh03G35800.0	  1e-56
380-  5:	VIT_02s0025g04350.t01	Prh03G35750.0	  4e-66
## Alignment 381: score=277.0 e_value=6.2e-13 N=7 VV_2&P. rhoeas_chr6 plus
381-  0:	VIT_02s0154g00070.t01	Prh06G27880.0	 2e-110
381-  1:	VIT_02s0154g00080.t01	Prh06G27990.0	      0
381-  2:	VIT_02s0154g00100.t01	Prh06G28000.0	      0
381-  3:	VIT_02s0154g00260.t01	Prh06G28060.0	      0
381-  4:	VIT_02s0154g00500.t01	Prh06G28090.0	  3e-97
381-  5:	VIT_02s0154g00540.t01	Prh06G28280.0	 5e-146
381-  6:	VIT_02s0154g00620.t01	Prh06G28310.0	  1e-43
## Alignment 382: score=274.0 e_value=6.7e-11 N=6 VV_2&P. rhoeas_chr6 minus
382-  0:	VIT_02s0154g00130.t01	Prh06G28200.0	      0
382-  1:	VIT_02s0154g00140.t01	Prh06G28190.0	      0
382-  2:	VIT_02s0154g00150.t01	Prh06G28140.0	  6e-71
382-  3:	VIT_02s0154g00220.t01	Prh06G28120.0	 1e-112
382-  4:	VIT_02s0154g00230.t01	Prh06G28110.0	  8e-65
382-  5:	VIT_02s0154g00400.t01	Prh06G28040.0	 8e-175
## Alignment 383: score=593.0 e_value=7.6e-35 N=13 VV_2&P. rhoeas_ups_3 plus
383-  0:	VIT_02s0025g04000.t01	PrhUNG16380.0	      0
383-  1:	VIT_02s0025g04050.t01	PrhUNG16410.0	      0
383-  2:	VIT_02s0025g04070.t01	PrhUNG16500.0	      0
383-  3:	VIT_02s0025g04080.t01	PrhUNG16510.0	      0
383-  4:	VIT_02s0025g04090.t01	PrhUNG16520.0	 9e-163
383-  5:	VIT_02s0025g04110.t01	PrhUNG16570.0	 4e-102
383-  6:	VIT_02s0025g04120.t01	PrhUNG16580.0	 4e-141
383-  7:	VIT_02s0025g04130.t01	PrhUNG16590.0	 8e-159
383-  8:	VIT_02s0025g04140.t01	PrhUNG16770.0	      0
383-  9:	VIT_02s0025g04150.t01	PrhUNG16780.0	 7e-173
383- 10:	VIT_02s0025g04170.t01	PrhUNG16820.0	  7e-87
383- 11:	VIT_02s0025g04220.t01	PrhUNG16920.0	  2e-43
383- 12:	VIT_02s0025g04350.t01	PrhUNG16950.0	  6e-60
## Alignment 384: score=258.0 e_value=8.3e-12 N=6 VV_2&P. rhoeas_ups_3 plus
384-  0:	VIT_02s0025g04690.t01	PrhUNG17890.0	 3e-103
384-  1:	VIT_02s0025g04910.t01	PrhUNG18120.0	  3e-61
384-  2:	VIT_02s0025g04920.t01	PrhUNG18150.0	  1e-52
384-  3:	VIT_02s0025g04930.t01	PrhUNG18260.0	      0
384-  4:	VIT_02s0025g04960.t01	PrhUNG18270.0	 3e-143
384-  5:	VIT_02s0025g05030.t01	PrhUNG18340.0	  3e-14
## Alignment 385: score=297.0 e_value=6.2e-11 N=7 VV_2&P. rhoeas_ups_3 minus
385-  0:	VIT_02s0025g04440.t01	PrhUNG14790.0	  6e-40
385-  1:	VIT_02s0025g04480.t01	PrhUNG14740.0	  4e-21
385-  2:	VIT_02s0025g04490.t01	PrhUNG14670.0	      0
385-  3:	VIT_02s0025g04500.t01	PrhUNG14510.0	  1e-78
385-  4:	VIT_02s0025g04520.t01	PrhUNG14370.0	      0
385-  5:	VIT_02s0025g04540.t01	PrhUNG14270.0	      0
385-  6:	VIT_02s0025g04550.t01	PrhUNG14200.0	      0
## Alignment 386: score=275.0 e_value=2e-14 N=7 VV_2&P. rhoeas_ups_3 minus
386-  0:	VIT_02s0025g04680.t01	PrhUNG18130.0	 4e-114
386-  1:	VIT_02s0025g04690.t01	PrhUNG17890.0	 3e-103
386-  2:	VIT_02s0025g04700.t01	PrhUNG17880.0	 7e-144
386-  3:	VIT_02s0025g04830.t01	PrhUNG17680.0	  5e-11
386-  4:	VIT_02s0025g04840.t01	PrhUNG17440.0	 3e-131
386-  5:	VIT_02s0025g04880.t01	PrhUNG17390.0	 1e-162
386-  6:	VIT_02s0025g04890.t01	PrhUNG17320.0	  5e-74
## Alignment 387: score=1254.0 e_value=4.1e-81 N=27 VV_3&P. rhoeas_chr4 plus
387-  0:	VIT_03s0063g00010.t01	Prh04G21010.0	 3e-127
387-  1:	VIT_03s0063g00060.t01	Prh04G21080.0	  2e-84
387-  2:	VIT_03s0063g00070.t01	Prh04G21090.0	      0
387-  3:	VIT_03s0063g00080.t01	Prh04G21120.0	      0
387-  4:	VIT_03s0063g00130.t01	Prh04G21160.0	  2e-92
387-  5:	VIT_03s0063g00170.t01	Prh04G21190.0	  6e-86
387-  6:	VIT_03s0063g00180.t01	Prh04G21200.0	      0
387-  7:	VIT_03s0063g00210.t01	Prh04G21220.0	      0
387-  8:	VIT_03s0063g00220.t01	Prh04G21230.0	      0
387-  9:	VIT_03s0063g00310.t01	Prh04G21420.0	 4e-136
387- 10:	VIT_03s0063g00350.t01	Prh04G21480.0	  6e-25
387- 11:	VIT_03s0063g00370.t01	Prh04G21500.0	      0
387- 12:	VIT_03s0063g00380.t01	Prh04G21510.0	      0
387- 13:	VIT_03s0063g00480.t01	Prh04G21530.0	      0
387- 14:	VIT_03s0063g00530.t01	Prh04G21540.0	  3e-74
387- 15:	VIT_03s0063g00580.t01	Prh04G21580.0	      0
387- 16:	VIT_03s0063g00600.t01	Prh04G21620.0	      0
387- 17:	VIT_03s0063g00620.t01	Prh04G21660.0	  8e-64
387- 18:	VIT_03s0063g00650.t01	Prh04G21680.0	 6e-176
387- 19:	VIT_03s0063g00670.t01	Prh04G21690.0	  2e-18
387- 20:	VIT_03s0063g00700.t01	Prh04G21740.0	 8e-104
387- 21:	VIT_03s0063g00840.t01	Prh04G21750.0	 2e-171
387- 22:	VIT_03s0063g00850.t01	Prh04G21770.0	      0
387- 23:	VIT_03s0063g00880.t01	Prh04G21800.0	  4e-81
387- 24:	VIT_03s0063g00940.t01	Prh04G21820.0	      0
387- 25:	VIT_03s0063g00960.t01	Prh04G21840.0	  1e-75
387- 26:	VIT_03s0063g01030.t01	Prh04G21850.0	      0
## Alignment 388: score=608.0 e_value=1.6e-33 N=14 VV_3&P. rhoeas_chr4 plus
388-  0:	VIT_03s0038g01320.t01	Prh04G10440.0	      0
388-  1:	VIT_03s0038g01370.t01	Prh04G10510.0	  3e-67
388-  2:	VIT_03s0038g01380.t01	Prh04G10520.0	 7e-178
388-  3:	VIT_03s0038g01470.t01	Prh04G10580.0	 3e-179
388-  4:	VIT_03s0038g01810.t01	Prh04G10650.0	      0
388-  5:	VIT_03s0038g01830.t01	Prh04G10670.0	  2e-48
388-  6:	VIT_03s0038g01930.t01	Prh04G10700.0	  1e-96
388-  7:	VIT_03s0038g01960.t01	Prh04G10720.0	  1e-54
388-  8:	VIT_03s0038g02080.t01	Prh04G10760.0	      0
388-  9:	VIT_03s0038g02160.t01	Prh04G10790.0	  8e-97
388- 10:	VIT_03s0038g02240.t01	Prh04G10870.0	  2e-21
388- 11:	VIT_03s0038g02390.t01	Prh04G10920.0	 4e-103
388- 12:	VIT_03s0038g02430.t01	Prh04G10950.0	 4e-156
388- 13:	VIT_03s0038g02550.t01	Prh04G11000.0	  2e-21
## Alignment 389: score=456.0 e_value=7.9e-24 N=10 VV_3&P. rhoeas_chr4 plus
389-  0:	VIT_03s0038g03110.t01	Prh04G20070.0	      0
389-  1:	VIT_03s0038g03120.t01	Prh04G20080.0	      0
389-  2:	VIT_03s0038g03240.t01	Prh04G20130.0	      0
389-  3:	VIT_03s0038g03270.t01	Prh04G20180.0	      0
389-  4:	VIT_03s0038g03360.t01	Prh04G20210.0	  3e-56
389-  5:	VIT_03s0038g03420.t01	Prh04G20230.0	 3e-128
389-  6:	VIT_03s0038g03430.t01	Prh04G20240.0	 6e-126
389-  7:	VIT_03s0038g03440.t01	Prh04G20250.0	      0
389-  8:	VIT_03s0038g03570.t01	Prh04G20290.0	      0
389-  9:	VIT_03s0038g03620.t01	Prh04G20300.0	      0
## Alignment 390: score=337.0 e_value=3.9e-12 N=7 VV_3&P. rhoeas_chr4 plus
390-  0:	VIT_03s0038g02650.t01	Prh04G28540.0	      0
390-  1:	VIT_03s0038g02660.t01	Prh04G28550.0	      0
390-  2:	VIT_03s0038g02670.t01	Prh04G28560.0	 4e-117
390-  3:	VIT_03s0038g02760.t01	Prh04G28580.0	      0
390-  4:	VIT_03s0038g02810.t01	Prh04G28620.0	  1e-63
390-  5:	VIT_03s0038g02830.t01	Prh04G28630.0	      0
390-  6:	VIT_03s0038g02850.t01	Prh04G28640.0	      0
## Alignment 391: score=1245.0 e_value=5.2e-87 N=27 VV_3&P. rhoeas_chr4 minus
391-  0:	VIT_03s0063g01780.t01	Prh04G10400.0	      0
391-  1:	VIT_03s0063g01800.t01	Prh04G10380.0	 2e-116
391-  2:	VIT_03s0063g01820.t01	Prh04G10370.0	      0
391-  3:	VIT_03s0063g01870.t01	Prh04G10330.0	 8e-105
391-  4:	VIT_03s0063g01890.t01	Prh04G10270.0	  2e-94
391-  5:	VIT_03s0063g01910.t01	Prh04G10250.0	  5e-74
391-  6:	VIT_03s0063g01980.t01	Prh04G10240.0	  2e-44
391-  7:	VIT_03s0063g01990.t01	Prh04G10230.0	      0
391-  8:	VIT_03s0063g02000.t01	Prh04G10210.0	      0
391-  9:	VIT_03s0063g02010.t01	Prh04G10200.0	 1e-135
391- 10:	VIT_03s0063g02030.t01	Prh04G10140.0	      0
391- 11:	VIT_03s0063g02040.t01	Prh04G10100.0	 4e-163
391- 12:	VIT_03s0063g02050.t01	Prh04G10080.0	 4e-112
391- 13:	VIT_03s0063g02060.t01	Prh04G10050.0	      0
391- 14:	VIT_03s0063g02080.t01	Prh04G10040.0	      0
391- 15:	VIT_03s0063g02090.t01	Prh04G10000.0	  2e-58
391- 16:	VIT_03s0063g02110.t01	Prh04G09960.0	 2e-118
391- 17:	VIT_03s0063g02120.t01	Prh04G09870.0	 5e-124
391- 18:	VIT_03s0063g02130.t01	Prh04G09840.0	 2e-126
391- 19:	VIT_03s0063g02170.t01	Prh04G09750.0	  2e-06
391- 20:	VIT_03s0063g02310.t01	Prh04G09600.0	  2e-75
391- 21:	VIT_03s0063g02420.t01	Prh04G09570.0	 2e-144
391- 22:	VIT_03s0063g02500.t01	Prh04G09490.0	      0
391- 23:	VIT_03s0063g02520.t01	Prh04G09380.0	      0
391- 24:	VIT_03s0063g02600.t01	Prh04G09300.0	      0
391- 25:	VIT_03s0063g02620.t01	Prh04G09280.0	  6e-40
391- 26:	VIT_03s0063g02640.t01	Prh04G09270.0	      0
## Alignment 392: score=964.0 e_value=6.3e-66 N=21 VV_3&P. rhoeas_chr4 minus
392-  0:	VIT_03s0038g00030.t01	Prh04G09180.0	      0
392-  1:	VIT_03s0038g00280.t01	Prh04G08940.0	      0
392-  2:	VIT_03s0038g00310.t01	Prh04G08790.0	  2e-50
392-  3:	VIT_03s0038g00320.t01	Prh04G08730.0	 1e-121
392-  4:	VIT_03s0038g00350.t01	Prh04G08680.0	      0
392-  5:	VIT_03s0038g00380.t01	Prh04G08670.0	      0
392-  6:	VIT_03s0038g00410.t01	Prh04G08660.0	      0
392-  7:	VIT_03s0038g00460.t01	Prh04G08650.0	      0
392-  8:	VIT_03s0038g00490.t01	Prh04G08640.0	  4e-47
392-  9:	VIT_03s0038g00590.t01	Prh04G08620.0	  8e-44
392- 10:	VIT_03s0038g00610.t01	Prh04G08610.0	      0
392- 11:	VIT_03s0038g00640.t01	Prh04G08570.0	  1e-24
392- 12:	VIT_03s0038g00670.t01	Prh04G08550.0	      0
392- 13:	VIT_03s0038g00740.t01	Prh04G08520.0	 4e-180
392- 14:	VIT_03s0038g00790.t01	Prh04G08490.0	 4e-109
392- 15:	VIT_03s0038g00860.t01	Prh04G08450.0	      0
392- 16:	VIT_03s0038g00890.t01	Prh04G08400.0	  2e-12
392- 17:	VIT_03s0038g00910.t01	Prh04G08370.0	  6e-77
392- 18:	VIT_03s0038g00930.t01	Prh04G08350.0	  4e-45
392- 19:	VIT_03s0038g00960.t01	Prh04G08320.0	 2e-138
392- 20:	VIT_03s0038g01070.t01	Prh04G08310.0	 4e-172
## Alignment 393: score=953.0 e_value=2.5e-63 N=20 VV_3&P. rhoeas_chr4 minus
393-  0:	VIT_03s0180g00010.t01	Prh04G20970.0	      0
393-  1:	VIT_03s0180g00020.t01	Prh04G20940.0	      0
393-  2:	VIT_03s0180g00030.t01	Prh04G20930.0	  6e-82
393-  3:	VIT_03s0180g00040.t01	Prh04G20880.0	 4e-139
393-  4:	VIT_03s0180g00070.t01	Prh04G20870.0	 9e-107
393-  5:	VIT_03s0180g00090.t01	Prh04G20840.0	 1e-134
393-  6:	VIT_03s0180g00100.t01	Prh04G20830.0	  7e-41
393-  7:	VIT_03s0180g00110.t01	Prh04G20810.0	  3e-35
393-  8:	VIT_03s0180g00130.t01	Prh04G20800.0	      0
393-  9:	VIT_03s0180g00140.t01	Prh04G20790.0	 2e-120
393- 10:	VIT_03s0180g00150.t01	Prh04G20770.0	      0
393- 11:	VIT_03s0180g00160.t01	Prh04G20760.0	 3e-129
393- 12:	VIT_03s0180g00170.t01	Prh04G20750.0	  1e-59
393- 13:	VIT_03s0180g00210.t01	Prh04G20740.0	  2e-83
393- 14:	VIT_03s0180g00280.t01	Prh04G20710.0	 4e-146
393- 15:	VIT_03s0091g00230.t01	Prh04G20670.0	      0
393- 16:	VIT_03s0091g00250.t01	Prh04G20650.0	  1e-28
393- 17:	VIT_03s0091g00260.t01	Prh04G20640.0	  5e-79
393- 18:	VIT_03s0091g00270.t01	Prh04G20630.0	 3e-158
393- 19:	VIT_03s0091g00280.t01	Prh04G20620.0	 3e-113
## Alignment 394: score=951.0 e_value=5.9e-67 N=21 VV_3&P. rhoeas_chr4 minus
394-  0:	VIT_03s0091g00580.t01	Prh04G23840.0	  1e-94
394-  1:	VIT_03s0091g00590.t01	Prh04G23760.0	 7e-139
394-  2:	VIT_03s0091g00650.t01	Prh04G23720.0	  8e-15
394-  3:	VIT_03s0091g00660.t01	Prh04G23710.0	      0
394-  4:	VIT_03s0091g00670.t01	Prh04G23700.0	  4e-64
394-  5:	VIT_03s0091g00680.t01	Prh04G23660.0	      0
394-  6:	VIT_03s0091g00690.t01	Prh04G23650.0	  7e-69
394-  7:	VIT_03s0091g00700.t01	Prh04G23620.0	      0
394-  8:	VIT_03s0091g00710.t01	Prh04G23610.0	      0
394-  9:	VIT_03s0091g00730.t01	Prh04G23600.0	  1e-64
394- 10:	VIT_03s0091g00740.t01	Prh04G23590.0	      0
394- 11:	VIT_03s0091g00760.t01	Prh04G23490.0	  1e-87
394- 12:	VIT_03s0091g00810.t01	Prh04G23460.0	  8e-13
394- 13:	VIT_03s0091g00820.t01	Prh04G23440.0	      0
394- 14:	VIT_03s0091g00870.t01	Prh04G23380.0	 1e-106
394- 15:	VIT_03s0091g00970.t01	Prh04G23370.0	 3e-123
394- 16:	VIT_03s0091g01090.t01	Prh04G23180.0	  5e-39
394- 17:	VIT_03s0088g00030.t01	Prh04G23160.0	  5e-19
394- 18:	VIT_03s0088g00270.t01	Prh04G23090.0	  5e-20
394- 19:	VIT_03s0088g00280.t01	Prh04G23080.0	 2e-145
394- 20:	VIT_03s0088g00290.t01	Prh04G23070.0	  7e-25
## Alignment 395: score=559.0 e_value=1.3e-34 N=13 VV_3&P. rhoeas_chr4 minus
395-  0:	VIT_03s0038g03240.t01	Prh04G20450.0	      0
395-  1:	VIT_03s0038g03440.t01	Prh04G20250.0	      0
395-  2:	VIT_03s0038g03680.t01	Prh04G20000.0	      0
395-  3:	VIT_03s0038g03810.t01	Prh04G19950.0	      0
395-  4:	VIT_03s0038g03820.t01	Prh04G19930.0	 2e-118
395-  5:	VIT_03s0038g03840.t01	Prh04G19920.0	 1e-133
395-  6:	VIT_03s0038g03860.t01	Prh04G19840.0	  2e-93
395-  7:	VIT_03s0038g03930.t01	Prh04G19650.0	  5e-27
395-  8:	VIT_03s0038g03940.t01	Prh04G19610.0	      0
395-  9:	VIT_03s0038g03960.t01	Prh04G19580.0	      0
395- 10:	VIT_03s0038g03980.t01	Prh04G19540.0	  4e-42
395- 11:	VIT_03s0038g04000.t01	Prh04G19520.0	      0
395- 12:	VIT_03s0038g04010.t01	Prh04G19510.0	      0
## Alignment 396: score=407.0 e_value=1.5e-24 N=9 VV_3&P. rhoeas_chr4 minus
396-  0:	VIT_03s0038g02870.t01	Prh04G20560.0	      0
396-  1:	VIT_03s0038g02880.t01	Prh04G20530.0	  5e-23
396-  2:	VIT_03s0038g02890.t01	Prh04G20520.0	  5e-15
396-  3:	VIT_03s0038g02920.t01	Prh04G20510.0	      0
396-  4:	VIT_03s0038g02970.t01	Prh04G20390.0	      0
396-  5:	VIT_03s0038g03000.t01	Prh04G20370.0	  2e-17
396-  6:	VIT_03s0038g03050.t01	Prh04G20340.0	 2e-132
396-  7:	VIT_03s0038g03280.t01	Prh04G20220.0	  9e-69
396-  8:	VIT_03s0038g03290.t01	Prh04G20210.0	  4e-19
## Alignment 397: score=287.0 e_value=4.8e-10 N=6 VV_3&P. rhoeas_chr4 minus
397-  0:	VIT_03s0088g01180.t01	Prh04G14010.0	      0
397-  1:	VIT_03s0088g01190.t01	Prh04G13980.0	      0
397-  2:	VIT_03s0088g01240.t01	Prh04G13950.0	  1e-70
397-  3:	VIT_03s0088g01250.t01	Prh04G13870.0	 8e-160
397-  4:	VIT_03s0088g01260.t01	Prh04G13860.0	      0
397-  5:	VIT_03s0088g01290.t01	Prh04G13850.0	  2e-35
## Alignment 398: score=269.0 e_value=3.5e-10 N=6 VV_3&P. rhoeas_chr4 minus
398-  0:	VIT_03s0063g01110.t01	Prh04G08260.0	      0
398-  1:	VIT_03s0063g01120.t01	Prh04G08250.0	      0
398-  2:	VIT_03s0063g01390.t01	Prh04G08150.0	      0
398-  3:	VIT_03s0063g01460.t01	Prh04G08130.0	  8e-42
398-  4:	VIT_03s0063g01470.t01	Prh04G08100.0	      0
398-  5:	VIT_03s0063g01480.t01	Prh04G08080.0	      0
## Alignment 399: score=2143.0 e_value=2.2e-180 N=47 VV_3&P. rhoeas_chr5 plus
399-  0:	VIT_03s0038g00160.t01	Prh05G11790.0	 3e-129
399-  1:	VIT_03s0038g00340.t01	Prh05G11910.0	  3e-66
399-  2:	VIT_03s0038g00350.t01	Prh05G12050.0	      0
399-  3:	VIT_03s0038g00450.t01	Prh05G12070.0	      0
399-  4:	VIT_03s0038g00460.t01	Prh05G12100.0	      0
399-  5:	VIT_03s0038g00490.t01	Prh05G12110.0	  5e-60
399-  6:	VIT_03s0038g00510.t01	Prh05G12150.0	  3e-93
399-  7:	VIT_03s0038g00630.t01	Prh05G12230.0	      0
399-  8:	VIT_03s0038g00690.t01	Prh05G12340.0	  7e-74
399-  9:	VIT_03s0038g00700.t01	Prh05G12360.0	      0
399- 10:	VIT_03s0038g00730.t01	Prh05G12390.0	  2e-34
399- 11:	VIT_03s0038g00790.t01	Prh05G12420.0	 7e-109
399- 12:	VIT_03s0038g00800.t01	Prh05G12440.0	      0
399- 13:	VIT_03s0038g00820.t01	Prh05G12450.0	 1e-154
399- 14:	VIT_03s0038g00840.t01	Prh05G12570.0	  3e-83
399- 15:	VIT_03s0038g00860.t01	Prh05G12580.0	      0
399- 16:	VIT_03s0038g00870.t01	Prh05G12700.0	      0
399- 17:	VIT_03s0038g00890.t01	Prh05G12750.0	  6e-12
399- 18:	VIT_03s0038g00930.t01	Prh05G12810.0	  6e-60
399- 19:	VIT_03s0038g00950.t01	Prh05G12850.0	  1e-57
399- 20:	VIT_03s0038g01080.t01	Prh05G12870.0	  9e-34
399- 21:	VIT_03s0038g01280.t01	Prh05G12880.0	  1e-36
399- 22:	VIT_03s0038g01310.t01	Prh05G12910.0	  4e-48
399- 23:	VIT_03s0038g01360.t01	Prh05G13100.0	  6e-68
399- 24:	VIT_03s0038g01370.t01	Prh05G13160.0	  3e-80
399- 25:	VIT_03s0038g01380.t01	Prh05G13230.0	  6e-53
399- 26:	VIT_03s0038g01390.t01	Prh05G13270.0	 2e-125
399- 27:	VIT_03s0038g01420.t01	Prh05G13300.0	 8e-101
399- 28:	VIT_03s0038g01440.t01	Prh05G13330.0	 1e-142
399- 29:	VIT_03s0038g01460.t01	Prh05G13370.0	      0
399- 30:	VIT_03s0038g01470.t01	Prh05G13430.0	 3e-180
399- 31:	VIT_03s0038g01510.t01	Prh05G13470.0	  8e-15
399- 32:	VIT_03s0038g01790.t01	Prh05G13500.0	 5e-101
399- 33:	VIT_03s0038g01820.t01	Prh05G13520.0	 3e-106
399- 34:	VIT_03s0038g01870.t01	Prh05G13570.0	  9e-35
399- 35:	VIT_03s0038g01940.t01	Prh05G13600.0	 3e-173
399- 36:	VIT_03s0038g01950.t01	Prh05G13610.0	  2e-63
399- 37:	VIT_03s0038g02050.t01	Prh05G13670.0	  7e-78
399- 38:	VIT_03s0038g02090.t01	Prh05G13710.0	      0
399- 39:	VIT_03s0038g02110.t01	Prh05G13730.0	  6e-41
399- 40:	VIT_03s0038g02120.t01	Prh05G13740.0	      0
399- 41:	VIT_03s0038g02130.t01	Prh05G13780.0	  1e-29
399- 42:	VIT_03s0038g02140.t01	Prh05G13790.0	      0
399- 43:	VIT_03s0038g02160.t01	Prh05G13810.0	 4e-127
399- 44:	VIT_03s0038g02180.t01	Prh05G13840.0	      0
399- 45:	VIT_03s0038g02190.t01	Prh05G13850.0	      0
399- 46:	VIT_03s0038g02200.t01	Prh05G13860.0	  4e-99
## Alignment 400: score=1493.0 e_value=1.5e-108 N=32 VV_3&P. rhoeas_chr5 plus
400-  0:	VIT_03s0038g02180.t01	Prh05G14330.0	      0
400-  1:	VIT_03s0038g02190.t01	Prh05G14340.0	      0
400-  2:	VIT_03s0038g02230.t01	Prh05G14400.0	      0
400-  3:	VIT_03s0038g02240.t01	Prh05G14410.0	 1e-135
400-  4:	VIT_03s0038g02280.t01	Prh05G14470.0	      0
400-  5:	VIT_03s0038g02300.t01	Prh05G14490.0	 2e-159
400-  6:	VIT_03s0038g02310.t01	Prh05G14500.0	 2e-109
400-  7:	VIT_03s0038g02320.t01	Prh05G14540.0	 1e-149
400-  8:	VIT_03s0038g02330.t01	Prh05G14560.0	      0
400-  9:	VIT_03s0038g02340.t01	Prh05G14590.0	      0
400- 10:	VIT_03s0038g02360.t01	Prh05G14620.0	      0
400- 11:	VIT_03s0038g02370.t01	Prh05G14640.0	 4e-102
400- 12:	VIT_03s0038g02380.t01	Prh05G14650.0	 6e-130
400- 13:	VIT_03s0038g02400.t01	Prh05G14660.0	      0
400- 14:	VIT_03s0038g02410.t01	Prh05G14670.0	  2e-25
400- 15:	VIT_03s0038g02440.t01	Prh05G14690.0	  1e-81
400- 16:	VIT_03s0038g02450.t01	Prh05G14720.0	  3e-63
400- 17:	VIT_03s0038g02470.t01	Prh05G14810.0	 6e-150
400- 18:	VIT_03s0038g02510.t01	Prh05G14830.0	      0
400- 19:	VIT_03s0038g02520.t01	Prh05G14910.0	 1e-177
400- 20:	VIT_03s0038g02570.t01	Prh05G14970.0	      0
400- 21:	VIT_03s0038g02580.t01	Prh05G14990.0	  2e-62
400- 22:	VIT_03s0038g02590.t01	Prh05G15030.0	      0
400- 23:	VIT_03s0038g02650.t01	Prh05G15110.0	      0
400- 24:	VIT_03s0038g02670.t01	Prh05G15120.0	 4e-111
400- 25:	VIT_03s0038g02760.t01	Prh05G15190.0	      0
400- 26:	VIT_03s0038g02770.t01	Prh05G15210.0	  2e-09
400- 27:	VIT_03s0038g02820.t01	Prh05G15230.0	      0
400- 28:	VIT_03s0038g02830.t01	Prh05G15300.0	      0
400- 29:	VIT_03s0038g02920.t01	Prh05G15500.0	      0
400- 30:	VIT_03s0038g02930.t01	Prh05G15510.0	      0
400- 31:	VIT_03s0038g03000.t01	Prh05G15620.0	  2e-18
## Alignment 401: score=1471.0 e_value=4.1e-106 N=31 VV_3&P. rhoeas_chr5 plus
401-  0:	VIT_03s0180g00010.t01	Prh05G16830.0	      0
401-  1:	VIT_03s0180g00020.t01	Prh05G16870.0	      0
401-  2:	VIT_03s0180g00030.t01	Prh05G16880.0	  2e-94
401-  3:	VIT_03s0180g00040.t01	Prh05G16910.0	 7e-129
401-  4:	VIT_03s0180g00050.t01	Prh05G16920.0	      0
401-  5:	VIT_03s0180g00070.t01	Prh05G16930.0	 1e-126
401-  6:	VIT_03s0180g00120.t01	Prh05G17000.0	      0
401-  7:	VIT_03s0180g00140.t01	Prh05G17010.0	  6e-95
401-  8:	VIT_03s0180g00170.t01	Prh05G17050.0	  9e-59
401-  9:	VIT_03s0180g00230.t01	Prh05G17070.0	  4e-94
401- 10:	VIT_03s0180g00250.t01	Prh05G17080.0	      0
401- 11:	VIT_03s0091g00050.t01	Prh05G17100.0	      0
401- 12:	VIT_03s0091g00080.t01	Prh05G17110.0	      0
401- 13:	VIT_03s0091g00130.t01	Prh05G17120.0	  9e-75
401- 14:	VIT_03s0091g00200.t01	Prh05G17150.0	      0
401- 15:	VIT_03s0091g00210.t01	Prh05G17170.0	  2e-57
401- 16:	VIT_03s0091g00220.t01	Prh05G17220.0	  4e-42
401- 17:	VIT_03s0091g00240.t01	Prh05G17270.0	      0
401- 18:	VIT_03s0091g00250.t01	Prh05G17290.0	  1e-31
401- 19:	VIT_03s0091g00260.t01	Prh05G17300.0	  1e-37
401- 20:	VIT_03s0091g00290.t01	Prh05G17320.0	 9e-116
401- 21:	VIT_03s0091g00380.t01	Prh05G17410.0	 1e-121
401- 22:	VIT_03s0091g00390.t01	Prh05G17430.0	  4e-30
401- 23:	VIT_03s0091g00400.t01	Prh05G17450.0	      0
401- 24:	VIT_03s0091g00410.t01	Prh05G17460.0	      0
401- 25:	VIT_03s0091g00430.t01	Prh05G17470.0	  4e-55
401- 26:	VIT_03s0091g00450.t01	Prh05G17490.0	      0
401- 27:	VIT_03s0091g00460.t01	Prh05G17560.0	  9e-70
401- 28:	VIT_03s0091g00470.t01	Prh05G17630.0	      0
401- 29:	VIT_03s0091g00480.t01	Prh05G17640.0	  4e-49
401- 30:	VIT_03s0091g00490.t01	Prh05G17650.0	  3e-24
## Alignment 402: score=1356.0 e_value=3.2e-97 N=29 VV_3&P. rhoeas_chr5 plus
402-  0:	VIT_03s0038g03640.t01	Prh05G21690.0	 2e-113
402-  1:	VIT_03s0038g03650.t01	Prh05G21740.0	  3e-83
402-  2:	VIT_03s0038g03660.t01	Prh05G21790.0	      0
402-  3:	VIT_03s0038g03680.t01	Prh05G21830.0	      0
402-  4:	VIT_03s0038g03720.t01	Prh05G21880.0	  2e-83
402-  5:	VIT_03s0038g03730.t01	Prh05G21900.0	      0
402-  6:	VIT_03s0038g03800.t01	Prh05G21920.0	      0
402-  7:	VIT_03s0038g03820.t01	Prh05G21950.0	  6e-93
402-  8:	VIT_03s0038g03840.t01	Prh05G21960.0	 4e-125
402-  9:	VIT_03s0038g03870.t01	Prh05G22090.0	      0
402- 10:	VIT_03s0038g03920.t01	Prh05G22160.0	      0
402- 11:	VIT_03s0038g03930.t01	Prh05G22270.0	  1e-25
402- 12:	VIT_03s0038g03940.t01	Prh05G22290.0	      0
402- 13:	VIT_03s0038g03960.t01	Prh05G22320.0	      0
402- 14:	VIT_03s0038g03980.t01	Prh05G22330.0	  4e-35
402- 15:	VIT_03s0038g03990.t01	Prh05G22350.0	      0
402- 16:	VIT_03s0038g04000.t01	Prh05G22370.0	      0
402- 17:	VIT_03s0038g04020.t01	Prh05G22380.0	      0
402- 18:	VIT_03s0038g04040.t01	Prh05G22440.0	      0
402- 19:	VIT_03s0038g04050.t01	Prh05G22460.0	  4e-45
402- 20:	VIT_03s0038g04060.t01	Prh05G22480.0	 4e-134
402- 21:	VIT_03s0038g04070.t01	Prh05G22490.0	  1e-80
402- 22:	VIT_03s0038g04080.t01	Prh05G22570.0	      0
402- 23:	VIT_03s0038g04090.t01	Prh05G22580.0	      0
402- 24:	VIT_03s0038g04100.t01	Prh05G22640.0	      0
402- 25:	VIT_03s0038g04110.t01	Prh05G22650.0	  1e-85
402- 26:	VIT_03s0038g04120.t01	Prh05G22680.0	      0
402- 27:	VIT_03s0038g04140.t01	Prh05G22720.0	      0
402- 28:	VIT_03s0038g04190.t01	Prh05G22830.0	  2e-92
## Alignment 403: score=314.0 e_value=5.1e-12 N=7 VV_3&P. rhoeas_chr5 plus
403-  0:	VIT_03s0038g04330.t01	Prh05G11410.0	  4e-18
403-  1:	VIT_03s0038g04460.t01	Prh05G11540.0	  3e-61
403-  2:	VIT_03s0038g04540.t01	Prh05G11580.0	  5e-16
403-  3:	VIT_03s0038g04600.t01	Prh05G11650.0	 7e-103
403-  4:	VIT_03s0038g04720.t01	Prh05G11700.0	 1e-134
403-  5:	VIT_03s0038g04730.t01	Prh05G11710.0	      0
403-  6:	VIT_03s0038g04740.t01	Prh05G11720.0	 5e-158
## Alignment 404: score=284.0 e_value=2.9e-13 N=6 VV_3&P. rhoeas_chr5 plus
404-  0:	VIT_03s0063g00860.t01	Prh05G20280.0	 6e-149
404-  1:	VIT_03s0063g00880.t01	Prh05G20340.0	 6e-104
404-  2:	VIT_03s0063g00890.t01	Prh05G20350.0	  7e-93
404-  3:	VIT_03s0063g00970.t01	Prh05G20430.0	  2e-47
404-  4:	VIT_03s0063g01020.t01	Prh05G20440.0	      0
404-  5:	VIT_03s0063g01030.t01	Prh05G20450.0	      0
## Alignment 405: score=1738.0 e_value=3.2e-146 N=39 VV_3&P. rhoeas_chr5 minus
405-  0:	VIT_03s0063g01050.t01	Prh05G19610.0	 1e-176
405-  1:	VIT_03s0063g01060.t01	Prh05G19510.0	 6e-128
405-  2:	VIT_03s0063g01070.t01	Prh05G19500.0	  1e-33
405-  3:	VIT_03s0063g01100.t01	Prh05G19440.0	  5e-38
405-  4:	VIT_03s0063g01140.t01	Prh05G19390.0	  6e-94
405-  5:	VIT_03s0063g01150.t01	Prh05G19350.0	 3e-160
405-  6:	VIT_03s0063g01360.t01	Prh05G19320.0	      0
405-  7:	VIT_03s0063g01380.t01	Prh05G19290.0	  5e-67
405-  8:	VIT_03s0063g01400.t01	Prh05G19280.0	 1e-108
405-  9:	VIT_03s0063g01410.t01	Prh05G19240.0	 6e-114
405- 10:	VIT_03s0063g01420.t01	Prh05G19210.0	  2e-09
405- 11:	VIT_03s0063g01450.t01	Prh05G19200.0	  1e-29
405- 12:	VIT_03s0063g01460.t01	Prh05G19180.0	  3e-42
405- 13:	VIT_03s0063g01470.t01	Prh05G19140.0	      0
405- 14:	VIT_03s0063g01740.t01	Prh05G19130.0	      0
405- 15:	VIT_03s0063g01820.t01	Prh05G19030.0	      0
405- 16:	VIT_03s0063g01870.t01	Prh05G18900.0	  1e-88
405- 17:	VIT_03s0063g01880.t01	Prh05G18890.0	      0
405- 18:	VIT_03s0063g01910.t01	Prh05G18830.0	  4e-64
405- 19:	VIT_03s0063g01930.t01	Prh05G18820.0	 9e-125
405- 20:	VIT_03s0063g01940.t01	Prh05G18790.0	  2e-21
405- 21:	VIT_03s0063g01980.t01	Prh05G18780.0	  1e-48
405- 22:	VIT_03s0063g01990.t01	Prh05G18770.0	      0
405- 23:	VIT_03s0063g02000.t01	Prh05G18740.0	      0
405- 24:	VIT_03s0063g02020.t01	Prh05G18710.0	 4e-166
405- 25:	VIT_03s0063g02050.t01	Prh05G18630.0	  1e-52
405- 26:	VIT_03s0063g02080.t01	Prh05G18550.0	      0
405- 27:	VIT_03s0063g02100.t01	Prh05G18370.0	      0
405- 28:	VIT_03s0063g02110.t01	Prh05G18360.0	 3e-112
405- 29:	VIT_03s0063g02130.t01	Prh05G18260.0	 1e-131
405- 30:	VIT_03s0063g02140.t01	Prh05G18240.0	  7e-73
405- 31:	VIT_03s0063g02160.t01	Prh05G18230.0	  2e-12
405- 32:	VIT_03s0063g02230.t01	Prh05G18020.0	 5e-110
405- 33:	VIT_03s0063g02250.t01	Prh05G17880.0	      0
405- 34:	VIT_03s0063g02410.t01	Prh05G17810.0	      0
405- 35:	VIT_03s0063g02450.t01	Prh05G17800.0	      0
405- 36:	VIT_03s0063g02480.t01	Prh05G17770.0	      0
405- 37:	VIT_03s0063g02490.t01	Prh05G17750.0	      0
405- 38:	VIT_03s0063g02510.t01	Prh05G17690.0	      0
## Alignment 406: score=1309.0 e_value=6.1e-89 N=28 VV_3&P. rhoeas_chr5 minus
406-  0:	VIT_03s0063g00080.t01	Prh05G21400.0	      0
406-  1:	VIT_03s0063g00100.t01	Prh05G21390.0	      0
406-  2:	VIT_03s0063g00110.t01	Prh05G21380.0	 1e-180
406-  3:	VIT_03s0063g00120.t01	Prh05G21350.0	      0
406-  4:	VIT_03s0063g00130.t01	Prh05G21280.0	  5e-92
406-  5:	VIT_03s0063g00140.t01	Prh05G21270.0	 1e-166
406-  6:	VIT_03s0063g00200.t01	Prh05G21210.0	      0
406-  7:	VIT_03s0063g00280.t01	Prh05G21190.0	  6e-47
406-  8:	VIT_03s0063g00290.t01	Prh05G21100.0	      0
406-  9:	VIT_03s0063g00300.t01	Prh05G21090.0	      0
406- 10:	VIT_03s0063g00360.t01	Prh05G21030.0	      0
406- 11:	VIT_03s0063g00380.t01	Prh05G21020.0	      0
406- 12:	VIT_03s0063g00390.t01	Prh05G20990.0	 1e-124
406- 13:	VIT_03s0063g00400.t01	Prh05G20940.0	      0
406- 14:	VIT_03s0063g00460.t01	Prh05G20930.0	  5e-47
406- 15:	VIT_03s0063g00480.t01	Prh05G20920.0	      0
406- 16:	VIT_03s0063g00510.t01	Prh05G20870.0	      0
406- 17:	VIT_03s0063g00520.t01	Prh05G20850.0	  2e-66
406- 18:	VIT_03s0063g00550.t01	Prh05G20830.0	  1e-68
406- 19:	VIT_03s0063g00610.t01	Prh05G20760.0	      0
406- 20:	VIT_03s0063g00630.t01	Prh05G20750.0	  2e-84
406- 21:	VIT_03s0063g00670.t01	Prh05G20690.0	  7e-24
406- 22:	VIT_03s0063g00680.t01	Prh05G20660.0	      0
406- 23:	VIT_03s0063g00700.t01	Prh05G20640.0	 3e-120
406- 24:	VIT_03s0063g00740.t01	Prh05G20620.0	 8e-117
406- 25:	VIT_03s0063g00840.t01	Prh05G20550.0	      0
406- 26:	VIT_03s0063g00850.t01	Prh05G20520.0	 5e-116
406- 27:	VIT_03s0063g00970.t01	Prh05G20430.0	  2e-47
## Alignment 407: score=534.0 e_value=1.5e-29 N=12 VV_3&P. rhoeas_chr5 minus
407-  0:	VIT_03s0038g00050.t01	Prh05G11160.0	      0
407-  1:	VIT_03s0038g00110.t01	Prh05G11100.0	 6e-122
407-  2:	VIT_03s0038g00150.t01	Prh05G11050.0	      0
407-  3:	VIT_03s0038g00170.t01	Prh05G10920.0	      0
407-  4:	VIT_03s0038g00220.t01	Prh05G10890.0	      0
407-  5:	VIT_03s0038g00280.t01	Prh05G10800.0	  8e-86
407-  6:	VIT_03s0038g00290.t01	Prh05G10760.0	      0
407-  7:	VIT_03s0038g00300.t01	Prh05G10750.0	      0
407-  8:	VIT_03s0038g00310.t01	Prh05G10710.0	  5e-44
407-  9:	VIT_03s0038g00630.t01	Prh05G10580.0	      0
407- 10:	VIT_03s0038g00700.t01	Prh05G10570.0	      0
407- 11:	VIT_03s0038g00730.t01	Prh05G10540.0	  2e-33
## Alignment 408: score=406.0 e_value=3.3e-17 N=9 VV_3&P. rhoeas_chr5 minus
408-  0:	VIT_03s0038g03300.t01	Prh05G16260.0	  1e-55
408-  1:	VIT_03s0038g03340.t01	Prh05G16230.0	  5e-51
408-  2:	VIT_03s0038g03430.t01	Prh05G16170.0	  9e-70
408-  3:	VIT_03s0038g03470.t01	Prh05G16090.0	  8e-24
408-  4:	VIT_03s0038g03530.t01	Prh05G16070.0	      0
408-  5:	VIT_03s0038g03560.t01	Prh05G15980.0	 7e-140
408-  6:	VIT_03s0038g03570.t01	Prh05G15960.0	      0
408-  7:	VIT_03s0038g03580.t01	Prh05G15940.0	 3e-122
408-  8:	VIT_03s0038g03620.t01	Prh05G15820.0	      0
## Alignment 409: score=382.0 e_value=9.3e-15 N=8 VV_3&P. rhoeas_chr5 minus
409-  0:	VIT_03s0038g03120.t01	Prh05G21670.0	      0
409-  1:	VIT_03s0038g03130.t01	Prh05G21610.0	      0
409-  2:	VIT_03s0038g03210.t01	Prh05G21530.0	  3e-84
409-  3:	VIT_03s0038g03240.t01	Prh05G21500.0	      0
409-  4:	VIT_03s0038g03250.t01	Prh05G21480.0	      0
409-  5:	VIT_03s0038g03260.t01	Prh05G21460.0	      0
409-  6:	VIT_03s0038g03270.t01	Prh05G21450.0	      0
409-  7:	VIT_03s0038g03290.t01	Prh05G21420.0	  5e-20
## Alignment 410: score=373.0 e_value=4.8e-18 N=8 VV_3&P. rhoeas_chr5 minus
410-  0:	VIT_03s0091g00600.t01	Prh05G10330.0	      0
410-  1:	VIT_03s0091g00610.t01	Prh05G10320.0	  6e-72
410-  2:	VIT_03s0091g00620.t01	Prh05G10310.0	  1e-65
410-  3:	VIT_03s0091g00650.t01	Prh05G10290.0	  1e-12
410-  4:	VIT_03s0091g00710.t01	Prh05G10250.0	      0
410-  5:	VIT_03s0091g00760.t01	Prh05G10190.0	  5e-81
410-  6:	VIT_03s0091g00850.t01	Prh05G10140.0	  1e-96
410-  7:	VIT_03s0091g00970.t01	Prh05G10040.0	 3e-118
## Alignment 411: score=291.0 e_value=3e-14 N=7 VV_3&P. rhoeas_ups_14 minus
411-  0:	VIT_03s0097g00030.t01	PrhUNG49520.0	      0
411-  1:	VIT_03s0097g00070.t01	PrhUNG49480.0	 6e-103
411-  2:	VIT_03s0097g00080.t01	PrhUNG49400.0	  5e-87
411-  3:	VIT_03s0097g00110.t01	PrhUNG49370.0	 1e-172
411-  4:	VIT_03s0097g00120.t01	PrhUNG49170.0	      0
411-  5:	VIT_03s0097g00160.t01	PrhUNG49130.0	  6e-30
411-  6:	VIT_03s0097g00520.t01	PrhUNG48870.0	 1e-156
## Alignment 412: score=579.0 e_value=2.8e-30 N=13 VV_3&P. rhoeas_ups_8 plus
412-  0:	VIT_03s0088g00380.t01	PrhUNG34460.0	 6e-155
412-  1:	VIT_03s0088g00410.t01	PrhUNG34490.0	      0
412-  2:	VIT_03s0088g00450.t01	PrhUNG34560.0	      0
412-  3:	VIT_03s0088g00510.t01	PrhUNG34580.0	  5e-55
412-  4:	VIT_03s0088g00620.t01	PrhUNG34670.0	      0
412-  5:	VIT_03s0088g00650.t01	PrhUNG34810.0	  4e-95
412-  6:	VIT_03s0088g00700.t01	PrhUNG34840.0	  9e-62
412-  7:	VIT_03s0088g00910.t01	PrhUNG34870.0	  3e-78
412-  8:	VIT_03s0088g00950.t01	PrhUNG34930.0	  3e-81
412-  9:	VIT_03s0088g00960.t01	PrhUNG34960.0	 2e-136
412- 10:	VIT_03s0088g00990.t01	PrhUNG34980.0	      0
412- 11:	VIT_03s0088g01140.t01	PrhUNG35040.0	      0
412- 12:	VIT_03s0088g01170.t01	PrhUNG35090.0	      0
## Alignment 413: score=325.0 e_value=1.6e-11 N=7 VV_3&P. rhoeas_ups_8 plus
413-  0:	VIT_03s0063g02530.t01	PrhUNG36820.0	 5e-148
413-  1:	VIT_03s0063g02550.t01	PrhUNG36920.0	  3e-90
413-  2:	VIT_03s0063g02590.t01	PrhUNG36940.0	      0
413-  3:	VIT_03s0063g02600.t01	PrhUNG36970.0	      0
413-  4:	VIT_03s0063g02610.t01	PrhUNG36990.0	  7e-46
413-  5:	VIT_03s0063g02640.t01	PrhUNG37060.0	      0
413-  6:	VIT_03s0063g02660.t01	PrhUNG37110.0	  1e-97
## Alignment 414: score=791.0 e_value=3.3e-52 N=18 VV_3&P. rhoeas_ups_8 minus
414-  0:	VIT_03s0091g00520.t01	PrhUNG36740.0	 2e-129
414-  1:	VIT_03s0091g00550.t01	PrhUNG36680.0	      0
414-  2:	VIT_03s0091g00560.t01	PrhUNG36630.0	  3e-99
414-  3:	VIT_03s0091g00570.t01	PrhUNG36600.0	  3e-08
414-  4:	VIT_03s0091g00600.t01	PrhUNG36540.0	      0
414-  5:	VIT_03s0091g00610.t01	PrhUNG36520.0	  3e-72
414-  6:	VIT_03s0091g00620.t01	PrhUNG36510.0	  1e-68
414-  7:	VIT_03s0091g00650.t01	PrhUNG36490.0	  1e-12
414-  8:	VIT_03s0091g00720.t01	PrhUNG36420.0	      0
414-  9:	VIT_03s0091g00760.t01	PrhUNG36190.0	  4e-71
414- 10:	VIT_03s0091g00830.t01	PrhUNG36100.0	  4e-51
414- 11:	VIT_03s0091g00850.t01	PrhUNG36080.0	  9e-96
414- 12:	VIT_03s0091g00880.t01	PrhUNG35960.0	      0
414- 13:	VIT_03s0091g00970.t01	PrhUNG35880.0	 3e-118
414- 14:	VIT_03s0091g01010.t01	PrhUNG35790.0	 7e-111
414- 15:	VIT_03s0091g01050.t01	PrhUNG35530.0	      0
414- 16:	VIT_03s0091g01090.t01	PrhUNG35520.0	  2e-50
414- 17:	VIT_03s0091g01100.t01	PrhUNG35510.0	  1e-33
## Alignment 415: score=510.0 e_value=4.1e-23 N=11 VV_3&P. rhoeas_ups_8 minus
415-  0:	VIT_03s0038g04470.t01	PrhUNG37560.0	      0
415-  1:	VIT_03s0038g04500.t01	PrhUNG37550.0	      0
415-  2:	VIT_03s0038g04540.t01	PrhUNG37530.0	  5e-16
415-  3:	VIT_03s0038g04550.t01	PrhUNG37500.0	  1e-48
415-  4:	VIT_03s0038g04570.t01	PrhUNG37440.0	      0
415-  5:	VIT_03s0038g04590.t01	PrhUNG37380.0	  1e-70
415-  6:	VIT_03s0038g04600.t01	PrhUNG37320.0	 7e-103
415-  7:	VIT_03s0038g04610.t01	PrhUNG37280.0	      0
415-  8:	VIT_03s0038g04620.t01	PrhUNG37260.0	 3e-170
415-  9:	VIT_03s0038g04720.t01	PrhUNG37230.0	 1e-138
415- 10:	VIT_03s0038g04740.t01	PrhUNG37170.0	 9e-159
## Alignment 416: score=338.0 e_value=1.9e-16 N=8 VV_4&P. rhoeas_chr1 plus
416-  0:	VIT_04s0079g00230.t01	Prh01G10850.0	      0
416-  1:	VIT_04s0079g00260.t01	Prh01G10910.0	 3e-139
416-  2:	VIT_04s0079g00280.t01	Prh01G10920.0	  5e-94
416-  3:	VIT_04s0079g00360.t01	Prh01G10930.0	 7e-114
416-  4:	VIT_04s0079g00420.t01	Prh01G10970.0	 3e-135
416-  5:	VIT_04s0079g00630.t01	Prh01G11050.0	  5e-35
416-  6:	VIT_04s0043g00160.t01	Prh01G11280.0	      0
416-  7:	VIT_04s0043g00310.t01	Prh01G11320.0	 2e-117
## Alignment 417: score=307.0 e_value=4e-15 N=7 VV_4&P. rhoeas_chr1 plus
417-  0:	VIT_04s0008g00540.t01	Prh01G38620.0	  3e-58
417-  1:	VIT_04s0008g00550.t01	Prh01G38640.0	  9e-79
417-  2:	VIT_04s0008g00600.t01	Prh01G38710.0	      0
417-  3:	VIT_04s0008g00610.t01	Prh01G38740.0	  1e-82
417-  4:	VIT_04s0008g00620.t01	Prh01G38850.0	  1e-72
417-  5:	VIT_04s0008g00630.t01	Prh01G38860.0	 3e-110
417-  6:	VIT_04s0008g00720.t01	Prh01G39110.0	      0
## Alignment 418: score=306.0 e_value=1.6e-11 N=7 VV_4&P. rhoeas_chr1 plus
418-  0:	VIT_04s0008g03650.t01	Prh01G01760.0	  5e-19
418-  1:	VIT_04s0008g03670.t01	Prh01G01830.0	 2e-138
418-  2:	VIT_04s0008g03680.t01	Prh01G01970.0	      0
418-  3:	VIT_04s0008g03690.t01	Prh01G02070.0	 1e-112
418-  4:	VIT_04s0008g03710.t01	Prh01G02160.0	  4e-28
418-  5:	VIT_04s0008g03720.t01	Prh01G02180.0	      0
418-  6:	VIT_04s0008g03740.t01	Prh01G02260.0	 6e-152
## Alignment 419: score=250.0 e_value=1.2e-09 N=6 VV_4&P. rhoeas_chr1 plus
419-  0:	VIT_04s0008g00220.t01	Prh01G32220.0	  3e-72
419-  1:	VIT_04s0008g00240.t01	Prh01G32340.0	 1e-179
419-  2:	VIT_04s0008g00300.t01	Prh01G32390.0	      0
419-  3:	VIT_04s0008g00320.t01	Prh01G32410.0	  5e-31
419-  4:	VIT_04s0008g00460.t01	Prh01G32600.0	  2e-31
419-  5:	VIT_04s0008g00490.t01	Prh01G32760.0	  9e-73
## Alignment 420: score=840.0 e_value=6.4e-57 N=20 VV_4&P. rhoeas_chr1 minus
420-  0:	VIT_04s0008g04240.t01	Prh01G07780.0	  1e-67
420-  1:	VIT_04s0008g04250.t01	Prh01G07770.0	      0
420-  2:	VIT_04s0008g04260.t01	Prh01G07760.0	 3e-161
420-  3:	VIT_04s0008g04270.t01	Prh01G07520.0	      0
420-  4:	VIT_04s0008g04280.t01	Prh01G07320.0	 1e-105
420-  5:	VIT_04s0008g04300.t01	Prh01G07300.0	 3e-168
420-  6:	VIT_04s0008g04310.t01	Prh01G07260.0	 3e-124
420-  7:	VIT_04s0008g04340.t01	Prh01G07170.0	  7e-41
420-  8:	VIT_04s0008g04350.t01	Prh01G07160.0	 5e-140
420-  9:	VIT_04s0008g04370.t01	Prh01G06960.0	      0
420- 10:	VIT_04s0008g04380.t01	Prh01G06820.0	      0
420- 11:	VIT_04s0008g04420.t01	Prh01G06720.0	 1e-106
420- 12:	VIT_04s0008g04470.t01	Prh01G06570.0	      0
420- 13:	VIT_04s0008g04480.t01	Prh01G06440.0	 5e-168
420- 14:	VIT_04s0008g04490.t01	Prh01G06380.0	 3e-123
420- 15:	VIT_04s0008g04500.t01	Prh01G06340.0	  7e-35
420- 16:	VIT_04s0008g04510.t01	Prh01G06310.0	      0
420- 17:	VIT_04s0008g04520.t01	Prh01G06290.0	      0
420- 18:	VIT_04s0008g04530.t01	Prh01G06120.0	 5e-126
420- 19:	VIT_04s0008g04550.t01	Prh01G05990.0	  4e-45
## Alignment 421: score=291.0 e_value=1.7e-11 N=7 VV_4&P. rhoeas_chr1 minus
421-  0:	VIT_04s0079g00480.t01	Prh01G11220.0	      0
421-  1:	VIT_04s0079g00600.t01	Prh01G11100.0	      0
421-  2:	VIT_04s0079g00650.t01	Prh01G10840.0	  1e-70
421-  3:	VIT_04s0079g00760.t01	Prh01G10690.0	 5e-115
421-  4:	VIT_04s0079g00800.t01	Prh01G10650.0	      0
421-  5:	VIT_04s0079g00840.t01	Prh01G10640.0	      0
421-  6:	VIT_04s0159g00040.t01	Prh01G10580.0	  3e-71
## Alignment 422: score=286.0 e_value=1.6e-09 N=6 VV_4&P. rhoeas_chr3 plus
422-  0:	VIT_04s0008g06790.t01	Prh03G17620.0	 2e-159
422-  1:	VIT_04s0008g06860.t01	Prh03G17650.0	      0
422-  2:	VIT_04s0008g06890.t01	Prh03G17690.0	 4e-173
422-  3:	VIT_04s0008g06920.t01	Prh03G17700.0	      0
422-  4:	VIT_04s0008g06970.t01	Prh03G17730.0	  2e-51
422-  5:	VIT_04s0008g06980.t01	Prh03G17770.0	  5e-42
## Alignment 423: score=281.0 e_value=1.7e-11 N=6 VV_4&P. rhoeas_chr3 plus
423-  0:	VIT_04s0008g02480.t01	Prh03G14480.0	  1e-16
423-  1:	VIT_04s0008g02490.t01	Prh03G14490.0	      0
423-  2:	VIT_04s0008g02500.t01	Prh03G14500.0	  8e-41
423-  3:	VIT_04s0008g02510.t01	Prh03G14510.0	      0
423-  4:	VIT_04s0008g02570.t01	Prh03G14590.0	  2e-85
423-  5:	VIT_04s0008g02590.t01	Prh03G14720.0	  4e-40
## Alignment 424: score=323.0 e_value=1.7e-15 N=8 VV_4&P. rhoeas_chr3 minus
424-  0:	VIT_04s0008g02860.t01	Prh03G05000.0	 7e-115
424-  1:	VIT_04s0008g02880.t01	Prh03G04810.0	 9e-180
424-  2:	VIT_04s0008g02980.t01	Prh03G04610.0	  4e-48
424-  3:	VIT_04s0008g02990.t01	Prh03G04430.0	  5e-30
424-  4:	VIT_04s0008g03000.t01	Prh03G04390.0	 4e-135
424-  5:	VIT_04s0008g03030.t01	Prh03G04370.0	  5e-32
424-  6:	VIT_04s0008g03080.t01	Prh03G04240.0	 9e-111
424-  7:	VIT_04s0008g03090.t01	Prh03G04170.0	  5e-61
## Alignment 425: score=346.0 e_value=3.2e-20 N=9 VV_4&P. rhoeas_chr4 plus
425-  0:	VIT_04s0023g00410.t01	Prh04G35280.0	  3e-99
425-  1:	VIT_04s0023g00470.t01	Prh04G35490.0	  1e-86
425-  2:	VIT_04s0023g00480.t01	Prh04G35500.0	  8e-92
425-  3:	VIT_04s0023g00670.t01	Prh04G35510.0	  2e-06
425-  4:	VIT_04s0023g00680.t01	Prh04G35730.0	      0
425-  5:	VIT_04s0023g00690.t01	Prh04G35780.0	      0
425-  6:	VIT_04s0023g00700.t01	Prh04G35800.0	      0
425-  7:	VIT_04s0023g00730.t01	Prh04G36060.0	 1e-164
425-  8:	VIT_04s0023g00770.t01	Prh04G36230.0	  7e-51
## Alignment 426: score=339.0 e_value=4.4e-14 N=8 VV_4&P. rhoeas_chr4 plus
426-  0:	VIT_04s0023g03250.t01	Prh04G10450.0	 4e-162
426-  1:	VIT_04s0023g03340.t01	Prh04G10550.0	  2e-97
426-  2:	VIT_04s0023g03360.t01	Prh04G10570.0	  8e-16
426-  3:	VIT_04s0023g03420.t01	Prh04G10630.0	      0
426-  4:	VIT_04s0023g03510.t01	Prh04G10780.0	      0
426-  5:	VIT_04s0023g03540.t01	Prh04G10790.0	 2e-100
426-  6:	VIT_04s0023g03730.t01	Prh04G10840.0	  9e-41
426-  7:	VIT_04s0023g03860.t01	Prh04G10930.0	 8e-120
## Alignment 427: score=324.0 e_value=5.8e-15 N=7 VV_4&P. rhoeas_chr4 plus
427-  0:	VIT_04s0023g00290.t01	Prh04G34240.0	 2e-178
427-  1:	VIT_04s0023g00300.t01	Prh04G34250.0	      0
427-  2:	VIT_04s0023g00320.t01	Prh04G34270.0	 5e-171
427-  3:	VIT_04s0023g00350.t01	Prh04G34340.0	 5e-168
427-  4:	VIT_04s0023g00360.t01	Prh04G34480.0	  2e-34
427-  5:	VIT_04s0023g00370.t01	Prh04G34490.0	      0
427-  6:	VIT_04s0023g00430.t01	Prh04G34560.0	  2e-90
## Alignment 428: score=1176.0 e_value=1.2e-81 N=26 VV_4&P. rhoeas_chr4 minus
428-  0:	VIT_04s0023g00980.t01	Prh04G10220.0	  4e-79
428-  1:	VIT_04s0023g01020.t01	Prh04G10180.0	 2e-173
428-  2:	VIT_04s0023g01070.t01	Prh04G10160.0	  4e-42
428-  3:	VIT_04s0023g01110.t01	Prh04G10120.0	 2e-147
428-  4:	VIT_04s0023g01120.t01	Prh04G10090.0	      0
428-  5:	VIT_04s0023g01130.t01	Prh04G10080.0	  2e-68
428-  6:	VIT_04s0023g01140.t01	Prh04G10070.0	 2e-142
428-  7:	VIT_04s0023g01170.t01	Prh04G10020.0	  4e-50
428-  8:	VIT_04s0023g01180.t01	Prh04G10000.0	 2e-159
428-  9:	VIT_04s0023g01250.t01	Prh04G09930.0	 2e-139
428- 10:	VIT_04s0023g01300.t01	Prh04G09890.0	      0
428- 11:	VIT_04s0023g01320.t01	Prh04G09870.0	 3e-133
428- 12:	VIT_04s0023g01330.t01	Prh04G09850.0	  2e-65
428- 13:	VIT_04s0023g01360.t01	Prh04G09750.0	 3e-130
428- 14:	VIT_04s0023g01390.t01	Prh04G09740.0	 1e-126
428- 15:	VIT_04s0023g01400.t01	Prh04G09730.0	 2e-178
428- 16:	VIT_04s0023g01430.t01	Prh04G09710.0	 1e-158
428- 17:	VIT_04s0023g01450.t01	Prh04G09680.0	      0
428- 18:	VIT_04s0023g01520.t01	Prh04G09590.0	  3e-43
428- 19:	VIT_04s0023g01610.t01	Prh04G09470.0	 8e-177
428- 20:	VIT_04s0023g01720.t01	Prh04G09440.0	 6e-123
428- 21:	VIT_04s0023g01760.t01	Prh04G09290.0	  4e-67
428- 22:	VIT_04s0023g01910.t01	Prh04G09280.0	  1e-32
428- 23:	VIT_04s0023g02050.t01	Prh04G09150.0	 9e-124
428- 24:	VIT_04s0023g02110.t01	Prh04G09100.0	 1e-104
428- 25:	VIT_04s0023g02120.t01	Prh04G09040.0	      0
## Alignment 429: score=872.0 e_value=5.9e-52 N=19 VV_4&P. rhoeas_chr4 minus
429-  0:	VIT_04s0023g02400.t01	Prh04G08970.0	 4e-126
429-  1:	VIT_04s0023g02450.t01	Prh04G08940.0	      0
429-  2:	VIT_04s0023g02620.t01	Prh04G08870.0	  7e-95
429-  3:	VIT_04s0023g02740.t01	Prh04G08810.0	      0
429-  4:	VIT_04s0023g02780.t01	Prh04G08790.0	  3e-80
429-  5:	VIT_04s0023g02820.t01	Prh04G08700.0	  3e-70
429-  6:	VIT_04s0023g02870.t01	Prh04G08690.0	      0
429-  7:	VIT_04s0023g02880.t01	Prh04G08640.0	  7e-65
429-  8:	VIT_04s0023g02950.t01	Prh04G08610.0	      0
429-  9:	VIT_04s0023g02980.t01	Prh04G08580.0	      0
429- 10:	VIT_04s0023g02990.t01	Prh04G08560.0	 6e-121
429- 11:	VIT_04s0023g03010.t01	Prh04G08550.0	      0
429- 12:	VIT_04s0023g03060.t01	Prh04G08510.0	      0
429- 13:	VIT_04s0023g03070.t01	Prh04G08500.0	      0
429- 14:	VIT_04s0023g03110.t01	Prh04G08480.0	 2e-124
429- 15:	VIT_04s0023g03160.t01	Prh04G08440.0	  7e-94
429- 16:	VIT_04s0023g03190.t01	Prh04G08410.0	  3e-63
429- 17:	VIT_04s0023g03220.t01	Prh04G08340.0	      0
429- 18:	VIT_04s0023g03240.t01	Prh04G08320.0	 1e-133
## Alignment 430: score=469.0 e_value=3.5e-20 N=10 VV_4&P. rhoeas_chr4 minus
430-  0:	VIT_04s0210g00030.t01	Prh04G20120.0	 8e-131
430-  1:	VIT_04s0210g00180.t01	Prh04G20080.0	      0
430-  2:	VIT_04s0210g00220.t01	Prh04G20000.0	 4e-124
430-  3:	VIT_04s0044g00020.t01	Prh04G19990.0	      0
430-  4:	VIT_04s0044g00060.t01	Prh04G19940.0	  4e-58
430-  5:	VIT_04s0044g00080.t01	Prh04G19910.0	 1e-122
430-  6:	VIT_04s0044g00100.t01	Prh04G19900.0	  2e-34
430-  7:	VIT_04s0044g00110.t01	Prh04G19890.0	  8e-58
430-  8:	VIT_04s0044g00140.t01	Prh04G19880.0	      0
430-  9:	VIT_04s0044g00150.t01	Prh04G19870.0	  1e-97
## Alignment 431: score=326.0 e_value=8.4e-13 N=7 VV_4&P. rhoeas_chr4 minus
431-  0:	VIT_04s0044g01840.t01	Prh04G22620.0	 6e-175
431-  1:	VIT_04s0044g01920.t01	Prh04G22580.0	      0
431-  2:	VIT_04s0044g01960.t01	Prh04G22510.0	  1e-71
431-  3:	VIT_04s0044g01970.t01	Prh04G22500.0	      0
431-  4:	VIT_04s0044g01980.t01	Prh04G22490.0	  2e-24
431-  5:	VIT_04s0044g01990.t01	Prh04G22430.0	      0
431-  6:	VIT_04s0044g02010.t01	Prh04G22340.0	 7e-147
## Alignment 432: score=1904.0 e_value=6.7e-155 N=42 VV_4&P. rhoeas_chr5 plus
432-  0:	VIT_04s0023g02700.t01	Prh05G11760.0	  3e-46
432-  1:	VIT_04s0023g02720.t01	Prh05G11780.0	 3e-115
432-  2:	VIT_04s0023g02790.t01	Prh05G11830.0	      0
432-  3:	VIT_04s0023g02800.t01	Prh05G11840.0	  3e-55
432-  4:	VIT_04s0023g02810.t01	Prh05G11870.0	      0
432-  5:	VIT_04s0023g02820.t01	Prh05G11880.0	  3e-90
432-  6:	VIT_04s0023g02830.t01	Prh05G11890.0	 4e-110
432-  7:	VIT_04s0023g02840.t01	Prh05G11900.0	      0
432-  8:	VIT_04s0023g02870.t01	Prh05G11980.0	      0
432-  9:	VIT_04s0023g02880.t01	Prh05G12110.0	  1e-79
432- 10:	VIT_04s0023g02920.t01	Prh05G12150.0	 4e-103
432- 11:	VIT_04s0023g02970.t01	Prh05G12220.0	      0
432- 12:	VIT_04s0023g03020.t01	Prh05G12250.0	      0
432- 13:	VIT_04s0023g03040.t01	Prh05G12260.0	  7e-70
432- 14:	VIT_04s0023g03060.t01	Prh05G12360.0	      0
432- 15:	VIT_04s0023g03100.t01	Prh05G12450.0	 5e-151
432- 16:	VIT_04s0023g03110.t01	Prh05G12490.0	 2e-145
432- 17:	VIT_04s0023g03130.t01	Prh05G12560.0	  7e-33
432- 18:	VIT_04s0023g03180.t01	Prh05G12650.0	  4e-55
432- 19:	VIT_04s0023g03200.t01	Prh05G12760.0	 3e-137
432- 20:	VIT_04s0023g03220.t01	Prh05G12840.0	      0
432- 21:	VIT_04s0023g03230.t01	Prh05G12990.0	  2e-26
432- 22:	VIT_04s0023g03260.t01	Prh05G13080.0	      0
432- 23:	VIT_04s0023g03280.t01	Prh05G13150.0	  8e-91
432- 24:	VIT_04s0023g03290.t01	Prh05G13170.0	  5e-39
432- 25:	VIT_04s0023g03300.t01	Prh05G13210.0	 5e-162
432- 26:	VIT_04s0023g03330.t01	Prh05G13280.0	  7e-52
432- 27:	VIT_04s0023g03340.t01	Prh05G13290.0	  5e-97
432- 28:	VIT_04s0023g03350.t01	Prh05G13320.0	      0
432- 29:	VIT_04s0023g03360.t01	Prh05G13380.0	  6e-78
432- 30:	VIT_04s0023g03370.t01	Prh05G13440.0	      0
432- 31:	VIT_04s0023g03420.t01	Prh05G13490.0	      0
432- 32:	VIT_04s0023g03430.t01	Prh05G13500.0	 3e-129
432- 33:	VIT_04s0023g03440.t01	Prh05G13700.0	      0
432- 34:	VIT_04s0023g03470.t01	Prh05G13730.0	  4e-44
432- 35:	VIT_04s0023g03480.t01	Prh05G13740.0	      0
432- 36:	VIT_04s0023g03510.t01	Prh05G13750.0	      0
432- 37:	VIT_04s0023g03520.t01	Prh05G13780.0	  8e-34
432- 38:	VIT_04s0023g03540.t01	Prh05G13810.0	 8e-134
432- 39:	VIT_04s0023g03580.t01	Prh05G13880.0	  4e-45
432- 40:	VIT_04s0023g03620.t01	Prh05G13930.0	      0
432- 41:	VIT_04s0023g03770.t01	Prh05G13960.0	  2e-71
## Alignment 433: score=729.0 e_value=3.5e-38 N=15 VV_4&P. rhoeas_chr5 plus
433-  0:	VIT_04s0023g03650.t01	Prh05G14440.0	      0
433-  1:	VIT_04s0023g03670.t01	Prh05G14470.0	 4e-165
433-  2:	VIT_04s0023g03680.t01	Prh05G14480.0	      0
433-  3:	VIT_04s0023g03690.t01	Prh05G14490.0	 1e-158
433-  4:	VIT_04s0023g03710.t01	Prh05G14500.0	 1e-100
433-  5:	VIT_04s0023g03720.t01	Prh05G14530.0	      0
433-  6:	VIT_04s0023g03730.t01	Prh05G14540.0	  3e-39
433-  7:	VIT_04s0023g03760.t01	Prh05G14550.0	      0
433-  8:	VIT_04s0023g03820.t01	Prh05G14580.0	      0
433-  9:	VIT_04s0023g03830.t01	Prh05G14590.0	      0
433- 10:	VIT_04s0023g03840.t01	Prh05G14620.0	  9e-24
433- 11:	VIT_04s0023g03860.t01	Prh05G14650.0	 8e-121
433- 12:	VIT_04s0023g03880.t01	Prh05G14670.0	  1e-34
433- 13:	VIT_04s0023g03890.t01	Prh05G14690.0	  2e-74
433- 14:	VIT_04s0023g03900.t01	Prh05G14730.0	  1e-64
## Alignment 434: score=516.0 e_value=1e-24 N=11 VV_4&P. rhoeas_chr5 plus
434-  0:	VIT_04s0210g00110.t01	Prh05G21620.0	 1e-174
434-  1:	VIT_04s0210g00180.t01	Prh05G21670.0	      0
434-  2:	VIT_04s0210g00190.t01	Prh05G21770.0	 8e-102
434-  3:	VIT_04s0210g00210.t01	Prh05G21820.0	 3e-165
434-  4:	VIT_04s0210g00220.t01	Prh05G21830.0	 2e-128
434-  5:	VIT_04s0044g00020.t01	Prh05G21840.0	      0
434-  6:	VIT_04s0044g00030.t01	Prh05G21850.0	      0
434-  7:	VIT_04s0044g00050.t01	Prh05G21920.0	 5e-130
434-  8:	VIT_04s0044g00110.t01	Prh05G22000.0	  7e-54
434-  9:	VIT_04s0044g00130.t01	Prh05G22020.0	      0
434- 10:	VIT_04s0044g00140.t01	Prh05G22030.0	      0
## Alignment 435: score=372.0 e_value=1.3e-13 N=8 VV_4&P. rhoeas_chr5 plus
435-  0:	VIT_04s0044g01710.t01	Prh05G22510.0	      0
435-  1:	VIT_04s0044g01720.t01	Prh05G22560.0	      0
435-  2:	VIT_04s0044g01740.t01	Prh05G22640.0	      0
435-  3:	VIT_04s0044g01750.t01	Prh05G22660.0	      0
435-  4:	VIT_04s0044g01840.t01	Prh05G22690.0	 1e-139
435-  5:	VIT_04s0044g01850.t01	Prh05G22700.0	 3e-150
435-  6:	VIT_04s0044g01920.t01	Prh05G22720.0	      0
435-  7:	VIT_04s0044g01970.t01	Prh05G22770.0	      0
## Alignment 436: score=1414.0 e_value=4.3e-109 N=30 VV_4&P. rhoeas_chr5 minus
436-  0:	VIT_04s0023g01000.t01	Prh05G18700.0	      0
436-  1:	VIT_04s0023g01020.t01	Prh05G18680.0	      0
436-  2:	VIT_04s0023g01030.t01	Prh05G18670.0	      0
436-  3:	VIT_04s0023g01060.t01	Prh05G18660.0	      0
436-  4:	VIT_04s0023g01070.t01	Prh05G18650.0	  5e-16
436-  5:	VIT_04s0023g01120.t01	Prh05G18640.0	 3e-167
436-  6:	VIT_04s0023g01130.t01	Prh05G18630.0	  1e-48
436-  7:	VIT_04s0023g01150.t01	Prh05G18520.0	 3e-116
436-  8:	VIT_04s0023g01170.t01	Prh05G18480.0	 2e-106
436-  9:	VIT_04s0023g01210.t01	Prh05G18380.0	 2e-179
436- 10:	VIT_04s0023g01220.t01	Prh05G18370.0	      0
436- 11:	VIT_04s0023g01270.t01	Prh05G18340.0	      0
436- 12:	VIT_04s0023g01330.t01	Prh05G18270.0	  7e-56
436- 13:	VIT_04s0023g01350.t01	Prh05G18250.0	  4e-90
436- 14:	VIT_04s0023g01370.t01	Prh05G18230.0	  7e-77
436- 15:	VIT_04s0023g01400.t01	Prh05G18220.0	      0
436- 16:	VIT_04s0023g01430.t01	Prh05G18210.0	 6e-180
436- 17:	VIT_04s0023g01440.t01	Prh05G18050.0	      0
436- 18:	VIT_04s0023g01450.t01	Prh05G18040.0	      0
436- 19:	VIT_04s0023g01470.t01	Prh05G17940.0	 2e-169
436- 20:	VIT_04s0023g01480.t01	Prh05G17930.0	      0
436- 21:	VIT_04s0023g01510.t01	Prh05G17890.0	 5e-175
436- 22:	VIT_04s0023g01520.t01	Prh05G17850.0	  3e-67
436- 23:	VIT_04s0023g01530.t01	Prh05G17840.0	      0
436- 24:	VIT_04s0023g01550.t01	Prh05G17830.0	  1e-50
436- 25:	VIT_04s0023g01580.t01	Prh05G17790.0	 1e-158
436- 26:	VIT_04s0023g01600.t01	Prh05G17780.0	      0
436- 27:	VIT_04s0023g01630.t01	Prh05G17730.0	      0
436- 28:	VIT_04s0023g01650.t01	Prh05G17710.0	      0
436- 29:	VIT_04s0023g01670.t01	Prh05G17700.0	  3e-17
## Alignment 437: score=915.0 e_value=7.4e-64 N=21 VV_4&P. rhoeas_chr5 minus
437-  0:	VIT_04s0023g01980.t01	Prh05G11700.0	 1e-118
437-  1:	VIT_04s0023g02020.t01	Prh05G11660.0	 9e-112
437-  2:	VIT_04s0023g02040.t01	Prh05G11650.0	 9e-101
437-  3:	VIT_04s0023g02130.t01	Prh05G11640.0	      0
437-  4:	VIT_04s0023g02310.t01	Prh05G11580.0	 2e-118
437-  5:	VIT_04s0023g02410.t01	Prh05G11550.0	  1e-35
437-  6:	VIT_04s0023g02420.t01	Prh05G11510.0	      0
437-  7:	VIT_04s0023g02510.t01	Prh05G11370.0	      0
437-  8:	VIT_04s0023g02620.t01	Prh05G11140.0	 1e-104
437-  9:	VIT_04s0023g02640.t01	Prh05G11120.0	      0
437- 10:	VIT_04s0023g02650.t01	Prh05G11110.0	      0
437- 11:	VIT_04s0023g02680.t01	Prh05G11090.0	 9e-149
437- 12:	VIT_04s0023g02690.t01	Prh05G11050.0	      0
437- 13:	VIT_04s0023g02700.t01	Prh05G11010.0	  9e-47
437- 14:	VIT_04s0023g02720.t01	Prh05G11000.0	 8e-112
437- 15:	VIT_04s0023g02730.t01	Prh05G10850.0	 6e-140
437- 16:	VIT_04s0023g02750.t01	Prh05G10740.0	      0
437- 17:	VIT_04s0023g02780.t01	Prh05G10710.0	  1e-89
437- 18:	VIT_04s0023g02870.t01	Prh05G10640.0	      0
437- 19:	VIT_04s0023g02970.t01	Prh05G10590.0	      0
437- 20:	VIT_04s0023g03060.t01	Prh05G10570.0	      0
## Alignment 438: score=365.0 e_value=2.2e-19 N=9 VV_4&P. rhoeas_chr6 plus
438-  0:	VIT_04s0008g04510.t01	Prh06G23850.0	 1e-175
438-  1:	VIT_04s0008g04600.t01	Prh06G23930.0	  5e-36
438-  2:	VIT_04s0008g04690.t01	Prh06G23970.0	      0
438-  3:	VIT_04s0008g04720.t01	Prh06G24230.0	      0
438-  4:	VIT_04s0008g04730.t01	Prh06G24240.0	 3e-110
438-  5:	VIT_04s0008g04740.t01	Prh06G24380.0	  6e-98
438-  6:	VIT_04s0008g04750.t01	Prh06G24490.0	  6e-89
438-  7:	VIT_04s0008g04800.t01	Prh06G24710.0	  1e-75
438-  8:	VIT_04s0008g04840.t01	Prh06G24750.0	      0
## Alignment 439: score=807.0 e_value=1.2e-44 N=17 VV_4&P. rhoeas_chr6 minus
439-  0:	VIT_04s0008g04970.t01	Prh06G23890.0	      0
439-  1:	VIT_04s0008g04980.t01	Prh06G23870.0	      0
439-  2:	VIT_04s0008g04990.t01	Prh06G23850.0	      0
439-  3:	VIT_04s0008g05000.t01	Prh06G23830.0	  1e-61
439-  4:	VIT_04s0008g05010.t01	Prh06G23810.0	      0
439-  5:	VIT_04s0008g05020.t01	Prh06G23770.0	 3e-152
439-  6:	VIT_04s0008g05040.t01	Prh06G23740.0	 8e-117
439-  7:	VIT_04s0008g05060.t01	Prh06G23700.0	      0
439-  8:	VIT_04s0008g05080.t01	Prh06G23670.0	      0
439-  9:	VIT_04s0008g05100.t01	Prh06G23580.0	  3e-51
439- 10:	VIT_04s0008g05120.t01	Prh06G23560.0	 3e-155
439- 11:	VIT_04s0008g05130.t01	Prh06G23550.0	  3e-41
439- 12:	VIT_04s0008g05150.t01	Prh06G23450.0	  4e-61
439- 13:	VIT_04s0008g05190.t01	Prh06G23350.0	  4e-77
439- 14:	VIT_04s0008g05200.t01	Prh06G23340.0	  5e-10
439- 15:	VIT_04s0008g05210.t01	Prh06G23310.0	  7e-65
439- 16:	VIT_04s0008g05220.t01	Prh06G23300.0	      0
## Alignment 440: score=580.0 e_value=1.7e-40 N=15 VV_4&P. rhoeas_chr7 plus
440-  0:	VIT_04s0008g00450.t01	Prh07G31710.0	      0
440-  1:	VIT_04s0008g00460.t01	Prh07G31720.0	  1e-30
440-  2:	VIT_04s0008g00470.t01	Prh07G31760.0	  2e-26
440-  3:	VIT_04s0008g00490.t01	Prh07G31900.0	  3e-76
440-  4:	VIT_04s0008g00510.t01	Prh07G31940.0	 5e-120
440-  5:	VIT_04s0008g00520.t01	Prh07G32180.0	      0
440-  6:	VIT_04s0008g00560.t01	Prh07G32320.0	      0
440-  7:	VIT_04s0008g00570.t01	Prh07G32380.0	  3e-54
440-  8:	VIT_04s0008g00610.t01	Prh07G32490.0	 2e-142
440-  9:	VIT_04s0008g00640.t01	Prh07G32610.0	      0
440- 10:	VIT_04s0008g00650.t01	Prh07G32820.0	      0
440- 11:	VIT_04s0008g00660.t01	Prh07G33010.0	  1e-18
440- 12:	VIT_04s0008g00680.t01	Prh07G33100.0	  3e-82
440- 13:	VIT_04s0008g00900.t01	Prh07G33260.0	  4e-69
440- 14:	VIT_04s0008g01060.t01	Prh07G33490.0	 5e-137
## Alignment 441: score=327.0 e_value=1.7e-15 N=8 VV_4&P. rhoeas_chr7 plus
441-  0:	VIT_04s0043g00850.t01	Prh07G15450.0	  5e-34
441-  1:	VIT_04s0023g00120.t01	Prh07G15580.0	  9e-27
441-  2:	VIT_04s0023g00310.t01	Prh07G15610.0	      0
441-  3:	VIT_04s0023g00400.t01	Prh07G15670.0	  2e-32
441-  4:	VIT_04s0023g00600.t01	Prh07G15680.0	 2e-154
441-  5:	VIT_04s0023g00670.t01	Prh07G15690.0	      0
441-  6:	VIT_04s0023g00690.t01	Prh07G15710.0	      0
441-  7:	VIT_04s0023g00720.t01	Prh07G15720.0	 4e-137
## Alignment 442: score=272.0 e_value=2.9e-08 N=6 VV_4&P. rhoeas_chr7 plus
442-  0:	VIT_04s0008g00030.t01	Prh07G30660.0	  2e-48
442-  1:	VIT_04s0008g00130.t01	Prh07G30700.0	  2e-54
442-  2:	VIT_04s0008g00160.t01	Prh07G30760.0	 4e-117
442-  3:	VIT_04s0008g00180.t01	Prh07G30890.0	      0
442-  4:	VIT_04s0008g00190.t01	Prh07G30960.0	      0
442-  5:	VIT_04s0008g00210.t01	Prh07G30990.0	  1e-69
## Alignment 443: score=268.0 e_value=1.7e-12 N=6 VV_4&P. rhoeas_chr7 plus
443-  0:	VIT_04s0008g03590.t01	Prh07G29570.0	  3e-96
443-  1:	VIT_04s0008g03600.t01	Prh07G29580.0	      0
443-  2:	VIT_04s0008g03610.t01	Prh07G29610.0	 2e-148
443-  3:	VIT_04s0008g03620.t01	Prh07G29830.0	      0
443-  4:	VIT_04s0008g03630.t01	Prh07G29930.0	  2e-99
443-  5:	VIT_04s0008g03640.t01	Prh07G29940.0	      0
## Alignment 444: score=836.0 e_value=6.3e-51 N=18 VV_4&P. rhoeas_chr7 minus
444-  0:	VIT_04s0008g03200.t01	Prh07G30660.0	  3e-44
444-  1:	VIT_04s0008g03220.t01	Prh07G30650.0	      0
444-  2:	VIT_04s0008g03230.t01	Prh07G30580.0	  2e-71
444-  3:	VIT_04s0008g03240.t01	Prh07G30550.0	      0
444-  4:	VIT_04s0008g03270.t01	Prh07G30530.0	 9e-119
444-  5:	VIT_04s0008g03290.t01	Prh07G30520.0	  5e-73
444-  6:	VIT_04s0008g03310.t01	Prh07G30480.0	 1e-162
444-  7:	VIT_04s0008g03320.t01	Prh07G30420.0	      0
444-  8:	VIT_04s0008g03330.t01	Prh07G30400.0	      0
444-  9:	VIT_04s0008g03350.t01	Prh07G30310.0	      0
444- 10:	VIT_04s0008g03370.t01	Prh07G30290.0	 4e-149
444- 11:	VIT_04s0008g03380.t01	Prh07G30270.0	      0
444- 12:	VIT_04s0008g03410.t01	Prh07G30200.0	  8e-50
444- 13:	VIT_04s0008g03420.t01	Prh07G30190.0	  9e-13
444- 14:	VIT_04s0008g03450.t01	Prh07G30130.0	  3e-34
444- 15:	VIT_04s0008g03540.t01	Prh07G30100.0	      0
444- 16:	VIT_04s0008g03560.t01	Prh07G30070.0	      0
444- 17:	VIT_04s0008g03640.t01	Prh07G29940.0	      0
## Alignment 445: score=476.0 e_value=4.3e-23 N=11 VV_4&P. rhoeas_chr7 minus
445-  0:	VIT_04s0008g05120.t01	Prh07G28300.0	 3e-139
445-  1:	VIT_04s0008g05150.t01	Prh07G28270.0	  3e-38
445-  2:	VIT_04s0008g05180.t01	Prh07G28250.0	 1e-105
445-  3:	VIT_04s0008g05250.t01	Prh07G28180.0	  4e-53
445-  4:	VIT_04s0008g05300.t01	Prh07G28100.0	  1e-69
445-  5:	VIT_04s0008g05460.t01	Prh07G28030.0	  2e-27
445-  6:	VIT_04s0008g05500.t01	Prh07G28010.0	      0
445-  7:	VIT_04s0008g05580.t01	Prh07G27820.0	  8e-33
445-  8:	VIT_04s0008g05590.t01	Prh07G27760.0	  9e-32
445-  9:	VIT_04s0008g05630.t01	Prh07G27690.0	      0
445- 10:	VIT_04s0008g05740.t01	Prh07G27580.0	      0
## Alignment 446: score=286.0 e_value=4.4e-11 N=7 VV_4&P. rhoeas_chr7 minus
446-  0:	VIT_04s0008g03590.t01	Prh07G29570.0	  3e-96
446-  1:	VIT_04s0008g03670.t01	Prh07G29460.0	 7e-147
446-  2:	VIT_04s0008g03770.t01	Prh07G29410.0	      0
446-  3:	VIT_04s0008g03800.t01	Prh07G29310.0	 1e-149
446-  4:	VIT_04s0008g03850.t01	Prh07G29150.0	      0
446-  5:	VIT_04s0008g03860.t01	Prh07G29080.0	 9e-110
446-  6:	VIT_04s0008g03920.t01	Prh07G28920.0	      0
## Alignment 447: score=305.0 e_value=3.1e-13 N=7 VV_4&P. rhoeas_ups_2 minus
447-  0:	VIT_04s0008g01920.t01	PrhUNG11570.0	  5e-30
447-  1:	VIT_04s0008g01960.t01	PrhUNG11380.0	      0
447-  2:	VIT_04s0008g01990.t01	PrhUNG11190.0	      0
447-  3:	VIT_04s0008g02000.t01	PrhUNG11130.0	  1e-42
447-  4:	VIT_04s0008g02010.t01	PrhUNG11120.0	      0
447-  5:	VIT_04s0008g02030.t01	PrhUNG11070.0	 9e-142
447-  6:	VIT_04s0008g02040.t01	PrhUNG11060.0	      0
## Alignment 448: score=966.0 e_value=4.5e-72 N=22 VV_4&P. rhoeas_ups_4 plus
448-  0:	VIT_04s0008g05320.t01	PrhUNG19100.0	 9e-151
448-  1:	VIT_04s0008g05330.t01	PrhUNG19190.0	      0
448-  2:	VIT_04s0008g05340.t01	PrhUNG19220.0	  3e-34
448-  3:	VIT_04s0008g05350.t01	PrhUNG19230.0	 5e-148
448-  4:	VIT_04s0008g05420.t01	PrhUNG19440.0	 9e-110
448-  5:	VIT_04s0008g05430.t01	PrhUNG19560.0	      0
448-  6:	VIT_04s0008g05440.t01	PrhUNG19630.0	  4e-68
448-  7:	VIT_04s0008g05450.t01	PrhUNG19640.0	      0
448-  8:	VIT_04s0008g05460.t01	PrhUNG19680.0	  4e-39
448-  9:	VIT_04s0008g05470.t01	PrhUNG19690.0	      0
448- 10:	VIT_04s0008g05480.t01	PrhUNG19760.0	  2e-82
448- 11:	VIT_04s0008g05490.t01	PrhUNG19770.0	 6e-137
448- 12:	VIT_04s0008g05520.t01	PrhUNG19890.0	  1e-98
448- 13:	VIT_04s0008g05540.t01	PrhUNG19970.0	      0
448- 14:	VIT_04s0008g05560.t01	PrhUNG20010.0	  5e-43
448- 15:	VIT_04s0008g05570.t01	PrhUNG20060.0	      0
448- 16:	VIT_04s0008g05600.t01	PrhUNG20070.0	      0
448- 17:	VIT_04s0008g05610.t01	PrhUNG20080.0	      0
448- 18:	VIT_04s0008g05700.t01	PrhUNG20330.0	      0
448- 19:	VIT_04s0008g05730.t01	PrhUNG20460.0	      0
448- 20:	VIT_04s0008g05740.t01	PrhUNG20520.0	      0
448- 21:	VIT_04s0008g05850.t01	PrhUNG20560.0	 1e-153
## Alignment 449: score=258.0 e_value=2.1e-08 N=6 VV_4&P. rhoeas_ups_4 minus
449-  0:	VIT_04s0008g06060.t01	PrhUNG21410.0	  2e-31
449-  1:	VIT_04s0008g06130.t01	PrhUNG21220.0	 1e-136
449-  2:	VIT_04s0008g06220.t01	PrhUNG21130.0	  9e-97
449-  3:	VIT_04s0008g06250.t01	PrhUNG21010.0	  8e-58
449-  4:	VIT_04s0008g06310.t01	PrhUNG20990.0	      0
449-  5:	VIT_04s0008g06330.t01	PrhUNG20980.0	  1e-87
## Alignment 450: score=1172.0 e_value=2e-84 N=25 VV_4&P. rhoeas_ups_8 plus
450-  0:	VIT_04s0023g01720.t01	PrhUNG36810.0	 4e-163
450-  1:	VIT_04s0023g01750.t01	PrhUNG36920.0	      0
450-  2:	VIT_04s0023g01770.t01	PrhUNG36950.0	 1e-101
450-  3:	VIT_04s0023g01800.t01	PrhUNG37000.0	  7e-64
450-  4:	VIT_04s0023g01830.t01	PrhUNG37040.0	      0
450-  5:	VIT_04s0023g01840.t01	PrhUNG37090.0	  4e-40
450-  6:	VIT_04s0023g01860.t01	PrhUNG37100.0	      0
450-  7:	VIT_04s0023g01870.t01	PrhUNG37110.0	 1e-125
450-  8:	VIT_04s0023g01890.t01	PrhUNG37120.0	  2e-29
450-  9:	VIT_04s0023g01910.t01	PrhUNG37130.0	  2e-33
450- 10:	VIT_04s0023g01920.t01	PrhUNG37140.0	      0
450- 11:	VIT_04s0023g01940.t01	PrhUNG37150.0	 2e-126
450- 12:	VIT_04s0023g01950.t01	PrhUNG37160.0	      0
450- 13:	VIT_04s0023g01980.t01	PrhUNG37230.0	 3e-122
450- 14:	VIT_04s0023g02010.t01	PrhUNG37250.0	      0
450- 15:	VIT_04s0023g02020.t01	PrhUNG37310.0	 4e-114
450- 16:	VIT_04s0023g02040.t01	PrhUNG37320.0	 9e-101
450- 17:	VIT_04s0023g02060.t01	PrhUNG37330.0	 7e-105
450- 18:	VIT_04s0023g02070.t01	PrhUNG37340.0	 1e-130
450- 19:	VIT_04s0023g02130.t01	PrhUNG37390.0	      0
450- 20:	VIT_04s0023g02150.t01	PrhUNG37470.0	  2e-84
450- 21:	VIT_04s0023g02160.t01	PrhUNG37500.0	  8e-37
450- 22:	VIT_04s0023g02170.t01	PrhUNG37520.0	 4e-165
450- 23:	VIT_04s0023g02230.t01	PrhUNG37530.0	 2e-119
450- 24:	VIT_04s0023g02400.t01	PrhUNG37560.0	 4e-150
## Alignment 451: score=917.0 e_value=5.9e-58 N=20 VV_5&P. rhoeas_chr4 plus
451-  0:	VIT_05s0020g02720.t01	Prh04G05160.0	  1e-94
451-  1:	VIT_05s0020g02760.t01	Prh04G05170.0	  9e-93
451-  2:	VIT_05s0020g02770.t01	Prh04G05190.0	 1e-127
451-  3:	VIT_05s0020g02790.t01	Prh04G05260.0	 1e-112
451-  4:	VIT_05s0020g02810.t01	Prh04G05270.0	      0
451-  5:	VIT_05s0020g02820.t01	Prh04G05300.0	      0
451-  6:	VIT_05s0020g02830.t01	Prh04G05320.0	  4e-31
451-  7:	VIT_05s0020g02850.t01	Prh04G05370.0	 6e-104
451-  8:	VIT_05s0020g02860.t01	Prh04G05420.0	  2e-89
451-  9:	VIT_05s0020g02890.t01	Prh04G05470.0	  2e-66
451- 10:	VIT_05s0020g02940.t01	Prh04G05660.0	      0
451- 11:	VIT_05s0020g02950.t01	Prh04G05860.0	 2e-166
451- 12:	VIT_05s0020g02960.t01	Prh04G05950.0	      0
451- 13:	VIT_05s0020g02990.t01	Prh04G05980.0	  2e-93
451- 14:	VIT_05s0020g03000.t01	Prh04G06010.0	 1e-108
451- 15:	VIT_05s0020g03020.t01	Prh04G06060.0	      0
451- 16:	VIT_05s0020g03030.t01	Prh04G06070.0	      0
451- 17:	VIT_05s0020g03040.t01	Prh04G06080.0	  2e-33
451- 18:	VIT_05s0020g03090.t01	Prh04G06090.0	      0
451- 19:	VIT_05s0020g03130.t01	Prh04G06100.0	  8e-63
## Alignment 452: score=851.0 e_value=5.5e-53 N=18 VV_5&P. rhoeas_chr4 plus
452-  0:	VIT_05s0077g00970.t01	Prh04G18860.0	      0
452-  1:	VIT_05s0077g01020.t01	Prh04G18890.0	 2e-137
452-  2:	VIT_05s0077g01170.t01	Prh04G19090.0	  6e-79
452-  3:	VIT_05s0077g01180.t01	Prh04G19100.0	  1e-81
452-  4:	VIT_05s0077g01190.t01	Prh04G19110.0	  2e-97
452-  5:	VIT_05s0077g01200.t01	Prh04G19120.0	      0
452-  6:	VIT_05s0077g01230.t01	Prh04G19170.0	 1e-135
452-  7:	VIT_05s0077g01240.t01	Prh04G19180.0	      0
452-  8:	VIT_05s0077g01270.t01	Prh04G19220.0	      0
452-  9:	VIT_05s0077g01280.t01	Prh04G19230.0	      0
452- 10:	VIT_05s0077g01290.t01	Prh04G19250.0	  2e-41
452- 11:	VIT_05s0077g01330.t01	Prh04G19300.0	  2e-54
452- 12:	VIT_05s0077g01350.t01	Prh04G19340.0	      0
452- 13:	VIT_05s0077g01370.t01	Prh04G19380.0	      0
452- 14:	VIT_05s0077g01380.t01	Prh04G19440.0	  5e-15
452- 15:	VIT_05s0077g01390.t01	Prh04G19450.0	  3e-39
452- 16:	VIT_05s0077g01400.t01	Prh04G19460.0	      0
452- 17:	VIT_05s0077g01420.t01	Prh04G19500.0	 4e-101
## Alignment 453: score=636.0 e_value=1.1e-35 N=14 VV_5&P. rhoeas_chr4 plus
453-  0:	VIT_05s0077g00450.t01	Prh04G18140.0	      0
453-  1:	VIT_05s0077g00470.t01	Prh04G18160.0	      0
453-  2:	VIT_05s0077g00500.t01	Prh04G18200.0	 5e-102
453-  3:	VIT_05s0077g00510.t01	Prh04G18220.0	      0
453-  4:	VIT_05s0077g00520.t01	Prh04G18240.0	 2e-146
453-  5:	VIT_05s0077g00590.t01	Prh04G18350.0	  1e-99
453-  6:	VIT_05s0077g00670.t01	Prh04G18390.0	  1e-16
453-  7:	VIT_05s0077g00690.t01	Prh04G18400.0	      0
453-  8:	VIT_05s0077g00730.t01	Prh04G18470.0	  5e-66
453-  9:	VIT_05s0077g00750.t01	Prh04G18490.0	  1e-41
453- 10:	VIT_05s0077g00810.t01	Prh04G18500.0	  3e-57
453- 11:	VIT_05s0077g00820.t01	Prh04G18550.0	      0
453- 12:	VIT_05s0077g00840.t01	Prh04G18560.0	 2e-180
453- 13:	VIT_05s0077g01080.t01	Prh04G18800.0	 3e-103
## Alignment 454: score=583.0 e_value=3.4e-31 N=13 VV_5&P. rhoeas_chr4 plus
454-  0:	VIT_05s0049g00980.t01	Prh04G27470.0	  1e-83
454-  1:	VIT_05s0049g01010.t01	Prh04G27580.0	  7e-70
454-  2:	VIT_05s0049g01110.t01	Prh04G27590.0	  3e-23
454-  3:	VIT_05s0049g01140.t01	Prh04G27620.0	      0
454-  4:	VIT_05s0049g01170.t01	Prh04G27660.0	  3e-83
454-  5:	VIT_05s0049g01180.t01	Prh04G27690.0	      0
454-  6:	VIT_05s0049g01220.t01	Prh04G27700.0	      0
454-  7:	VIT_05s0049g01240.t01	Prh04G27730.0	      0
454-  8:	VIT_05s0049g01330.t01	Prh04G27750.0	 1e-123
454-  9:	VIT_05s0049g01340.t01	Prh04G27900.0	  7e-19
454- 10:	VIT_05s0049g01400.t01	Prh04G27950.0	      0
454- 11:	VIT_05s0049g01410.t01	Prh04G27970.0	      0
454- 12:	VIT_05s0049g01560.t01	Prh04G28020.0	  1e-32
## Alignment 455: score=498.0 e_value=2.2e-30 N=12 VV_5&P. rhoeas_chr4 plus
455-  0:	VIT_05s0051g00660.t01	Prh04G29050.0	      0
455-  1:	VIT_05s0051g00830.t01	Prh04G29230.0	      0
455-  2:	VIT_05s0051g00910.t01	Prh04G29280.0	      0
455-  3:	VIT_05s0136g00130.t01	Prh04G29330.0	  3e-40
455-  4:	VIT_05s0136g00320.t01	Prh04G29400.0	  3e-44
455-  5:	VIT_05s0029g00070.t01	Prh04G29540.0	 5e-113
455-  6:	VIT_05s0029g00080.t01	Prh04G29550.0	      0
455-  7:	VIT_05s0029g00110.t01	Prh04G29720.0	 6e-163
455-  8:	VIT_05s0029g00130.t01	Prh04G29780.0	 4e-147
455-  9:	VIT_05s0029g00140.t01	Prh04G29820.0	  4e-65
455- 10:	VIT_05s0029g00200.t01	Prh04G29840.0	      0
455- 11:	VIT_05s0029g00370.t01	Prh04G30000.0	  3e-31
## Alignment 456: score=399.0 e_value=1.5e-21 N=9 VV_5&P. rhoeas_chr4 plus
456-  0:	VIT_05s0102g00760.t01	Prh04G42230.0	 1e-165
456-  1:	VIT_05s0102g00770.t01	Prh04G42240.0	 9e-166
456-  2:	VIT_05s0102g00880.t01	Prh04G42330.0	      0
456-  3:	VIT_05s0102g01110.t01	Prh04G42450.0	      0
456-  4:	VIT_05s0102g01120.t01	Prh04G42510.0	 6e-108
456-  5:	VIT_05s0102g01160.t01	Prh04G42680.0	  7e-43
456-  6:	VIT_05s0102g01180.t01	Prh04G42690.0	 8e-108
456-  7:	VIT_05s0102g01190.t01	Prh04G42700.0	      0
456-  8:	VIT_05s0102g01200.t01	Prh04G42710.0	      0
## Alignment 457: score=388.0 e_value=1.9e-18 N=8 VV_5&P. rhoeas_chr4 plus
457-  0:	VIT_05s0020g00380.t01	Prh04G17880.0	      0
457-  1:	VIT_05s0020g00390.t01	Prh04G17890.0	 3e-158
457-  2:	VIT_05s0020g00400.t01	Prh04G17920.0	      0
457-  3:	VIT_05s0020g00410.t01	Prh04G17930.0	      0
457-  4:	VIT_05s0020g00420.t01	Prh04G17950.0	      0
457-  5:	VIT_05s0020g00430.t01	Prh04G18000.0	  3e-45
457-  6:	VIT_05s0020g00440.t01	Prh04G18010.0	      0
457-  7:	VIT_05s0020g00460.t01	Prh04G18070.0	      0
## Alignment 458: score=380.0 e_value=1.2e-14 N=8 VV_5&P. rhoeas_chr4 plus
458-  0:	VIT_05s0020g01320.t01	Prh04G07200.0	      0
458-  1:	VIT_05s0020g01360.t01	Prh04G07260.0	      0
458-  2:	VIT_05s0020g01370.t01	Prh04G07270.0	  9e-69
458-  3:	VIT_05s0020g01380.t01	Prh04G07290.0	      0
458-  4:	VIT_05s0020g01420.t01	Prh04G07340.0	  6e-47
458-  5:	VIT_05s0020g01430.t01	Prh04G07350.0	 3e-121
458-  6:	VIT_05s0020g01440.t01	Prh04G07360.0	  1e-53
458-  7:	VIT_05s0020g01550.t01	Prh04G07420.0	      0
## Alignment 459: score=375.0 e_value=1.1e-18 N=9 VV_5&P. rhoeas_chr4 plus
459-  0:	VIT_05s0102g00130.t01	Prh04G39460.0	  9e-59
459-  1:	VIT_05s0102g00160.t01	Prh04G39610.0	      0
459-  2:	VIT_05s0102g00210.t01	Prh04G39770.0	 2e-179
459-  3:	VIT_05s0102g00300.t01	Prh04G39960.0	 5e-102
459-  4:	VIT_05s0102g00310.t01	Prh04G39970.0	  8e-91
459-  5:	VIT_05s0102g00330.t01	Prh04G40040.0	  1e-36
459-  6:	VIT_05s0102g00370.t01	Prh04G40050.0	      0
459-  7:	VIT_05s0102g00380.t01	Prh04G40150.0	  2e-08
459-  8:	VIT_05s0102g00450.t01	Prh04G40280.0	  3e-81
## Alignment 460: score=365.0 e_value=3.5e-17 N=9 VV_5&P. rhoeas_chr4 plus
460-  0:	VIT_05s0094g00920.t01	Prh04G45880.0	      0
460-  1:	VIT_05s0094g00950.t01	Prh04G45910.0	 8e-178
460-  2:	VIT_05s0094g00960.t01	Prh04G46090.0	 5e-173
460-  3:	VIT_05s0094g01000.t01	Prh04G46190.0	 1e-167
460-  4:	VIT_05s0094g01020.t01	Prh04G46280.0	  4e-81
460-  5:	VIT_05s0094g01080.t01	Prh04G46320.0	      0
460-  6:	VIT_05s0094g01110.t01	Prh04G46330.0	      0
460-  7:	VIT_05s0094g01230.t01	Prh04G46520.0	 1e-112
460-  8:	VIT_05s0094g01300.t01	Prh04G46770.0	 5e-161
## Alignment 461: score=323.0 e_value=3e-15 N=8 VV_5&P. rhoeas_chr4 plus
461-  0:	VIT_05s0124g00020.t01	Prh04G38130.0	      0
461-  1:	VIT_05s0124g00270.t01	Prh04G38210.0	 6e-163
461-  2:	VIT_05s0124g00330.t01	Prh04G38270.0	  3e-61
461-  3:	VIT_05s0124g00360.t01	Prh04G38310.0	      0
461-  4:	VIT_05s0124g00390.t01	Prh04G38360.0	  7e-56
461-  5:	VIT_05s0124g00550.t01	Prh04G38590.0	 1e-119
461-  6:	VIT_05s0124g00560.t01	Prh04G38830.0	      0
461-  7:	VIT_05s0124g00580.t01	Prh04G38870.0	      0
## Alignment 462: score=276.0 e_value=7.6e-09 N=6 VV_5&P. rhoeas_chr4 plus
462-  0:	VIT_05s0020g02160.t01	Prh04G04580.0	      0
462-  1:	VIT_05s0020g02170.t01	Prh04G04590.0	      0
462-  2:	VIT_05s0020g02180.t01	Prh04G04670.0	  5e-36
462-  3:	VIT_05s0020g02200.t01	Prh04G04690.0	      0
462-  4:	VIT_05s0020g02250.t01	Prh04G04750.0	      0
462-  5:	VIT_05s0020g02370.t01	Prh04G04870.0	  5e-67
## Alignment 463: score=266.0 e_value=9.3e-12 N=6 VV_5&P. rhoeas_chr4 plus
463-  0:	VIT_05s0077g01520.t01	Prh04G01620.0	  3e-49
463-  1:	VIT_05s0077g01700.t01	Prh04G01640.0	  3e-28
463-  2:	VIT_05s0077g01710.t01	Prh04G01650.0	      0
463-  3:	VIT_05s0077g01820.t01	Prh04G01730.0	 5e-170
463-  4:	VIT_05s0077g01830.t01	Prh04G01800.0	      0
463-  5:	VIT_05s0077g01860.t01	Prh04G01830.0	  3e-49
## Alignment 464: score=260.0 e_value=2.8e-08 N=6 VV_5&P. rhoeas_chr4 plus
464-  0:	VIT_05s0049g01110.t01	Prh04G27770.0	  9e-24
464-  1:	VIT_05s0049g01180.t01	Prh04G27810.0	      0
464-  2:	VIT_05s0049g01220.t01	Prh04G27840.0	      0
464-  3:	VIT_05s0049g01260.t01	Prh04G27890.0	 5e-105
464-  4:	VIT_05s0049g01330.t01	Prh04G27910.0	 2e-122
464-  5:	VIT_05s0049g01480.t01	Prh04G28130.0	  3e-60
## Alignment 465: score=2747.0 e_value=2.9e-234 N=58 VV_5&P. rhoeas_chr4 minus
465-  0:	VIT_05s0020g03180.t01	Prh04G16500.0	 1e-123
465-  1:	VIT_05s0020g03200.t01	Prh04G16390.0	      0
465-  2:	VIT_05s0020g03260.t01	Prh04G16370.0	      0
465-  3:	VIT_05s0020g03340.t01	Prh04G16330.0	 3e-141
465-  4:	VIT_05s0020g03370.t01	Prh04G16310.0	 6e-148
465-  5:	VIT_05s0020g03380.t01	Prh04G16270.0	      0
465-  6:	VIT_05s0020g03420.t01	Prh04G16250.0	      0
465-  7:	VIT_05s0020g03490.t01	Prh04G16240.0	  5e-70
465-  8:	VIT_05s0020g03530.t01	Prh04G16220.0	 4e-101
465-  9:	VIT_05s0020g03580.t01	Prh04G16180.0	  9e-40
465- 10:	VIT_05s0020g03590.t01	Prh04G16170.0	  1e-32
465- 11:	VIT_05s0020g03610.t01	Prh04G16160.0	  1e-50
465- 12:	VIT_05s0020g03620.t01	Prh04G16120.0	  1e-44
465- 13:	VIT_05s0020g03640.t01	Prh04G16100.0	 6e-111
465- 14:	VIT_05s0020g03650.t01	Prh04G16090.0	  3e-48
465- 15:	VIT_05s0020g03670.t01	Prh04G16070.0	  1e-89
465- 16:	VIT_05s0020g03680.t01	Prh04G16050.0	  4e-63
465- 17:	VIT_05s0020g03720.t01	Prh04G16000.0	      0
465- 18:	VIT_05s0020g03730.t01	Prh04G15990.0	  1e-41
465- 19:	VIT_05s0020g03750.t01	Prh04G15980.0	  2e-62
465- 20:	VIT_05s0020g03770.t01	Prh04G15910.0	      0
465- 21:	VIT_05s0020g03840.t01	Prh04G15880.0	  2e-58
465- 22:	VIT_05s0020g03860.t01	Prh04G15870.0	 2e-180
465- 23:	VIT_05s0020g03870.t01	Prh04G15850.0	      0
465- 24:	VIT_05s0020g03880.t01	Prh04G15840.0	      0
465- 25:	VIT_05s0020g03900.t01	Prh04G15820.0	 3e-148
465- 26:	VIT_05s0020g03910.t01	Prh04G15790.0	 5e-172
465- 27:	VIT_05s0020g03920.t01	Prh04G15780.0	      0
465- 28:	VIT_05s0020g03930.t01	Prh04G15770.0	      0
465- 29:	VIT_05s0020g03980.t01	Prh04G15740.0	      0
465- 30:	VIT_05s0020g04010.t01	Prh04G15710.0	  2e-56
465- 31:	VIT_05s0020g04020.t01	Prh04G15690.0	      0
465- 32:	VIT_05s0020g04030.t01	Prh04G15680.0	 3e-102
465- 33:	VIT_05s0020g04040.t01	Prh04G15660.0	 1e-156
465- 34:	VIT_05s0020g04050.t01	Prh04G15650.0	  3e-29
465- 35:	VIT_05s0020g04100.t01	Prh04G15630.0	      0
465- 36:	VIT_05s0020g04150.t01	Prh04G15620.0	 5e-130
465- 37:	VIT_05s0020g04160.t01	Prh04G15580.0	 5e-144
465- 38:	VIT_05s0020g04170.t01	Prh04G15570.0	      0
465- 39:	VIT_05s0020g04180.t01	Prh04G15560.0	 1e-112
465- 40:	VIT_05s0020g04210.t01	Prh04G15550.0	      0
465- 41:	VIT_05s0020g04220.t01	Prh04G15510.0	      0
465- 42:	VIT_05s0020g04410.t01	Prh04G15470.0	  4e-07
465- 43:	VIT_05s0020g04420.t01	Prh04G15450.0	  8e-90
465- 44:	VIT_05s0020g04430.t01	Prh04G15430.0	 2e-154
465- 45:	VIT_05s0020g04450.t01	Prh04G15410.0	  8e-41
465- 46:	VIT_05s0020g04460.t01	Prh04G15400.0	  1e-76
465- 47:	VIT_05s0020g04480.t01	Prh04G15310.0	      0
465- 48:	VIT_05s0020g04500.t01	Prh04G15300.0	 3e-130
465- 49:	VIT_05s0020g04520.t01	Prh04G15250.0	      0
465- 50:	VIT_05s0020g04540.t01	Prh04G15210.0	      0
465- 51:	VIT_05s0020g04560.t01	Prh04G15200.0	      0
465- 52:	VIT_05s0020g04610.t01	Prh04G15070.0	      0
465- 53:	VIT_05s0020g04620.t01	Prh04G15050.0	 2e-108
465- 54:	VIT_05s0020g04630.t01	Prh04G15020.0	      0
465- 55:	VIT_05s0020g04640.t01	Prh04G15010.0	  4e-76
465- 56:	VIT_05s0020g04670.t01	Prh04G14950.0	  9e-06
465- 57:	VIT_05s0020g04710.t01	Prh04G14890.0	      0
## Alignment 466: score=1451.0 e_value=3e-103 N=31 VV_5&P. rhoeas_chr4 minus
466-  0:	VIT_05s0020g00580.t01	Prh04G17810.0	 4e-141
466-  1:	VIT_05s0020g00590.t01	Prh04G17790.0	  2e-38
466-  2:	VIT_05s0020g00610.t01	Prh04G17780.0	 2e-134
466-  3:	VIT_05s0020g00630.t01	Prh04G17770.0	      0
466-  4:	VIT_05s0020g00670.t01	Prh04G17670.0	      0
466-  5:	VIT_05s0020g00680.t01	Prh04G17660.0	      0
466-  6:	VIT_05s0020g00690.t01	Prh04G17650.0	      0
466-  7:	VIT_05s0020g00700.t01	Prh04G17640.0	      0
466-  8:	VIT_05s0020g00730.t01	Prh04G17600.0	      0
466-  9:	VIT_05s0020g00750.t01	Prh04G17520.0	 4e-150
466- 10:	VIT_05s0020g00760.t01	Prh04G17510.0	      0
466- 11:	VIT_05s0020g00800.t01	Prh04G17460.0	      0
466- 12:	VIT_05s0020g00810.t01	Prh04G17440.0	 9e-163
466- 13:	VIT_05s0020g00820.t01	Prh04G17430.0	      0
466- 14:	VIT_05s0020g00830.t01	Prh04G17360.0	      0
466- 15:	VIT_05s0020g00860.t01	Prh04G17350.0	 6e-158
466- 16:	VIT_05s0020g00870.t01	Prh04G17320.0	      0
466- 17:	VIT_05s0020g00880.t01	Prh04G17300.0	      0
466- 18:	VIT_05s0020g00890.t01	Prh04G17280.0	      0
466- 19:	VIT_05s0020g00920.t01	Prh04G17180.0	 1e-160
466- 20:	VIT_05s0020g00930.t01	Prh04G17170.0	  1e-44
466- 21:	VIT_05s0020g00950.t01	Prh04G17090.0	      0
466- 22:	VIT_05s0020g00980.t01	Prh04G17040.0	  5e-16
466- 23:	VIT_05s0020g01040.t01	Prh04G17010.0	  1e-23
466- 24:	VIT_05s0020g01060.t01	Prh04G16980.0	 1e-135
466- 25:	VIT_05s0020g01070.t01	Prh04G16960.0	  3e-48
466- 26:	VIT_05s0020g01080.t01	Prh04G16910.0	  2e-18
466- 27:	VIT_05s0020g01100.t01	Prh04G16870.0	  1e-80
466- 28:	VIT_05s0020g01110.t01	Prh04G16810.0	      0
466- 29:	VIT_05s0020g01120.t01	Prh04G16670.0	 6e-141
466- 30:	VIT_05s0020g01150.t01	Prh04G16590.0	      0
## Alignment 467: score=563.0 e_value=6.1e-29 N=12 VV_5&P. rhoeas_chr4 minus
467-  0:	VIT_05s0094g00160.t01	Prh04G41260.0	  2e-16
467-  1:	VIT_05s0094g00200.t01	Prh04G41200.0	 2e-129
467-  2:	VIT_05s0094g00220.t01	Prh04G41140.0	 1e-122
467-  3:	VIT_05s0094g00370.t01	Prh04G41090.0	      0
[truncated: 151,312 more chars]
