# Supplementary material for: Three chromosome-scale Papaver genomes reveal punctuated patchwork evolution of the morphinan and noscapine biosynthesis pathway
Source: Nat Commun. 2021 Oct 15;12:6030. doi: 10.1038/s41467-021-26330-8 (PMC8521590; doi:10.1038/s41467-021-26330-8)
Supplement: Supplementary file 15 — Source Data [file 41467_2021_26330_MOESM15_ESM.zip › Source Data/Supplementary Fig. 18a P. somniferum and AEK.collinearity.txt]

############### Parameters ###############
# MATCH_SCORE: 50
# MATCH_SIZE: 5
# GAP_PENALTY: -1
# OVERLAP_WINDOW: 5
# E_VALUE: 1e-05
# MAX GAPS: 25
############### Statistics ###############
# Number of collinear genes: 9214, Percentage: 14.88
# Number of all genes: 61937
##########################################
## Alignment 0: score=2226.0 e_value=2.8e-190 N=52 P. somniferum_chr1&aek5 plus
  0-  0:	Pso01G28590.0	GSVIVG01024203001	      0
  0-  1:	Pso01G28610.0	GSVIVG01024201001	  6e-39
  0-  2:	Pso01G28630.0	GSVIVG01024197001	      0
  0-  3:	Pso01G28660.0	GSVIVG01024195001	      0
  0-  4:	Pso01G28710.0	GSVIVG01024183001	  1e-59
  0-  5:	Pso01G28750.0	GSVIVG01024179001	      0
  0-  6:	Pso01G28870.0	GSVIVG01024173001	  7e-81
  0-  7:	Pso01G28900.0	GSVIVG01024172001	      0
  0-  8:	Pso01G29040.0	GSVIVG01024165001	 3e-109
  0-  9:	Pso01G29060.0	GSVIVG01024164001	      0
  0- 10:	Pso01G29070.0	GSVIVG01024163001	 1e-161
  0- 11:	Pso01G29170.0	GSVIVG01024162001	  1e-49
  0- 12:	Pso01G29240.0	GSVIVG01024158001	      0
  0- 13:	Pso01G29490.0	GSVIVG01024127001	  4e-35
  0- 14:	Pso01G29510.0	GSVIVG01024128001	  3e-24
  0- 15:	Pso01G29530.0	GSVIVG01024130001	  3e-32
  0- 16:	Pso01G29760.0	GSVIVG01024116001	  1e-53
  0- 17:	Pso01G29850.0	GSVIVG01024109001	 7e-151
  0- 18:	Pso01G29880.0	GSVIVG01024107001	 1e-100
  0- 19:	Pso01G29970.0	GSVIVG01024106001	 6e-161
  0- 20:	Pso01G29980.0	GSVIVG01024104001	      0
  0- 21:	Pso01G30060.0	GSVIVG01024082001	 1e-105
  0- 22:	Pso01G30150.0	GSVIVG01024075001	      0
  0- 23:	Pso01G30170.0	GSVIVG01024073001	 4e-178
  0- 24:	Pso01G30310.0	GSVIVG01024062001	      0
  0- 25:	Pso01G30330.0	GSVIVG01024060001	  5e-67
  0- 26:	Pso01G30340.0	GSVIVG01024058001	  2e-99
  0- 27:	Pso01G30350.0	GSVIVG01024057001	  1e-35
  0- 28:	Pso01G30470.0	GSVIVG01024054001	      0
  0- 29:	Pso01G30480.0	GSVIVG01024052001	 2e-126
  0- 30:	Pso01G30490.0	GSVIVG01024050001	 6e-137
  0- 31:	Pso01G30510.0	GSVIVG01024049001	      0
  0- 32:	Pso01G30550.0	GSVIVG01024048001	      0
  0- 33:	Pso01G30680.0	GSVIVG01024043001	  1e-88
  0- 34:	Pso01G30810.0	GSVIVG01024036001	  6e-89
  0- 35:	Pso01G30950.0	GSVIVG01024033001	      0
  0- 36:	Pso01G31000.0	GSVIVG01024031001	      0
  0- 37:	Pso01G31010.0	GSVIVG01024030001	 3e-134
  0- 38:	Pso01G31040.0	GSVIVG01024026001	      0
  0- 39:	Pso01G31090.0	GSVIVG01024021001	  1e-62
  0- 40:	Pso01G31160.0	GSVIVG01024018001	 2e-128
  0- 41:	Pso01G31220.0	GSVIVG01024014001	  5e-57
  0- 42:	Pso01G31280.0	GSVIVG01024010001	 1e-128
  0- 43:	Pso01G31340.0	GSVIVG01024005001	      0
  0- 44:	Pso01G31440.0	GSVIVG01023998001	      0
  0- 45:	Pso01G31500.0	GSVIVG01023994001	      0
  0- 46:	Pso01G31520.0	GSVIVG01023991001	 7e-108
  0- 47:	Pso01G31570.0	GSVIVG01023982001	      0
  0- 48:	Pso01G31600.0	GSVIVG01023975001	 2e-180
  0- 49:	Pso01G31640.0	GSVIVG01037045001	  1e-88
  0- 50:	Pso01G31760.0	GSVIVG01023968001	      0
  0- 51:	Pso01G31890.0	GSVIVG01023965001	 3e-153
## Alignment 1: score=1063.0 e_value=1.4e-72 N=24 P. somniferum_chr1&aek5 plus
  1-  0:	Pso01G34490.0	GSVIVG01031807001	  8e-71
  1-  1:	Pso01G34520.0	GSVIVG01031824001	  7e-95
  1-  2:	Pso01G34600.0	GSVIVG01031842001	      0
  1-  3:	Pso01G34630.0	GSVIVG01031844001	  1e-69
  1-  4:	Pso01G34660.0	GSVIVG01031847001	 1e-112
  1-  5:	Pso01G34760.0	GSVIVG01031879001	  1e-65
  1-  6:	Pso01G34860.0	GSVIVG01031888001	 8e-164
  1-  7:	Pso01G34950.0	GSVIVG01031890001	  1e-97
  1-  8:	Pso01G34980.0	GSVIVG01031892001	      0
  1-  9:	Pso01G35080.0	GSVIVG01031895001	  1e-38
  1- 10:	Pso01G35110.0	GSVIVG01031897001	  5e-90
  1- 11:	Pso01G35140.0	GSVIVG01031903001	      0
  1- 12:	Pso01G35320.0	GSVIVG01031915001	  3e-56
  1- 13:	Pso01G35340.0	GSVIVG01009648001	 2e-103
  1- 14:	Pso01G35370.0	GSVIVG01009650001	 4e-112
  1- 15:	Pso01G35430.0	GSVIVG01009655001	  8e-91
  1- 16:	Pso01G35470.0	GSVIVG01009657001	 9e-126
  1- 17:	Pso01G35530.0	GSVIVG01019010001	 3e-104
  1- 18:	Pso01G35570.0	GSVIVG01019007001	  1e-63
  1- 19:	Pso01G35580.0	GSVIVG01019004001	      0
  1- 20:	Pso01G35590.0	GSVIVG01019000001	      0
  1- 21:	Pso01G35600.0	GSVIVG01009681001	      0
  1- 22:	Pso01G35610.0	GSVIVG01018995001	 6e-135
  1- 23:	Pso01G35630.0	GSVIVG01009684001	      0
## Alignment 2: score=912.0 e_value=1.9e-56 N=20 P. somniferum_chr1&aek5 plus
  2-  0:	Pso01G28760.0	GSVIVG01009825001	 3e-137
  2-  1:	Pso01G28770.0	GSVIVG01009826001	      0
  2-  2:	Pso01G28900.0	GSVIVG01009828001	      0
  2-  3:	Pso01G28950.0	GSVIVG01009830001	      0
  2-  4:	Pso01G29050.0	GSVIVG01009833001	 2e-153
  2-  5:	Pso01G29080.0	GSVIVG01009836001	      0
  2-  6:	Pso01G29090.0	GSVIVG01009837001	      0
  2-  7:	Pso01G29100.0	GSVIVG01009840001	  3e-51
  2-  8:	Pso01G29170.0	GSVIVG01009844001	  7e-24
  2-  9:	Pso01G29180.0	GSVIVG01009846001	  2e-48
  2- 10:	Pso01G29250.0	GSVIVG01009847001	      0
  2- 11:	Pso01G29260.0	GSVIVG01009858001	  2e-64
  2- 12:	Pso01G29290.0	GSVIVG01009860001	  2e-62
  2- 13:	Pso01G29310.0	GSVIVG01009861001	  8e-77
  2- 14:	Pso01G29380.0	GSVIVG01009864001	      0
  2- 15:	Pso01G29560.0	GSVIVG01009876001	      0
  2- 16:	Pso01G29590.0	GSVIVG01009880001	 9e-134
  2- 17:	Pso01G29620.0	GSVIVG01009881001	      0
  2- 18:	Pso01G29690.0	GSVIVG01009889001	 3e-111
  2- 19:	Pso01G29810.0	GSVIVG01009898001	  2e-44
## Alignment 3: score=724.0 e_value=7.3e-41 N=16 P. somniferum_chr1&aek5 plus
  3-  0:	Pso01G30220.0	GSVIVG01009920001	 2e-169
  3-  1:	Pso01G30350.0	GSVIVG01009924001	  3e-25
  3-  2:	Pso01G30370.0	GSVIVG01018772001	      0
  3-  3:	Pso01G30480.0	GSVIVG01009928001	 1e-132
  3-  4:	Pso01G30490.0	GSVIVG01009930001	 2e-116
  3-  5:	Pso01G30500.0	GSVIVG01009931001	      0
  3-  6:	Pso01G30690.0	GSVIVG01009934001	  6e-48
  3-  7:	Pso01G30700.0	GSVIVG01009935001	      0
  3-  8:	Pso01G30770.0	GSVIVG01009941001	      0
  3-  9:	Pso01G30880.0	GSVIVG01009943001	      0
  3- 10:	Pso01G30920.0	GSVIVG01009945001	  4e-52
  3- 11:	Pso01G31030.0	GSVIVG01018728001	      0
  3- 12:	Pso01G31040.0	GSVIVG01009950001	 2e-139
  3- 13:	Pso01G31060.0	GSVIVG01009954001	 2e-137
  3- 14:	Pso01G31100.0	GSVIVG01009956001	      0
  3- 15:	Pso01G31120.0	GSVIVG01009961001	 6e-125
## Alignment 4: score=706.0 e_value=6.4e-40 N=16 P. somniferum_chr1&aek5 plus
  4-  0:	Pso01G36400.0	GSVIVG01022152001	      0
  4-  1:	Pso01G36500.0	GSVIVG01022145001	  6e-30
  4-  2:	Pso01G36520.0	GSVIVG01022144001	      0
  4-  3:	Pso01G36590.0	GSVIVG01022142001	  1e-30
  4-  4:	Pso01G36680.0	GSVIVG01022141001	      0
  4-  5:	Pso01G36830.0	GSVIVG01022136001	      0
  4-  6:	Pso01G36850.0	GSVIVG01022129001	 7e-151
  4-  7:	Pso01G36870.0	GSVIVG01022127001	  1e-95
  4-  8:	Pso01G36900.0	GSVIVG01022126001	      0
  4-  9:	Pso01G36910.0	GSVIVG01022125001	      0
  4- 10:	Pso01G36930.0	GSVIVG01022120001	  4e-58
  4- 11:	Pso01G36980.0	GSVIVG01022118001	  9e-29
  4- 12:	Pso01G37000.0	GSVIVG01022115001	      0
  4- 13:	Pso01G37030.0	GSVIVG01022113001	      0
  4- 14:	Pso01G37040.0	GSVIVG01022112001	      0
  4- 15:	Pso01G37170.0	GSVIVG01022097001	      0
## Alignment 5: score=702.0 e_value=7.4e-42 N=16 P. somniferum_chr1&aek5 plus
  5-  0:	Pso01G27350.0	GSVIVG01009735001	 6e-103
  5-  1:	Pso01G27390.0	GSVIVG01018923001	      0
  5-  2:	Pso01G27500.0	GSVIVG01009747001	      0
  5-  3:	Pso01G27600.0	GSVIVG01009751001	 2e-108
  5-  4:	Pso01G27760.0	GSVIVG01009761001	  4e-61
  5-  5:	Pso01G27790.0	GSVIVG01009763001	      0
  5-  6:	Pso01G27860.0	GSVIVG01009775001	      0
  5-  7:	Pso01G27880.0	GSVIVG01009777001	  1e-82
  5-  8:	Pso01G27940.0	GSVIVG01009779001	  6e-81
  5-  9:	Pso01G27960.0	GSVIVG01009784001	 2e-103
  5- 10:	Pso01G28070.0	GSVIVG01009788001	      0
  5- 11:	Pso01G28080.0	GSVIVG01009791001	      0
  5- 12:	Pso01G28090.0	GSVIVG01009792001	  1e-33
  5- 13:	Pso01G28160.0	GSVIVG01009796001	      0
  5- 14:	Pso01G28170.0	GSVIVG01009797001	 2e-115
  5- 15:	Pso01G28180.0	GSVIVG01009798001	  4e-34
## Alignment 6: score=547.0 e_value=3.4e-31 N=12 P. somniferum_chr1&aek5 plus
  6-  0:	Pso01G38170.0	GSVIVG01023866001	      0
  6-  1:	Pso01G38180.0	GSVIVG01023865001	  2e-35
  6-  2:	Pso01G38200.0	GSVIVG01023864001	      0
  6-  3:	Pso01G38220.0	GSVIVG01023863001	      0
  6-  4:	Pso01G38230.0	GSVIVG01023861001	 7e-161
  6-  5:	Pso01G38320.0	GSVIVG01023858001	  1e-35
  6-  6:	Pso01G38340.0	GSVIVG01023857001	 2e-132
  6-  7:	Pso01G38350.0	GSVIVG01023856001	  6e-80
  6-  8:	Pso01G38460.0	GSVIVG01023855001	      0
  6-  9:	Pso01G38470.0	GSVIVG01023854001	      0
  6- 10:	Pso01G38540.0	GSVIVG01023850001	      0
  6- 11:	Pso01G38680.0	GSVIVG01023845001	 2e-125
## Alignment 7: score=402.0 e_value=1.7e-18 N=9 P. somniferum_chr1&aek5 plus
  7-  0:	Pso01G32750.0	GSVIVG01022076001	  3e-49
  7-  1:	Pso01G32830.0	GSVIVG01022074001	 3e-108
  7-  2:	Pso01G32840.0	GSVIVG01022072001	      0
  7-  3:	Pso01G32950.0	GSVIVG01022064001	      0
  7-  4:	Pso01G32960.0	GSVIVG01022063001	 3e-121
  7-  5:	Pso01G32970.0	GSVIVG01022062001	      0
  7-  6:	Pso01G33000.0	GSVIVG01022060001	      0
  7-  7:	Pso01G33110.0	GSVIVG01000223001	 3e-172
  7-  8:	Pso01G33180.0	GSVIVG01000216001	      0
## Alignment 8: score=385.0 e_value=5.6e-17 N=8 P. somniferum_chr1&aek5 plus
  8-  0:	Pso01G34190.0	GSVIVG01018991001	 4e-158
  8-  1:	Pso01G34210.0	GSVIVG01009690001	  1e-52
  8-  2:	Pso01G34220.0	GSVIVG01018988001	 3e-173
  8-  3:	Pso01G34230.0	GSVIVG01018987001	 1e-173
  8-  4:	Pso01G34280.0	GSVIVG01018986001	  6e-69
  8-  5:	Pso01G34290.0	GSVIVG01018985001	  2e-52
  8-  6:	Pso01G34370.0	GSVIVG01018981001	 3e-154
  8-  7:	Pso01G34380.0	GSVIVG01018980001	      0
## Alignment 9: score=332.0 e_value=1e-11 N=7 P. somniferum_chr1&aek5 plus
  9-  0:	Pso01G16180.0	GSVIVG01009104001	      0
  9-  1:	Pso01G16220.0	GSVIVG01009117001	 3e-162
  9-  2:	Pso01G16250.0	GSVIVG01009119001	  7e-70
  9-  3:	Pso01G16270.0	GSVIVG01009120001	 4e-172
  9-  4:	Pso01G16350.0	GSVIVG01009121001	      0
  9-  5:	Pso01G16400.0	GSVIVG01009122001	  2e-48
  9-  6:	Pso01G16420.0	GSVIVG01009124001	 1e-101
## Alignment 10: score=324.0 e_value=4e-14 N=8 P. somniferum_chr1&aek5 plus
 10-  0:	Pso01G15220.0	GSVIVG01009072001	 9e-166
 10-  1:	Pso01G15270.0	GSVIVG01009074001	      0
 10-  2:	Pso01G15300.0	GSVIVG01009076001	  3e-85
 10-  3:	Pso01G15500.0	GSVIVG01003423001	  6e-95
 10-  4:	Pso01G15520.0	GSVIVG01009080001	      0
 10-  5:	Pso01G15610.0	GSVIVG01009091001	  3e-68
 10-  6:	Pso01G15710.0	GSVIVG01009096001	  1e-57
 10-  7:	Pso01G15900.0	GSVIVG01009098001	  6e-30
## Alignment 11: score=287.0 e_value=3.6e-13 N=7 P. somniferum_chr1&aek5 plus
 11-  0:	Pso01G34610.0	GSVIVG01005081001	 9e-133
 11-  1:	Pso01G34770.0	GSVIVG01009611001	      0
 11-  2:	Pso01G34860.0	GSVIVG01009616001	      0
 11-  3:	Pso01G34880.0	GSVIVG01009618001	 5e-140
 11-  4:	Pso01G34990.0	GSVIVG01009623001	      0
 11-  5:	Pso01G35160.0	GSVIVG01009625001	      0
 11-  6:	Pso01G35170.0	GSVIVG01031904001	      0
## Alignment 12: score=284.0 e_value=6e-09 N=6 P. somniferum_chr1&aek5 plus
 12-  0:	Pso01G37530.0	GSVIVG01023981001	  2e-57
 12-  1:	Pso01G37540.0	GSVIVG01023978001	      0
 12-  2:	Pso01G37550.0	GSVIVG01023893001	      0
 12-  3:	Pso01G37580.0	GSVIVG01023890001	 1e-124
 12-  4:	Pso01G37630.0	GSVIVG01023886001	      0
 12-  5:	Pso01G37670.0	GSVIVG01023883001	      0
## Alignment 13: score=283.0 e_value=7.6e-13 N=7 P. somniferum_chr1&aek5 plus
 13-  0:	Pso01G35250.0	GSVIVG01019042001	      0
 13-  1:	Pso01G35290.0	GSVIVG01009639001	 9e-103
 13-  2:	Pso01G35420.0	GSVIVG01031917001	      0
 13-  3:	Pso01G35430.0	GSVIVG01019018001	 2e-110
 13-  4:	Pso01G35460.0	GSVIVG01019019001	      0
 13-  5:	Pso01G35550.0	GSVIVG01009666001	  2e-33
 13-  6:	Pso01G35620.0	GSVIVG01018993001	      0
## Alignment 14: score=283.0 e_value=1.8e-08 N=6 P. somniferum_chr1&aek5 plus
 14-  0:	Pso01G26750.0	GSVIVG01018963001	 6e-163
 14-  1:	Pso01G26800.0	GSVIVG01009707001	      0
 14-  2:	Pso01G26840.0	GSVIVG01009710001	      0
 14-  3:	Pso01G26860.0	GSVIVG01009711001	      0
 14-  4:	Pso01G26870.0	GSVIVG01018960001	  4e-13
 14-  5:	Pso01G26900.0	GSVIVG01018959001	 2e-101
## Alignment 15: score=281.0 e_value=2.9e-10 N=6 P. somniferum_chr1&aek5 plus
 15-  0:	Pso01G34060.0	GSVIVG01009173001	 1e-110
 15-  1:	Pso01G34070.0	GSVIVG01009174001	      0
 15-  2:	Pso01G34080.0	GSVIVG01009175001	      0
 15-  3:	Pso01G34110.0	GSVIVG01009178001	      0
 15-  4:	Pso01G34140.0	GSVIVG01009182001	  2e-55
 15-  5:	Pso01G34150.0	GSVIVG01009183001	      0
## Alignment 16: score=275.0 e_value=8e-09 N=6 P. somniferum_chr1&aek5 plus
 16-  0:	Pso01G25830.0	GSVIVG01037822001	 7e-119
 16-  1:	Pso01G25910.0	GSVIVG01037825001	      0
 16-  2:	Pso01G25920.0	GSVIVG01037836001	      0
 16-  3:	Pso01G25980.0	GSVIVG01037837001	  1e-91
 16-  4:	Pso01G26000.0	GSVIVG01037839001	  1e-56
 16-  5:	Pso01G26060.0	GSVIVG01009347001	      0
## Alignment 17: score=269.0 e_value=4.5e-08 N=6 P. somniferum_chr1&aek5 plus
 17-  0:	Pso01G33410.0	GSVIVG01000178001	      0
 17-  1:	Pso01G33470.0	GSVIVG01000175001	  6e-27
 17-  2:	Pso01G33570.0	GSVIVG01000167001	      0
 17-  3:	Pso01G33630.0	GSVIVG01000164001	 7e-127
 17-  4:	Pso01G33690.0	GSVIVG01000163001	      0
 17-  5:	Pso01G33740.0	GSVIVG01000162001	 2e-126
## Alignment 18: score=263.0 e_value=5.2e-09 N=6 P. somniferum_chr1&aek5 plus
 18-  0:	Pso01G26130.0	GSVIVG01009348001	 3e-100
 18-  1:	Pso01G26150.0	GSVIVG01009350001	      0
 18-  2:	Pso01G26170.0	GSVIVG01009353001	  1e-87
 18-  3:	Pso01G26280.0	GSVIVG01009355001	      0
 18-  4:	Pso01G26410.0	GSVIVG01009357001	  5e-66
 18-  5:	Pso01G26550.0	GSVIVG01009363001	  9e-22
## Alignment 19: score=254.0 e_value=8.1e-11 N=6 P. somniferum_chr1&aek5 plus
 19-  0:	Pso01G13960.0	GSVIVG01009066001	  4e-83
 19-  1:	Pso01G13990.0	GSVIVG01009067001	 5e-113
 19-  2:	Pso01G14170.0	GSVIVG01009068001	 3e-126
 19-  3:	Pso01G14180.0	GSVIVG01009069001	 7e-105
 19-  4:	Pso01G14220.0	GSVIVG01009070001	      0
 19-  5:	Pso01G14460.0	GSVIVG01038522001	  4e-98
## Alignment 20: score=841.0 e_value=1e-53 N=19 P. somniferum_chr1&aek5 minus
 20-  0:	Pso01G37240.0	GSVIVG01008686001	      0
 20-  1:	Pso01G37250.0	GSVIVG01023930001	      0
 20-  2:	Pso01G37270.0	GSVIVG01008683001	  1e-53
 20-  3:	Pso01G37290.0	GSVIVG01008677001	      0
 20-  4:	Pso01G37300.0	GSVIVG01023934001	      0
 20-  5:	Pso01G37310.0	GSVIVG01008675001	 2e-173
 20-  6:	Pso01G37390.0	GSVIVG01013360001	 1e-170
 20-  7:	Pso01G37470.0	GSVIVG01008673001	      0
 20-  8:	Pso01G37710.0	GSVIVG01013375001	 4e-173
 20-  9:	Pso01G37720.0	GSVIVG01013378001	      0
 20- 10:	Pso01G37730.0	GSVIVG01013379001	      0
 20- 11:	Pso01G37750.0	GSVIVG01013381001	 1e-135
 20- 12:	Pso01G37910.0	GSVIVG01013392001	      0
 20- 13:	Pso01G37950.0	GSVIVG01013398001	  1e-66
 20- 14:	Pso01G37960.0	GSVIVG01022296001	 7e-155
 20- 15:	Pso01G37990.0	GSVIVG01013403001	      0
 20- 16:	Pso01G38040.0	GSVIVG01022300001	      0
 20- 17:	Pso01G38080.0	GSVIVG01013407001	      0
 20- 18:	Pso01G38090.0	GSVIVG01022305001	      0
## Alignment 21: score=840.0 e_value=4.3e-48 N=18 P. somniferum_chr1&aek5 minus
 21-  0:	Pso01G32960.0	GSVIVG01003179001	      0
 21-  1:	Pso01G33000.0	GSVIVG01003176001	  2e-80
 21-  2:	Pso01G33040.0	GSVIVG01003174001	 6e-121
 21-  3:	Pso01G33060.0	GSVIVG01003172001	 6e-100
 21-  4:	Pso01G33090.0	GSVIVG01003166001	      0
 21-  5:	Pso01G33100.0	GSVIVG01003163001	  4e-42
 21-  6:	Pso01G33150.0	GSVIVG01003159001	  4e-62
 21-  7:	Pso01G33180.0	GSVIVG01003153001	 4e-172
 21-  8:	Pso01G33210.0	GSVIVG01003148001	      0
 21-  9:	Pso01G33230.0	GSVIVG01037920001	      0
 21- 10:	Pso01G33250.0	GSVIVG01037915001	      0
 21- 11:	Pso01G33270.0	GSVIVG01037911001	  6e-55
 21- 12:	Pso01G33290.0	GSVIVG01037905001	  1e-84
 21- 13:	Pso01G33310.0	GSVIVG01037903001	  3e-54
 21- 14:	Pso01G33420.0	GSVIVG01037900001	      0
 21- 15:	Pso01G33430.0	GSVIVG01037899001	  3e-25
 21- 16:	Pso01G33440.0	GSVIVG01037897001	  2e-29
 21- 17:	Pso01G33540.0	GSVIVG01037888001	 2e-119
## Alignment 22: score=786.0 e_value=3e-45 N=17 P. somniferum_chr1&aek5 minus
 22-  0:	Pso01G24750.0	GSVIVG01009343001	      0
 22-  1:	Pso01G24760.0	GSVIVG01009341001	  9e-68
 22-  2:	Pso01G24780.0	GSVIVG01009338001	 9e-114
 22-  3:	Pso01G24790.0	GSVIVG01009337001	  2e-65
 22-  4:	Pso01G24820.0	GSVIVG01009336001	  7e-51
 22-  5:	Pso01G25050.0	GSVIVG01009335001	  2e-27
 22-  6:	Pso01G25120.0	GSVIVG01009320001	      0
 22-  7:	Pso01G25160.0	GSVIVG01009318001	      0
 22-  8:	Pso01G25170.0	GSVIVG01009315001	 3e-161
 22-  9:	Pso01G25180.0	GSVIVG01009313001	  1e-70
 22- 10:	Pso01G25210.0	GSVIVG01009312001	  2e-91
 22- 11:	Pso01G25310.0	GSVIVG01009309001	  5e-16
 22- 12:	Pso01G25330.0	GSVIVG01009307001	      0
 22- 13:	Pso01G25360.0	GSVIVG01009305001	      0
 22- 14:	Pso01G25490.0	GSVIVG01009292001	 2e-106
 22- 15:	Pso01G25500.0	GSVIVG01009290001	      0
 22- 16:	Pso01G25520.0	GSVIVG01009289001	      0
## Alignment 23: score=635.0 e_value=8.7e-35 N=15 P. somniferum_chr1&aek5 minus
 23-  0:	Pso01G29680.0	GSVIVG01018789001	 2e-154
 23-  1:	Pso01G29740.0	GSVIVG01018788001	 4e-162
 23-  2:	Pso01G29780.0	GSVIVG01018787001	  1e-36
 23-  3:	Pso01G29800.0	GSVIVG01018786001	      0
 23-  4:	Pso01G29840.0	GSVIVG01018783001	      0
 23-  5:	Pso01G29890.0	GSVIVG01018782001	  4e-54
 23-  6:	Pso01G30080.0	GSVIVG01018778001	      0
 23-  7:	Pso01G30320.0	GSVIVG01018775001	  2e-38
 23-  8:	Pso01G30480.0	GSVIVG01018767001	 3e-101
 23-  9:	Pso01G30620.0	GSVIVG01018760001	  6e-48
 23- 10:	Pso01G30660.0	GSVIVG01018757001	      0
 23- 11:	Pso01G30790.0	GSVIVG01018749001	      0
 23- 12:	Pso01G30840.0	GSVIVG01018742001	      0
 23- 13:	Pso01G30890.0	GSVIVG01018739001	      0
 23- 14:	Pso01G30930.0	GSVIVG01018732001	      0
## Alignment 24: score=621.0 e_value=6.5e-39 N=16 P. somniferum_chr1&aek5 minus
 24-  0:	Pso01G19080.0	GSVIVG01022158001	      0
 24-  1:	Pso01G19280.0	GSVIVG01022160001	 3e-115
 24-  2:	Pso01G19380.0	GSVIVG01022180001	  2e-51
 24-  3:	Pso01G19430.0	GSVIVG01022189001	 3e-122
 24-  4:	Pso01G19450.0	GSVIVG01022192001	      0
 24-  5:	Pso01G19580.0	GSVIVG01022196001	 6e-143
 24-  6:	Pso01G19730.0	GSVIVG01022197001	  4e-76
 24-  7:	Pso01G19790.0	GSVIVG01022200001	      0
 24-  8:	Pso01G20040.0	GSVIVG01022210001	      0
 24-  9:	Pso01G20210.0	GSVIVG01022215001	 9e-113
 24- 10:	Pso01G20360.0	GSVIVG01022223001	      0
 24- 11:	Pso01G20580.0	GSVIVG01022225001	 4e-179
 24- 12:	Pso01G20630.0	GSVIVG01022227001	 1e-115
 24- 13:	Pso01G20730.0	GSVIVG01022229001	 4e-111
 24- 14:	Pso01G20760.0	GSVIVG01022230001	      0
 24- 15:	Pso01G20780.0	GSVIVG01022234001	  2e-26
## Alignment 25: score=604.0 e_value=9.2e-41 N=14 P. somniferum_chr1&aek5 minus
 25-  0:	Pso01G25870.0	GSVIVG01000105001	      0
 25-  1:	Pso01G25880.0	GSVIVG01000107001	      0
 25-  2:	Pso01G25890.0	GSVIVG01000108001	      0
 25-  3:	Pso01G25990.0	GSVIVG01000122001	 6e-103
 25-  4:	Pso01G26160.0	GSVIVG01000124001	      0
 25-  5:	Pso01G26190.0	GSVIVG01000126001	 3e-164
 25-  6:	Pso01G26200.0	GSVIVG01000127001	      0
 25-  7:	Pso01G26330.0	GSVIVG01000131001	      0
 25-  8:	Pso01G26500.0	GSVIVG01000142001	  4e-84
 25-  9:	Pso01G26560.0	GSVIVG01000145001	  3e-48
 25- 10:	Pso01G26570.0	GSVIVG01000146001	      0
 25- 11:	Pso01G26670.0	GSVIVG01000152001	  3e-40
 25- 12:	Pso01G26680.0	GSVIVG01000153001	  9e-86
 25- 13:	Pso01G26730.0	GSVIVG01000154001	 4e-152
## Alignment 26: score=580.0 e_value=1e-29 N=13 P. somniferum_chr1&aek5 minus
 26-  0:	Pso01G27960.0	GSVIVG01018860001	 2e-104
 26-  1:	Pso01G27980.0	GSVIVG01018858001	      0
 26-  2:	Pso01G27990.0	GSVIVG01018857001	      0
 26-  3:	Pso01G28090.0	GSVIVG01018852001	  3e-31
 26-  4:	Pso01G28140.0	GSVIVG01018851001	 4e-109
 26-  5:	Pso01G28380.0	GSVIVG01018847001	      0
 26-  6:	Pso01G28410.0	GSVIVG01018844001	      0
 26-  7:	Pso01G28570.0	GSVIVG01018835001	      0
 26-  8:	Pso01G28670.0	GSVIVG01018833001	  2e-50
 26-  9:	Pso01G28690.0	GSVIVG01018829001	  1e-98
 26- 10:	Pso01G28720.0	GSVIVG01018828001	      0
 26- 11:	Pso01G28740.0	GSVIVG01018824001	      0
 26- 12:	Pso01G28780.0	GSVIVG01018819001	      0
## Alignment 27: score=567.0 e_value=3e-29 N=13 P. somniferum_chr1&aek5 minus
 27-  0:	Pso01G36370.0	GSVIVG01031780001	 5e-117
 27-  1:	Pso01G36420.0	GSVIVG01031769001	  2e-59
 27-  2:	Pso01G36470.0	GSVIVG01031766001	      0
 27-  3:	Pso01G36620.0	GSVIVG01031753001	  1e-68
 27-  4:	Pso01G36630.0	GSVIVG01031751001	  6e-68
 27-  5:	Pso01G36660.0	GSVIVG01031750001	      0
 27-  6:	Pso01G36750.0	GSVIVG01031746001	      0
 27-  7:	Pso01G36800.0	GSVIVG01031739001	 1e-134
 27-  8:	Pso01G36830.0	GSVIVG01031738001	      0
 27-  9:	Pso01G36900.0	GSVIVG01031733001	      0
 27- 10:	Pso01G36970.0	GSVIVG01031727001	  6e-44
 27- 11:	Pso01G37000.0	GSVIVG01031721001	      0
 27- 12:	Pso01G37090.0	GSVIVG01031715001	 2e-166
## Alignment 28: score=531.0 e_value=3.4e-29 N=12 P. somniferum_chr1&aek5 minus
 28-  0:	Pso01G31870.0	GSVIVG01023963001	 7e-167
 28-  1:	Pso01G31880.0	GSVIVG01008725001	 2e-129
 28-  2:	Pso01G32000.0	GSVIVG01008718001	 2e-104
 28-  3:	Pso01G32040.0	GSVIVG01008716001	      0
 28-  4:	Pso01G32060.0	GSVIVG01008714001	      0
 28-  5:	Pso01G32110.0	GSVIVG01008711001	      0
 28-  6:	Pso01G32200.0	GSVIVG01008708001	      0
 28-  7:	Pso01G32220.0	GSVIVG01008707001	      0
 28-  8:	Pso01G32260.0	GSVIVG01008705001	 3e-104
 28-  9:	Pso01G32340.0	GSVIVG01008696001	      0
 28- 10:	Pso01G32350.0	GSVIVG01008695001	  7e-25
 28- 11:	Pso01G32510.0	GSVIVG01008683001	  4e-15
## Alignment 29: score=515.0 e_value=5.6e-28 N=11 P. somniferum_chr1&aek5 minus
 29-  0:	Pso01G36550.0	GSVIVG01022143001	 9e-109
 29-  1:	Pso01G36570.0	GSVIVG01009518001	      0
 29-  2:	Pso01G36580.0	GSVIVG01009517001	  7e-25
 29-  3:	Pso01G36650.0	GSVIVG01009503001	 6e-119
 29-  4:	Pso01G36670.0	GSVIVG01009501001	      0
 29-  5:	Pso01G36700.0	GSVIVG01009498001	 2e-128
 29-  6:	Pso01G36820.0	GSVIVG01009494001	  3e-80
 29-  7:	Pso01G36830.0	GSVIVG01009493001	      0
 29-  8:	Pso01G36870.0	GSVIVG01009482001	 1e-162
 29-  9:	Pso01G36930.0	GSVIVG01009479001	  4e-62
 29- 10:	Pso01G36940.0	GSVIVG01009478001	      0
## Alignment 30: score=509.0 e_value=7.5e-24 N=11 P. somniferum_chr1&aek5 minus
 30-  0:	Pso01G35680.0	GSVIVG01009171001	  9e-58
 30-  1:	Pso01G35820.0	GSVIVG01009158001	 1e-169
 30-  2:	Pso01G35890.0	GSVIVG01009149001	  2e-71
 30-  3:	Pso01G35930.0	GSVIVG01009148001	      0
 30-  4:	Pso01G35940.0	GSVIVG01009143001	  7e-53
 30-  5:	Pso01G35970.0	GSVIVG01009141001	  2e-82
 30-  6:	Pso01G36010.0	GSVIVG01009139001	 4e-111
 30-  7:	Pso01G36070.0	GSVIVG01009129001	 2e-174
 30-  8:	Pso01G36080.0	GSVIVG01009127001	 3e-115
 30-  9:	Pso01G36100.0	GSVIVG01009126001	      0
 30- 10:	Pso01G36110.0	GSVIVG01009125001	      0
## Alignment 31: score=385.0 e_value=2.4e-16 N=9 P. somniferum_chr1&aek5 minus
 31-  0:	Pso01G32100.0	GSVIVG01023897001	      0
 31-  1:	Pso01G32130.0	GSVIVG01023898001	  2e-34
 31-  2:	Pso01G32270.0	GSVIVG01023904001	  2e-93
 31-  3:	Pso01G32330.0	GSVIVG01023906001	      0
 31-  4:	Pso01G32350.0	GSVIVG01023909001	  1e-22
 31-  5:	Pso01G32410.0	GSVIVG01023912001	  4e-18
 31-  6:	Pso01G32430.0	GSVIVG01023919001	  2e-77
 31-  7:	Pso01G32570.0	GSVIVG01023920001	 8e-127
 31-  8:	Pso01G32600.0	GSVIVG01023921001	  9e-93
## Alignment 32: score=358.0 e_value=1.2e-14 N=8 P. somniferum_chr1&aek5 minus
 32-  0:	Pso01G36990.0	GSVIVG01008926001	  5e-22
 32-  1:	Pso01G37210.0	GSVIVG01023925001	  5e-60
 32-  2:	Pso01G37260.0	GSVIVG01023932001	 4e-125
 32-  3:	Pso01G37280.0	GSVIVG01023933001	      0
 32-  4:	Pso01G37330.0	GSVIVG01023937001	  8e-94
 32-  5:	Pso01G37360.0	GSVIVG01023938001	      0
 32-  6:	Pso01G37410.0	GSVIVG01023939001	      0
 32-  7:	Pso01G37460.0	GSVIVG01023895001	  2e-99
## Alignment 33: score=310.0 e_value=2.5e-11 N=7 P. somniferum_chr1&aek5 minus
 33-  0:	Pso01G37410.0	GSVIVG01003832001	  2e-84
 33-  1:	Pso01G37530.0	GSVIVG01003838001	 2e-146
 33-  2:	Pso01G37570.0	GSVIVG01003841001	 5e-122
 33-  3:	Pso01G37600.0	GSVIVG01026652001	      0
 33-  4:	Pso01G37800.0	GSVIVG01026642001	  3e-59
 33-  5:	Pso01G37830.0	GSVIVG01026640001	      0
 33-  6:	Pso01G37870.0	GSVIVG01026636001	  5e-91
## Alignment 34: score=279.0 e_value=4.9e-13 N=7 P. somniferum_chr1&aek5 minus
 34-  0:	Pso01G21130.0	GSVIVG01022246001	  1e-62
 34-  1:	Pso01G21140.0	GSVIVG01022247001	  2e-73
 34-  2:	Pso01G21170.0	GSVIVG01022249001	 4e-142
 34-  3:	Pso01G21220.0	GSVIVG01022250001	      0
 34-  4:	Pso01G21430.0	GSVIVG01022252001	  3e-46
 34-  5:	Pso01G21670.0	GSVIVG01022254001	 2e-175
 34-  6:	Pso01G21870.0	GSVIVG01022265001	 1e-144
## Alignment 35: score=377.0 e_value=2.4e-14 N=8 P. somniferum_chr1&aek6 plus
 35-  0:	Pso01G50280.0	GSVIVG01012113001	 2e-148
 35-  1:	Pso01G50290.0	GSVIVG01012116001	      0
 35-  2:	Pso01G50360.0	GSVIVG01012122001	 4e-159
 35-  3:	Pso01G50470.0	GSVIVG01012138001	 8e-132
 35-  4:	Pso01G50500.0	GSVIVG01012140001	 7e-173
 35-  5:	Pso01G50510.0	GSVIVG01012141001	 4e-149
 35-  6:	Pso01G50520.0	GSVIVG01012142001	  8e-46
 35-  7:	Pso01G50540.0	GSVIVG01012145001	      0
## Alignment 36: score=346.0 e_value=2.5e-14 N=8 P. somniferum_chr1&aek6 minus
 36-  0:	Pso01G12320.0	GSVIVG01012171001	  6e-54
 36-  1:	Pso01G12400.0	GSVIVG01012154001	 5e-156
 36-  2:	Pso01G12420.0	GSVIVG01012141001	      0
 36-  3:	Pso01G12470.0	GSVIVG01012135001	  2e-43
 36-  4:	Pso01G12520.0	GSVIVG01012114001	      0
 36-  5:	Pso01G12560.0	GSVIVG01012113001	 1e-158
 36-  6:	Pso01G12570.0	GSVIVG01012111001	 8e-159
 36-  7:	Pso01G12710.0	GSVIVG01012083001	 2e-132
## Alignment 37: score=975.0 e_value=2e-64 N=21 P. somniferum_chr1&aek7 plus
 37-  0:	Pso01G43560.0	GSVIVG01012640001	  2e-36
 37-  1:	Pso01G43570.0	GSVIVG01001979001	      0
 37-  2:	Pso01G43580.0	GSVIVG01001982001	  7e-55
 37-  3:	Pso01G43590.0	GSVIVG01001983001	      0
 37-  4:	Pso01G43620.0	GSVIVG01012648001	 3e-132
 37-  5:	Pso01G43670.0	GSVIVG01012651001	      0
 37-  6:	Pso01G43690.0	GSVIVG01012652001	      0
 37-  7:	Pso01G43720.0	GSVIVG01012656001	  3e-22
 37-  8:	Pso01G43760.0	GSVIVG01037610001	      0
 37-  9:	Pso01G43790.0	GSVIVG01037612001	  1e-74
 37- 10:	Pso01G43810.0	GSVIVG01037621001	      0
 37- 11:	Pso01G43820.0	GSVIVG01037625001	 1e-157
 37- 12:	Pso01G43860.0	GSVIVG01037630001	      0
 37- 13:	Pso01G43900.0	GSVIVG01037634001	  8e-96
 37- 14:	Pso01G43970.0	GSVIVG01037636001	 5e-135
 37- 15:	Pso01G44110.0	GSVIVG01037647001	  3e-72
 37- 16:	Pso01G44250.0	GSVIVG01037667001	  2e-92
 37- 17:	Pso01G44270.0	GSVIVG01037668001	  7e-65
 37- 18:	Pso01G44310.0	GSVIVG01037670001	 4e-175
 37- 19:	Pso01G44320.0	GSVIVG01037672001	  1e-30
 37- 20:	Pso01G44360.0	GSVIVG01037673001	 2e-151
## Alignment 38: score=689.0 e_value=2.4e-36 N=15 P. somniferum_chr1&aek7 plus
 38-  0:	Pso01G42410.0	GSVIVG01030473001	  2e-86
 38-  1:	Pso01G42450.0	GSVIVG01030474001	      0
 38-  2:	Pso01G42490.0	GSVIVG01030477001	      0
 38-  3:	Pso01G42500.0	GSVIVG01030478001	  2e-55
 38-  4:	Pso01G42520.0	GSVIVG01030481001	  2e-74
 38-  5:	Pso01G42580.0	GSVIVG01030484001	      0
 38-  6:	Pso01G42590.0	GSVIVG01030486001	      0
 38-  7:	Pso01G42600.0	GSVIVG01030487001	 8e-141
 38-  8:	Pso01G42620.0	GSVIVG01030488001	 6e-113
 38-  9:	Pso01G42630.0	GSVIVG01030489001	 5e-129
 38- 10:	Pso01G42650.0	GSVIVG01030491001	      0
 38- 11:	Pso01G42660.0	GSVIVG01030494001	      0
 38- 12:	Pso01G42710.0	GSVIVG01030496001	  1e-43
 38- 13:	Pso01G42750.0	GSVIVG01030503001	 6e-108
 38- 14:	Pso01G42760.0	GSVIVG01030506001	      0
## Alignment 39: score=301.0 e_value=9.3e-12 N=7 P. somniferum_chr1&aek7 plus
 39-  0:	Pso01G39720.0	GSVIVG01021550001	      0
 39-  1:	Pso01G39770.0	GSVIVG01021543001	  2e-62
 39-  2:	Pso01G39790.0	GSVIVG01021541001	      0
 39-  3:	Pso01G39950.0	GSVIVG01021530001	      0
 39-  4:	Pso01G39960.0	GSVIVG01021528001	  2e-95
 39-  5:	Pso01G39980.0	GSVIVG01021526001	 2e-154
 39-  6:	Pso01G40060.0	GSVIVG01021520001	      0
## Alignment 40: score=1276.0 e_value=1.7e-90 N=28 P. somniferum_chr1&aek7 minus
 40-  0:	Pso01G41020.0	GSVIVG01030113001	  2e-32
 40-  1:	Pso01G41050.0	GSVIVG01014695001	      0
 40-  2:	Pso01G41060.0	GSVIVG01014693001	      0
 40-  3:	Pso01G41140.0	GSVIVG01014681001	      0
 40-  4:	Pso01G41150.0	GSVIVG01014673001	  3e-83
 40-  5:	Pso01G41160.0	GSVIVG01014672001	 4e-134
 40-  6:	Pso01G41300.0	GSVIVG01014657001	 5e-168
 40-  7:	Pso01G41320.0	GSVIVG01014643001	      0
 40-  8:	Pso01G41330.0	GSVIVG01014641001	 3e-133
 40-  9:	Pso01G41340.0	GSVIVG01014640001	  4e-90
 40- 10:	Pso01G41380.0	GSVIVG01014637001	 1e-147
 40- 11:	Pso01G41520.0	GSVIVG01037786001	      0
 40- 12:	Pso01G41620.0	GSVIVG01037780001	      0
 40- 13:	Pso01G41690.0	GSVIVG01037771001	 3e-149
 40- 14:	Pso01G41780.0	GSVIVG01037766001	      0
 40- 15:	Pso01G41800.0	GSVIVG01037763001	 4e-109
 40- 16:	Pso01G41860.0	GSVIVG01037758001	 1e-165
 40- 17:	Pso01G41920.0	GSVIVG01037753001	      0
 40- 18:	Pso01G41950.0	GSVIVG01037751001	  3e-91
 40- 19:	Pso01G41990.0	GSVIVG01037750001	      0
 40- 20:	Pso01G42050.0	GSVIVG01030539001	      0
 40- 21:	Pso01G42070.0	GSVIVG01037730001	      0
 40- 22:	Pso01G42080.0	GSVIVG01037727001	      0
 40- 23:	Pso01G42090.0	GSVIVG01037723001	      0
 40- 24:	Pso01G42160.0	GSVIVG01037722001	      0
 40- 25:	Pso01G42180.0	GSVIVG01037719001	  1e-61
 40- 26:	Pso01G42220.0	GSVIVG01037714001	 2e-163
 40- 27:	Pso01G42290.0	GSVIVG01037689001	  9e-42
## Alignment 41: score=851.0 e_value=3.3e-53 N=19 P. somniferum_chr1&aek7 minus
 41-  0:	Pso01G45040.0	GSVIVG01030577001	  2e-34
 41-  1:	Pso01G45070.0	GSVIVG01030573001	 1e-117
 41-  2:	Pso01G45110.0	GSVIVG01030572001	      0
 41-  3:	Pso01G45130.0	GSVIVG01030570001	  9e-60
 41-  4:	Pso01G45140.0	GSVIVG01014417001	      0
 41-  5:	Pso01G45170.0	GSVIVG01014415001	 1e-152
 41-  6:	Pso01G45180.0	GSVIVG01014414001	 4e-126
 41-  7:	Pso01G45220.0	GSVIVG01014412001	      0
 41-  8:	Pso01G45370.0	GSVIVG01014408001	 3e-174
 41-  9:	Pso01G45390.0	GSVIVG01014407001	 4e-146
 41- 10:	Pso01G45420.0	GSVIVG01014402001	      0
 41- 11:	Pso01G45490.0	GSVIVG01014395001	 6e-159
 41- 12:	Pso01G45570.0	GSVIVG01014389001	      0
 41- 13:	Pso01G45580.0	GSVIVG01014388001	      0
 41- 14:	Pso01G45720.0	GSVIVG01014382001	 3e-155
 41- 15:	Pso01G45730.0	GSVIVG01014381001	      0
 41- 16:	Pso01G45760.0	GSVIVG01014379001	  2e-52
 41- 17:	Pso01G45900.0	GSVIVG01014366001	      0
 41- 18:	Pso01G45940.0	GSVIVG01014363001	  2e-87
## Alignment 42: score=690.0 e_value=1.2e-40 N=16 P. somniferum_chr1&aek7 minus
 42-  0:	Pso01G46340.0	GSVIVG01014304001	 2e-156
 42-  1:	Pso01G46420.0	GSVIVG01014302001	  5e-51
 42-  2:	Pso01G46480.0	GSVIVG01014301001	 8e-162
 42-  3:	Pso01G46550.0	GSVIVG01014297001	      0
 42-  4:	Pso01G46560.0	GSVIVG01014296001	  3e-70
 42-  5:	Pso01G46570.0	GSVIVG01014295001	  3e-45
 42-  6:	Pso01G46610.0	GSVIVG01014293001	  7e-75
 42-  7:	Pso01G46620.0	GSVIVG01014290001	  1e-70
 42-  8:	Pso01G46650.0	GSVIVG01014287001	 3e-116
 42-  9:	Pso01G46840.0	GSVIVG01014265001	 2e-131
 42- 10:	Pso01G46970.0	GSVIVG01014274001	      0
 42- 11:	Pso01G47080.0	GSVIVG01021122001	      0
 42- 12:	Pso01G47250.0	GSVIVG01021146001	  2e-50
 42- 13:	Pso01G47300.0	GSVIVG01014248001	      0
 42- 14:	Pso01G47310.0	GSVIVG01014246001	 4e-129
 42- 15:	Pso01G47450.0	GSVIVG01020671001	 1e-136
## Alignment 43: score=447.0 e_value=1.3e-24 N=10 P. somniferum_chr1&aek7 minus
 43-  0:	Pso01G43050.0	GSVIVG01030626001	  3e-46
 43-  1:	Pso01G43070.0	GSVIVG01030625001	 2e-129
 43-  2:	Pso01G43080.0	GSVIVG01030624001	  2e-92
 43-  3:	Pso01G43340.0	GSVIVG01030621001	 3e-151
 43-  4:	Pso01G43500.0	GSVIVG01030614001	  2e-28
 43-  5:	Pso01G43510.0	GSVIVG01030612001	  1e-68
 43-  6:	Pso01G43540.0	GSVIVG01030608001	 7e-135
 43-  7:	Pso01G43550.0	GSVIVG01030607001	 1e-134
 43-  8:	Pso01G43600.0	GSVIVG01030606001	  3e-22
 43-  9:	Pso01G43640.0	GSVIVG01030603001	  2e-29
## Alignment 44: score=385.0 e_value=4.7e-20 N=9 P. somniferum_chr1&aek7 minus
 44-  0:	Pso01G49950.0	GSVIVG01030537001	  2e-89
 44-  1:	Pso01G50070.0	GSVIVG01021470001	      0
 44-  2:	Pso01G50080.0	GSVIVG01021471001	  1e-90
 44-  3:	Pso01G50100.0	GSVIVG01021502001	      0
 44-  4:	Pso01G50140.0	GSVIVG01021514001	  8e-36
 44-  5:	Pso01G50150.0	GSVIVG01021520001	      0
 44-  6:	Pso01G50180.0	GSVIVG01021523001	      0
 44-  7:	Pso01G50200.0	GSVIVG01021532001	      0
 44-  8:	Pso01G50210.0	GSVIVG01021533001	  1e-33
## Alignment 45: score=288.0 e_value=1.6e-08 N=6 P. somniferum_chr1&aek7 minus
 45-  0:	Pso01G44030.0	GSVIVG01037657001	      0
 45-  1:	Pso01G44040.0	GSVIVG01037655001	      0
 45-  2:	Pso01G44060.0	GSVIVG01037652001	      0
 45-  3:	Pso01G44090.0	GSVIVG01037651001	  1e-45
 45-  4:	Pso01G44130.0	GSVIVG01037646001	      0
 45-  5:	Pso01G44160.0	GSVIVG01037642001	      0
## Alignment 46: score=287.0 e_value=4.2e-09 N=6 P. somniferum_chr1&aek7 minus
 46-  0:	Pso01G41490.0	GSVIVG01030060001	  2e-38
 46-  1:	Pso01G41520.0	GSVIVG01030057001	      0
 46-  2:	Pso01G41540.0	GSVIVG01030054001	      0
 46-  3:	Pso01G41560.0	GSVIVG01030053001	 7e-106
 46-  4:	Pso01G41580.0	GSVIVG01030051001	      0
 46-  5:	Pso01G41670.0	GSVIVG01030043001	      0
## Alignment 47: score=392.0 e_value=6.7e-20 N=9 P. somniferum_chr10&aek2 plus
 47-  0:	Pso10G32560.0	GSVIVG01015169001	      0
 47-  1:	Pso10G32640.0	GSVIVG01035414001	      0
 47-  2:	Pso10G32650.0	GSVIVG01035416001	      0
 47-  3:	Pso10G32840.0	GSVIVG01035418001	      0
 47-  4:	Pso10G32860.0	GSVIVG01015158001	      0
 47-  5:	Pso10G32870.0	GSVIVG01035420001	      0
 47-  6:	Pso10G32880.0	GSVIVG01015155001	 3e-176
 47-  7:	Pso10G32940.0	GSVIVG01015152001	  4e-49
 47-  8:	Pso10G33130.0	GSVIVG01015144001	      0
## Alignment 48: score=339.0 e_value=2.5e-16 N=8 P. somniferum_chr10&aek2 plus
 48-  0:	Pso10G35650.0	GSVIVG01015049001	      0
 48-  1:	Pso10G35670.0	GSVIVG01015046001	 8e-162
 48-  2:	Pso10G35690.0	GSVIVG01015044001	      0
 48-  3:	Pso10G35700.0	GSVIVG01015042001	  3e-26
 48-  4:	Pso10G35760.0	GSVIVG01015039001	  2e-25
 48-  5:	Pso10G35950.0	GSVIVG01015027001	  4e-88
 48-  6:	Pso10G36200.0	GSVIVG01015020001	      0
 48-  7:	Pso10G36230.0	GSVIVG01016693001	      0
## Alignment 49: score=321.0 e_value=6.3e-12 N=7 P. somniferum_chr10&aek2 plus
 49-  0:	Pso10G30120.0	GSVIVG01015220001	 2e-166
 49-  1:	Pso10G30130.0	GSVIVG01015219001	 1e-169
 49-  2:	Pso10G30180.0	GSVIVG01015217001	 1e-151
 49-  3:	Pso10G30270.0	GSVIVG01035364001	      0
 49-  4:	Pso10G30370.0	GSVIVG01015214001	  7e-88
 49-  5:	Pso10G30410.0	GSVIVG01015213001	  1e-69
 49-  6:	Pso10G30420.0	GSVIVG01015212001	      0
## Alignment 50: score=318.0 e_value=8.8e-14 N=8 P. somniferum_chr10&aek2 plus
 50-  0:	Pso10G31480.0	GSVIVG01035395001	 5e-100
 50-  1:	Pso10G31530.0	GSVIVG01035389001	      0
 50-  2:	Pso10G31600.0	GSVIVG01015187001	 8e-142
 50-  3:	Pso10G31840.0	GSVIVG01015183001	 4e-139
 50-  4:	Pso10G31980.0	GSVIVG01015178001	      0
 50-  5:	Pso10G32030.0	GSVIVG01015177001	  6e-33
 50-  6:	Pso10G32140.0	GSVIVG01015176001	      0
 50-  7:	Pso10G32370.0	GSVIVG01015167001	  2e-76
## Alignment 51: score=277.0 e_value=5.5e-15 N=8 P. somniferum_chr10&aek2 plus
 51-  0:	Pso10G33660.0	GSVIVG01015121001	      0
 51-  1:	Pso10G33910.0	GSVIVG01015117001	  5e-47
 51-  2:	Pso10G34110.0	GSVIVG01015115001	 2e-127
 51-  3:	Pso10G34340.0	GSVIVG01015112001	      0
 51-  4:	Pso10G34530.0	GSVIVG01035484001	 6e-114
 51-  5:	Pso10G34590.0	GSVIVG01015095001	  5e-49
 51-  6:	Pso10G34600.0	GSVIVG01015089001	      0
 51-  7:	Pso10G34690.0	GSVIVG01017053001	  8e-92
## Alignment 52: score=491.0 e_value=1.1e-27 N=12 P. somniferum_chr10&aek2 minus
 52-  0:	Pso10G22820.0	GSVIVG01015376001	 5e-119
 52-  1:	Pso10G22870.0	GSVIVG01035667001	  7e-76
 52-  2:	Pso10G22930.0	GSVIVG01035666001	 4e-133
 52-  3:	Pso10G22960.0	GSVIVG01035663001	 2e-115
 52-  4:	Pso10G23120.0	GSVIVG01035662001	      0
 52-  5:	Pso10G23130.0	GSVIVG01035660001	      0
 52-  6:	Pso10G23340.0	GSVIVG01035659001	 3e-157
 52-  7:	Pso10G23390.0	GSVIVG01035657001	      0
 52-  8:	Pso10G23460.0	GSVIVG01035654001	 5e-113
 52-  9:	Pso10G23710.0	GSVIVG01015359001	 2e-124
 52- 10:	Pso10G23970.0	GSVIVG01035671001	      0
 52- 11:	Pso10G24010.0	GSVIVG01017044001	 1e-156
## Alignment 53: score=268.0 e_value=1.3e-10 N=6 P. somniferum_chr10&aek2 minus
 53-  0:	Pso10G29420.0	GSVIVG01035360001	 1e-121
 53-  1:	Pso10G29450.0	GSVIVG01035359001	      0
 53-  2:	Pso10G29460.0	GSVIVG01035357001	      0
 53-  3:	Pso10G29470.0	GSVIVG01035355001	  6e-62
 53-  4:	Pso10G29480.0	GSVIVG01035354001	 4e-146
 53-  5:	Pso10G29700.0	GSVIVG01015228001	  5e-90
## Alignment 54: score=443.0 e_value=1.1e-21 N=10 P. somniferum_chr10&aek3 plus
 54-  0:	Pso10G08610.0	GSVIVG01000021001	  3e-27
 54-  1:	Pso10G08650.0	GSVIVG01017848001	 2e-176
 54-  2:	Pso10G08660.0	GSVIVG01017849001	 5e-128
 54-  3:	Pso10G08670.0	GSVIVG01017850001	 2e-161
 54-  4:	Pso10G08710.0	GSVIVG01017851001	  5e-26
 54-  5:	Pso10G08740.0	GSVIVG01017857001	  1e-48
 54-  6:	Pso10G08760.0	GSVIVG01017858001	      0
 54-  7:	Pso10G08770.0	GSVIVG01017860001	      0
 54-  8:	Pso10G08840.0	GSVIVG01017870001	      0
 54-  9:	Pso10G08870.0	GSVIVG01017876001	 7e-126
## Alignment 55: score=382.0 e_value=1.6e-15 N=8 P. somniferum_chr10&aek3 plus
 55-  0:	Pso10G06450.0	GSVIVG01035089001	      0
 55-  1:	Pso10G06540.0	GSVIVG01035107001	      0
 55-  2:	Pso10G06560.0	GSVIVG01035108001	      0
 55-  3:	Pso10G06580.0	GSVIVG01035116001	  9e-20
 55-  4:	Pso10G06600.0	GSVIVG01035121001	      0
 55-  5:	Pso10G06610.0	GSVIVG01035122001	      0
 55-  6:	Pso10G06620.0	GSVIVG01035125001	  7e-44
 55-  7:	Pso10G06630.0	GSVIVG01035128001	      0
## Alignment 56: score=365.0 e_value=2.2e-15 N=8 P. somniferum_chr10&aek3 plus
 56-  0:	Pso10G07220.0	GSVIVG01017978001	  2e-54
 56-  1:	Pso10G07230.0	GSVIVG01017982001	  3e-80
 56-  2:	Pso10G07280.0	GSVIVG01017993001	 2e-117
 56-  3:	Pso10G07350.0	GSVIVG01017998001	  2e-49
 56-  4:	Pso10G07360.0	GSVIVG01017999001	      0
 56-  5:	Pso10G07410.0	GSVIVG01018010001	  3e-34
 56-  6:	Pso10G07430.0	GSVIVG01018011001	      0
 56-  7:	Pso10G07590.0	GSVIVG01018019001	  8e-97
## Alignment 57: score=312.0 e_value=1.8e-11 N=7 P. somniferum_chr10&aek3 plus
 57-  0:	Pso10G07250.0	GSVIVG01017985001	  2e-96
 57-  1:	Pso10G07370.0	GSVIVG01001173001	  8e-66
 57-  2:	Pso10G07390.0	GSVIVG01001175001	 2e-120
 57-  3:	Pso10G07400.0	GSVIVG01018008001	  4e-33
 57-  4:	Pso10G07480.0	GSVIVG01001186001	 6e-113
 57-  5:	Pso10G07510.0	GSVIVG01018012001	      0
 57-  6:	Pso10G07600.0	GSVIVG01001191001	  2e-37
## Alignment 58: score=287.0 e_value=4.6e-13 N=7 P. somniferum_chr10&aek3 plus
 58-  0:	Pso10G09240.0	GSVIVG01021835001	 1e-156
 58-  1:	Pso10G09250.0	GSVIVG01021833001	      0
 58-  2:	Pso10G09260.0	GSVIVG01001198001	      0
 58-  3:	Pso10G09280.0	GSVIVG01001199001	      0
 58-  4:	Pso10G09400.0	GSVIVG01000752001	 9e-109
 58-  5:	Pso10G09480.0	GSVIVG01018105001	 8e-102
 58-  6:	Pso10G09540.0	GSVIVG01036283001	  2e-88
## Alignment 59: score=280.0 e_value=2.6e-09 N=6 P. somniferum_chr10&aek3 plus
 59-  0:	Pso10G08100.0	GSVIVG01021860001	  2e-74
 59-  1:	Pso10G08110.0	GSVIVG01021855001	 4e-124
 59-  2:	Pso10G08130.0	GSVIVG01017968001	      0
 59-  3:	Pso10G08170.0	GSVIVG01001165001	  6e-89
 59-  4:	Pso10G08180.0	GSVIVG01021840001	 2e-123
 59-  5:	Pso10G08190.0	GSVIVG01021838001	      0
## Alignment 60: score=542.0 e_value=1e-31 N=13 P. somniferum_chr10&aek3 minus
 60-  0:	Pso10G09290.0	GSVIVG01018029001	 4e-125
 60-  1:	Pso10G09350.0	GSVIVG01036217001	  6e-46
 60-  2:	Pso10G09400.0	GSVIVG01036223001	 1e-130
 60-  3:	Pso10G09470.0	GSVIVG01036275001	  4e-69
 60-  4:	Pso10G09480.0	GSVIVG01036276001	 8e-129
 60-  5:	Pso10G09500.0	GSVIVG01036277001	  3e-47
 60-  6:	Pso10G09570.0	GSVIVG01018099001	  4e-92
 60-  7:	Pso10G09590.0	GSVIVG01021781001	      0
 60-  8:	Pso10G09670.0	GSVIVG01021787001	 4e-113
 60-  9:	Pso10G09750.0	GSVIVG01021790001	 4e-128
 60- 10:	Pso10G09870.0	GSVIVG01021822001	 3e-149
 60- 11:	Pso10G10090.0	GSVIVG01000762001	 6e-142
 60- 12:	Pso10G10120.0	GSVIVG01000764001	      0
## Alignment 61: score=440.0 e_value=9e-23 N=10 P. somniferum_chr10&aek3 minus
 61-  0:	Pso10G08170.0	GSVIVG01001165001	  6e-89
 61-  1:	Pso10G08180.0	GSVIVG01001164001	 4e-131
 61-  2:	Pso10G08230.0	GSVIVG01001156001	 2e-113
 61-  3:	Pso10G08240.0	GSVIVG01001153001	  4e-64
 61-  4:	Pso10G08300.0	GSVIVG01001148001	 4e-109
 61-  5:	Pso10G08310.0	GSVIVG01001146001	      0
 61-  6:	Pso10G08370.0	GSVIVG01017925001	      0
 61-  7:	Pso10G08470.0	GSVIVG01011125001	      0
 61-  8:	Pso10G08530.0	GSVIVG01011122001	 5e-157
 61-  9:	Pso10G08540.0	GSVIVG01017904001	      0
## Alignment 62: score=424.0 e_value=1.4e-21 N=10 P. somniferum_chr10&aek3 minus
 62-  0:	Pso10G00330.0	GSVIVG01035113001	 9e-145
 62-  1:	Pso10G00370.0	GSVIVG01035111001	  9e-93
 62-  2:	Pso10G00450.0	GSVIVG01035110001	  9e-19
 62-  3:	Pso10G00530.0	GSVIVG01035108001	      0
 62-  4:	Pso10G00640.0	GSVIVG01035106001	      0
 62-  5:	Pso10G00800.0	GSVIVG01035097001	  3e-08
 62-  6:	Pso10G00940.0	GSVIVG01035095001	      0
 62-  7:	Pso10G01050.0	GSVIVG01035079001	      0
 62-  8:	Pso10G01060.0	GSVIVG01035078001	  1e-55
 62-  9:	Pso10G01070.0	GSVIVG01035066001	  2e-37
## Alignment 63: score=402.0 e_value=3.1e-17 N=9 P. somniferum_chr10&aek3 minus
 63-  0:	Pso10G10930.0	GSVIVG01027865001	      0
 63-  1:	Pso10G10980.0	GSVIVG01028373001	      0
 63-  2:	Pso10G11140.0	GSVIVG01028369001	  9e-90
 63-  3:	Pso10G11290.0	GSVIVG01027835001	      0
 63-  4:	Pso10G11310.0	GSVIVG01028361001	      0
 63-  5:	Pso10G11350.0	GSVIVG01028357001	      0
 63-  6:	Pso10G11390.0	GSVIVG01027829001	      0
 63-  7:	Pso10G11410.0	GSVIVG01028354001	  1e-70
 63-  8:	Pso10G11420.0	GSVIVG01028350001	 6e-171
## Alignment 64: score=371.0 e_value=2.1e-18 N=9 P. somniferum_chr10&aek3 minus
 64-  0:	Pso10G11180.0	GSVIVG01027844001	  2e-78
 64-  1:	Pso10G11230.0	GSVIVG01027840001	      0
 64-  2:	Pso10G11310.0	GSVIVG01027833001	      0
 64-  3:	Pso10G11450.0	GSVIVG01027825001	 2e-127
 64-  4:	Pso10G11690.0	GSVIVG01027767001	 5e-164
 64-  5:	Pso10G11700.0	GSVIVG01027766001	  5e-76
 64-  6:	Pso10G11720.0	GSVIVG01027763001	  2e-59
 64-  7:	Pso10G11730.0	GSVIVG01028300001	  7e-78
 64-  8:	Pso10G11770.0	GSVIVG01027731001	  2e-64
## Alignment 65: score=261.0 e_value=1.6e-10 N=6 P. somniferum_chr10&aek3 minus
 65-  0:	Pso10G10330.0	GSVIVG01027903001	 4e-104
 65-  1:	Pso10G10340.0	GSVIVG01027902001	  1e-63
 65-  2:	Pso10G10470.0	GSVIVG01027907001	      0
 65-  3:	Pso10G10530.0	GSVIVG01028403001	 9e-162
 65-  4:	Pso10G10580.0	GSVIVG01028386001	 2e-118
 65-  5:	Pso10G10600.0	GSVIVG01027865001	      0
## Alignment 66: score=255.0 e_value=4.7e-08 N=6 P. somniferum_chr10&aek3 minus
 66-  0:	Pso10G01600.0	GSVIVG01017881001	  2e-84
 66-  1:	Pso10G01660.0	GSVIVG01017880001	      0
 66-  2:	Pso10G01750.0	GSVIVG01017873001	      0
 66-  3:	Pso10G01900.0	GSVIVG01017869001	      0
 66-  4:	Pso10G01940.0	GSVIVG01017866001	 9e-173
 66-  5:	Pso10G02080.0	GSVIVG01017864001	 1e-133
## Alignment 67: score=1166.0 e_value=4.2e-84 N=27 P. somniferum_chr10&aek6 plus
 67-  0:	Pso10G15760.0	GSVIVG01011412001	  6e-21
 67-  1:	Pso10G15860.0	GSVIVG01011428001	  5e-48
 67-  2:	Pso10G15900.0	GSVIVG01019985001	  5e-68
 67-  3:	Pso10G15910.0	GSVIVG01019993001	 7e-171
 67-  4:	Pso10G15920.0	GSVIVG01019995001	 1e-136
 67-  5:	Pso10G15990.0	GSVIVG01020005001	      0
 67-  6:	Pso10G16060.0	GSVIVG01020015001	 1e-100
 67-  7:	Pso10G16180.0	GSVIVG01020024001	  3e-59
 67-  8:	Pso10G16240.0	GSVIVG01020027001	  6e-40
 67-  9:	Pso10G16250.0	GSVIVG01020030001	  2e-77
 67- 10:	Pso10G16280.0	GSVIVG01020033001	  8e-90
 67- 11:	Pso10G16330.0	GSVIVG01020038001	 2e-174
 67- 12:	Pso10G16340.0	GSVIVG01020040001	      0
 67- 13:	Pso10G16360.0	GSVIVG01020041001	      0
 67- 14:	Pso10G16490.0	GSVIVG01020054001	 2e-159
 67- 15:	Pso10G16520.0	GSVIVG01020055001	      0
 67- 16:	Pso10G16560.0	GSVIVG01020059001	      0
 67- 17:	Pso10G16650.0	GSVIVG01020063001	 8e-172
 67- 18:	Pso10G16710.0	GSVIVG01020065001	  3e-93
 67- 19:	Pso10G16730.0	GSVIVG01020069001	      0
 67- 20:	Pso10G16760.0	GSVIVG01020070001	 2e-144
 67- 21:	Pso10G16780.0	GSVIVG01020071001	 1e-175
 67- 22:	Pso10G16790.0	GSVIVG01020073001	      0
 67- 23:	Pso10G16880.0	GSVIVG01020076001	      0
 67- 24:	Pso10G16940.0	GSVIVG01020078001	 1e-107
 67- 25:	Pso10G16950.0	GSVIVG01020080001	  4e-48
 67- 26:	Pso10G17040.0	GSVIVG01020111001	      0
## Alignment 68: score=408.0 e_value=1.5e-20 N=10 P. somniferum_chr10&aek6 plus
 68-  0:	Pso10G13560.0	GSVIVG01032405001	  5e-30
 68-  1:	Pso10G13580.0	GSVIVG01007669001	      0
 68-  2:	Pso10G13830.0	GSVIVG01032441001	  2e-85
 68-  3:	Pso10G13870.0	GSVIVG01032440001	 2e-105
 68-  4:	Pso10G13940.0	GSVIVG01032437001	      0
 68-  5:	Pso10G13990.0	GSVIVG01032436001	      0
 68-  6:	Pso10G14100.0	GSVIVG01032432001	      0
 68-  7:	Pso10G14220.0	GSVIVG01007679001	      0
 68-  8:	Pso10G14230.0	GSVIVG01032423001	 6e-110
 68-  9:	Pso10G14490.0	GSVIVG01032413001	      0
## Alignment 69: score=334.0 e_value=1.7e-11 N=7 P. somniferum_chr10&aek6 plus
 69-  0:	Pso10G15250.0	GSVIVG01020191001	  3e-68
 69-  1:	Pso10G15300.0	GSVIVG01020182001	      0
 69-  2:	Pso10G15380.0	GSVIVG01020164001	      0
 69-  3:	Pso10G15390.0	GSVIVG01020165001	  8e-45
 69-  4:	Pso10G15410.0	GSVIVG01020170001	  1e-79
 69-  5:	Pso10G15440.0	GSVIVG01020171001	  2e-71
 69-  6:	Pso10G15460.0	GSVIVG01020174001	      0
## Alignment 70: score=328.0 e_value=2.5e-10 N=7 P. somniferum_chr10&aek6 plus
 70-  0:	Pso10G17860.0	GSVIVG01020116001	      0
 70-  1:	Pso10G17900.0	GSVIVG01020121001	  4e-83
 70-  2:	Pso10G18000.0	GSVIVG01020126001	  3e-17
 70-  3:	Pso10G18020.0	GSVIVG01020128001	      0
 70-  4:	Pso10G18090.0	GSVIVG01020129001	  6e-63
 70-  5:	Pso10G18100.0	GSVIVG01020131001	 4e-100
 70-  6:	Pso10G18130.0	GSVIVG01020132001	  1e-58
## Alignment 71: score=271.0 e_value=3.1e-09 N=6 P. somniferum_chr10&aek6 plus
 71-  0:	Pso10G14320.0	GSVIVG01007705001	 2e-140
 71-  1:	Pso10G14360.0	GSVIVG01007704001	 9e-127
 71-  2:	Pso10G14370.0	GSVIVG01007701001	      0
 71-  3:	Pso10G14440.0	GSVIVG01007699001	  9e-67
 71-  4:	Pso10G14470.0	GSVIVG01007695001	  8e-37
 71-  5:	Pso10G14650.0	GSVIVG01032462001	      0
## Alignment 72: score=270.0 e_value=3.1e-08 N=6 P. somniferum_chr10&aek6 plus
 72-  0:	Pso10G14660.0	GSVIVG01013741001	      0
 72-  1:	Pso10G14740.0	GSVIVG01013724001	  5e-77
 72-  2:	Pso10G14840.0	GSVIVG01020235001	  2e-45
 72-  3:	Pso10G14860.0	GSVIVG01020233001	      0
 72-  4:	Pso10G14950.0	GSVIVG01020223001	      0
 72-  5:	Pso10G15010.0	GSVIVG01020220001	  2e-57
## Alignment 73: score=521.0 e_value=6.9e-27 N=12 P. somniferum_chr10&aek6 minus
 73-  0:	Pso10G16010.0	GSVIVG01008023001	  6e-83
 73-  1:	Pso10G16030.0	GSVIVG01008024001	 2e-163
 73-  2:	Pso10G16040.0	GSVIVG01008025001	  1e-44
 73-  3:	Pso10G16110.0	GSVIVG01008031001	      0
 73-  4:	Pso10G16210.0	GSVIVG01008033001	      0
 73-  5:	Pso10G16240.0	GSVIVG01008034001	  7e-40
 73-  6:	Pso10G16360.0	GSVIVG01008036001	 1e-135
 73-  7:	Pso10G16380.0	GSVIVG01008039001	 2e-125
 73-  8:	Pso10G16460.0	GSVIVG01008040001	      0
 73-  9:	Pso10G16510.0	GSVIVG01008044001	  5e-38
 73- 10:	Pso10G16570.0	GSVIVG01011356001	  5e-84
 73- 11:	Pso10G16810.0	GSVIVG01011960001	 4e-110
## Alignment 74: score=487.0 e_value=8.5e-29 N=12 P. somniferum_chr10&aek6 minus
 74-  0:	Pso10G14690.0	GSVIVG01032484001	 8e-122
 74-  1:	Pso10G14870.0	GSVIVG01032492001	      0
 74-  2:	Pso10G15040.0	GSVIVG01032503001	      0
 74-  3:	Pso10G15070.0	GSVIVG01032504001	      0
 74-  4:	Pso10G15240.0	GSVIVG01032508001	      0
 74-  5:	Pso10G15250.0	GSVIVG01032511001	  3e-75
 74-  6:	Pso10G15290.0	GSVIVG01032513001	      0
 74-  7:	Pso10G15410.0	GSVIVG01032526001	  3e-80
 74-  8:	Pso10G15670.0	GSVIVG01032537001	 4e-158
 74-  9:	Pso10G15680.0	GSVIVG01032538001	  5e-57
 74- 10:	Pso10G15690.0	GSVIVG01032540001	  5e-87
 74- 11:	Pso10G15730.0	GSVIVG01032543001	  4e-93
## Alignment 75: score=434.0 e_value=4.3e-21 N=10 P. somniferum_chr10&aek6 minus
 75-  0:	Pso10G14970.0	GSVIVG01007788001	 3e-120
 75-  1:	Pso10G15110.0	GSVIVG01007790001	  3e-60
 75-  2:	Pso10G15160.0	GSVIVG01007792001	      0
 75-  3:	Pso10G15170.0	GSVIVG01007793001	  2e-91
 75-  4:	Pso10G15200.0	GSVIVG01007794001	  2e-88
 75-  5:	Pso10G15250.0	GSVIVG01007802001	  2e-79
 75-  6:	Pso10G15450.0	GSVIVG01020166001	  4e-44
 75-  7:	Pso10G15560.0	GSVIVG01020178001	  6e-41
 75-  8:	Pso10G15580.0	GSVIVG01007818001	      0
 75-  9:	Pso10G15700.0	GSVIVG01007824001	  1e-69
## Alignment 76: score=324.0 e_value=1.8e-12 N=7 P. somniferum_chr10&aek6 minus
 76-  0:	Pso10G13760.0	GSVIVG01013762001	 1e-114
 76-  1:	Pso10G13780.0	GSVIVG01013772001	      0
 76-  2:	Pso10G13820.0	GSVIVG01013775001	 6e-139
 76-  3:	Pso10G13840.0	GSVIVG01013776001	  2e-16
 76-  4:	Pso10G13850.0	GSVIVG01013778001	  5e-74
 76-  5:	Pso10G14000.0	GSVIVG01013793001	  3e-50
 76-  6:	Pso10G14050.0	GSVIVG01013799001	      0
## Alignment 77: score=253.0 e_value=1.3e-10 N=7 P. somniferum_chr10&aek6 minus
 77-  0:	Pso10G14140.0	GSVIVG01032414001	      0
 77-  1:	Pso10G14240.0	GSVIVG01007682001	 6e-156
 77-  2:	Pso10G14260.0	GSVIVG01007692001	      0
 77-  3:	Pso10G14480.0	GSVIVG01007674001	 8e-102
 77-  4:	Pso10G14590.0	GSVIVG01032452001	  2e-87
 77-  5:	Pso10G14640.0	GSVIVG01032461001	      0
 77-  6:	Pso10G14810.0	GSVIVG01032470001	      0
## Alignment 78: score=401.0 e_value=5e-17 N=9 P. somniferum_chr10&aek7 plus
 78-  0:	Pso10G05910.0	GSVIVG01014368001	 2e-140
 78-  1:	Pso10G05930.0	GSVIVG01014369001	      0
 78-  2:	Pso10G05990.0	GSVIVG01014371001	      0
 78-  3:	Pso10G06010.0	GSVIVG01014382001	 3e-154
 78-  4:	Pso10G06100.0	GSVIVG01014388001	      0
 78-  5:	Pso10G06110.0	GSVIVG01014389001	      0
 78-  6:	Pso10G06120.0	GSVIVG01014391001	  4e-93
 78-  7:	Pso10G06180.0	GSVIVG01014405001	 2e-123
 78-  8:	Pso10G06190.0	GSVIVG01014407001	 8e-152
## Alignment 79: score=335.0 e_value=8.5e-12 N=7 P. somniferum_chr10&aek7 plus
 79-  0:	Pso10G03810.0	GSVIVG01012639001	      0
 79-  1:	Pso10G03820.0	GSVIVG01012640001	  3e-37
 79-  2:	Pso10G03840.0	GSVIVG01001980001	      0
 79-  3:	Pso10G03860.0	GSVIVG01001982001	  6e-41
 79-  4:	Pso10G03910.0	GSVIVG01012646001	      0
 79-  5:	Pso10G03920.0	GSVIVG01012648001	      0
 79-  6:	Pso10G03960.0	GSVIVG01012654001	 4e-146
## Alignment 80: score=318.0 e_value=3.2e-16 N=8 P. somniferum_chr10&aek7 plus
 80-  0:	Pso10G05100.0	GSVIVG01021163001	      0
 80-  1:	Pso10G05110.0	GSVIVG01021151001	  2e-20
 80-  2:	Pso10G05120.0	GSVIVG01021150001	 3e-155
 80-  3:	Pso10G05130.0	GSVIVG01021149001	 5e-153
 80-  4:	Pso10G05200.0	GSVIVG01014259001	      0
 80-  5:	Pso10G05220.0	GSVIVG01014275001	 6e-149
 80-  6:	Pso10G05270.0	GSVIVG01014288001	      0
 80-  7:	Pso10G05510.0	GSVIVG01014302001	  6e-45
## Alignment 81: score=506.0 e_value=2.7e-29 N=12 P. somniferum_chr10&aek7 minus
 81-  0:	Pso10G02590.0	GSVIVG01037715001	      0
 81-  1:	Pso10G02690.0	GSVIVG01037711001	      0
 81-  2:	Pso10G02950.0	GSVIVG01037690001	      0
 81-  3:	Pso10G03160.0	GSVIVG01037658001	  9e-72
 81-  4:	Pso10G03170.0	GSVIVG01037657001	      0
 81-  5:	Pso10G03190.0	GSVIVG01037652001	      0
 81-  6:	Pso10G03210.0	GSVIVG01037650001	  2e-77
 81-  7:	Pso10G03220.0	GSVIVG01037647001	 1e-123
 81-  8:	Pso10G03240.0	GSVIVG01037646001	      0
 81-  9:	Pso10G03330.0	GSVIVG01037614001	 1e-136
 81- 10:	Pso10G03360.0	GSVIVG01037610001	      0
 81- 11:	Pso10G03410.0	GSVIVG01012655001	      0
## Alignment 82: score=327.0 e_value=2e-14 N=8 P. somniferum_chr10&aek7 minus
 82-  0:	Pso10G02770.0	GSVIVG01037664001	      0
 82-  1:	Pso10G02940.0	GSVIVG01012680001	 3e-160
 82-  2:	Pso10G03030.0	GSVIVG01012671001	 2e-135
 82-  3:	Pso10G03080.0	GSVIVG01012669001	      0
 82-  4:	Pso10G03100.0	GSVIVG01012666001	      0
 82-  5:	Pso10G03110.0	GSVIVG01012662001	      0
 82-  6:	Pso10G03350.0	GSVIVG01012658001	 2e-105
 82-  7:	Pso10G03430.0	GSVIVG01001999001	 2e-159
## Alignment 83: score=2196.0 e_value=2.3e-181 N=49 P. somniferum_chr11&aek4 plus
 83-  0:	Pso11G14500.0	GSVIVG01024731001	      0
 83-  1:	Pso11G14530.0	GSVIVG01011158001	 3e-126
 83-  2:	Pso11G14560.0	GSVIVG01011160001	 1e-150
 83-  3:	Pso11G14580.0	GSVIVG01011163001	  2e-63
 83-  4:	Pso11G14590.0	GSVIVG01011165001	 2e-135
 83-  5:	Pso11G14600.0	GSVIVG01011167001	      0
 83-  6:	Pso11G14620.0	GSVIVG01024723001	      0
 83-  7:	Pso11G14640.0	GSVIVG01024722001	      0
 83-  8:	Pso11G14650.0	GSVIVG01024716001	 4e-155
 83-  9:	Pso11G14660.0	GSVIVG01024714001	 4e-163
 83- 10:	Pso11G14680.0	GSVIVG01024713001	      0
 83- 11:	Pso11G14700.0	GSVIVG01032800001	      0
 83- 12:	Pso11G14720.0	GSVIVG01011187001	      0
 83- 13:	Pso11G14760.0	GSVIVG01003934001	      0
 83- 14:	Pso11G14830.0	GSVIVG01003938001	      0
 83- 15:	Pso11G14970.0	GSVIVG01024685001	      0
 83- 16:	Pso11G15000.0	GSVIVG01032773001	  1e-70
 83- 17:	Pso11G15010.0	GSVIVG01024684001	 9e-171
 83- 18:	Pso11G15040.0	GSVIVG01024680001	      0
 83- 19:	Pso11G15200.0	GSVIVG01032758001	      0
 83- 20:	Pso11G15210.0	GSVIVG01030295001	 3e-133
 83- 21:	Pso11G15220.0	GSVIVG01030293001	 8e-114
 83- 22:	Pso11G15270.0	GSVIVG01032749001	 2e-127
 83- 23:	Pso11G15390.0	GSVIVG01030284001	      0
 83- 24:	Pso11G15430.0	GSVIVG01030282001	      0
 83- 25:	Pso11G15460.0	GSVIVG01030280001	      0
 83- 26:	Pso11G15480.0	GSVIVG01030279001	      0
 83- 27:	Pso11G15510.0	GSVIVG01024632001	 1e-117
 83- 28:	Pso11G15620.0	GSVIVG01032739001	      0
 83- 29:	Pso11G15640.0	GSVIVG01032737001	 2e-110
 83- 30:	Pso11G15700.0	GSVIVG01032735001	      0
 83- 31:	Pso11G15730.0	GSVIVG01030263001	 9e-170
 83- 32:	Pso11G15740.0	GSVIVG01024628001	  9e-49
 83- 33:	Pso11G15760.0	GSVIVG01030260001	      0
 83- 34:	Pso11G15780.0	GSVIVG01024624001	 2e-112
 83- 35:	Pso11G15820.0	GSVIVG01024621001	  2e-63
 83- 36:	Pso11G15910.0	GSVIVG01024619001	      0
 83- 37:	Pso11G16040.0	GSVIVG01024601001	      0
 83- 38:	Pso11G16190.0	GSVIVG01024600001	 5e-132
 83- 39:	Pso11G16240.0	GSVIVG01024599001	  6e-78
 83- 40:	Pso11G16330.0	GSVIVG01030215001	      0
 83- 41:	Pso11G16370.0	GSVIVG01030211001	 1e-170
 83- 42:	Pso11G16410.0	GSVIVG01030208001	      0
 83- 43:	Pso11G16450.0	GSVIVG01030206001	 2e-168
 83- 44:	Pso11G16610.0	GSVIVG01024574001	  1e-95
 83- 45:	Pso11G16640.0	GSVIVG01024572001	 3e-142
 83- 46:	Pso11G16680.0	GSVIVG01024562001	  8e-84
 83- 47:	Pso11G16710.0	GSVIVG01024560001	  5e-68
 83- 48:	Pso11G16720.0	GSVIVG01024559001	      0
## Alignment 84: score=1630.0 e_value=1.3e-125 N=37 P. somniferum_chr11&aek4 plus
 84-  0:	Pso11G34500.0	GSVIVG01034110001	 6e-138
 84-  1:	Pso11G34530.0	GSVIVG01034106001	  3e-76
 84-  2:	Pso11G34560.0	GSVIVG01034105001	  7e-12
 84-  3:	Pso11G34590.0	GSVIVG01034089001	      0
 84-  4:	Pso11G34660.0	GSVIVG01034072001	 1e-103
 84-  5:	Pso11G34730.0	GSVIVG01034068001	  1e-92
 84-  6:	Pso11G34740.0	GSVIVG01034066001	  3e-18
 84-  7:	Pso11G34750.0	GSVIVG01034065001	  1e-44
 84-  8:	Pso11G34760.0	GSVIVG01034055001	  3e-83
 84-  9:	Pso11G34800.0	GSVIVG01034054001	  2e-80
 84- 10:	Pso11G34810.0	GSVIVG01034052001	      0
 84- 11:	Pso11G34890.0	GSVIVG01034044001	 2e-171
 84- 12:	Pso11G34900.0	GSVIVG01034043001	      0
 84- 13:	Pso11G34960.0	GSVIVG01034042001	  8e-70
 84- 14:	Pso11G34990.0	GSVIVG01034038001	  7e-76
 84- 15:	Pso11G35000.0	GSVIVG01034033001	 6e-124
 84- 16:	Pso11G35050.0	GSVIVG01034031001	  1e-56
 84- 17:	Pso11G35130.0	GSVIVG01034028001	      0
 84- 18:	Pso11G35160.0	GSVIVG01034027001	 5e-179
 84- 19:	Pso11G35170.0	GSVIVG01034026001	      0
 84- 20:	Pso11G35290.0	GSVIVG01034023001	      0
 84- 21:	Pso11G35330.0	GSVIVG01034021001	 1e-129
 84- 22:	Pso11G35350.0	GSVIVG01034020001	  1e-89
 84- 23:	Pso11G35380.0	GSVIVG01034019001	 5e-122
 84- 24:	Pso11G35450.0	GSVIVG01034018001	 9e-107
 84- 25:	Pso11G35530.0	GSVIVG01034012001	 2e-164
 84- 26:	Pso11G35650.0	GSVIVG01034008001	  2e-17
 84- 27:	Pso11G35700.0	GSVIVG01034001001	 4e-104
 84- 28:	Pso11G35920.0	GSVIVG01033996001	      0
 84- 29:	Pso11G36030.0	GSVIVG01033986001	      0
 84- 30:	Pso11G36110.0	GSVIVG01033975001	      0
 84- 31:	Pso11G36150.0	GSVIVG01033971001	  1e-37
 84- 32:	Pso11G36270.0	GSVIVG01024775001	      0
 84- 33:	Pso11G36280.0	GSVIVG01024773001	 1e-124
 84- 34:	Pso11G36360.0	GSVIVG01024748001	      0
 84- 35:	Pso11G36380.0	GSVIVG01024747001	 1e-134
 84- 36:	Pso11G36400.0	GSVIVG01024745001	      0
## Alignment 85: score=1581.0 e_value=3.3e-116 N=34 P. somniferum_chr11&aek4 plus
 85-  0:	Pso11G26810.0	GSVIVG01033781001	  7e-91
 85-  1:	Pso11G26820.0	GSVIVG01033777001	      0
 85-  2:	Pso11G26830.0	GSVIVG01033776001	      0
 85-  3:	Pso11G26870.0	GSVIVG01033771001	 2e-125
 85-  4:	Pso11G26930.0	GSVIVG01033765001	  3e-90
 85-  5:	Pso11G26950.0	GSVIVG01033764001	      0
 85-  6:	Pso11G26990.0	GSVIVG01033751001	 4e-160
 85-  7:	Pso11G27000.0	GSVIVG01033749001	      0
 85-  8:	Pso11G27010.0	GSVIVG01033748001	      0
 85-  9:	Pso11G27020.0	GSVIVG01033747001	      0
 85- 10:	Pso11G27080.0	GSVIVG01033744001	  4e-62
 85- 11:	Pso11G27260.0	GSVIVG01033738001	      0
 85- 12:	Pso11G27380.0	GSVIVG01033715001	  1e-26
 85- 13:	Pso11G27430.0	GSVIVG01033713001	  9e-70
 85- 14:	Pso11G27460.0	GSVIVG01033705001	      0
 85- 15:	Pso11G27480.0	GSVIVG01033707001	      0
 85- 16:	Pso11G27510.0	GSVIVG01033708001	  4e-88
 85- 17:	Pso11G27560.0	GSVIVG01033711001	      0
 85- 18:	Pso11G27580.0	GSVIVG01033696001	      0
 85- 19:	Pso11G27660.0	GSVIVG01033692001	      0
 85- 20:	Pso11G27680.0	GSVIVG01033691001	 3e-123
 85- 21:	Pso11G27710.0	GSVIVG01033690001	      0
 85- 22:	Pso11G27750.0	GSVIVG01033679001	  1e-47
 85- 23:	Pso11G27780.0	GSVIVG01033677001	 2e-123
 85- 24:	Pso11G27820.0	GSVIVG01033674001	 7e-162
 85- 25:	Pso11G27920.0	GSVIVG01033669001	  4e-66
 85- 26:	Pso11G27930.0	GSVIVG01033668001	  1e-84
 85- 27:	Pso11G28030.0	GSVIVG01033662001	  5e-26
 85- 28:	Pso11G28090.0	GSVIVG01033652001	  2e-72
 85- 29:	Pso11G28100.0	GSVIVG01033651001	      0
 85- 30:	Pso11G28170.0	GSVIVG01033647001	 4e-104
 85- 31:	Pso11G28210.0	GSVIVG01033645001	      0
 85- 32:	Pso11G28220.0	GSVIVG01033644001	  3e-51
 85- 33:	Pso11G28310.0	GSVIVG01033628001	  3e-17
## Alignment 86: score=1066.0 e_value=2.3e-82 N=27 P. somniferum_chr11&aek4 plus
 86-  0:	Pso11G14570.0	GSVIVG01024730001	  3e-92
 86-  1:	Pso11G14610.0	GSVIVG01024726001	      0
 86-  2:	Pso11G14630.0	GSVIVG01032802001	  4e-83
 86-  3:	Pso11G14670.0	GSVIVG01011180001	      0
 86-  4:	Pso11G14880.0	GSVIVG01024694001	 1e-140
 86-  5:	Pso11G14980.0	GSVIVG01032775001	      0
 86-  6:	Pso11G15240.0	GSVIVG01024663001	  2e-74
 86-  7:	Pso11G15260.0	GSVIVG01024661001	  7e-48
 86-  8:	Pso11G15280.0	GSVIVG01024641001	 2e-125
 86-  9:	Pso11G15350.0	GSVIVG01024638001	  3e-78
 86- 10:	Pso11G15590.0	GSVIVG01030274001	  3e-92
 86- 11:	Pso11G15630.0	GSVIVG01030269001	  7e-55
 86- 12:	Pso11G15650.0	GSVIVG01030264001	      0
 86- 13:	Pso11G15770.0	GSVIVG01030259001	  6e-66
 86- 14:	Pso11G15810.0	GSVIVG01030246001	 1e-124
 86- 15:	Pso11G15900.0	GSVIVG01030240001	      0
 86- 16:	Pso11G15940.0	GSVIVG01030233001	 9e-137
 86- 17:	Pso11G16100.0	GSVIVG01024600001	 2e-128
 86- 18:	Pso11G16280.0	GSVIVG01030221001	 9e-139
 86- 19:	Pso11G16390.0	GSVIVG01024585001	  3e-35
 86- 20:	Pso11G16510.0	GSVIVG01024582001	  2e-31
 86- 21:	Pso11G16520.0	GSVIVG01024581001	 8e-119
 86- 22:	Pso11G16590.0	GSVIVG01024578001	      0
 86- 23:	Pso11G16600.0	GSVIVG01030201001	      0
 86- 24:	Pso11G16630.0	GSVIVG01030193001	      0
 86- 25:	Pso11G16670.0	GSVIVG01032684001	  4e-58
 86- 26:	Pso11G16700.0	GSVIVG01030183001	      0
## Alignment 87: score=850.0 e_value=2.8e-52 N=19 P. somniferum_chr11&aek4 plus
 87-  0:	Pso11G36760.0	GSVIVG01024731001	      0
 87-  1:	Pso11G36810.0	GSVIVG01011158001	 3e-115
 87-  2:	Pso11G36850.0	GSVIVG01011160001	 5e-160
 87-  3:	Pso11G36860.0	GSVIVG01024729001	      0
 87-  4:	Pso11G36880.0	GSVIVG01011162001	 1e-143
 87-  5:	Pso11G36910.0	GSVIVG01011165001	 3e-130
 87-  6:	Pso11G36920.0	GSVIVG01011167001	      0
 87-  7:	Pso11G36980.0	GSVIVG01011168001	  2e-66
 87-  8:	Pso11G37030.0	GSVIVG01032805001	 6e-116
 87-  9:	Pso11G37050.0	GSVIVG01011172001	  4e-92
 87- 10:	Pso11G37060.0	GSVIVG01011175001	      0
 87- 11:	Pso11G37130.0	GSVIVG01011177001	      0
 87- 12:	Pso11G37140.0	GSVIVG01011178001	 9e-132
 87- 13:	Pso11G37280.0	GSVIVG01032795001	  1e-46
 87- 14:	Pso11G37340.0	GSVIVG01011181001	  2e-21
 87- 15:	Pso11G37550.0	GSVIVG01024702001	      0
 87- 16:	Pso11G37610.0	GSVIVG01032790001	  2e-58
 87- 17:	Pso11G37660.0	GSVIVG01003934001	      0
 87- 18:	Pso11G37690.0	GSVIVG01003941001	      0
## Alignment 88: score=841.0 e_value=6.9e-51 N=19 P. somniferum_chr11&aek4 plus
 88-  0:	Pso11G27040.0	GSVIVG01034681001	 3e-155
 88-  1:	Pso11G27090.0	GSVIVG01034677001	      0
 88-  2:	Pso11G27120.0	GSVIVG01034673001	      0
 88-  3:	Pso11G27310.0	GSVIVG01034672001	      0
 88-  4:	Pso11G27450.0	GSVIVG01031446001	  8e-48
 88-  5:	Pso11G27530.0	GSVIVG01016162001	      0
 88-  6:	Pso11G27590.0	GSVIVG01016163001	 9e-114
 88-  7:	Pso11G27610.0	GSVIVG01016165001	 1e-142
 88-  8:	Pso11G27640.0	GSVIVG01016168001	 2e-158
 88-  9:	Pso11G27650.0	GSVIVG01016171001	 1e-101
 88- 10:	Pso11G27690.0	GSVIVG01016172001	      0
 88- 11:	Pso11G27720.0	GSVIVG01016175001	 3e-100
 88- 12:	Pso11G27810.0	GSVIVG01016183001	      0
 88- 13:	Pso11G27900.0	GSVIVG01016208001	      0
 88- 14:	Pso11G28060.0	GSVIVG01016213001	  6e-80
 88- 15:	Pso11G28110.0	GSVIVG01016218001	      0
 88- 16:	Pso11G28130.0	GSVIVG01016219001	      0
 88- 17:	Pso11G28160.0	GSVIVG01016220001	      0
 88- 18:	Pso11G28290.0	GSVIVG01016227001	 6e-106
## Alignment 89: score=611.0 e_value=2.8e-41 N=15 P. somniferum_chr11&aek4 plus
 89-  0:	Pso11G07020.0	GSVIVG01025583001	      0
 89-  1:	Pso11G07030.0	GSVIVG01025582001	      0
 89-  2:	Pso11G07130.0	GSVIVG01025581001	  2e-11
 89-  3:	Pso11G07150.0	GSVIVG01025578001	  1e-80
 89-  4:	Pso11G07160.0	GSVIVG01025576001	 2e-136
 89-  5:	Pso11G07290.0	GSVIVG01025574001	 9e-151
 89-  6:	Pso11G07440.0	GSVIVG01025566001	 2e-110
 89-  7:	Pso11G07660.0	GSVIVG01025565001	      0
 89-  8:	Pso11G07820.0	GSVIVG01025541001	      0
 89-  9:	Pso11G07910.0	GSVIVG01016511001	  9e-78
 89- 10:	Pso11G07920.0	GSVIVG01025104001	 5e-153
 89- 11:	Pso11G08070.0	GSVIVG01025552001	      0
 89- 12:	Pso11G08100.0	GSVIVG01025539001	  2e-83
 89- 13:	Pso11G08110.0	GSVIVG01025537001	      0
 89- 14:	Pso11G08330.0	GSVIVG01025119001	  4e-52
## Alignment 90: score=586.0 e_value=1.2e-33 N=14 P. somniferum_chr11&aek4 plus
 90-  0:	Pso11G28310.0	GSVIVG01016234001	      0
 90-  1:	Pso11G28400.0	GSVIVG01016243001	  7e-74
 90-  2:	Pso11G28430.0	GSVIVG01016246001	      0
 90-  3:	Pso11G28450.0	GSVIVG01016247001	 2e-116
 90-  4:	Pso11G28470.0	GSVIVG01016250001	  7e-64
 90-  5:	Pso11G28570.0	GSVIVG01025213001	      0
 90-  6:	Pso11G28750.0	GSVIVG01016262001	      0
 90-  7:	Pso11G28780.0	GSVIVG01016265001	  3e-36
 90-  8:	Pso11G28790.0	GSVIVG01025198001	      0
 90-  9:	Pso11G28800.0	GSVIVG01016268001	 1e-138
 90- 10:	Pso11G28930.0	GSVIVG01016276001	 6e-128
 90- 11:	Pso11G29080.0	GSVIVG01016286001	      0
 90- 12:	Pso11G29160.0	GSVIVG01016288001	      0
 90- 13:	Pso11G29350.0	GSVIVG01025628001	 5e-123
## Alignment 91: score=560.0 e_value=0 N=13 P. somniferum_chr11&aek4 plus
 91-  0:	Pso11G05230.0	GSVIVG01033791001	      0
 91-  1:	Pso11G05380.0	GSVIVG01033786001	      0
 91-  2:	Pso11G05450.0	GSVIVG01033783001	      0
 91-  3:	Pso11G05460.0	GSVIVG01033779001	      0
 91-  4:	Pso11G05540.0	GSVIVG01033777001	      0
 91-  5:	Pso11G05590.0	GSVIVG01033771001	 7e-116
 91-  6:	Pso11G05640.0	GSVIVG01033770001	      0
 91-  7:	Pso11G05660.0	GSVIVG01033769001	  2e-82
 91-  8:	Pso11G05840.0	GSVIVG01033767001	      0
 91-  9:	Pso11G05940.0	GSVIVG01033765001	  5e-63
 91- 10:	Pso11G05970.0	GSVIVG01033749001	      0
 91- 11:	Pso11G05980.0	GSVIVG01033748001	 2e-173
 91- 12:	Pso11G06200.0	GSVIVG01033747001	      0
## Alignment 92: score=545.0 e_value=5.8e-27 N=12 P. somniferum_chr11&aek4 plus
 92-  0:	Pso11G31340.0	GSVIVG01025054001	 1e-137
 92-  1:	Pso11G31480.0	GSVIVG01025009001	  4e-98
 92-  2:	Pso11G31490.0	GSVIVG01025008001	      0
 92-  3:	Pso11G31550.0	GSVIVG01025002001	      0
 92-  4:	Pso11G31590.0	GSVIVG01025001001	 2e-177
 92-  5:	Pso11G31600.0	GSVIVG01025000001	  4e-35
 92-  6:	Pso11G31650.0	GSVIVG01024995001	 9e-177
 92-  7:	Pso11G31720.0	GSVIVG01024985001	 5e-172
 92-  8:	Pso11G31830.0	GSVIVG01024979001	      0
 92-  9:	Pso11G31850.0	GSVIVG01024973001	 1e-103
 92- 10:	Pso11G31860.0	GSVIVG01024971001	      0
 92- 11:	Pso11G31900.0	GSVIVG01024962001	  4e-55
## Alignment 93: score=482.0 e_value=4.4e-25 N=11 P. somniferum_chr11&aek4 plus
 93-  0:	Pso11G31400.0	GSVIVG01034212001	  3e-96
 93-  1:	Pso11G31430.0	GSVIVG01034209001	      0
 93-  2:	Pso11G31510.0	GSVIVG01016575001	  1e-82
 93-  3:	Pso11G31690.0	GSVIVG01034189001	  2e-48
 93-  4:	Pso11G31750.0	GSVIVG01034188001	      0
 93-  5:	Pso11G31770.0	GSVIVG01024983001	      0
 93-  6:	Pso11G31780.0	GSVIVG01024982001	  3e-61
 93-  7:	Pso11G31790.0	GSVIVG01034185001	 5e-117
 93-  8:	Pso11G31890.0	GSVIVG01034173001	      0
 93-  9:	Pso11G31910.0	GSVIVG01034172001	  1e-55
 93- 10:	Pso11G31960.0	GSVIVG01034166001	  3e-95
## Alignment 94: score=428.0 e_value=7.5e-20 N=10 P. somniferum_chr11&aek4 plus
 94-  0:	Pso11G10760.0	GSVIVG01031516001	      0
 94-  1:	Pso11G10990.0	GSVIVG01031508001	  3e-21
 94-  2:	Pso11G11080.0	GSVIVG01031505001	      0
 94-  3:	Pso11G11090.0	GSVIVG01031504001	  2e-46
 94-  4:	Pso11G11250.0	GSVIVG01031496001	  2e-86
 94-  5:	Pso11G11270.0	GSVIVG01031494001	  2e-41
 94-  6:	Pso11G11280.0	GSVIVG01031492001	  2e-32
 94-  7:	Pso11G11340.0	GSVIVG01031490001	      0
 94-  8:	Pso11G11410.0	GSVIVG01031486001	 7e-147
 94-  9:	Pso11G11530.0	GSVIVG01031485001	      0
## Alignment 95: score=427.0 e_value=5.3e-20 N=10 P. somniferum_chr11&aek4 plus
 95-  0:	Pso11G28580.0	GSVIVG01025212001	 2e-133
 95-  1:	Pso11G28740.0	GSVIVG01025204001	      0
 95-  2:	Pso11G28750.0	GSVIVG01025200001	      0
 95-  3:	Pso11G28810.0	GSVIVG01025195001	      0
 95-  4:	Pso11G28870.0	GSVIVG01025193001	      0
 95-  5:	Pso11G28890.0	GSVIVG01025192001	 4e-130
 95-  6:	Pso11G28930.0	GSVIVG01025188001	 7e-124
 95-  7:	Pso11G28990.0	GSVIVG01025185001	 6e-146
 95-  8:	Pso11G29040.0	GSVIVG01025180001	 6e-127
 95-  9:	Pso11G29190.0	GSVIVG01025171001	 2e-128
## Alignment 96: score=420.0 e_value=1.2e-15 N=9 P. somniferum_chr11&aek4 plus
 96-  0:	Pso11G06630.0	GSVIVG01033860001	      0
 96-  1:	Pso11G06650.0	GSVIVG01033857001	 4e-158
 96-  2:	Pso11G06730.0	GSVIVG01033852001	  1e-69
 96-  3:	Pso11G06750.0	GSVIVG01033847001	 1e-157
 96-  4:	Pso11G06810.0	GSVIVG01033846001	      0
 96-  5:	Pso11G06900.0	GSVIVG01033845001	 6e-107
 96-  6:	Pso11G06910.0	GSVIVG01033842001	  2e-57
 96-  7:	Pso11G06950.0	GSVIVG01033840001	  1e-26
 96-  8:	Pso11G06980.0	GSVIVG01033834001	  7e-22
## Alignment 97: score=401.0 e_value=1.5e-18 N=9 P. somniferum_chr11&aek4 plus
 97-  0:	Pso11G13340.0	GSVIVG01024795001	      0
 97-  1:	Pso11G13470.0	GSVIVG01033925001	  2e-96
 97-  2:	Pso11G13520.0	GSVIVG01033921001	      0
 97-  3:	Pso11G13580.0	GSVIVG01033904001	      0
 97-  4:	Pso11G13590.0	GSVIVG01033902001	  3e-52
 97-  5:	Pso11G13640.0	GSVIVG01033895001	 4e-146
 97-  6:	Pso11G13700.0	GSVIVG01033892001	 8e-110
 97-  7:	Pso11G13750.0	GSVIVG01033883001	      0
 97-  8:	Pso11G13760.0	GSVIVG01033881001	  1e-98
## Alignment 98: score=348.0 e_value=5.2e-13 N=8 P. somniferum_chr11&aek4 plus
 98-  0:	Pso11G26280.0	GSVIVG01016497001	  5e-91
 98-  1:	Pso11G26310.0	GSVIVG01016503001	  3e-50
 98-  2:	Pso11G26410.0	GSVIVG01016504001	 2e-128
 98-  3:	Pso11G26450.0	GSVIVG01016509001	  2e-73
 98-  4:	Pso11G26500.0	GSVIVG01016511001	  2e-77
 98-  5:	Pso11G26590.0	GSVIVG01016518001	      0
 98-  6:	Pso11G26680.0	GSVIVG01016520001	 7e-171
 98-  7:	Pso11G26700.0	GSVIVG01016524001	      0
## Alignment 99: score=336.0 e_value=2.6e-13 N=8 P. somniferum_chr11&aek4 plus
 99-  0:	Pso11G28460.0	GSVIVG01025708001	  7e-37
 99-  1:	Pso11G28550.0	GSVIVG01025701001	  2e-86
 99-  2:	Pso11G28680.0	GSVIVG01016240001	      0
 99-  3:	Pso11G28790.0	GSVIVG01025691001	      0
 99-  4:	Pso11G28860.0	GSVIVG01025685001	  2e-45
 99-  5:	Pso11G28930.0	GSVIVG01025681001	  5e-94
 99-  6:	Pso11G29020.0	GSVIVG01025678001	  3e-43
 99-  7:	Pso11G29170.0	GSVIVG01025674001	  2e-50
## Alignment 100: score=335.0 e_value=6.2e-13 N=8 P. somniferum_chr11&aek4 plus
100-  0:	Pso11G02700.0	GSVIVG01033680001	 3e-120
100-  1:	Pso11G02800.0	GSVIVG01025071001	      0
100-  2:	Pso11G02850.0	GSVIVG01025607001	      0
100-  3:	Pso11G03010.0	GSVIVG01025601001	  1e-96
100-  4:	Pso11G03160.0	GSVIVG01025598001	  1e-31
100-  5:	Pso11G03180.0	GSVIVG01025594001	      0
100-  6:	Pso11G03230.0	GSVIVG01025592001	      0
100-  7:	Pso11G03300.0	GSVIVG01025589001	      0
## Alignment 101: score=334.0 e_value=1.7e-14 N=8 P. somniferum_chr11&aek4 plus
101-  0:	Pso11G12230.0	GSVIVG01033746001	  6e-86
101-  1:	Pso11G12270.0	GSVIVG01033734001	      0
101-  2:	Pso11G12290.0	GSVIVG01033731001	      0
101-  3:	Pso11G12450.0	GSVIVG01033728001	  3e-86
101-  4:	Pso11G12470.0	GSVIVG01033725001	      0
101-  5:	Pso11G12490.0	GSVIVG01033723001	      0
101-  6:	Pso11G12720.0	GSVIVG01033711001	      0
101-  7:	Pso11G12930.0	GSVIVG01033689001	      0
## Alignment 102: score=321.0 e_value=2.7e-13 N=7 P. somniferum_chr11&aek4 plus
102-  0:	Pso11G25990.0	GSVIVG01022462001	 4e-153
102-  1:	Pso11G26050.0	GSVIVG01029954001	      0
102-  2:	Pso11G26090.0	GSVIVG01029950001	      0
102-  3:	Pso11G26110.0	GSVIVG01029979001	  6e-75
102-  4:	Pso11G26120.0	GSVIVG01029980001	  4e-92
102-  5:	Pso11G26140.0	GSVIVG01029985001	      0
102-  6:	Pso11G26160.0	GSVIVG01022435001	  8e-41
## Alignment 103: score=317.0 e_value=8.2e-13 N=8 P. somniferum_chr11&aek4 plus
103-  0:	Pso11G17340.0	GSVIVG01024531001	  4e-64
103-  1:	Pso11G17460.0	GSVIVG01024525001	      0
103-  2:	Pso11G17570.0	GSVIVG01024524001	  4e-79
103-  3:	Pso11G17760.0	GSVIVG01024520001	  1e-44
103-  4:	Pso11G17910.0	GSVIVG01024518001	 2e-126
103-  5:	Pso11G18050.0	GSVIVG01037592001	      0
103-  6:	Pso11G18130.0	GSVIVG01037585001	  4e-60
103-  7:	Pso11G18240.0	GSVIVG01037520001	  4e-81
## Alignment 104: score=307.0 e_value=3.9e-14 N=7 P. somniferum_chr11&aek4 plus
104-  0:	Pso11G01900.0	GSVIVG01016535001	 6e-120
104-  1:	Pso11G01910.0	GSVIVG01016534001	 3e-180
104-  2:	Pso11G02090.0	GSVIVG01016565001	      0
104-  3:	Pso11G02140.0	GSVIVG01016567001	 2e-172
104-  4:	Pso11G02160.0	GSVIVG01034196001	 4e-101
104-  5:	Pso11G02170.0	GSVIVG01016570001	  4e-83
104-  6:	Pso11G02200.0	GSVIVG01025003001	      0
## Alignment 105: score=298.0 e_value=7.8e-12 N=7 P. somniferum_chr11&aek4 plus
105-  0:	Pso11G12440.0	GSVIVG01031470001	 3e-177
105-  1:	Pso11G12620.0	GSVIVG01031457001	      0
105-  2:	Pso11G12740.0	GSVIVG01031450001	  4e-72
105-  3:	Pso11G12810.0	GSVIVG01033703001	  9e-80
105-  4:	Pso11G12820.0	GSVIVG01031445001	  5e-93
105-  5:	Pso11G12910.0	GSVIVG01016165001	 2e-157
105-  6:	Pso11G13000.0	GSVIVG01016169001	  2e-49
## Alignment 106: score=293.0 e_value=2.5e-13 N=7 P. somniferum_chr11&aek4 plus
106-  0:	Pso11G30780.0	GSVIVG01025605001	      0
106-  1:	Pso11G30840.0	GSVIVG01025601001	 1e-118
106-  2:	Pso11G31070.0	GSVIVG01025597001	 5e-148
106-  3:	Pso11G31330.0	GSVIVG01025592001	      0
106-  4:	Pso11G31350.0	GSVIVG01025055001	      0
106-  5:	Pso11G31370.0	GSVIVG01025589001	 2e-100
106-  6:	Pso11G31390.0	GSVIVG01025587001	      0
## Alignment 107: score=281.0 e_value=1.3e-12 N=7 P. somniferum_chr11&aek4 plus
107-  0:	Pso11G00020.0	GSVIVG01016502001	 7e-142
107-  1:	Pso11G00210.0	GSVIVG01016504001	 4e-114
107-  2:	Pso11G00470.0	GSVIVG01016514001	  9e-92
107-  3:	Pso11G00550.0	GSVIVG01016517001	      0
107-  4:	Pso11G00570.0	GSVIVG01016518001	      0
107-  5:	Pso11G00580.0	GSVIVG01016519001	 3e-115
107-  6:	Pso11G00730.0	GSVIVG01016524001	      0
## Alignment 108: score=270.0 e_value=5.5e-08 N=6 P. somniferum_chr11&aek4 plus
108-  0:	Pso11G31150.0	GSVIVG01016595001	  9e-91
108-  1:	Pso11G31160.0	GSVIVG01016597001	      0
108-  2:	Pso11G31180.0	GSVIVG01025032001	      0
108-  3:	Pso11G31200.0	GSVIVG01025033001	 2e-113
108-  4:	Pso11G31210.0	GSVIVG01016604001	 1e-108
108-  5:	Pso11G31240.0	GSVIVG01025036001	  8e-91
## Alignment 109: score=1454.0 e_value=4e-103 N=32 P. somniferum_chr11&aek4 minus
109-  0:	Pso11G26770.0	GSVIVG01031396001	      0
109-  1:	Pso11G26800.0	GSVIVG01031398001	  5e-15
109-  2:	Pso11G26820.0	GSVIVG01031400001	      0
109-  3:	Pso11G26840.0	GSVIVG01031401001	      0
109-  4:	Pso11G26940.0	GSVIVG01031410001	      0
109-  5:	Pso11G26980.0	GSVIVG01031411001	 4e-174
109-  6:	Pso11G27220.0	GSVIVG01031420001	  1e-49
109-  7:	Pso11G27250.0	GSVIVG01031423001	 3e-154
109-  8:	Pso11G27270.0	GSVIVG01031426001	      0
109-  9:	Pso11G27300.0	GSVIVG01031427001	      0
109- 10:	Pso11G27410.0	GSVIVG01031443001	      0
109- 11:	Pso11G27440.0	GSVIVG01031445001	      0
109- 12:	Pso11G27520.0	GSVIVG01016161001	      0
109- 13:	Pso11G27620.0	GSVIVG01031459001	 2e-131
109- 14:	Pso11G27700.0	GSVIVG01031460001	  4e-77
109- 15:	Pso11G27760.0	GSVIVG01031461001	  1e-55
109- 16:	Pso11G27770.0	GSVIVG01031463001	 1e-137
109- 17:	Pso11G27820.0	GSVIVG01031467001	 1e-154
109- 18:	Pso11G27860.0	GSVIVG01031470001	      0
109- 19:	Pso11G27870.0	GSVIVG01031471001	  2e-45
109- 20:	Pso11G27880.0	GSVIVG01031479001	 3e-159
109- 21:	Pso11G27950.0	GSVIVG01031480001	      0
109- 22:	Pso11G28000.0	GSVIVG01031485001	 1e-146
109- 23:	Pso11G28040.0	GSVIVG01033658001	 2e-147
109- 24:	Pso11G28050.0	GSVIVG01031490001	      0
109- 25:	Pso11G28140.0	GSVIVG01031495001	      0
109- 26:	Pso11G28150.0	GSVIVG01031496001	  1e-74
109- 27:	Pso11G28180.0	GSVIVG01031499001	 1e-128
109- 28:	Pso11G28200.0	GSVIVG01031500001	 1e-122
109- 29:	Pso11G28260.0	GSVIVG01031505001	      0
109- 30:	Pso11G28270.0	GSVIVG01031508001	  5e-26
109- 31:	Pso11G28380.0	GSVIVG01031522001	  2e-34
## Alignment 110: score=1298.0 e_value=1.7e-91 N=28 P. somniferum_chr11&aek4 minus
110-  0:	Pso11G32600.0	GSVIVG01033815001	      0
110-  1:	Pso11G32820.0	GSVIVG01033830001	      0
110-  2:	Pso11G32910.0	GSVIVG01033832001	 3e-115
110-  3:	Pso11G32980.0	GSVIVG01033833001	      0
110-  4:	Pso11G32990.0	GSVIVG01033836001	      0
110-  5:	Pso11G33010.0	GSVIVG01033839001	      0
110-  6:	Pso11G33060.0	GSVIVG01033851001	 1e-163
110-  7:	Pso11G33080.0	GSVIVG01033852001	  2e-94
110-  8:	Pso11G33100.0	GSVIVG01033855001	  5e-32
110-  9:	Pso11G33160.0	GSVIVG01033862001	      0
110- 10:	Pso11G33180.0	GSVIVG01033863001	      0
110- 11:	Pso11G33220.0	GSVIVG01033865001	 2e-178
110- 12:	Pso11G33230.0	GSVIVG01033867001	  9e-46
110- 13:	Pso11G33240.0	GSVIVG01033868001	  4e-51
110- 14:	Pso11G33250.0	GSVIVG01033871001	      0
110- 15:	Pso11G33280.0	GSVIVG01033873001	      0
110- 16:	Pso11G33360.0	GSVIVG01033886001	  4e-63
110- 17:	Pso11G33410.0	GSVIVG01033895001	 9e-143
110- 18:	Pso11G33420.0	GSVIVG01033897001	  2e-39
110- 19:	Pso11G33490.0	GSVIVG01033901001	  6e-48
110- 20:	Pso11G33500.0	GSVIVG01033902001	  3e-83
110- 21:	Pso11G33550.0	GSVIVG01033907001	      0
110- 22:	Pso11G33590.0	GSVIVG01033925001	 2e-102
110- 23:	Pso11G33620.0	GSVIVG01033928001	  2e-81
110- 24:	Pso11G33640.0	GSVIVG01033929001	  1e-87
110- 25:	Pso11G33690.0	GSVIVG01033933001	 1e-153
110- 26:	Pso11G33740.0	GSVIVG01033943001	      0
110- 27:	Pso11G33750.0	GSVIVG01033944001	 5e-141
## Alignment 111: score=611.0 e_value=6.7e-30 N=13 P. somniferum_chr11&aek4 minus
111-  0:	Pso11G26300.0	GSVIVG01024907001	  1e-77
111-  1:	Pso11G26350.0	GSVIVG01024912001	 2e-146
111-  2:	Pso11G26370.0	GSVIVG01024913001	      0
111-  3:	Pso11G26420.0	GSVIVG01024916001	  4e-63
111-  4:	Pso11G26440.0	GSVIVG01024918001	      0
111-  5:	Pso11G26500.0	GSVIVG01024921001	  7e-72
111-  6:	Pso11G26580.0	GSVIVG01024926001	  1e-73
111-  7:	Pso11G26590.0	GSVIVG01024927001	      0
111-  8:	Pso11G26660.0	GSVIVG01024930001	  3e-48
111-  9:	Pso11G26680.0	GSVIVG01024933001	 3e-180
111- 10:	Pso11G26700.0	GSVIVG01024936001	      0
111- 11:	Pso11G26710.0	GSVIVG01024937001	      0
111- 12:	Pso11G26720.0	GSVIVG01024939001	  2e-95
## Alignment 112: score=584.0 e_value=3.7e-33 N=14 P. somniferum_chr11&aek4 minus
112-  0:	Pso11G08780.0	GSVIVG01025151001	      0
112-  1:	Pso11G08840.0	GSVIVG01025154001	      0
112-  2:	Pso11G08930.0	GSVIVG01025158001	      0
112-  3:	Pso11G09170.0	GSVIVG01025160001	 3e-160
112-  4:	Pso11G09400.0	GSVIVG01025168001	      0
112-  5:	Pso11G09460.0	GSVIVG01025172001	 7e-120
112-  6:	Pso11G09500.0	GSVIVG01025173001	      0
112-  7:	Pso11G09570.0	GSVIVG01025181001	      0
112-  8:	Pso11G09590.0	GSVIVG01025182001	      0
112-  9:	Pso11G09690.0	GSVIVG01025184001	      0
112- 10:	Pso11G09710.0	GSVIVG01025186001	  2e-41
112- 11:	Pso11G09930.0	GSVIVG01025192001	 7e-136
112- 12:	Pso11G09970.0	GSVIVG01025193001	      0
112- 13:	Pso11G09990.0	GSVIVG01025195001	      0
## Alignment 113: score=567.0 e_value=1.3e-28 N=12 P. somniferum_chr11&aek4 minus
113-  0:	Pso11G26320.0	GSVIVG01034127001	 4e-145
113-  1:	Pso11G26340.0	GSVIVG01034128001	  2e-35
113-  2:	Pso11G26360.0	GSVIVG01034130001	  4e-68
113-  3:	Pso11G26460.0	GSVIVG01034134001	 8e-113
113-  4:	Pso11G26470.0	GSVIVG01034135001	  9e-45
113-  5:	Pso11G26490.0	GSVIVG01034136001	 3e-134
113-  6:	Pso11G26570.0	GSVIVG01034148001	  6e-75
113-  7:	Pso11G26590.0	GSVIVG01034150001	  4e-69
113-  8:	Pso11G26610.0	GSVIVG01024928001	 2e-124
113-  9:	Pso11G26620.0	GSVIVG01034152001	 2e-116
113- 10:	Pso11G26670.0	GSVIVG01034153001	  1e-47
113- 11:	Pso11G26710.0	GSVIVG01034158001	      0
## Alignment 114: score=565.0 e_value=9.6e-36 N=15 P. somniferum_chr11&aek4 minus
114-  0:	Pso11G08620.0	GSVIVG01025131001	  2e-48
114-  1:	Pso11G08630.0	GSVIVG01025634001	  1e-62
114-  2:	Pso11G08740.0	GSVIVG01025642001	      0
114-  3:	Pso11G08980.0	GSVIVG01025649001	  6e-71
114-  4:	Pso11G09010.0	GSVIVG01025650001	 4e-166
114-  5:	Pso11G09170.0	GSVIVG01025653001	      0
114-  6:	Pso11G09260.0	GSVIVG01025655001	 1e-141
114-  7:	Pso11G09320.0	GSVIVG01025656001	 2e-135
114-  8:	Pso11G09520.0	GSVIVG01025674001	  8e-45
114-  9:	Pso11G09620.0	GSVIVG01025678001	  8e-53
114- 10:	Pso11G09870.0	GSVIVG01025683001	  9e-52
114- 11:	Pso11G10090.0	GSVIVG01025691001	      0
114- 12:	Pso11G10330.0	GSVIVG01025693001	      0
114- 13:	Pso11G10430.0	GSVIVG01025701001	  3e-78
114- 14:	Pso11G10580.0	GSVIVG01025706001	  5e-80
## Alignment 115: score=562.0 e_value=2.2e-27 N=12 P. somniferum_chr11&aek4 minus
115-  0:	Pso11G20340.0	GSVIVG01029958001	      0
115-  1:	Pso11G20420.0	GSVIVG01022436001	      0
115-  2:	Pso11G20430.0	GSVIVG01029985001	      0
115-  3:	Pso11G20460.0	GSVIVG01025814001	      0
115-  4:	Pso11G20480.0	GSVIVG01029948001	  4e-79
115-  5:	Pso11G20500.0	GSVIVG01029951001	 2e-108
115-  6:	Pso11G20530.0	GSVIVG01029953001	      0
115-  7:	Pso11G20540.0	GSVIVG01029976001	 4e-165
115-  8:	Pso11G20560.0	GSVIVG01029973001	 5e-180
115-  9:	Pso11G20590.0	GSVIVG01029949001	      0
115- 10:	Pso11G20640.0	GSVIVG01022464001	 1e-144
115- 11:	Pso11G20650.0	GSVIVG01022489001	      0
## Alignment 116: score=433.0 e_value=2.9e-21 N=10 P. somniferum_chr11&aek4 minus
116-  0:	Pso11G22620.0	GSVIVG01025314001	 3e-100
116-  1:	Pso11G22670.0	GSVIVG01025315001	 1e-159
116-  2:	Pso11G22680.0	GSVIVG01025317001	 3e-178
116-  3:	Pso11G22820.0	GSVIVG01025332001	      0
116-  4:	Pso11G22840.0	GSVIVG01025333001	 3e-180
116-  5:	Pso11G22860.0	GSVIVG01025336001	 3e-173
116-  6:	Pso11G23040.0	GSVIVG01025352001	      0
116-  7:	Pso11G23050.0	GSVIVG01025353001	 7e-178
116-  8:	Pso11G23080.0	GSVIVG01025357001	 2e-123
116-  9:	Pso11G23090.0	GSVIVG01025359001	      0
## Alignment 117: score=373.0 e_value=3.7e-17 N=9 P. somniferum_chr11&aek4 minus
117-  0:	Pso11G00110.0	GSVIVG01034129001	  8e-40
117-  1:	Pso11G00260.0	GSVIVG01034132001	 1e-138
117-  2:	Pso11G00320.0	GSVIVG01034136001	 3e-108
117-  3:	Pso11G00420.0	GSVIVG01034146001	      0
117-  4:	Pso11G00590.0	GSVIVG01024928001	 2e-129
117-  5:	Pso11G00600.0	GSVIVG01034152001	 8e-154
117-  6:	Pso11G00760.0	GSVIVG01034158001	      0
117-  7:	Pso11G00930.0	GSVIVG01024943001	 1e-132
117-  8:	Pso11G00940.0	GSVIVG01034161001	      0
## Alignment 118: score=358.0 e_value=7.4e-14 N=8 P. somniferum_chr11&aek4 minus
118-  0:	Pso11G11280.0	GSVIVG01033651001	      0
118-  1:	Pso11G11300.0	GSVIVG01033653001	      0
118-  2:	Pso11G11370.0	GSVIVG01033656001	  1e-11
118-  3:	Pso11G11430.0	GSVIVG01033660001	 5e-158
118-  4:	Pso11G11470.0	GSVIVG01033661001	  4e-71
118-  5:	Pso11G11520.0	GSVIVG01033664001	      0
118-  6:	Pso11G11540.0	GSVIVG01033665001	 6e-138
118-  7:	Pso11G11770.0	GSVIVG01033668001	  2e-87
## Alignment 119: score=356.0 e_value=1.3e-15 N=8 P. somniferum_chr11&aek4 minus
119-  0:	Pso11G35830.0	GSVIVG01024778001	 1e-114
119-  1:	Pso11G35850.0	GSVIVG01024780001	      0
119-  2:	Pso11G35860.0	GSVIVG01024781001	      0
119-  3:	Pso11G35950.0	GSVIVG01024786001	  3e-87
119-  4:	Pso11G35990.0	GSVIVG01024789001	      0
119-  5:	Pso11G36000.0	GSVIVG01024791001	      0
119-  6:	Pso11G36220.0	GSVIVG01033975001	 2e-111
119-  7:	Pso11G36320.0	GSVIVG01033978001	 2e-152
## Alignment 120: score=343.0 e_value=2.6e-16 N=8 P. somniferum_chr11&aek4 minus
120-  0:	Pso11G29910.0	GSVIVG01025539001	  2e-63
120-  1:	Pso11G29940.0	GSVIVG01025552001	      0
120-  2:	Pso11G29960.0	GSVIVG01025102001	      0
120-  3:	Pso11G30000.0	GSVIVG01025547001	 6e-129
120-  4:	Pso11G30040.0	GSVIVG01025544001	 2e-116
120-  5:	Pso11G30050.0	GSVIVG01025542001	  3e-50
120-  6:	Pso11G30230.0	GSVIVG01025540001	      0
120-  7:	Pso11G30400.0	GSVIVG01025570001	  9e-38
## Alignment 121: score=343.0 e_value=7.9e-16 N=8 P. somniferum_chr11&aek4 minus
121-  0:	Pso11G01300.0	GSVIVG01034171001	 8e-103
121-  1:	Pso11G01460.0	GSVIVG01034174001	  1e-07
121-  2:	Pso11G01490.0	GSVIVG01024976001	      0
121-  3:	Pso11G01560.0	GSVIVG01034178001	      0
121-  4:	Pso11G01590.0	GSVIVG01034179001	      0
121-  5:	Pso11G01630.0	GSVIVG01024982001	  1e-35
121-  6:	Pso11G01640.0	GSVIVG01024983001	      0
121-  7:	Pso11G01820.0	GSVIVG01034189001	  8e-74
## Alignment 122: score=342.0 e_value=1.2e-15 N=8 P. somniferum_chr11&aek4 minus
122-  0:	Pso11G35100.0	GSVIVG01016390001	      0
122-  1:	Pso11G35160.0	GSVIVG01016387001	 3e-151
122-  2:	Pso11G35290.0	GSVIVG01016383001	 6e-150
122-  3:	Pso11G35320.0	GSVIVG01016382001	 4e-104
122-  4:	Pso11G35340.0	GSVIVG01016380001	      0
122-  5:	Pso11G35520.0	GSVIVG01016375001	      0
122-  6:	Pso11G35700.0	GSVIVG01024794001	  2e-81
122-  7:	Pso11G35720.0	GSVIVG01016368001	      0
## Alignment 123: score=307.0 e_value=3.1e-14 N=8 P. somniferum_chr11&aek4 minus
123-  0:	Pso11G03980.0	GSVIVG01036154001	 4e-177
123-  1:	Pso11G04110.0	GSVIVG01036170001	      0
123-  2:	Pso11G04360.0	GSVIVG01036186001	      0
123-  3:	Pso11G04370.0	GSVIVG01036187001	  5e-85
123-  4:	Pso11G04610.0	GSVIVG01031366001	  1e-35
123-  5:	Pso11G04640.0	GSVIVG01031374001	      0
123-  6:	Pso11G04740.0	GSVIVG01031378001	      0
123-  7:	Pso11G04970.0	GSVIVG01031386001	  7e-37
## Alignment 124: score=302.0 e_value=2.4e-11 N=7 P. somniferum_chr11&aek4 minus
124-  0:	Pso11G29380.0	GSVIVG01025635001	 4e-107
124-  1:	Pso11G29420.0	GSVIVG01025636001	 6e-115
124-  2:	Pso11G29620.0	GSVIVG01025645001	  1e-11
124-  3:	Pso11G29730.0	GSVIVG01025652001	      0
124-  4:	Pso11G29820.0	GSVIVG01025655001	 2e-138
124-  5:	Pso11G29830.0	GSVIVG01025656001	  4e-76
124-  6:	Pso11G29850.0	GSVIVG01025659001	      0
## Alignment 125: score=295.0 e_value=2.9e-10 N=7 P. somniferum_chr11&aek4 minus
125-  0:	Pso11G10000.0	GSVIVG01016269001	      0
125-  1:	Pso11G10090.0	GSVIVG01016266001	      0
125-  2:	Pso11G10210.0	GSVIVG01016265001	  2e-22
125-  3:	Pso11G10290.0	GSVIVG01025201001	      0
125-  4:	Pso11G10330.0	GSVIVG01016261001	      0
125-  5:	Pso11G10420.0	GSVIVG01025213001	      0
125-  6:	Pso11G10560.0	GSVIVG01016245001	  5e-97
## Alignment 126: score=288.0 e_value=3e-08 N=6 P. somniferum_chr11&aek4 minus
126-  0:	Pso11G25720.0	GSVIVG01022506001	 7e-140
126-  1:	Pso11G25770.0	GSVIVG01022505001	      0
126-  2:	Pso11G25790.0	GSVIVG01022498001	      0
126-  3:	Pso11G25820.0	GSVIVG01022496001	  5e-30
126-  4:	Pso11G25850.0	GSVIVG01022493001	      0
126-  5:	Pso11G25890.0	GSVIVG01022480001	 4e-153
## Alignment 127: score=268.0 e_value=6.1e-08 N=6 P. somniferum_chr11&aek4 minus
127-  0:	Pso11G21190.0	GSVIVG01031545001	      0
127-  1:	Pso11G21320.0	GSVIVG01031548001	  4e-34
127-  2:	Pso11G21350.0	GSVIVG01037231001	      0
127-  3:	Pso11G21370.0	GSVIVG01037232001	 1e-158
127-  4:	Pso11G21420.0	GSVIVG01037235001	      0
127-  5:	Pso11G21440.0	GSVIVG01037249001	      0
## Alignment 128: score=267.0 e_value=4.9e-09 N=6 P. somniferum_chr11&aek4 minus
128-  0:	Pso11G09420.0	GSVIVG01016297001	 2e-142
128-  1:	Pso11G09470.0	GSVIVG01016295001	 2e-131
128-  2:	Pso11G09490.0	GSVIVG01016294001	      0
128-  3:	Pso11G09540.0	GSVIVG01016286001	 2e-141
128-  4:	Pso11G09580.0	GSVIVG01016284001	      0
128-  5:	Pso11G09720.0	GSVIVG01016280001	  2e-36
## Alignment 129: score=262.0 e_value=2.9e-08 N=6 P. somniferum_chr11&aek4 minus
129-  0:	Pso11G33480.0	GSVIVG01034656001	      0
129-  1:	Pso11G33570.0	GSVIVG01034651001	      0
129-  2:	Pso11G33750.0	GSVIVG01034648001	      0
129-  3:	Pso11G33760.0	GSVIVG01034647001	  2e-36
129-  4:	Pso11G33790.0	GSVIVG01034645001	      0
129-  5:	Pso11G33900.0	GSVIVG01034634001	 1e-171
## Alignment 130: score=261.0 e_value=6.5e-10 N=6 P. somniferum_chr11&aek4 minus
130-  0:	Pso11G32720.0	GSVIVG01036166001	      0
130-  1:	Pso11G32740.0	GSVIVG01011268001	      0
130-  2:	Pso11G32790.0	GSVIVG01011273001	      0
130-  3:	Pso11G32880.0	GSVIVG01011287001	      0
130-  4:	Pso11G32890.0	GSVIVG01001005001	 6e-177
130-  5:	Pso11G32910.0	GSVIVG01001940001	  6e-20
## Alignment 131: score=253.0 e_value=4.7e-10 N=6 P. somniferum_chr11&aek4 minus
131-  0:	Pso11G29690.0	GSVIVG01025156001	      0
131-  1:	Pso11G29710.0	GSVIVG01025159001	      0
131-  2:	Pso11G29730.0	GSVIVG01025160001	      0
131-  3:	Pso11G29860.0	GSVIVG01025168001	      0
131-  4:	Pso11G29870.0	GSVIVG01025173001	      0
131-  5:	Pso11G30080.0	GSVIVG01025565001	      0
## Alignment 132: score=606.0 e_value=3.8e-35 N=14 P. somniferum_chr2&aek2 plus
132-  0:	Pso02G36550.0	GSVIVG01035645001	      0
132-  1:	Pso02G36660.0	GSVIVG01035652001	 2e-142
132-  2:	Pso02G36700.0	GSVIVG01035657001	 2e-143
132-  3:	Pso02G36710.0	GSVIVG01035658001	      0
132-  4:	Pso02G36750.0	GSVIVG01035662001	      0
132-  5:	Pso02G36780.0	GSVIVG01015369001	      0
132-  6:	Pso02G36820.0	GSVIVG01035667001	  3e-85
132-  7:	Pso02G36930.0	GSVIVG01015373001	 2e-153
132-  8:	Pso02G37050.0	GSVIVG01035672001	      0
132-  9:	Pso02G37120.0	GSVIVG01035673001	 2e-110
132- 10:	Pso02G37130.0	GSVIVG01015381001	      0
132- 11:	Pso02G37290.0	GSVIVG01035676001	 2e-150
132- 12:	Pso02G37410.0	GSVIVG01015382001	      0
132- 13:	Pso02G37520.0	GSVIVG01035737001	  2e-86
## Alignment 133: score=547.0 e_value=5.7e-28 N=12 P. somniferum_chr2&aek2 plus
133-  0:	Pso02G35750.0	GSVIVG01035614001	  6e-47
133-  1:	Pso02G35760.0	GSVIVG01035616001	  9e-45
133-  2:	Pso02G35830.0	GSVIVG01035620001	      0
133-  3:	Pso02G35850.0	GSVIVG01035621001	      0
133-  4:	Pso02G35990.0	GSVIVG01015331001	      0
133-  5:	Pso02G36030.0	GSVIVG01015335001	  8e-57
133-  6:	Pso02G36070.0	GSVIVG01015338001	      0
133-  7:	Pso02G36100.0	GSVIVG01035716001	  2e-26
133-  8:	Pso02G36120.0	GSVIVG01035636001	      0
133-  9:	Pso02G36180.0	GSVIVG01015345001	      0
133- 10:	Pso02G36200.0	GSVIVG01015347001	      0
133- 11:	Pso02G36310.0	GSVIVG01035648001	      0
## Alignment 134: score=398.0 e_value=1.5e-22 N=10 P. somniferum_chr2&aek2 plus
134-  0:	Pso02G62520.0	GSVIVG01035370001	  7e-99
134-  1:	Pso02G62780.0	GSVIVG01015210001	      0
134-  2:	Pso02G62880.0	GSVIVG01015202001	  5e-75
134-  3:	Pso02G62900.0	GSVIVG01015201001	      0
134-  4:	Pso02G62940.0	GSVIVG01015200001	      0
134-  5:	Pso02G62950.0	GSVIVG01015199001	  9e-11
134-  6:	Pso02G63170.0	GSVIVG01015197001	  3e-76
134-  7:	Pso02G63420.0	GSVIVG01016800001	  7e-82
134-  8:	Pso02G63590.0	GSVIVG01015183001	  2e-85
134-  9:	Pso02G63600.0	GSVIVG01016799001	  6e-36
## Alignment 135: score=397.0 e_value=1.5e-16 N=9 P. somniferum_chr2&aek2 plus
135-  0:	Pso02G56160.0	GSVIVG01017063001	      0
135-  1:	Pso02G56370.0	GSVIVG01017067001	 1e-151
135-  2:	Pso02G56390.0	GSVIVG01017070001	      0
135-  3:	Pso02G56440.0	GSVIVG01017073001	      0
135-  4:	Pso02G56480.0	GSVIVG01017074001	  3e-48
135-  5:	Pso02G56510.0	GSVIVG01017076001	 1e-147
135-  6:	Pso02G56580.0	GSVIVG01017053001	  4e-14
135-  7:	Pso02G56590.0	GSVIVG01017052001	      0
135-  8:	Pso02G56670.0	GSVIVG01017048001	  1e-57
## Alignment 136: score=314.0 e_value=3.4e-12 N=7 P. somniferum_chr2&aek2 plus
136-  0:	Pso02G58070.0	GSVIVG01017000001	  6e-59
136-  1:	Pso02G58100.0	GSVIVG01016992001	      0
136-  2:	Pso02G58140.0	GSVIVG01016997001	      0
136-  3:	Pso02G58270.0	GSVIVG01016986001	  1e-78
136-  4:	Pso02G58450.0	GSVIVG01016978001	 5e-100
136-  5:	Pso02G58470.0	GSVIVG01016975001	      0
136-  6:	Pso02G58490.0	GSVIVG01016972001	  2e-81
## Alignment 137: score=295.0 e_value=2.1e-12 N=7 P. somniferum_chr2&aek2 plus
137-  0:	Pso02G28670.0	GSVIVG01016816001	 2e-173
137-  1:	Pso02G28910.0	GSVIVG01035421001	  6e-23
137-  2:	Pso02G29150.0	GSVIVG01035413001	      0
137-  3:	Pso02G29180.0	GSVIVG01015162001	      0
137-  4:	Pso02G29210.0	GSVIVG01035415001	      0
137-  5:	Pso02G29240.0	GSVIVG01015161001	  1e-84
137-  6:	Pso02G29260.0	GSVIVG01035416001	      0
## Alignment 138: score=261.0 e_value=1.8e-09 N=6 P. somniferum_chr2&aek2 plus
138-  0:	Pso02G29900.0	GSVIVG01035382001	 3e-155
138-  1:	Pso02G29920.0	GSVIVG01035384001	      0
138-  2:	Pso02G30040.0	GSVIVG01035388001	      0
138-  3:	Pso02G30050.0	GSVIVG01015187001	 4e-151
138-  4:	Pso02G30160.0	GSVIVG01015183001	  7e-86
138-  5:	Pso02G30240.0	GSVIVG01015181001	      0
## Alignment 139: score=261.0 e_value=2.6e-10 N=6 P. somniferum_chr2&aek2 plus
139-  0:	Pso02G23890.0	GSVIVG01015053001	      0
139-  1:	Pso02G24110.0	GSVIVG01015045001	 9e-139
139-  2:	Pso02G24120.0	GSVIVG01015044001	      0
139-  3:	Pso02G24130.0	GSVIVG01015042001	  7e-35
139-  4:	Pso02G24200.0	GSVIVG01015039001	  7e-65
139-  5:	Pso02G24310.0	GSVIVG01015038001	      0
## Alignment 140: score=252.0 e_value=5.9e-10 N=6 P. somniferum_chr2&aek2 plus
140-  0:	Pso02G64180.0	GSVIVG01016865001	      0
140-  1:	Pso02G64300.0	GSVIVG01015193001	      0
140-  2:	Pso02G64500.0	GSVIVG01015179001	  4e-22
140-  3:	Pso02G64580.0	GSVIVG01015176001	      0
140-  4:	Pso02G64660.0	GSVIVG01015175001	  5e-31
140-  5:	Pso02G64670.0	GSVIVG01015174001	      0
## Alignment 141: score=252.0 e_value=5.7e-09 N=6 P. somniferum_chr2&aek2 plus
141-  0:	Pso02G37730.0	GSVIVG01035819001	  4e-38
141-  1:	Pso02G37760.0	GSVIVG01035826001	  8e-92
141-  2:	Pso02G37800.0	GSVIVG01035831001	  2e-62
141-  3:	Pso02G37850.0	GSVIVG01035834001	  1e-52
141-  4:	Pso02G38080.0	GSVIVG01015489001	  7e-98
141-  5:	Pso02G38210.0	GSVIVG01035940001	      0
## Alignment 142: score=251.0 e_value=1.4e-08 N=6 P. somniferum_chr2&aek2 plus
142-  0:	Pso02G37850.0	GSVIVG01035835001	  6e-61
142-  1:	Pso02G37970.0	GSVIVG01015522001	      0
142-  2:	Pso02G38040.0	GSVIVG01015545001	  3e-39
142-  3:	Pso02G38060.0	GSVIVG01015546001	  2e-47
142-  4:	Pso02G38090.0	GSVIVG01015564001	  3e-73
142-  5:	Pso02G38180.0	GSVIVG01015579001	      0
## Alignment 143: score=637.0 e_value=6.6e-34 N=14 P. somniferum_chr2&aek2 minus
143-  0:	Pso02G57000.0	GSVIVG01035648001	      0
143-  1:	Pso02G57020.0	GSVIVG01015350001	  6e-84
143-  2:	Pso02G57080.0	GSVIVG01015347001	      0
143-  3:	Pso02G57110.0	GSVIVG01015345001	      0
143-  4:	Pso02G57130.0	GSVIVG01015344001	  2e-57
143-  5:	Pso02G57170.0	GSVIVG01015339001	      0
143-  6:	Pso02G57220.0	GSVIVG01015338001	      0
143-  7:	Pso02G57260.0	GSVIVG01015336001	  3e-90
143-  8:	Pso02G57330.0	GSVIVG01015335001	  1e-56
143-  9:	Pso02G57430.0	GSVIVG01015331001	      0
143- 10:	Pso02G57590.0	GSVIVG01035621001	      0
143- 11:	Pso02G57610.0	GSVIVG01035620001	      0
143- 12:	Pso02G57650.0	GSVIVG01035616001	  6e-45
143- 13:	Pso02G57660.0	GSVIVG01035614001	  7e-47
## Alignment 144: score=549.0 e_value=5.8e-32 N=13 P. somniferum_chr2&aek2 minus
144-  0:	Pso02G55590.0	GSVIVG01035737001	  2e-86
144-  1:	Pso02G55790.0	GSVIVG01015383001	      0
144-  2:	Pso02G55950.0	GSVIVG01035678001	      0
144-  3:	Pso02G56110.0	GSVIVG01015381001	      0
144-  4:	Pso02G56120.0	GSVIVG01035673001	 2e-105
144-  5:	Pso02G56150.0	GSVIVG01035672001	      0
144-  6:	Pso02G56270.0	GSVIVG01015373001	 2e-148
144-  7:	Pso02G56310.0	GSVIVG01035667001	 4e-121
144-  8:	Pso02G56330.0	GSVIVG01035666001	 1e-145
144-  9:	Pso02G56430.0	GSVIVG01035662001	      0
144- 10:	Pso02G56450.0	GSVIVG01035658001	  1e-58
144- 11:	Pso02G56510.0	GSVIVG01015361001	 4e-151
144- 12:	Pso02G56660.0	GSVIVG01015352001	      0
## Alignment 145: score=545.0 e_value=1.1e-29 N=13 P. somniferum_chr2&aek2 minus
145-  0:	Pso02G30150.0	GSVIVG01016799001	  1e-38
145-  1:	Pso02G30160.0	GSVIVG01015183001	  7e-86
145-  2:	Pso02G30250.0	GSVIVG01016800001	  9e-78
145-  3:	Pso02G30360.0	GSVIVG01035393001	      0
145-  4:	Pso02G30480.0	GSVIVG01015190001	 2e-116
145-  5:	Pso02G30540.0	GSVIVG01015193001	      0
145-  6:	Pso02G30650.0	GSVIVG01016859001	      0
145-  7:	Pso02G30850.0	GSVIVG01015197001	  9e-76
145-  8:	Pso02G31040.0	GSVIVG01015200001	      0
145-  9:	Pso02G31090.0	GSVIVG01015201001	      0
145- 10:	Pso02G31110.0	GSVIVG01015202001	  5e-75
145- 11:	Pso02G31190.0	GSVIVG01015210001	      0
145- 12:	Pso02G31310.0	GSVIVG01035370001	 8e-109
## Alignment 146: score=379.0 e_value=6.5e-16 N=9 P. somniferum_chr2&aek2 minus
146-  0:	Pso02G36530.0	GSVIVG01017048001	  4e-57
146-  1:	Pso02G36590.0	GSVIVG01017052001	      0
146-  2:	Pso02G36650.0	GSVIVG01017076001	      0
146-  3:	Pso02G36680.0	GSVIVG01017074001	  4e-48
146-  4:	Pso02G36720.0	GSVIVG01017073001	      0
146-  5:	Pso02G36780.0	GSVIVG01017070001	      0
146-  6:	Pso02G36860.0	GSVIVG01017067001	 8e-152
146-  7:	Pso02G37040.0	GSVIVG01017063001	      0
146-  8:	Pso02G37250.0	GSVIVG01017082001	      0
## Alignment 147: score=293.0 e_value=1.2e-12 N=7 P. somniferum_chr2&aek2 minus
147-  0:	Pso02G57050.0	GSVIVG01035650001	      0
147-  1:	Pso02G57230.0	GSVIVG01035639001	      0
147-  2:	Pso02G57270.0	GSVIVG01035636001	      0
147-  3:	Pso02G57450.0	GSVIVG01035629001	  1e-51
147-  4:	Pso02G57500.0	GSVIVG01035626001	      0
147-  5:	Pso02G57520.0	GSVIVG01035625001	 7e-153
147-  6:	Pso02G57530.0	GSVIVG01035623001	      0
## Alignment 148: score=280.0 e_value=7.5e-12 N=7 P. somniferum_chr2&aek2 minus
148-  0:	Pso02G70530.0	GSVIVG01035495001	      0
148-  1:	Pso02G70620.0	GSVIVG01035494001	      0
148-  2:	Pso02G70790.0	GSVIVG01035490001	      0
148-  3:	Pso02G70980.0	GSVIVG01035486001	 2e-173
148-  4:	Pso02G71220.0	GSVIVG01035483001	      0
148-  5:	Pso02G71230.0	GSVIVG01035482001	 1e-163
148-  6:	Pso02G71270.0	GSVIVG01035481001	      0
## Alignment 149: score=279.0 e_value=5.1e-08 N=6 P. somniferum_chr2&aek2 minus
149-  0:	Pso02G70840.0	GSVIVG01015066001	  1e-83
149-  1:	Pso02G70850.0	GSVIVG01015069001	      0
149-  2:	Pso02G70930.0	GSVIVG01015076001	 3e-148
149-  3:	Pso02G71010.0	GSVIVG01015078001	      0
149-  4:	Pso02G71070.0	GSVIVG01015081001	      0
149-  5:	Pso02G71100.0	GSVIVG01015082001	      0
## Alignment 150: score=277.0 e_value=6.7e-12 N=7 P. somniferum_chr2&aek2 minus
150-  0:	Pso02G29560.0	GSVIVG01015174001	      0
150-  1:	Pso02G29570.0	GSVIVG01015175001	  3e-37
150-  2:	Pso02G29620.0	GSVIVG01015176001	      0
150-  3:	Pso02G29870.0	GSVIVG01016802001	  4e-26
150-  4:	Pso02G30040.0	GSVIVG01035388001	      0
150-  5:	Pso02G30160.0	GSVIVG01035385001	  4e-86
150-  6:	Pso02G30320.0	GSVIVG01035391001	 2e-120
## Alignment 151: score=264.0 e_value=1.4e-08 N=6 P. somniferum_chr2&aek2 minus
151-  0:	Pso02G69290.0	GSVIVG01016700001	  3e-51
151-  1:	Pso02G69400.0	GSVIVG01016701001	  5e-28
151-  2:	Pso02G69510.0	GSVIVG01016707001	      0
151-  3:	Pso02G69660.0	GSVIVG01016714001	      0
151-  4:	Pso02G69690.0	GSVIVG01016716001	      0
151-  5:	Pso02G69700.0	GSVIVG01016718001	  4e-46
## Alignment 152: score=259.0 e_value=1.1e-08 N=6 P. somniferum_chr2&aek2 minus
152-  0:	Pso02G71460.0	GSVIVG01015085001	 1e-111
152-  1:	Pso02G71670.0	GSVIVG01015088001	 4e-169
152-  2:	Pso02G71720.0	GSVIVG01015090001	 9e-150
152-  3:	Pso02G71860.0	GSVIVG01015093001	      0
152-  4:	Pso02G71880.0	GSVIVG01015094001	      0
152-  5:	Pso02G71890.0	GSVIVG01015096001	      0
## Alignment 153: score=254.0 e_value=2e-08 N=6 P. somniferum_chr2&aek2 minus
153-  0:	Pso02G60140.0	GSVIVG01015215001	  1e-45
153-  1:	Pso02G60200.0	GSVIVG01015218001	  3e-53
153-  2:	Pso02G60250.0	GSVIVG01015222001	      0
153-  3:	Pso02G60270.0	GSVIVG01015223001	  5e-71
153-  4:	Pso02G60360.0	GSVIVG01015225001	 2e-169
153-  5:	Pso02G60590.0	GSVIVG01015230001	 2e-170
## Alignment 154: score=1263.0 e_value=3.2e-106 N=32 P. somniferum_chr2&aek3 plus
154-  0:	Pso02G44280.0	GSVIVG01035148001	 7e-131
154-  1:	Pso02G44370.0	GSVIVG01017725001	  5e-72
154-  2:	Pso02G44380.0	GSVIVG01017727001	      0
154-  3:	Pso02G44450.0	GSVIVG01017729001	 8e-133
154-  4:	Pso02G44680.0	GSVIVG01017756001	  9e-44
154-  5:	Pso02G44920.0	GSVIVG01017767001	      0
154-  6:	Pso02G45020.0	GSVIVG01017783001	      0
154-  7:	Pso02G45100.0	GSVIVG01017791001	      0
154-  8:	Pso02G45210.0	GSVIVG01017810001	      0
154-  9:	Pso02G45220.0	GSVIVG01017814001	      0
154- 10:	Pso02G45370.0	GSVIVG01017834001	  3e-54
154- 11:	Pso02G45480.0	GSVIVG01017841001	 1e-130
154- 12:	Pso02G45530.0	GSVIVG01017842001	      0
154- 13:	Pso02G45570.0	GSVIVG01017848001	 6e-173
154- 14:	Pso02G45580.0	GSVIVG01017849001	 3e-115
154- 15:	Pso02G45740.0	GSVIVG01017857001	  1e-48
154- 16:	Pso02G45960.0	GSVIVG01017904001	      0
154- 17:	Pso02G45970.0	GSVIVG01011122001	 3e-152
154- 18:	Pso02G46100.0	GSVIVG01017925001	      0
154- 19:	Pso02G46170.0	GSVIVG01001148001	 3e-111
154- 20:	Pso02G46220.0	GSVIVG01001153001	      0
154- 21:	Pso02G46230.0	GSVIVG01001156001	 3e-118
154- 22:	Pso02G46240.0	GSVIVG01001164001	 6e-129
154- 23:	Pso02G46290.0	GSVIVG01017968001	      0
154- 24:	Pso02G46390.0	GSVIVG01017985001	  3e-98
154- 25:	Pso02G46520.0	GSVIVG01001173001	  3e-65
154- 26:	Pso02G46530.0	GSVIVG01001175001	 4e-118
154- 27:	Pso02G46650.0	GSVIVG01021835001	 4e-167
154- 28:	Pso02G46720.0	GSVIVG01001190001	 2e-120
154- 29:	Pso02G46740.0	GSVIVG01021827001	 1e-105
154- 30:	Pso02G46770.0	GSVIVG01001203001	 6e-124
154- 31:	Pso02G46940.0	GSVIVG01021790001	  3e-55
## Alignment 155: score=863.0 e_value=5.3e-53 N=19 P. somniferum_chr2&aek3 plus
155-  0:	Pso02G04940.0	GSVIVG01017948001	      0
155-  1:	Pso02G04970.0	GSVIVG01017952001	      0
155-  2:	Pso02G05050.0	GSVIVG01017967001	  1e-17
155-  3:	Pso02G05120.0	GSVIVG01017981001	  7e-70
155-  4:	Pso02G05310.0	GSVIVG01017994001	  2e-49
155-  5:	Pso02G05370.0	GSVIVG01018002001	  3e-61
155-  6:	Pso02G05390.0	GSVIVG01018007001	 6e-116
155-  7:	Pso02G05410.0	GSVIVG01018010001	  5e-54
155-  8:	Pso02G05490.0	GSVIVG01018017001	  2e-59
155-  9:	Pso02G05530.0	GSVIVG01018021001	 6e-159
155- 10:	Pso02G05560.0	GSVIVG01018025001	 2e-143
155- 11:	Pso02G05590.0	GSVIVG01018026001	      0
155- 12:	Pso02G05630.0	GSVIVG01018029001	 4e-172
155- 13:	Pso02G05710.0	GSVIVG01018032001	      0
155- 14:	Pso02G05730.0	GSVIVG01018036001	  6e-82
155- 15:	Pso02G05740.0	GSVIVG01018037001	  7e-29
155- 16:	Pso02G05830.0	GSVIVG01018050001	 3e-143
155- 17:	Pso02G05850.0	GSVIVG01018052001	      0
155- 18:	Pso02G05860.0	GSVIVG01018057001	      0
## Alignment 156: score=829.0 e_value=2.6e-52 N=19 P. somniferum_chr2&aek3 plus
156-  0:	Pso02G50380.0	GSVIVG01017729001	 2e-165
156-  1:	Pso02G50470.0	GSVIVG01017731001	 3e-102
156-  2:	Pso02G50540.0	GSVIVG01017752001	  6e-35
156-  3:	Pso02G50550.0	GSVIVG01017751001	 6e-121
156-  4:	Pso02G50590.0	GSVIVG01017745001	      0
156-  5:	Pso02G50610.0	GSVIVG01017744001	  1e-67
156-  6:	Pso02G50630.0	GSVIVG01017740001	  2e-08
156-  7:	Pso02G50660.0	GSVIVG01017767001	      0
156-  8:	Pso02G50690.0	GSVIVG01017769001	  2e-40
156-  9:	Pso02G50760.0	GSVIVG01017779001	 7e-135
156- 10:	Pso02G50780.0	GSVIVG01017782001	  3e-67
156- 11:	Pso02G50880.0	GSVIVG01017789001	      0
156- 12:	Pso02G51080.0	GSVIVG01017797001	  1e-29
156- 13:	Pso02G51140.0	GSVIVG01031092001	      0
156- 14:	Pso02G51270.0	GSVIVG01017808001	      0
156- 15:	Pso02G51280.0	GSVIVG01017810001	      0
156- 16:	Pso02G51320.0	GSVIVG01017814001	      0
156- 17:	Pso02G51410.0	GSVIVG01017819001	      0
156- 18:	Pso02G51630.0	GSVIVG01017826001	 7e-123
## Alignment 157: score=818.0 e_value=6.1e-54 N=19 P. somniferum_chr2&aek3 plus
157-  0:	Pso02G47100.0	GSVIVG01018054001	      0
157-  1:	Pso02G47250.0	GSVIVG01018109001	      0
157-  2:	Pso02G47270.0	GSVIVG01018120001	 9e-114
157-  3:	Pso02G47380.0	GSVIVG01018124001	      0
157-  4:	Pso02G47390.0	GSVIVG01018125001	 4e-120
157-  5:	Pso02G47510.0	GSVIVG01018133001	      0
157-  6:	Pso02G47570.0	GSVIVG01027725001	      0
157-  7:	Pso02G47660.0	GSVIVG01028295001	  4e-56
157-  8:	Pso02G47730.0	GSVIVG01028300001	  4e-91
157-  9:	Pso02G47750.0	GSVIVG01028302001	 6e-170
157- 10:	Pso02G47980.0	GSVIVG01028350001	 1e-172
157- 11:	Pso02G48000.0	GSVIVG01027829001	      0
157- 12:	Pso02G48030.0	GSVIVG01028357001	      0
157- 13:	Pso02G48050.0	GSVIVG01028360001	 1e-168
157- 14:	Pso02G48060.0	GSVIVG01028361001	      0
157- 15:	Pso02G48080.0	GSVIVG01027835001	      0
157- 16:	Pso02G48250.0	GSVIVG01028369001	      0
157- 17:	Pso02G48410.0	GSVIVG01028371001	 2e-107
157- 18:	Pso02G48420.0	GSVIVG01028373001	      0
## Alignment 158: score=541.0 e_value=2.5e-30 N=13 P. somniferum_chr2&aek3 plus
158-  0:	Pso02G04870.0	GSVIVG01017888001	  5e-16
158-  1:	Pso02G04960.0	GSVIVG01001158001	  1e-92
158-  2:	Pso02G05000.0	GSVIVG01001162001	  2e-92
158-  3:	Pso02G05150.0	GSVIVG01017985001	 1e-101
158-  4:	Pso02G05200.0	GSVIVG01001173001	  3e-73
158-  5:	Pso02G05400.0	GSVIVG01018008001	  4e-49
158-  6:	Pso02G05430.0	GSVIVG01001184001	  1e-91
158-  7:	Pso02G05440.0	GSVIVG01001186001	 3e-113
158-  8:	Pso02G05480.0	GSVIVG01001190001	 1e-109
158-  9:	Pso02G05520.0	GSVIVG01001193001	      0
158- 10:	Pso02G05750.0	GSVIVG01021823001	 7e-119
158- 11:	Pso02G05780.0	GSVIVG01021813001	  8e-34
158- 12:	Pso02G05900.0	GSVIVG01021804001	 3e-125
## Alignment 159: score=499.0 e_value=8.6e-27 N=11 P. somniferum_chr2&aek3 plus
159-  0:	Pso02G03770.0	GSVIVG01017638001	  3e-88
159-  1:	Pso02G03780.0	GSVIVG01017639001	 2e-147
159-  2:	Pso02G03820.0	GSVIVG01017641001	      0
159-  3:	Pso02G03980.0	GSVIVG01017683001	 3e-152
159-  4:	Pso02G03990.0	GSVIVG01017684001	      0
159-  5:	Pso02G04070.0	GSVIVG01017689001	      0
159-  6:	Pso02G04110.0	GSVIVG01017690001	      0
159-  7:	Pso02G04130.0	GSVIVG01017693001	 1e-156
159-  8:	Pso02G04160.0	GSVIVG01017694001	      0
159-  9:	Pso02G04170.0	GSVIVG01017695001	      0
159- 10:	Pso02G04320.0	GSVIVG01017698001	 5e-165
## Alignment 160: score=475.0 e_value=1.9e-20 N=10 P. somniferum_chr2&aek3 plus
160-  0:	Pso02G43710.0	GSVIVG01035089001	      0
160-  1:	Pso02G43720.0	GSVIVG01035091001	  6e-48
160-  2:	Pso02G43770.0	GSVIVG01035095001	      0
160-  3:	Pso02G43890.0	GSVIVG01035107001	      0
160-  4:	Pso02G43910.0	GSVIVG01035108001	      0
160-  5:	Pso02G43930.0	GSVIVG01035111001	  1e-88
160-  6:	Pso02G43950.0	GSVIVG01035121001	      0
160-  7:	Pso02G43960.0	GSVIVG01035122001	      0
160-  8:	Pso02G43970.0	GSVIVG01035125001	  2e-43
160-  9:	Pso02G44000.0	GSVIVG01035128001	      0
## Alignment 161: score=442.0 e_value=5.8e-21 N=10 P. somniferum_chr2&aek3 plus
161-  0:	Pso02G52980.0	GSVIVG01017899001	 5e-141
161-  1:	Pso02G53050.0	GSVIVG01017905001	      0
161-  2:	Pso02G53080.0	GSVIVG01017906001	  1e-32
161-  3:	Pso02G53160.0	GSVIVG01017908001	 9e-104
161-  4:	Pso02G53180.0	GSVIVG01017909001	  5e-91
161-  5:	Pso02G53210.0	GSVIVG01017912001	  2e-69
161-  6:	Pso02G53390.0	GSVIVG01017919001	      0
161-  7:	Pso02G53400.0	GSVIVG01017920001	 4e-167
161-  8:	Pso02G53420.0	GSVIVG01017921001	      0
161-  9:	Pso02G53450.0	GSVIVG01017923001	  5e-64
## Alignment 162: score=437.0 e_value=4.3e-23 N=10 P. somniferum_chr2&aek3 plus
162-  0:	Pso02G46260.0	GSVIVG01017963001	      0
162-  1:	Pso02G46360.0	GSVIVG01017976001	 5e-154
162-  2:	Pso02G46370.0	GSVIVG01017978001	  6e-54
162-  3:	Pso02G46480.0	GSVIVG01017987001	  2e-51
162-  4:	Pso02G46500.0	GSVIVG01017998001	  4e-51
162-  5:	Pso02G46510.0	GSVIVG01017999001	      0
162-  6:	Pso02G46540.0	GSVIVG01018010001	  2e-40
162-  7:	Pso02G46560.0	GSVIVG01018011001	      0
162-  8:	Pso02G46680.0	GSVIVG01018021001	 8e-123
162-  9:	Pso02G46890.0	GSVIVG01018092001	  2e-92
## Alignment 163: score=403.0 e_value=9.9e-20 N=9 P. somniferum_chr2&aek3 plus
163-  0:	Pso02G47740.0	GSVIVG01027763001	  6e-59
163-  1:	Pso02G47750.0	GSVIVG01027765001	      0
163-  2:	Pso02G47760.0	GSVIVG01027766001	  1e-80
163-  3:	Pso02G47770.0	GSVIVG01027767001	 1e-158
163-  4:	Pso02G47900.0	GSVIVG01027811001	  3e-81
163-  5:	Pso02G47950.0	GSVIVG01027825001	 6e-128
163-  6:	Pso02G48060.0	GSVIVG01027833001	      0
163-  7:	Pso02G48150.0	GSVIVG01027840001	      0
163-  8:	Pso02G48180.0	GSVIVG01027844001	  3e-77
## Alignment 164: score=315.0 e_value=1.8e-10 N=7 P. somniferum_chr2&aek3 plus
164-  0:	Pso02G47160.0	GSVIVG01036277001	  4e-48
164-  1:	Pso02G47190.0	GSVIVG01036275001	  7e-70
164-  2:	Pso02G47260.0	GSVIVG01036223001	 3e-130
164-  3:	Pso02G47370.0	GSVIVG01018122001	 5e-130
164-  4:	Pso02G47440.0	GSVIVG01036252001	 1e-101
164-  5:	Pso02G47470.0	GSVIVG01036262001	  2e-75
164-  6:	Pso02G47550.0	GSVIVG01036214001	  1e-64
## Alignment 165: score=279.0 e_value=8.6e-11 N=7 P. somniferum_chr2&aek3 plus
165-  0:	Pso02G45650.0	GSVIVG01000009001	      0
165-  1:	Pso02G45810.0	GSVIVG01017883001	      0
165-  2:	Pso02G45890.0	GSVIVG01000021001	  3e-26
165-  3:	Pso02G46010.0	GSVIVG01017914001	 2e-162
165-  4:	Pso02G46030.0	GSVIVG01017915001	      0
165-  5:	Pso02G46050.0	GSVIVG01000048001	 3e-154
165-  6:	Pso02G46190.0	GSVIVG01000081001	 3e-121
## Alignment 166: score=273.0 e_value=6.5e-09 N=6 P. somniferum_chr2&aek3 plus
166-  0:	Pso02G02670.0	GSVIVG01034987001	  3e-61
166-  1:	Pso02G02700.0	GSVIVG01034989001	      0
166-  2:	Pso02G02710.0	GSVIVG01034990001	      0
166-  3:	Pso02G02770.0	GSVIVG01034998001	 1e-127
166-  4:	Pso02G02820.0	GSVIVG01035004001	  2e-63
166-  5:	Pso02G02880.0	GSVIVG01035008001	 2e-142
## Alignment 167: score=270.0 e_value=7.9e-09 N=6 P. somniferum_chr2&aek3 plus
167-  0:	Pso02G06410.0	GSVIVG01021790001	 2e-110
167-  1:	Pso02G06470.0	GSVIVG01021788001	  3e-34
167-  2:	Pso02G06630.0	GSVIVG01018099001	  3e-86
167-  3:	Pso02G06640.0	GSVIVG01021779001	  8e-54
167-  4:	Pso02G06650.0	GSVIVG01036279001	  9e-67
167-  5:	Pso02G06700.0	GSVIVG01036277001	  1e-43
## Alignment 168: score=645.0 e_value=2.7e-41 N=15 P. somniferum_chr2&aek3 minus
168-  0:	Pso02G02440.0	GSVIVG01035038001	  4e-52
168-  1:	Pso02G02490.0	GSVIVG01035033001	      0
168-  2:	Pso02G02500.0	GSVIVG01035031001	      0
168-  3:	Pso02G02530.0	GSVIVG01035027001	      0
168-  4:	Pso02G02610.0	GSVIVG01035021001	 4e-158
168-  5:	Pso02G02620.0	GSVIVG01035019001	  3e-97
168-  6:	Pso02G02630.0	GSVIVG01035017001	  1e-34
168-  7:	Pso02G02640.0	GSVIVG01035016001	  5e-78
168-  8:	Pso02G02770.0	GSVIVG01034998001	 1e-127
168-  9:	Pso02G02800.0	GSVIVG01034992001	      0
168- 10:	Pso02G03040.0	GSVIVG01034978001	      0
168- 11:	Pso02G03140.0	GSVIVG01034964001	      0
168- 12:	Pso02G03200.0	GSVIVG01034952001	  6e-98
168- 13:	Pso02G03330.0	GSVIVG01034945001	 4e-145
168- 14:	Pso02G03350.0	GSVIVG01034944001	      0
## Alignment 169: score=502.0 e_value=6e-28 N=12 P. somniferum_chr2&aek3 minus
169-  0:	Pso02G15680.0	GSVIVG01035021001	      0
169-  1:	Pso02G15710.0	GSVIVG01035014001	      0
169-  2:	Pso02G15750.0	GSVIVG01035010001	 4e-101
169-  3:	Pso02G15830.0	GSVIVG01035008001	 5e-147
169-  4:	Pso02G15850.0	GSVIVG01035003001	      0
169-  5:	Pso02G15930.0	GSVIVG01035000001	 2e-118
169-  6:	Pso02G16070.0	GSVIVG01034988001	      0
169-  7:	Pso02G16150.0	GSVIVG01034985001	 5e-169
169-  8:	Pso02G16160.0	GSVIVG01034984001	 8e-112
169-  9:	Pso02G16270.0	GSVIVG01034983001	 4e-130
169- 10:	Pso02G16500.0	GSVIVG01031295001	 2e-172
169- 11:	Pso02G16670.0	GSVIVG01034956001	      0
## Alignment 170: score=404.0 e_value=1.6e-19 N=10 P. somniferum_chr2&aek3 minus
170-  0:	Pso02G44820.0	GSVIVG01010961001	 7e-134
170-  1:	Pso02G44880.0	GSVIVG01017738001	      0
170-  2:	Pso02G45040.0	GSVIVG01010983001	      0
170-  3:	Pso02G45180.0	GSVIVG01010993001	  3e-96
170-  4:	Pso02G45220.0	GSVIVG01011001001	      0
170-  5:	Pso02G45310.0	GSVIVG01011009001	  1e-56
170-  6:	Pso02G45350.0	GSVIVG01011013001	 6e-168
170-  7:	Pso02G45360.0	GSVIVG01011015001	 1e-163
170-  8:	Pso02G45590.0	GSVIVG01011091001	 2e-124
170-  9:	Pso02G45830.0	GSVIVG01011110001	  3e-37
## Alignment 171: score=341.0 e_value=6.5e-15 N=8 P. somniferum_chr2&aek3 minus
171-  0:	Pso02G45590.0	GSVIVG01017876001	 2e-124
171-  1:	Pso02G45620.0	GSVIVG01017870001	      0
171-  2:	Pso02G45710.0	GSVIVG01017860001	  6e-30
171-  3:	Pso02G45720.0	GSVIVG01017858001	      0
171-  4:	Pso02G45750.0	GSVIVG01017855001	 1e-109
171-  5:	Pso02G45760.0	GSVIVG01017851001	  2e-24
171-  6:	Pso02G45800.0	GSVIVG01017850001	 1e-160
171-  7:	Pso02G45890.0	GSVIVG01000021001	  3e-26
## Alignment 172: score=286.0 e_value=7.1e-09 N=6 P. somniferum_chr2&aek3 minus
172-  0:	Pso02G50630.0	GSVIVG01017738001	      0
172-  1:	Pso02G50700.0	GSVIVG01010978001	      0
172-  2:	Pso02G50710.0	GSVIVG01010979001	      0
172-  3:	Pso02G50730.0	GSVIVG01010983001	      0
172-  4:	Pso02G50750.0	GSVIVG01010984001	  2e-30
172-  5:	Pso02G50800.0	GSVIVG01010986001	  3e-46
## Alignment 173: score=279.0 e_value=8.4e-14 N=7 P. somniferum_chr2&aek3 minus
173-  0:	Pso02G13660.0	GSVIVG01028638001	  1e-40
173-  1:	Pso02G13890.0	GSVIVG01027912001	 2e-125
173-  2:	Pso02G13950.0	GSVIVG01027909001	 5e-154
173-  3:	Pso02G14030.0	GSVIVG01027903001	 3e-104
173-  4:	Pso02G14040.0	GSVIVG01027902001	  1e-63
173-  5:	Pso02G14060.0	GSVIVG01028402001	      0
173-  6:	Pso02G14180.0	GSVIVG01027891001	 3e-114
## Alignment 174: score=268.0 e_value=1.2e-10 N=6 P. somniferum_chr2&aek3 minus
174-  0:	Pso02G03560.0	GSVIVG01031314001	      0
174-  1:	Pso02G03670.0	GSVIVG01031310001	      0
174-  2:	Pso02G03830.0	GSVIVG01031301001	      0
174-  3:	Pso02G03860.0	GSVIVG01031300001	  2e-68
174-  4:	Pso02G03870.0	GSVIVG01031298001	      0
174-  5:	Pso02G03880.0	GSVIVG01031297001	 4e-105
## Alignment 175: score=265.0 e_value=1.1e-08 N=6 P. somniferum_chr2&aek3 minus
175-  0:	Pso02G47160.0	GSVIVG01036277001	  4e-48
175-  1:	Pso02G47250.0	GSVIVG01000751001	  9e-18
175-  2:	Pso02G47260.0	GSVIVG01000752001	 2e-108
175-  3:	Pso02G47300.0	GSVIVG01018113001	  6e-78
175-  4:	Pso02G47420.0	GSVIVG01000761001	      0
175-  5:	Pso02G47430.0	GSVIVG01000762001	 3e-142
## Alignment 176: score=260.0 e_value=7.9e-11 N=6 P. somniferum_chr2&aek3 minus
176-  0:	Pso02G52560.0	GSVIVG01017859001	      0
176-  1:	Pso02G52650.0	GSVIVG01017856001	 2e-137
176-  2:	Pso02G52690.0	GSVIVG01017855001	 5e-118
176-  3:	Pso02G52700.0	GSVIVG01017853001	      0
176-  4:	Pso02G52830.0	GSVIVG01017850001	      0
176-  5:	Pso02G52970.0	GSVIVG01000027001	      0
## Alignment 177: score=251.0 e_value=3.9e-09 N=6 P. somniferum_chr2&aek3 minus
177-  0:	Pso02G46000.0	GSVIVG01017911001	      0
177-  1:	Pso02G46240.0	GSVIVG01021840001	 1e-120
177-  2:	Pso02G46250.0	GSVIVG01001165001	  4e-88
177-  3:	Pso02G46300.0	GSVIVG01021855001	  9e-38
177-  4:	Pso02G46320.0	GSVIVG01021860001	  2e-74
177-  5:	Pso02G46420.0	GSVIVG01017990001	  4e-31
## Alignment 178: score=1631.0 e_value=5.1e-120 N=36 P. somniferum_chr2&aek5 plus
178-  0:	Pso02G00080.0	GSVIVG01022148001	      0
178-  1:	Pso02G00130.0	GSVIVG01022145001	  4e-21
178-  2:	Pso02G00200.0	GSVIVG01022142001	  1e-28
178-  3:	Pso02G00240.0	GSVIVG01022140001	  3e-76
178-  4:	Pso02G00270.0	GSVIVG01022136001	      0
178-  5:	Pso02G00300.0	GSVIVG01022134001	 3e-103
178-  6:	Pso02G00330.0	GSVIVG01022130001	      0
178-  7:	Pso02G00340.0	GSVIVG01022129001	 2e-142
178-  8:	Pso02G00350.0	GSVIVG01022128001	      0
178-  9:	Pso02G00380.0	GSVIVG01022127001	 2e-105
178- 10:	Pso02G00390.0	GSVIVG01022125001	      0
178- 11:	Pso02G00410.0	GSVIVG01022120001	  4e-71
178- 12:	Pso02G00430.0	GSVIVG01022118001	  8e-45
178- 13:	Pso02G00480.0	GSVIVG01022114001	      0
178- 14:	Pso02G00500.0	GSVIVG01022111001	  3e-61
178- 15:	Pso02G00520.0	GSVIVG01022099001	  4e-31
178- 16:	Pso02G00610.0	GSVIVG01022076001	  2e-56
178- 17:	Pso02G00630.0	GSVIVG01022074001	  7e-56
178- 18:	Pso02G00640.0	GSVIVG01022072001	      0
178- 19:	Pso02G00680.0	GSVIVG01022070001	 1e-156
178- 20:	Pso02G00690.0	GSVIVG01022069001	 1e-172
178- 21:	Pso02G00710.0	GSVIVG01022068001	 1e-108
178- 22:	Pso02G00720.0	GSVIVG01022067001	  2e-97
178- 23:	Pso02G00730.0	GSVIVG01022064001	      0
178- 24:	Pso02G00740.0	GSVIVG01022063001	 4e-123
178- 25:	Pso02G00770.0	GSVIVG01022060001	      0
178- 26:	Pso02G00780.0	GSVIVG01000228001	 2e-120
178- 27:	Pso02G00810.0	GSVIVG01000226001	 9e-126
178- 28:	Pso02G00880.0	GSVIVG01000224001	 1e-113
178- 29:	Pso02G00920.0	GSVIVG01000223001	 9e-122
178- 30:	Pso02G01180.0	GSVIVG01023982001	      0
178- 31:	Pso02G01270.0	GSVIVG01023971001	      0
178- 32:	Pso02G01310.0	GSVIVG01023970001	  1e-14
178- 33:	Pso02G01330.0	GSVIVG01023967001	      0
178- 34:	Pso02G01370.0	GSVIVG01023964001	      0
178- 35:	Pso02G01400.0	GSVIVG01023958001	      0
## Alignment 179: score=679.0 e_value=6.3e-40 N=16 P. somniferum_chr2&aek5 plus
179-  0:	Pso02G08610.0	GSVIVG01022257001	  1e-82
179-  1:	Pso02G08710.0	GSVIVG01022251001	 7e-125
179-  2:	Pso02G08790.0	GSVIVG01022231001	  2e-31
179-  3:	Pso02G08810.0	GSVIVG01022235001	      0
179-  4:	Pso02G08820.0	GSVIVG01022234001	  1e-33
179-  5:	Pso02G08830.0	GSVIVG01022232001	      0
179-  6:	Pso02G08860.0	GSVIVG01022229001	 9e-100
179-  7:	Pso02G08930.0	GSVIVG01022222001	  9e-57
179-  8:	Pso02G08990.0	GSVIVG01022218001	  2e-62
179-  9:	Pso02G09020.0	GSVIVG01022214001	  3e-64
179- 10:	Pso02G09110.0	GSVIVG01022200001	 3e-165
179- 11:	Pso02G09150.0	GSVIVG01022196001	      0
179- 12:	Pso02G09190.0	GSVIVG01022190001	 3e-107
179- 13:	Pso02G09290.0	GSVIVG01022182001	 1e-130
179- 14:	Pso02G09330.0	GSVIVG01022164001	  4e-19
179- 15:	Pso02G09340.0	GSVIVG01022160001	 1e-126
## Alignment 180: score=463.0 e_value=5.3e-25 N=11 P. somniferum_chr2&aek5 plus
180-  0:	Pso02G10780.0	GSVIVG01018736001	      0
180-  1:	Pso02G10800.0	GSVIVG01018742001	      0
180-  2:	Pso02G10860.0	GSVIVG01018765001	  7e-13
180-  3:	Pso02G10870.0	GSVIVG01018767001	 7e-129
180-  4:	Pso02G10880.0	GSVIVG01018769001	 2e-111
180-  5:	Pso02G11040.0	GSVIVG01018778001	      0
180-  6:	Pso02G11100.0	GSVIVG01018782001	  9e-16
180-  7:	Pso02G11300.0	GSVIVG01031888001	 1e-175
180-  8:	Pso02G11390.0	GSVIVG01031890001	  2e-77
180-  9:	Pso02G11470.0	GSVIVG01031895001	  3e-71
180- 10:	Pso02G11570.0	GSVIVG01031903001	      0
## Alignment 181: score=450.0 e_value=1.3e-23 N=11 P. somniferum_chr2&aek5 plus
181-  0:	Pso02G11680.0	GSVIVG01009639001	 3e-106
181-  1:	Pso02G11700.0	GSVIVG01009643001	  6e-58
181-  2:	Pso02G11750.0	GSVIVG01009644001	  5e-40
181-  3:	Pso02G11820.0	GSVIVG01019018001	 2e-105
181-  4:	Pso02G11850.0	GSVIVG01009650001	 1e-116
181-  5:	Pso02G12050.0	GSVIVG01019016001	      0
181-  6:	Pso02G12100.0	GSVIVG01009656001	  2e-73
181-  7:	Pso02G12260.0	GSVIVG01031953001	  2e-93
181-  8:	Pso02G12270.0	GSVIVG01031963001	  8e-32
181-  9:	Pso02G12370.0	GSVIVG01018984001	  2e-77
181- 10:	Pso02G12400.0	GSVIVG01018981001	 2e-152
## Alignment 182: score=410.0 e_value=1.1e-16 N=9 P. somniferum_chr2&aek5 plus
182-  0:	Pso02G49890.0	GSVIVG01009175001	      0
182-  1:	Pso02G49940.0	GSVIVG01009182001	  8e-44
182-  2:	Pso02G49950.0	GSVIVG01009183001	 6e-100
182-  3:	Pso02G49990.0	GSVIVG01009186001	 1e-147
182-  4:	Pso02G50020.0	GSVIVG01009189001	  9e-94
182-  5:	Pso02G50040.0	GSVIVG01009192001	      0
182-  6:	Pso02G50110.0	GSVIVG01009199001	      0
182-  7:	Pso02G50120.0	GSVIVG01009200001	  1e-74
182-  8:	Pso02G50190.0	GSVIVG01009206001	      0
## Alignment 183: score=311.0 e_value=3.2e-14 N=7 P. somniferum_chr2&aek5 plus
183-  0:	Pso02G48980.0	GSVIVG01018845001	  2e-71
183-  1:	Pso02G48990.0	GSVIVG01009813001	      0
183-  2:	Pso02G49130.0	GSVIVG01009822001	      0
183-  3:	Pso02G49310.0	GSVIVG01009858001	  2e-46
183-  4:	Pso02G49350.0	GSVIVG01009862001	      0
183-  5:	Pso02G49410.0	GSVIVG01009864001	 1e-159
183-  6:	Pso02G49420.0	GSVIVG01009865001	      0
## Alignment 184: score=271.0 e_value=2e-08 N=6 P. somniferum_chr2&aek5 plus
184-  0:	Pso02G09930.0	GSVIVG01003423001	  7e-95
184-  1:	Pso02G10040.0	GSVIVG01009082001	  2e-51
184-  2:	Pso02G10090.0	GSVIVG01009084001	      0
184-  3:	Pso02G10100.0	GSVIVG01009087001	      0
184-  4:	Pso02G10110.0	GSVIVG01009090001	  3e-43
184-  5:	Pso02G10170.0	GSVIVG01009098001	  6e-50
## Alignment 185: score=263.0 e_value=2.4e-11 N=7 P. somniferum_chr2&aek5 plus
185-  0:	Pso02G11620.0	GSVIVG01019039001	 4e-156
185-  1:	Pso02G11650.0	GSVIVG01019034001	 2e-159
185-  2:	Pso02G11830.0	GSVIVG01009652001	      0
185-  3:	Pso02G11970.0	GSVIVG01019012001	  4e-63
185-  4:	Pso02G12040.0	GSVIVG01009659001	  2e-25
185-  5:	Pso02G12210.0	GSVIVG01009685001	      0
185-  6:	Pso02G12430.0	GSVIVG01018982001	 4e-139
## Alignment 186: score=846.0 e_value=4.1e-55 N=19 P. somniferum_chr2&aek5 minus
186-  0:	Pso02G01510.0	GSVIVG01008697001	  1e-52
186-  1:	Pso02G01520.0	GSVIVG01008693001	      0
186-  2:	Pso02G01550.0	GSVIVG01008688001	 7e-132
186-  3:	Pso02G01570.0	GSVIVG01008686001	      0
186-  4:	Pso02G01580.0	GSVIVG01023930001	      0
186-  5:	Pso02G01600.0	GSVIVG01008681001	      0
186-  6:	Pso02G01630.0	GSVIVG01008680001	      0
186-  7:	Pso02G01680.0	GSVIVG01023934001	      0
186-  8:	Pso02G01710.0	GSVIVG01013362001	      0
186-  9:	Pso02G01840.0	GSVIVG01013378001	 2e-178
186- 10:	Pso02G01850.0	GSVIVG01013381001	 5e-154
186- 11:	Pso02G01930.0	GSVIVG01013389001	      0
186- 12:	Pso02G01980.0	GSVIVG01013393001	  3e-72
186- 13:	Pso02G02010.0	GSVIVG01013395001	      0
186- 14:	Pso02G02020.0	GSVIVG01013397001	 1e-168
186- 15:	Pso02G02030.0	GSVIVG01022296001	      0
186- 16:	Pso02G02050.0	GSVIVG01022301001	      0
186- 17:	Pso02G02100.0	GSVIVG01022303001	  2e-57
186- 18:	Pso02G02110.0	GSVIVG01022305001	      0
## Alignment 187: score=696.0 e_value=2.6e-40 N=15 P. somniferum_chr2&aek5 minus
187-  0:	Pso02G00740.0	GSVIVG01003179001	      0
187-  1:	Pso02G00770.0	GSVIVG01003178001	      0
187-  2:	Pso02G00810.0	GSVIVG01003175001	 3e-139
187-  3:	Pso02G00820.0	GSVIVG01003172001	  1e-83
187-  4:	Pso02G00860.0	GSVIVG01003169001	 1e-151
187-  5:	Pso02G00900.0	GSVIVG01003167001	  9e-44
187-  6:	Pso02G00910.0	GSVIVG01003165001	      0
187-  7:	Pso02G00920.0	GSVIVG01003163001	  4e-76
187-  8:	Pso02G00930.0	GSVIVG01003162001	      0
187-  9:	Pso02G00940.0	GSVIVG01003161001	 1e-129
187- 10:	Pso02G00950.0	GSVIVG01003159001	  3e-59
187- 11:	Pso02G01010.0	GSVIVG01003157001	  7e-48
187- 12:	Pso02G01020.0	GSVIVG01037920001	      0
187- 13:	Pso02G01110.0	GSVIVG01037897001	  2e-38
187- 14:	Pso02G01120.0	GSVIVG01037895001	 6e-110
## Alignment 188: score=610.0 e_value=4.6e-31 N=13 P. somniferum_chr2&aek5 minus
188-  0:	Pso02G00160.0	GSVIVG01009518001	      0
188-  1:	Pso02G00180.0	GSVIVG01009517001	  4e-29
188-  2:	Pso02G00260.0	GSVIVG01009495001	  2e-68
188-  3:	Pso02G00270.0	GSVIVG01009493001	      0
188-  4:	Pso02G00310.0	GSVIVG01009490001	  2e-51
188-  5:	Pso02G00360.0	GSVIVG01009485001	  1e-66
188-  6:	Pso02G00370.0	GSVIVG01009484001	      0
188-  7:	Pso02G00380.0	GSVIVG01009482001	      0
188-  8:	Pso02G00410.0	GSVIVG01009479001	  1e-77
188-  9:	Pso02G00420.0	GSVIVG01009476001	 9e-102
188- 10:	Pso02G00460.0	GSVIVG01009475001	 3e-134
188- 11:	Pso02G00480.0	GSVIVG01009470001	      0
188- 12:	Pso02G00510.0	GSVIVG01009466001	  3e-90
## Alignment 189: score=604.0 e_value=1.4e-31 N=13 P. somniferum_chr2&aek5 minus
189-  0:	Pso02G10720.0	GSVIVG01009947001	 6e-139
189-  1:	Pso02G10760.0	GSVIVG01009943001	      0
189-  2:	Pso02G10810.0	GSVIVG01009937001	  2e-18
189-  3:	Pso02G10870.0	GSVIVG01009930001	 7e-126
189-  4:	Pso02G10880.0	GSVIVG01009928001	 1e-113
189-  5:	Pso02G10890.0	GSVIVG01018772001	      0
189-  6:	Pso02G10940.0	GSVIVG01009920001	      0
189-  7:	Pso02G11160.0	GSVIVG01009899001	      0
189-  8:	Pso02G11190.0	GSVIVG01009891001	      0
189-  9:	Pso02G11200.0	GSVIVG01009889001	  1e-84
189- 10:	Pso02G11210.0	GSVIVG01009888001	  1e-74
189- 11:	Pso02G11220.0	GSVIVG01009887001	 4e-177
189- 12:	Pso02G11280.0	GSVIVG01009879001	      0
## Alignment 190: score=312.0 e_value=1.6e-13 N=7 P. somniferum_chr2&aek5 minus
190-  0:	Pso02G49010.0	GSVIVG01024172001	      0
190-  1:	Pso02G49100.0	GSVIVG01024181001	      0
190-  2:	Pso02G49110.0	GSVIVG01024183001	  2e-63
190-  3:	Pso02G49130.0	GSVIVG01024196001	      0
190-  4:	Pso02G49140.0	GSVIVG01024199001	  2e-72
190-  5:	Pso02G49150.0	GSVIVG01024202001	      0
190-  6:	Pso02G49160.0	GSVIVG01024203001	      0
## Alignment 191: score=297.0 e_value=4.2e-11 N=7 P. somniferum_chr2&aek5 minus
191-  0:	Pso02G00270.0	GSVIVG01031738001	      0
191-  1:	Pso02G00290.0	GSVIVG01031737001	      0
191-  2:	Pso02G00360.0	GSVIVG01031730001	  2e-27
191-  3:	Pso02G00470.0	GSVIVG01031722001	      0
191-  4:	Pso02G00490.0	GSVIVG01031720001	  4e-93
191-  5:	Pso02G00510.0	GSVIVG01031717001	  2e-70
191-  6:	Pso02G00740.0	GSVIVG01009796001	 6e-135
## Alignment 192: score=264.0 e_value=5.2e-10 N=6 P. somniferum_chr2&aek5 minus
192-  0:	Pso02G11890.0	GSVIVG01018993001	      0
192-  1:	Pso02G11900.0	GSVIVG01019000001	 1e-124
192-  2:	Pso02G11920.0	GSVIVG01019005001	 1e-118
192-  3:	Pso02G11930.0	GSVIVG01019009001	 4e-142
192-  4:	Pso02G12030.0	GSVIVG01019014001	  1e-91
192-  5:	Pso02G12060.0	GSVIVG01019022001	  5e-75
## Alignment 193: score=254.0 e_value=5.9e-11 N=6 P. somniferum_chr2&aek5 minus
193-  0:	Pso02G08000.0	GSVIVG01037046001	      0
193-  1:	Pso02G08040.0	GSVIVG01037044001	  2e-70
193-  2:	Pso02G08060.0	GSVIVG01037037001	  4e-30
193-  3:	Pso02G08260.0	GSVIVG01036965001	      0
193-  4:	Pso02G08370.0	GSVIVG01036958001	      0
193-  5:	Pso02G08380.0	GSVIVG01036957001	      0
## Alignment 194: score=402.0 e_value=4.9e-17 N=9 P. somniferum_chr2&aek7 plus
194-  0:	Pso02G43340.0	GSVIVG01014368001	      0
194-  1:	Pso02G43370.0	GSVIVG01014369001	  4e-97
194-  2:	Pso02G43420.0	GSVIVG01014371001	      0
194-  3:	Pso02G43440.0	GSVIVG01014382001	 8e-155
194-  4:	Pso02G43530.0	GSVIVG01014388001	      0
194-  5:	Pso02G43550.0	GSVIVG01014389001	      0
194-  6:	Pso02G43570.0	GSVIVG01014391001	  2e-97
194-  7:	Pso02G43610.0	GSVIVG01014405001	 9e-128
194-  8:	Pso02G43630.0	GSVIVG01014407001	  8e-73
## Alignment 195: score=320.0 e_value=3.5e-18 N=8 P. somniferum_chr2&aek7 plus
195-  0:	Pso02G42660.0	GSVIVG01021163001	      0
195-  1:	Pso02G42670.0	GSVIVG01021151001	  9e-91
195-  2:	Pso02G42680.0	GSVIVG01021150001	 1e-146
195-  3:	Pso02G42690.0	GSVIVG01021149001	 2e-152
195-  4:	Pso02G42790.0	GSVIVG01021128001	      0
195-  5:	Pso02G42800.0	GSVIVG01014267001	  1e-84
195-  6:	Pso02G43020.0	GSVIVG01014301001	 9e-157
195-  7:	Pso02G43060.0	GSVIVG01014302001	  8e-48
## Alignment 196: score=278.0 e_value=2e-08 N=6 P. somniferum_chr2&aek7 plus
196-  0:	Pso02G40380.0	GSVIVG01037664001	      0
196-  1:	Pso02G40410.0	GSVIVG01037667001	  2e-81
196-  2:	Pso02G40430.0	GSVIVG01037668001	  8e-60
196-  3:	Pso02G40510.0	GSVIVG01037685001	      0
196-  4:	Pso02G40540.0	GSVIVG01037690001	      0
196-  5:	Pso02G40650.0	GSVIVG01030476001	  2e-72
## Alignment 197: score=271.0 e_value=1.4e-10 N=6 P. somniferum_chr2&aek7 plus
197-  0:	Pso02G42860.0	GSVIVG01021119001	 3e-114
197-  1:	Pso02G42980.0	GSVIVG01021103001	  4e-34
197-  2:	Pso02G43010.0	GSVIVG01021099001	      0
197-  3:	Pso02G43050.0	GSVIVG01021089001	 8e-147
197-  4:	Pso02G43060.0	GSVIVG01021087001	  2e-50
197-  5:	Pso02G43100.0	GSVIVG01021086001	  3e-61
## Alignment 198: score=589.0 e_value=3.6e-33 N=14 P. somniferum_chr2&aek7 minus
198-  0:	Pso02G39240.0	GSVIVG01014695001	  2e-24
198-  1:	Pso02G39340.0	GSVIVG01014668001	  4e-09
198-  2:	Pso02G39520.0	GSVIVG01014657001	 1e-157
198-  3:	Pso02G39570.0	GSVIVG01014646001	 4e-129
198-  4:	Pso02G39590.0	GSVIVG01037786001	      0
198-  5:	Pso02G39690.0	GSVIVG01037765001	  3e-63
198-  6:	Pso02G39750.0	GSVIVG01037750001	      0
198-  7:	Pso02G39780.0	GSVIVG01037738001	      0
198-  8:	Pso02G39820.0	GSVIVG01037734001	      0
198-  9:	Pso02G39910.0	GSVIVG01037731001	  1e-39
198- 10:	Pso02G39930.0	GSVIVG01037729001	 9e-101
198- 11:	Pso02G39950.0	GSVIVG01037720001	  1e-94
198- 12:	Pso02G40110.0	GSVIVG01037715001	      0
198- 13:	Pso02G40250.0	GSVIVG01037711001	      0
## Alignment 199: score=460.0 e_value=9.9e-22 N=10 P. somniferum_chr2&aek7 minus
199-  0:	Pso02G40710.0	GSVIVG01037658001	  1e-56
199-  1:	Pso02G40720.0	GSVIVG01037657001	      0
199-  2:	Pso02G40740.0	GSVIVG01037652001	      0
199-  3:	Pso02G40760.0	GSVIVG01037650001	  4e-98
199-  4:	Pso02G40770.0	GSVIVG01037647001	 1e-124
199-  5:	Pso02G40790.0	GSVIVG01037646001	 7e-180
199-  6:	Pso02G40880.0	GSVIVG01037614001	      0
199-  7:	Pso02G40910.0	GSVIVG01037610001	      0
199-  8:	Pso02G40940.0	GSVIVG01002001001	  2e-78
199-  9:	Pso02G40950.0	GSVIVG01012655001	      0
## Alignment 200: score=353.0 e_value=4.2e-17 N=9 P. somniferum_chr2&aek7 minus
200-  0:	Pso02G39880.0	GSVIVG01030538001	      0
200-  1:	Pso02G39890.0	GSVIVG01030537001	      0
200-  2:	Pso02G39980.0	GSVIVG01030528001	 7e-165
200-  3:	Pso02G40160.0	GSVIVG01030525001	      0
200-  4:	Pso02G40180.0	GSVIVG01030516001	  3e-64
200-  5:	Pso02G40190.0	GSVIVG01030514001	 6e-104
200-  6:	Pso02G40250.0	GSVIVG01030503001	 2e-111
200-  7:	Pso02G40300.0	GSVIVG01030490001	  6e-53
200-  8:	Pso02G40340.0	GSVIVG01030483001	  5e-85
## Alignment 201: score=272.0 e_value=1.6e-08 N=6 P. somniferum_chr2&aek7 minus
201-  0:	Pso02G51860.0	GSVIVG01037765001	  7e-63
201-  1:	Pso02G51990.0	GSVIVG01037738001	      0
201-  2:	Pso02G52030.0	GSVIVG01037734001	      0
201-  3:	Pso02G52110.0	GSVIVG01037731001	  4e-41
201-  4:	Pso02G52140.0	GSVIVG01037729001	 4e-102
201-  5:	Pso02G52190.0	GSVIVG01037720001	 4e-107
## Alignment 202: score=253.0 e_value=3.5e-10 N=6 P. somniferum_chr2&aek7 minus
202-  0:	Pso02G41790.0	GSVIVG01030577001	  2e-41
202-  1:	Pso02G41810.0	GSVIVG01014421001	 7e-107
202-  2:	Pso02G41820.0	GSVIVG01030570001	 8e-131
202-  3:	Pso02G41840.0	GSVIVG01014414001	 2e-125
202-  4:	Pso02G41940.0	GSVIVG01014410001	 3e-107
202-  5:	Pso02G42010.0	GSVIVG01014399001	      0
## Alignment 203: score=253.0 e_value=1.4e-08 N=6 P. somniferum_chr2&aek7 minus
203-  0:	Pso02G40530.0	GSVIVG01012680001	 8e-163
203-  1:	Pso02G40590.0	GSVIVG01012671001	 3e-139
203-  2:	Pso02G40640.0	GSVIVG01012669001	      0
203-  3:	Pso02G40670.0	GSVIVG01012662001	      0
203-  4:	Pso02G40900.0	GSVIVG01012658001	 9e-100
203-  5:	Pso02G40980.0	GSVIVG01001999001	 4e-160
## Alignment 204: score=291.0 e_value=1.1e-12 N=7 P. somniferum_chr3&aek1 plus
204-  0:	Pso03G07730.0	GSVIVG01027086001	  1e-63
204-  1:	Pso03G07740.0	GSVIVG01028710001	      0
204-  2:	Pso03G07750.0	GSVIVG01028700001	      0
204-  3:	Pso03G07950.0	GSVIVG01027052001	      0
204-  4:	Pso03G08060.0	GSVIVG01027040001	  6e-65
204-  5:	Pso03G08310.0	GSVIVG01026995001	      0
204-  6:	Pso03G08330.0	GSVIVG01026990001	  4e-98
## Alignment 205: score=404.0 e_value=3.4e-22 N=11 P. somniferum_chr3&aek1 minus
205-  0:	Pso03G06800.0	GSVIVG01028859001	  1e-42
205-  1:	Pso03G06830.0	GSVIVG01028852001	 7e-117
205-  2:	Pso03G06870.0	GSVIVG01028829001	  2e-38
205-  3:	Pso03G07050.0	GSVIVG01019915001	 2e-163
205-  4:	Pso03G07310.0	GSVIVG01027162001	 2e-119
205-  5:	Pso03G07490.0	GSVIVG01027159001	  3e-89
205-  6:	Pso03G07510.0	GSVIVG01027157001	      0
205-  7:	Pso03G07560.0	GSVIVG01027149001	 2e-102
205-  8:	Pso03G07630.0	GSVIVG01027120001	      0
205-  9:	Pso03G07820.0	GSVIVG01027095001	  5e-27
205- 10:	Pso03G07990.0	GSVIVG01028728001	  5e-26
## Alignment 206: score=284.0 e_value=1.2e-10 N=6 P. somniferum_chr3&aek1 minus
206-  0:	Pso03G07740.0	GSVIVG01028710001	      0
206-  1:	Pso03G07830.0	GSVIVG01038714001	      0
206-  2:	Pso03G07840.0	GSVIVG01038712001	  2e-68
206-  3:	Pso03G07850.0	GSVIVG01038711001	      0
206-  4:	Pso03G07860.0	GSVIVG01038710001	      0
206-  5:	Pso03G07940.0	GSVIVG01038707001	 2e-126
## Alignment 207: score=2172.0 e_value=6.6e-182 N=50 P. somniferum_chr3&aek2 plus
207-  0:	Pso03G21900.0	GSVIVG01035791001	      0
207-  1:	Pso03G21940.0	GSVIVG01015459001	      0
207-  2:	Pso03G22060.0	GSVIVG01015460001	      0
207-  3:	Pso03G22170.0	GSVIVG01015462001	 1e-124
207-  4:	Pso03G22200.0	GSVIVG01015464001	      0
207-  5:	Pso03G22380.0	GSVIVG01015468001	      0
207-  6:	Pso03G22510.0	GSVIVG01015471001	      0
207-  7:	Pso03G22620.0	GSVIVG01015473001	      0
207-  8:	Pso03G22690.0	GSVIVG01015477001	 4e-143
207-  9:	Pso03G22850.0	GSVIVG01015481001	  2e-26
207- 10:	Pso03G22910.0	GSVIVG01015482001	 2e-149
207- 11:	Pso03G22940.0	GSVIVG01015486001	  1e-63
207- 12:	Pso03G23000.0	GSVIVG01015488001	      0
207- 13:	Pso03G23070.0	GSVIVG01015489001	 6e-174
207- 14:	Pso03G23110.0	GSVIVG01015493001	  3e-96
207- 15:	Pso03G23150.0	GSVIVG01015496001	 4e-114
207- 16:	Pso03G23160.0	GSVIVG01015498001	  6e-43
207- 17:	Pso03G23170.0	GSVIVG01015499001	  1e-25
207- 18:	Pso03G23210.0	GSVIVG01015501001	  2e-64
207- 19:	Pso03G23240.0	GSVIVG01015504001	      0
207- 20:	Pso03G23270.0	GSVIVG01015506001	  3e-62
207- 21:	Pso03G23410.0	GSVIVG01015511001	  3e-86
207- 22:	Pso03G23460.0	GSVIVG01015514001	  2e-53
207- 23:	Pso03G23680.0	GSVIVG01015518001	  6e-74
207- 24:	Pso03G23760.0	GSVIVG01015519001	  3e-37
207- 25:	Pso03G23770.0	GSVIVG01015522001	      0
207- 26:	Pso03G23860.0	GSVIVG01015527001	 5e-156
207- 27:	Pso03G23920.0	GSVIVG01035842001	 8e-114
207- 28:	Pso03G23960.0	GSVIVG01015528001	      0
207- 29:	Pso03G23980.0	GSVIVG01035843001	      0
207- 30:	Pso03G24000.0	GSVIVG01035845001	  1e-34
207- 31:	Pso03G24010.0	GSVIVG01035849001	 3e-141
207- 32:	Pso03G24050.0	GSVIVG01015535001	 1e-114
207- 33:	Pso03G24070.0	GSVIVG01015537001	      0
207- 34:	Pso03G24260.0	GSVIVG01015540001	  1e-72
207- 35:	Pso03G24270.0	GSVIVG01015542001	      0
207- 36:	Pso03G24280.0	GSVIVG01015546001	  2e-81
207- 37:	Pso03G24460.0	GSVIVG01015558001	  3e-89
207- 38:	Pso03G24560.0	GSVIVG01015573001	  5e-47
207- 39:	Pso03G24650.0	GSVIVG01015580001	 7e-176
207- 40:	Pso03G24690.0	GSVIVG01015582001	      0
207- 41:	Pso03G24790.0	GSVIVG01015589001	      0
207- 42:	Pso03G24800.0	GSVIVG01015594001	      0
207- 43:	Pso03G24890.0	GSVIVG01015603001	      0
207- 44:	Pso03G24900.0	GSVIVG01012804001	  2e-15
207- 45:	Pso03G24940.0	GSVIVG01012821001	 3e-140
207- 46:	Pso03G25190.0	GSVIVG01012856001	      0
207- 47:	Pso03G25290.0	GSVIVG01012857001	      0
207- 48:	Pso03G25300.0	GSVIVG01012858001	      0
207- 49:	Pso03G25420.0	GSVIVG01012872001	 2e-114
## Alignment 208: score=765.0 e_value=5.3e-42 N=17 P. somniferum_chr3&aek2 plus
208-  0:	Pso03G22580.0	GSVIVG01035772001	  3e-87
208-  1:	Pso03G22700.0	GSVIVG01035760001	  1e-39
208-  2:	Pso03G22720.0	GSVIVG01035799001	      0
208-  3:	Pso03G22730.0	GSVIVG01035800001	      0
208-  4:	Pso03G22750.0	GSVIVG01035801001	      0
208-  5:	Pso03G22770.0	GSVIVG01035802001	  2e-61
208-  6:	Pso03G22880.0	GSVIVG01035803001	 6e-133
208-  7:	Pso03G22910.0	GSVIVG01035804001	 6e-149
208-  8:	Pso03G22970.0	GSVIVG01035808001	 1e-173
208-  9:	Pso03G23080.0	GSVIVG01035817001	 4e-155
208- 10:	Pso03G23090.0	GSVIVG01035818001	 2e-141
208- 11:	Pso03G23170.0	GSVIVG01035819001	  6e-62
208- 12:	Pso03G23260.0	GSVIVG01035827001	 3e-106
208- 13:	Pso03G23310.0	GSVIVG01035829001	  5e-64
208- 14:	Pso03G23350.0	GSVIVG01035830001	      0
208- 15:	Pso03G23500.0	GSVIVG01035831001	  2e-60
208- 16:	Pso03G23560.0	GSVIVG01035833001	      0
## Alignment 209: score=468.0 e_value=8.2e-24 N=11 P. somniferum_chr3&aek2 plus
209-  0:	Pso03G24460.0	GSVIVG01035861001	  4e-98
209-  1:	Pso03G24530.0	GSVIVG01035864001	      0
209-  2:	Pso03G24560.0	GSVIVG01035866001	  2e-43
209-  3:	Pso03G24650.0	GSVIVG01035867001	 4e-178
209-  4:	Pso03G24670.0	GSVIVG01035870001	      0
209-  5:	Pso03G24680.0	GSVIVG01035871001	      0
209-  6:	Pso03G24740.0	GSVIVG01017355001	      0
209-  7:	Pso03G24850.0	GSVIVG01017376001	      0
209-  8:	Pso03G24970.0	GSVIVG01035909001	  2e-24
209-  9:	Pso03G25210.0	GSVIVG01017455001	  8e-94
209- 10:	Pso03G25290.0	GSVIVG01017472001	      0
## Alignment 210: score=463.0 e_value=3.5e-26 N=11 P. somniferum_chr3&aek2 plus
210-  0:	Pso03G25480.0	GSVIVG01012890001	  1e-19
210-  1:	Pso03G25530.0	GSVIVG01012897001	 1e-169
210-  2:	Pso03G25560.0	GSVIVG01001035001	      0
210-  3:	Pso03G25570.0	GSVIVG01001036001	      0
210-  4:	Pso03G25700.0	GSVIVG01023597001	 2e-140
210-  5:	Pso03G25720.0	GSVIVG01023596001	 3e-107
210-  6:	Pso03G25760.0	GSVIVG01023592001	 2e-120
210-  7:	Pso03G25940.0	GSVIVG01023660001	      0
210-  8:	Pso03G25950.0	GSVIVG01023690001	 2e-133
210-  9:	Pso03G26160.0	GSVIVG01023721001	 1e-100
210- 10:	Pso03G26170.0	GSVIVG01023731001	 5e-102
## Alignment 211: score=401.0 e_value=1.3e-17 N=9 P. somniferum_chr3&aek2 plus
211-  0:	Pso03G04700.0	GSVIVG01029318001	  1e-60
211-  1:	Pso03G04740.0	GSVIVG01029314001	      0
211-  2:	Pso03G04850.0	GSVIVG01029311001	 1e-101
211-  3:	Pso03G04990.0	GSVIVG01029310001	  2e-84
211-  4:	Pso03G05170.0	GSVIVG01029304001	      0
211-  5:	Pso03G05180.0	GSVIVG01029303001	      0
211-  6:	Pso03G05240.0	GSVIVG01029286001	  4e-48
211-  7:	Pso03G05250.0	GSVIVG01029283001	      0
211-  8:	Pso03G05270.0	GSVIVG01029282001	  1e-34
## Alignment 212: score=385.0 e_value=3.5e-18 N=9 P. somniferum_chr3&aek2 plus
212-  0:	Pso03G21920.0	GSVIVG01035788001	      0
212-  1:	Pso03G22120.0	GSVIVG01017189001	  6e-52
212-  2:	Pso03G22150.0	GSVIVG01017193001	  3e-97
212-  3:	Pso03G22260.0	GSVIVG01017208001	      0
212-  4:	Pso03G22340.0	GSVIVG01017209001	      0
212-  5:	Pso03G22350.0	GSVIVG01017210001	      0
212-  6:	Pso03G22370.0	GSVIVG01017211001	      0
212-  7:	Pso03G22420.0	GSVIVG01017215001	      0
212-  8:	Pso03G22620.0	GSVIVG01017219001	      0
## Alignment 213: score=828.0 e_value=6.5e-52 N=19 P. somniferum_chr3&aek3 plus
213-  0:	Pso03G50670.0	GSVIVG01017731001	 3e-102
213-  1:	Pso03G50730.0	GSVIVG01017734001	 2e-133
213-  2:	Pso03G50920.0	GSVIVG01017751001	 6e-106
213-  3:	Pso03G50950.0	GSVIVG01017750001	  1e-45
213-  4:	Pso03G51010.0	GSVIVG01017745001	      0
213-  5:	Pso03G51020.0	GSVIVG01017744001	  4e-68
213-  6:	Pso03G51060.0	GSVIVG01017767001	      0
213-  7:	Pso03G51090.0	GSVIVG01017769001	  2e-34
213-  8:	Pso03G51100.0	GSVIVG01017770001	      0
213-  9:	Pso03G51180.0	GSVIVG01017779001	 6e-170
213- 10:	Pso03G51220.0	GSVIVG01017782001	  3e-64
213- 11:	Pso03G51230.0	GSVIVG01017784001	      0
213- 12:	Pso03G51300.0	GSVIVG01017789001	      0
213- 13:	Pso03G51310.0	GSVIVG01017792001	      0
213- 14:	Pso03G51520.0	GSVIVG01017797001	  5e-28
213- 15:	Pso03G51590.0	GSVIVG01031092001	 7e-173
213- 16:	Pso03G51820.0	GSVIVG01017810001	      0
213- 17:	Pso03G51870.0	GSVIVG01017814001	      0
213- 18:	Pso03G51920.0	GSVIVG01017819001	      0
## Alignment 214: score=582.0 e_value=1.6e-26 N=12 P. somniferum_chr3&aek3 plus
214-  0:	Pso03G42470.0	GSVIVG01018017001	  4e-59
214-  1:	Pso03G42480.0	GSVIVG01018019001	 8e-179
214-  2:	Pso03G42510.0	GSVIVG01018021001	 2e-159
214-  3:	Pso03G42540.0	GSVIVG01018025001	 3e-144
214-  4:	Pso03G42560.0	GSVIVG01018026001	      0
214-  5:	Pso03G42600.0	GSVIVG01018029001	 1e-172
214-  6:	Pso03G42640.0	GSVIVG01018032001	      0
214-  7:	Pso03G42660.0	GSVIVG01018036001	 1e-152
214-  8:	Pso03G42670.0	GSVIVG01018037001	  2e-30
214-  9:	Pso03G42720.0	GSVIVG01018050001	 1e-145
214- 10:	Pso03G42730.0	GSVIVG01018052001	      0
214- 11:	Pso03G42750.0	GSVIVG01018057001	      0
## Alignment 215: score=555.0 e_value=1.9e-32 N=13 P. somniferum_chr3&aek3 plus
215-  0:	Pso03G55410.0	GSVIVG01035066001	  4e-30
215-  1:	Pso03G55470.0	GSVIVG01035078001	  2e-40
215-  2:	Pso03G55710.0	GSVIVG01035096001	 3e-114
215-  3:	Pso03G55790.0	GSVIVG01035106001	      0
215-  4:	Pso03G55980.0	GSVIVG01035108001	      0
215-  5:	Pso03G56030.0	GSVIVG01035110001	  2e-19
215-  6:	Pso03G56260.0	GSVIVG01035111001	  2e-94
215-  7:	Pso03G56360.0	GSVIVG01035117001	 9e-141
215-  8:	Pso03G56370.0	GSVIVG01035118001	      0
215-  9:	Pso03G56380.0	GSVIVG01035122001	      0
215- 10:	Pso03G56390.0	GSVIVG01035123001	  8e-22
215- 11:	Pso03G56400.0	GSVIVG01035125001	  1e-43
215- 12:	Pso03G56410.0	GSVIVG01035126001	 1e-158
## Alignment 216: score=506.0 e_value=2.7e-26 N=11 P. somniferum_chr3&aek3 plus
216-  0:	Pso03G41470.0	GSVIVG01017948001	      0
216-  1:	Pso03G41500.0	GSVIVG01017952001	      0
216-  2:	Pso03G41550.0	GSVIVG01017967001	 5e-110
216-  3:	Pso03G41640.0	GSVIVG01017981001	  1e-67
216-  4:	Pso03G41740.0	GSVIVG01017993001	 8e-124
216-  5:	Pso03G41750.0	GSVIVG01017994001	  9e-29
216-  6:	Pso03G41790.0	GSVIVG01017995001	  1e-35
216-  7:	Pso03G41800.0	GSVIVG01017996001	      0
216-  8:	Pso03G41820.0	GSVIVG01017997001	  5e-97
216-  9:	Pso03G41830.0	GSVIVG01017998001	  2e-45
216- 10:	Pso03G41880.0	GSVIVG01018002001	  1e-45
## Alignment 217: score=501.0 e_value=1.5e-25 N=12 P. somniferum_chr3&aek3 plus
217-  0:	Pso03G54190.0	GSVIVG01017864001	 1e-133
217-  1:	Pso03G54330.0	GSVIVG01017866001	 3e-174
217-  2:	Pso03G54380.0	GSVIVG01017869001	      0
217-  3:	Pso03G54430.0	GSVIVG01017872001	      0
217-  4:	Pso03G54550.0	GSVIVG01017873001	      0
217-  5:	Pso03G54710.0	GSVIVG01017880001	      0
217-  6:	Pso03G54890.0	GSVIVG01017882001	 3e-167
217-  7:	Pso03G55140.0	GSVIVG01017886001	  7e-62
217-  8:	Pso03G55160.0	GSVIVG01017887001	 1e-122
217-  9:	Pso03G55200.0	GSVIVG01017888001	 3e-142
217- 10:	Pso03G55230.0	GSVIVG01017890001	  2e-31
217- 11:	Pso03G55240.0	GSVIVG01017892001	  2e-85
## Alignment 218: score=358.0 e_value=4.1e-16 N=8 P. somniferum_chr3&aek3 plus
218-  0:	Pso03G41450.0	GSVIVG01001158001	  1e-92
218-  1:	Pso03G41460.0	GSVIVG01017944001	  3e-54
218-  2:	Pso03G41470.0	GSVIVG01001160001	 6e-175
218-  3:	Pso03G41510.0	GSVIVG01001163001	  5e-63
218-  4:	Pso03G41540.0	GSVIVG01001164001	 2e-127
218-  5:	Pso03G41590.0	GSVIVG01017968001	      0
218-  6:	Pso03G41670.0	GSVIVG01017985001	  1e-97
218-  7:	Pso03G41860.0	GSVIVG01001173001	  5e-76
## Alignment 219: score=314.0 e_value=2.7e-11 N=7 P. somniferum_chr3&aek3 plus
219-  0:	Pso03G42420.0	GSVIVG01018012001	 3e-167
219-  1:	Pso03G42450.0	GSVIVG01001190001	 3e-120
219-  2:	Pso03G42500.0	GSVIVG01001193001	      0
219-  3:	Pso03G42570.0	GSVIVG01001198001	      0
219-  4:	Pso03G42590.0	GSVIVG01001201001	  3e-45
219-  5:	Pso03G42650.0	GSVIVG01001203001	 7e-113
219-  6:	Pso03G42760.0	GSVIVG01021804001	 5e-123
## Alignment 220: score=268.0 e_value=1.1e-07 N=6 P. somniferum_chr3&aek3 plus
220-  0:	Pso03G43110.0	GSVIVG01021790001	 2e-108
220-  1:	Pso03G43160.0	GSVIVG01021788001	  5e-35
220-  2:	Pso03G43260.0	GSVIVG01021787001	 9e-105
220-  3:	Pso03G43340.0	GSVIVG01018099001	  9e-86
220-  4:	Pso03G43380.0	GSVIVG01036279001	  2e-54
220-  5:	Pso03G43430.0	GSVIVG01036277001	  2e-39
## Alignment 221: score=744.0 e_value=6.3e-43 N=16 P. somniferum_chr3&aek3 minus
221-  0:	Pso03G39270.0	GSVIVG01017698001	 3e-164
221-  1:	Pso03G39370.0	GSVIVG01017695001	      0
221-  2:	Pso03G39400.0	GSVIVG01017694001	      0
221-  3:	Pso03G39430.0	GSVIVG01017693001	 3e-146
221-  4:	Pso03G39440.0	GSVIVG01017690001	      0
221-  5:	Pso03G39470.0	GSVIVG01017689001	      0
221-  6:	Pso03G39500.0	GSVIVG01017688001	 5e-162
221-  7:	Pso03G39590.0	GSVIVG01017684001	      0
221-  8:	Pso03G39600.0	GSVIVG01017683001	 4e-152
221-  9:	Pso03G39680.0	GSVIVG01017678001	      0
221- 10:	Pso03G39690.0	GSVIVG01017677001	      0
221- 11:	Pso03G39820.0	GSVIVG01017670001	      0
221- 12:	Pso03G39830.0	GSVIVG01017668001	 1e-130
221- 13:	Pso03G39840.0	GSVIVG01017666001	 1e-128
221- 14:	Pso03G39870.0	GSVIVG01017599001	  3e-91
221- 15:	Pso03G39970.0	GSVIVG01017641001	 5e-161
## Alignment 222: score=618.0 e_value=6.2e-34 N=14 P. somniferum_chr3&aek3 minus
222-  0:	Pso03G52250.0	GSVIVG01017936001	  4e-54
222-  1:	Pso03G52260.0	GSVIVG01017933001	      0
222-  2:	Pso03G52290.0	GSVIVG01017926001	      0
222-  3:	Pso03G52350.0	GSVIVG01017923001	  1e-64
222-  4:	Pso03G52390.0	GSVIVG01017921001	      0
222-  5:	Pso03G52470.0	GSVIVG01017920001	  2e-98
222-  6:	Pso03G52480.0	GSVIVG01017919001	      0
222-  7:	Pso03G52620.0	GSVIVG01017912001	  9e-69
222-  8:	Pso03G52670.0	GSVIVG01017909001	  3e-89
222-  9:	Pso03G52710.0	GSVIVG01017908001	 1e-104
222- 10:	Pso03G52750.0	GSVIVG01017906001	  1e-33
222- 11:	Pso03G52780.0	GSVIVG01017905001	      0
222- 12:	Pso03G52810.0	GSVIVG01017901001	  2e-31
222- 13:	Pso03G52860.0	GSVIVG01017899001	 2e-134
## Alignment 223: score=511.0 e_value=1.1e-27 N=12 P. somniferum_chr3&aek3 minus
223-  0:	Pso03G09940.0	GSVIVG01035078001	  3e-30
223-  1:	Pso03G10180.0	GSVIVG01035038001	  8e-42
223-  2:	Pso03G10310.0	GSVIVG01035021001	      0
223-  3:	Pso03G10340.0	GSVIVG01035014001	      0
223-  4:	Pso03G10390.0	GSVIVG01035010001	 5e-100
223-  5:	Pso03G10460.0	GSVIVG01035008001	 8e-147
223-  6:	Pso03G10510.0	GSVIVG01035003001	      0
223-  7:	Pso03G10540.0	GSVIVG01035000001	 2e-124
223-  8:	Pso03G10680.0	GSVIVG01034988001	      0
223-  9:	Pso03G10730.0	GSVIVG01034985001	 3e-168
223- 10:	Pso03G10740.0	GSVIVG01034984001	 6e-115
223- 11:	Pso03G10840.0	GSVIVG01034983001	 1e-129
## Alignment 224: score=380.0 e_value=6.9e-17 N=9 P. somniferum_chr3&aek3 minus
224-  0:	Pso03G39660.0	GSVIVG01017681001	      0
224-  1:	Pso03G39800.0	GSVIVG01031310001	 3e-133
224-  2:	Pso03G39980.0	GSVIVG01031301001	      0
224-  3:	Pso03G40000.0	GSVIVG01031300001	  3e-65
224-  4:	Pso03G40020.0	GSVIVG01031297001	  7e-78
224-  5:	Pso03G40060.0	GSVIVG01031290001	 5e-130
224-  6:	Pso03G40160.0	GSVIVG01031285001	  1e-44
224-  7:	Pso03G40230.0	GSVIVG01031268001	 1e-115
224-  8:	Pso03G40280.0	GSVIVG01034945001	 6e-144
## Alignment 225: score=373.0 e_value=3.8e-16 N=8 P. somniferum_chr3&aek3 minus
225-  0:	Pso03G40840.0	GSVIVG01035008001	  3e-70
225-  1:	Pso03G40910.0	GSVIVG01035004001	  1e-62
225-  2:	Pso03G40930.0	GSVIVG01035001001	      0
225-  3:	Pso03G40970.0	GSVIVG01034998001	 4e-130
225-  4:	Pso03G41020.0	GSVIVG01034990001	      0
225-  5:	Pso03G41030.0	GSVIVG01034989001	      0
225-  6:	Pso03G41040.0	GSVIVG01034988001	      0
225-  7:	Pso03G41080.0	GSVIVG01034987001	  3e-61
## Alignment 226: score=303.0 e_value=1.7e-10 N=7 P. somniferum_chr3&aek3 minus
226-  0:	Pso03G52300.0	GSVIVG01017925001	      0
226-  1:	Pso03G52470.0	GSVIVG01011082001	 2e-180
226-  2:	Pso03G52490.0	GSVIVG01011085001	      0
226-  3:	Pso03G52550.0	GSVIVG01011128001	      0
226-  4:	Pso03G52580.0	GSVIVG01011126001	 1e-104
226-  5:	Pso03G52700.0	GSVIVG01011123001	      0
226-  6:	Pso03G52790.0	GSVIVG01017904001	      0
## Alignment 227: score=252.0 e_value=1.3e-09 N=6 P. somniferum_chr3&aek3 minus
227-  0:	Pso03G41540.0	GSVIVG01021840001	 5e-109
227-  1:	Pso03G41560.0	GSVIVG01021843001	      0
227-  2:	Pso03G41720.0	GSVIVG01017990001	  8e-40
227-  3:	Pso03G41770.0	GSVIVG01021883001	 2e-149
227-  4:	Pso03G41780.0	GSVIVG01021884001	      0
227-  5:	Pso03G41880.0	GSVIVG01021886001	  6e-25
## Alignment 228: score=264.0 e_value=1.7e-09 N=6 P. somniferum_chr3&aek4 plus
228-  0:	Pso03G19310.0	GSVIVG01032775001	      0
228-  1:	Pso03G19350.0	GSVIVG01032774001	 5e-148
228-  2:	Pso03G19370.0	GSVIVG01024682001	 6e-102
228-  3:	Pso03G19540.0	GSVIVG01032764001	      0
228-  4:	Pso03G19580.0	GSVIVG01032763001	      0
228-  5:	Pso03G19610.0	GSVIVG01030298001	  1e-69
## Alignment 229: score=1294.0 e_value=4.2e-103 N=32 P. somniferum_chr3&aek4 minus
229-  0:	Pso03G16190.0	GSVIVG01024559001	      0
229-  1:	Pso03G16210.0	GSVIVG01032686001	 2e-160
229-  2:	Pso03G16300.0	GSVIVG01024563001	  3e-33
229-  3:	Pso03G16350.0	GSVIVG01024572001	 4e-137
229-  4:	Pso03G16600.0	GSVIVG01024575001	 2e-111
229-  5:	Pso03G16780.0	GSVIVG01024580001	  1e-34
229-  6:	Pso03G16940.0	GSVIVG01032711001	 9e-174
229-  7:	Pso03G17110.0	GSVIVG01032715001	  7e-94
229-  8:	Pso03G17300.0	GSVIVG01024607001	  2e-67
229-  9:	Pso03G17310.0	GSVIVG01024608001	  5e-18
229- 10:	Pso03G17370.0	GSVIVG01032723001	  7e-36
229- 11:	Pso03G17540.0	GSVIVG01032724001	      0
229- 12:	Pso03G17790.0	GSVIVG01030252001	      0
229- 13:	Pso03G17860.0	GSVIVG01024623001	  1e-98
229- 14:	Pso03G17950.0	GSVIVG01030259001	  2e-65
229- 15:	Pso03G18100.0	GSVIVG01024628001	  2e-48
229- 16:	Pso03G18110.0	GSVIVG01030264001	      0
229- 17:	Pso03G18150.0	GSVIVG01030266001	 4e-116
229- 18:	Pso03G18210.0	GSVIVG01030267001	 2e-175
229- 19:	Pso03G18300.0	GSVIVG01032740001	 4e-154
229- 20:	Pso03G18430.0	GSVIVG01024632001	 1e-127
229- 21:	Pso03G18470.0	GSVIVG01032744001	      0
229- 22:	Pso03G18520.0	GSVIVG01032746001	      0
229- 23:	Pso03G18580.0	GSVIVG01032748001	      0
229- 24:	Pso03G18590.0	GSVIVG01030288001	  5e-85
229- 25:	Pso03G18610.0	GSVIVG01024656001	 2e-115
229- 26:	Pso03G18620.0	GSVIVG01032751001	      0
229- 27:	Pso03G18820.0	GSVIVG01030295001	 2e-133
229- 28:	Pso03G19020.0	GSVIVG01024653001	 1e-139
229- 29:	Pso03G19070.0	GSVIVG01030297001	      0
229- 30:	Pso03G19270.0	GSVIVG01024685001	      0
229- 31:	Pso03G19310.0	GSVIVG01032775001	      0
## Alignment 230: score=397.0 e_value=1.3e-18 N=9 P. somniferum_chr3&aek4 minus
230-  0:	Pso03G19470.0	GSVIVG01024680001	      0
230-  1:	Pso03G19490.0	GSVIVG01024681001	 2e-166
230-  2:	Pso03G19540.0	GSVIVG01032764001	      0
230-  3:	Pso03G19680.0	GSVIVG01032777001	      0
230-  4:	Pso03G19690.0	GSVIVG01032778001	      0
230-  5:	Pso03G19790.0	GSVIVG01032779001	  3e-57
230-  6:	Pso03G19820.0	GSVIVG01032781001	  8e-35
230-  7:	Pso03G19910.0	GSVIVG01032784001	      0
230-  8:	Pso03G20050.0	GSVIVG01024699001	      0
## Alignment 231: score=326.0 e_value=1.3e-13 N=8 P. somniferum_chr3&aek4 minus
231-  0:	Pso03G17180.0	GSVIVG01024598001	  4e-60
231-  1:	Pso03G17230.0	GSVIVG01024599001	  3e-87
231-  2:	Pso03G17410.0	GSVIVG01030233001	 1e-150
231-  3:	Pso03G17450.0	GSVIVG01030235001	  7e-91
231-  4:	Pso03G17630.0	GSVIVG01030243001	  3e-13
231-  5:	Pso03G17720.0	GSVIVG01030246001	 4e-113
231-  6:	Pso03G17890.0	GSVIVG01024624001	 2e-145
231-  7:	Pso03G17920.0	GSVIVG01032732001	  2e-43
## Alignment 232: score=271.0 e_value=2.6e-12 N=7 P. somniferum_chr3&aek4 minus
232-  0:	Pso03G18230.0	GSVIVG01024630001	 4e-131
232-  1:	Pso03G18250.0	GSVIVG01024631001	      0
232-  2:	Pso03G18460.0	GSVIVG01024634001	      0
232-  3:	Pso03G18530.0	GSVIVG01024637001	      0
232-  4:	Pso03G18600.0	GSVIVG01024653001	 7e-154
232-  5:	Pso03G18630.0	GSVIVG01024662001	  2e-85
232-  6:	Pso03G18860.0	GSVIVG01032758001	      0
## Alignment 233: score=728.0 e_value=3.7e-41 N=16 P. somniferum_chr3&aek5 plus
233-  0:	Pso03G35860.0	GSVIVG01022148001	      0
233-  1:	Pso03G35900.0	GSVIVG01022145001	  1e-24
233-  2:	Pso03G35990.0	GSVIVG01022142001	  4e-25
233-  3:	Pso03G36050.0	GSVIVG01022140001	  8e-96
233-  4:	Pso03G36090.0	GSVIVG01022136001	      0
233-  5:	Pso03G36150.0	GSVIVG01022134001	  2e-92
233-  6:	Pso03G36190.0	GSVIVG01022130001	  1e-85
233-  7:	Pso03G36200.0	GSVIVG01022129001	 1e-140
233-  8:	Pso03G36210.0	GSVIVG01022128001	      0
233-  9:	Pso03G36280.0	GSVIVG01022127001	 9e-103
233- 10:	Pso03G36290.0	GSVIVG01022125001	      0
233- 11:	Pso03G36330.0	GSVIVG01022120001	  9e-72
233- 12:	Pso03G36350.0	GSVIVG01022118001	  3e-48
233- 13:	Pso03G36390.0	GSVIVG01022114001	      0
233- 14:	Pso03G36440.0	GSVIVG01022111001	  3e-74
233- 15:	Pso03G36460.0	GSVIVG01022099001	  5e-31
## Alignment 234: score=578.0 e_value=6.7e-30 N=13 P. somniferum_chr3&aek5 plus
234-  0:	Pso03G33730.0	GSVIVG01000149001	      0
234-  1:	Pso03G33750.0	GSVIVG01000146001	 4e-165
234-  2:	Pso03G33770.0	GSVIVG01000144001	 4e-102
234-  3:	Pso03G33800.0	GSVIVG01000143001	  1e-93
234-  4:	Pso03G33880.0	GSVIVG01000141001	  1e-84
234-  5:	Pso03G33890.0	GSVIVG01000134001	      0
234-  6:	Pso03G33900.0	GSVIVG01000132001	      0
234-  7:	Pso03G33910.0	GSVIVG01000131001	      0
234-  8:	Pso03G34020.0	GSVIVG01000128001	 5e-115
234-  9:	Pso03G34050.0	GSVIVG01000127001	      0
234- 10:	Pso03G34140.0	GSVIVG01000112001	 5e-134
234- 11:	Pso03G34160.0	GSVIVG01000111001	 2e-115
234- 12:	Pso03G34180.0	GSVIVG01000105001	      0
## Alignment 235: score=572.0 e_value=1.6e-35 N=14 P. somniferum_chr3&aek5 plus
235-  0:	Pso03G47160.0	GSVIVG01018778001	      0
235-  1:	Pso03G47190.0	GSVIVG01018782001	  1e-14
235-  2:	Pso03G47260.0	GSVIVG01031888001	      0
235-  3:	Pso03G47390.0	GSVIVG01031895001	  5e-70
235-  4:	Pso03G47460.0	GSVIVG01031903001	      0
235-  5:	Pso03G47690.0	GSVIVG01031915001	  1e-99
235-  6:	Pso03G47720.0	GSVIVG01031916001	  3e-58
235-  7:	Pso03G47750.0	GSVIVG01031919001	 4e-113
235-  8:	Pso03G47880.0	GSVIVG01009644001	  7e-43
235-  9:	Pso03G47900.0	GSVIVG01019014001	  9e-93
235- 10:	Pso03G47930.0	GSVIVG01019012001	  8e-65
235- 11:	Pso03G48050.0	GSVIVG01031953001	  7e-94
235- 12:	Pso03G48280.0	GSVIVG01019004001	 2e-168
235- 13:	Pso03G48290.0	GSVIVG01019005001	 3e-127
## Alignment 236: score=533.0 e_value=1.7e-26 N=12 P. somniferum_chr3&aek5 plus
236-  0:	Pso03G29260.0	GSVIVG01008926001	      0
236-  1:	Pso03G29300.0	GSVIVG01008928001	      0
236-  2:	Pso03G29310.0	GSVIVG01008930001	      0
236-  3:	Pso03G29380.0	GSVIVG01008931001	      0
236-  4:	Pso03G29510.0	GSVIVG01008938001	 3e-145
236-  5:	Pso03G29560.0	GSVIVG01008941001	  1e-53
236-  6:	Pso03G29640.0	GSVIVG01008943001	  3e-83
236-  7:	Pso03G29660.0	GSVIVG01008944001	      0
236-  8:	Pso03G29690.0	GSVIVG01008951001	 2e-100
236-  9:	Pso03G29780.0	GSVIVG01008954001	      0
236- 10:	Pso03G29790.0	GSVIVG01008955001	 7e-172
236- 11:	Pso03G29820.0	GSVIVG01008957001	 1e-101
## Alignment 237: score=525.0 e_value=4.6e-31 N=12 P. somniferum_chr3&aek5 plus
237-  0:	Pso03G49360.0	GSVIVG01024203001	      0
237-  1:	Pso03G49370.0	GSVIVG01024202001	 7e-117
237-  2:	Pso03G49380.0	GSVIVG01024199001	  2e-72
237-  3:	Pso03G49390.0	GSVIVG01024196001	      0
237-  4:	Pso03G49430.0	GSVIVG01024183001	  4e-50
237-  5:	Pso03G49450.0	GSVIVG01024181001	      0
237-  6:	Pso03G49550.0	GSVIVG01024172001	      0
237-  7:	Pso03G49570.0	GSVIVG01024169001	      0
237-  8:	Pso03G49580.0	GSVIVG01024168001	 2e-161
237-  9:	Pso03G49630.0	GSVIVG01024167001	 1e-145
237- 10:	Pso03G49710.0	GSVIVG01024165001	  9e-90
237- 11:	Pso03G49820.0	GSVIVG01024154001	  1e-63
## Alignment 238: score=461.0 e_value=6.5e-22 N=10 P. somniferum_chr3&aek5 plus
238-  0:	Pso03G31680.0	GSVIVG01008862001	      0
238-  1:	Pso03G31720.0	GSVIVG01008864001	 4e-113
238-  2:	Pso03G31830.0	GSVIVG01008866001	 1e-120
238-  3:	Pso03G31840.0	GSVIVG01008867001	  3e-53
238-  4:	Pso03G31850.0	GSVIVG01008871001	  7e-39
238-  5:	Pso03G31860.0	GSVIVG01008872001	      0
238-  6:	Pso03G31910.0	GSVIVG01008876001	      0
238-  7:	Pso03G31940.0	GSVIVG01008877001	  2e-34
238-  8:	Pso03G31960.0	GSVIVG01008878001	      0
238-  9:	Pso03G31970.0	GSVIVG01008879001	  3e-69
## Alignment 239: score=454.0 e_value=9.3e-20 N=10 P. somniferum_chr3&aek5 plus
239-  0:	Pso03G28520.0	GSVIVG01008882001	      0
239-  1:	Pso03G28560.0	GSVIVG01008884001	 2e-120
239-  2:	Pso03G28580.0	GSVIVG01008885001	  8e-86
239-  3:	Pso03G28760.0	GSVIVG01008886001	  1e-60
239-  4:	Pso03G28770.0	GSVIVG01008887001	 1e-109
239-  5:	Pso03G28790.0	GSVIVG01008888001	 6e-140
239-  6:	Pso03G28810.0	GSVIVG01008891001	  3e-28
239-  7:	Pso03G28850.0	GSVIVG01008896001	 6e-127
239-  8:	Pso03G28880.0	GSVIVG01008898001	 8e-172
239-  9:	Pso03G28910.0	GSVIVG01008900001	      0
## Alignment 240: score=453.0 e_value=1.9e-20 N=10 P. somniferum_chr3&aek5 plus
240-  0:	Pso03G50180.0	GSVIVG01009173001	 2e-142
240-  1:	Pso03G50190.0	GSVIVG01009175001	      0
240-  2:	Pso03G50200.0	GSVIVG01009181001	      0
240-  3:	Pso03G50220.0	GSVIVG01009182001	  2e-43
240-  4:	Pso03G50230.0	GSVIVG01009183001	 5e-100
240-  5:	Pso03G50290.0	GSVIVG01009186001	 8e-147
240-  6:	Pso03G50350.0	GSVIVG01009189001	  2e-90
240-  7:	Pso03G50370.0	GSVIVG01009192001	 1e-168
240-  8:	Pso03G50430.0	GSVIVG01009198001	  8e-92
240-  9:	Pso03G50520.0	GSVIVG01009206001	      0
## Alignment 241: score=412.0 e_value=1.2e-16 N=9 P. somniferum_chr3&aek5 plus
241-  0:	Pso03G37120.0	GSVIVG01023994001	      0
241-  1:	Pso03G37130.0	GSVIVG01023992001	      0
241-  2:	Pso03G37140.0	GSVIVG01023991001	 7e-112
241-  3:	Pso03G37170.0	GSVIVG01023982001	      0
241-  4:	Pso03G37260.0	GSVIVG01023971001	      0
241-  5:	Pso03G37310.0	GSVIVG01023970001	  2e-14
241-  6:	Pso03G37330.0	GSVIVG01023967001	      0
241-  7:	Pso03G37380.0	GSVIVG01023964001	      0
241-  8:	Pso03G37410.0	GSVIVG01023958001	      0
## Alignment 242: score=383.0 e_value=1.5e-17 N=9 P. somniferum_chr3&aek5 plus
242-  0:	Pso03G47560.0	GSVIVG01019039001	      0
242-  1:	Pso03G47590.0	GSVIVG01019034001	  8e-76
242-  2:	Pso03G47700.0	GSVIVG01009650001	 2e-115
242-  3:	Pso03G47730.0	GSVIVG01009652001	      0
242-  4:	Pso03G47750.0	GSVIVG01009655001	  3e-88
242-  5:	Pso03G47840.0	GSVIVG01009656001	  9e-75
242-  6:	Pso03G47890.0	GSVIVG01009659001	 6e-107
242-  7:	Pso03G48020.0	GSVIVG01031954001	 1e-149
242-  8:	Pso03G48250.0	GSVIVG01018993001	      0
## Alignment 243: score=378.0 e_value=1.8e-13 N=8 P. somniferum_chr3&aek5 plus
243-  0:	Pso03G36540.0	GSVIVG01003161001	 2e-128
243-  1:	Pso03G36550.0	GSVIVG01003162001	      0
243-  2:	Pso03G36560.0	GSVIVG01003163001	  2e-76
243-  3:	Pso03G36570.0	GSVIVG01003165001	      0
243-  4:	Pso03G36610.0	GSVIVG01003169001	 4e-156
243-  5:	Pso03G36670.0	GSVIVG01003175001	 2e-142
243-  6:	Pso03G36730.0	GSVIVG01003178001	      0
243-  7:	Pso03G36760.0	GSVIVG01003179001	      0
## Alignment 244: score=359.0 e_value=1.9e-15 N=8 P. somniferum_chr3&aek5 plus
244-  0:	Pso03G37980.0	GSVIVG01022305001	      0
244-  1:	Pso03G38000.0	GSVIVG01022303001	  1e-67
244-  2:	Pso03G38040.0	GSVIVG01022301001	      0
244-  3:	Pso03G38070.0	GSVIVG01022296001	      0
244-  4:	Pso03G38080.0	GSVIVG01013397001	 6e-168
244-  5:	Pso03G38100.0	GSVIVG01013395001	      0
244-  6:	Pso03G38160.0	GSVIVG01013393001	  2e-66
244-  7:	Pso03G38280.0	GSVIVG01013381001	 3e-161
## Alignment 245: score=346.0 e_value=1.4e-15 N=8 P. somniferum_chr3&aek5 plus
245-  0:	Pso03G49190.0	GSVIVG01018845001	  8e-71
245-  1:	Pso03G49330.0	GSVIVG01018839001	  1e-33
245-  2:	Pso03G49390.0	GSVIVG01009822001	      0
245-  3:	Pso03G49550.0	GSVIVG01009828001	      0
245-  4:	Pso03G49650.0	GSVIVG01009846001	  7e-48
245-  5:	Pso03G49740.0	GSVIVG01009862001	      0
245-  6:	Pso03G49790.0	GSVIVG01009864001	 7e-140
245-  7:	Pso03G49800.0	GSVIVG01009865001	      0
## Alignment 246: score=337.0 e_value=8.1e-13 N=7 P. somniferum_chr3&aek5 plus
246-  0:	Pso03G46940.0	GSVIVG01009879001	      0
246-  1:	Pso03G47010.0	GSVIVG01018794001	 1e-150
246-  2:	Pso03G47040.0	GSVIVG01009887001	 2e-175
246-  3:	Pso03G47050.0	GSVIVG01009888001	  1e-73
246-  4:	Pso03G47070.0	GSVIVG01009889001	  7e-83
246-  5:	Pso03G47090.0	GSVIVG01009891001	      0
246-  6:	Pso03G47120.0	GSVIVG01009899001	      0
## Alignment 247: score=279.0 e_value=7.9e-11 N=6 P. somniferum_chr3&aek5 plus
247-  0:	Pso03G35470.0	GSVIVG01009147001	 2e-126
247-  1:	Pso03G35490.0	GSVIVG01009148001	      0
247-  2:	Pso03G35500.0	GSVIVG01009149001	  2e-45
247-  3:	Pso03G35590.0	GSVIVG01009165001	 3e-114
247-  4:	Pso03G35600.0	GSVIVG01009166001	  5e-46
247-  5:	Pso03G35680.0	GSVIVG01009171001	  1e-94
## Alignment 248: score=265.0 e_value=4.7e-11 N=6 P. somniferum_chr3&aek5 plus
248-  0:	Pso03G46600.0	GSVIVG01018736001	      0
248-  1:	Pso03G46620.0	GSVIVG01018742001	      0
248-  2:	Pso03G46770.0	GSVIVG01018764001	      0
248-  3:	Pso03G46780.0	GSVIVG01018767001	 3e-131
248-  4:	Pso03G46790.0	GSVIVG01018769001	 4e-113
248-  5:	Pso03G46910.0	GSVIVG01031888001	 2e-175
## Alignment 249: score=262.0 e_value=5.4e-09 N=6 P. somniferum_chr3&aek5 plus
249-  0:	Pso03G50530.0	GSVIVG01009126001	      0
249-  1:	Pso03G50540.0	GSVIVG01009127001	 1e-105
249-  2:	Pso03G50550.0	GSVIVG01009135001	      0
249-  3:	Pso03G50810.0	GSVIVG01009139001	 2e-148
249-  4:	Pso03G50820.0	GSVIVG01009140001	  3e-53
249-  5:	Pso03G50890.0	GSVIVG01009141001	  7e-84
## Alignment 250: score=931.0 e_value=1.5e-57 N=21 P. somniferum_chr3&aek5 minus
250-  0:	Pso03G30640.0	GSVIVG01008860001	      0
250-  1:	Pso03G30710.0	GSVIVG01008857001	  8e-33
250-  2:	Pso03G30720.0	GSVIVG01008855001	 3e-141
250-  3:	Pso03G30830.0	GSVIVG01008852001	      0
250-  4:	Pso03G30840.0	GSVIVG01008848001	      0
250-  5:	Pso03G30880.0	GSVIVG01008847001	      0
250-  6:	Pso03G30890.0	GSVIVG01008846001	      0
250-  7:	Pso03G30950.0	GSVIVG01008845001	      0
250-  8:	Pso03G30980.0	GSVIVG01008841001	      0
250-  9:	Pso03G31000.0	GSVIVG01008839001	 9e-109
250- 10:	Pso03G31010.0	GSVIVG01008834001	      0
250- 11:	Pso03G31030.0	GSVIVG01008832001	  2e-97
250- 12:	Pso03G31040.0	GSVIVG01008831001	      0
250- 13:	Pso03G31050.0	GSVIVG01008827001	      0
250- 14:	Pso03G31070.0	GSVIVG01008822001	 1e-128
250- 15:	Pso03G31080.0	GSVIVG01008820001	      0
250- 16:	Pso03G31120.0	GSVIVG01008810001	      0
250- 17:	Pso03G31140.0	GSVIVG01008809001	      0
250- 18:	Pso03G31150.0	GSVIVG01008806001	  7e-57
250- 19:	Pso03G31200.0	GSVIVG01008803001	      0
250- 20:	Pso03G31250.0	GSVIVG01008796001	 2e-114
## Alignment 251: score=883.0 e_value=8.1e-53 N=19 P. somniferum_chr3&aek5 minus
251-  0:	Pso03G33740.0	GSVIVG01009364001	  8e-46
251-  1:	Pso03G33790.0	GSVIVG01009363001	  6e-24
251-  2:	Pso03G33850.0	GSVIVG01009362001	  4e-26
251-  3:	Pso03G33860.0	GSVIVG01009361001	      0
251-  4:	Pso03G33880.0	GSVIVG01009360001	  4e-70
251-  5:	Pso03G33940.0	GSVIVG01009358001	 1e-106
251-  6:	Pso03G33980.0	GSVIVG01009357001	  4e-64
251-  7:	Pso03G34010.0	GSVIVG01009356001	      0
251-  8:	Pso03G34060.0	GSVIVG01009354001	 2e-180
251-  9:	Pso03G34090.0	GSVIVG01009353001	  3e-82
251- 10:	Pso03G34170.0	GSVIVG01009344001	      0
251- 11:	Pso03G34280.0	GSVIVG01009339001	 3e-123
251- 12:	Pso03G34420.0	GSVIVG01009312001	  1e-65
251- 13:	Pso03G34450.0	GSVIVG01009311001	 2e-100
251- 14:	Pso03G34460.0	GSVIVG01009309001	  5e-15
251- 15:	Pso03G34500.0	GSVIVG01009302001	      0
251- 16:	Pso03G34510.0	GSVIVG01009301001	  3e-16
251- 17:	Pso03G34570.0	GSVIVG01009299001	      0
251- 18:	Pso03G34590.0	GSVIVG01009294001	 5e-105
## Alignment 252: score=750.0 e_value=4.4e-43 N=16 P. somniferum_chr3&aek5 minus
252-  0:	Pso03G35950.0	GSVIVG01009518001	      0
252-  1:	Pso03G35970.0	GSVIVG01009517001	  2e-29
252-  2:	Pso03G36060.0	GSVIVG01009495001	  3e-68
252-  3:	Pso03G36090.0	GSVIVG01009493001	      0
252-  4:	Pso03G36160.0	GSVIVG01009490001	  2e-42
252-  5:	Pso03G36180.0	GSVIVG01009489001	      0
252-  6:	Pso03G36220.0	GSVIVG01009485001	  3e-61
252-  7:	Pso03G36230.0	GSVIVG01009484001	      0
252-  8:	Pso03G36280.0	GSVIVG01009482001	 7e-180
252-  9:	Pso03G36330.0	GSVIVG01009479001	  7e-78
252- 10:	Pso03G36340.0	GSVIVG01009476001	  6e-79
252- 11:	Pso03G36370.0	GSVIVG01009475001	 4e-134
252- 12:	Pso03G36380.0	GSVIVG01009472001	 1e-129
252- 13:	Pso03G36390.0	GSVIVG01009470001	      0
252- 14:	Pso03G36430.0	GSVIVG01009469001	  3e-64
252- 15:	Pso03G36450.0	GSVIVG01009466001	  2e-58
## Alignment 253: score=665.0 e_value=4.1e-40 N=16 P. somniferum_chr3&aek5 minus
253-  0:	Pso03G45490.0	GSVIVG01022164001	  3e-19
253-  1:	Pso03G45510.0	GSVIVG01022182001	 3e-131
253-  2:	Pso03G45560.0	GSVIVG01022187001	      0
253-  3:	Pso03G45570.0	GSVIVG01022190001	 9e-102
253-  4:	Pso03G45600.0	GSVIVG01022196001	      0
253-  5:	Pso03G45640.0	GSVIVG01022200001	 2e-179
253-  6:	Pso03G45730.0	GSVIVG01022216001	  8e-71
253-  7:	Pso03G45820.0	GSVIVG01022222001	  8e-40
253-  8:	Pso03G45940.0	GSVIVG01022232001	      0
253-  9:	Pso03G45960.0	GSVIVG01022234001	  6e-33
253- 10:	Pso03G45970.0	GSVIVG01022235001	      0
253- 11:	Pso03G45990.0	GSVIVG01022231001	  2e-39
253- 12:	Pso03G46070.0	GSVIVG01022251001	  6e-84
253- 13:	Pso03G46160.0	GSVIVG01022257001	  9e-80
253- 14:	Pso03G46260.0	GSVIVG01022262001	      0
253- 15:	Pso03G46350.0	GSVIVG01022267001	      0
## Alignment 254: score=571.0 e_value=7.9e-30 N=13 P. somniferum_chr3&aek5 minus
254-  0:	Pso03G33740.0	GSVIVG01037862001	  2e-50
254-  1:	Pso03G33860.0	GSVIVG01037854001	 1e-121
254-  2:	Pso03G33880.0	GSVIVG01037853001	  5e-64
254-  3:	Pso03G33930.0	GSVIVG01037851001	  2e-17
254-  4:	Pso03G33960.0	GSVIVG01037850001	      0
254-  5:	Pso03G33970.0	GSVIVG01037848001	      0
254-  6:	Pso03G33990.0	GSVIVG01037845001	      0
254-  7:	Pso03G34130.0	GSVIVG01037840001	 2e-177
254-  8:	Pso03G34160.0	GSVIVG01037835001	 2e-119
254-  9:	Pso03G34200.0	GSVIVG01037822001	 6e-122
254- 10:	Pso03G34290.0	GSVIVG01037816001	  3e-68
254- 11:	Pso03G34440.0	GSVIVG01037056001	 9e-145
254- 12:	Pso03G34460.0	GSVIVG01037055001	  7e-22
## Alignment 255: score=517.0 e_value=1.8e-22 N=11 P. somniferum_chr3&aek5 minus
255-  0:	Pso03G36670.0	GSVIVG01000226001	 5e-127
255-  1:	Pso03G36720.0	GSVIVG01000228001	 7e-108
255-  2:	Pso03G36730.0	GSVIVG01022060001	      0
255-  3:	Pso03G36760.0	GSVIVG01022063001	 9e-123
255-  4:	Pso03G36770.0	GSVIVG01022064001	      0
255-  5:	Pso03G36780.0	GSVIVG01022067001	  9e-97
255-  6:	Pso03G36790.0	GSVIVG01022069001	  7e-82
255-  7:	Pso03G36810.0	GSVIVG01022070001	 2e-152
255-  8:	Pso03G36820.0	GSVIVG01022072001	      0
255-  9:	Pso03G36830.0	GSVIVG01022074001	  2e-99
255- 10:	Pso03G36860.0	GSVIVG01022076001	  1e-56
## Alignment 256: score=472.0 e_value=3.1e-23 N=11 P. somniferum_chr3&aek5 minus
256-  0:	Pso03G35700.0	GSVIVG01031799001	      0
256-  1:	Pso03G35750.0	GSVIVG01031789001	      0
256-  2:	Pso03G35790.0	GSVIVG01031780001	 4e-169
256-  3:	Pso03G35850.0	GSVIVG01031773001	  5e-93
256-  4:	Pso03G36090.0	GSVIVG01031738001	      0
256-  5:	Pso03G36140.0	GSVIVG01031737001	      0
256-  6:	Pso03G36220.0	GSVIVG01031730001	  2e-25
256-  7:	Pso03G36380.0	GSVIVG01031722001	      0
256-  8:	Pso03G36410.0	GSVIVG01031720001	  1e-92
256-  9:	Pso03G36430.0	GSVIVG01031718001	  4e-88
256- 10:	Pso03G36450.0	GSVIVG01031717001	  4e-49
## Alignment 257: score=359.0 e_value=4.5e-17 N=8 P. somniferum_chr3&aek5 minus
257-  0:	Pso03G37570.0	GSVIVG01008697001	  1e-25
257-  1:	Pso03G37580.0	GSVIVG01008693001	      0
257-  2:	Pso03G37610.0	GSVIVG01008688001	 9e-132
257-  3:	Pso03G37660.0	GSVIVG01023930001	      0
257-  4:	Pso03G37670.0	GSVIVG01008681001	      0
257-  5:	Pso03G37710.0	GSVIVG01008680001	      0
257-  6:	Pso03G37730.0	GSVIVG01023934001	      0
257-  7:	Pso03G37770.0	GSVIVG01013362001	      0
## Alignment 258: score=345.0 e_value=4.4e-14 N=8 P. somniferum_chr3&aek5 minus
258-  0:	Pso03G47980.0	GSVIVG01009716001	  2e-33
258-  1:	Pso03G48020.0	GSVIVG01018982001	 2e-138
258-  2:	Pso03G48110.0	GSVIVG01018984001	  2e-79
258-  3:	Pso03G48140.0	GSVIVG01018986001	  2e-48
258-  4:	Pso03G48180.0	GSVIVG01018989001	  7e-53
258-  5:	Pso03G48210.0	GSVIVG01009685001	      0
258-  6:	Pso03G48270.0	GSVIVG01019000001	 3e-124
258-  7:	Pso03G48300.0	GSVIVG01019009001	 2e-130
## Alignment 259: score=328.0 e_value=1.4e-14 N=8 P. somniferum_chr3&aek5 minus
259-  0:	Pso03G43920.0	GSVIVG01036965001	      0
259-  1:	Pso03G44090.0	GSVIVG01009082001	  1e-50
259-  2:	Pso03G44120.0	GSVIVG01003431001	  2e-82
259-  3:	Pso03G44320.0	GSVIVG01003423001	  7e-95
259-  4:	Pso03G44350.0	GSVIVG01009076001	  3e-85
259-  5:	Pso03G44460.0	GSVIVG01009071001	      0
259-  6:	Pso03G44580.0	GSVIVG01009070001	      0
259-  7:	Pso03G44680.0	GSVIVG01015726001	  2e-90
## Alignment 260: score=279.0 e_value=2.5e-08 N=6 P. somniferum_chr3&aek5 minus
260-  0:	Pso03G46550.0	GSVIVG01009947001	 6e-139
260-  1:	Pso03G46590.0	GSVIVG01009943001	      0
260-  2:	Pso03G46700.0	GSVIVG01009937001	  7e-19
260-  3:	Pso03G46780.0	GSVIVG01009930001	 4e-127
260-  4:	Pso03G46790.0	GSVIVG01009928001	 4e-114
260-  5:	Pso03G46810.0	GSVIVG01018772001	      0
## Alignment 261: score=661.0 e_value=1.5e-43 N=16 P. somniferum_chr4&aek1 plus
261-  0:	Pso04G04220.0	GSVIVG01028818001	 2e-167
261-  1:	Pso04G04440.0	GSVIVG01028823001	  3e-30
261-  2:	Pso04G04470.0	GSVIVG01028824001	      0
261-  3:	Pso04G04650.0	GSVIVG01028825001	      0
261-  4:	Pso04G04660.0	GSVIVG01028826001	 3e-138
261-  5:	Pso04G04670.0	GSVIVG01028827001	 2e-160
261-  6:	Pso04G04680.0	GSVIVG01028828001	  4e-26
261-  7:	Pso04G04920.0	GSVIVG01028842001	      0
261-  8:	Pso04G04940.0	GSVIVG01028844001	  4e-38
261-  9:	Pso04G05040.0	GSVIVG01028848001	  3e-24
261- 10:	Pso04G05240.0	GSVIVG01028852001	 1e-111
261- 11:	Pso04G05420.0	GSVIVG01028856001	      0
261- 12:	Pso04G05460.0	GSVIVG01028857001	 2e-125
261- 13:	Pso04G05510.0	GSVIVG01028858001	 2e-129
261- 14:	Pso04G05540.0	GSVIVG01028864001	 2e-119
261- 15:	Pso04G05560.0	GSVIVG01028865001	 3e-104
## Alignment 262: score=631.0 e_value=1.3e-40 N=16 P. somniferum_chr4&aek1 plus
262-  0:	Pso04G12440.0	GSVIVG01027563001	      0
262-  1:	Pso04G12500.0	GSVIVG01027564001	 3e-132
262-  2:	Pso04G12720.0	GSVIVG01027566001	  1e-53
262-  3:	Pso04G12820.0	GSVIVG01027572001	  1e-99
262-  4:	Pso04G12890.0	GSVIVG01027574001	      0
262-  5:	Pso04G12940.0	GSVIVG01027575001	  4e-68
262-  6:	Pso04G13060.0	GSVIVG01027577001	  4e-73
262-  7:	Pso04G13070.0	GSVIVG01027578001	      0
262-  8:	Pso04G13080.0	GSVIVG01018448001	 6e-110
262-  9:	Pso04G13190.0	GSVIVG01018472001	 2e-137
262- 10:	Pso04G13280.0	GSVIVG01018475001	 4e-112
262- 11:	Pso04G13480.0	GSVIVG01018482001	  8e-40
262- 12:	Pso04G13520.0	GSVIVG01018483001	      0
262- 13:	Pso04G13760.0	GSVIVG01018489001	  8e-87
262- 14:	Pso04G13940.0	GSVIVG01018495001	  2e-21
262- 15:	Pso04G13990.0	GSVIVG01027629001	  1e-10
## Alignment 263: score=456.0 e_value=8.5e-25 N=11 P. somniferum_chr4&aek1 plus
263-  0:	Pso04G14890.0	GSVIVG01027608001	  2e-98
263-  1:	Pso04G15110.0	GSVIVG01018528001	      0
263-  2:	Pso04G15280.0	GSVIVG01018534001	  2e-20
263-  3:	Pso04G15430.0	GSVIVG01027637001	 9e-104
263-  4:	Pso04G15600.0	GSVIVG01018556001	 3e-133
263-  5:	Pso04G15610.0	GSVIVG01027664001	      0
263-  6:	Pso04G15670.0	GSVIVG01018558001	  1e-43
263-  7:	Pso04G15760.0	GSVIVG01018563001	      0
263-  8:	Pso04G15780.0	GSVIVG01018574001	      0
263-  9:	Pso04G15800.0	GSVIVG01018577001	  3e-94
263- 10:	Pso04G15900.0	GSVIVG01018597001	      0
## Alignment 264: score=426.0 e_value=1.3e-20 N=10 P. somniferum_chr4&aek1 plus
264-  0:	Pso04G05750.0	GSVIVG01026888001	 1e-110
264-  1:	Pso04G05870.0	GSVIVG01026893001	  5e-38
264-  2:	Pso04G06080.0	GSVIVG01026894001	  3e-25
264-  3:	Pso04G06100.0	GSVIVG01026897001	 2e-147
264-  4:	Pso04G06170.0	GSVIVG01026904001	  5e-17
264-  5:	Pso04G06280.0	GSVIVG01026913001	      0
264-  6:	Pso04G06380.0	GSVIVG01026920001	      0
264-  7:	Pso04G06500.0	GSVIVG01026927001	      0
264-  8:	Pso04G06550.0	GSVIVG01026930001	 3e-174
264-  9:	Pso04G06580.0	GSVIVG01026935001	  1e-74
## Alignment 265: score=282.0 e_value=7.5e-08 N=6 P. somniferum_chr4&aek1 plus
265-  0:	Pso04G14310.0	GSVIVG01018505001	 5e-123
265-  1:	Pso04G14340.0	GSVIVG01018510001	  1e-73
265-  2:	Pso04G14400.0	GSVIVG01027619001	      0
265-  3:	Pso04G14470.0	GSVIVG01018513001	  2e-99
265-  4:	Pso04G14500.0	GSVIVG01018514001	  1e-20
265-  5:	Pso04G14540.0	GSVIVG01018517001	      0
## Alignment 266: score=262.0 e_value=6.3e-09 N=6 P. somniferum_chr4&aek1 plus
266-  0:	Pso04G14900.0	GSVIVG01019942001	  7e-11
266-  1:	Pso04G15100.0	GSVIVG01004905001	      0
266-  2:	Pso04G15170.0	GSVIVG01004907001	  9e-51
266-  3:	Pso04G15200.0	GSVIVG01004908001	  1e-91
266-  4:	Pso04G15280.0	GSVIVG01004910001	  8e-91
266-  5:	Pso04G15330.0	GSVIVG01004911001	      0
## Alignment 267: score=253.0 e_value=1.3e-07 N=6 P. somniferum_chr4&aek1 plus
267-  0:	Pso04G01540.0	GSVIVG01028702001	 2e-127
267-  1:	Pso04G01570.0	GSVIVG01027076001	      0
267-  2:	Pso04G01710.0	GSVIVG01028717001	      0
267-  3:	Pso04G01830.0	GSVIVG01028718001	  2e-57
267-  4:	Pso04G01890.0	GSVIVG01028719001	 2e-113
267-  5:	Pso04G02040.0	GSVIVG01028720001	      0
## Alignment 268: score=250.0 e_value=4.5e-10 N=6 P. somniferum_chr4&aek1 plus
268-  0:	Pso04G03210.0	GSVIVG01028930001	      0
268-  1:	Pso04G03380.0	GSVIVG01028782001	  7e-29
268-  2:	Pso04G03550.0	GSVIVG01028790001	      0
268-  3:	Pso04G03660.0	GSVIVG01028796001	  1e-93
268-  4:	Pso04G03730.0	GSVIVG01028809001	      0
268-  5:	Pso04G03740.0	GSVIVG01028807001	 2e-127
## Alignment 269: score=910.0 e_value=9.5e-66 N=22 P. somniferum_chr4&aek1 minus
269-  0:	Pso04G09860.0	GSVIVG01010623001	  8e-37
269-  1:	Pso04G10090.0	GSVIVG01010621001	      0
269-  2:	Pso04G10150.0	GSVIVG01010619001	 2e-125
269-  3:	Pso04G10160.0	GSVIVG01010618001	 4e-173
269-  4:	Pso04G10170.0	GSVIVG01010617001	  3e-36
269-  5:	Pso04G10240.0	GSVIVG01010616001	      0
269-  6:	Pso04G10250.0	GSVIVG01027515001	 2e-100
269-  7:	Pso04G10430.0	GSVIVG01027514001	 5e-146
269-  8:	Pso04G10630.0	GSVIVG01027512001	      0
269-  9:	Pso04G10770.0	GSVIVG01010600001	      0
269- 10:	Pso04G10850.0	GSVIVG01010599001	      0
269- 11:	Pso04G11060.0	GSVIVG01010552001	  1e-89
269- 12:	Pso04G11230.0	GSVIVG01010548001	  3e-56
269- 13:	Pso04G11420.0	GSVIVG01010541001	  9e-08
269- 14:	Pso04G11440.0	GSVIVG01010540001	      0
269- 15:	Pso04G11500.0	GSVIVG01028986001	  2e-38
269- 16:	Pso04G11520.0	GSVIVG01028985001	 4e-140
269- 17:	Pso04G11530.0	GSVIVG01028984001	  3e-80
269- 18:	Pso04G11570.0	GSVIVG01028983001	  7e-53
269- 19:	Pso04G11620.0	GSVIVG01028980001	  2e-59
269- 20:	Pso04G11690.0	GSVIVG01028979001	 2e-112
269- 21:	Pso04G11880.0	GSVIVG01028963001	  1e-77
## Alignment 270: score=505.0 e_value=3.1e-28 N=12 P. somniferum_chr4&aek1 minus
270-  0:	Pso04G12510.0	GSVIVG01018459001	  1e-38
270-  1:	Pso04G12550.0	GSVIVG01018458001	 1e-152
270-  2:	Pso04G12610.0	GSVIVG01018456001	      0
270-  3:	Pso04G12740.0	GSVIVG01018455001	  1e-84
270-  4:	Pso04G12820.0	GSVIVG01018453001	 4e-120
270-  5:	Pso04G12830.0	GSVIVG01018452001	      0
270-  6:	Pso04G13070.0	GSVIVG01018449001	      0
270-  7:	Pso04G13140.0	GSVIVG01027579001	  9e-89
270-  8:	Pso04G13180.0	GSVIVG01027546001	  7e-57
270-  9:	Pso04G13190.0	GSVIVG01027539001	 4e-120
270- 10:	Pso04G13270.0	GSVIVG01027537001	      0
270- 11:	Pso04G13350.0	GSVIVG01027536001	 3e-141
## Alignment 271: score=489.0 e_value=2.3e-25 N=11 P. somniferum_chr4&aek1 minus
271-  0:	Pso04G13980.0	GSVIVG01027630001	      0
271-  1:	Pso04G14220.0	GSVIVG01027627001	      0
271-  2:	Pso04G14260.0	GSVIVG01027623001	      0
271-  3:	Pso04G14320.0	GSVIVG01027622001	 2e-170
271-  4:	Pso04G14330.0	GSVIVG01027620001	  2e-56
271-  5:	Pso04G14400.0	GSVIVG01027619001	      0
271-  6:	Pso04G14420.0	GSVIVG01027618001	      0
271-  7:	Pso04G14600.0	GSVIVG01027615001	  7e-38
271-  8:	Pso04G14620.0	GSVIVG01027613001	 4e-142
271-  9:	Pso04G14630.0	GSVIVG01027612001	  2e-89
271- 10:	Pso04G14640.0	GSVIVG01027610001	      0
## Alignment 272: score=379.0 e_value=1e-18 N=9 P. somniferum_chr4&aek1 minus
272-  0:	Pso04G08290.0	GSVIVG01019880001	 2e-170
272-  1:	Pso04G08310.0	GSVIVG01019879001	      0
272-  2:	Pso04G08530.0	GSVIVG01019878001	  5e-50
272-  3:	Pso04G08590.0	GSVIVG01019876001	  4e-57
272-  4:	Pso04G08600.0	GSVIVG01019875001	      0
272-  5:	Pso04G08700.0	GSVIVG01019870001	      0
272-  6:	Pso04G08850.0	GSVIVG01019869001	      0
272-  7:	Pso04G08900.0	GSVIVG01019868001	      0
272-  8:	Pso04G09010.0	GSVIVG01019866001	  4e-80
## Alignment 273: score=369.0 e_value=3.2e-16 N=9 P. somniferum_chr4&aek1 minus
273-  0:	Pso04G01390.0	GSVIVG01027083001	      0
273-  1:	Pso04G01490.0	GSVIVG01027081001	      0
273-  2:	Pso04G01510.0	GSVIVG01027078001	 6e-100
273-  3:	Pso04G01570.0	GSVIVG01027076001	      0
273-  4:	Pso04G01700.0	GSVIVG01027071001	  9e-38
273-  5:	Pso04G01960.0	GSVIVG01019502001	 3e-162
273-  6:	Pso04G02090.0	GSVIVG01027057001	      0
273-  7:	Pso04G02170.0	GSVIVG01019500001	      0
273-  8:	Pso04G02270.0	GSVIVG01019492001	      0
## Alignment 274: score=325.0 e_value=4.8e-10 N=7 P. somniferum_chr4&aek1 minus
274-  0:	Pso04G12870.0	GSVIVG01019892001	 5e-106
274-  1:	Pso04G12950.0	GSVIVG01019890001	 3e-165
274-  2:	Pso04G12960.0	GSVIVG01019889001	 9e-132
274-  3:	Pso04G13020.0	GSVIVG01019888001	 2e-101
274-  4:	Pso04G13050.0	GSVIVG01019887001	      0
274-  5:	Pso04G13110.0	GSVIVG01019884001	 9e-119
274-  6:	Pso04G13160.0	GSVIVG01019881001	 3e-114
## Alignment 275: score=315.0 e_value=4.5e-13 N=7 P. somniferum_chr4&aek1 minus
275-  0:	Pso04G05160.0	GSVIVG01026960001	 6e-147
275-  1:	Pso04G05250.0	GSVIVG01026955001	 3e-168
275-  2:	Pso04G05260.0	GSVIVG01027006001	 2e-127
275-  3:	Pso04G05290.0	GSVIVG01026980001	 2e-100
275-  4:	Pso04G05470.0	GSVIVG01026981001	      0
275-  5:	Pso04G05510.0	GSVIVG01026982001	      0
275-  6:	Pso04G05530.0	GSVIVG01026984001	      0
## Alignment 276: score=306.0 e_value=5.6e-12 N=7 P. somniferum_chr4&aek1 minus
276-  0:	Pso04G10480.0	GSVIVG01027513001	      0
276-  1:	Pso04G10490.0	GSVIVG01027510001	 9e-154
276-  2:	Pso04G10520.0	GSVIVG01027509001	 6e-164
276-  3:	Pso04G10770.0	GSVIVG01027508001	      0
276-  4:	Pso04G10790.0	GSVIVG01027506001	      0
276-  5:	Pso04G10890.0	GSVIVG01027503001	 4e-148
276-  6:	Pso04G10970.0	GSVIVG01027497001	  2e-99
## Alignment 277: score=294.0 e_value=5.8e-12 N=7 P. somniferum_chr4&aek1 minus
277-  0:	Pso04G06110.0	GSVIVG01028921001	      0
277-  1:	Pso04G06150.0	GSVIVG01028920001	      0
277-  2:	Pso04G06310.0	GSVIVG01028918001	      0
277-  3:	Pso04G06560.0	GSVIVG01028913001	  1e-15
277-  4:	Pso04G06600.0	GSVIVG01028910001	 3e-141
277-  5:	Pso04G06680.0	GSVIVG01028908001	      0
277-  6:	Pso04G06700.0	GSVIVG01028907001	  2e-39
## Alignment 278: score=2413.0 e_value=4.1e-220 N=56 P. somniferum_chr4&aek6 plus
278-  0:	Pso04G23220.0	GSVIVG01019959001	 1e-110
278-  1:	Pso04G23380.0	GSVIVG01011424001	      0
278-  2:	Pso04G23410.0	GSVIVG01019976001	 2e-167
278-  3:	Pso04G23440.0	GSVIVG01019977001	 4e-164
278-  4:	Pso04G23550.0	GSVIVG01019985001	  1e-70
278-  5:	Pso04G23560.0	GSVIVG01019987001	  2e-66
278-  6:	Pso04G23570.0	GSVIVG01019993001	 2e-179
278-  7:	Pso04G23590.0	GSVIVG01008020001	      0
278-  8:	Pso04G23640.0	GSVIVG01020000001	 3e-160
278-  9:	Pso04G23650.0	GSVIVG01020002001	 1e-137
278- 10:	Pso04G23770.0	GSVIVG01020006001	 2e-131
278- 11:	Pso04G23820.0	GSVIVG01020008001	      0
278- 12:	Pso04G23850.0	GSVIVG01020012001	  1e-71
278- 13:	Pso04G23910.0	GSVIVG01020023001	 7e-141
278- 14:	Pso04G23940.0	GSVIVG01020027001	  4e-33
278- 15:	Pso04G23950.0	GSVIVG01020030001	  2e-88
278- 16:	Pso04G23960.0	GSVIVG01020031001	      0
278- 17:	Pso04G23980.0	GSVIVG01020033001	 7e-122
278- 18:	Pso04G24030.0	GSVIVG01020043001	 1e-130
278- 19:	Pso04G24080.0	GSVIVG01020054001	 6e-167
278- 20:	Pso04G24110.0	GSVIVG01020058001	      0
278- 21:	Pso04G24180.0	GSVIVG01020067001	      0
278- 22:	Pso04G24240.0	GSVIVG01020070001	 1e-116
278- 23:	Pso04G24280.0	GSVIVG01020072001	      0
278- 24:	Pso04G24290.0	GSVIVG01020073001	      0
278- 25:	Pso04G24310.0	GSVIVG01020075001	 1e-149
278- 26:	Pso04G24330.0	GSVIVG01020082001	  5e-79
278- 27:	Pso04G24340.0	GSVIVG01020084001	      0
278- 28:	Pso04G24400.0	GSVIVG01020089001	  6e-51
278- 29:	Pso04G24530.0	GSVIVG01020095001	  2e-62
278- 30:	Pso04G24610.0	GSVIVG01020114001	 4e-141
278- 31:	Pso04G24620.0	GSVIVG01020116001	      0
278- 32:	Pso04G24630.0	GSVIVG01020118001	  2e-67
278- 33:	Pso04G24640.0	GSVIVG01020121001	  8e-84
278- 34:	Pso04G24720.0	GSVIVG01007834001	  2e-60
278- 35:	Pso04G24820.0	GSVIVG01020135001	 7e-154
278- 36:	Pso04G25060.0	GSVIVG01007830001	      0
278- 37:	Pso04G25320.0	GSVIVG01020182001	      0
278- 38:	Pso04G25330.0	GSVIVG01020181001	  2e-60
278- 39:	Pso04G25370.0	GSVIVG01020163001	  7e-73
278- 40:	Pso04G25480.0	GSVIVG01007794001	  2e-86
278- 41:	Pso04G25600.0	GSVIVG01007787001	 4e-146
278- 42:	Pso04G25690.0	GSVIVG01032487001	      0
278- 43:	Pso04G25710.0	GSVIVG01007772001	  1e-48
278- 44:	Pso04G25770.0	GSVIVG01007765001	  1e-75
278- 45:	Pso04G25780.0	GSVIVG01007764001	 2e-175
278- 46:	Pso04G25800.0	GSVIVG01007762001	 9e-172
278- 47:	Pso04G25810.0	GSVIVG01032474001	      0
278- 48:	Pso04G25840.0	GSVIVG01007745001	 4e-108
278- 49:	Pso04G25930.0	GSVIVG01007735001	      0
278- 50:	Pso04G26030.0	GSVIVG01007733001	      0
278- 51:	Pso04G26050.0	GSVIVG01007732001	 6e-118
278- 52:	Pso04G26070.0	GSVIVG01007730001	      0
278- 53:	Pso04G26090.0	GSVIVG01007729001	  1e-84
278- 54:	Pso04G26140.0	GSVIVG01007724001	      0
278- 55:	Pso04G26190.0	GSVIVG01007712001	      0
## Alignment 279: score=1415.0 e_value=3.4e-121 N=34 P. somniferum_chr4&aek6 plus
279-  0:	Pso04G25020.0	GSVIVG01032542001	      0
279-  1:	Pso04G25180.0	GSVIVG01032529001	      0
279-  2:	Pso04G25250.0	GSVIVG01032525001	 3e-104
279-  3:	Pso04G25300.0	GSVIVG01032519001	 1e-154
279-  4:	Pso04G25310.0	GSVIVG01032518001	 8e-100
279-  5:	Pso04G25540.0	GSVIVG01032504001	 6e-127
279-  6:	Pso04G25560.0	GSVIVG01032503001	      0
279-  7:	Pso04G25620.0	GSVIVG01032499001	 8e-112
279-  8:	Pso04G25650.0	GSVIVG01032493001	 2e-148
279-  9:	Pso04G25660.0	GSVIVG01032491001	 5e-104
279- 10:	Pso04G25680.0	GSVIVG01032488001	 3e-143
279- 11:	Pso04G25750.0	GSVIVG01032478001	 8e-153
279- 12:	Pso04G25820.0	GSVIVG01032469001	      0
279- 13:	Pso04G25860.0	GSVIVG01032461001	      0
279- 14:	Pso04G25880.0	GSVIVG01032458001	 9e-115
279- 15:	Pso04G25990.0	GSVIVG01032450001	 4e-126
279- 16:	Pso04G26000.0	GSVIVG01032447001	      0
279- 17:	Pso04G26010.0	GSVIVG01032446001	      0
279- 18:	Pso04G26070.0	GSVIVG01032441001	 8e-161
279- 19:	Pso04G26130.0	GSVIVG01032440001	  1e-80
279- 20:	Pso04G26330.0	GSVIVG01007687001	 4e-106
279- 21:	Pso04G26340.0	GSVIVG01007686001	 4e-166
279- 22:	Pso04G26360.0	GSVIVG01007683001	 2e-164
279- 23:	Pso04G26380.0	GSVIVG01032424001	 2e-114
279- 24:	Pso04G26410.0	GSVIVG01032418001	      0
279- 25:	Pso04G26440.0	GSVIVG01032417001	 3e-139
279- 26:	Pso04G26540.0	GSVIVG01032389001	      0
279- 27:	Pso04G26710.0	GSVIVG01032402001	 8e-118
279- 28:	Pso04G26830.0	GSVIVG01032388001	 6e-137
279- 29:	Pso04G26840.0	GSVIVG01032386001	      0
279- 30:	Pso04G26870.0	GSVIVG01032382001	      0
279- 31:	Pso04G27080.0	GSVIVG01001851001	      0
279- 32:	Pso04G27290.0	GSVIVG01000548001	 4e-150
279- 33:	Pso04G27470.0	GSVIVG01000555001	      0
## Alignment 280: score=677.0 e_value=2.5e-39 N=15 P. somniferum_chr4&aek6 plus
280-  0:	Pso04G20120.0	GSVIVG01031048001	 4e-176
280-  1:	Pso04G20270.0	GSVIVG01011932001	  3e-89
280-  2:	Pso04G20320.0	GSVIVG01011934001	 4e-116
280-  3:	Pso04G20360.0	GSVIVG01011938001	      0
280-  4:	Pso04G20440.0	GSVIVG01011944001	 1e-102
280-  5:	Pso04G20450.0	GSVIVG01011947001	  1e-53
280-  6:	Pso04G20500.0	GSVIVG01011958001	 2e-171
280-  7:	Pso04G20510.0	GSVIVG01011959001	      0
280-  8:	Pso04G20640.0	GSVIVG01011966001	      0
280-  9:	Pso04G20660.0	GSVIVG01011969001	  3e-61
280- 10:	Pso04G20670.0	GSVIVG01011971001	 2e-170
280- 11:	Pso04G20760.0	GSVIVG01011978001	  7e-59
280- 12:	Pso04G20770.0	GSVIVG01011979001	      0
280- 13:	Pso04G20820.0	GSVIVG01012002001	  1e-38
280- 14:	Pso04G20910.0	GSVIVG01012005001	      0
## Alignment 281: score=628.0 e_value=7.4e-34 N=14 P. somniferum_chr4&aek6 plus
281-  0:	Pso04G16980.0	GSVIVG01011656001	      0
281-  1:	Pso04G17170.0	GSVIVG01011665001	      0
281-  2:	Pso04G17290.0	GSVIVG01011666001	      0
281-  3:	Pso04G17300.0	GSVIVG01011668001	  6e-68
281-  4:	Pso04G17330.0	GSVIVG01011669001	 6e-133
281-  5:	Pso04G17340.0	GSVIVG01011670001	  6e-67
281-  6:	Pso04G17360.0	GSVIVG01011671001	  3e-97
281-  7:	Pso04G17400.0	GSVIVG01011675001	  1e-90
281-  8:	Pso04G17430.0	GSVIVG01011676001	  3e-69
281-  9:	Pso04G17460.0	GSVIVG01011678001	  2e-79
281- 10:	Pso04G17470.0	GSVIVG01011679001	 3e-100
281- 11:	Pso04G17530.0	GSVIVG01011680001	      0
281- 12:	Pso04G17650.0	GSVIVG01011682001	      0
281- 13:	Pso04G17670.0	GSVIVG01011683001	  4e-31
## Alignment 282: score=542.0 e_value=5.7e-30 N=12 P. somniferum_chr4&aek6 plus
282-  0:	Pso04G29750.0	GSVIVG01000958001	 2e-100
282-  1:	Pso04G29760.0	GSVIVG01000957001	  2e-54
282-  2:	Pso04G29770.0	GSVIVG01033016001	  7e-70
282-  3:	Pso04G29850.0	GSVIVG01008615001	  3e-78
282-  4:	Pso04G29860.0	GSVIVG01008613001	      0
282-  5:	Pso04G29890.0	GSVIVG01033032001	  7e-58
282-  6:	Pso04G29900.0	GSVIVG01033033001	      0
282-  7:	Pso04G29920.0	GSVIVG01033035001	 1e-131
282-  8:	Pso04G29960.0	GSVIVG01033039001	      0
282-  9:	Pso04G29990.0	GSVIVG01033043001	  1e-59
282- 10:	Pso04G30000.0	GSVIVG01033046001	      0
282- 11:	Pso04G30170.0	GSVIVG01033049001	      0
## Alignment 283: score=356.0 e_value=2.5e-16 N=8 P. somniferum_chr4&aek6 plus
283-  0:	Pso04G20650.0	GSVIVG01036451001	      0
283-  1:	Pso04G20660.0	GSVIVG01036452001	 3e-124
283-  2:	Pso04G20680.0	GSVIVG01008222001	 3e-128
283-  3:	Pso04G20700.0	GSVIVG01008218001	 7e-130
283-  4:	Pso04G20720.0	GSVIVG01011976001	 8e-100
283-  5:	Pso04G20900.0	GSVIVG01008210001	  4e-27
283-  6:	Pso04G20910.0	GSVIVG01008205001	      0
283-  7:	Pso04G20920.0	GSVIVG01036463001	 5e-142
## Alignment 284: score=276.0 e_value=2.2e-08 N=6 P. somniferum_chr4&aek6 plus
284-  0:	Pso04G17960.0	GSVIVG01031002001	 3e-162
284-  1:	Pso04G17990.0	GSVIVG01031001001	      0
284-  2:	Pso04G18000.0	GSVIVG01030994001	 2e-133
284-  3:	Pso04G18050.0	GSVIVG01030979001	      0
284-  4:	Pso04G18070.0	GSVIVG01030977001	  9e-61
284-  5:	Pso04G18220.0	GSVIVG01030969001	  3e-58
## Alignment 285: score=275.0 e_value=7e-09 N=6 P. somniferum_chr4&aek6 plus
285-  0:	Pso04G19920.0	GSVIVG01011888001	 8e-178
285-  1:	Pso04G19950.0	GSVIVG01011892001	  2e-49
285-  2:	Pso04G20010.0	GSVIVG01011897001	 8e-151
285-  3:	Pso04G20120.0	GSVIVG01011907001	      0
285-  4:	Pso04G20150.0	GSVIVG01011916001	      0
285-  5:	Pso04G20170.0	GSVIVG01011919001	 3e-119
## Alignment 286: score=262.0 e_value=1.1e-09 N=6 P. somniferum_chr4&aek6 plus
286-  0:	Pso04G23080.0	GSVIVG01011455001	 4e-168
286-  1:	Pso04G23160.0	GSVIVG01007992001	  8e-98
286-  2:	Pso04G23170.0	GSVIVG01007991001	  2e-26
286-  3:	Pso04G23180.0	GSVIVG01007990001	 2e-138
286-  4:	Pso04G23200.0	GSVIVG01007988001	 3e-156
286-  5:	Pso04G23350.0	GSVIVG01007982001	 2e-104
## Alignment 287: score=1020.0 e_value=7.1e-75 N=24 P. somniferum_chr4&aek6 minus
287-  0:	Pso04G22190.0	GSVIVG01007865001	  5e-56
287-  1:	Pso04G22220.0	GSVIVG01007870001	 2e-117
287-  2:	Pso04G22290.0	GSVIVG01007873001	  6e-45
287-  3:	Pso04G22350.0	GSVIVG01007883001	      0
287-  4:	Pso04G22390.0	GSVIVG01007885001	  3e-99
287-  5:	Pso04G22440.0	GSVIVG01007898001	 4e-157
287-  6:	Pso04G22520.0	GSVIVG01007921001	  2e-54
287-  7:	Pso04G22550.0	GSVIVG01011498001	  5e-55
287-  8:	Pso04G22600.0	GSVIVG01011496001	      0
287-  9:	Pso04G22620.0	GSVIVG01011494001	      0
287- 10:	Pso04G22630.0	GSVIVG01011493001	  2e-80
287- 11:	Pso04G22700.0	GSVIVG01011485001	  4e-63
287- 12:	Pso04G22720.0	GSVIVG01011483001	 9e-164
287- 13:	Pso04G22750.0	GSVIVG01011480001	 6e-130
287- 14:	Pso04G22780.0	GSVIVG01011478001	 1e-153
287- 15:	Pso04G22800.0	GSVIVG01011473001	  2e-70
287- 16:	Pso04G22840.0	GSVIVG01011471001	      0
287- 17:	Pso04G22950.0	GSVIVG01011467001	      0
287- 18:	Pso04G22960.0	GSVIVG01011465001	  4e-35
287- 19:	Pso04G22970.0	GSVIVG01011464001	      0
287- 20:	Pso04G23100.0	GSVIVG01011454001	  1e-90
287- 21:	Pso04G23280.0	GSVIVG01011453001	  5e-91
287- 22:	Pso04G23520.0	GSVIVG01008006001	 5e-172
287- 23:	Pso04G23560.0	GSVIVG01008013001	  4e-85
## Alignment 288: score=941.0 e_value=1e-66 N=22 P. somniferum_chr4&aek6 minus
288-  0:	Pso04G27930.0	GSVIVG01001835001	      0
288-  1:	Pso04G27970.0	GSVIVG01008494001	      0
288-  2:	Pso04G28060.0	GSVIVG01001827001	      0
288-  3:	Pso04G28260.0	GSVIVG01008502001	      0
288-  4:	Pso04G28390.0	GSVIVG01001813001	 1e-108
288-  5:	Pso04G28410.0	GSVIVG01008506001	      0
288-  6:	Pso04G28430.0	GSVIVG01008515001	      0
288-  7:	Pso04G28480.0	GSVIVG01001805001	      0
288-  8:	Pso04G28570.0	GSVIVG01008526001	 2e-106
288-  9:	Pso04G28600.0	GSVIVG01033099001	      0
288- 10:	Pso04G28640.0	GSVIVG01033097001	  2e-85
288- 11:	Pso04G28850.0	GSVIVG01033093001	 3e-132
288- 12:	Pso04G28890.0	GSVIVG01033090001	  7e-69
288- 13:	Pso04G28900.0	GSVIVG01033089001	  4e-92
288- 14:	Pso04G28940.0	GSVIVG01033086001	  1e-90
288- 15:	Pso04G28950.0	GSVIVG01033084001	  4e-40
288- 16:	Pso04G28960.0	GSVIVG01033080001	  2e-42
288- 17:	Pso04G29060.0	GSVIVG01008562001	      0
288- 18:	Pso04G29130.0	GSVIVG01033063001	  1e-54
288- 19:	Pso04G29140.0	GSVIVG01033060001	 4e-111
288- 20:	Pso04G29190.0	GSVIVG01008580001	  1e-11
288- 21:	Pso04G29210.0	GSVIVG01008582001	 3e-115
## Alignment 289: score=719.0 e_value=3.2e-42 N=16 P. somniferum_chr4&aek6 minus
289-  0:	Pso04G18640.0	GSVIVG01011773001	      0
289-  1:	Pso04G18660.0	GSVIVG01011766001	  1e-66
289-  2:	Pso04G18670.0	GSVIVG01011764001	      0
289-  3:	Pso04G18690.0	GSVIVG01011761001	 2e-133
289-  4:	Pso04G18910.0	GSVIVG01011756001	 3e-156
289-  5:	Pso04G18940.0	GSVIVG01011754001	  3e-83
289-  6:	Pso04G18950.0	GSVIVG01011753001	  2e-90
289-  7:	Pso04G19000.0	GSVIVG01011751001	  7e-69
289-  8:	Pso04G19010.0	GSVIVG01011749001	      0
289-  9:	Pso04G19030.0	GSVIVG01011746001	      0
289- 10:	Pso04G19050.0	GSVIVG01011745001	 2e-115
289- 11:	Pso04G19120.0	GSVIVG01011744001	      0
289- 12:	Pso04G19300.0	GSVIVG01011740001	      0
289- 13:	Pso04G19320.0	GSVIVG01011739001	 1e-151
289- 14:	Pso04G19340.0	GSVIVG01011737001	 4e-132
289- 15:	Pso04G19350.0	GSVIVG01011734001	 3e-173
## Alignment 290: score=493.0 e_value=3.8e-23 N=11 P. somniferum_chr4&aek6 minus
290-  0:	Pso04G25570.0	GSVIVG01020220001	  2e-51
290-  1:	Pso04G25600.0	GSVIVG01020222001	      0
290-  2:	Pso04G25620.0	GSVIVG01020230001	 1e-114
290-  3:	Pso04G25700.0	GSVIVG01020239001	      0
290-  4:	Pso04G25790.0	GSVIVG01013734001	 4e-167
290-  5:	Pso04G25860.0	GSVIVG01013739001	      0
290-  6:	Pso04G25930.0	GSVIVG01013761001	 5e-153
290-  7:	Pso04G26000.0	GSVIVG01013771001	      0
290-  8:	Pso04G26090.0	GSVIVG01013775001	  3e-71
290-  9:	Pso04G26100.0	GSVIVG01013777001	  2e-30
290- 10:	Pso04G26210.0	GSVIVG01013800001	      0
## Alignment 291: score=408.0 e_value=4.3e-17 N=9 P. somniferum_chr4&aek6 minus
291-  0:	Pso04G31860.0	GSVIVG01033038001	      0
291-  1:	Pso04G31870.0	GSVIVG01000937001	      0
291-  2:	Pso04G31990.0	GSVIVG01033033001	 4e-170
291-  3:	Pso04G32000.0	GSVIVG01033032001	  2e-58
291-  4:	Pso04G32090.0	GSVIVG01033029001	  7e-99
291-  5:	Pso04G32120.0	GSVIVG01000948001	 2e-114
291-  6:	Pso04G32170.0	GSVIVG01033022001	  7e-22
291-  7:	Pso04G32210.0	GSVIVG01033018001	      0
291-  8:	Pso04G32240.0	GSVIVG01033016001	  6e-58
## Alignment 292: score=399.0 e_value=3.5e-18 N=9 P. somniferum_chr4&aek6 minus
292-  0:	Pso04G19890.0	GSVIVG01011928001	  4e-43
292-  1:	Pso04G20000.0	GSVIVG01031037001	      0
292-  2:	Pso04G20040.0	GSVIVG01031038001	      0
292-  3:	Pso04G20160.0	GSVIVG01031052001	  3e-77
292-  4:	Pso04G20190.0	GSVIVG01031053001	  1e-57
292-  5:	Pso04G20220.0	GSVIVG01011925001	  1e-59
292-  6:	Pso04G20240.0	GSVIVG01031067001	      0
292-  7:	Pso04G20250.0	GSVIVG01031070001	  1e-79
292-  8:	Pso04G20400.0	GSVIVG01036443001	  2e-65
## Alignment 293: score=320.0 e_value=7.1e-13 N=7 P. somniferum_chr4&aek6 minus
293-  0:	Pso04G29300.0	GSVIVG01032989001	      0
293-  1:	Pso04G29400.0	GSVIVG01032998001	 2e-116
293-  2:	Pso04G29420.0	GSVIVG01032999001	 3e-130
293-  3:	Pso04G29440.0	GSVIVG01033000001	      0
293-  4:	Pso04G29490.0	GSVIVG01033003001	 2e-115
293-  5:	Pso04G29510.0	GSVIVG01033004001	      0
293-  6:	Pso04G29640.0	GSVIVG01033008001	      0
## Alignment 294: score=310.0 e_value=2e-11 N=7 P. somniferum_chr4&aek6 minus
294-  0:	Pso04G23830.0	GSVIVG01008023001	 3e-111
294-  1:	Pso04G23850.0	GSVIVG01008026001	  9e-73
294-  2:	Pso04G23910.0	GSVIVG01008033001	      0
294-  3:	Pso04G23940.0	GSVIVG01008034001	  3e-32
294-  4:	Pso04G24060.0	GSVIVG01008042001	      0
294-  5:	Pso04G24090.0	GSVIVG01008044001	  2e-93
294-  6:	Pso04G24120.0	GSVIVG01011356001	 4e-163
## Alignment 295: score=310.0 e_value=3e-12 N=7 P. somniferum_chr4&aek6 minus
295-  0:	Pso04G22060.0	GSVIVG01032898001	      0
295-  1:	Pso04G22080.0	GSVIVG01032900001	      0
295-  2:	Pso04G22090.0	GSVIVG01032901001	  5e-40
295-  3:	Pso04G22270.0	GSVIVG01012213001	  8e-84
295-  4:	Pso04G22290.0	GSVIVG01012212001	  5e-44
295-  5:	Pso04G22400.0	GSVIVG01012211001	 1e-115
295-  6:	Pso04G22520.0	GSVIVG01012200001	 8e-112
## Alignment 296: score=302.0 e_value=1.9e-11 N=7 P. somniferum_chr4&aek6 minus
296-  0:	Pso04G33580.0	GSVIVG01033079001	      0
296-  1:	Pso04G33600.0	GSVIVG01008570001	  4e-74
296-  2:	Pso04G33650.0	GSVIVG01008575001	 3e-164
296-  3:	Pso04G33670.0	GSVIVG01008576001	  5e-55
296-  4:	Pso04G33750.0	GSVIVG01008579001	  4e-50
296-  5:	Pso04G33790.0	GSVIVG01008580001	  1e-08
296-  6:	Pso04G33810.0	GSVIVG01008584001	      0
## Alignment 297: score=299.0 e_value=6.1e-11 N=7 P. somniferum_chr4&aek6 minus
297-  0:	Pso04G28330.0	GSVIVG01010374001	      0
297-  1:	Pso04G28510.0	GSVIVG01010441001	      0
297-  2:	Pso04G28550.0	GSVIVG01010443001	      0
297-  3:	Pso04G28590.0	GSVIVG01010448001	  9e-41
297-  4:	Pso04G28610.0	GSVIVG01010454001	 4e-114
297-  5:	Pso04G28630.0	GSVIVG01010471001	 3e-157
297-  6:	Pso04G28680.0	GSVIVG01010477001	      0
## Alignment 298: score=289.0 e_value=1.5e-14 N=7 P. somniferum_chr4&aek6 minus
298-  0:	Pso04G27560.0	GSVIVG01007545001	  2e-73
298-  1:	Pso04G27690.0	GSVIVG01007559001	 6e-141
298-  2:	Pso04G27700.0	GSVIVG01007562001	  6e-28
298-  3:	Pso04G27710.0	GSVIVG01007563001	 2e-101
298-  4:	Pso04G27780.0	GSVIVG01000582001	      0
298-  5:	Pso04G28010.0	GSVIVG01000561001	      0
298-  6:	Pso04G28150.0	GSVIVG01003990001	      0
## Alignment 299: score=263.0 e_value=1.6e-09 N=6 P. somniferum_chr4&aek6 minus
299-  0:	Pso04G23140.0	GSVIVG01011430001	  3e-87
299-  1:	Pso04G23160.0	GSVIVG01019969001	  2e-76
299-  2:	Pso04G23190.0	GSVIVG01019967001	 2e-118
299-  3:	Pso04G23240.0	GSVIVG01019958001	      0
299-  4:	Pso04G23250.0	GSVIVG01019957001	  8e-57
299-  5:	Pso04G23360.0	GSVIVG01019954001	  1e-46
## Alignment 300: score=256.0 e_value=4.7e-12 N=7 P. somniferum_chr4&aek6 minus
300-  0:	Pso04G22600.0	GSVIVG01007880001	      0
300-  1:	Pso04G22640.0	GSVIVG01007916001	 5e-121
300-  2:	Pso04G22820.0	GSVIVG01007955001	  3e-98
300-  3:	Pso04G23000.0	GSVIVG01007961001	      0
300-  4:	Pso04G23010.0	GSVIVG01007970001	  5e-33
300-  5:	Pso04G23040.0	GSVIVG01007971001	      0
300-  6:	Pso04G23260.0	GSVIVG01007975001	  3e-91
## Alignment 301: score=877.0 e_value=3.8e-54 N=20 P. somniferum_chr5&aek2 minus
301-  0:	Pso05G23800.0	GSVIVG01015514001	  7e-49
301-  1:	Pso05G23910.0	GSVIVG01015512001	      0
301-  2:	Pso05G23920.0	GSVIVG01015511001	  4e-87
301-  3:	Pso05G23930.0	GSVIVG01015509001	      0
301-  4:	Pso05G24070.0	GSVIVG01015506001	  1e-62
301-  5:	Pso05G24110.0	GSVIVG01015504001	      0
301-  6:	Pso05G24160.0	GSVIVG01015501001	 3e-171
301-  7:	Pso05G24190.0	GSVIVG01015499001	  6e-26
301-  8:	Pso05G24200.0	GSVIVG01015498001	  6e-49
301-  9:	Pso05G24210.0	GSVIVG01015496001	 4e-123
301- 10:	Pso05G24250.0	GSVIVG01015493001	  4e-96
301- 11:	Pso05G24290.0	GSVIVG01015489001	 2e-119
301- 12:	Pso05G24390.0	GSVIVG01015488001	      0
301- 13:	Pso05G24430.0	GSVIVG01015486001	  4e-62
301- 14:	Pso05G24460.0	GSVIVG01015482001	 1e-151
301- 15:	Pso05G24540.0	GSVIVG01015481001	  2e-26
301- 16:	Pso05G24710.0	GSVIVG01015477001	 1e-143
301- 17:	Pso05G24780.0	GSVIVG01015473001	      0
301- 18:	Pso05G25020.0	GSVIVG01015471001	  7e-50
301- 19:	Pso05G25080.0	GSVIVG01015468001	 4e-176
## Alignment 302: score=853.0 e_value=3.3e-58 N=20 P. somniferum_chr5&aek2 minus
302-  0:	Pso05G22040.0	GSVIVG01012821001	  2e-98
302-  1:	Pso05G22070.0	GSVIVG01015603001	      0
302-  2:	Pso05G22180.0	GSVIVG01015594001	      0
302-  3:	Pso05G22190.0	GSVIVG01015589001	      0
302-  4:	Pso05G22380.0	GSVIVG01015582001	      0
302-  5:	Pso05G22410.0	GSVIVG01015580001	 4e-176
302-  6:	Pso05G22470.0	GSVIVG01015573001	  6e-43
302-  7:	Pso05G22650.0	GSVIVG01015559001	  1e-26
302-  8:	Pso05G22820.0	GSVIVG01015546001	  2e-87
302-  9:	Pso05G22830.0	GSVIVG01015542001	      0
302- 10:	Pso05G22840.0	GSVIVG01015540001	  4e-71
302- 11:	Pso05G23090.0	GSVIVG01015537001	      0
302- 12:	Pso05G23120.0	GSVIVG01015535001	 4e-105
302- 13:	Pso05G23190.0	GSVIVG01035849001	 5e-141
302- 14:	Pso05G23200.0	GSVIVG01035845001	  7e-33
302- 15:	Pso05G23210.0	GSVIVG01035843001	      0
302- 16:	Pso05G23220.0	GSVIVG01015527001	 4e-148
302- 17:	Pso05G23310.0	GSVIVG01015522001	      0
302- 18:	Pso05G23330.0	GSVIVG01015519001	  1e-87
302- 19:	Pso05G23520.0	GSVIVG01015518001	  4e-74
## Alignment 303: score=749.0 e_value=1.2e-47 N=17 P. somniferum_chr5&aek2 minus
303-  0:	Pso05G20640.0	GSVIVG01032247001	      0
303-  1:	Pso05G20710.0	GSVIVG01023731001	  1e-93
303-  2:	Pso05G20720.0	GSVIVG01023726001	  1e-84
303-  3:	Pso05G20760.0	GSVIVG01023721001	 8e-101
303-  4:	Pso05G20860.0	GSVIVG01023720001	      0
303-  5:	Pso05G21020.0	GSVIVG01023697001	 3e-139
303-  6:	Pso05G21030.0	GSVIVG01023694001	 6e-117
303-  7:	Pso05G21040.0	GSVIVG01023690001	 2e-139
303-  8:	Pso05G21050.0	GSVIVG01023660001	      0
303-  9:	Pso05G21080.0	GSVIVG01023622001	 1e-168
303- 10:	Pso05G21190.0	GSVIVG01023592001	 1e-118
303- 11:	Pso05G21200.0	GSVIVG01023596001	 3e-113
303- 12:	Pso05G21240.0	GSVIVG01023597001	 8e-152
303- 13:	Pso05G21360.0	GSVIVG01001036001	      0
303- 14:	Pso05G21370.0	GSVIVG01001035001	      0
303- 15:	Pso05G21400.0	GSVIVG01012897001	 2e-171
303- 16:	Pso05G21500.0	GSVIVG01012890001	  8e-11
## Alignment 304: score=622.0 e_value=1.5e-33 N=14 P. somniferum_chr5&aek2 minus
304-  0:	Pso05G24030.0	GSVIVG01035829001	  1e-64
304-  1:	Pso05G24080.0	GSVIVG01035827001	 1e-109
304-  2:	Pso05G24190.0	GSVIVG01035819001	  5e-62
304-  3:	Pso05G24270.0	GSVIVG01035818001	 1e-141
304-  4:	Pso05G24280.0	GSVIVG01035817001	 7e-155
304-  5:	Pso05G24400.0	GSVIVG01035808001	 5e-171
304-  6:	Pso05G24460.0	GSVIVG01035804001	 3e-151
304-  7:	Pso05G24500.0	GSVIVG01035803001	 1e-135
304-  8:	Pso05G24560.0	GSVIVG01035802001	  2e-61
304-  9:	Pso05G24570.0	GSVIVG01035801001	      0
304- 10:	Pso05G24620.0	GSVIVG01035800001	      0
304- 11:	Pso05G24650.0	GSVIVG01035799001	      0
304- 12:	Pso05G24700.0	GSVIVG01035760001	  3e-38
304- 13:	Pso05G24900.0	GSVIVG01035771001	      0
## Alignment 305: score=429.0 e_value=1.5e-23 N=10 P. somniferum_chr5&aek2 minus
305-  0:	Pso05G22110.0	GSVIVG01017376001	      0
305-  1:	Pso05G22120.0	GSVIVG01035876001	  5e-73
305-  2:	Pso05G22310.0	GSVIVG01035871001	  2e-26
305-  3:	Pso05G22400.0	GSVIVG01035870001	      0
305-  4:	Pso05G22410.0	GSVIVG01035867001	 3e-178
305-  5:	Pso05G22470.0	GSVIVG01035866001	  6e-47
305-  6:	Pso05G22610.0	GSVIVG01017334001	  2e-86
305-  7:	Pso05G22670.0	GSVIVG01017332001	  5e-36
305-  8:	Pso05G22680.0	GSVIVG01017331001	      0
305-  9:	Pso05G22690.0	GSVIVG01017330001	  9e-46
## Alignment 306: score=371.0 e_value=4.5e-17 N=9 P. somniferum_chr5&aek2 minus
306-  0:	Pso05G24780.0	GSVIVG01017219001	      0
306-  1:	Pso05G25030.0	GSVIVG01017215001	      0
306-  2:	Pso05G25160.0	GSVIVG01017211001	      0
306-  3:	Pso05G25170.0	GSVIVG01017210001	      0
306-  4:	Pso05G25190.0	GSVIVG01017209001	      0
306-  5:	Pso05G25360.0	GSVIVG01017208001	      0
306-  6:	Pso05G25450.0	GSVIVG01017201001	      0
306-  7:	Pso05G25480.0	GSVIVG01017197001	 9e-114
306-  8:	Pso05G25630.0	GSVIVG01035788001	      0
## Alignment 307: score=279.0 e_value=3.4e-09 N=6 P. somniferum_chr5&aek2 minus
307-  0:	Pso05G25410.0	GSVIVG01015464001	      0
307-  1:	Pso05G25420.0	GSVIVG01015463001	  3e-89
307-  2:	Pso05G25430.0	GSVIVG01015462001	  2e-59
307-  3:	Pso05G25540.0	GSVIVG01015460001	      0
307-  4:	Pso05G25620.0	GSVIVG01015459001	      0
307-  5:	Pso05G25650.0	GSVIVG01035791001	      0
## Alignment 308: score=250.0 e_value=2.2e-10 N=6 P. somniferum_chr5&aek3 plus
308-  0:	Pso05G40380.0	GSVIVG01028410001	 9e-113
308-  1:	Pso05G40390.0	GSVIVG01027907001	      0
308-  2:	Pso05G40400.0	GSVIVG01027913001	  1e-98
308-  3:	Pso05G40500.0	GSVIVG01028421001	  2e-64
308-  4:	Pso05G40650.0	GSVIVG01028546001	  4e-47
308-  5:	Pso05G40830.0	GSVIVG01028650001	 6e-160
## Alignment 309: score=433.0 e_value=1.6e-21 N=10 P. somniferum_chr5&aek3 minus
309-  0:	Pso05G39760.0	GSVIVG01027870001	  1e-60
309-  1:	Pso05G39860.0	GSVIVG01028371001	  2e-89
309-  2:	Pso05G39870.0	GSVIVG01028367001	      0
309-  3:	Pso05G39960.0	GSVIVG01028361001	      0
309-  4:	Pso05G40020.0	GSVIVG01027829001	      0
309-  5:	Pso05G40030.0	GSVIVG01028355001	 6e-137
309-  6:	Pso05G40040.0	GSVIVG01028351001	      0
309-  7:	Pso05G40230.0	GSVIVG01027731001	  1e-57
309-  8:	Pso05G40250.0	GSVIVG01027730001	 5e-132
309-  9:	Pso05G40270.0	GSVIVG01027728001	      0
## Alignment 310: score=724.0 e_value=6.5e-46 N=18 P. somniferum_chr5&aek4 plus
310-  0:	Pso05G29650.0	GSVIVG01032758001	      0
310-  1:	Pso05G29890.0	GSVIVG01030295001	 2e-133
310-  2:	Pso05G30120.0	GSVIVG01032751001	      0
310-  3:	Pso05G30190.0	GSVIVG01030288001	  5e-89
310-  4:	Pso05G30210.0	GSVIVG01032748001	      0
310-  5:	Pso05G30250.0	GSVIVG01032746001	      0
310-  6:	Pso05G30340.0	GSVIVG01032744001	      0
310-  7:	Pso05G30510.0	GSVIVG01030274001	  3e-73
310-  8:	Pso05G30630.0	GSVIVG01030267001	      0
310-  9:	Pso05G30710.0	GSVIVG01030266001	 2e-121
310- 10:	Pso05G30780.0	GSVIVG01030264001	      0
310- 11:	Pso05G30800.0	GSVIVG01024628001	  2e-46
310- 12:	Pso05G30960.0	GSVIVG01030259001	  1e-33
310- 13:	Pso05G31150.0	GSVIVG01024623001	      0
310- 14:	Pso05G31240.0	GSVIVG01030252001	      0
310- 15:	Pso05G31410.0	GSVIVG01030249001	  1e-19
310- 16:	Pso05G31450.0	GSVIVG01030246001	 6e-113
310- 17:	Pso05G31530.0	GSVIVG01030243001	  3e-26
## Alignment 311: score=312.0 e_value=8.3e-17 N=8 P. somniferum_chr5&aek4 plus
311-  0:	Pso05G28000.0	GSVIVG01024699001	      0
311-  1:	Pso05G28220.0	GSVIVG01032784001	 2e-174
311-  2:	Pso05G28430.0	GSVIVG01032781001	  2e-35
311-  3:	Pso05G28630.0	GSVIVG01032778001	      0
311-  4:	Pso05G28640.0	GSVIVG01032777001	      0
311-  5:	Pso05G28820.0	GSVIVG01032764001	 2e-175
311-  6:	Pso05G28900.0	GSVIVG01024681001	 3e-166
311-  7:	Pso05G28920.0	GSVIVG01024680001	      0
## Alignment 312: score=310.0 e_value=7.4e-12 N=7 P. somniferum_chr5&aek4 plus
312-  0:	Pso05G32110.0	GSVIVG01024608001	  1e-70
312-  1:	Pso05G32180.0	GSVIVG01024605001	  3e-57
312-  2:	Pso05G32190.0	GSVIVG01024604001	      0
312-  3:	Pso05G32220.0	GSVIVG01024599001	  6e-87
312-  4:	Pso05G32230.0	GSVIVG01024598001	  3e-37
312-  5:	Pso05G32310.0	GSVIVG01024580001	  2e-34
312-  6:	Pso05G32380.0	GSVIVG01030206001	 4e-174
## Alignment 313: score=284.0 e_value=2.5e-08 N=6 P. somniferum_chr5&aek4 plus
313-  0:	Pso05G34090.0	GSVIVG01032663001	      0
313-  1:	Pso05G34110.0	GSVIVG01032662001	  8e-57
313-  2:	Pso05G34120.0	GSVIVG01032660001	      0
313-  3:	Pso05G34130.0	GSVIVG01032657001	  6e-62
313-  4:	Pso05G34140.0	GSVIVG01032656001	      0
313-  5:	Pso05G34160.0	GSVIVG01032654001	  5e-53
## Alignment 314: score=261.0 e_value=7e-11 N=6 P. somniferum_chr5&aek4 minus
314-  0:	Pso05G28700.0	GSVIVG01030298001	  5e-75
314-  1:	Pso05G28750.0	GSVIVG01032763001	      0
314-  2:	Pso05G29000.0	GSVIVG01024682001	 3e-102
314-  3:	Pso05G29010.0	GSVIVG01024684001	      0
314-  4:	Pso05G29020.0	GSVIVG01032774001	 1e-148
314-  5:	Pso05G29050.0	GSVIVG01032775001	      0
## Alignment 315: score=827.0 e_value=4.1e-48 N=18 P. somniferum_chr5&aek5 plus
315-  0:	Pso05G35370.0	GSVIVG01009294001	 2e-104
315-  1:	Pso05G35410.0	GSVIVG01009299001	      0
315-  2:	Pso05G35450.0	GSVIVG01009301001	  2e-19
315-  3:	Pso05G35460.0	GSVIVG01009302001	      0
315-  4:	Pso05G35480.0	GSVIVG01009307001	  4e-46
315-  5:	Pso05G35490.0	GSVIVG01009308001	  1e-22
315-  6:	Pso05G35500.0	GSVIVG01009309001	  1e-15
315-  7:	Pso05G35510.0	GSVIVG01009311001	 2e-105
315-  8:	Pso05G35550.0	GSVIVG01009319001	      0
315-  9:	Pso05G35720.0	GSVIVG01009339001	 2e-100
315- 10:	Pso05G35830.0	GSVIVG01009344001	      0
315- 11:	Pso05G35910.0	GSVIVG01009353001	  1e-86
315- 12:	Pso05G35920.0	GSVIVG01009354001	 7e-178
315- 13:	Pso05G35950.0	GSVIVG01009356001	      0
315- 14:	Pso05G35990.0	GSVIVG01009357001	  9e-60
315- 15:	Pso05G36160.0	GSVIVG01009360001	  4e-70
315- 16:	Pso05G36190.0	GSVIVG01009363001	  2e-24
315- 17:	Pso05G36260.0	GSVIVG01009364001	  2e-85
## Alignment 316: score=523.0 e_value=3.6e-26 N=12 P. somniferum_chr5&aek5 plus
316-  0:	Pso05G38070.0	GSVIVG01008926001	      0
316-  1:	Pso05G38080.0	GSVIVG01008928001	 7e-177
316-  2:	Pso05G38090.0	GSVIVG01008930001	      0
316-  3:	Pso05G38150.0	GSVIVG01008931001	      0
316-  4:	Pso05G38300.0	GSVIVG01008938001	 6e-143
316-  5:	Pso05G38330.0	GSVIVG01008941001	  6e-55
316-  6:	Pso05G38480.0	GSVIVG01008943001	  3e-83
316-  7:	Pso05G38490.0	GSVIVG01008947001	 3e-175
316-  8:	Pso05G38550.0	GSVIVG01008951001	  4e-98
316-  9:	Pso05G38710.0	GSVIVG01008954001	      0
316- 10:	Pso05G38730.0	GSVIVG01008955001	 1e-172
316- 11:	Pso05G38760.0	GSVIVG01008957001	 5e-143
## Alignment 317: score=443.0 e_value=9.1e-21 N=10 P. somniferum_chr5&aek5 plus
317-  0:	Pso05G35800.0	GSVIVG01037822001	 5e-117
317-  1:	Pso05G35840.0	GSVIVG01037835001	 2e-119
317-  2:	Pso05G35870.0	GSVIVG01037840001	      0
317-  3:	Pso05G35980.0	GSVIVG01037845001	      0
317-  4:	Pso05G36000.0	GSVIVG01037848001	      0
317-  5:	Pso05G36010.0	GSVIVG01037850001	      0
317-  6:	Pso05G36040.0	GSVIVG01037851001	  5e-18
317-  7:	Pso05G36060.0	GSVIVG01037852001	 2e-121
317-  8:	Pso05G36160.0	GSVIVG01037853001	  2e-64
317-  9:	Pso05G36260.0	GSVIVG01037862001	  6e-94
## Alignment 318: score=577.0 e_value=2.2e-30 N=13 P. somniferum_chr5&aek5 minus
318-  0:	Pso05G35810.0	GSVIVG01000105001	      0
318-  1:	Pso05G35820.0	GSVIVG01000109001	  2e-59
318-  2:	Pso05G35840.0	GSVIVG01000111001	 2e-116
318-  3:	Pso05G35860.0	GSVIVG01000112001	 3e-130
318-  4:	Pso05G35930.0	GSVIVG01000127001	      0
318-  5:	Pso05G35940.0	GSVIVG01000128001	 8e-115
318-  6:	Pso05G36070.0	GSVIVG01000131001	      0
318-  7:	Pso05G36090.0	GSVIVG01000134001	 5e-110
318-  8:	Pso05G36160.0	GSVIVG01000141001	  7e-85
318-  9:	Pso05G36200.0	GSVIVG01000143001	  5e-94
318- 10:	Pso05G36220.0	GSVIVG01000144001	  4e-93
318- 11:	Pso05G36250.0	GSVIVG01000146001	      0
318- 12:	Pso05G36270.0	GSVIVG01000149001	      0
## Alignment 319: score=479.0 e_value=2.8e-24 N=10 P. somniferum_chr5&aek5 minus
319-  0:	Pso05G34430.0	GSVIVG01009171001	  3e-55
319-  1:	Pso05G34460.0	GSVIVG01009170001	  3e-52
319-  2:	Pso05G34490.0	GSVIVG01009166001	  5e-46
319-  3:	Pso05G34500.0	GSVIVG01009165001	 9e-117
319-  4:	Pso05G34520.0	GSVIVG01009157001	  1e-47
319-  5:	Pso05G34530.0	GSVIVG01009155001	  2e-75
319-  6:	Pso05G34540.0	GSVIVG01009154001	  4e-56
319-  7:	Pso05G34610.0	GSVIVG01009149001	  1e-55
319-  8:	Pso05G34620.0	GSVIVG01009148001	      0
319-  9:	Pso05G34640.0	GSVIVG01009147001	      0
## Alignment 320: score=887.0 e_value=1.6e-64 N=21 P. somniferum_chr5&aek6 plus
320-  0:	Pso05G06170.0	GSVIVG01000958001	 1e-101
320-  1:	Pso05G06180.0	GSVIVG01000957001	  1e-53
320-  2:	Pso05G06190.0	GSVIVG01033016001	  1e-42
320-  3:	Pso05G06320.0	GSVIVG01008615001	  7e-71
320-  4:	Pso05G06330.0	GSVIVG01008613001	      0
320-  5:	Pso05G06360.0	GSVIVG01033032001	  8e-59
320-  6:	Pso05G06370.0	GSVIVG01033033001	      0
320-  7:	Pso05G06400.0	GSVIVG01033035001	 1e-132
320-  8:	Pso05G06440.0	GSVIVG01033039001	 6e-178
320-  9:	Pso05G06500.0	GSVIVG01033043001	  7e-67
320- 10:	Pso05G06510.0	GSVIVG01033046001	      0
320- 11:	Pso05G06650.0	GSVIVG01033049001	      0
320- 12:	Pso05G06850.0	GSVIVG01033060001	  6e-96
320- 13:	Pso05G06890.0	GSVIVG01008560001	  9e-80
320- 14:	Pso05G06940.0	GSVIVG01008562001	      0
320- 15:	Pso05G07030.0	GSVIVG01008570001	  2e-41
320- 16:	Pso05G07040.0	GSVIVG01033080001	  4e-42
320- 17:	Pso05G07050.0	GSVIVG01033084001	  5e-40
320- 18:	Pso05G07140.0	GSVIVG01033093001	 5e-132
320- 19:	Pso05G07250.0	GSVIVG01010359001	      0
320- 20:	Pso05G07430.0	GSVIVG01001805001	      0
## Alignment 321: score=871.0 e_value=4.8e-62 N=21 P. somniferum_chr5&aek6 plus
321-  0:	Pso05G11980.0	GSVIVG01011356001	 9e-161
321-  1:	Pso05G12000.0	GSVIVG01008044001	  1e-93
321-  2:	Pso05G12020.0	GSVIVG01008042001	      0
321-  3:	Pso05G12050.0	GSVIVG01008039001	  2e-92
321-  4:	Pso05G12170.0	GSVIVG01008030001	  2e-19
321-  5:	Pso05G12250.0	GSVIVG01019985001	  1e-70
321-  6:	Pso05G12260.0	GSVIVG01019987001	  7e-64
321-  7:	Pso05G12270.0	GSVIVG01019993001	 3e-176
321-  8:	Pso05G12310.0	GSVIVG01008020001	      0
321-  9:	Pso05G12390.0	GSVIVG01020000001	 7e-161
321- 10:	Pso05G12400.0	GSVIVG01020002001	  6e-28
321- 11:	Pso05G12500.0	GSVIVG01020006001	 4e-130
321- 12:	Pso05G12720.0	GSVIVG01020008001	      0
321- 13:	Pso05G12740.0	GSVIVG01020012001	  3e-73
321- 14:	Pso05G12830.0	GSVIVG01008001001	 1e-124
321- 15:	Pso05G12970.0	GSVIVG01007992001	  1e-95
321- 16:	Pso05G12990.0	GSVIVG01007991001	  8e-26
321- 17:	Pso05G13030.0	GSVIVG01007988001	 2e-156
321- 18:	Pso05G13290.0	GSVIVG01007982001	 7e-104
321- 19:	Pso05G13370.0	GSVIVG01007975001	  3e-91
321- 20:	Pso05G13480.0	GSVIVG01007955001	  5e-42
## Alignment 322: score=848.0 e_value=2.5e-50 N=19 P. somniferum_chr5&aek6 plus
322-  0:	Pso05G13460.0	GSVIVG01011471001	      0
322-  1:	Pso05G13580.0	GSVIVG01011478001	 5e-145
322-  2:	Pso05G13610.0	GSVIVG01011480001	 2e-131
322-  3:	Pso05G13660.0	GSVIVG01011483001	 8e-164
322-  4:	Pso05G13690.0	GSVIVG01011485001	  4e-63
322-  5:	Pso05G13730.0	GSVIVG01011489001	 4e-111
322-  6:	Pso05G13740.0	GSVIVG01011492001	  1e-31
322-  7:	Pso05G13760.0	GSVIVG01011493001	  6e-80
322-  8:	Pso05G13780.0	GSVIVG01011494001	      0
322-  9:	Pso05G13790.0	GSVIVG01011496001	      0
322- 10:	Pso05G13840.0	GSVIVG01011500001	      0
322- 11:	Pso05G13880.0	GSVIVG01007921001	  2e-55
322- 12:	Pso05G13940.0	GSVIVG01007912001	 8e-149
322- 13:	Pso05G14010.0	GSVIVG01007898001	      0
322- 14:	Pso05G14040.0	GSVIVG01007885001	  2e-98
322- 15:	Pso05G14080.0	GSVIVG01007883001	      0
322- 16:	Pso05G14100.0	GSVIVG01007873001	  4e-44
322- 17:	Pso05G14160.0	GSVIVG01007870001	      0
322- 18:	Pso05G14230.0	GSVIVG01007865001	  8e-55
## Alignment 323: score=666.0 e_value=9.2e-37 N=15 P. somniferum_chr5&aek6 plus
323-  0:	Pso05G17230.0	GSVIVG01011734001	 3e-138
323-  1:	Pso05G17240.0	GSVIVG01011737001	 2e-134
323-  2:	Pso05G17260.0	GSVIVG01011739001	 4e-149
323-  3:	Pso05G17290.0	GSVIVG01011740001	      0
323-  4:	Pso05G17470.0	GSVIVG01011744001	      0
323-  5:	Pso05G17570.0	GSVIVG01011745001	  7e-90
323-  6:	Pso05G17600.0	GSVIVG01011746001	      0
323-  7:	Pso05G17670.0	GSVIVG01011749001	      0
323-  8:	Pso05G17700.0	GSVIVG01011753001	      0
323-  9:	Pso05G17710.0	GSVIVG01011754001	  2e-82
323- 10:	Pso05G17740.0	GSVIVG01011756001	 3e-156
323- 11:	Pso05G17920.0	GSVIVG01011761001	 3e-126
323- 12:	Pso05G17930.0	GSVIVG01011764001	      0
323- 13:	Pso05G17940.0	GSVIVG01011766001	  4e-66
323- 14:	Pso05G17960.0	GSVIVG01011773001	      0
## Alignment 324: score=518.0 e_value=9.4e-26 N=12 P. somniferum_chr5&aek6 plus
324-  0:	Pso05G02190.0	GSVIVG01008584001	      0
324-  1:	Pso05G02220.0	GSVIVG01008580001	  1e-08
324-  2:	Pso05G02280.0	GSVIVG01008579001	  2e-49
324-  3:	Pso05G02330.0	GSVIVG01008576001	  4e-52
324-  4:	Pso05G02340.0	GSVIVG01008575001	 1e-165
324-  5:	Pso05G02550.0	GSVIVG01008554001	 6e-176
324-  6:	Pso05G02610.0	GSVIVG01008556001	  1e-91
324-  7:	Pso05G02640.0	GSVIVG01033066001	  3e-26
324-  8:	Pso05G02700.0	GSVIVG01033068001	  4e-27
324-  9:	Pso05G02830.0	GSVIVG01033079001	      0
324- 10:	Pso05G02850.0	GSVIVG01033083001	 5e-120
324- 11:	Pso05G02880.0	GSVIVG01033084001	  3e-40
## Alignment 325: score=374.0 e_value=1.8e-20 N=9 P. somniferum_chr5&aek6 plus
325-  0:	Pso05G15740.0	GSVIVG01036452001	 7e-124
325-  1:	Pso05G15950.0	GSVIVG01031052001	  8e-77
325-  2:	Pso05G16160.0	GSVIVG01011934001	 7e-118
325-  3:	Pso05G16200.0	GSVIVG01011938001	      0
325-  4:	Pso05G16290.0	GSVIVG01011944001	  3e-71
325-  5:	Pso05G16310.0	GSVIVG01011947001	  8e-54
325-  6:	Pso05G16360.0	GSVIVG01011958001	 4e-179
325-  7:	Pso05G16370.0	GSVIVG01011959001	      0
325-  8:	Pso05G16530.0	GSVIVG01011966001	      0
## Alignment 326: score=363.0 e_value=2.7e-18 N=9 P. somniferum_chr5&aek6 plus
326-  0:	Pso05G06310.0	GSVIVG01033027001	 2e-177
326-  1:	Pso05G06360.0	GSVIVG01000940001	 2e-102
326-  2:	Pso05G06470.0	GSVIVG01008591001	      0
326-  3:	Pso05G06730.0	GSVIVG01033053001	      0
326-  4:	Pso05G06780.0	GSVIVG01008582001	 3e-113
326-  5:	Pso05G06800.0	GSVIVG01008580001	  5e-11
326-  6:	Pso05G06870.0	GSVIVG01008556001	  6e-48
326-  7:	Pso05G06900.0	GSVIVG01033068001	  7e-38
326-  8:	Pso05G06920.0	GSVIVG01033074001	  3e-20
## Alignment 327: score=356.0 e_value=7.5e-17 N=8 P. somniferum_chr5&aek6 plus
327-  0:	Pso05G19520.0	GSVIVG01011634001	      0
327-  1:	Pso05G19540.0	GSVIVG01011647001	 2e-114
327-  2:	Pso05G19610.0	GSVIVG01011650001	      0
327-  3:	Pso05G19620.0	GSVIVG01011651001	  2e-50
327-  4:	Pso05G19630.0	GSVIVG01011656001	      0
327-  5:	Pso05G19680.0	GSVIVG01011657001	      0
327-  6:	Pso05G19690.0	GSVIVG01011659001	 1e-128
327-  7:	Pso05G19700.0	GSVIVG01011660001	 2e-146
## Alignment 328: score=334.0 e_value=9.7e-11 N=7 P. somniferum_chr5&aek6 plus
328-  0:	Pso05G03540.0	GSVIVG01033016001	  6e-56
328-  1:	Pso05G03560.0	GSVIVG01033018001	      0
328-  2:	Pso05G03570.0	GSVIVG01033022001	  3e-22
328-  3:	Pso05G03590.0	GSVIVG01000948001	 7e-113
328-  4:	Pso05G03630.0	GSVIVG01033029001	  2e-98
328-  5:	Pso05G03680.0	GSVIVG01033032001	  2e-58
328-  6:	Pso05G03690.0	GSVIVG01033033001	 1e-174
## Alignment 329: score=331.0 e_value=1.1e-10 N=7 P. somniferum_chr5&aek6 plus
329-  0:	Pso05G11140.0	GSVIVG01020128001	      0
329-  1:	Pso05G11170.0	GSVIVG01020131001	  8e-99
329-  2:	Pso05G11180.0	GSVIVG01020132001	  2e-67
329-  3:	Pso05G11200.0	GSVIVG01020135001	 3e-163
329-  4:	Pso05G11240.0	GSVIVG01020139001	 1e-129
329-  5:	Pso05G11310.0	GSVIVG01020146001	  1e-71
329-  6:	Pso05G11350.0	GSVIVG01020147001	  1e-89
## Alignment 330: score=330.0 e_value=2.9e-13 N=7 P. somniferum_chr5&aek6 plus
330-  0:	Pso05G10640.0	GSVIVG01020183001	  1e-52
330-  1:	Pso05G10720.0	GSVIVG01020182001	      0
330-  2:	Pso05G10790.0	GSVIVG01020163001	  2e-35
330-  3:	Pso05G10810.0	GSVIVG01020165001	  2e-42
330-  4:	Pso05G10820.0	GSVIVG01020166001	  1e-59
330-  5:	Pso05G10850.0	GSVIVG01020167001	 1e-116
330-  6:	Pso05G10900.0	GSVIVG01020175001	      0
## Alignment 331: score=329.0 e_value=1.7e-11 N=7 P. somniferum_chr5&aek6 plus
331-  0:	Pso05G09480.0	GSVIVG01032487001	      0
331-  1:	Pso05G09510.0	GSVIVG01007772001	  1e-42
331-  2:	Pso05G09560.0	GSVIVG01007765001	  7e-96
331-  3:	Pso05G09570.0	GSVIVG01007764001	      0
331-  4:	Pso05G09590.0	GSVIVG01007762001	 2e-180
331-  5:	Pso05G09600.0	GSVIVG01032474001	      0
331-  6:	Pso05G09630.0	GSVIVG01007738001	 3e-146
## Alignment 332: score=317.0 e_value=9.8e-12 N=7 P. somniferum_chr5&aek6 plus
332-  0:	Pso05G09710.0	GSVIVG01007735001	 2e-125
332-  1:	Pso05G09810.0	GSVIVG01007733001	      0
332-  2:	Pso05G09830.0	GSVIVG01007732001	 4e-125
332-  3:	Pso05G09860.0	GSVIVG01007730001	      0
332-  4:	Pso05G09870.0	GSVIVG01007729001	 5e-129
332-  5:	Pso05G09890.0	GSVIVG01007724001	      0
332-  6:	Pso05G09920.0	GSVIVG01007720001	 5e-161
## Alignment 333: score=309.0 e_value=1.4e-12 N=7 P. somniferum_chr5&aek6 plus
333-  0:	Pso05G14000.0	GSVIVG01012190001	      0
333-  1:	Pso05G14050.0	GSVIVG01012208001	  1e-35
333-  2:	Pso05G14100.0	GSVIVG01012212001	  1e-44
333-  3:	Pso05G14120.0	GSVIVG01012213001	 5e-169
333-  4:	Pso05G14340.0	GSVIVG01032917001	 6e-180
333-  5:	Pso05G14360.0	GSVIVG01032901001	  3e-40
333-  6:	Pso05G14370.0	GSVIVG01032900001	  2e-32
## Alignment 334: score=307.0 e_value=5.7e-14 N=7 P. somniferum_chr5&aek6 plus
334-  0:	Pso05G09750.0	GSVIVG01032450001	 3e-127
334-  1:	Pso05G09760.0	GSVIVG01032447001	      0
334-  2:	Pso05G09770.0	GSVIVG01032446001	      0
334-  3:	Pso05G09860.0	GSVIVG01032441001	 5e-161
334-  4:	Pso05G09880.0	GSVIVG01032440001	  1e-88
334-  5:	Pso05G10010.0	GSVIVG01007683001	 4e-160
334-  6:	Pso05G10180.0	GSVIVG01032418001	      0
## Alignment 335: score=299.0 e_value=4e-11 N=7 P. somniferum_chr5&aek6 plus
335-  0:	Pso05G12790.0	GSVIVG01008034001	  6e-14
335-  1:	Pso05G12880.0	GSVIVG01019975001	      0
335-  2:	Pso05G12930.0	GSVIVG01011430001	  2e-83
335-  3:	Pso05G13010.0	GSVIVG01011435001	  3e-30
335-  4:	Pso05G13030.0	GSVIVG01011438001	      0
335-  5:	Pso05G13290.0	GSVIVG01011445001	 2e-112
335-  6:	Pso05G13300.0	GSVIVG01011447001	 2e-105
## Alignment 336: score=283.0 e_value=1.3e-07 N=6 P. somniferum_chr5&aek6 plus
336-  0:	Pso05G14830.0	GSVIVG01010101001	 7e-102
336-  1:	Pso05G14880.0	GSVIVG01010109001	  6e-28
336-  2:	Pso05G14900.0	GSVIVG01010120001	      0
336-  3:	Pso05G14940.0	GSVIVG01010126001	      0
336-  4:	Pso05G14990.0	GSVIVG01010139001	      0
336-  5:	Pso05G15020.0	GSVIVG01010152001	  2e-70
## Alignment 337: score=260.0 e_value=1.8e-10 N=7 P. somniferum_chr5&aek6 plus
337-  0:	Pso05G02070.0	GSVIVG01008576001	  4e-52
337-  1:	Pso05G02290.0	GSVIVG01033058001	      0
337-  2:	Pso05G02530.0	GSVIVG01033062001	 2e-136
337-  3:	Pso05G02730.0	GSVIVG01008562001	      0
337-  4:	Pso05G02810.0	GSVIVG01008566001	  5e-82
337-  5:	Pso05G03000.0	GSVIVG01008545001	  1e-45
337-  6:	Pso05G03030.0	GSVIVG01008544001	 5e-121
## Alignment 338: score=259.0 e_value=5.5e-10 N=6 P. somniferum_chr5&aek6 plus
338-  0:	Pso05G12900.0	GSVIVG01019973001	      0
338-  1:	Pso05G13160.0	GSVIVG01012494001	 7e-120
338-  2:	Pso05G13190.0	GSVIVG01012496001	 2e-115
338-  3:	Pso05G13210.0	GSVIVG01003214001	 3e-169
338-  4:	Pso05G13240.0	GSVIVG01003215001	  2e-94
338-  5:	Pso05G13360.0	GSVIVG01003216001	      0
## Alignment 339: score=642.0 e_value=1.5e-33 N=14 P. somniferum_chr5&aek6 minus
339-  0:	Pso05G18950.0	GSVIVG01011685001	  1e-62
339-  1:	Pso05G18960.0	GSVIVG01011683001	  3e-33
339-  2:	Pso05G18990.0	GSVIVG01011682001	      0
339-  3:	Pso05G19010.0	GSVIVG01011680001	      0
339-  4:	Pso05G19170.0	GSVIVG01011679001	  1e-99
339-  5:	Pso05G19180.0	GSVIVG01011678001	  7e-79
339-  6:	Pso05G19230.0	GSVIVG01011676001	  3e-69
339-  7:	Pso05G19270.0	GSVIVG01011675001	 1e-100
339-  8:	Pso05G19320.0	GSVIVG01011671001	  5e-98
339-  9:	Pso05G19330.0	GSVIVG01011670001	  7e-57
339- 10:	Pso05G19340.0	GSVIVG01011669001	  5e-82
339- 11:	Pso05G19380.0	GSVIVG01011668001	  5e-68
339- 12:	Pso05G19400.0	GSVIVG01011666001	      0
339- 13:	Pso05G19510.0	GSVIVG01011665001	      0
## Alignment 340: score=631.0 e_value=2.3e-36 N=14 P. somniferum_chr5&aek6 minus
340-  0:	Pso05G11340.0	GSVIVG01007834001	  1e-61
340-  1:	Pso05G11420.0	GSVIVG01020121001	  2e-55
340-  2:	Pso05G11430.0	GSVIVG01020118001	  5e-31
340-  3:	Pso05G11440.0	GSVIVG01020116001	      0
340-  4:	Pso05G11470.0	GSVIVG01020111001	      0
340-  5:	Pso05G11530.0	GSVIVG01020095001	  1e-61
340-  6:	Pso05G11630.0	GSVIVG01020089001	  9e-52
340-  7:	Pso05G11670.0	GSVIVG01020084001	      0
340-  8:	Pso05G11680.0	GSVIVG01020082001	  4e-83
340-  9:	Pso05G11710.0	GSVIVG01020076001	      0
340- 10:	Pso05G11720.0	GSVIVG01020075001	 2e-151
340- 11:	Pso05G11750.0	GSVIVG01020073001	      0
340- 12:	Pso05G11760.0	GSVIVG01020072001	 4e-180
340- 13:	Pso05G11850.0	GSVIVG01020067001	      0
## Alignment 341: score=518.0 e_value=5.7e-30 N=12 P. somniferum_chr5&aek6 minus
341-  0:	Pso05G07200.0	GSVIVG01001819001	      0
341-  1:	Pso05G07230.0	GSVIVG01008502001	      0
341-  2:	Pso05G07320.0	GSVIVG01001814001	      0
341-  3:	Pso05G07330.0	GSVIVG01001813001	 3e-110
341-  4:	Pso05G07400.0	GSVIVG01001810001	 8e-118
341-  5:	Pso05G07410.0	GSVIVG01001809001	  1e-20
341-  6:	Pso05G07420.0	GSVIVG01001808001	      0
341-  7:	Pso05G07520.0	GSVIVG01008526001	 2e-105
341-  8:	Pso05G07570.0	GSVIVG01033099001	      0
341-  9:	Pso05G07590.0	GSVIVG01008533001	  3e-57
341- 10:	Pso05G07750.0	GSVIVG01033086001	  2e-90
341- 11:	Pso05G07780.0	GSVIVG01008545001	  3e-43
## Alignment 342: score=494.0 e_value=8.7e-25 N=11 P. somniferum_chr5&aek6 minus
342-  0:	Pso05G12730.0	GSVIVG01008023001	 3e-110
342-  1:	Pso05G12840.0	GSVIVG01019977001	 7e-172
342-  2:	Pso05G12850.0	GSVIVG01019976001	 3e-171
342-  3:	Pso05G12890.0	GSVIVG01010088001	  7e-31
342-  4:	Pso05G12900.0	GSVIVG01011424001	      0
342-  5:	Pso05G12970.0	GSVIVG01019969001	  2e-77
342-  6:	Pso05G13020.0	GSVIVG01019967001	 3e-115
342-  7:	Pso05G13040.0	GSVIVG01019959001	  5e-67
342-  8:	Pso05G13080.0	GSVIVG01019958001	      0
342-  9:	Pso05G13090.0	GSVIVG01019957001	  8e-57
342- 10:	Pso05G13270.0	GSVIVG01019954001	  2e-78
## Alignment 343: score=404.0 e_value=3.1e-18 N=9 P. somniferum_chr5&aek6 minus
343-  0:	Pso05G03270.0	GSVIVG01033047001	  2e-67
343-  1:	Pso05G03300.0	GSVIVG01033046001	      0
343-  2:	Pso05G03310.0	GSVIVG01033043001	  8e-68
343-  3:	Pso05G03320.0	GSVIVG01033039001	 9e-106
343-  4:	Pso05G03380.0	GSVIVG01033038001	      0
343-  5:	Pso05G03390.0	GSVIVG01000937001	      0
343-  6:	Pso05G03410.0	GSVIVG01000939001	 4e-121
343-  7:	Pso05G03500.0	GSVIVG01000954001	  4e-71
343-  8:	Pso05G03600.0	GSVIVG01033027001	 4e-154
## Alignment 344: score=391.0 e_value=5.1e-20 N=9 P. somniferum_chr5&aek6 minus
344-  0:	Pso05G12070.0	GSVIVG01020043001	 1e-124
344-  1:	Pso05G12110.0	GSVIVG01020040001	  1e-27
344-  2:	Pso05G12120.0	GSVIVG01020033001	 7e-122
344-  3:	Pso05G12140.0	GSVIVG01020031001	      0
344-  4:	Pso05G12150.0	GSVIVG01020030001	  8e-88
344-  5:	Pso05G12170.0	GSVIVG01020027001	  1e-32
344-  6:	Pso05G12220.0	GSVIVG01008006001	      0
344-  7:	Pso05G12260.0	GSVIVG01008011001	  7e-30
344-  8:	Pso05G12420.0	GSVIVG01008022001	 4e-106
## Alignment 345: score=385.0 e_value=1.3e-17 N=9 P. somniferum_chr5&aek6 minus
345-  0:	Pso05G15580.0	GSVIVG01012000001	      0
345-  1:	Pso05G15800.0	GSVIVG01031037001	      0
345-  2:	Pso05G15820.0	GSVIVG01031038001	      0
345-  3:	Pso05G15900.0	GSVIVG01031048001	 2e-172
345-  4:	Pso05G16010.0	GSVIVG01031053001	  1e-57
345-  5:	Pso05G16040.0	GSVIVG01031065001	  1e-82
345-  6:	Pso05G16070.0	GSVIVG01031067001	      0
345-  7:	Pso05G16080.0	GSVIVG01031070001	  2e-79
345-  8:	Pso05G16260.0	GSVIVG01036443001	  3e-61
## Alignment 346: score=287.0 e_value=6.3e-11 N=7 P. somniferum_chr5&aek6 minus
346-  0:	Pso05G07320.0	GSVIVG01010364001	      0
346-  1:	Pso05G07340.0	GSVIVG01010374001	      0
346-  2:	Pso05G07460.0	GSVIVG01010441001	      0
346-  3:	Pso05G07500.0	GSVIVG01010443001	      0
346-  4:	Pso05G07540.0	GSVIVG01010448001	  2e-40
346-  5:	Pso05G07560.0	GSVIVG01010454001	 3e-113
346-  6:	Pso05G07660.0	GSVIVG01010477001	      0
## Alignment 347: score=282.0 e_value=1.9e-08 N=6 P. somniferum_chr5&aek6 minus
347-  0:	Pso05G15520.0	GSVIVG01012005001	      0
347-  1:	Pso05G15570.0	GSVIVG01012002001	  3e-36
347-  2:	Pso05G15600.0	GSVIVG01011979001	      0
347-  3:	Pso05G15610.0	GSVIVG01011978001	  2e-26
347-  4:	Pso05G15730.0	GSVIVG01011971001	 3e-170
347-  5:	Pso05G15740.0	GSVIVG01011969001	  1e-60
## Alignment 348: score=280.0 e_value=1.5e-11 N=7 P. somniferum_chr5&aek6 minus
348-  0:	Pso05G10270.0	GSVIVG01007713001	 1e-165
348-  1:	Pso05G10510.0	GSVIVG01032503001	      0
348-  2:	Pso05G10530.0	GSVIVG01032504001	      0
348-  3:	Pso05G10670.0	GSVIVG01032519001	 2e-157
348-  4:	Pso05G10750.0	GSVIVG01032521001	 2e-157
348-  5:	Pso05G10860.0	GSVIVG01032525001	 2e-105
348-  6:	Pso05G10940.0	GSVIVG01032529001	      0
## Alignment 349: score=262.0 e_value=1.9e-09 N=6 P. somniferum_chr5&aek6 minus
349-  0:	Pso05G09490.0	GSVIVG01020239001	      0
349-  1:	Pso05G09580.0	GSVIVG01013734001	      0
349-  2:	Pso05G09760.0	GSVIVG01013771001	      0
349-  3:	Pso05G09780.0	GSVIVG01013772001	      0
349-  4:	Pso05G09870.0	GSVIVG01013775001	 5e-113
349-  5:	Pso05G09910.0	GSVIVG01013785001	      0
## Alignment 350: score=260.0 e_value=4.8e-11 N=6 P. somniferum_chr5&aek6 minus
350-  0:	Pso05G15510.0	GSVIVG01036463001	 2e-143
350-  1:	Pso05G15520.0	GSVIVG01008205001	      0
350-  2:	Pso05G15530.0	GSVIVG01008210001	  2e-27
350-  3:	Pso05G15650.0	GSVIVG01011976001	 1e-102
350-  4:	Pso05G15690.0	GSVIVG01008218001	 1e-129
350-  5:	Pso05G15750.0	GSVIVG01036451001	      0
## Alignment 351: score=259.0 e_value=3.3e-08 N=6 P. somniferum_chr5&aek6 minus
351-  0:	Pso05G07880.0	GSVIVG01001840001	      0
351-  1:	Pso05G07940.0	GSVIVG01001851001	      0
351-  2:	Pso05G08090.0	GSVIVG01001852001	      0
351-  3:	Pso05G08170.0	GSVIVG01003973001	 4e-107
351-  4:	Pso05G08220.0	GSVIVG01003975001	  1e-90
351-  5:	Pso05G08340.0	GSVIVG01003989001	      0
## Alignment 352: score=898.0 e_value=3.6e-60 N=20 P. somniferum_chr6&aek5 plus
352-  0:	Pso06G19420.0	GSVIVG01022305001	      0
352-  1:	Pso06G19450.0	GSVIVG01022303001	  7e-19
352-  2:	Pso06G19470.0	GSVIVG01022301001	      0
352-  3:	Pso06G19480.0	GSVIVG01022300001	      0
352-  4:	Pso06G19520.0	GSVIVG01013403001	      0
352-  5:	Pso06G19540.0	GSVIVG01022297001	      0
352-  6:	Pso06G19550.0	GSVIVG01022296001	 2e-154
352-  7:	Pso06G19560.0	GSVIVG01013398001	  4e-90
352-  8:	Pso06G19590.0	GSVIVG01013392001	      0
352-  9:	Pso06G19740.0	GSVIVG01013381001	 1e-137
352- 10:	Pso06G19760.0	GSVIVG01013379001	      0
352- 11:	Pso06G19780.0	GSVIVG01013375001	 9e-169
352- 12:	Pso06G20000.0	GSVIVG01008673001	      0
352- 13:	Pso06G20080.0	GSVIVG01013360001	      0
352- 14:	Pso06G20140.0	GSVIVG01008675001	 9e-163
352- 15:	Pso06G20150.0	GSVIVG01023934001	      0
352- 16:	Pso06G20160.0	GSVIVG01008677001	      0
352- 17:	Pso06G20180.0	GSVIVG01008683001	  2e-53
352- 18:	Pso06G20200.0	GSVIVG01023930001	      0
352- 19:	Pso06G20210.0	GSVIVG01008686001	      0
## Alignment 353: score=855.0 e_value=8.3e-59 N=19 P. somniferum_chr6&aek5 plus
353-  0:	Pso06G22840.0	GSVIVG01031926001	  3e-81
353-  1:	Pso06G22940.0	GSVIVG01019012001	  3e-57
353-  2:	Pso06G22990.0	GSVIVG01009657001	 6e-123
353-  3:	Pso06G23250.0	GSVIVG01031963001	  1e-06
353-  4:	Pso06G23470.0	GSVIVG01018995001	 3e-132
353-  5:	Pso06G23490.0	GSVIVG01009684001	      0
353-  6:	Pso06G23530.0	GSVIVG01018991001	 1e-158
353-  7:	Pso06G23550.0	GSVIVG01009688001	  4e-88
353-  8:	Pso06G23560.0	GSVIVG01009690001	  2e-52
353-  9:	Pso06G23570.0	GSVIVG01018988001	 3e-176
353- 10:	Pso06G23580.0	GSVIVG01018987001	 7e-145
353- 11:	Pso06G23610.0	GSVIVG01018986001	  6e-68
353- 12:	Pso06G23620.0	GSVIVG01018985001	 7e-163
353- 13:	Pso06G23680.0	GSVIVG01018981001	 2e-154
353- 14:	Pso06G23690.0	GSVIVG01018980001	      0
353- 15:	Pso06G23750.0	GSVIVG01018977001	      0
353- 16:	Pso06G23770.0	GSVIVG01018976001	      0
353- 17:	Pso06G23790.0	GSVIVG01018975001	      0
353- 18:	Pso06G23800.0	GSVIVG01018974001	  7e-16
## Alignment 354: score=803.0 e_value=2e-52 N=19 P. somniferum_chr6&aek5 plus
354-  0:	Pso06G39240.0	GSVIVG01015743001	  3e-98
354-  1:	Pso06G39340.0	GSVIVG01009052001	      0
354-  2:	Pso06G39560.0	GSVIVG01009066001	  7e-81
354-  3:	Pso06G39640.0	GSVIVG01009068001	      0
354-  4:	Pso06G39650.0	GSVIVG01009069001	 1e-104
354-  5:	Pso06G39890.0	GSVIVG01009074001	      0
354-  6:	Pso06G39920.0	GSVIVG01009076001	  3e-85
354-  7:	Pso06G39950.0	GSVIVG01009078001	 6e-151
354-  8:	Pso06G40070.0	GSVIVG01009080001	      0
354-  9:	Pso06G40170.0	GSVIVG01009090001	  1e-46
354- 10:	Pso06G40180.0	GSVIVG01009091001	  5e-78
354- 11:	Pso06G40230.0	GSVIVG01009096001	  9e-55
354- 12:	Pso06G40450.0	GSVIVG01009098001	  1e-32
354- 13:	Pso06G40580.0	GSVIVG01009104001	      0
354- 14:	Pso06G40600.0	GSVIVG01009105001	      0
354- 15:	Pso06G40670.0	GSVIVG01009117001	 2e-157
354- 16:	Pso06G40750.0	GSVIVG01009121001	      0
354- 17:	Pso06G40790.0	GSVIVG01009122001	  5e-32
354- 18:	Pso06G40800.0	GSVIVG01009124001	 8e-110
## Alignment 355: score=778.0 e_value=3.9e-50 N=19 P. somniferum_chr6&aek5 plus
355-  0:	Pso06G36080.0	GSVIVG01022234001	  5e-33
355-  1:	Pso06G36110.0	GSVIVG01022230001	      0
355-  2:	Pso06G36160.0	GSVIVG01022229001	 1e-106
355-  3:	Pso06G36220.0	GSVIVG01022227001	 4e-141
355-  4:	Pso06G36290.0	GSVIVG01022225001	 4e-176
355-  5:	Pso06G36300.0	GSVIVG01022223001	      0
355-  6:	Pso06G36400.0	GSVIVG01022217001	      0
355-  7:	Pso06G36480.0	GSVIVG01022215001	 2e-119
355-  8:	Pso06G36670.0	GSVIVG01022212001	      0
355-  9:	Pso06G36910.0	GSVIVG01022200001	      0
355- 10:	Pso06G37020.0	GSVIVG01022197001	  4e-75
355- 11:	Pso06G37210.0	GSVIVG01022196001	 6e-102
355- 12:	Pso06G37380.0	GSVIVG01022193001	 4e-123
355- 13:	Pso06G37390.0	GSVIVG01022192001	      0
355- 14:	Pso06G37400.0	GSVIVG01022190001	 6e-117
355- 15:	Pso06G37470.0	GSVIVG01022183001	  6e-96
355- 16:	Pso06G37520.0	GSVIVG01022180001	  4e-51
355- 17:	Pso06G37580.0	GSVIVG01022160001	 5e-119
355- 18:	Pso06G37750.0	GSVIVG01022158001	      0
## Alignment 356: score=698.0 e_value=5.5e-39 N=16 P. somniferum_chr6&aek5 plus
356-  0:	Pso06G27030.0	GSVIVG01018732001	      0
356-  1:	Pso06G27070.0	GSVIVG01018739001	      0
356-  2:	Pso06G27100.0	GSVIVG01018742001	      0
356-  3:	Pso06G27180.0	GSVIVG01018749001	      0
356-  4:	Pso06G27300.0	GSVIVG01018757001	      0
356-  5:	Pso06G27340.0	GSVIVG01018760001	  1e-48
356-  6:	Pso06G27390.0	GSVIVG01018767001	 1e-131
356-  7:	Pso06G27400.0	GSVIVG01018769001	 2e-133
356-  8:	Pso06G27610.0	GSVIVG01018775001	  2e-39
356-  9:	Pso06G27840.0	GSVIVG01018778001	      0
356- 10:	Pso06G27900.0	GSVIVG01018782001	  2e-54
356- 11:	Pso06G27930.0	GSVIVG01018783001	      0
356- 12:	Pso06G27970.0	GSVIVG01018786001	  1e-47
356- 13:	Pso06G28000.0	GSVIVG01018787001	  7e-34
356- 14:	Pso06G28010.0	GSVIVG01018788001	 9e-163
356- 15:	Pso06G28090.0	GSVIVG01018789001	 7e-154
## Alignment 357: score=686.0 e_value=1.9e-38 N=15 P. somniferum_chr6&aek5 plus
357-  0:	Pso06G24080.0	GSVIVG01037888001	 1e-119
357-  1:	Pso06G24210.0	GSVIVG01037899001	  1e-23
357-  2:	Pso06G24270.0	GSVIVG01037902001	  4e-40
357-  3:	Pso06G24330.0	GSVIVG01037903001	  1e-50
357-  4:	Pso06G24350.0	GSVIVG01037905001	  4e-07
357-  5:	Pso06G24360.0	GSVIVG01037911001	  1e-61
357-  6:	Pso06G24410.0	GSVIVG01037915001	      0
357-  7:	Pso06G24430.0	GSVIVG01037920001	      0
357-  8:	Pso06G24550.0	GSVIVG01003155001	  3e-50
357-  9:	Pso06G24630.0	GSVIVG01003163001	  9e-58
357- 10:	Pso06G24640.0	GSVIVG01003166001	      0
357- 11:	Pso06G24670.0	GSVIVG01003172001	  6e-99
357- 12:	Pso06G24700.0	GSVIVG01003174001	 3e-121
357- 13:	Pso06G24740.0	GSVIVG01003176001	  4e-82
357- 14:	Pso06G24760.0	GSVIVG01003179001	      0
## Alignment 358: score=610.0 e_value=2.4e-38 N=14 P. somniferum_chr6&aek5 plus
358-  0:	Pso06G30670.0	GSVIVG01000154001	 1e-150
358-  1:	Pso06G30730.0	GSVIVG01000153001	  2e-66
358-  2:	Pso06G30740.0	GSVIVG01000152001	      0
358-  3:	Pso06G30820.0	GSVIVG01000149001	      0
358-  4:	Pso06G30850.0	GSVIVG01000146001	      0
358-  5:	Pso06G30860.0	GSVIVG01000145001	  3e-48
358-  6:	Pso06G30930.0	GSVIVG01000142001	  1e-83
358-  7:	Pso06G31090.0	GSVIVG01000131001	      0
358-  8:	Pso06G31200.0	GSVIVG01000127001	      0
358-  9:	Pso06G31210.0	GSVIVG01000126001	 6e-180
358- 10:	Pso06G31250.0	GSVIVG01000124001	      0
358- 11:	Pso06G31360.0	GSVIVG01000122001	 1e-149
358- 12:	Pso06G31480.0	GSVIVG01000108001	      0
358- 13:	Pso06G31490.0	GSVIVG01000107001	      0
## Alignment 359: score=609.0 e_value=2.1e-32 N=14 P. somniferum_chr6&aek5 plus
359-  0:	Pso06G20380.0	GSVIVG01031715001	 5e-167
359-  1:	Pso06G20490.0	GSVIVG01031721001	      0
359-  2:	Pso06G20520.0	GSVIVG01031727001	  2e-46
359-  3:	Pso06G20610.0	GSVIVG01031728001	  8e-18
359-  4:	Pso06G20640.0	GSVIVG01031729001	      0
359-  5:	Pso06G20700.0	GSVIVG01031736001	      0
359-  6:	Pso06G20710.0	GSVIVG01031738001	      0
359-  7:	Pso06G20740.0	GSVIVG01031739001	 2e-138
359-  8:	Pso06G20860.0	GSVIVG01031750001	      0
359-  9:	Pso06G20870.0	GSVIVG01031751001	  3e-66
359- 10:	Pso06G20980.0	GSVIVG01031769001	  3e-68
359- 11:	Pso06G21070.0	GSVIVG01031770001	  1e-65
359- 12:	Pso06G21200.0	GSVIVG01031780001	 1e-112
359- 13:	Pso06G21300.0	GSVIVG01031793001	  8e-49
## Alignment 360: score=593.0 e_value=8.5e-30 N=13 P. somniferum_chr6&aek5 plus
360-  0:	Pso06G29020.0	GSVIVG01018819001	      0
360-  1:	Pso06G29060.0	GSVIVG01018824001	      0
360-  2:	Pso06G29070.0	GSVIVG01018828001	      0
360-  3:	Pso06G29090.0	GSVIVG01018829001	  1e-99
360-  4:	Pso06G29110.0	GSVIVG01018833001	  1e-48
360-  5:	Pso06G29180.0	GSVIVG01018835001	      0
360-  6:	Pso06G29320.0	GSVIVG01018844001	      0
360-  7:	Pso06G29370.0	GSVIVG01018847001	      0
360-  8:	Pso06G29540.0	GSVIVG01018852001	  3e-38
360-  9:	Pso06G29610.0	GSVIVG01018857001	      0
360- 10:	Pso06G29620.0	GSVIVG01018858001	      0
360- 11:	Pso06G29680.0	GSVIVG01018903001	 2e-109
360- 12:	Pso06G29690.0	GSVIVG01018917001	  1e-37
## Alignment 361: score=560.0 e_value=6.3e-32 N=12 P. somniferum_chr6&aek5 plus
361-  0:	Pso06G20480.0	GSVIVG01009470001	      0
361-  1:	Pso06G20530.0	GSVIVG01009476001	 4e-102
361-  2:	Pso06G20540.0	GSVIVG01009477001	  1e-75
361-  3:	Pso06G20550.0	GSVIVG01009478001	      0
361-  4:	Pso06G20560.0	GSVIVG01009479001	  2e-61
361-  5:	Pso06G20650.0	GSVIVG01009482001	 9e-179
361-  6:	Pso06G20710.0	GSVIVG01009493001	      0
361-  7:	Pso06G20720.0	GSVIVG01009494001	  5e-81
361-  8:	Pso06G20840.0	GSVIVG01009501001	      0
361-  9:	Pso06G20850.0	GSVIVG01009503001	 3e-118
361- 10:	Pso06G20910.0	GSVIVG01009517001	  9e-26
361- 11:	Pso06G20920.0	GSVIVG01009518001	      0
## Alignment 362: score=521.0 e_value=2.6e-29 N=12 P. somniferum_chr6&aek5 plus
362-  0:	Pso06G25130.0	GSVIVG01008688001	 3e-126
362-  1:	Pso06G25330.0	GSVIVG01008695001	  2e-26
362-  2:	Pso06G25360.0	GSVIVG01008696001	      0
362-  3:	Pso06G25480.0	GSVIVG01008708001	      0
362-  4:	Pso06G25540.0	GSVIVG01008709001	 2e-139
362-  5:	Pso06G25550.0	GSVIVG01008710001	      0
362-  6:	Pso06G25620.0	GSVIVG01008711001	      0
362-  7:	Pso06G25680.0	GSVIVG01008714001	      0
362-  8:	Pso06G25690.0	GSVIVG01008716001	      0
362-  9:	Pso06G25810.0	GSVIVG01008718001	 4e-105
362- 10:	Pso06G25900.0	GSVIVG01008725001	 1e-128
362- 11:	Pso06G25910.0	GSVIVG01023963001	 1e-166
## Alignment 363: score=380.0 e_value=4.4e-17 N=9 P. somniferum_chr6&aek5 plus
363-  0:	Pso06G25110.0	GSVIVG01023921001	  3e-93
363-  1:	Pso06G25130.0	GSVIVG01023920001	 1e-127
363-  2:	Pso06G25240.0	GSVIVG01023919001	  2e-94
363-  3:	Pso06G25280.0	GSVIVG01023915001	  5e-21
363-  4:	Pso06G25350.0	GSVIVG01023912001	  4e-21
363-  5:	Pso06G25360.0	GSVIVG01023906001	      0
363-  6:	Pso06G25430.0	GSVIVG01023904001	  4e-94
363-  7:	Pso06G25590.0	GSVIVG01023898001	  2e-35
363-  8:	Pso06G25670.0	GSVIVG01023897001	      0
## Alignment 364: score=363.0 e_value=4.9e-16 N=9 P. somniferum_chr6&aek5 plus
364-  0:	Pso06G41090.0	GSVIVG01009215001	      0
364-  1:	Pso06G41180.0	GSVIVG01009216001	  1e-87
364-  2:	Pso06G41400.0	GSVIVG01009219001	 4e-102
364-  3:	Pso06G41570.0	GSVIVG01009226001	      0
364-  4:	Pso06G41720.0	GSVIVG01009228001	      0
364-  5:	Pso06G41820.0	GSVIVG01009232001	 1e-150
364-  6:	Pso06G41950.0	GSVIVG01009238001	 4e-129
364-  7:	Pso06G42000.0	GSVIVG01009243001	  8e-89
364-  8:	Pso06G42020.0	GSVIVG01009245001	 1e-166
## Alignment 365: score=314.0 e_value=1.7e-11 N=7 P. somniferum_chr6&aek5 plus
365-  0:	Pso06G19660.0	GSVIVG01026636001	  8e-88
365-  1:	Pso06G19680.0	GSVIVG01026640001	      0
365-  2:	Pso06G19690.0	GSVIVG01026642001	  3e-56
365-  3:	Pso06G19870.0	GSVIVG01026652001	      0
365-  4:	Pso06G19900.0	GSVIVG01003841001	  2e-54
365-  5:	Pso06G19950.0	GSVIVG01003838001	 2e-155
365-  6:	Pso06G20050.0	GSVIVG01003832001	  6e-82
## Alignment 366: score=307.0 e_value=2.7e-12 N=7 P. somniferum_chr6&aek5 plus
366-  0:	Pso06G23700.0	GSVIVG01031956001	 4e-124
366-  1:	Pso06G23900.0	GSVIVG01009348001	  1e-65
366-  2:	Pso06G23990.0	GSVIVG01009379001	  6e-32
366-  3:	Pso06G24000.0	GSVIVG01009381001	      0
366-  4:	Pso06G24060.0	GSVIVG01009384001	  8e-34
366-  5:	Pso06G24100.0	GSVIVG01009386001	  2e-36
366-  6:	Pso06G24140.0	GSVIVG01009388001	      0
## Alignment 367: score=284.0 e_value=5.8e-11 N=7 P. somniferum_chr6&aek5 plus
367-  0:	Pso06G22100.0	GSVIVG01031802001	 8e-177
367-  1:	Pso06G22260.0	GSVIVG01031807001	  8e-71
367-  2:	Pso06G22370.0	GSVIVG01031842001	      0
367-  3:	Pso06G22440.0	GSVIVG01031847001	 4e-114
367-  4:	Pso06G22540.0	GSVIVG01031879001	      0
367-  5:	Pso06G22740.0	GSVIVG01031890001	  8e-95
367-  6:	Pso06G22780.0	GSVIVG01031892001	      0
## Alignment 368: score=279.0 e_value=1.1e-08 N=6 P. somniferum_chr6&aek5 plus
368-  0:	Pso06G20010.0	GSVIVG01023895001	 3e-113
368-  1:	Pso06G20070.0	GSVIVG01023939001	      0
368-  2:	Pso06G20100.0	GSVIVG01023938001	      0
368-  3:	Pso06G20110.0	GSVIVG01023937001	  4e-68
368-  4:	Pso06G20170.0	GSVIVG01023933001	      0
368-  5:	Pso06G20230.0	GSVIVG01023925001	  2e-63
## Alignment 369: score=276.0 e_value=1.8e-08 N=6 P. somniferum_chr6&aek5 plus
369-  0:	Pso06G22110.0	GSVIVG01009575001	 4e-158
369-  1:	Pso06G22190.0	GSVIVG01009577001	      0
369-  2:	Pso06G22200.0	GSVIVG01009578001	 3e-107
369-  3:	Pso06G22340.0	GSVIVG01009580001	  5e-69
369-  4:	Pso06G22360.0	GSVIVG01009581001	      0
369-  5:	Pso06G22400.0	GSVIVG01009585001	  3e-81
## Alignment 370: score=256.0 e_value=7e-09 N=6 P. somniferum_chr6&aek5 plus
370-  0:	Pso06G29720.0	GSVIVG01023830001	  8e-18
370-  1:	Pso06G29750.0	GSVIVG01009775001	      0
370-  2:	Pso06G29780.0	GSVIVG01023820001	 1e-155
370-  3:	Pso06G29910.0	GSVIVG01023814001	      0
370-  4:	Pso06G30080.0	GSVIVG01023805001	      0
370-  5:	Pso06G30100.0	GSVIVG01023803001	  1e-46
## Alignment 371: score=1773.0 e_value=3.3e-141 N=41 P. somniferum_chr6&aek5 minus
371-  0:	Pso06G25880.0	GSVIVG01023965001	 7e-155
371-  1:	Pso06G26040.0	GSVIVG01023968001	      0
371-  2:	Pso06G26160.0	GSVIVG01037045001	  2e-87
371-  3:	Pso06G26210.0	GSVIVG01023975001	 5e-164
371-  4:	Pso06G26310.0	GSVIVG01023991001	 5e-103
371-  5:	Pso06G26330.0	GSVIVG01023994001	      0
371-  6:	Pso06G26420.0	GSVIVG01023998001	 1e-171
371-  7:	Pso06G26550.0	GSVIVG01024004001	  4e-94
371-  8:	Pso06G26570.0	GSVIVG01024005001	      0
371-  9:	Pso06G26630.0	GSVIVG01024010001	 1e-128
371- 10:	Pso06G26700.0	GSVIVG01024014001	  5e-57
371- 11:	Pso06G26800.0	GSVIVG01024018001	 4e-132
371- 12:	Pso06G26880.0	GSVIVG01024021001	  6e-63
371- 13:	Pso06G26950.0	GSVIVG01024026001	      0
371- 14:	Pso06G26990.0	GSVIVG01024029001	 9e-130
371- 15:	Pso06G27000.0	GSVIVG01024030001	 7e-144
371- 16:	Pso06G27010.0	GSVIVG01024031001	      0
371- 17:	Pso06G27020.0	GSVIVG01024033001	      0
371- 18:	Pso06G27130.0	GSVIVG01024036001	  6e-89
371- 19:	Pso06G27250.0	GSVIVG01024042001	      0
371- 20:	Pso06G27280.0	GSVIVG01024043001	  1e-88
371- 21:	Pso06G27360.0	GSVIVG01024048001	      0
371- 22:	Pso06G27370.0	GSVIVG01024049001	 4e-163
371- 23:	Pso06G27390.0	GSVIVG01024050001	 6e-135
371- 24:	Pso06G27400.0	GSVIVG01024052001	 7e-127
371- 25:	Pso06G27430.0	GSVIVG01024054001	      0
371- 26:	Pso06G27540.0	GSVIVG01024056001	 1e-141
371- 27:	Pso06G27560.0	GSVIVG01024057001	  3e-37
371- 28:	Pso06G27590.0	GSVIVG01024060001	  1e-67
371- 29:	Pso06G27620.0	GSVIVG01024062001	      0
371- 30:	Pso06G27740.0	GSVIVG01024073001	 2e-177
371- 31:	Pso06G27810.0	GSVIVG01024082001	 3e-106
371- 32:	Pso06G27830.0	GSVIVG01024086001	 5e-160
371- 33:	Pso06G27880.0	GSVIVG01024106001	 4e-151
371- 34:	Pso06G27910.0	GSVIVG01024107001	 3e-101
371- 35:	Pso06G27920.0	GSVIVG01024109001	 2e-136
371- 36:	Pso06G27950.0	GSVIVG01024111001	  1e-61
371- 37:	Pso06G28020.0	GSVIVG01024116001	  3e-49
371- 38:	Pso06G28210.0	GSVIVG01024130001	  7e-32
371- 39:	Pso06G28220.0	GSVIVG01024135001	  1e-34
371- 40:	Pso06G28230.0	GSVIVG01024138001	  1e-33
## Alignment 372: score=1648.0 e_value=1e-135 N=38 P. somniferum_chr6&aek5 minus
372-  0:	Pso06G26720.0	GSVIVG01024039001	  6e-90
372-  1:	Pso06G26810.0	GSVIVG01009957001	 2e-154
372-  2:	Pso06G26870.0	GSVIVG01009956001	      0
372-  3:	Pso06G26930.0	GSVIVG01009954001	 1e-139
372-  4:	Pso06G26950.0	GSVIVG01009950001	  2e-93
372-  5:	Pso06G26990.0	GSVIVG01009947001	 1e-141
372-  6:	Pso06G27040.0	GSVIVG01009945001	  4e-52
372-  7:	Pso06G27080.0	GSVIVG01009943001	      0
372-  8:	Pso06G27210.0	GSVIVG01009941001	      0
372-  9:	Pso06G27270.0	GSVIVG01009934001	  7e-46
372- 10:	Pso06G27380.0	GSVIVG01009931001	      0
372- 11:	Pso06G27390.0	GSVIVG01009928001	 2e-103
372- 12:	Pso06G27520.0	GSVIVG01018772001	      0
372- 13:	Pso06G27560.0	GSVIVG01009924001	  5e-26
372- 14:	Pso06G27720.0	GSVIVG01009920001	 6e-152
372- 15:	Pso06G27970.0	GSVIVG01009898001	  4e-44
372- 16:	Pso06G28120.0	GSVIVG01009881001	      0
372- 17:	Pso06G28130.0	GSVIVG01009880001	 5e-135
372- 18:	Pso06G28150.0	GSVIVG01009879001	      0
372- 19:	Pso06G28160.0	GSVIVG01009876001	      0
372- 20:	Pso06G28380.0	GSVIVG01009864001	      0
372- 21:	Pso06G28450.0	GSVIVG01009861001	  8e-77
372- 22:	Pso06G28470.0	GSVIVG01009860001	  6e-65
372- 23:	Pso06G28510.0	GSVIVG01009858001	  3e-64
372- 24:	Pso06G28570.0	GSVIVG01009846001	  1e-48
372- 25:	Pso06G28580.0	GSVIVG01009844001	  1e-31
372- 26:	Pso06G28710.0	GSVIVG01009840001	  1e-55
372- 27:	Pso06G28720.0	GSVIVG01009837001	      0
372- 28:	Pso06G28730.0	GSVIVG01009836001	      0
372- 29:	Pso06G28760.0	GSVIVG01009833001	 3e-155
372- 30:	Pso06G28840.0	GSVIVG01009830001	      0
372- 31:	Pso06G28870.0	GSVIVG01009828001	      0
372- 32:	Pso06G29030.0	GSVIVG01009826001	      0
372- 33:	Pso06G29040.0	GSVIVG01009825001	 5e-132
372- 34:	Pso06G29130.0	GSVIVG01009822001	      0
372- 35:	Pso06G29270.0	GSVIVG01018839001	  4e-55
372- 36:	Pso06G29340.0	GSVIVG01018845001	  5e-81
372- 37:	Pso06G29540.0	GSVIVG01009494001	  4e-12
## Alignment 373: score=1148.0 e_value=1.4e-76 N=25 P. somniferum_chr6&aek5 minus
373-  0:	Pso06G30870.0	GSVIVG01009363001	  6e-23
373-  1:	Pso06G30940.0	GSVIVG01009362001	  1e-19
373-  2:	Pso06G31050.0	GSVIVG01009357001	  2e-64
373-  3:	Pso06G31140.0	GSVIVG01009355001	      0
373-  4:	Pso06G31230.0	GSVIVG01009354001	 6e-101
373-  5:	Pso06G31240.0	GSVIVG01009353001	  3e-72
373-  6:	Pso06G31260.0	GSVIVG01009350001	      0
373-  7:	Pso06G31280.0	GSVIVG01009348001	 4e-100
373-  8:	Pso06G31540.0	GSVIVG01009343001	      0
373-  9:	Pso06G31550.0	GSVIVG01009341001	  6e-67
373- 10:	Pso06G31590.0	GSVIVG01009338001	  5e-81
373- 11:	Pso06G31610.0	GSVIVG01009336001	      0
373- 12:	Pso06G31740.0	GSVIVG01009335001	  2e-28
373- 13:	Pso06G31820.0	GSVIVG01009320001	      0
373- 14:	Pso06G31840.0	GSVIVG01009318001	      0
373- 15:	Pso06G31860.0	GSVIVG01009315001	  2e-47
373- 16:	Pso06G31870.0	GSVIVG01009313001	  6e-70
373- 17:	Pso06G31920.0	GSVIVG01009312001	  1e-88
373- 18:	Pso06G31960.0	GSVIVG01009308001	  1e-20
373- 19:	Pso06G31970.0	GSVIVG01009307001	      0
373- 20:	Pso06G31990.0	GSVIVG01009305001	      0
373- 21:	Pso06G32040.0	GSVIVG01009296001	  8e-98
373- 22:	Pso06G32080.0	GSVIVG01009292001	 7e-113
373- 23:	Pso06G32100.0	GSVIVG01009290001	      0
373- 24:	Pso06G32120.0	GSVIVG01009289001	      0
## Alignment 374: score=913.0 e_value=9.2e-53 N=20 P. somniferum_chr6&aek5 minus
374-  0:	Pso06G29470.0	GSVIVG01009801001	  3e-37
374-  1:	Pso06G29490.0	GSVIVG01009797001	  6e-97
374-  2:	Pso06G29500.0	GSVIVG01009796001	      0
374-  3:	Pso06G29540.0	GSVIVG01009792001	  8e-35
374-  4:	Pso06G29550.0	GSVIVG01009791001	      0
374-  5:	Pso06G29560.0	GSVIVG01009788001	      0
374-  6:	Pso06G29640.0	GSVIVG01009782001	 4e-159
374-  7:	Pso06G29650.0	GSVIVG01009779001	  3e-82
374-  8:	Pso06G29730.0	GSVIVG01009777001	  1e-82
374-  9:	Pso06G29750.0	GSVIVG01009775001	      0
374- 10:	Pso06G29840.0	GSVIVG01009766001	 1e-120
374- 11:	Pso06G29850.0	GSVIVG01009763001	      0
374- 12:	Pso06G29880.0	GSVIVG01009761001	  8e-64
374- 13:	Pso06G29900.0	GSVIVG01009760001	      0
374- 14:	Pso06G29910.0	GSVIVG01023815001	      0
374- 15:	Pso06G29940.0	GSVIVG01009755001	 1e-135
374- 16:	Pso06G29990.0	GSVIVG01009750001	 2e-163
374- 17:	Pso06G30080.0	GSVIVG01009747001	      0
374- 18:	Pso06G30090.0	GSVIVG01018923001	      0
374- 19:	Pso06G30140.0	GSVIVG01009735001	 4e-122
## Alignment 375: score=751.0 e_value=3.3e-44 N=17 P. somniferum_chr6&aek5 minus
375-  0:	Pso06G20280.0	GSVIVG01022097001	      0
375-  1:	Pso06G20450.0	GSVIVG01022112001	      0
375-  2:	Pso06G20460.0	GSVIVG01022113001	      0
375-  3:	Pso06G20480.0	GSVIVG01022114001	      0
375-  4:	Pso06G20490.0	GSVIVG01022115001	      0
375-  5:	Pso06G20510.0	GSVIVG01022118001	  2e-31
375-  6:	Pso06G20560.0	GSVIVG01022120001	  2e-57
375-  7:	Pso06G20580.0	GSVIVG01022125001	      0
375-  8:	Pso06G20590.0	GSVIVG01022126001	      0
375-  9:	Pso06G20650.0	GSVIVG01022127001	  1e-97
375- 10:	Pso06G20670.0	GSVIVG01022129001	 5e-150
375- 11:	Pso06G20710.0	GSVIVG01022136001	      0
375- 12:	Pso06G20830.0	GSVIVG01022141001	      0
375- 13:	Pso06G20900.0	GSVIVG01022142001	  1e-30
375- 14:	Pso06G20970.0	GSVIVG01022144001	      0
375- 15:	Pso06G21020.0	GSVIVG01022145001	  7e-31
375- 16:	Pso06G21140.0	GSVIVG01022152001	      0
## Alignment 376: score=565.0 e_value=6.3e-31 N=13 P. somniferum_chr6&aek5 minus
376-  0:	Pso06G28530.0	GSVIVG01024158001	      0
376-  1:	Pso06G28580.0	GSVIVG01024162001	  8e-50
376-  2:	Pso06G28740.0	GSVIVG01024163001	 2e-160
376-  3:	Pso06G28750.0	GSVIVG01024164001	      0
376-  4:	Pso06G28770.0	GSVIVG01024165001	 9e-109
376-  5:	Pso06G28870.0	GSVIVG01024172001	      0
376-  6:	Pso06G28920.0	GSVIVG01024173001	  1e-69
376-  7:	Pso06G29050.0	GSVIVG01024179001	      0
376-  8:	Pso06G29080.0	GSVIVG01024183001	  2e-54
376-  9:	Pso06G29120.0	GSVIVG01024195001	      0
376- 10:	Pso06G29130.0	GSVIVG01024196001	      0
376- 11:	Pso06G29140.0	GSVIVG01024197001	      0
376- 12:	Pso06G29170.0	GSVIVG01024203001	      0
## Alignment 377: score=550.0 e_value=3.1e-30 N=12 P. somniferum_chr6&aek5 minus
377-  0:	Pso06G18850.0	GSVIVG01023845001	 2e-174
377-  1:	Pso06G18960.0	GSVIVG01023848001	  9e-18
377-  2:	Pso06G19000.0	GSVIVG01023850001	      0
377-  3:	Pso06G19090.0	GSVIVG01023854001	      0
377-  4:	Pso06G19190.0	GSVIVG01023856001	  3e-80
377-  5:	Pso06G19200.0	GSVIVG01023857001	 2e-131
377-  6:	Pso06G19230.0	GSVIVG01023858001	  9e-45
377-  7:	Pso06G19270.0	GSVIVG01023861001	 9e-157
377-  8:	Pso06G19290.0	GSVIVG01023863001	      0
377-  9:	Pso06G19310.0	GSVIVG01023864001	      0
377- 10:	Pso06G19330.0	GSVIVG01023865001	  7e-34
377- 11:	Pso06G19340.0	GSVIVG01023866001	      0
## Alignment 378: score=499.0 e_value=3.5e-23 N=11 P. somniferum_chr6&aek5 minus
378-  0:	Pso06G22800.0	GSVIVG01009681001	      0
378-  1:	Pso06G22810.0	GSVIVG01019000001	      0
378-  2:	Pso06G22830.0	GSVIVG01019004001	 7e-110
378-  3:	Pso06G22850.0	GSVIVG01009666001	      0
378-  4:	Pso06G22920.0	GSVIVG01019010001	  3e-99
378-  5:	Pso06G23020.0	GSVIVG01009655001	  8e-91
378-  6:	Pso06G23110.0	GSVIVG01009650001	 5e-109
378-  7:	Pso06G23140.0	GSVIVG01009648001	 4e-107
378-  8:	Pso06G23150.0	GSVIVG01009647001	      0
378-  9:	Pso06G23210.0	GSVIVG01019038001	      0
378- 10:	Pso06G23220.0	GSVIVG01019042001	      0
## Alignment 379: score=478.0 e_value=3.7e-26 N=11 P. somniferum_chr6&aek5 minus
379-  0:	Pso06G30880.0	GSVIVG01037860001	      0
379-  1:	Pso06G30900.0	GSVIVG01037859001	  6e-73
379-  2:	Pso06G31080.0	GSVIVG01037852001	 1e-122
379-  3:	Pso06G31320.0	GSVIVG01009347001	      0
379-  4:	Pso06G31350.0	GSVIVG01037839001	  4e-58
379-  5:	Pso06G31370.0	GSVIVG01037837001	  2e-92
379-  6:	Pso06G31440.0	GSVIVG01037836001	 3e-131
379-  7:	Pso06G31450.0	GSVIVG01037825001	      0
379-  8:	Pso06G31510.0	GSVIVG01037822001	 7e-119
379-  9:	Pso06G31590.0	GSVIVG01037819001	  2e-77
379- 10:	Pso06G31600.0	GSVIVG01037816001	  9e-61
## Alignment 380: score=463.0 e_value=4.3e-24 N=10 P. somniferum_chr6&aek5 minus
380-  0:	Pso06G21270.0	GSVIVG01009171001	 3e-100
380-  1:	Pso06G21490.0	GSVIVG01009149001	  8e-88
380-  2:	Pso06G21510.0	GSVIVG01009148001	      0
380-  3:	Pso06G21520.0	GSVIVG01009143001	  8e-54
380-  4:	Pso06G21540.0	GSVIVG01009141001	  2e-82
380-  5:	Pso06G21560.0	GSVIVG01009139001	 7e-113
380-  6:	Pso06G21610.0	GSVIVG01009128001	  1e-71
380-  7:	Pso06G21620.0	GSVIVG01009127001	 3e-106
380-  8:	Pso06G21630.0	GSVIVG01009126001	      0
380-  9:	Pso06G21640.0	GSVIVG01009125001	      0
## Alignment 381: score=462.0 e_value=1.6e-21 N=10 P. somniferum_chr6&aek5 minus
381-  0:	Pso06G21760.0	GSVIVG01009197001	  5e-63
381-  1:	Pso06G21830.0	GSVIVG01009194001	      0
381-  2:	Pso06G21870.0	GSVIVG01009187001	 3e-104
381-  3:	Pso06G21880.0	GSVIVG01009185001	      0
381-  4:	Pso06G21910.0	GSVIVG01009183001	      0
381-  5:	Pso06G21920.0	GSVIVG01009182001	  5e-56
381-  6:	Pso06G22000.0	GSVIVG01009178001	      0
381-  7:	Pso06G22030.0	GSVIVG01009175001	      0
381-  8:	Pso06G22040.0	GSVIVG01009174001	      0
381-  9:	Pso06G22050.0	GSVIVG01009173001	 1e-109
## Alignment 382: score=401.0 e_value=2e-18 N=9 P. somniferum_chr6&aek5 minus
382-  0:	Pso06G24560.0	GSVIVG01000216001	 2e-175
382-  1:	Pso06G24620.0	GSVIVG01000223001	 5e-171
382-  2:	Pso06G24740.0	GSVIVG01022060001	      0
382-  3:	Pso06G24750.0	GSVIVG01022062001	      0
382-  4:	Pso06G24760.0	GSVIVG01022063001	 4e-121
382-  5:	Pso06G24770.0	GSVIVG01022064001	      0
382-  6:	Pso06G24820.0	GSVIVG01022074001	  8e-59
382-  7:	Pso06G24890.0	GSVIVG01022075001	 1e-119
382-  8:	Pso06G24910.0	GSVIVG01022076001	  2e-49
## Alignment 383: score=372.0 e_value=8.3e-14 N=8 P. somniferum_chr6&aek5 minus
383-  0:	Pso06G23890.0	GSVIVG01000159001	      0
383-  1:	Pso06G23900.0	GSVIVG01000162001	 2e-137
383-  2:	Pso06G23950.0	GSVIVG01000163001	      0
383-  3:	Pso06G24000.0	GSVIVG01000164001	      0
383-  4:	Pso06G24050.0	GSVIVG01000167001	      0
383-  5:	Pso06G24110.0	GSVIVG01000171001	 3e-151
383-  6:	Pso06G24160.0	GSVIVG01000175001	  1e-24
383-  7:	Pso06G24180.0	GSVIVG01000178001	      0
## Alignment 384: score=350.0 e_value=1.4e-13 N=8 P. somniferum_chr6&aek5 minus
384-  0:	Pso06G39800.0	GSVIVG01003415001	 4e-120
384-  1:	Pso06G39840.0	GSVIVG01003416001	      0
384-  2:	Pso06G39860.0	GSVIVG01003417001	 3e-164
384-  3:	Pso06G39890.0	GSVIVG01003419001	      0
384-  4:	Pso06G40090.0	GSVIVG01003424001	      0
384-  5:	Pso06G40160.0	GSVIVG01003433001	      0
384-  6:	Pso06G40250.0	GSVIVG01003438001	      0
384-  7:	Pso06G40340.0	GSVIVG01003439001	      0
## Alignment 385: score=332.0 e_value=1.6e-11 N=7 P. somniferum_chr6&aek5 minus
385-  0:	Pso06G30500.0	GSVIVG01018959001	 2e-100
385-  1:	Pso06G30550.0	GSVIVG01018960001	      0
385-  2:	Pso06G30560.0	GSVIVG01009712001	  8e-61
385-  3:	Pso06G30570.0	GSVIVG01009711001	      0
385-  4:	Pso06G30590.0	GSVIVG01009709001	      0
385-  5:	Pso06G30620.0	GSVIVG01009707001	      0
385-  6:	Pso06G30640.0	GSVIVG01018963001	 4e-161
## Alignment 386: score=284.0 e_value=5.9e-09 N=6 P. somniferum_chr6&aek5 minus
386-  0:	Pso06G19820.0	GSVIVG01023883001	      0
386-  1:	Pso06G19850.0	GSVIVG01023886001	      0
386-  2:	Pso06G19890.0	GSVIVG01023890001	 1e-118
386-  3:	Pso06G19920.0	GSVIVG01023893001	      0
386-  4:	Pso06G19930.0	GSVIVG01023978001	      0
386-  5:	Pso06G19940.0	GSVIVG01023981001	  4e-92
## Alignment 387: score=372.0 e_value=7.1e-14 N=8 P. somniferum_chr6&aek6 minus
387-  0:	Pso06G07080.0	GSVIVG01012151001	      0
387-  1:	Pso06G07110.0	GSVIVG01012145001	      0
387-  2:	Pso06G07130.0	GSVIVG01012142001	  1e-46
387-  3:	Pso06G07150.0	GSVIVG01012140001	 1e-172
387-  4:	Pso06G07180.0	GSVIVG01012138001	 5e-136
387-  5:	Pso06G07290.0	GSVIVG01012122001	  2e-83
387-  6:	Pso06G07350.0	GSVIVG01012116001	      0
387-  7:	Pso06G07360.0	GSVIVG01012113001	 5e-152
## Alignment 388: score=1295.0 e_value=1.6e-98 N=29 P. somniferum_chr6&aek7 plus
388-  0:	Pso06G14360.0	GSVIVG01037703001	      0
388-  1:	Pso06G14570.0	GSVIVG01037711001	      0
388-  2:	Pso06G14730.0	GSVIVG01037714001	      0
388-  3:	Pso06G14770.0	GSVIVG01037719001	  1e-61
388-  4:	Pso06G14850.0	GSVIVG01037723001	 5e-121
388-  5:	Pso06G14860.0	GSVIVG01037727001	      0
388-  6:	Pso06G14870.0	GSVIVG01037730001	      0
388-  7:	Pso06G14890.0	GSVIVG01030539001	      0
388-  8:	Pso06G14950.0	GSVIVG01037750001	      0
388-  9:	Pso06G15010.0	GSVIVG01037751001	  8e-90
388- 10:	Pso06G15040.0	GSVIVG01037753001	      0
388- 11:	Pso06G15090.0	GSVIVG01037758001	 2e-166
388- 12:	Pso06G15130.0	GSVIVG01037761001	 5e-179
388- 13:	Pso06G15140.0	GSVIVG01037763001	 9e-108
388- 14:	Pso06G15170.0	GSVIVG01037766001	      0
388- 15:	Pso06G15240.0	GSVIVG01037771001	 2e-148
388- 16:	Pso06G15280.0	GSVIVG01037773001	 4e-157
388- 17:	Pso06G15300.0	GSVIVG01037775001	      0
388- 18:	Pso06G15320.0	GSVIVG01030047001	      0
388- 19:	Pso06G15330.0	GSVIVG01037778001	  3e-46
388- 20:	Pso06G15340.0	GSVIVG01037780001	      0
388- 21:	Pso06G15460.0	GSVIVG01037786001	      0
388- 22:	Pso06G15650.0	GSVIVG01014640001	  2e-83
388- 23:	Pso06G15660.0	GSVIVG01014641001	 1e-129
388- 24:	Pso06G15670.0	GSVIVG01014643001	      0
388- 25:	Pso06G15700.0	GSVIVG01014657001	 3e-100
388- 26:	Pso06G15910.0	GSVIVG01014693001	      0
388- 27:	Pso06G16050.0	GSVIVG01014698001	      0
388- 28:	Pso06G16070.0	GSVIVG01030113001	  2e-30
## Alignment 389: score=1177.0 e_value=1.8e-81 N=26 P. somniferum_chr6&aek7 plus
389-  0:	Pso06G12840.0	GSVIVG01012636001	      0
389-  1:	Pso06G12880.0	GSVIVG01012640001	  1e-34
389-  2:	Pso06G12890.0	GSVIVG01001979001	      0
389-  3:	Pso06G12900.0	GSVIVG01001982001	  2e-55
389-  4:	Pso06G12910.0	GSVIVG01001983001	      0
389-  5:	Pso06G12950.0	GSVIVG01012648001	      0
389-  6:	Pso06G13000.0	GSVIVG01012651001	      0
389-  7:	Pso06G13020.0	GSVIVG01012652001	      0
389-  8:	Pso06G13060.0	GSVIVG01012656001	  5e-17
389-  9:	Pso06G13100.0	GSVIVG01037610001	      0
389- 10:	Pso06G13130.0	GSVIVG01037612001	  5e-75
389- 11:	Pso06G13150.0	GSVIVG01037621001	      0
389- 12:	Pso06G13160.0	GSVIVG01037625001	  4e-79
389- 13:	Pso06G13190.0	GSVIVG01037630001	      0
389- 14:	Pso06G13240.0	GSVIVG01037634001	 6e-103
389- 15:	Pso06G13310.0	GSVIVG01037636001	  4e-70
389- 16:	Pso06G13450.0	GSVIVG01037647001	  2e-53
389- 17:	Pso06G13560.0	GSVIVG01037664001	      0
389- 18:	Pso06G13630.0	GSVIVG01037667001	  1e-94
389- 19:	Pso06G13640.0	GSVIVG01037668001	  6e-66
389- 20:	Pso06G13690.0	GSVIVG01037670001	 1e-171
389- 21:	Pso06G13760.0	GSVIVG01037674001	      0
389- 22:	Pso06G13790.0	GSVIVG01037676001	      0
389- 23:	Pso06G13950.0	GSVIVG01037685001	      0
389- 24:	Pso06G13980.0	GSVIVG01037689001	  3e-45
389- 25:	Pso06G14160.0	GSVIVG01037709001	      0
## Alignment 390: score=837.0 e_value=1.1e-52 N=19 P. somniferum_chr6&aek7 plus
390-  0:	Pso06G09140.0	GSVIVG01021166001	  1e-97
390-  1:	Pso06G09220.0	GSVIVG01014243001	 2e-180
390-  2:	Pso06G09240.0	GSVIVG01014246001	 1e-132
390-  3:	Pso06G09260.0	GSVIVG01014248001	      0
390-  4:	Pso06G09310.0	GSVIVG01021146001	  2e-50
390-  5:	Pso06G09350.0	GSVIVG01021144001	 3e-113
390-  6:	Pso06G09420.0	GSVIVG01014257001	  2e-53
390-  7:	Pso06G09430.0	GSVIVG01021137001	      0
390-  8:	Pso06G09480.0	GSVIVG01014263001	  1e-96
390-  9:	Pso06G09540.0	GSVIVG01014264001	  6e-36
390- 10:	Pso06G09570.0	GSVIVG01014274001	      0
390- 11:	Pso06G09830.0	GSVIVG01014287001	 1e-120
390- 12:	Pso06G09850.0	GSVIVG01014290001	  6e-70
390- 13:	Pso06G09860.0	GSVIVG01014293001	  3e-74
390- 14:	Pso06G09900.0	GSVIVG01014295001	 4e-125
390- 15:	Pso06G09910.0	GSVIVG01014296001	  3e-68
390- 16:	Pso06G09920.0	GSVIVG01014297001	      0
390- 17:	Pso06G10060.0	GSVIVG01014302001	  3e-50
390- 18:	Pso06G10110.0	GSVIVG01014304001	 7e-178
## Alignment 391: score=467.0 e_value=1.4e-25 N=11 P. somniferum_chr6&aek7 plus
391-  0:	Pso06G14300.0	GSVIVG01030487001	 3e-141
391-  1:	Pso06G14510.0	GSVIVG01030495001	      0
391-  2:	Pso06G14520.0	GSVIVG01030496001	 4e-162
391-  3:	Pso06G14570.0	GSVIVG01030503001	 3e-107
391-  4:	Pso06G14640.0	GSVIVG01030506001	      0
391-  5:	Pso06G14690.0	GSVIVG01030512001	      0
391-  6:	Pso06G14700.0	GSVIVG01030514001	      0
391-  7:	Pso06G14740.0	GSVIVG01030530001	      0
391-  8:	Pso06G14790.0	GSVIVG01030533001	      0
391-  9:	Pso06G14810.0	GSVIVG01030535001	 1e-136
391- 10:	Pso06G14910.0	GSVIVG01030540001	 1e-108
## Alignment 392: score=404.0 e_value=1.5e-20 N=9 P. somniferum_chr6&aek7 plus
392-  0:	Pso06G07410.0	GSVIVG01021533001	  3e-33
392-  1:	Pso06G07420.0	GSVIVG01021532001	      0
392-  2:	Pso06G07460.0	GSVIVG01021525001	  1e-51
392-  3:	Pso06G07490.0	GSVIVG01021520001	      0
392-  4:	Pso06G07500.0	GSVIVG01021514001	  3e-11
392-  5:	Pso06G07530.0	GSVIVG01021505001	 2e-179
392-  6:	Pso06G07540.0	GSVIVG01021502001	      0
392-  7:	Pso06G07560.0	GSVIVG01021471001	 2e-101
392-  8:	Pso06G07570.0	GSVIVG01021470001	      0
## Alignment 393: score=383.0 e_value=2.5e-15 N=8 P. somniferum_chr6&aek7 plus
393-  0:	Pso06G15260.0	GSVIVG01030042001	 3e-108
393-  1:	Pso06G15270.0	GSVIVG01030043001	      0
393-  2:	Pso06G15300.0	GSVIVG01030046001	 1e-105
393-  3:	Pso06G15370.0	GSVIVG01030051001	      0
393-  4:	Pso06G15400.0	GSVIVG01030053001	 7e-106
393-  5:	Pso06G15420.0	GSVIVG01030054001	      0
393-  6:	Pso06G15470.0	GSVIVG01030057001	      0
393-  7:	Pso06G15500.0	GSVIVG01030060001	  2e-38
## Alignment 394: score=323.0 e_value=2.3e-12 N=7 P. somniferum_chr6&aek7 plus
394-  0:	Pso06G11360.0	GSVIVG01014412001	      0
394-  1:	Pso06G11450.0	GSVIVG01014414001	 3e-126
394-  2:	Pso06G11460.0	GSVIVG01014415001	 4e-157
394-  3:	Pso06G11490.0	GSVIVG01014417001	      0
394-  4:	Pso06G11500.0	GSVIVG01030570001	 3e-138
394-  5:	Pso06G11540.0	GSVIVG01030573001	 6e-167
394-  6:	Pso06G11580.0	GSVIVG01030577001	  3e-09
## Alignment 395: score=271.0 e_value=1.5e-09 N=6 P. somniferum_chr6&aek7 plus
395-  0:	Pso06G09780.0	GSVIVG01021103001	  1e-56
395-  1:	Pso06G09880.0	GSVIVG01021096001	      0
395-  2:	Pso06G10000.0	GSVIVG01021092001	  2e-26
395-  3:	Pso06G10050.0	GSVIVG01021091001	  7e-52
395-  4:	Pso06G10060.0	GSVIVG01021087001	  5e-46
395-  5:	Pso06G10080.0	GSVIVG01021086001	  1e-48
## Alignment 396: score=541.0 e_value=1.6e-27 N=12 P. somniferum_chr6&aek7 minus
396-  0:	Pso06G10680.0	GSVIVG01014408001	      0
396-  1:	Pso06G10700.0	GSVIVG01014407001	 3e-145
396-  2:	Pso06G10750.0	GSVIVG01014405001	 5e-132
396-  3:	Pso06G10780.0	GSVIVG01014403001	 3e-138
396-  4:	Pso06G10800.0	GSVIVG01014402001	      0
396-  5:	Pso06G10840.0	GSVIVG01014395001	  1e-66
396-  6:	Pso06G10920.0	GSVIVG01014389001	      0
396-  7:	Pso06G10930.0	GSVIVG01014388001	      0
396-  8:	Pso06G11030.0	GSVIVG01014382001	 2e-152
396-  9:	Pso06G11040.0	GSVIVG01014381001	      0
396- 10:	Pso06G11210.0	GSVIVG01014366001	      0
396- 11:	Pso06G11230.0	GSVIVG01014363001	  1e-86
## Alignment 397: score=412.0 e_value=7.7e-18 N=9 P. somniferum_chr6&aek7 minus
397-  0:	Pso06G12520.0	GSVIVG01030626001	  2e-46
397-  1:	Pso06G12600.0	GSVIVG01030621001	 7e-149
397-  2:	Pso06G12780.0	GSVIVG01030614001	  1e-95
397-  3:	Pso06G12810.0	GSVIVG01030612001	  1e-71
397-  4:	Pso06G12850.0	GSVIVG01030608001	 1e-133
397-  5:	Pso06G12860.0	GSVIVG01030607001	 3e-138
397-  6:	Pso06G12920.0	GSVIVG01030606001	  2e-22
397-  7:	Pso06G12940.0	GSVIVG01030605001	      0
397-  8:	Pso06G12970.0	GSVIVG01030603001	  8e-29
## Alignment 398: score=407.0 e_value=2.1e-16 N=9 P. somniferum_chr6&aek7 minus
398-  0:	Pso06G14160.0	GSVIVG01030494001	      0
398-  1:	Pso06G14180.0	GSVIVG01030491001	      0
398-  2:	Pso06G14200.0	GSVIVG01030489001	 6e-130
398-  3:	Pso06G14270.0	GSVIVG01030488001	 3e-116
398-  4:	Pso06G14350.0	GSVIVG01030482001	 1e-172
398-  5:	Pso06G14370.0	GSVIVG01030481001	  2e-73
398-  6:	Pso06G14400.0	GSVIVG01030478001	  2e-56
398-  7:	Pso06G14410.0	GSVIVG01030477001	      0
398-  8:	Pso06G14450.0	GSVIVG01030474001	      0
## Alignment 399: score=370.0 e_value=5.4e-15 N=8 P. somniferum_chr6&aek7 minus
399-  0:	Pso06G11820.0	GSVIVG01030002001	 2e-118
399-  1:	Pso06G11880.0	GSVIVG01000458001	 4e-145
399-  2:	Pso06G11900.0	GSVIVG01000457001	      0
399-  3:	Pso06G11920.0	GSVIVG01000453001	  4e-86
399-  4:	Pso06G12030.0	GSVIVG01000446001	  1e-77
399-  5:	Pso06G12050.0	GSVIVG01000443001	  1e-20
399-  6:	Pso06G12060.0	GSVIVG01000442001	  3e-98
399-  7:	Pso06G12090.0	GSVIVG01000429001	  3e-37
## Alignment 400: score=748.0 e_value=8e-40 N=16 P. somniferum_chr7&aek1 plus
400-  0:	Pso07G02420.0	GSVIVG01004825001	  3e-86
400-  1:	Pso07G02450.0	GSVIVG01018314001	      0
400-  2:	Pso07G02470.0	GSVIVG01013286001	 2e-170
400-  3:	Pso07G02480.0	GSVIVG01013285001	  7e-93
400-  4:	Pso07G02490.0	GSVIVG01013280001	 9e-141
400-  5:	Pso07G02500.0	GSVIVG01013279001	      0
400-  6:	Pso07G02540.0	GSVIVG01018330001	  9e-85
400-  7:	Pso07G02550.0	GSVIVG01013276001	 5e-136
400-  8:	Pso07G02580.0	GSVIVG01013272001	      0
400-  9:	Pso07G02600.0	GSVIVG01013268001	      0
400- 10:	Pso07G02610.0	GSVIVG01013267001	  2e-24
400- 11:	Pso07G02620.0	GSVIVG01013266001	 3e-103
400- 12:	Pso07G02630.0	GSVIVG01013265001	  4e-71
400- 13:	Pso07G02640.0	GSVIVG01013264001	      0
400- 14:	Pso07G02700.0	GSVIVG01013249001	      0
400- 15:	Pso07G02730.0	GSVIVG01013247001	      0
## Alignment 401: score=336.0 e_value=2.4e-10 N=7 P. somniferum_chr7&aek1 plus
401-  0:	Pso07G02660.0	GSVIVG01018340001	 1e-104
401-  1:	Pso07G02680.0	GSVIVG01018341001	      0
401-  2:	Pso07G02690.0	GSVIVG01018343001	  1e-27
401-  3:	Pso07G02710.0	GSVIVG01018352001	  3e-71
401-  4:	Pso07G02740.0	GSVIVG01018374001	 6e-126
401-  5:	Pso07G02760.0	GSVIVG01018372001	  9e-56
401-  6:	Pso07G02830.0	GSVIVG01013222001	 2e-121
## Alignment 402: score=317.0 e_value=1.3e-11 N=7 P. somniferum_chr7&aek1 plus
402-  0:	Pso07G01660.0	GSVIVG01018186001	      0
402-  1:	Pso07G01690.0	GSVIVG01018212001	  2e-86
402-  2:	Pso07G01720.0	GSVIVG01018190001	      0
402-  3:	Pso07G01740.0	GSVIVG01018205001	 1e-121
402-  4:	Pso07G01820.0	GSVIVG01018166001	  4e-94
402-  5:	Pso07G01840.0	GSVIVG01018162001	  3e-51
402-  6:	Pso07G01980.0	GSVIVG01027682001	  1e-54
## Alignment 403: score=608.0 e_value=3.7e-29 N=13 P. somniferum_chr7&aek1 minus
403-  0:	Pso07G28340.0	GSVIVG01038590001	      0
403-  1:	Pso07G28350.0	GSVIVG01038589001	      0
403-  2:	Pso07G28450.0	GSVIVG01038586001	 1e-109
403-  3:	Pso07G28460.0	GSVIVG01038583001	      0
403-  4:	Pso07G28510.0	GSVIVG01038571001	      0
403-  5:	Pso07G28600.0	GSVIVG01038564001	  2e-82
403-  6:	Pso07G28630.0	GSVIVG01038559001	      0
403-  7:	Pso07G28680.0	GSVIVG01038557001	      0
403-  8:	Pso07G28700.0	GSVIVG01038554001	  1e-56
403-  9:	Pso07G28760.0	GSVIVG01038550001	      0
403- 10:	Pso07G28780.0	GSVIVG01038551001	      0
403- 11:	Pso07G28820.0	GSVIVG01038549001	 4e-118
403- 12:	Pso07G28840.0	GSVIVG01027150001	 2e-155
## Alignment 404: score=550.0 e_value=5.9e-28 N=12 P. somniferum_chr7&aek1 minus
404-  0:	Pso07G05810.0	GSVIVG01027443001	 1e-121
404-  1:	Pso07G05830.0	GSVIVG01038643001	 7e-117
404-  2:	Pso07G05900.0	GSVIVG01038636001	  1e-99
404-  3:	Pso07G05940.0	GSVIVG01038633001	 5e-163
404-  4:	Pso07G05990.0	GSVIVG01038627001	  4e-33
404-  5:	Pso07G06050.0	GSVIVG01038623001	      0
404-  6:	Pso07G06180.0	GSVIVG01038606001	 3e-104
404-  7:	Pso07G06190.0	GSVIVG01038605001	      0
404-  8:	Pso07G06200.0	GSVIVG01038604001	  1e-72
404-  9:	Pso07G06210.0	GSVIVG01038603001	      0
404- 10:	Pso07G06300.0	GSVIVG01038599001	      0
404- 11:	Pso07G06420.0	GSVIVG01038593001	  6e-50
## Alignment 405: score=516.0 e_value=2.4e-31 N=13 P. somniferum_chr7&aek1 minus
405-  0:	Pso07G28150.0	GSVIVG01028870001	  2e-62
405-  1:	Pso07G28330.0	GSVIVG01027185001	  1e-95
405-  2:	Pso07G28370.0	GSVIVG01027181001	  5e-99
405-  3:	Pso07G28390.0	GSVIVG01027179001	      0
405-  4:	Pso07G28480.0	GSVIVG01027175001	      0
405-  5:	Pso07G28690.0	GSVIVG01027162001	 1e-117
405-  6:	Pso07G28710.0	GSVIVG01027159001	  2e-97
405-  7:	Pso07G28750.0	GSVIVG01027157001	      0
405-  8:	Pso07G28800.0	GSVIVG01027149001	 2e-102
405-  9:	Pso07G28900.0	GSVIVG01027120001	      0
405- 10:	Pso07G28950.0	GSVIVG01027083001	      0
405- 11:	Pso07G28960.0	GSVIVG01027084001	      0
405- 12:	Pso07G28970.0	GSVIVG01019804001	      0
## Alignment 406: score=310.0 e_value=1.1e-11 N=7 P. somniferum_chr7&aek1 minus
406-  0:	Pso07G05720.0	GSVIVG01027462001	      0
406-  1:	Pso07G05730.0	GSVIVG01027459001	 1e-130
406-  2:	Pso07G05750.0	GSVIVG01027456001	  1e-74
406-  3:	Pso07G05760.0	GSVIVG01027447001	  7e-81
406-  4:	Pso07G05820.0	GSVIVG01027442001	 2e-124
406-  5:	Pso07G05860.0	GSVIVG01027438001	      0
406-  6:	Pso07G05950.0	GSVIVG01027434001	  1e-99
## Alignment 407: score=257.0 e_value=2.4e-09 N=6 P. somniferum_chr7&aek1 minus
407-  0:	Pso07G06050.0	GSVIVG01027409001	      0
407-  1:	Pso07G06120.0	GSVIVG01027398001	 6e-126
407-  2:	Pso07G06320.0	GSVIVG01027193001	  5e-96
407-  3:	Pso07G06350.0	GSVIVG01027189001	      0
407-  4:	Pso07G06360.0	GSVIVG01027188001	      0
407-  5:	Pso07G06370.0	GSVIVG01027187001	  2e-61
## Alignment 408: score=690.0 e_value=6.7e-43 N=17 P. somniferum_chr7&aek2 plus
408-  0:	Pso07G15640.0	GSVIVG01015392001	  3e-86
408-  1:	Pso07G15900.0	GSVIVG01015401001	  1e-57
408-  2:	Pso07G15980.0	GSVIVG01015405001	  3e-89
408-  3:	Pso07G16170.0	GSVIVG01015407001	      0
408-  4:	Pso07G16330.0	GSVIVG01015413001	      0
408-  5:	Pso07G16390.0	GSVIVG01015415001	      0
408-  6:	Pso07G16550.0	GSVIVG01015419001	      0
408-  7:	Pso07G16570.0	GSVIVG01015420001	  1e-63
408-  8:	Pso07G16600.0	GSVIVG01015424001	      0
408-  9:	Pso07G16650.0	GSVIVG01015426001	 2e-117
408- 10:	Pso07G16730.0	GSVIVG01015430001	  4e-08
408- 11:	Pso07G16740.0	GSVIVG01015431001	 6e-158
408- 12:	Pso07G16950.0	GSVIVG01015439001	      0
408- 13:	Pso07G17050.0	GSVIVG01015448001	      0
408- 14:	Pso07G17100.0	GSVIVG01015449001	  1e-71
408- 15:	Pso07G17110.0	GSVIVG01015451001	      0
408- 16:	Pso07G17350.0	GSVIVG01015456001	      0
## Alignment 409: score=369.0 e_value=3.6e-17 N=8 P. somniferum_chr7&aek2 plus
409-  0:	Pso07G06440.0	GSVIVG01029217001	 8e-138
409-  1:	Pso07G06550.0	GSVIVG01029152001	      0
409-  2:	Pso07G06560.0	GSVIVG01029151001	      0
409-  3:	Pso07G06570.0	GSVIVG01029150001	 7e-168
409-  4:	Pso07G06640.0	GSVIVG01029147001	      0
409-  5:	Pso07G06660.0	GSVIVG01029120001	 1e-147
409-  6:	Pso07G06670.0	GSVIVG01029116001	      0
409-  7:	Pso07G06680.0	GSVIVG01029114001	      0
## Alignment 410: score=356.0 e_value=2.4e-13 N=8 P. somniferum_chr7&aek2 plus
410-  0:	Pso07G29680.0	GSVIVG01010864001	      0
410-  1:	Pso07G29810.0	GSVIVG01010862001	  2e-20
410-  2:	Pso07G29870.0	GSVIVG01010860001	      0
410-  3:	Pso07G29890.0	GSVIVG01010859001	  1e-56
410-  4:	Pso07G29970.0	GSVIVG01029318001	  2e-61
410-  5:	Pso07G30010.0	GSVIVG01029314001	      0
410-  6:	Pso07G30160.0	GSVIVG01029311001	 1e-107
410-  7:	Pso07G30190.0	GSVIVG01029309001	 1e-132
## Alignment 411: score=268.0 e_value=0 N=6 P. somniferum_chr7&aek2 plus
411-  0:	Pso07G07650.0	GSVIVG01023683001	      0
411-  1:	Pso07G07700.0	GSVIVG01023682001	      0
411-  2:	Pso07G07860.0	GSVIVG01023689001	 1e-177
411-  3:	Pso07G07930.0	GSVIVG01023691001	  2e-25
411-  4:	Pso07G07940.0	GSVIVG01023696001	  2e-67
411-  5:	Pso07G08010.0	GSVIVG01023699001	      0
## Alignment 412: score=361.0 e_value=3.6e-18 N=9 P. somniferum_chr7&aek2 minus
412-  0:	Pso07G16090.0	GSVIVG01035750001	 1e-129
412-  1:	Pso07G16200.0	GSVIVG01035748001	      0
412-  2:	Pso07G16310.0	GSVIVG01035743001	 8e-164
412-  3:	Pso07G16400.0	GSVIVG01035741001	      0
412-  4:	Pso07G16410.0	GSVIVG01035740001	 1e-129
412-  5:	Pso07G16550.0	GSVIVG01035737001	 2e-105
412-  6:	Pso07G16690.0	GSVIVG01035731001	      0
412-  7:	Pso07G16930.0	GSVIVG01035727001	      0
412-  8:	Pso07G16940.0	GSVIVG01035726001	 8e-128
## Alignment 413: score=306.0 e_value=1.9e-12 N=7 P. somniferum_chr7&aek2 minus
413-  0:	Pso07G07190.0	GSVIVG01023776001	 1e-109
413-  1:	Pso07G07440.0	GSVIVG01023716001	  5e-99
413-  2:	Pso07G07490.0	GSVIVG01023713001	      0
413-  3:	Pso07G07530.0	GSVIVG01023711001	      0
413-  4:	Pso07G07540.0	GSVIVG01023710001	      0
413-  5:	Pso07G07590.0	GSVIVG01023706001	  5e-74
413-  6:	Pso07G07650.0	GSVIVG01023683001	      0
## Alignment 414: score=271.0 e_value=2.1e-09 N=6 P. somniferum_chr7&aek2 minus
414-  0:	Pso07G25680.0	GSVIVG01029202001	 2e-117
414-  1:	Pso07G25860.0	GSVIVG01029239001	      0
414-  2:	Pso07G25880.0	GSVIVG01029241001	 4e-162
414-  3:	Pso07G25950.0	GSVIVG01029242001	  8e-94
414-  4:	Pso07G25970.0	GSVIVG01029235001	  2e-42
414-  5:	Pso07G26020.0	GSVIVG01029244001	      0
## Alignment 415: score=564.0 e_value=1.3e-28 N=13 P. somniferum_chr7&aek6 plus
415-  0:	Pso07G31840.0	GSVIVG01007713001	      0
415-  1:	Pso07G31910.0	GSVIVG01007705001	 3e-135
415-  2:	Pso07G31920.0	GSVIVG01007704001	 5e-127
415-  3:	Pso07G32000.0	GSVIVG01007699001	  9e-67
415-  4:	Pso07G32020.0	GSVIVG01007695001	 2e-119
415-  5:	Pso07G32040.0	GSVIVG01007693001	      0
415-  6:	Pso07G32070.0	GSVIVG01032461001	      0
415-  7:	Pso07G32100.0	GSVIVG01032456001	  1e-48
415-  8:	Pso07G32180.0	GSVIVG01032452001	  2e-89
415-  9:	Pso07G32270.0	GSVIVG01032441001	  3e-99
415- 10:	Pso07G32340.0	GSVIVG01032440001	 9e-137
415- 11:	Pso07G32410.0	GSVIVG01032437001	      0
415- 12:	Pso07G32460.0	GSVIVG01007682001	  7e-79
## Alignment 416: score=431.0 e_value=5.1e-22 N=10 P. somniferum_chr7&aek6 plus
416-  0:	Pso07G23100.0	GSVIVG01010374001	      0
416-  1:	Pso07G23360.0	GSVIVG01010362001	      0
416-  2:	Pso07G23420.0	GSVIVG01010360001	      0
416-  3:	Pso07G23550.0	GSVIVG01010336001	      0
416-  4:	Pso07G23710.0	GSVIVG01010339001	  7e-31
416-  5:	Pso07G23720.0	GSVIVG01010340001	      0
416-  6:	Pso07G23750.0	GSVIVG01010341001	  2e-69
416-  7:	Pso07G23760.0	GSVIVG01010345001	      0
416-  8:	Pso07G23780.0	GSVIVG01010346001	  5e-23
416-  9:	Pso07G23800.0	GSVIVG01010352001	 9e-161
## Alignment 417: score=426.0 e_value=1.4e-17 N=9 P. somniferum_chr7&aek6 plus
417-  0:	Pso07G09100.0	GSVIVG01008034001	  7e-40
417-  1:	Pso07G09150.0	GSVIVG01008033001	      0
417-  2:	Pso07G09170.0	GSVIVG01008031001	      0
417-  3:	Pso07G09240.0	GSVIVG01008026001	  4e-87
417-  4:	Pso07G09250.0	GSVIVG01008025001	  3e-44
417-  5:	Pso07G09260.0	GSVIVG01008024001	 6e-160
417-  6:	Pso07G09280.0	GSVIVG01008023001	  8e-85
417-  7:	Pso07G09350.0	GSVIVG01008020001	      0
417-  8:	Pso07G09360.0	GSVIVG01008019001	      0
## Alignment 418: score=378.0 e_value=1.2e-17 N=9 P. somniferum_chr7&aek6 plus
418-  0:	Pso07G32120.0	GSVIVG01007758001	  2e-86
418-  1:	Pso07G32270.0	GSVIVG01007730001	 1e-118
418-  2:	Pso07G32280.0	GSVIVG01007729001	 6e-161
418-  3:	Pso07G32330.0	GSVIVG01007727001	 3e-132
418-  4:	Pso07G32370.0	GSVIVG01007722001	  1e-87
418-  5:	Pso07G32530.0	GSVIVG01032486001	      0
418-  6:	Pso07G32550.0	GSVIVG01032484001	 4e-121
418-  7:	Pso07G32670.0	GSVIVG01032470001	      0
418-  8:	Pso07G32700.0	GSVIVG01032464001	      0
## Alignment 419: score=347.0 e_value=7.6e-18 N=8 P. somniferum_chr7&aek6 plus
419-  0:	Pso07G23230.0	GSVIVG01008523001	      0
419-  1:	Pso07G23240.0	GSVIVG01033109001	  6e-44
419-  2:	Pso07G23410.0	GSVIVG01008504001	      0
419-  3:	Pso07G23490.0	GSVIVG01001824001	      0
419-  4:	Pso07G23510.0	GSVIVG01001825001	      0
419-  5:	Pso07G23690.0	GSVIVG01001828001	      0
419-  6:	Pso07G23700.0	GSVIVG01001829001	      0
419-  7:	Pso07G23740.0	GSVIVG01001830001	      0
## Alignment 420: score=299.0 e_value=1.3e-10 N=7 P. somniferum_chr7&aek6 plus
420-  0:	Pso07G31440.0	GSVIVG01007665001	 2e-172
420-  1:	Pso07G31470.0	GSVIVG01007669001	      0
420-  2:	Pso07G31610.0	GSVIVG01007672001	  7e-82
420-  3:	Pso07G31690.0	GSVIVG01007674001	 5e-174
420-  4:	Pso07G31870.0	GSVIVG01032433001	      0
420-  5:	Pso07G31890.0	GSVIVG01032432001	      0
420-  6:	Pso07G31970.0	GSVIVG01032428001	  2e-69
## Alignment 421: score=295.0 e_value=6.7e-11 N=7 P. somniferum_chr7&aek6 plus
421-  0:	Pso07G11320.0	GSVIVG01020111001	      0
421-  1:	Pso07G11580.0	GSVIVG01020116001	      0
421-  2:	Pso07G11650.0	GSVIVG01020121001	  3e-82
421-  3:	Pso07G11700.0	GSVIVG01020126001	  6e-47
421-  4:	Pso07G11720.0	GSVIVG01020128001	      0
421-  5:	Pso07G11910.0	GSVIVG01020129001	  3e-63
421-  6:	Pso07G11920.0	GSVIVG01020131001	 6e-100
## Alignment 422: score=271.0 e_value=9.7e-09 N=6 P. somniferum_chr7&aek6 plus
422-  0:	Pso07G30260.0	GSVIVG01011579001	 1e-122
422-  1:	Pso07G30400.0	GSVIVG01000592001	      0
422-  2:	Pso07G30480.0	GSVIVG01000587001	      0
422-  3:	Pso07G30500.0	GSVIVG01000583001	  1e-84
422-  4:	Pso07G30520.0	GSVIVG01000581001	  2e-20
422-  5:	Pso07G30580.0	GSVIVG01000576001	      0
## Alignment 423: score=613.0 e_value=1.2e-34 N=14 P. somniferum_chr7&aek6 minus
423-  0:	Pso07G09020.0	GSVIVG01020033001	  2e-90
423-  1:	Pso07G09060.0	GSVIVG01020030001	  5e-79
423-  2:	Pso07G09100.0	GSVIVG01020027001	  6e-40
423-  3:	Pso07G09130.0	GSVIVG01020024001	 1e-132
423-  4:	Pso07G09150.0	GSVIVG01020023001	 2e-147
423-  5:	Pso07G09220.0	GSVIVG01020015001	  5e-99
423-  6:	Pso07G09240.0	GSVIVG01020012001	  5e-78
423-  7:	Pso07G09290.0	GSVIVG01020008001	      0
423-  8:	Pso07G09320.0	GSVIVG01020005001	      0
423-  9:	Pso07G09390.0	GSVIVG01019993001	 9e-165
423- 10:	Pso07G09400.0	GSVIVG01019985001	  5e-68
423- 11:	Pso07G09560.0	GSVIVG01011428001	  8e-36
423- 12:	Pso07G09600.0	GSVIVG01011412001	  2e-27
423- 13:	Pso07G09680.0	GSVIVG01011417001	 1e-108
## Alignment 424: score=586.0 e_value=1.4e-34 N=14 P. somniferum_chr7&aek6 minus
424-  0:	Pso07G14490.0	GSVIVG01007911001	      0
424-  1:	Pso07G14500.0	GSVIVG01011507001	  1e-98
424-  2:	Pso07G14510.0	GSVIVG01011504001	      0
424-  3:	Pso07G14710.0	GSVIVG01011500001	      0
424-  4:	Pso07G14720.0	GSVIVG01011498001	  3e-57
424-  5:	Pso07G14940.0	GSVIVG01007972001	 6e-178
424-  6:	Pso07G15090.0	GSVIVG01011479001	      0
424-  7:	Pso07G15110.0	GSVIVG01011478001	 9e-143
424-  8:	Pso07G15200.0	GSVIVG01011476001	  3e-54
424-  9:	Pso07G15210.0	GSVIVG01011473001	  3e-86
424- 10:	Pso07G15430.0	GSVIVG01011471001	      0
424- 11:	Pso07G15450.0	GSVIVG01011470001	      0
424- 12:	Pso07G15480.0	GSVIVG01011468001	  5e-42
424- 13:	Pso07G15560.0	GSVIVG01011465001	  2e-47
## Alignment 425: score=516.0 e_value=6.1e-25 N=11 P. somniferum_chr7&aek6 minus
425-  0:	Pso07G23020.0	GSVIVG01001819001	      0
425-  1:	Pso07G23030.0	GSVIVG01001818001	  3e-91
425-  2:	Pso07G23040.0	GSVIVG01001817001	      0
425-  3:	Pso07G23060.0	GSVIVG01001816001	      0
425-  4:	Pso07G23090.0	GSVIVG01001814001	      0
425-  5:	Pso07G23180.0	GSVIVG01001811001	      0
425-  6:	Pso07G23190.0	GSVIVG01001809001	  2e-18
425-  7:	Pso07G23200.0	GSVIVG01001808001	      0
425-  8:	Pso07G23250.0	GSVIVG01033108001	      0
425-  9:	Pso07G23260.0	GSVIVG01008524001	      0
425- 10:	Pso07G23320.0	GSVIVG01008527001	 2e-154
## Alignment 426: score=475.0 e_value=1e-24 N=11 P. somniferum_chr7&aek6 minus
426-  0:	Pso07G10500.0	GSVIVG01020100001	  2e-98
426-  1:	Pso07G10570.0	GSVIVG01020097001	      0
426-  2:	Pso07G10590.0	GSVIVG01020095001	  7e-60
426-  3:	Pso07G10600.0	GSVIVG01020093001	 2e-115
426-  4:	Pso07G10720.0	GSVIVG01020087001	      0
426-  5:	Pso07G10850.0	GSVIVG01020084001	      0
426-  6:	Pso07G10960.0	GSVIVG01020080001	  5e-48
426-  7:	Pso07G10970.0	GSVIVG01020078001	 5e-111
426-  8:	Pso07G11040.0	GSVIVG01020076001	      0
426-  9:	Pso07G11180.0	GSVIVG01020071001	 6e-176
426- 10:	Pso07G11280.0	GSVIVG01020069001	      0
## Alignment 427: score=448.0 e_value=9e-22 N=10 P. somniferum_chr7&aek6 minus
427-  0:	Pso07G08450.0	GSVIVG01007787001	 3e-149
427-  1:	Pso07G08460.0	GSVIVG01007788001	 2e-143
427-  2:	Pso07G08530.0	GSVIVG01007790001	  4e-39
427-  3:	Pso07G08550.0	GSVIVG01007792001	      0
427-  4:	Pso07G08560.0	GSVIVG01007793001	  4e-89
427-  5:	Pso07G08610.0	GSVIVG01007802001	  4e-76
427-  6:	Pso07G08760.0	GSVIVG01032512001	      0
427-  7:	Pso07G08840.0	GSVIVG01020170001	  3e-87
427-  8:	Pso07G08890.0	GSVIVG01020166001	  9e-43
427-  9:	Pso07G08970.0	GSVIVG01007818001	 7e-141
## Alignment 428: score=400.0 e_value=6.3e-19 N=9 P. somniferum_chr7&aek6 minus
428-  0:	Pso07G22950.0	GSVIVG01033096001	  8e-56
428-  1:	Pso07G22960.0	GSVIVG01033095001	  7e-83
428-  2:	Pso07G23040.0	GSVIVG01010363001	      0
428-  3:	Pso07G23090.0	GSVIVG01010364001	      0
428-  4:	Pso07G23150.0	GSVIVG01010375001	 2e-137
428-  5:	Pso07G23160.0	GSVIVG01010376001	      0
428-  6:	Pso07G23220.0	GSVIVG01010442001	 1e-141
428-  7:	Pso07G23270.0	GSVIVG01010446001	      0
428-  8:	Pso07G23310.0	GSVIVG01010448001	  3e-37
## Alignment 429: score=390.0 e_value=4.3e-17 N=9 P. somniferum_chr7&aek6 minus
429-  0:	Pso07G37710.0	GSVIVG01011479001	      0
429-  1:	Pso07G37730.0	GSVIVG01011478001	 8e-150
429-  2:	Pso07G37780.0	GSVIVG01011476001	  7e-62
429-  3:	Pso07G37820.0	GSVIVG01011473001	  4e-88
429-  4:	Pso07G37890.0	GSVIVG01011471001	      0
429-  5:	Pso07G37990.0	GSVIVG01011470001	      0
429-  6:	Pso07G38040.0	GSVIVG01011468001	  5e-42
429-  7:	Pso07G38170.0	GSVIVG01011465001	  6e-53
429-  8:	Pso07G38360.0	GSVIVG01011454001	  1e-92
## Alignment 430: score=381.0 e_value=1.7e-13 N=8 P. somniferum_chr7&aek6 minus
430-  0:	Pso07G23970.0	GSVIVG01010323001	  5e-76
430-  1:	Pso07G23980.0	GSVIVG01010321001	 5e-119
430-  2:	Pso07G24020.0	GSVIVG01010320001	 2e-161
430-  3:	Pso07G24050.0	GSVIVG01010319001	      0
430-  4:	Pso07G24110.0	GSVIVG01010306001	  2e-71
430-  5:	Pso07G24210.0	GSVIVG01010300001	 1e-139
430-  6:	Pso07G24220.0	GSVIVG01010299001	 5e-120
430-  7:	Pso07G24230.0	GSVIVG01010298001	      0
## Alignment 431: score=371.0 e_value=2.8e-17 N=9 P. somniferum_chr7&aek6 minus
431-  0:	Pso07G30930.0	GSVIVG01032366001	 2e-134
431-  1:	Pso07G31040.0	GSVIVG01032367001	      0
431-  2:	Pso07G31100.0	GSVIVG01032391001	 2e-124
431-  3:	Pso07G31120.0	GSVIVG01032392001	 4e-115
431-  4:	Pso07G31190.0	GSVIVG01032398001	 3e-119
431-  5:	Pso07G31220.0	GSVIVG01032401001	  4e-56
431-  6:	Pso07G31420.0	GSVIVG01032404001	      0
431-  7:	Pso07G31680.0	GSVIVG01032413001	      0
431-  8:	Pso07G31780.0	GSVIVG01032423001	 4e-115
## Alignment 432: score=329.0 e_value=1e-11 N=7 P. somniferum_chr7&aek6 minus
432-  0:	Pso07G32070.0	GSVIVG01013739001	      0
432-  1:	Pso07G32110.0	GSVIVG01013748001	  4e-11
432-  2:	Pso07G32220.0	GSVIVG01013762001	 1e-120
432-  3:	Pso07G32240.0	GSVIVG01013772001	      0
432-  4:	Pso07G32280.0	GSVIVG01013775001	 2e-141
432-  5:	Pso07G32300.0	GSVIVG01013776001	  2e-44
432-  6:	Pso07G32310.0	GSVIVG01013778001	  5e-74
## Alignment 433: score=310.0 e_value=1.4e-11 N=7 P. somniferum_chr7&aek6 minus
433-  0:	Pso07G20830.0	GSVIVG01000584001	  2e-16
433-  1:	Pso07G20920.0	GSVIVG01011572001	      0
433-  2:	Pso07G21040.0	GSVIVG01011586001	      0
433-  3:	Pso07G21080.0	GSVIVG01011608001	  1e-25
433-  4:	Pso07G21090.0	GSVIVG01011612001	      0
433-  5:	Pso07G21120.0	GSVIVG01011615001	      0
433-  6:	Pso07G21140.0	GSVIVG01011619001	      0
## Alignment 434: score=304.0 e_value=3.1e-13 N=7 P. somniferum_chr7&aek6 minus
434-  0:	Pso07G23840.0	GSVIVG01001837001	 1e-107
434-  1:	Pso07G23860.0	GSVIVG01001839001	      0
434-  2:	Pso07G23890.0	GSVIVG01001842001	 9e-177
434-  3:	Pso07G24010.0	GSVIVG01001850001	  2e-99
434-  4:	Pso07G24100.0	GSVIVG01003965001	      0
434-  5:	Pso07G24130.0	GSVIVG01003966001	  5e-85
434-  6:	Pso07G24310.0	GSVIVG01032386001	      0
## Alignment 435: score=303.0 e_value=7.3e-13 N=7 P. somniferum_chr7&aek6 minus
435-  0:	Pso07G30330.0	GSVIVG01007576001	      0
435-  1:	Pso07G30340.0	GSVIVG01007577001	      0
435-  2:	Pso07G30370.0	GSVIVG01007580001	      0
435-  3:	Pso07G30570.0	GSVIVG01007593001	  3e-66
435-  4:	Pso07G30590.0	GSVIVG01007595001	 2e-117
435-  5:	Pso07G30680.0	GSVIVG01007604001	 8e-136
435-  6:	Pso07G30860.0	GSVIVG01000550001	  6e-54
## Alignment 436: score=290.0 e_value=4.6e-11 N=7 P. somniferum_chr7&aek6 minus
436-  0:	Pso07G08330.0	GSVIVG01032492001	      0
436-  1:	Pso07G08490.0	GSVIVG01032503001	      0
436-  2:	Pso07G08510.0	GSVIVG01032504001	      0
436-  3:	Pso07G08600.0	GSVIVG01032508001	      0
436-  4:	Pso07G08610.0	GSVIVG01032511001	  7e-72
436-  5:	Pso07G08780.0	GSVIVG01032513001	  3e-92
436-  6:	Pso07G08840.0	GSVIVG01032526001	  1e-86
## Alignment 437: score=281.0 e_value=4e-09 N=6 P. somniferum_chr7&aek6 minus
437-  0:	Pso07G19450.0	GSVIVG01012049001	 3e-179
437-  1:	Pso07G19460.0	GSVIVG01012047001	  5e-94
437-  2:	Pso07G19470.0	GSVIVG01012045001	      0
437-  3:	Pso07G19500.0	GSVIVG01012043001	      0
437-  4:	Pso07G19510.0	GSVIVG01012040001	      0
437-  5:	Pso07G19680.0	GSVIVG01012031001	 7e-137
## Alignment 438: score=654.0 e_value=2.4e-40 N=16 P. somniferum_chr8&aek1 plus
438-  0:	Pso08G11710.0	GSVIVG01027564001	 8e-135
438-  1:	Pso08G11850.0	GSVIVG01027566001	  3e-52
438-  2:	Pso08G11960.0	GSVIVG01027572001	 2e-101
438-  3:	Pso08G12060.0	GSVIVG01027574001	      0
438-  4:	Pso08G12090.0	GSVIVG01027575001	  2e-68
438-  5:	Pso08G12170.0	GSVIVG01027577001	  4e-85
438-  6:	Pso08G12180.0	GSVIVG01027578001	      0
438-  7:	Pso08G12260.0	GSVIVG01027579001	  1e-45
438-  8:	Pso08G12290.0	GSVIVG01027580001	      0
438-  9:	Pso08G12380.0	GSVIVG01018472001	 4e-174
438- 10:	Pso08G12430.0	GSVIVG01018475001	  3e-97
438- 11:	Pso08G12610.0	GSVIVG01018482001	  2e-39
438- 12:	Pso08G12640.0	GSVIVG01018483001	      0
438- 13:	Pso08G12820.0	GSVIVG01018489001	  2e-94
438- 14:	Pso08G12990.0	GSVIVG01018495001	  5e-24
438- 15:	Pso08G13060.0	GSVIVG01027629001	  5e-11
## Alignment 439: score=582.0 e_value=4.6e-35 N=14 P. somniferum_chr8&aek1 plus
439-  0:	Pso08G13930.0	GSVIVG01027608001	 4e-101
439-  1:	Pso08G14060.0	GSVIVG01018528001	      0
439-  2:	Pso08G14220.0	GSVIVG01018534001	  1e-21
439-  3:	Pso08G14320.0	GSVIVG01018547001	      0
439-  4:	Pso08G14340.0	GSVIVG01027637001	 9e-104
439-  5:	Pso08G14530.0	GSVIVG01018556001	 6e-136
439-  6:	Pso08G14540.0	GSVIVG01027664001	      0
439-  7:	Pso08G14580.0	GSVIVG01018558001	  3e-44
439-  8:	Pso08G14740.0	GSVIVG01018574001	      0
439-  9:	Pso08G14780.0	GSVIVG01018577001	  6e-93
439- 10:	Pso08G14900.0	GSVIVG01018597001	      0
439- 11:	Pso08G14980.0	GSVIVG01018598001	  1e-65
439- 12:	Pso08G15040.0	GSVIVG01018613001	  1e-38
439- 13:	Pso08G15070.0	GSVIVG01018619001	      0
## Alignment 440: score=574.0 e_value=5.1e-26 N=12 P. somniferum_chr8&aek1 plus
440-  0:	Pso08G22990.0	GSVIVG01013280001	 1e-139
440-  1:	Pso08G23000.0	GSVIVG01013279001	      0
440-  2:	Pso08G23010.0	GSVIVG01013278001	  9e-59
440-  3:	Pso08G23040.0	GSVIVG01013276001	 6e-140
440-  4:	Pso08G23050.0	GSVIVG01013272001	      0
440-  5:	Pso08G23070.0	GSVIVG01013268001	      0
440-  6:	Pso08G23080.0	GSVIVG01013267001	  5e-25
440-  7:	Pso08G23090.0	GSVIVG01013266001	 5e-108
440-  8:	Pso08G23110.0	GSVIVG01013265001	  4e-68
440-  9:	Pso08G23120.0	GSVIVG01013264001	      0
440- 10:	Pso08G23210.0	GSVIVG01013249001	      0
440- 11:	Pso08G23250.0	GSVIVG01013247001	      0
## Alignment 441: score=552.0 e_value=2.9e-30 N=13 P. somniferum_chr8&aek1 plus
441-  0:	Pso08G05730.0	GSVIVG01026888001	 8e-111
441-  1:	Pso08G05760.0	GSVIVG01026889001	  8e-28
441-  2:	Pso08G05770.0	GSVIVG01026892001	      0
441-  3:	Pso08G05810.0	GSVIVG01026893001	  7e-38
441-  4:	Pso08G05940.0	GSVIVG01026894001	  7e-25
441-  5:	Pso08G05950.0	GSVIVG01026897001	 4e-162
441-  6:	Pso08G06010.0	GSVIVG01026904001	  7e-76
441-  7:	Pso08G06270.0	GSVIVG01026913001	 3e-147
441-  8:	Pso08G06400.0	GSVIVG01026920001	      0
441-  9:	Pso08G06550.0	GSVIVG01026927001	      0
441- 10:	Pso08G06610.0	GSVIVG01026930001	 3e-173
441- 11:	Pso08G06640.0	GSVIVG01026935001	  1e-77
441- 12:	Pso08G06820.0	GSVIVG01026938001	      0
## Alignment 442: score=396.0 e_value=4.1e-19 N=10 P. somniferum_chr8&aek1 plus
442-  0:	Pso08G12720.0	GSVIVG01019913001	  8e-59
442-  1:	Pso08G12770.0	GSVIVG01019914001	  1e-93
442-  2:	Pso08G12930.0	GSVIVG01019918001	 2e-149
442-  3:	Pso08G13000.0	GSVIVG01019921001	 3e-116
442-  4:	Pso08G13240.0	GSVIVG01019931001	      0
442-  5:	Pso08G13260.0	GSVIVG01019932001	  2e-97
442-  6:	Pso08G13430.0	GSVIVG01019935001	      0
442-  7:	Pso08G13500.0	GSVIVG01019937001	 6e-108
442-  8:	Pso08G13550.0	GSVIVG01019940001	  6e-38
442-  9:	Pso08G13670.0	GSVIVG01019942001	  2e-39
## Alignment 443: score=331.0 e_value=6.4e-11 N=7 P. somniferum_chr8&aek1 plus
443-  0:	Pso08G13340.0	GSVIVG01018505001	 1e-124
443-  1:	Pso08G13350.0	GSVIVG01018506001	      0
443-  2:	Pso08G13380.0	GSVIVG01018510001	  8e-69
443-  3:	Pso08G13400.0	GSVIVG01027619001	 1e-169
443-  4:	Pso08G13500.0	GSVIVG01018513001	 5e-100
443-  5:	Pso08G13540.0	GSVIVG01018514001	  2e-20
443-  6:	Pso08G13590.0	GSVIVG01018517001	      0
## Alignment 444: score=322.0 e_value=7.8e-13 N=7 P. somniferum_chr8&aek1 plus
444-  0:	Pso08G04140.0	GSVIVG01028818001	 7e-172
444-  1:	Pso08G04300.0	GSVIVG01028823001	  5e-30
444-  2:	Pso08G04310.0	GSVIVG01028824001	      0
444-  3:	Pso08G04360.0	GSVIVG01028825001	      0
444-  4:	Pso08G04380.0	GSVIVG01028826001	 5e-147
444-  5:	Pso08G04390.0	GSVIVG01028827001	 1e-154
444-  6:	Pso08G04400.0	GSVIVG01028828001	  1e-06
## Alignment 445: score=303.0 e_value=4e-11 N=7 P. somniferum_chr8&aek1 plus
445-  0:	Pso08G21240.0	GSVIVG01018568001	  3e-73
445-  1:	Pso08G21310.0	GSVIVG01027631001	  1e-65
445-  2:	Pso08G21380.0	GSVIVG01018623001	 2e-108
445-  3:	Pso08G21420.0	GSVIVG01018625001	      0
445-  4:	Pso08G21430.0	GSVIVG01018628001	      0
445-  5:	Pso08G21580.0	GSVIVG01018663001	 5e-134
445-  6:	Pso08G21650.0	GSVIVG01018162001	  5e-54
## Alignment 446: score=286.0 e_value=7.9e-08 N=6 P. somniferum_chr8&aek1 plus
446-  0:	Pso08G23160.0	GSVIVG01018340001	 4e-104
446-  1:	Pso08G23190.0	GSVIVG01018341001	      0
446-  2:	Pso08G23230.0	GSVIVG01018352001	  2e-54
446-  3:	Pso08G23260.0	GSVIVG01018374001	      0
446-  4:	Pso08G23270.0	GSVIVG01018372001	  8e-55
446-  5:	Pso08G23320.0	GSVIVG01013222001	 3e-114
## Alignment 447: score=286.0 e_value=7.4e-12 N=7 P. somniferum_chr8&aek1 plus
447-  0:	Pso08G05140.0	GSVIVG01028852001	 4e-110
447-  1:	Pso08G05330.0	GSVIVG01028856001	      0
447-  2:	Pso08G05410.0	GSVIVG01028857001	 1e-127
447-  3:	Pso08G05490.0	GSVIVG01028858001	 5e-130
447-  4:	Pso08G05510.0	GSVIVG01028864001	 5e-120
447-  5:	Pso08G05520.0	GSVIVG01028865001	  1e-12
447-  6:	Pso08G05730.0	GSVIVG01019937001	  3e-63
## Alignment 448: score=281.0 e_value=3.5e-08 N=6 P. somniferum_chr8&aek1 plus
448-  0:	Pso08G02100.0	GSVIVG01027053001	      0
448-  1:	Pso08G02120.0	GSVIVG01027051001	  2e-26
448-  2:	Pso08G02170.0	GSVIVG01027048001	 5e-176
448-  3:	Pso08G02220.0	GSVIVG01027045001	 2e-107
448-  4:	Pso08G02310.0	GSVIVG01027042001	      0
448-  5:	Pso08G02340.0	GSVIVG01027040001	 4e-126
## Alignment 449: score=629.0 e_value=2.2e-37 N=14 P. somniferum_chr8&aek1 minus
449-  0:	Pso08G26240.0	GSVIVG01027478001	      0
449-  1:	Pso08G26450.0	GSVIVG01027443001	 3e-123
449-  2:	Pso08G26460.0	GSVIVG01038643001	 4e-111
449-  3:	Pso08G26540.0	GSVIVG01038636001	  4e-81
449-  4:	Pso08G26590.0	GSVIVG01038633001	 2e-163
449-  5:	Pso08G26670.0	GSVIVG01038627001	  4e-31
449-  6:	Pso08G26710.0	GSVIVG01038623001	      0
449-  7:	Pso08G26850.0	GSVIVG01038606001	 4e-102
449-  8:	Pso08G26860.0	GSVIVG01038605001	      0
449-  9:	Pso08G26870.0	GSVIVG01038604001	  3e-55
449- 10:	Pso08G26880.0	GSVIVG01038603001	  4e-71
449- 11:	Pso08G26940.0	GSVIVG01038599001	      0
449- 12:	Pso08G27070.0	GSVIVG01038593001	 1e-155
449- 13:	Pso08G27080.0	GSVIVG01038592001	      0
## Alignment 450: score=551.0 e_value=3.1e-30 N=13 P. somniferum_chr8&aek1 minus
450-  0:	Pso08G11480.0	GSVIVG01018468001	      0
450-  1:	Pso08G11720.0	GSVIVG01018459001	  2e-41
450-  2:	Pso08G11750.0	GSVIVG01018458001	  2e-79
450-  3:	Pso08G11790.0	GSVIVG01018456001	      0
450-  4:	Pso08G11850.0	GSVIVG01018455001	  9e-84
450-  5:	Pso08G11960.0	GSVIVG01018453001	  3e-95
450-  6:	Pso08G11990.0	GSVIVG01018452001	      0
450-  7:	Pso08G12180.0	GSVIVG01018449001	      0
450-  8:	Pso08G12200.0	GSVIVG01018448001	 2e-114
450-  9:	Pso08G12310.0	GSVIVG01027546001	  3e-51
450- 10:	Pso08G12330.0	GSVIVG01027541001	 9e-179
450- 11:	Pso08G12380.0	GSVIVG01027539001	      0
450- 12:	Pso08G12420.0	GSVIVG01027537001	      0
## Alignment 451: score=533.0 e_value=4.4e-27 N=12 P. somniferum_chr8&aek1 minus
451-  0:	Pso08G00040.0	GSVIVG01038605001	      0
451-  1:	Pso08G00120.0	GSVIVG01038597001	  1e-69
451-  2:	Pso08G00270.0	GSVIVG01038594001	  4e-43
451-  3:	Pso08G00300.0	GSVIVG01038582001	 1e-143
451-  4:	Pso08G00340.0	GSVIVG01038572001	 2e-157
451-  5:	Pso08G00390.0	GSVIVG01038567001	      0
451-  6:	Pso08G00400.0	GSVIVG01038565001	  1e-41
451-  7:	Pso08G00410.0	GSVIVG01038564001	  3e-95
451-  8:	Pso08G00600.0	GSVIVG01038557001	      0
451-  9:	Pso08G00670.0	GSVIVG01038551001	      0
451- 10:	Pso08G00690.0	GSVIVG01038548001	      0
451- 11:	Pso08G00750.0	GSVIVG01027150001	 2e-161
## Alignment 452: score=518.0 e_value=6e-27 N=12 P. somniferum_chr8&aek1 minus
452-  0:	Pso08G09430.0	GSVIVG01010621001	      0
452-  1:	Pso08G09500.0	GSVIVG01010619001	 1e-125
452-  2:	Pso08G09510.0	GSVIVG01010618001	 1e-175
452-  3:	Pso08G09520.0	GSVIVG01010617001	  4e-10
452-  4:	Pso08G09620.0	GSVIVG01027515001	  2e-78
452-  5:	Pso08G09860.0	GSVIVG01027514001	 2e-146
452-  6:	Pso08G10030.0	GSVIVG01027512001	      0
452-  7:	Pso08G10070.0	GSVIVG01027510001	      0
452-  8:	Pso08G10120.0	GSVIVG01027508001	      0
452-  9:	Pso08G10150.0	GSVIVG01027506001	      0
452- 10:	Pso08G10220.0	GSVIVG01027503001	 7e-149
452- 11:	Pso08G10340.0	GSVIVG01027497001	      0
## Alignment 453: score=404.0 e_value=4e-20 N=9 P. somniferum_chr8&aek1 minus
453-  0:	Pso08G26710.0	GSVIVG01027409001	      0
453-  1:	Pso08G26800.0	GSVIVG01027398001	 5e-126
453-  2:	Pso08G26960.0	GSVIVG01027196001	      0
453-  3:	Pso08G26970.0	GSVIVG01027195001	      0
453-  4:	Pso08G26980.0	GSVIVG01027193001	  2e-99
453-  5:	Pso08G27010.0	GSVIVG01027189001	 6e-165
453-  6:	Pso08G27020.0	GSVIVG01027188001	      0
453-  7:	Pso08G27030.0	GSVIVG01027187001	  2e-60
453-  8:	Pso08G27050.0	GSVIVG01027186001	      0
## Alignment 454: score=389.0 e_value=2.3e-16 N=9 P. somniferum_chr8&aek1 minus
454-  0:	Pso08G08000.0	GSVIVG01019880001	 8e-170
454-  1:	Pso08G08030.0	GSVIVG01019879001	      0
454-  2:	Pso08G08140.0	GSVIVG01019878001	  5e-50
454-  3:	Pso08G08190.0	GSVIVG01019876001	  2e-61
454-  4:	Pso08G08340.0	GSVIVG01019871001	      0
454-  5:	Pso08G08400.0	GSVIVG01019870001	      0
454-  6:	Pso08G08500.0	GSVIVG01019869001	      0
454-  7:	Pso08G08550.0	GSVIVG01019868001	      0
454-  8:	Pso08G08660.0	GSVIVG01019866001	  9e-74
## Alignment 455: score=388.0 e_value=3.4e-18 N=9 P. somniferum_chr8&aek1 minus
455-  0:	Pso08G13040.0	GSVIVG01027630001	      0
455-  1:	Pso08G13230.0	GSVIVG01027627001	      0
455-  2:	Pso08G13280.0	GSVIVG01027623001	      0
455-  3:	Pso08G13360.0	GSVIVG01027622001	 7e-172
455-  4:	Pso08G13370.0	GSVIVG01027620001	  1e-59
455-  5:	Pso08G13440.0	GSVIVG01027618001	      0
455-  6:	Pso08G13660.0	GSVIVG01027615001	  4e-35
455-  7:	Pso08G13690.0	GSVIVG01027613001	 3e-142
455-  8:	Pso08G13700.0	GSVIVG01027612001	  1e-89
## Alignment 456: score=359.0 e_value=2.2e-16 N=8 P. somniferum_chr8&aek1 minus
456-  0:	Pso08G05020.0	GSVIVG01026960001	 3e-147
456-  1:	Pso08G05150.0	GSVIVG01026955001	 1e-164
456-  2:	Pso08G05160.0	GSVIVG01027006001	 2e-134
456-  3:	Pso08G05170.0	GSVIVG01027007001	  5e-33
456-  4:	Pso08G05240.0	GSVIVG01026980001	  5e-09
456-  5:	Pso08G05420.0	GSVIVG01026981001	      0
456-  6:	Pso08G05490.0	GSVIVG01026982001	      0
456-  7:	Pso08G05500.0	GSVIVG01026984001	      0
## Alignment 457: score=330.0 e_value=1.9e-10 N=7 P. somniferum_chr8&aek1 minus
457-  0:	Pso08G12050.0	GSVIVG01019892001	 3e-105
457-  1:	Pso08G12080.0	GSVIVG01019890001	 7e-163
457-  2:	Pso08G12100.0	GSVIVG01019889001	 1e-131
457-  3:	Pso08G12150.0	GSVIVG01019888001	 1e-101
457-  4:	Pso08G12160.0	GSVIVG01019887001	      0
457-  5:	Pso08G12240.0	GSVIVG01019884001	 2e-102
457-  6:	Pso08G12280.0	GSVIVG01019881001	 2e-112
## Alignment 458: score=326.0 e_value=1.8e-10 N=7 P. somniferum_chr8&aek1 minus
458-  0:	Pso08G01380.0	GSVIVG01027087001	      0
458-  1:	Pso08G01410.0	GSVIVG01027083001	      0
458-  2:	Pso08G01440.0	GSVIVG01027081001	      0
458-  3:	Pso08G01450.0	GSVIVG01027078001	 6e-100
458-  4:	Pso08G01490.0	GSVIVG01027076001	      0
458-  5:	Pso08G01500.0	GSVIVG01027073001	  4e-44
458-  6:	Pso08G01560.0	GSVIVG01027071001	  3e-37
## Alignment 459: score=318.0 e_value=1.1e-11 N=7 P. somniferum_chr8&aek1 minus
459-  0:	Pso08G21510.0	GSVIVG01027682001	  8e-57
459-  1:	Pso08G21550.0	GSVIVG01027683001	 4e-107
459-  2:	Pso08G21670.0	GSVIVG01018166001	  9e-95
459-  3:	Pso08G21780.0	GSVIVG01018205001	 4e-121
459-  4:	Pso08G21790.0	GSVIVG01018190001	      0
459-  5:	Pso08G21830.0	GSVIVG01018212001	 5e-127
459-  6:	Pso08G21850.0	GSVIVG01018186001	      0
## Alignment 460: score=317.0 e_value=1.4e-11 N=7 P. somniferum_chr8&aek1 minus
460-  0:	Pso08G10810.0	GSVIVG01010540001	  5e-50
460-  1:	Pso08G10890.0	GSVIVG01028986001	  1e-40
460-  2:	Pso08G10920.0	GSVIVG01028985001	 4e-140
460-  3:	Pso08G10930.0	GSVIVG01028984001	  8e-79
460-  4:	Pso08G11000.0	GSVIVG01028980001	  9e-57
460-  5:	Pso08G11050.0	GSVIVG01028979001	 2e-112
460-  6:	Pso08G11190.0	GSVIVG01028963001	  4e-81
## Alignment 461: score=315.0 e_value=1.5e-12 N=7 P. somniferum_chr8&aek1 minus
461-  0:	Pso08G14130.0	GSVIVG01027631001	 9e-171
461-  1:	Pso08G14220.0	GSVIVG01027632001	  1e-85
461-  2:	Pso08G14280.0	GSVIVG01027636001	 6e-128
461-  3:	Pso08G14460.0	GSVIVG01027679001	  4e-47
461-  4:	Pso08G14480.0	GSVIVG01027673001	      0
461-  5:	Pso08G14490.0	GSVIVG01027667001	      0
461-  6:	Pso08G14500.0	GSVIVG01027665001	 6e-107
## Alignment 462: score=307.0 e_value=1.2e-12 N=7 P. somniferum_chr8&aek1 minus
462-  0:	Pso08G06320.0	GSVIVG01028919001	      0
462-  1:	Pso08G06330.0	GSVIVG01028918001	      0
462-  2:	Pso08G06540.0	GSVIVG01028915001	 2e-114
462-  3:	Pso08G06620.0	GSVIVG01028913001	  1e-16
462-  4:	Pso08G06660.0	GSVIVG01028910001	 2e-125
462-  5:	Pso08G06740.0	GSVIVG01028908001	      0
462-  6:	Pso08G06750.0	GSVIVG01028907001	  8e-38
## Alignment 463: score=283.0 e_value=1.8e-11 N=7 P. somniferum_chr8&aek1 minus
463-  0:	Pso08G08010.0	GSVIVG01027583001	      0
463-  1:	Pso08G08090.0	GSVIVG01018444001	 1e-123
463-  2:	Pso08G08340.0	GSVIVG01010649001	  6e-40
463-  3:	Pso08G08550.0	GSVIVG01010636001	 3e-173
463-  4:	Pso08G08650.0	GSVIVG01010637001	  1e-94
463-  5:	Pso08G08670.0	GSVIVG01010634001	      0
463-  6:	Pso08G08720.0	GSVIVG01010626001	  7e-45
## Alignment 464: score=265.0 e_value=1.1e-09 N=6 P. somniferum_chr8&aek1 minus
464-  0:	Pso08G01710.0	GSVIVG01028718001	  1e-58
464-  1:	Pso08G01870.0	GSVIVG01027060001	 2e-175
464-  2:	Pso08G01970.0	GSVIVG01027057001	      0
464-  3:	Pso08G02010.0	GSVIVG01019500001	      0
464-  4:	Pso08G02050.0	GSVIVG01019497001	      0
464-  5:	Pso08G02080.0	GSVIVG01027054001	      0
## Alignment 465: score=250.0 e_value=3.8e-08 N=6 P. somniferum_chr8&aek1 minus
465-  0:	Pso08G09960.0	GSVIVG01010611001	      0
465-  1:	Pso08G10100.0	GSVIVG01010602001	 4e-143
465-  2:	Pso08G10120.0	GSVIVG01010600001	      0
465-  3:	Pso08G10190.0	GSVIVG01010599001	      0
465-  4:	Pso08G10400.0	GSVIVG01010550001	  4e-24
465-  5:	Pso08G10470.0	GSVIVG01027495001	  8e-51
## Alignment 466: score=412.0 e_value=1e-19 N=10 P. somniferum_chr8&aek2 plus
466-  0:	Pso08G37850.0	GSVIVG01015420001	  8e-63
466-  1:	Pso08G37890.0	GSVIVG01015424001	      0
466-  2:	Pso08G37970.0	GSVIVG01015426001	 5e-117
466-  3:	Pso08G38030.0	GSVIVG01015428001	      0
466-  4:	Pso08G38080.0	GSVIVG01015430001	  2e-15
466-  5:	Pso08G38110.0	GSVIVG01015431001	 2e-159
466-  6:	Pso08G38350.0	GSVIVG01015439001	      0
466-  7:	Pso08G38530.0	GSVIVG01015453001	 6e-147
466-  8:	Pso08G38710.0	GSVIVG01015454001	 4e-142
466-  9:	Pso08G38810.0	GSVIVG01015456001	      0
## Alignment 467: score=340.0 e_value=6.3e-15 N=8 P. somniferum_chr8&aek2 plus
467-  0:	Pso08G27120.0	GSVIVG01017510001	 1e-116
467-  1:	Pso08G27310.0	GSVIVG01035985001	      0
467-  2:	Pso08G27570.0	GSVIVG01035991001	  4e-59
467-  3:	Pso08G27690.0	GSVIVG01035993001	  1e-91
467-  4:	Pso08G27710.0	GSVIVG01035995001	      0
467-  5:	Pso08G27740.0	GSVIVG01035999001	  2e-51
467-  6:	Pso08G27770.0	GSVIVG01036003001	  5e-27
467-  7:	Pso08G27790.0	GSVIVG01036007001	      0
## Alignment 468: score=295.0 e_value=4e-09 N=6 P. somniferum_chr8&aek2 plus
468-  0:	Pso08G28290.0	GSVIVG01023743001	  2e-08
468-  1:	Pso08G28300.0	GSVIVG01023724001	 9e-125
468-  2:	Pso08G28320.0	GSVIVG01023746001	  2e-37
468-  3:	Pso08G28330.0	GSVIVG01023749001	  1e-88
468-  4:	Pso08G28340.0	GSVIVG01023777001	      0
468-  5:	Pso08G28360.0	GSVIVG01023776001	 4e-108
## Alignment 469: score=271.0 e_value=1.1e-11 N=7 P. somniferum_chr8&aek2 plus
469-  0:	Pso08G27190.0	GSVIVG01003724001	      0
469-  1:	Pso08G27300.0	GSVIVG01023603001	  4e-93
469-  2:	Pso08G27450.0	GSVIVG01023682001	      0
469-  3:	Pso08G27510.0	GSVIVG01023689001	 1e-177
469-  4:	Pso08G27750.0	GSVIVG01023696001	  3e-59
469-  5:	Pso08G27780.0	GSVIVG01023699001	      0
469-  6:	Pso08G27950.0	GSVIVG01023716001	  1e-36
## Alignment 470: score=267.0 e_value=1.2e-10 N=6 P. somniferum_chr8&aek2 plus
470-  0:	Pso08G42660.0	GSVIVG01015328001	 2e-155
470-  1:	Pso08G42680.0	GSVIVG01015329001	 1e-163
470-  2:	Pso08G42690.0	GSVIVG01035630001	 4e-179
470-  3:	Pso08G42700.0	GSVIVG01035631001	 8e-115
470-  4:	Pso08G42810.0	GSVIVG01035644001	 4e-149
470-  5:	Pso08G42820.0	GSVIVG01015353001	 1e-145
## Alignment 471: score=521.0 e_value=2.2e-25 N=12 P. somniferum_chr8&aek2 minus
471-  0:	Pso08G41100.0	GSVIVG01015377001	  4e-88
471-  1:	Pso08G41300.0	GSVIVG01015376001	 2e-119
471-  2:	Pso08G41310.0	GSVIVG01035667001	 2e-110
471-  3:	Pso08G41340.0	GSVIVG01035666001	 7e-141
471-  4:	Pso08G41380.0	GSVIVG01035663001	 1e-118
471-  5:	Pso08G41460.0	GSVIVG01035662001	      0
471-  6:	Pso08G41480.0	GSVIVG01035660001	      0
471-  7:	Pso08G41610.0	GSVIVG01035659001	 1e-155
471-  8:	Pso08G41660.0	GSVIVG01035657001	      0
471-  9:	Pso08G41760.0	GSVIVG01035654001	 2e-112
471- 10:	Pso08G41870.0	GSVIVG01035653001	      0
471- 11:	Pso08G41980.0	GSVIVG01035652001	 3e-142
## Alignment 472: score=454.0 e_value=3.1e-22 N=10 P. somniferum_chr8&aek2 minus
472-  0:	Pso08G28270.0	GSVIVG01023725001	  2e-44
472-  1:	Pso08G28500.0	GSVIVG01023713001	      0
472-  2:	Pso08G28520.0	GSVIVG01023711001	 3e-170
472-  3:	Pso08G28530.0	GSVIVG01023710001	      0
472-  4:	Pso08G28550.0	GSVIVG01023706001	  4e-76
472-  5:	Pso08G28660.0	GSVIVG01023658001	      0
472-  6:	Pso08G28690.0	GSVIVG01023655001	 8e-100
472-  7:	Pso08G28760.0	GSVIVG01023645001	 9e-117
472-  8:	Pso08G28790.0	GSVIVG01023643001	      0
472-  9:	Pso08G28800.0	GSVIVG01023642001	  4e-42
## Alignment 473: score=301.0 e_value=8.2e-11 N=7 P. somniferum_chr8&aek2 minus
473-  0:	Pso08G40270.0	GSVIVG01015389001	  5e-76
473-  1:	Pso08G40360.0	GSVIVG01015387001	      0
473-  2:	Pso08G40510.0	GSVIVG01015386001	      0
473-  3:	Pso08G40590.0	GSVIVG01015385001	      0
473-  4:	Pso08G40600.0	GSVIVG01015384001	      0
473-  5:	Pso08G40710.0	GSVIVG01035673001	  4e-96
473-  6:	Pso08G40810.0	GSVIVG01035670001	 9e-120
## Alignment 474: score=779.0 e_value=1.1e-48 N=18 P. somniferum_chr8&aek5 plus
474-  0:	Pso08G18570.0	GSVIVG01008801001	  2e-89
474-  1:	Pso08G18670.0	GSVIVG01008803001	      0
474-  2:	Pso08G18680.0	GSVIVG01008804001	 5e-145
474-  3:	Pso08G18690.0	GSVIVG01008808001	  6e-50
474-  4:	Pso08G18770.0	GSVIVG01008810001	      0
474-  5:	Pso08G18810.0	GSVIVG01008820001	      0
474-  6:	Pso08G18830.0	GSVIVG01008822001	 3e-171
474-  7:	Pso08G18850.0	GSVIVG01008827001	      0
474-  8:	Pso08G18890.0	GSVIVG01008840001	      0
474-  9:	Pso08G18900.0	GSVIVG01008841001	      0
474- 10:	Pso08G18910.0	GSVIVG01008844001	 3e-152
474- 11:	Pso08G19040.0	GSVIVG01008846001	      0
474- 12:	Pso08G19050.0	GSVIVG01008847001	      0
474- 13:	Pso08G19080.0	GSVIVG01008848001	      0
474- 14:	Pso08G19100.0	GSVIVG01008852001	      0
474- 15:	Pso08G19200.0	GSVIVG01008854001	 2e-154
474- 16:	Pso08G19230.0	GSVIVG01008855001	 2e-137
474- 17:	Pso08G19240.0	GSVIVG01008857001	  4e-20
## Alignment 475: score=320.0 e_value=2.1e-15 N=8 P. somniferum_chr8&aek5 plus
475-  0:	Pso08G17300.0	GSVIVG01008882001	      0
475-  1:	Pso08G17350.0	GSVIVG01008884001	 1e-159
475-  2:	Pso08G17370.0	GSVIVG01008885001	  1e-83
475-  3:	Pso08G17600.0	GSVIVG01008896001	 2e-130
475-  4:	Pso08G17720.0	GSVIVG01008905001	  3e-32
475-  5:	Pso08G17730.0	GSVIVG01008907001	 1e-153
475-  6:	Pso08G17780.0	GSVIVG01008919001	  2e-55
475-  7:	Pso08G17930.0	GSVIVG01008929001	 2e-162
## Alignment 476: score=412.0 e_value=1.9e-20 N=9 P. somniferum_chr8&aek5 minus
476-  0:	Pso08G18010.0	GSVIVG01008879001	  2e-69
476-  1:	Pso08G18020.0	GSVIVG01008878001	      0
476-  2:	Pso08G18040.0	GSVIVG01008877001	  2e-33
476-  3:	Pso08G18130.0	GSVIVG01008872001	      0
476-  4:	Pso08G18140.0	GSVIVG01008871001	  6e-39
476-  5:	Pso08G18170.0	GSVIVG01008867001	  3e-47
476-  6:	Pso08G18180.0	GSVIVG01008866001	 5e-126
476-  7:	Pso08G18260.0	GSVIVG01008864001	 6e-120
476-  8:	Pso08G18310.0	GSVIVG01008862001	      0
## Alignment 477: score=369.0 e_value=2.2e-15 N=8 P. somniferum_chr8&aek5 minus
477-  0:	Pso08G17490.0	GSVIVG01008902001	  2e-32
477-  1:	Pso08G17510.0	GSVIVG01008901001	      0
477-  2:	Pso08G17530.0	GSVIVG01008900001	      0
477-  3:	Pso08G17580.0	GSVIVG01008898001	 7e-173
477-  4:	Pso08G17630.0	GSVIVG01008892001	  2e-66
477-  5:	Pso08G17640.0	GSVIVG01008888001	 3e-155
477-  6:	Pso08G17680.0	GSVIVG01008887001	  9e-98
477-  7:	Pso08G17690.0	GSVIVG01008886001	 5e-136
## Alignment 478: score=788.0 e_value=2.2e-47 N=17 P. somniferum_chr8&aek6 plus
478-  0:	Pso08G30320.0	GSVIVG01007604001	  2e-69
478-  1:	Pso08G30360.0	GSVIVG01007597001	      0
478-  2:	Pso08G30420.0	GSVIVG01007595001	  4e-88
478-  3:	Pso08G30470.0	GSVIVG01007593001	  4e-67
478-  4:	Pso08G30580.0	GSVIVG01007587001	      0
478-  5:	Pso08G30670.0	GSVIVG01007580001	      0
478-  6:	Pso08G30720.0	GSVIVG01007577001	      0
478-  7:	Pso08G30800.0	GSVIVG01007575001	      0
478-  8:	Pso08G30840.0	GSVIVG01007563001	 4e-113
478-  9:	Pso08G30850.0	GSVIVG01007562001	  1e-30
478- 10:	Pso08G30880.0	GSVIVG01007555001	 2e-115
478- 11:	Pso08G30930.0	GSVIVG01010297001	  3e-98
478- 12:	Pso08G30960.0	GSVIVG01007548001	      0
478- 13:	Pso08G31000.0	GSVIVG01007546001	  4e-81
478- 14:	Pso08G31010.0	GSVIVG01007544001	      0
478- 15:	Pso08G31020.0	GSVIVG01007540001	  1e-59
478- 16:	Pso08G31060.0	GSVIVG01007538001	      0
## Alignment 479: score=422.0 e_value=3.3e-16 N=9 P. somniferum_chr8&aek6 plus
479-  0:	Pso08G30870.0	GSVIVG01010294001	 1e-105
479-  1:	Pso08G30900.0	GSVIVG01010298001	      0
479-  2:	Pso08G30930.0	GSVIVG01010299001	 8e-113
479-  3:	Pso08G30940.0	GSVIVG01010300001	 8e-149
479-  4:	Pso08G31030.0	GSVIVG01010308001	  1e-54
479-  5:	Pso08G31110.0	GSVIVG01010306001	  1e-47
479-  6:	Pso08G31190.0	GSVIVG01010319001	      0
479-  7:	Pso08G31210.0	GSVIVG01010320001	      0
479-  8:	Pso08G31230.0	GSVIVG01010321001	 2e-127
## Alignment 480: score=387.0 e_value=5.9e-15 N=8 P. somniferum_chr8&aek6 plus
480-  0:	Pso08G35540.0	GSVIVG01012035001	 5e-165
480-  1:	Pso08G35550.0	GSVIVG01012031001	 7e-135
480-  2:	Pso08G35650.0	GSVIVG01012040001	      0
480-  3:	Pso08G35680.0	GSVIVG01012043001	      0
480-  4:	Pso08G35700.0	GSVIVG01012044001	      0
480-  5:	Pso08G35710.0	GSVIVG01012045001	      0
480-  6:	Pso08G35720.0	GSVIVG01012047001	  7e-95
480-  7:	Pso08G35730.0	GSVIVG01012049001	 2e-178
## Alignment 481: score=312.0 e_value=4.4e-12 N=7 P. somniferum_chr8&aek6 plus
481-  0:	Pso08G34100.0	GSVIVG01011619001	      0
481-  1:	Pso08G34110.0	GSVIVG01011615001	      0
481-  2:	Pso08G34140.0	GSVIVG01011612001	      0
481-  3:	Pso08G34160.0	GSVIVG01011608001	  2e-18
481-  4:	Pso08G34200.0	GSVIVG01011586001	      0
481-  5:	Pso08G34290.0	GSVIVG01011572001	      0
481-  6:	Pso08G34420.0	GSVIVG01000584001	  4e-07
## Alignment 482: score=818.0 e_value=7.6e-49 N=18 P. somniferum_chr8&aek6 minus
482-  0:	Pso08G31470.0	GSVIVG01001830001	      0
482-  1:	Pso08G31520.0	GSVIVG01001829001	      0
482-  2:	Pso08G31530.0	GSVIVG01001828001	      0
482-  3:	Pso08G31630.0	GSVIVG01001825001	      0
482-  4:	Pso08G31650.0	GSVIVG01001824001	      0
482-  5:	Pso08G31770.0	GSVIVG01001819001	      0
482-  6:	Pso08G31780.0	GSVIVG01001818001	  6e-87
482-  7:	Pso08G31790.0	GSVIVG01001817001	      0
482-  8:	Pso08G31810.0	GSVIVG01001816001	 3e-133
482-  9:	Pso08G31840.0	GSVIVG01001814001	      0
482- 10:	Pso08G31960.0	GSVIVG01001811001	      0
482- 11:	Pso08G31970.0	GSVIVG01001809001	  4e-17
482- 12:	Pso08G31980.0	GSVIVG01001808001	      0
482- 13:	Pso08G32020.0	GSVIVG01033109001	  7e-44
482- 14:	Pso08G32050.0	GSVIVG01033108001	      0
482- 15:	Pso08G32130.0	GSVIVG01008527001	  2e-32
482- 16:	Pso08G32180.0	GSVIVG01033095001	  1e-82
482- 17:	Pso08G32260.0	GSVIVG01008535001	 4e-163
## Alignment 483: score=729.0 e_value=6.5e-43 N=17 P. somniferum_chr8&aek6 minus
483-  0:	Pso08G31400.0	GSVIVG01010352001	 6e-160
483-  1:	Pso08G31440.0	GSVIVG01010346001	  6e-30
483-  2:	Pso08G31450.0	GSVIVG01010345001	      0
483-  3:	Pso08G31480.0	GSVIVG01010340001	      0
483-  4:	Pso08G31510.0	GSVIVG01010339001	  3e-31
483-  5:	Pso08G31580.0	GSVIVG01010336001	 2e-178
483-  6:	Pso08G31700.0	GSVIVG01010360001	      0
483-  7:	Pso08G31750.0	GSVIVG01010362001	      0
483-  8:	Pso08G31790.0	GSVIVG01010363001	      0
483-  9:	Pso08G31930.0	GSVIVG01010374001	      0
483- 10:	Pso08G31940.0	GSVIVG01010376001	      0
483- 11:	Pso08G32000.0	GSVIVG01010442001	 4e-148
483- 12:	Pso08G32070.0	GSVIVG01010446001	      0
483- 13:	Pso08G32120.0	GSVIVG01010448001	  2e-36
483- 14:	Pso08G32290.0	GSVIVG01010449001	 1e-117
483- 15:	Pso08G32500.0	GSVIVG01033047001	  3e-07
483- 16:	Pso08G32520.0	GSVIVG01033053001	      0
## Alignment 484: score=606.0 e_value=3.2e-32 N=13 P. somniferum_chr8&aek6 minus
484-  0:	Pso08G33050.0	GSVIVG01012005001	      0
484-  1:	Pso08G33160.0	GSVIVG01011974001	      0
484-  2:	Pso08G33180.0	GSVIVG01011971001	 1e-150
484-  3:	Pso08G33240.0	GSVIVG01011967001	  4e-27
484-  4:	Pso08G33290.0	GSVIVG01011959001	      0
484-  5:	Pso08G33310.0	GSVIVG01011954001	      0
484-  6:	Pso08G33320.0	GSVIVG01011952001	      0
484-  7:	Pso08G33350.0	GSVIVG01011948001	      0
484-  8:	Pso08G33360.0	GSVIVG01011947001	  3e-46
484-  9:	Pso08G33370.0	GSVIVG01011946001	      0
484- 10:	Pso08G33440.0	GSVIVG01011941001	 8e-159
484- 11:	Pso08G33450.0	GSVIVG01011940001	 2e-102
484- 12:	Pso08G33600.0	GSVIVG01011929001	      0
## Alignment 485: score=358.0 e_value=2.6e-14 N=8 P. somniferum_chr8&aek6 minus
485-  0:	Pso08G32830.0	GSVIVG01036463001	 2e-179
485-  1:	Pso08G32850.0	GSVIVG01036465001	      0
485-  2:	Pso08G33030.0	GSVIVG01036475001	 2e-134
485-  3:	Pso08G33050.0	GSVIVG01008205001	      0
485-  4:	Pso08G33110.0	GSVIVG01011976001	 5e-118
485-  5:	Pso08G33120.0	GSVIVG01008217001	      0
485-  6:	Pso08G33150.0	GSVIVG01008220001	  2e-57
485-  7:	Pso08G33220.0	GSVIVG01008223001	  6e-13
## Alignment 486: score=349.0 e_value=1.4e-14 N=8 P. somniferum_chr8&aek6 minus
486-  0:	Pso08G29620.0	GSVIVG01032367001	      0
486-  1:	Pso08G29850.0	GSVIVG01032368001	 1e-140
486-  2:	Pso08G29940.0	GSVIVG01032391001	  1e-51
486-  3:	Pso08G30000.0	GSVIVG01032392001	 8e-107
486-  4:	Pso08G30050.0	GSVIVG01032398001	 5e-125
486-  5:	Pso08G30170.0	GSVIVG01032401001	  1e-56
486-  6:	Pso08G30190.0	GSVIVG01032402001	 7e-119
486-  7:	Pso08G30200.0	GSVIVG01032403001	      0
## Alignment 487: score=1822.0 e_value=2.2e-145 N=41 P. somniferum_chr9&aek4 plus
487-  0:	Pso09G24440.0	GSVIVG01011160001	 9e-153
487-  1:	Pso09G24460.0	GSVIVG01011165001	 2e-135
487-  2:	Pso09G24470.0	GSVIVG01011167001	      0
487-  3:	Pso09G24500.0	GSVIVG01024723001	      0
487-  4:	Pso09G24510.0	GSVIVG01032802001	  5e-84
487-  5:	Pso09G24520.0	GSVIVG01024710001	 5e-120
487-  6:	Pso09G24560.0	GSVIVG01011181001	  7e-18
487-  7:	Pso09G24690.0	GSVIVG01024708001	      0
487-  8:	Pso09G24700.0	GSVIVG01003934001	      0
487-  9:	Pso09G24750.0	GSVIVG01003938001	      0
487- 10:	Pso09G24900.0	GSVIVG01024685001	      0
487- 11:	Pso09G24920.0	GSVIVG01032773001	  9e-72
487- 12:	Pso09G24930.0	GSVIVG01024684001	 1e-171
487- 13:	Pso09G24990.0	GSVIVG01024680001	      0
487- 14:	Pso09G25040.0	GSVIVG01030301001	  2e-25
487- 15:	Pso09G25120.0	GSVIVG01032758001	      0
487- 16:	Pso09G25180.0	GSVIVG01024662001	  2e-74
487- 17:	Pso09G25190.0	GSVIVG01024661001	  1e-45
487- 18:	Pso09G25320.0	GSVIVG01030288001	  1e-99
487- 19:	Pso09G25370.0	GSVIVG01030284001	      0
487- 20:	Pso09G25400.0	GSVIVG01030282001	      0
487- 21:	Pso09G25430.0	GSVIVG01030280001	      0
487- 22:	Pso09G25440.0	GSVIVG01030279001	      0
487- 23:	Pso09G25480.0	GSVIVG01024632001	 2e-119
487- 24:	Pso09G25540.0	GSVIVG01032739001	      0
487- 25:	Pso09G25560.0	GSVIVG01032737001	 5e-113
487- 26:	Pso09G25570.0	GSVIVG01030264001	      0
487- 27:	Pso09G25620.0	GSVIVG01024628001	  7e-49
487- 28:	Pso09G25650.0	GSVIVG01030260001	      0
487- 29:	Pso09G25670.0	GSVIVG01030259001	  4e-67
487- 30:	Pso09G25690.0	GSVIVG01030249001	  4e-23
487- 31:	Pso09G25700.0	GSVIVG01030246001	 2e-125
487- 32:	Pso09G25750.0	GSVIVG01030240001	      0
487- 33:	Pso09G25780.0	GSVIVG01030235001	  7e-77
487- 34:	Pso09G25890.0	GSVIVG01024601001	      0
487- 35:	Pso09G25970.0	GSVIVG01024600001	 3e-131
487- 36:	Pso09G25980.0	GSVIVG01024599001	  4e-75
487- 37:	Pso09G26140.0	GSVIVG01024585001	  2e-31
487- 38:	Pso09G26240.0	GSVIVG01024582001	  6e-34
487- 39:	Pso09G26270.0	GSVIVG01024581001	 2e-120
487- 40:	Pso09G26330.0	GSVIVG01024578001	      0
## Alignment 488: score=1325.0 e_value=4.1e-98 N=30 P. somniferum_chr9&aek4 plus
488-  0:	Pso09G11060.0	GSVIVG01031526001	      0
488-  1:	Pso09G11110.0	GSVIVG01031523001	  1e-56
488-  2:	Pso09G11190.0	GSVIVG01031508001	  9e-26
488-  3:	Pso09G11200.0	GSVIVG01031505001	      0
488-  4:	Pso09G11280.0	GSVIVG01031500001	 2e-123
488-  5:	Pso09G11300.0	GSVIVG01031499001	 5e-121
488-  6:	Pso09G11340.0	GSVIVG01031496001	  8e-72
488-  7:	Pso09G11350.0	GSVIVG01031495001	      0
488-  8:	Pso09G11380.0	GSVIVG01031492001	  2e-31
488-  9:	Pso09G11440.0	GSVIVG01031486001	 3e-145
488- 10:	Pso09G11480.0	GSVIVG01031485001	 3e-147
488- 11:	Pso09G11620.0	GSVIVG01031479001	 5e-170
488- 12:	Pso09G11630.0	GSVIVG01031478001	  3e-27
488- 13:	Pso09G11640.0	GSVIVG01031471001	  6e-47
488- 14:	Pso09G11650.0	GSVIVG01031470001	      0
488- 15:	Pso09G11740.0	GSVIVG01031467001	 9e-154
488- 16:	Pso09G11900.0	GSVIVG01031463001	 6e-138
488- 17:	Pso09G12080.0	GSVIVG01034664001	 2e-177
488- 18:	Pso09G12230.0	GSVIVG01031447001	  6e-43
488- 19:	Pso09G12310.0	GSVIVG01016162001	      0
488- 20:	Pso09G12400.0	GSVIVG01016163001	 2e-113
488- 21:	Pso09G12430.0	GSVIVG01016165001	 4e-134
488- 22:	Pso09G12480.0	GSVIVG01016168001	      0
488- 23:	Pso09G12640.0	GSVIVG01031427001	      0
488- 24:	Pso09G12800.0	GSVIVG01031411001	      0
488- 25:	Pso09G12870.0	GSVIVG01031405001	      0
488- 26:	Pso09G12900.0	GSVIVG01031401001	      0
488- 27:	Pso09G12920.0	GSVIVG01031400001	      0
488- 28:	Pso09G12940.0	GSVIVG01031398001	  5e-17
488- 29:	Pso09G12960.0	GSVIVG01031396001	      0
## Alignment 489: score=1293.0 e_value=3.6e-90 N=28 P. somniferum_chr9&aek4 plus
489-  0:	Pso09G06020.0	GSVIVG01033944001	 2e-136
489-  1:	Pso09G06030.0	GSVIVG01033943001	  9e-65
489-  2:	Pso09G06100.0	GSVIVG01033933001	 6e-153
489-  3:	Pso09G06150.0	GSVIVG01033928001	 7e-129
489-  4:	Pso09G06220.0	GSVIVG01033925001	 4e-102
489-  5:	Pso09G06270.0	GSVIVG01033907001	 7e-161
489-  6:	Pso09G06310.0	GSVIVG01033902001	  1e-84
489-  7:	Pso09G06320.0	GSVIVG01033901001	  8e-80
489-  8:	Pso09G06340.0	GSVIVG01033900001	 1e-105
489-  9:	Pso09G06370.0	GSVIVG01033897001	  2e-34
489- 10:	Pso09G06400.0	GSVIVG01033895001	 1e-147
489- 11:	Pso09G06450.0	GSVIVG01033891001	      0
489- 12:	Pso09G06480.0	GSVIVG01033886001	  1e-62
489- 13:	Pso09G06530.0	GSVIVG01033875001	 3e-118
489- 14:	Pso09G06600.0	GSVIVG01033871001	      0
489- 15:	Pso09G06610.0	GSVIVG01033868001	  7e-50
489- 16:	Pso09G06630.0	GSVIVG01033865001	 1e-180
489- 17:	Pso09G06670.0	GSVIVG01033863001	      0
489- 18:	Pso09G06690.0	GSVIVG01033862001	      0
489- 19:	Pso09G06730.0	GSVIVG01033859001	  3e-50
489- 20:	Pso09G06740.0	GSVIVG01033857001	  3e-70
489- 21:	Pso09G06760.0	GSVIVG01033855001	  4e-93
489- 22:	Pso09G06780.0	GSVIVG01033852001	  3e-94
489- 23:	Pso09G06790.0	GSVIVG01033851001	 6e-104
489- 24:	Pso09G06860.0	GSVIVG01033836001	 8e-164
489- 25:	Pso09G06980.0	GSVIVG01033830001	      0
489- 26:	Pso09G07190.0	GSVIVG01033816001	 4e-105
489- 27:	Pso09G07220.0	GSVIVG01033815001	      0
## Alignment 490: score=843.0 e_value=5.1e-63 N=21 P. somniferum_chr9&aek4 plus
490-  0:	Pso09G24480.0	GSVIVG01024726001	      0
490-  1:	Pso09G24570.0	GSVIVG01032800001	      0
490-  2:	Pso09G24810.0	GSVIVG01024694001	 6e-156
490-  3:	Pso09G24910.0	GSVIVG01032775001	      0
490-  4:	Pso09G25170.0	GSVIVG01024663001	  2e-75
490-  5:	Pso09G25210.0	GSVIVG01032749001	 7e-130
490-  6:	Pso09G25230.0	GSVIVG01024642001	 5e-168
490-  7:	Pso09G25240.0	GSVIVG01024641001	 5e-124
490-  8:	Pso09G25340.0	GSVIVG01024638001	  7e-79
490-  9:	Pso09G25510.0	GSVIVG01030274001	  3e-90
490- 10:	Pso09G25550.0	GSVIVG01030269001	  2e-68
490- 11:	Pso09G25600.0	GSVIVG01032735001	      0
490- 12:	Pso09G25680.0	GSVIVG01024624001	 1e-131
490- 13:	Pso09G25690.0	GSVIVG01032727001	  1e-22
490- 14:	Pso09G25730.0	GSVIVG01032726001	 1e-127
490- 15:	Pso09G25770.0	GSVIVG01032725001	  6e-90
490- 16:	Pso09G26020.0	GSVIVG01032714001	  5e-93
490- 17:	Pso09G26060.0	GSVIVG01024601001	 4e-110
490- 18:	Pso09G26100.0	GSVIVG01030215001	  1e-48
490- 19:	Pso09G26150.0	GSVIVG01030211001	 3e-174
490- 20:	Pso09G26160.0	GSVIVG01030208001	      0
## Alignment 491: score=740.0 e_value=1.3e-46 N=18 P. somniferum_chr9&aek4 plus
491-  0:	Pso09G30180.0	GSVIVG01025711001	  1e-59
491-  1:	Pso09G30270.0	GSVIVG01016235001	  2e-63
491-  2:	Pso09G30370.0	GSVIVG01016245001	  1e-94
491-  3:	Pso09G30430.0	GSVIVG01016250001	      0
491-  4:	Pso09G30490.0	GSVIVG01025213001	      0
491-  5:	Pso09G30600.0	GSVIVG01016261001	      0
491-  6:	Pso09G30630.0	GSVIVG01025201001	      0
491-  7:	Pso09G30740.0	GSVIVG01016265001	  5e-57
491-  8:	Pso09G30840.0	GSVIVG01025198001	 4e-176
491-  9:	Pso09G30860.0	GSVIVG01016267001	      0
491- 10:	Pso09G30900.0	GSVIVG01016269001	      0
491- 11:	Pso09G31100.0	GSVIVG01016276001	 3e-127
491- 12:	Pso09G31250.0	GSVIVG01016280001	  8e-35
491- 13:	Pso09G31510.0	GSVIVG01016284001	      0
491- 14:	Pso09G31580.0	GSVIVG01016286001	 7e-138
491- 15:	Pso09G31690.0	GSVIVG01016294001	      0
491- 16:	Pso09G31710.0	GSVIVG01016295001	 2e-131
491- 17:	Pso09G31740.0	GSVIVG01016297001	 9e-138
## Alignment 492: score=732.0 e_value=1e-45 N=17 P. somniferum_chr9&aek4 plus
492-  0:	Pso09G28300.0	GSVIVG01033746001	  2e-86
492-  1:	Pso09G28340.0	GSVIVG01033741001	      0
492-  2:	Pso09G28350.0	GSVIVG01033734001	      0
492-  3:	Pso09G28390.0	GSVIVG01033731001	      0
492-  4:	Pso09G28530.0	GSVIVG01033728001	 1e-118
492-  5:	Pso09G28560.0	GSVIVG01033725001	      0
492-  6:	Pso09G28580.0	GSVIVG01033724001	      0
492-  7:	Pso09G28590.0	GSVIVG01033723001	      0
492-  8:	Pso09G28610.0	GSVIVG01033714001	  2e-78
492-  9:	Pso09G28830.0	GSVIVG01033711001	      0
492- 10:	Pso09G29060.0	GSVIVG01033689001	      0
492- 11:	Pso09G29250.0	GSVIVG01033668001	  2e-88
492- 12:	Pso09G29420.0	GSVIVG01033665001	      0
492- 13:	Pso09G29440.0	GSVIVG01033664001	      0
492- 14:	Pso09G29470.0	GSVIVG01033661001	  3e-72
492- 15:	Pso09G29530.0	GSVIVG01033656001	  3e-11
492- 16:	Pso09G29600.0	GSVIVG01033653001	      0
## Alignment 493: score=579.0 e_value=9.3e-33 N=14 P. somniferum_chr9&aek4 plus
493-  0:	Pso09G30520.0	GSVIVG01025209001	 4e-149
493-  1:	Pso09G30590.0	GSVIVG01025206001	 2e-143
493-  2:	Pso09G30610.0	GSVIVG01025204001	      0
493-  3:	Pso09G30730.0	GSVIVG01025200001	 2e-103
493-  4:	Pso09G30960.0	GSVIVG01025195001	      0
493-  5:	Pso09G31010.0	GSVIVG01025192001	 1e-142
493-  6:	Pso09G31100.0	GSVIVG01025188001	 6e-122
493-  7:	Pso09G31260.0	GSVIVG01025186001	  3e-41
493-  8:	Pso09G31280.0	GSVIVG01025184001	      0
493-  9:	Pso09G31500.0	GSVIVG01025182001	      0
493- 10:	Pso09G31520.0	GSVIVG01025181001	      0
493- 11:	Pso09G31680.0	GSVIVG01025173001	      0
493- 12:	Pso09G31720.0	GSVIVG01025172001	 9e-112
493- 13:	Pso09G31760.0	GSVIVG01025168001	      0
## Alignment 494: score=509.0 e_value=1.5e-24 N=11 P. somniferum_chr9&aek4 plus
494-  0:	Pso09G13000.0	GSVIVG01034158001	      0
494-  1:	Pso09G13090.0	GSVIVG01034153001	  5e-46
494-  2:	Pso09G13120.0	GSVIVG01024928001	 5e-128
494-  3:	Pso09G13140.0	GSVIVG01034150001	  7e-69
494-  4:	Pso09G13170.0	GSVIVG01034148001	  2e-74
494-  5:	Pso09G13240.0	GSVIVG01034135001	  5e-44
494-  6:	Pso09G13250.0	GSVIVG01034134001	 6e-112
494-  7:	Pso09G13370.0	GSVIVG01034130001	  3e-21
494-  8:	Pso09G13390.0	GSVIVG01034128001	  3e-75
494-  9:	Pso09G13400.0	GSVIVG01034127001	 2e-146
494- 10:	Pso09G13410.0	GSVIVG01034125001	  3e-22
## Alignment 495: score=490.0 e_value=7e-24 N=11 P. somniferum_chr9&aek4 plus
495-  0:	Pso09G13030.0	GSVIVG01024939001	 2e-114
495-  1:	Pso09G13080.0	GSVIVG01024933001	 1e-179
495-  2:	Pso09G13100.0	GSVIVG01024930001	  5e-45
495-  3:	Pso09G13140.0	GSVIVG01024927001	      0
495-  4:	Pso09G13160.0	GSVIVG01024926001	  5e-74
495-  5:	Pso09G13220.0	GSVIVG01024921001	 2e-137
495-  6:	Pso09G13300.0	GSVIVG01024918001	      0
495-  7:	Pso09G13340.0	GSVIVG01024916001	  1e-58
495-  8:	Pso09G13380.0	GSVIVG01024912001	 3e-162
495-  9:	Pso09G13420.0	GSVIVG01024907001	 2e-120
495- 10:	Pso09G13480.0	GSVIVG01024875001	 2e-149
## Alignment 496: score=449.0 e_value=8.2e-24 N=10 P. somniferum_chr9&aek4 plus
496-  0:	Pso09G09090.0	GSVIVG01025594001	      0
496-  1:	Pso09G09100.0	GSVIVG01025593001	      0
496-  2:	Pso09G09130.0	GSVIVG01025592001	      0
496-  3:	Pso09G09150.0	GSVIVG01025055001	      0
496-  4:	Pso09G09170.0	GSVIVG01025589001	  9e-35
496-  5:	Pso09G09200.0	GSVIVG01025587001	      0
496-  6:	Pso09G09290.0	GSVIVG01025581001	  3e-12
496-  7:	Pso09G09430.0	GSVIVG01025565001	      0
496-  8:	Pso09G09440.0	GSVIVG01025564001	      0
496-  9:	Pso09G09460.0	GSVIVG01025556001	  2e-59
## Alignment 497: score=442.0 e_value=1.7e-20 N=10 P. somniferum_chr9&aek4 plus
497-  0:	Pso09G08590.0	GSVIVG01025133001	      0
497-  1:	Pso09G08630.0	GSVIVG01025129001	      0
497-  2:	Pso09G08680.0	GSVIVG01025119001	  3e-38
497-  3:	Pso09G08690.0	GSVIVG01025117001	  3e-75
497-  4:	Pso09G08710.0	GSVIVG01025116001	 5e-132
497-  5:	Pso09G08720.0	GSVIVG01025114001	 2e-123
497-  6:	Pso09G08810.0	GSVIVG01025105001	      0
497-  7:	Pso09G08830.0	GSVIVG01025100001	 2e-123
497-  8:	Pso09G08840.0	GSVIVG01025099001	      0
497-  9:	Pso09G08940.0	GSVIVG01025091001	      0
## Alignment 498: score=412.0 e_value=3.5e-22 N=10 P. somniferum_chr9&aek4 plus
498-  0:	Pso09G07460.0	GSVIVG01025529001	      0
498-  1:	Pso09G07720.0	GSVIVG01034196001	 5e-106
498-  2:	Pso09G07830.0	GSVIVG01016575001	      0
498-  3:	Pso09G08010.0	GSVIVG01034188001	      0
498-  4:	Pso09G08030.0	GSVIVG01024983001	      0
498-  5:	Pso09G08040.0	GSVIVG01024982001	  3e-60
498-  6:	Pso09G08050.0	GSVIVG01034185001	 2e-119
498-  7:	Pso09G08100.0	GSVIVG01024976001	      0
498-  8:	Pso09G08190.0	GSVIVG01034172001	  7e-56
498-  9:	Pso09G08270.0	GSVIVG01034166001	  3e-96
## Alignment 499: score=403.0 e_value=1.4e-19 N=9 P. somniferum_chr9&aek4 plus
499-  0:	Pso09G17480.0	GSVIVG01025359001	      0
499-  1:	Pso09G17500.0	GSVIVG01025357001	 5e-120
499-  2:	Pso09G17530.0	GSVIVG01025353001	 5e-176
499-  3:	Pso09G17540.0	GSVIVG01025354001	  7e-89
499-  4:	Pso09G17580.0	GSVIVG01025348001	 2e-148
499-  5:	Pso09G17720.0	GSVIVG01025342001	      0
499-  6:	Pso09G17760.0	GSVIVG01025335001	      0
499-  7:	Pso09G17780.0	GSVIVG01025333001	 2e-179
499-  8:	Pso09G17800.0	GSVIVG01025332001	      0
## Alignment 500: score=378.0 e_value=7e-18 N=9 P. somniferum_chr9&aek4 plus
500-  0:	Pso09G03770.0	GSVIVG01016368001	      0
500-  1:	Pso09G03790.0	GSVIVG01024794001	  3e-81
500-  2:	Pso09G04040.0	GSVIVG01016375001	      0
500-  3:	Pso09G04230.0	GSVIVG01016380001	 1e-159
500-  4:	Pso09G04290.0	GSVIVG01016382001	 4e-104
500-  5:	Pso09G04330.0	GSVIVG01016383001	 2e-156
500-  6:	Pso09G04460.0	GSVIVG01034025001	  4e-64
500-  7:	Pso09G04520.0	GSVIVG01016387001	      0
500-  8:	Pso09G04540.0	GSVIVG01016390001	      0
## Alignment 501: score=375.0 e_value=8.6e-14 N=8 P. somniferum_chr9&aek4 plus
501-  0:	Pso09G12070.0	GSVIVG01033723001	      0
501-  1:	Pso09G12160.0	GSVIVG01033715001	  9e-17
501-  2:	Pso09G12190.0	GSVIVG01033713001	  1e-68
501-  3:	Pso09G12240.0	GSVIVG01033705001	      0
501-  4:	Pso09G12260.0	GSVIVG01033707001	      0
501-  5:	Pso09G12290.0	GSVIVG01033708001	  8e-90
501-  6:	Pso09G12340.0	GSVIVG01033711001	      0
501-  7:	Pso09G12390.0	GSVIVG01033696001	      0
## Alignment 502: score=371.0 e_value=4.9e-15 N=8 P. somniferum_chr9&aek4 plus
502-  0:	Pso09G03340.0	GSVIVG01033978001	 6e-152
502-  1:	Pso09G03350.0	GSVIVG01033979001	  4e-42
502-  2:	Pso09G03490.0	GSVIVG01024791001	      0
502-  3:	Pso09G03500.0	GSVIVG01024789001	      0
502-  4:	Pso09G03550.0	GSVIVG01024788001	  2e-36
502-  5:	Pso09G03610.0	GSVIVG01024786001	  6e-87
502-  6:	Pso09G03660.0	GSVIVG01024780001	      0
502-  7:	Pso09G03680.0	GSVIVG01024778001	 3e-120
## Alignment 503: score=329.0 e_value=1e-13 N=8 P. somniferum_chr9&aek4 plus
503-  0:	Pso09G28770.0	GSVIVG01031457001	      0
503-  1:	Pso09G28790.0	GSVIVG01031454001	  2e-46
503-  2:	Pso09G28820.0	GSVIVG01031450001	  3e-71
503-  3:	Pso09G28950.0	GSVIVG01031445001	  6e-96
503-  4:	Pso09G29040.0	GSVIVG01016165001	 2e-159
503-  5:	Pso09G29140.0	GSVIVG01016169001	  2e-49
503-  6:	Pso09G29370.0	GSVIVG01016195001	  3e-88
503-  7:	Pso09G29530.0	GSVIVG01016184001	  5e-32
## Alignment 504: score=299.0 e_value=8.6e-12 N=7 P. somniferum_chr9&aek4 plus
504-  0:	Pso09G32800.0	GSVIVG01025124001	  6e-83
504-  1:	Pso09G32810.0	GSVIVG01025122001	 3e-132
504-  2:	Pso09G32880.0	GSVIVG01025119001	  1e-52
504-  3:	Pso09G32910.0	GSVIVG01025118001	      0
504-  4:	Pso09G32930.0	GSVIVG01025116001	      0
504-  5:	Pso09G33120.0	GSVIVG01025105001	      0
504-  6:	Pso09G33260.0	GSVIVG01025100001	  2e-99
## Alignment 505: score=290.0 e_value=1.3e-14 N=7 P. somniferum_chr9&aek4 plus
505-  0:	Pso09G13600.0	GSVIVG01037518001	      0
505-  1:	Pso09G13690.0	GSVIVG01029954001	      0
505-  2:	Pso09G13930.0	GSVIVG01022470001	  2e-44
505-  3:	Pso09G13940.0	GSVIVG01022493001	      0
505-  4:	Pso09G13960.0	GSVIVG01022496001	  4e-64
505-  5:	Pso09G14070.0	GSVIVG01022505001	      0
505-  6:	Pso09G14110.0	GSVIVG01022506001	 2e-172
## Alignment 506: score=284.0 e_value=3.8e-12 N=7 P. somniferum_chr9&aek4 plus
506-  0:	Pso09G07490.0	GSVIVG01025019001	  1e-82
506-  1:	Pso09G07750.0	GSVIVG01025001001	 2e-178
506-  2:	Pso09G07970.0	GSVIVG01024985001	 2e-173
506-  3:	Pso09G08090.0	GSVIVG01024979001	      0
506-  4:	Pso09G08110.0	GSVIVG01024973001	 9e-104
506-  5:	Pso09G08140.0	GSVIVG01024971001	      0
506-  6:	Pso09G08180.0	GSVIVG01024962001	  4e-55
## Alignment 507: score=280.0 e_value=2.3e-08 N=6 P. somniferum_chr9&aek4 plus
507-  0:	Pso09G23180.0	GSVIVG01024531001	 5e-134
507-  1:	Pso09G23190.0	GSVIVG01029861001	      0
507-  2:	Pso09G23210.0	GSVIVG01029865001	 1e-172
507-  3:	Pso09G23320.0	GSVIVG01029870001	      0
507-  4:	Pso09G23350.0	GSVIVG01029878001	      0
507-  5:	Pso09G23400.0	GSVIVG01029882001	 6e-144
## Alignment 508: score=279.0 e_value=1.4e-10 N=7 P. somniferum_chr9&aek4 plus
508-  0:	Pso09G31480.0	GSVIVG01025678001	  7e-53
508-  1:	Pso09G31640.0	GSVIVG01025674001	  1e-50
508-  2:	Pso09G31840.0	GSVIVG01025656001	 2e-135
508-  3:	Pso09G31980.0	GSVIVG01025655001	 3e-134
508-  4:	Pso09G32070.0	GSVIVG01025653001	      0
508-  5:	Pso09G32220.0	GSVIVG01025650001	      0
508-  6:	Pso09G32250.0	GSVIVG01025649001	  2e-71
## Alignment 509: score=270.0 e_value=1.1e-07 N=6 P. somniferum_chr9&aek4 plus
509-  0:	Pso09G19110.0	GSVIVG01037249001	      0
509-  1:	Pso09G19160.0	GSVIVG01037235001	      0
509-  2:	Pso09G19210.0	GSVIVG01037232001	 6e-160
509-  3:	Pso09G19240.0	GSVIVG01037231001	      0
509-  4:	Pso09G19260.0	GSVIVG01031548001	  2e-33
509-  5:	Pso09G19370.0	GSVIVG01031545001	      0
## Alignment 510: score=262.0 e_value=5.3e-08 N=6 P. somniferum_chr9&aek4 plus
510-  0:	Pso09G05910.0	GSVIVG01034634001	 3e-170
510-  1:	Pso09G05970.0	GSVIVG01034645001	      0
510-  2:	Pso09G06010.0	GSVIVG01034647001	  7e-81
510-  3:	Pso09G06020.0	GSVIVG01034648001	      0
510-  4:	Pso09G06240.0	GSVIVG01034651001	      0
510-  5:	Pso09G06330.0	GSVIVG01034656001	      0
## Alignment 511: score=1286.0 e_value=1.8e-93 N=30 P. somniferum_chr9&aek4 minus
511-  0:	Pso09G03180.0	GSVIVG01033971001	  7e-40
511-  1:	Pso09G03220.0	GSVIVG01033975001	      0
511-  2:	Pso09G03460.0	GSVIVG01033986001	      0
511-  3:	Pso09G03640.0	GSVIVG01033992001	      0
511-  4:	Pso09G03790.0	GSVIVG01034001001	 9e-104
511-  5:	Pso09G03920.0	GSVIVG01034008001	  9e-19
511-  6:	Pso09G04040.0	GSVIVG01034012001	 2e-145
511-  7:	Pso09G04140.0	GSVIVG01034017001	      0
511-  8:	Pso09G04170.0	GSVIVG01034018001	 3e-110
511-  9:	Pso09G04210.0	GSVIVG01034019001	 6e-122
511- 10:	Pso09G04240.0	GSVIVG01034020001	  2e-89
511- 11:	Pso09G04280.0	GSVIVG01034021001	 5e-131
511- 12:	Pso09G04330.0	GSVIVG01034023001	      0
511- 13:	Pso09G04490.0	GSVIVG01034026001	      0
511- 14:	Pso09G04520.0	GSVIVG01034027001	      0
511- 15:	Pso09G04660.0	GSVIVG01034031001	  2e-56
511- 16:	Pso09G04710.0	GSVIVG01034033001	 1e-120
511- 17:	Pso09G04740.0	GSVIVG01034038001	  6e-76
511- 18:	Pso09G04780.0	GSVIVG01034042001	  9e-67
511- 19:	Pso09G04820.0	GSVIVG01034043001	      0
511- 20:	Pso09G04830.0	GSVIVG01034044001	 5e-154
511- 21:	Pso09G04900.0	GSVIVG01034052001	      0
511- 22:	Pso09G04950.0	GSVIVG01034054001	  1e-81
511- 23:	Pso09G04970.0	GSVIVG01034055001	  2e-83
511- 24:	Pso09G04980.0	GSVIVG01034066001	  3e-18
511- 25:	Pso09G04990.0	GSVIVG01034068001	  2e-91
511- 26:	Pso09G05070.0	GSVIVG01034072001	 2e-103
511- 27:	Pso09G05130.0	GSVIVG01034089001	      0
511- 28:	Pso09G05150.0	GSVIVG01034105001	  6e-13
511- 29:	Pso09G05190.0	GSVIVG01034106001	  7e-76
## Alignment 512: score=937.0 e_value=2.2e-56 N=21 P. somniferum_chr9&aek4 minus
512-  0:	Pso09G01750.0	GSVIVG01003941001	      0
512-  1:	Pso09G01790.0	GSVIVG01003934001	      0
512-  2:	Pso09G01930.0	GSVIVG01003933001	 3e-180
512-  3:	Pso09G02010.0	GSVIVG01011188001	  2e-40
512-  4:	Pso09G02040.0	GSVIVG01011187001	      0
512-  5:	Pso09G02080.0	GSVIVG01011185001	      0
512-  6:	Pso09G02120.0	GSVIVG01011181001	  4e-27
512-  7:	Pso09G02140.0	GSVIVG01032800001	 2e-140
512-  8:	Pso09G02270.0	GSVIVG01011178001	 8e-138
512-  9:	Pso09G02280.0	GSVIVG01011177001	      0
512- 10:	Pso09G02340.0	GSVIVG01011175001	      0
512- 11:	Pso09G02410.0	GSVIVG01011172001	  7e-98
512- 12:	Pso09G02440.0	GSVIVG01032805001	 2e-112
512- 13:	Pso09G02470.0	GSVIVG01011168001	  1e-66
512- 14:	Pso09G02520.0	GSVIVG01011167001	      0
512- 15:	Pso09G02530.0	GSVIVG01011165001	 2e-131
512- 16:	Pso09G02550.0	GSVIVG01011162001	 2e-145
512- 17:	Pso09G02600.0	GSVIVG01024729001	 2e-140
512- 18:	Pso09G02650.0	GSVIVG01011160001	 7e-157
512- 19:	Pso09G02710.0	GSVIVG01011158001	 2e-114
512- 20:	Pso09G02830.0	GSVIVG01024731001	      0
## Alignment 513: score=816.0 e_value=2.6e-54 N=19 P. somniferum_chr9&aek4 minus
513-  0:	Pso09G21840.0	GSVIVG01029958001	      0
513-  1:	Pso09G21880.0	GSVIVG01022436001	      0
513-  2:	Pso09G21890.0	GSVIVG01029985001	      0
513-  3:	Pso09G21930.0	GSVIVG01029948001	  2e-81
513-  4:	Pso09G21960.0	GSVIVG01029951001	 1e-107
513-  5:	Pso09G21980.0	GSVIVG01029953001	      0
513-  6:	Pso09G21990.0	GSVIVG01029976001	 4e-154
513-  7:	Pso09G22010.0	GSVIVG01029973001	 1e-180
513-  8:	Pso09G22030.0	GSVIVG01029949001	      0
513-  9:	Pso09G22080.0	GSVIVG01022465001	  1e-94
513- 10:	Pso09G22090.0	GSVIVG01022464001	 4e-116
513- 11:	Pso09G22100.0	GSVIVG01022489001	      0
513- 12:	Pso09G22350.0	GSVIVG01037540001	      0
513- 13:	Pso09G22580.0	GSVIVG01037585001	  6e-58
513- 14:	Pso09G22750.0	GSVIVG01037591001	      0
513- 15:	Pso09G22900.0	GSVIVG01024517001	  1e-66
513- 16:	Pso09G23030.0	GSVIVG01024525001	      0
513- 17:	Pso09G23080.0	GSVIVG01024527001	      0
513- 18:	Pso09G23180.0	GSVIVG01024531001	 5e-134
## Alignment 514: score=719.0 e_value=2.7e-38 N=15 P. somniferum_chr9&aek4 minus
514-  0:	Pso09G12520.0	GSVIVG01033724001	      0
514-  1:	Pso09G12530.0	GSVIVG01033727001	      0
514-  2:	Pso09G12570.0	GSVIVG01033731001	      0
514-  3:	Pso09G12610.0	GSVIVG01033738001	      0
514-  4:	Pso09G12630.0	GSVIVG01033741001	      0
514-  5:	Pso09G12750.0	GSVIVG01033747001	      0
514-  6:	Pso09G12770.0	GSVIVG01033748001	      0
514-  7:	Pso09G12780.0	GSVIVG01033749001	      0
514-  8:	Pso09G12790.0	GSVIVG01033751001	      0
514-  9:	Pso09G12810.0	GSVIVG01033764001	      0
514- 10:	Pso09G12840.0	GSVIVG01033765001	  1e-99
514- 11:	Pso09G12870.0	GSVIVG01033767001	      0
514- 12:	Pso09G12880.0	GSVIVG01033771001	 9e-127
514- 13:	Pso09G12910.0	GSVIVG01033776001	      0
514- 14:	Pso09G12920.0	GSVIVG01033777001	      0
## Alignment 515: score=656.0 e_value=1.1e-35 N=15 P. somniferum_chr9&aek4 minus
515-  0:	Pso09G10110.0	GSVIVG01025652001	      0
515-  1:	Pso09G10150.0	GSVIVG01025653001	      0
515-  2:	Pso09G10170.0	GSVIVG01025655001	 1e-134
515-  3:	Pso09G10190.0	GSVIVG01025656001	 4e-124
515-  4:	Pso09G10220.0	GSVIVG01025659001	      0
515-  5:	Pso09G10410.0	GSVIVG01025674001	  2e-50
515-  6:	Pso09G10510.0	GSVIVG01025681001	  9e-92
515-  7:	Pso09G10590.0	GSVIVG01025685001	  2e-45
515-  8:	Pso09G10640.0	GSVIVG01025691001	      0
515-  9:	Pso09G10710.0	GSVIVG01025693001	 9e-155
515- 10:	Pso09G10770.0	GSVIVG01025697001	  1e-61
515- 11:	Pso09G10860.0	GSVIVG01016240001	      0
515- 12:	Pso09G11000.0	GSVIVG01025708001	  8e-37
515- 13:	Pso09G11040.0	GSVIVG01025716001	 5e-166
515- 14:	Pso09G11050.0	GSVIVG01025715001	 4e-141
## Alignment 516: score=652.0 e_value=9.1e-37 N=15 P. somniferum_chr9&aek4 minus
516-  0:	Pso09G29160.0	GSVIVG01031461001	  1e-50
516-  1:	Pso09G29210.0	GSVIVG01031466001	  2e-76
516-  2:	Pso09G29220.0	GSVIVG01031469001	  7e-77
516-  3:	Pso09G29230.0	GSVIVG01031471001	  1e-45
516-  4:	Pso09G29330.0	GSVIVG01031480001	      0
516-  5:	Pso09G29430.0	GSVIVG01031485001	      0
516-  6:	Pso09G29510.0	GSVIVG01031486001	 9e-148
516-  7:	Pso09G29540.0	GSVIVG01031490001	      0
516-  8:	Pso09G29630.0	GSVIVG01031494001	 3e-165
516-  9:	Pso09G29650.0	GSVIVG01031496001	  1e-85
516- 10:	Pso09G29910.0	GSVIVG01031504001	  1e-49
516- 11:	Pso09G29920.0	GSVIVG01031505001	      0
516- 12:	Pso09G29970.0	GSVIVG01031508001	  5e-22
516- 13:	Pso09G30160.0	GSVIVG01031509001	      0
516- 14:	Pso09G30170.0	GSVIVG01031516001	      0
## Alignment 517: score=630.0 e_value=5.7e-37 N=14 P. somniferum_chr9&aek4 minus
517-  0:	Pso09G11140.0	GSVIVG01033628001	  3e-17
517-  1:	Pso09G11250.0	GSVIVG01033644001	  1e-57
517-  2:	Pso09G11260.0	GSVIVG01033645001	      0
517-  3:	Pso09G11310.0	GSVIVG01033647001	 2e-106
517-  4:	Pso09G11380.0	GSVIVG01033651001	      0
517-  5:	Pso09G11390.0	GSVIVG01033652001	  1e-73
517-  6:	Pso09G11450.0	GSVIVG01033662001	  5e-26
517-  7:	Pso09G11470.0	GSVIVG01033664001	      0
517-  8:	Pso09G11570.0	GSVIVG01033668001	  3e-83
517-  9:	Pso09G11580.0	GSVIVG01033669001	  1e-65
517- 10:	Pso09G11740.0	GSVIVG01033674001	 4e-161
517- 11:	Pso09G11810.0	GSVIVG01033677001	 6e-125
517- 12:	Pso09G11880.0	GSVIVG01033679001	  2e-79
517- 13:	Pso09G11970.0	GSVIVG01033692001	      0
## Alignment 518: score=563.0 e_value=2.4e-32 N=13 P. somniferum_chr9&aek4 minus
518-  0:	Pso09G11790.0	GSVIVG01016183001	      0
518-  1:	Pso09G11860.0	GSVIVG01016169001	  8e-34
518-  2:	Pso09G12010.0	GSVIVG01016171001	  4e-75
518-  3:	Pso09G12100.0	GSVIVG01031442001	 1e-171
518-  4:	Pso09G12170.0	GSVIVG01031443001	      0
518-  5:	Pso09G12200.0	GSVIVG01031445001	  7e-88
518-  6:	Pso09G12210.0	GSVIVG01031446001	  1e-47
518-  7:	Pso09G12320.0	GSVIVG01031450001	  5e-67
518-  8:	Pso09G12370.0	GSVIVG01031454001	  6e-47
518-  9:	Pso09G12440.0	GSVIVG01031459001	 1e-127
518- 10:	Pso09G12690.0	GSVIVG01034677001	      0
518- 11:	Pso09G12700.0	GSVIVG01034678001	 5e-161
518- 12:	Pso09G12730.0	GSVIVG01034681001	 2e-165
## Alignment 519: score=513.0 e_value=1.6e-34 N=13 P. somniferum_chr9&aek4 minus
519-  0:	Pso09G32880.0	GSVIVG01025119001	  1e-52
519-  1:	Pso09G33080.0	GSVIVG01025537001	      0
519-  2:	Pso09G33090.0	GSVIVG01025539001	  1e-80
519-  3:	Pso09G33100.0	GSVIVG01025552001	      0
519-  4:	Pso09G33200.0	GSVIVG01025104001	 1e-154
519-  5:	Pso09G33210.0	GSVIVG01016511001	 9e-105
519-  6:	Pso09G33280.0	GSVIVG01025541001	      0
519-  7:	Pso09G33460.0	GSVIVG01025565001	      0
519-  8:	Pso09G33700.0	GSVIVG01025566001	 8e-103
519-  9:	Pso09G33900.0	GSVIVG01025574001	 2e-156
519- 10:	Pso09G34120.0	GSVIVG01025576001	 4e-138
519- 11:	Pso09G34130.0	GSVIVG01025578001	  1e-73
519- 12:	Pso09G34150.0	GSVIVG01025581001	  5e-11
## Alignment 520: score=504.0 e_value=4.6e-27 N=12 P. somniferum_chr9&aek4 minus
520-  0:	Pso09G09940.0	GSVIVG01025151001	      0
520-  1:	Pso09G10090.0	GSVIVG01025159001	      0
520-  2:	Pso09G10110.0	GSVIVG01025160001	      0
520-  3:	Pso09G10250.0	GSVIVG01025168001	  8e-85
520-  4:	Pso09G10340.0	GSVIVG01025180001	 1e-128
520-  5:	Pso09G10460.0	GSVIVG01025184001	      0
520-  6:	Pso09G10470.0	GSVIVG01025185001	 1e-161
520-  7:	Pso09G10510.0	GSVIVG01025188001	 3e-119
520-  8:	Pso09G10570.0	GSVIVG01025192001	 5e-131
520-  9:	Pso09G10680.0	GSVIVG01025200001	      0
520- 10:	Pso09G10700.0	GSVIVG01025204001	      0
520- 11:	Pso09G10780.0	GSVIVG01025212001	      0
## Alignment 521: score=456.0 e_value=4.6e-23 N=11 P. somniferum_chr9&aek4 minus
521-  0:	Pso09G10290.0	GSVIVG01016296001	      0
521-  1:	Pso09G10400.0	GSVIVG01016288001	      0
521-  2:	Pso09G10510.0	GSVIVG01016276001	 6e-126
521-  3:	Pso09G10630.0	GSVIVG01016268001	 3e-136
521-  4:	Pso09G10640.0	GSVIVG01025198001	      0
521-  5:	Pso09G10670.0	GSVIVG01016265001	  7e-37
521-  6:	Pso09G10690.0	GSVIVG01016262001	      0
521-  7:	Pso09G10710.0	GSVIVG01016261001	      0
521-  8:	Pso09G10790.0	GSVIVG01025213001	      0
521-  9:	Pso09G10970.0	GSVIVG01016246001	      0
521- 10:	Pso09G11140.0	GSVIVG01016234001	      0
## Alignment 522: score=454.0 e_value=1.7e-20 N=10 P. somniferum_chr9&aek4 minus
522-  0:	Pso09G27270.0	GSVIVG01033883001	      0
522-  1:	Pso09G27300.0	GSVIVG01033888001	  5e-58
522-  2:	Pso09G27320.0	GSVIVG01033892001	 5e-105
522-  3:	Pso09G27380.0	GSVIVG01033895001	 3e-165
522-  4:	Pso09G27410.0	GSVIVG01033899001	      0
522-  5:	Pso09G27450.0	GSVIVG01033902001	  2e-53
522-  6:	Pso09G27460.0	GSVIVG01033904001	      0
522-  7:	Pso09G27520.0	GSVIVG01033921001	      0
522-  8:	Pso09G27560.0	GSVIVG01033925001	  2e-96
522-  9:	Pso09G27660.0	GSVIVG01024795001	      0
## Alignment 523: score=411.0 e_value=1.7e-21 N=10 P. somniferum_chr9&aek4 minus
523-  0:	Pso09G01720.0	GSVIVG01024701001	 2e-124
523-  1:	Pso09G01800.0	GSVIVG01032790001	  7e-61
523-  2:	Pso09G01820.0	GSVIVG01024702001	      0
523-  3:	Pso09G01980.0	GSVIVG01024709001	  1e-24
523-  4:	Pso09G02010.0	GSVIVG01032795001	  4e-46
523-  5:	Pso09G02130.0	GSVIVG01024713001	      0
523-  6:	Pso09G02190.0	GSVIVG01024714001	 9e-152
523-  7:	Pso09G02430.0	GSVIVG01024726001	      0
523-  8:	Pso09G02460.0	GSVIVG01024728001	      0
523-  9:	Pso09G02690.0	GSVIVG01032814001	      0
## Alignment 524: score=389.0 e_value=1.4e-19 N=9 P. somniferum_chr9&aek4 minus
524-  0:	Pso09G03670.0	GSVIVG01024781001	      0
524-  1:	Pso09G03780.0	GSVIVG01024793001	      0
524-  2:	Pso09G04040.0	GSVIVG01024802001	      0
524-  3:	Pso09G04060.0	GSVIVG01024804001	      0
524-  4:	Pso09G04110.0	GSVIVG01024809001	      0
524-  5:	Pso09G04140.0	GSVIVG01024811001	  1e-44
524-  6:	Pso09G04160.0	GSVIVG01024812001	      0
524-  7:	Pso09G04320.0	GSVIVG01024815001	 6e-157
524-  8:	Pso09G04330.0	GSVIVG01024817001	      0
## Alignment 525: score=373.0 e_value=1.6e-15 N=8 P. somniferum_chr9&aek4 minus
525-  0:	Pso09G08750.0	GSVIVG01025535001	      0
525-  1:	Pso09G08760.0	GSVIVG01025536001	      0
525-  2:	Pso09G08770.0	GSVIVG01025539001	  7e-73
525-  3:	Pso09G08800.0	GSVIVG01025552001	      0
525-  4:	Pso09G08820.0	GSVIVG01025102001	      0
525-  5:	Pso09G08870.0	GSVIVG01025544001	  3e-88
525-  6:	Pso09G08880.0	GSVIVG01025542001	  1e-47
525-  7:	Pso09G08920.0	GSVIVG01025540001	      0
## Alignment 526: score=349.0 e_value=3.7e-13 N=8 P. somniferum_chr9&aek4 minus
526-  0:	Pso09G12990.0	GSVIVG01016524001	      0
526-  1:	Pso09G13080.0	GSVIVG01016520001	 5e-170
526-  2:	Pso09G13150.0	GSVIVG01016518001	      0
526-  3:	Pso09G13220.0	GSVIVG01016511001	 2e-145
526-  4:	Pso09G13280.0	GSVIVG01016509001	  6e-72
526-  5:	Pso09G13350.0	GSVIVG01016504001	 8e-106
526-  6:	Pso09G13410.0	GSVIVG01016503001	 7e-101
526-  7:	Pso09G13440.0	GSVIVG01016497001	  4e-90
## Alignment 527: score=320.0 e_value=5.5e-14 N=7 P. somniferum_chr9&aek4 minus
527-  0:	Pso09G13580.0	GSVIVG01022435001	  3e-45
527-  1:	Pso09G13590.0	GSVIVG01029985001	      0
527-  2:	Pso09G13610.0	GSVIVG01029980001	  4e-94
527-  3:	Pso09G13620.0	GSVIVG01029979001	  1e-76
527-  4:	Pso09G13650.0	GSVIVG01029950001	      0
527-  5:	Pso09G13690.0	GSVIVG01029954001	      0
527-  6:	Pso09G13760.0	GSVIVG01022462001	      0
## Alignment 528: score=320.0 e_value=7.4e-13 N=7 P. somniferum_chr9&aek4 minus
528-  0:	Pso09G11170.0	GSVIVG01016227001	 2e-101
528-  1:	Pso09G11320.0	GSVIVG01016221001	 7e-137
528-  2:	Pso09G11330.0	GSVIVG01016220001	      0
528-  3:	Pso09G11360.0	GSVIVG01016219001	      0
528-  4:	Pso09G11370.0	GSVIVG01016218001	      0
528-  5:	Pso09G11410.0	GSVIVG01016213001	  3e-60
528-  6:	Pso09G11500.0	GSVIVG01016194001	      0
## Alignment 529: score=285.0 e_value=6.2e-09 N=6 P. somniferum_chr9&aek4 minus
529-  0:	Pso09G27600.0	GSVIVG01016373001	      0
529-  1:	Pso09G27660.0	GSVIVG01016372001	      0
529-  2:	Pso09G27670.0	GSVIVG01024794001	  2e-58
529-  3:	Pso09G27680.0	GSVIVG01016368001	      0
529-  4:	Pso09G27690.0	GSVIVG01016366001	  8e-89
529-  5:	Pso09G27700.0	GSVIVG01016365001	  4e-84
## Alignment 530: score=282.0 e_value=5.8e-10 N=6 P. somniferum_chr9&aek4 minus
530-  0:	Pso09G07680.0	GSVIVG01024995001	 2e-166
530-  1:	Pso09G07740.0	GSVIVG01025000001	  5e-70
530-  2:	Pso09G07750.0	GSVIVG01025001001	 2e-178
530-  3:	Pso09G07780.0	GSVIVG01025002001	      0
530-  4:	Pso09G07840.0	GSVIVG01025006001	 4e-162
530-  5:	Pso09G07860.0	GSVIVG01025009001	  9e-97
## Alignment 531: score=850.0 e_value=3.7e-60 N=21 P. somniferum_unplaced-scaffold_1&aek2 plus
531-  0:	PsoUNG08120.0	GSVIVG01015199001	  2e-24
531-  1:	PsoUNG08320.0	GSVIVG01035395001	 5e-100
531-  2:	PsoUNG08420.0	GSVIVG01035389001	      0
531-  3:	PsoUNG08430.0	GSVIVG01015187001	 3e-144
531-  4:	PsoUNG08660.0	GSVIVG01015183001	 2e-138
531-  5:	PsoUNG08700.0	GSVIVG01015178001	      0
531-  6:	PsoUNG08750.0	GSVIVG01015177001	  8e-33
531-  7:	PsoUNG08800.0	GSVIVG01015176001	      0
531-  8:	PsoUNG09020.0	GSVIVG01015171001	  5e-78
531-  9:	PsoUNG09090.0	GSVIVG01015169001	      0
531- 10:	PsoUNG09160.0	GSVIVG01035414001	      0
531- 11:	PsoUNG09250.0	GSVIVG01035418001	      0
531- 12:	PsoUNG09270.0	GSVIVG01015158001	      0
531- 13:	PsoUNG09280.0	GSVIVG01035420001	      0
531- 14:	PsoUNG09290.0	GSVIVG01015155001	 2e-178
531- 15:	PsoUNG09350.0	GSVIVG01015152001	  3e-47
531- 16:	PsoUNG09490.0	GSVIVG01015144001	      0
531- 17:	PsoUNG09630.0	GSVIVG01015121001	      0
531- 18:	PsoUNG09790.0	GSVIVG01015117001	  3e-46
531- 19:	PsoUNG10010.0	GSVIVG01015115001	 8e-125
531- 20:	PsoUNG10100.0	GSVIVG01015108001	  1e-36
## Alignment 532: score=473.0 e_value=1.7e-24 N=11 P. somniferum_unplaced-scaffold_1&aek2 plus
532-  0:	PsoUNG06960.0	GSVIVG01016894001	  3e-17
532-  1:	PsoUNG06970.0	GSVIVG01016891001	      0
532-  2:	PsoUNG06990.0	GSVIVG01016888001	      0
532-  3:	PsoUNG07080.0	GSVIVG01035359001	      0
532-  4:	PsoUNG07170.0	GSVIVG01016886001	  4e-63
532-  5:	PsoUNG07410.0	GSVIVG01015219001	 2e-170
532-  6:	PsoUNG07430.0	GSVIVG01015218001	  2e-58
532-  7:	PsoUNG07440.0	GSVIVG01015217001	 2e-157
532-  8:	PsoUNG07540.0	GSVIVG01035364001	      0
532-  9:	PsoUNG07650.0	GSVIVG01015214001	  7e-87
532- 10:	PsoUNG07670.0	GSVIVG01015212001	      0
## Alignment 533: score=314.0 e_value=4.4e-17 N=8 P. somniferum_unplaced-scaffold_1&aek3 plus
533-  0:	PsoUNG01630.0	GSVIVG01028365001	 5e-123
533-  1:	PsoUNG01770.0	GSVIVG01027823001	      0
533-  2:	PsoUNG02010.0	GSVIVG01028410001	 1e-112
533-  3:	PsoUNG02020.0	GSVIVG01028411001	 2e-164
533-  4:	PsoUNG02030.0	GSVIVG01027913001	  1e-95
533-  5:	PsoUNG02050.0	GSVIVG01027918001	 4e-160
533-  6:	PsoUNG02240.0	GSVIVG01028546001	  1e-48
533-  7:	PsoUNG02440.0	GSVIVG01028650001	 2e-117
## Alignment 534: score=424.0 e_value=6.2e-23 N=10 P. somniferum_unplaced-scaffold_1&aek3 minus
534-  0:	PsoUNG01490.0	GSVIVG01027878001	      0
534-  1:	PsoUNG01620.0	GSVIVG01027838001	  1e-64
534-  2:	PsoUNG01660.0	GSVIVG01027835001	      0
534-  3:	PsoUNG01680.0	GSVIVG01028361001	      0
534-  4:	PsoUNG01710.0	GSVIVG01027829001	      0
534-  5:	PsoUNG01720.0	GSVIVG01028355001	 1e-140
534-  6:	PsoUNG01730.0	GSVIVG01028351001	      0
534-  7:	PsoUNG01910.0	GSVIVG01027731001	  2e-55
534-  8:	PsoUNG01960.0	GSVIVG01028295001	  3e-90
534-  9:	PsoUNG01970.0	GSVIVG01028296001	      0
## Alignment 535: score=396.0 e_value=2.2e-18 N=9 P. somniferum_unplaced-scaffold_10&aek4 minus
535-  0:	PsoUNG24580.0	GSVIVG01034090001	 1e-130
535-  1:	PsoUNG24590.0	GSVIVG01034092001	 3e-125
535-  2:	PsoUNG24620.0	GSVIVG01034093001	  2e-22
535-  3:	PsoUNG24710.0	GSVIVG01034106001	  4e-77
535-  4:	PsoUNG24760.0	GSVIVG01034111001	      0
535-  5:	PsoUNG24870.0	GSVIVG01034116001	 1e-110
535-  6:	PsoUNG24900.0	GSVIVG01034119001	      0
535-  7:	PsoUNG25110.0	GSVIVG01034123001	      0
535-  8:	PsoUNG25150.0	GSVIVG01034126001	 2e-115
## Alignment 536: score=268.0 e_value=8.5e-09 N=6 P. somniferum_unplaced-scaffold_14&aek1 minus
536-  0:	PsoUNG26150.0	GSVIVG01027425001	      0
536-  1:	PsoUNG26210.0	GSVIVG01027421001	      0
536-  2:	PsoUNG26240.0	GSVIVG01027410001	 2e-147
536-  3:	PsoUNG26250.0	GSVIVG01027409001	      0
536-  4:	PsoUNG26270.0	GSVIVG01027407001	  8e-54
536-  5:	PsoUNG26380.0	GSVIVG01027396001	 3e-116
## Alignment 537: score=423.0 e_value=1e-16 N=9 P. somniferum_unplaced-scaffold_2&aek4 plus
537-  0:	PsoUNG19340.0	GSVIVG01033860001	      0
537-  1:	PsoUNG19410.0	GSVIVG01033857001	 4e-157
537-  2:	PsoUNG19440.0	GSVIVG01033852001	  1e-76
537-  3:	PsoUNG19470.0	GSVIVG01033847001	 5e-166
537-  4:	PsoUNG19510.0	GSVIVG01033846001	      0
537-  5:	PsoUNG19590.0	GSVIVG01033845001	 9e-105
537-  6:	PsoUNG19640.0	GSVIVG01033843001	  1e-71
537-  7:	PsoUNG19660.0	GSVIVG01033840001	  9e-17
537-  8:	PsoUNG19670.0	GSVIVG01033836001	      0
## Alignment 538: score=379.0 e_value=0 N=9 P. somniferum_unplaced-scaffold_2&aek4 plus
538-  0:	PsoUNG17600.0	GSVIVG01033786001	      0
538-  1:	PsoUNG17670.0	GSVIVG01033783001	      0
538-  2:	PsoUNG17680.0	GSVIVG01033779001	      0
538-  3:	PsoUNG17890.0	GSVIVG01033771001	 2e-118
538-  4:	PsoUNG18020.0	GSVIVG01033770001	      0
538-  5:	PsoUNG18250.0	GSVIVG01033767001	      0
538-  6:	PsoUNG18300.0	GSVIVG01033765001	  2e-69
538-  7:	PsoUNG18330.0	GSVIVG01033749001	      0
538-  8:	PsoUNG18340.0	GSVIVG01033748001	 2e-153
## Alignment 539: score=300.0 e_value=3e-12 N=7 P. somniferum_unplaced-scaffold_2&aek4 minus
539-  0:	PsoUNG11180.0	GSVIVG01024916001	  2e-95
539-  1:	PsoUNG11200.0	GSVIVG01024917001	  3e-26
539-  2:	PsoUNG11260.0	GSVIVG01024918001	      0
539-  3:	PsoUNG11480.0	GSVIVG01024925001	      0
539-  4:	PsoUNG11610.0	GSVIVG01024936001	      0
539-  5:	PsoUNG11650.0	GSVIVG01024937001	      0
539-  6:	PsoUNG11690.0	GSVIVG01024938001	  2e-63
## Alignment 540: score=286.0 e_value=4.9e-12 N=7 P. somniferum_unplaced-scaffold_2&aek4 minus
540-  0:	PsoUNG12320.0	GSVIVG01034166001	 4e-127
540-  1:	PsoUNG12490.0	GSVIVG01024976001	      0
540-  2:	PsoUNG12610.0	GSVIVG01034179001	      0
540-  3:	PsoUNG12690.0	GSVIVG01024982001	  6e-38
540-  4:	PsoUNG12700.0	GSVIVG01024983001	      0
540-  5:	PsoUNG12840.0	GSVIVG01034188001	      0
540-  6:	PsoUNG12950.0	GSVIVG01034189001	  4e-72
## Alignment 541: score=286.0 e_value=1.2e-10 N=7 P. somniferum_unplaced-scaffold_2&aek4 minus
541-  0:	PsoUNG11190.0	GSVIVG01034132001	 1e-142
541-  1:	PsoUNG11280.0	GSVIVG01034136001	 2e-134
541-  2:	PsoUNG11370.0	GSVIVG01034146001	      0
541-  3:	PsoUNG11540.0	GSVIVG01024928001	 1e-132
541-  4:	PsoUNG11550.0	GSVIVG01034152001	 8e-154
541-  5:	PsoUNG11650.0	GSVIVG01034158001	      0
541-  6:	PsoUNG11880.0	GSVIVG01034161001	      0
## Alignment 542: score=316.0 e_value=4.5e-12 N=7 P. somniferum_unplaced-scaffold_5&aek2 minus
542-  0:	PsoUNG20730.0	GSVIVG01015027001	  4e-70
542-  1:	PsoUNG20840.0	GSVIVG01015039001	  3e-22
542-  2:	PsoUNG20990.0	GSVIVG01015044001	      0
542-  3:	PsoUNG21010.0	GSVIVG01015046001	 3e-160
542-  4:	PsoUNG21070.0	GSVIVG01015051001	  2e-36
542-  5:	PsoUNG21080.0	GSVIVG01015052001	      0
542-  6:	PsoUNG21090.0	GSVIVG01015053001	      0
## Alignment 543: score=266.0 e_value=1.3e-08 N=6 P. somniferum_unplaced-scaffold_6&aek2 minus
543-  0:	PsoUNG22080.0	GSVIVG01016718001	  7e-06
543-  1:	PsoUNG22270.0	GSVIVG01015013001	      0
543-  2:	PsoUNG22310.0	GSVIVG01015014001	  9e-49
543-  3:	PsoUNG22380.0	GSVIVG01015015001	      0
543-  4:	PsoUNG22410.0	GSVIVG01015018001	      0
543-  5:	PsoUNG22460.0	GSVIVG01015021001	  6e-48
## Alignment 544: score=370.0 e_value=5e-19 N=9 P. somniferum_unplaced-scaffold_7&aek4 plus
544-  0:	PsoUNG22590.0	GSVIVG01034129001	  7e-39
544-  1:	PsoUNG22820.0	GSVIVG01034126001	 1e-123
544-  2:	PsoUNG23020.0	GSVIVG01034119001	      0
544-  3:	PsoUNG23150.0	GSVIVG01034111001	      0
544-  4:	PsoUNG23200.0	GSVIVG01034106001	  2e-76
544-  5:	PsoUNG23380.0	GSVIVG01034093001	  1e-27
544-  6:	PsoUNG23400.0	GSVIVG01034092001	 7e-139
544-  7:	PsoUNG23410.0	GSVIVG01034090001	 7e-130
544-  8:	PsoUNG23430.0	GSVIVG01034089001	      0
