# Supplementary material for: Three chromosome-scale Papaver genomes reveal punctuated patchwork evolution of the morphinan and noscapine biosynthesis pathway
Source: Nat Commun. 2021 Oct 15;12:6030. doi: 10.1038/s41467-021-26330-8 (PMC8521590; doi:10.1038/s41467-021-26330-8)
Supplement: Supplementary file 15 — Source Data [file 41467_2021_26330_MOESM15_ESM.zip › Source Data/Supplementary Fig. 18b P.setigerum and AEK.collinearity.txt]

############### Parameters ###############
# MATCH_SCORE: 50
# MATCH_SIZE: 5
# GAP_PENALTY: -1
# OVERLAP_WINDOW: 5
# E_VALUE: 1e-05
# MAX GAPS: 25
############### Statistics ###############
# Number of collinear genes: 12640, Percentage: 11.17
# Number of all genes: 113135
##########################################
## Alignment 0: score=550.0 e_value=1.6e-31 N=13 P. setigerum_chr1&aek2 plus
  0-  0:	Pse01G16840.0	GSVIVG01035645001	      0
  0-  1:	Pse01G16860.0	GSVIVG01015354001	  1e-98
  0-  2:	Pse01G16980.0	GSVIVG01015361001	      0
  0-  3:	Pse01G17060.0	GSVIVG01035662001	      0
  0-  4:	Pse01G17160.0	GSVIVG01035666001	 3e-159
  0-  5:	Pse01G17180.0	GSVIVG01035667001	 8e-121
  0-  6:	Pse01G17210.0	GSVIVG01015373001	 4e-148
  0-  7:	Pse01G17350.0	GSVIVG01035672001	      0
  0-  8:	Pse01G17380.0	GSVIVG01035673001	 4e-105
  0-  9:	Pse01G17390.0	GSVIVG01015381001	      0
  0- 10:	Pse01G17530.0	GSVIVG01035678001	      0
  0- 11:	Pse01G17690.0	GSVIVG01015383001	      0
  0- 12:	Pse01G17900.0	GSVIVG01035737001	  4e-86
## Alignment 1: score=440.0 e_value=3.5e-19 N=10 P. setigerum_chr1&aek2 plus
  1-  0:	Pse01G15810.0	GSVIVG01035616001	  2e-97
  1-  1:	Pse01G15890.0	GSVIVG01035621001	      0
  1-  2:	Pse01G15980.0	GSVIVG01035625001	 1e-152
  1-  3:	Pse01G16000.0	GSVIVG01035626001	      0
  1-  4:	Pse01G16070.0	GSVIVG01035629001	  2e-51
  1-  5:	Pse01G16170.0	GSVIVG01017041001	  8e-64
  1-  6:	Pse01G16190.0	GSVIVG01035636001	      0
  1-  7:	Pse01G16360.0	GSVIVG01015345001	      0
  1-  8:	Pse01G16390.0	GSVIVG01015347001	      0
  1-  9:	Pse01G16500.0	GSVIVG01035648001	      0
## Alignment 2: score=348.0 e_value=1.1e-16 N=9 P. setigerum_chr1&aek2 plus
  2-  0:	Pse01G43900.0	GSVIVG01015197001	      0
  2-  1:	Pse01G44050.0	GSVIVG01016859001	      0
  2-  2:	Pse01G44160.0	GSVIVG01015193001	      0
  2-  3:	Pse01G44190.0	GSVIVG01015190001	 2e-109
  2-  4:	Pse01G44360.0	GSVIVG01035393001	      0
  2-  5:	Pse01G44540.0	GSVIVG01016800001	  2e-77
  2-  6:	Pse01G44710.0	GSVIVG01016799001	  2e-38
  2-  7:	Pse01G44970.0	GSVIVG01015178001	      0
  2-  8:	Pse01G44990.0	GSVIVG01015177001	  4e-26
## Alignment 3: score=335.0 e_value=1.2e-13 N=8 P. setigerum_chr1&aek2 plus
  3-  0:	Pse01G36860.0	GSVIVG01017082001	      0
  3-  1:	Pse01G37040.0	GSVIVG01017063001	      0
  3-  2:	Pse01G37190.0	GSVIVG01017067001	 2e-151
  3-  3:	Pse01G37250.0	GSVIVG01017070001	      0
  3-  4:	Pse01G37310.0	GSVIVG01017073001	      0
  3-  5:	Pse01G37360.0	GSVIVG01017074001	  8e-48
  3-  6:	Pse01G37390.0	GSVIVG01017076001	      0
  3-  7:	Pse01G37550.0	GSVIVG01017048001	  7e-57
## Alignment 4: score=296.0 e_value=1.1e-11 N=7 P. setigerum_chr1&aek2 plus
  4-  0:	Pse01G15970.0	GSVIVG01035623001	      0
  4-  1:	Pse01G16090.0	GSVIVG01015331001	      0
  4-  2:	Pse01G16180.0	GSVIVG01015336001	  4e-88
  4-  3:	Pse01G16280.0	GSVIVG01015339001	      0
  4-  4:	Pse01G16330.0	GSVIVG01015342001	      0
  4-  5:	Pse01G16340.0	GSVIVG01015344001	  4e-57
  4-  6:	Pse01G16420.0	GSVIVG01035650001	      0
## Alignment 5: score=270.0 e_value=3.8e-08 N=6 P. setigerum_chr1&aek2 plus
  5-  0:	Pse01G01850.0	GSVIVG01015082001	 2e-108
  5-  1:	Pse01G01900.0	GSVIVG01015081001	      0
  5-  2:	Pse01G01940.0	GSVIVG01015078001	      0
  5-  3:	Pse01G02060.0	GSVIVG01015076001	 3e-148
  5-  4:	Pse01G02160.0	GSVIVG01015069001	      0
  5-  5:	Pse01G02200.0	GSVIVG01015066001	  2e-83
## Alignment 6: score=261.0 e_value=2.1e-10 N=6 P. setigerum_chr1&aek2 plus
  6-  0:	Pse01G38550.0	GSVIVG01017000001	  3e-53
  6-  1:	Pse01G38560.0	GSVIVG01016998001	      0
  6-  2:	Pse01G38810.0	GSVIVG01016986001	  3e-77
  6-  3:	Pse01G38950.0	GSVIVG01016978001	  4e-99
  6-  4:	Pse01G38970.0	GSVIVG01016975001	      0
  6-  5:	Pse01G38990.0	GSVIVG01016972001	  2e-84
## Alignment 7: score=259.0 e_value=1.3e-08 N=6 P. setigerum_chr1&aek2 plus
  7-  0:	Pse01G01000.0	GSVIVG01015096001	      0
  7-  1:	Pse01G01010.0	GSVIVG01015094001	      0
  7-  2:	Pse01G01030.0	GSVIVG01015093001	      0
  7-  3:	Pse01G01200.0	GSVIVG01015090001	 2e-149
  7-  4:	Pse01G01240.0	GSVIVG01015088001	 6e-168
  7-  5:	Pse01G01430.0	GSVIVG01015085001	 3e-111
## Alignment 8: score=256.0 e_value=7.2e-08 N=6 P. setigerum_chr1&aek2 plus
  8-  0:	Pse01G12550.0	GSVIVG01035358001	  1e-56
  8-  1:	Pse01G12580.0	GSVIVG01035359001	      0
  8-  2:	Pse01G12730.0	GSVIVG01035361001	 2e-128
  8-  3:	Pse01G12780.0	GSVIVG01016880001	      0
  8-  4:	Pse01G12930.0	GSVIVG01016878001	      0
  8-  5:	Pse01G13040.0	GSVIVG01016877001	  7e-90
## Alignment 9: score=254.0 e_value=1.9e-09 N=6 P. setigerum_chr1&aek2 plus
  9-  0:	Pse01G02690.0	GSVIVG01015051001	  8e-76
  9-  1:	Pse01G02930.0	GSVIVG01015045001	 1e-136
  9-  2:	Pse01G02950.0	GSVIVG01015044001	      0
  9-  3:	Pse01G02960.0	GSVIVG01015042001	  1e-33
  9-  4:	Pse01G03040.0	GSVIVG01015039001	  2e-65
  9-  5:	Pse01G03190.0	GSVIVG01015038001	      0
## Alignment 10: score=542.0 e_value=5.9e-28 N=12 P. setigerum_chr1&aek2 minus
 10-  0:	Pse01G37670.0	GSVIVG01035648001	      0
 10-  1:	Pse01G37830.0	GSVIVG01015347001	      0
 10-  2:	Pse01G37850.0	GSVIVG01015345001	      0
 10-  3:	Pse01G37900.0	GSVIVG01035636001	      0
 10-  4:	Pse01G37920.0	GSVIVG01035716001	  2e-26
 10-  5:	Pse01G37970.0	GSVIVG01015339001	      0
 10-  6:	Pse01G37990.0	GSVIVG01015335001	  1e-56
 10-  7:	Pse01G38030.0	GSVIVG01015331001	      0
 10-  8:	Pse01G38170.0	GSVIVG01035621001	      0
 10-  9:	Pse01G38190.0	GSVIVG01035620001	      0
 10- 10:	Pse01G38270.0	GSVIVG01035616001	  1e-73
 10- 11:	Pse01G38280.0	GSVIVG01035614001	  1e-46
## Alignment 11: score=523.0 e_value=4.7e-28 N=12 P. setigerum_chr1&aek2 minus
 11-  0:	Pse01G36700.0	GSVIVG01015382001	      0
 11-  1:	Pse01G36820.0	GSVIVG01035676001	 4e-150
 11-  2:	Pse01G36960.0	GSVIVG01015381001	      0
 11-  3:	Pse01G36970.0	GSVIVG01035673001	 4e-110
 11-  4:	Pse01G37030.0	GSVIVG01035672001	      0
 11-  5:	Pse01G37140.0	GSVIVG01015373001	 4e-153
 11-  6:	Pse01G37200.0	GSVIVG01035666001	 6e-159
 11-  7:	Pse01G37280.0	GSVIVG01035662001	      0
 11-  8:	Pse01G37320.0	GSVIVG01035658001	      0
 11-  9:	Pse01G37330.0	GSVIVG01035657001	 3e-142
 11- 10:	Pse01G37380.0	GSVIVG01035652001	 1e-141
 11- 11:	Pse01G37510.0	GSVIVG01035645001	      0
## Alignment 12: score=350.0 e_value=2.4e-13 N=8 P. setigerum_chr1&aek2 minus
 12-  0:	Pse01G16820.0	GSVIVG01017048001	  2e-57
 12-  1:	Pse01G16900.0	GSVIVG01017053001	  7e-94
 12-  2:	Pse01G16980.0	GSVIVG01017076001	      0
 12-  3:	Pse01G17010.0	GSVIVG01017074001	  5e-48
 12-  4:	Pse01G17050.0	GSVIVG01017073001	      0
 12-  5:	Pse01G17120.0	GSVIVG01017070001	      0
 12-  6:	Pse01G17140.0	GSVIVG01017067001	 3e-151
 12-  7:	Pse01G17330.0	GSVIVG01017063001	      0
## Alignment 13: score=258.0 e_value=2.3e-10 N=6 P. setigerum_chr1&aek2 minus
 13-  0:	Pse01G14940.0	GSVIVG01016972001	  2e-82
 13-  1:	Pse01G14970.0	GSVIVG01016975001	      0
 13-  2:	Pse01G14990.0	GSVIVG01016978001	  1e-99
 13-  3:	Pse01G15140.0	GSVIVG01016986001	  2e-78
 13-  4:	Pse01G15380.0	GSVIVG01016998001	      0
 13-  5:	Pse01G15410.0	GSVIVG01017000001	  4e-58
## Alignment 14: score=250.0 e_value=1.7e-09 N=6 P. setigerum_chr1&aek2 minus
 14-  0:	Pse01G50170.0	GSVIVG01016700001	  7e-65
 14-  1:	Pse01G50320.0	GSVIVG01016701001	  9e-22
 14-  2:	Pse01G50410.0	GSVIVG01016705001	      0
 14-  3:	Pse01G50420.0	GSVIVG01016707001	      0
 14-  4:	Pse01G50680.0	GSVIVG01016716001	      0
 14-  5:	Pse01G50720.0	GSVIVG01016718001	  2e-46
## Alignment 15: score=595.0 e_value=8.2e-37 N=14 P. setigerum_chr1&aek3 plus
 15-  0:	Pse01G73280.0	GSVIVG01034944001	      0
 15-  1:	Pse01G73300.0	GSVIVG01034945001	 7e-145
 15-  2:	Pse01G73430.0	GSVIVG01034952001	  7e-98
 15-  3:	Pse01G73490.0	GSVIVG01034964001	      0
 15-  4:	Pse01G73600.0	GSVIVG01034978001	      0
 15-  5:	Pse01G73850.0	GSVIVG01034992001	      0
 15-  6:	Pse01G73880.0	GSVIVG01034998001	 2e-127
 15-  7:	Pse01G73990.0	GSVIVG01035016001	  2e-78
 15-  8:	Pse01G74010.0	GSVIVG01035017001	  2e-34
 15-  9:	Pse01G74020.0	GSVIVG01035019001	  6e-97
 15- 10:	Pse01G74090.0	GSVIVG01035027001	      0
 15- 11:	Pse01G74110.0	GSVIVG01035031001	      0
 15- 12:	Pse01G74120.0	GSVIVG01035033001	      0
 15- 13:	Pse01G74190.0	GSVIVG01035038001	  7e-52
## Alignment 16: score=532.0 e_value=9.2e-27 N=12 P. setigerum_chr1&aek3 plus
 16-  0:	Pse01G21330.0	GSVIVG01017899001	 1e-140
 16-  1:	Pse01G21400.0	GSVIVG01017905001	      0
 16-  2:	Pse01G21430.0	GSVIVG01017906001	  2e-32
 16-  3:	Pse01G21480.0	GSVIVG01017908001	  8e-99
 16-  4:	Pse01G21500.0	GSVIVG01017909001	  1e-90
 16-  5:	Pse01G21540.0	GSVIVG01017912001	  4e-69
 16-  6:	Pse01G21680.0	GSVIVG01017919001	      0
 16-  7:	Pse01G21690.0	GSVIVG01017920001	 2e-166
 16-  8:	Pse01G21700.0	GSVIVG01017921001	      0
 16-  9:	Pse01G21730.0	GSVIVG01017923001	  1e-63
 16- 10:	Pse01G21790.0	GSVIVG01017926001	      0
 16- 11:	Pse01G21820.0	GSVIVG01017933001	      0
## Alignment 17: score=339.0 e_value=1.7e-14 N=8 P. setigerum_chr1&aek3 plus
 17-  0:	Pse01G59720.0	GSVIVG01034983001	 7e-130
 17-  1:	Pse01G59870.0	GSVIVG01034985001	 3e-173
 17-  2:	Pse01G60080.0	GSVIVG01035000001	 1e-126
 17-  3:	Pse01G60150.0	GSVIVG01035003001	      0
 17-  4:	Pse01G60170.0	GSVIVG01035008001	 1e-146
 17-  5:	Pse01G60260.0	GSVIVG01035010001	 2e-100
 17-  6:	Pse01G60300.0	GSVIVG01035014001	      0
 17-  7:	Pse01G60330.0	GSVIVG01035021001	      0
## Alignment 18: score=338.0 e_value=9e-16 N=8 P. setigerum_chr1&aek3 plus
 18-  0:	Pse01G28030.0	GSVIVG01017883001	      0
 18-  1:	Pse01G28080.0	GSVIVG01017851001	  3e-24
 18-  2:	Pse01G28090.0	GSVIVG01017855001	 3e-109
 18-  3:	Pse01G28110.0	GSVIVG01017857001	  2e-48
 18-  4:	Pse01G28120.0	GSVIVG01017858001	      0
 18-  5:	Pse01G28130.0	GSVIVG01017860001	      0
 18-  6:	Pse01G28200.0	GSVIVG01017870001	      0
 18-  7:	Pse01G28230.0	GSVIVG01017876001	 1e-124
## Alignment 19: score=286.0 e_value=7.1e-09 N=6 P. setigerum_chr1&aek3 plus
 19-  0:	Pse01G22840.0	GSVIVG01010986001	  6e-46
 19-  1:	Pse01G22890.0	GSVIVG01010984001	  3e-30
 19-  2:	Pse01G22910.0	GSVIVG01010983001	      0
 19-  3:	Pse01G22940.0	GSVIVG01010979001	      0
 19-  4:	Pse01G22950.0	GSVIVG01010978001	      0
 19-  5:	Pse01G23020.0	GSVIVG01010966001	      0
## Alignment 20: score=283.0 e_value=4.5e-08 N=6 P. setigerum_chr1&aek3 plus
 20-  0:	Pse01G26780.0	GSVIVG01021790001	 8e-127
 20-  1:	Pse01G26820.0	GSVIVG01021788001	  2e-37
 20-  2:	Pse01G26850.0	GSVIVG01021787001	 3e-114
 20-  3:	Pse01G26880.0	GSVIVG01021781001	      0
 20-  4:	Pse01G26890.0	GSVIVG01018099001	  4e-91
 20-  5:	Pse01G26910.0	GSVIVG01036283001	  4e-88
## Alignment 21: score=279.0 e_value=1e-11 N=6 P. setigerum_chr1&aek3 plus
 21-  0:	Pse01G72840.0	GSVIVG01017639001	 6e-156
 21-  1:	Pse01G72920.0	GSVIVG01017599001	 5e-138
 21-  2:	Pse01G72930.0	GSVIVG01017666001	 1e-127
 21-  3:	Pse01G72940.0	GSVIVG01017668001	 1e-132
 21-  4:	Pse01G72950.0	GSVIVG01017670001	      0
 21-  5:	Pse01G73080.0	GSVIVG01017677001	      0
## Alignment 22: score=269.0 e_value=4.6e-09 N=6 P. setigerum_chr1&aek3 plus
 22-  0:	Pse01G27330.0	GSVIVG01017990001	  8e-31
 22-  1:	Pse01G27460.0	GSVIVG01021860001	  4e-74
 22-  2:	Pse01G27470.0	GSVIVG01021855001	 4e-123
 22-  3:	Pse01G27500.0	GSVIVG01021854001	      0
 22-  4:	Pse01G27540.0	GSVIVG01001165001	  6e-88
 22-  5:	Pse01G27550.0	GSVIVG01021840001	 3e-120
## Alignment 23: score=265.0 e_value=9.8e-11 N=6 P. setigerum_chr1&aek3 plus
 23-  0:	Pse01G72710.0	GSVIVG01031297001	 7e-105
 23-  1:	Pse01G72720.0	GSVIVG01031298001	      0
 23-  2:	Pse01G72730.0	GSVIVG01031300001	  1e-68
 23-  3:	Pse01G72760.0	GSVIVG01031301001	      0
 23-  4:	Pse01G72970.0	GSVIVG01031310001	      0
 23-  5:	Pse01G73060.0	GSVIVG01031314001	      0
## Alignment 24: score=262.0 e_value=1.1e-08 N=6 P. setigerum_chr1&aek3 plus
 24-  0:	Pse01G21380.0	GSVIVG01011119001	 1e-138
 24-  1:	Pse01G21390.0	GSVIVG01011120001	      0
 24-  2:	Pse01G21490.0	GSVIVG01011123001	      0
 24-  3:	Pse01G21570.0	GSVIVG01011128001	      0
 24-  4:	Pse01G21630.0	GSVIVG01011085001	      0
 24-  5:	Pse01G21780.0	GSVIVG01017925001	      0
## Alignment 25: score=258.0 e_value=2e-09 N=6 P. setigerum_chr1&aek3 plus
 25-  0:	Pse01G71160.0	GSVIVG01018003001	  5e-87
 25-  1:	Pse01G71260.0	GSVIVG01021884001	      0
 25-  2:	Pse01G71410.0	GSVIVG01021873001	      0
 25-  3:	Pse01G71430.0	GSVIVG01021867001	      0
 25-  4:	Pse01G71560.0	GSVIVG01001162001	  5e-92
 25-  5:	Pse01G71570.0	GSVIVG01001163001	  2e-61
## Alignment 26: score=254.0 e_value=3.2e-11 N=6 P. setigerum_chr1&aek3 plus
 26-  0:	Pse01G61970.0	GSVIVG01027891001	 6e-114
 26-  1:	Pse01G62060.0	GSVIVG01028402001	      0
 26-  2:	Pse01G62080.0	GSVIVG01027902001	  2e-63
 26-  3:	Pse01G62090.0	GSVIVG01027903001	 6e-104
 26-  4:	Pse01G62170.0	GSVIVG01027909001	 9e-154
 26-  5:	Pse01G62210.0	GSVIVG01027912001	 3e-125
## Alignment 27: score=252.0 e_value=1.2e-08 N=6 P. setigerum_chr1&aek3 plus
 27-  0:	Pse01G62950.0	GSVIVG01028430001	      0
 27-  1:	Pse01G62990.0	GSVIVG01027911001	      0
 27-  2:	Pse01G63090.0	GSVIVG01027922001	      0
 27-  3:	Pse01G63240.0	GSVIVG01027931001	      0
 27-  4:	Pse01G63290.0	GSVIVG01027938001	  8e-92
 27-  5:	Pse01G63390.0	GSVIVG01027944001	  2e-99
## Alignment 28: score=1178.0 e_value=1.3e-88 N=28 P. setigerum_chr1&aek3 minus
 28-  0:	Pse01G25260.0	GSVIVG01028373001	      0
 28-  1:	Pse01G25440.0	GSVIVG01028369001	      0
 28-  2:	Pse01G25630.0	GSVIVG01028363001	      0
 28-  3:	Pse01G25650.0	GSVIVG01028361001	      0
 28-  4:	Pse01G25660.0	GSVIVG01028360001	 2e-169
 28-  5:	Pse01G25690.0	GSVIVG01028357001	      0
 28-  6:	Pse01G25710.0	GSVIVG01027829001	      0
 28-  7:	Pse01G25730.0	GSVIVG01028354001	  4e-97
 28-  8:	Pse01G25750.0	GSVIVG01028350001	 5e-173
 28-  9:	Pse01G25990.0	GSVIVG01028302001	 2e-165
 28- 10:	Pse01G26060.0	GSVIVG01028294001	  3e-77
 28- 11:	Pse01G26120.0	GSVIVG01027725001	      0
 28- 12:	Pse01G26200.0	GSVIVG01018133001	      0
 28- 13:	Pse01G26320.0	GSVIVG01018125001	 8e-120
 28- 14:	Pse01G26330.0	GSVIVG01018124001	      0
 28- 15:	Pse01G26460.0	GSVIVG01018120001	      0
 28- 16:	Pse01G26480.0	GSVIVG01018109001	      0
 28- 17:	Pse01G26730.0	GSVIVG01018087001	  5e-23
 28- 18:	Pse01G26990.0	GSVIVG01018014001	      0
 28- 19:	Pse01G27210.0	GSVIVG01018011001	      0
 28- 20:	Pse01G27250.0	GSVIVG01017999001	      0
 28- 21:	Pse01G27260.0	GSVIVG01017998001	  6e-51
 28- 22:	Pse01G27340.0	GSVIVG01017993001	 2e-118
 28- 23:	Pse01G27390.0	GSVIVG01017982001	  3e-79
 28- 24:	Pse01G27400.0	GSVIVG01017978001	  1e-53
 28- 25:	Pse01G27410.0	GSVIVG01017976001	 9e-154
 28- 26:	Pse01G27440.0	GSVIVG01017973001	 2e-127
 28- 27:	Pse01G27530.0	GSVIVG01017963001	      0
## Alignment 29: score=1040.0 e_value=6.1e-77 N=25 P. setigerum_chr1&aek3 minus
 29-  0:	Pse01G26780.0	GSVIVG01021790001	 8e-127
 29-  1:	Pse01G26930.0	GSVIVG01001203001	 1e-123
 29-  2:	Pse01G26970.0	GSVIVG01021827001	 2e-105
 29-  3:	Pse01G27010.0	GSVIVG01001191001	  3e-38
 29-  4:	Pse01G27100.0	GSVIVG01021831001	      0
 29-  5:	Pse01G27140.0	GSVIVG01018012001	      0
 29-  6:	Pse01G27200.0	GSVIVG01001183001	  3e-06
 29-  7:	Pse01G27230.0	GSVIVG01001175001	      0
 29-  8:	Pse01G27370.0	GSVIVG01017985001	  5e-98
 29-  9:	Pse01G27500.0	GSVIVG01021854001	      0
 29- 10:	Pse01G27550.0	GSVIVG01001164001	 1e-128
 29- 11:	Pse01G27560.0	GSVIVG01001156001	 6e-118
 29- 12:	Pse01G27570.0	GSVIVG01001153001	      0
 29- 13:	Pse01G27660.0	GSVIVG01001148001	 9e-110
 29- 14:	Pse01G27720.0	GSVIVG01017925001	      0
 29- 15:	Pse01G27830.0	GSVIVG01011125001	      0
 29- 16:	Pse01G27870.0	GSVIVG01011122001	 1e-150
 29- 17:	Pse01G27880.0	GSVIVG01017904001	      0
 29- 18:	Pse01G28110.0	GSVIVG01017857001	  2e-48
 29- 19:	Pse01G28240.0	GSVIVG01017849001	 5e-121
 29- 20:	Pse01G28250.0	GSVIVG01017848001	 1e-172
 29- 21:	Pse01G28280.0	GSVIVG01017843001	 4e-123
 29- 22:	Pse01G28300.0	GSVIVG01017842001	 7e-161
 29- 23:	Pse01G28370.0	GSVIVG01017841001	 1e-158
 29- 24:	Pse01G28480.0	GSVIVG01017834001	  5e-54
## Alignment 30: score=939.0 e_value=3.5e-59 N=21 P. setigerum_chr1&aek3 minus
 30-  0:	Pse01G22140.0	GSVIVG01017819001	      0
 30-  1:	Pse01G22260.0	GSVIVG01017814001	      0
 30-  2:	Pse01G22310.0	GSVIVG01017810001	      0
 30-  3:	Pse01G22320.0	GSVIVG01017808001	      0
 30-  4:	Pse01G22460.0	GSVIVG01031092001	      0
 30-  5:	Pse01G22610.0	GSVIVG01017804001	 5e-162
 30-  6:	Pse01G22750.0	GSVIVG01017792001	      0
 30-  7:	Pse01G22760.0	GSVIVG01017789001	      0
 30-  8:	Pse01G22850.0	GSVIVG01017784001	      0
 30-  9:	Pse01G22860.0	GSVIVG01017782001	  2e-28
 30- 10:	Pse01G22880.0	GSVIVG01017779001	 3e-168
 30- 11:	Pse01G22960.0	GSVIVG01000089001	      0
 30- 12:	Pse01G22970.0	GSVIVG01017769001	  3e-40
 30- 13:	Pse01G22990.0	GSVIVG01017767001	      0
 30- 14:	Pse01G23020.0	GSVIVG01017740001	  1e-25
 30- 15:	Pse01G23050.0	GSVIVG01017744001	  2e-67
 30- 16:	Pse01G23070.0	GSVIVG01017745001	      0
 30- 17:	Pse01G23100.0	GSVIVG01017750001	  2e-46
 30- 18:	Pse01G23120.0	GSVIVG01017752001	  9e-54
 30- 19:	Pse01G23210.0	GSVIVG01017734001	 6e-129
 30- 20:	Pse01G23260.0	GSVIVG01017729001	 9e-165
## Alignment 31: score=856.0 e_value=1.8e-57 N=19 P. setigerum_chr1&aek3 minus
 31-  0:	Pse01G70640.0	GSVIVG01018057001	      0
 31-  1:	Pse01G70650.0	GSVIVG01018052001	      0
 31-  2:	Pse01G70670.0	GSVIVG01018051001	      0
 31-  3:	Pse01G70680.0	GSVIVG01018050001	 6e-143
 31-  4:	Pse01G70770.0	GSVIVG01018037001	  9e-29
 31-  5:	Pse01G70780.0	GSVIVG01018036001	  3e-82
 31-  6:	Pse01G70810.0	GSVIVG01018032001	      0
 31-  7:	Pse01G70880.0	GSVIVG01018029001	 4e-172
 31-  8:	Pse01G70910.0	GSVIVG01018026001	      0
 31-  9:	Pse01G70920.0	GSVIVG01018025001	 1e-142
 31- 10:	Pse01G71010.0	GSVIVG01018019001	 2e-179
 31- 11:	Pse01G71020.0	GSVIVG01018017001	  5e-59
 31- 12:	Pse01G71100.0	GSVIVG01018010001	  9e-54
 31- 13:	Pse01G71120.0	GSVIVG01018007001	 1e-115
 31- 14:	Pse01G71160.0	GSVIVG01018005001	  3e-29
 31- 15:	Pse01G71330.0	GSVIVG01017997001	 8e-110
 31- 16:	Pse01G71450.0	GSVIVG01017981001	  1e-69
 31- 17:	Pse01G71580.0	GSVIVG01017952001	      0
 31- 18:	Pse01G71600.0	GSVIVG01017948001	      0
## Alignment 32: score=548.0 e_value=4.8e-30 N=12 P. setigerum_chr1&aek3 minus
 32-  0:	Pse01G72280.0	GSVIVG01017698001	 2e-163
 32-  1:	Pse01G72440.0	GSVIVG01017695001	      0
 32-  2:	Pse01G72450.0	GSVIVG01017694001	      0
 32-  3:	Pse01G72480.0	GSVIVG01017693001	 9e-143
 32-  4:	Pse01G72490.0	GSVIVG01017690001	      0
 32-  5:	Pse01G72530.0	GSVIVG01017689001	      0
 32-  6:	Pse01G72610.0	GSVIVG01017684001	      0
 32-  7:	Pse01G72620.0	GSVIVG01017683001	 7e-152
 32-  8:	Pse01G72770.0	GSVIVG01017643001	      0
 32-  9:	Pse01G72780.0	GSVIVG01017641001	      0
 32- 10:	Pse01G72840.0	GSVIVG01017639001	 6e-156
 32- 11:	Pse01G72850.0	GSVIVG01017638001	  2e-87
## Alignment 33: score=518.0 e_value=5.3e-23 N=11 P. setigerum_chr1&aek3 minus
 33-  0:	Pse01G30110.0	GSVIVG01035128001	      0
 33-  1:	Pse01G30140.0	GSVIVG01035125001	  4e-43
 33-  2:	Pse01G30150.0	GSVIVG01035122001	      0
 33-  3:	Pse01G30160.0	GSVIVG01035121001	      0
 33-  4:	Pse01G30180.0	GSVIVG01035116001	  1e-20
 33-  5:	Pse01G30200.0	GSVIVG01035108001	      0
 33-  6:	Pse01G30220.0	GSVIVG01035107001	      0
 33-  7:	Pse01G30230.0	GSVIVG01035101001	  2e-70
 33-  8:	Pse01G30410.0	GSVIVG01035092001	  3e-86
 33-  9:	Pse01G30440.0	GSVIVG01035091001	      0
 33- 10:	Pse01G30450.0	GSVIVG01035089001	      0
## Alignment 34: score=447.0 e_value=7.1e-23 N=11 P. setigerum_chr1&aek3 minus
 34-  0:	Pse01G70620.0	GSVIVG01021804001	 8e-125
 34-  1:	Pse01G70720.0	GSVIVG01021813001	  1e-33
 34-  2:	Pse01G70750.0	GSVIVG01021823001	 1e-119
 34-  3:	Pse01G70840.0	GSVIVG01018031001	  1e-57
 34-  4:	Pse01G71070.0	GSVIVG01001186001	 5e-113
 34-  5:	Pse01G71110.0	GSVIVG01018008001	  7e-49
 34-  6:	Pse01G71140.0	GSVIVG01001176001	  3e-87
 34-  7:	Pse01G71360.0	GSVIVG01001173001	  5e-73
 34-  8:	Pse01G71400.0	GSVIVG01017985001	 2e-101
 34-  9:	Pse01G71560.0	GSVIVG01001162001	  5e-92
 34- 10:	Pse01G71610.0	GSVIVG01017944001	  8e-60
## Alignment 35: score=374.0 e_value=2.1e-15 N=8 P. setigerum_chr1&aek3 minus
 35-  0:	Pse01G73750.0	GSVIVG01035008001	 3e-142
 35-  1:	Pse01G73820.0	GSVIVG01035004001	  4e-63
 35-  2:	Pse01G73840.0	GSVIVG01035001001	      0
 35-  3:	Pse01G73880.0	GSVIVG01034998001	 2e-127
 35-  4:	Pse01G73930.0	GSVIVG01034990001	      0
 35-  5:	Pse01G73940.0	GSVIVG01034989001	      0
 35-  6:	Pse01G73950.0	GSVIVG01034988001	      0
 35-  7:	Pse01G73960.0	GSVIVG01034987001	  6e-61
## Alignment 36: score=367.0 e_value=4.4e-13 N=8 P. setigerum_chr1&aek3 minus
 36-  0:	Pse01G26170.0	GSVIVG01036214001	  2e-64
 36-  1:	Pse01G26190.0	GSVIVG01036217001	  1e-50
 36-  2:	Pse01G26230.0	GSVIVG01036262001	  4e-75
 36-  3:	Pse01G26260.0	GSVIVG01036252001	  1e-99
 36-  4:	Pse01G26340.0	GSVIVG01018122001	 1e-127
 36-  5:	Pse01G26470.0	GSVIVG01036223001	 6e-130
 36-  6:	Pse01G26500.0	GSVIVG01036275001	  1e-69
 36-  7:	Pse01G26530.0	GSVIVG01036277001	  7e-48
## Alignment 37: score=310.0 e_value=2.6e-14 N=7 P. setigerum_chr1&aek3 minus
 37-  0:	Pse01G25650.0	GSVIVG01027833001	      0
 37-  1:	Pse01G25800.0	GSVIVG01027825001	 1e-127
 37-  2:	Pse01G25840.0	GSVIVG01027811001	  5e-81
 37-  3:	Pse01G25970.0	GSVIVG01027767001	 3e-163
 37-  4:	Pse01G25980.0	GSVIVG01027766001	  2e-80
 37-  5:	Pse01G25990.0	GSVIVG01027765001	      0
 37-  6:	Pse01G26000.0	GSVIVG01027763001	  1e-58
## Alignment 38: score=664.0 e_value=9.5e-35 N=14 P. setigerum_chr1&aek5 plus
 38-  0:	Pse01G76140.0	GSVIVG01009470001	      0
 38-  1:	Pse01G76160.0	GSVIVG01009471001	      0
 38-  2:	Pse01G76170.0	GSVIVG01009475001	 8e-134
 38-  3:	Pse01G76210.0	GSVIVG01009476001	 6e-108
 38-  4:	Pse01G76220.0	GSVIVG01009479001	  2e-77
 38-  5:	Pse01G76250.0	GSVIVG01009482001	 2e-180
 38-  6:	Pse01G76270.0	GSVIVG01009484001	      0
 38-  7:	Pse01G76280.0	GSVIVG01009485001	  3e-63
 38-  8:	Pse01G76320.0	GSVIVG01009489001	      0
 38-  9:	Pse01G76330.0	GSVIVG01009490001	  2e-50
 38- 10:	Pse01G76360.0	GSVIVG01009493001	      0
 38- 11:	Pse01G76370.0	GSVIVG01009495001	  3e-68
 38- 12:	Pse01G76460.0	GSVIVG01009517001	  8e-29
 38- 13:	Pse01G76480.0	GSVIVG01009518001	      0
## Alignment 39: score=501.0 e_value=2e-26 N=11 P. setigerum_chr1&aek5 plus
 39-  0:	Pse01G75520.0	GSVIVG01037897001	  4e-38
 39-  1:	Pse01G75600.0	GSVIVG01037920001	      0
 39-  2:	Pse01G75610.0	GSVIVG01003157001	  4e-48
 39-  3:	Pse01G75660.0	GSVIVG01003159001	  4e-61
 39-  4:	Pse01G75670.0	GSVIVG01003161001	 2e-129
 39-  5:	Pse01G75680.0	GSVIVG01003162001	      0
 39-  6:	Pse01G75700.0	GSVIVG01003163001	  8e-76
 39-  7:	Pse01G75710.0	GSVIVG01003165001	      0
 39-  8:	Pse01G75720.0	GSVIVG01003167001	  1e-44
 39-  9:	Pse01G75760.0	GSVIVG01003169001	 2e-151
 39- 10:	Pse01G75850.0	GSVIVG01003178001	      0
## Alignment 40: score=438.0 e_value=1.1e-21 N=10 P. setigerum_chr1&aek5 plus
 40-  0:	Pse01G65160.0	GSVIVG01009879001	      0
 40-  1:	Pse01G65220.0	GSVIVG01009887001	 7e-177
 40-  2:	Pse01G65240.0	GSVIVG01009888001	  2e-74
 40-  3:	Pse01G65270.0	GSVIVG01009891001	      0
 40-  4:	Pse01G65290.0	GSVIVG01009899001	      0
 40-  5:	Pse01G65490.0	GSVIVG01009920001	      0
 40-  6:	Pse01G65530.0	GSVIVG01018772001	      0
 40-  7:	Pse01G65560.0	GSVIVG01009930001	 1e-125
 40-  8:	Pse01G65640.0	GSVIVG01009937001	  5e-18
 40-  9:	Pse01G65660.0	GSVIVG01024035001	 2e-161
## Alignment 41: score=366.0 e_value=8.6e-15 N=8 P. setigerum_chr1&aek5 plus
 41-  0:	Pse01G74930.0	GSVIVG01023934001	      0
 41-  1:	Pse01G74960.0	GSVIVG01008680001	      0
 41-  2:	Pse01G74980.0	GSVIVG01008681001	      0
 41-  3:	Pse01G75020.0	GSVIVG01023930001	      0
 41-  4:	Pse01G75030.0	GSVIVG01008686001	      0
 41-  5:	Pse01G75060.0	GSVIVG01008688001	 3e-126
 41-  6:	Pse01G75100.0	GSVIVG01008693001	      0
 41-  7:	Pse01G75110.0	GSVIVG01008697001	  6e-31
## Alignment 42: score=360.0 e_value=4.3e-15 N=8 P. setigerum_chr1&aek5 plus
 42-  0:	Pse01G74520.0	GSVIVG01022305001	      0
 42-  1:	Pse01G74530.0	GSVIVG01022303001	  3e-68
 42-  2:	Pse01G74560.0	GSVIVG01022301001	      0
 42-  3:	Pse01G74610.0	GSVIVG01022296001	      0
 42-  4:	Pse01G74620.0	GSVIVG01013397001	 5e-167
 42-  5:	Pse01G74630.0	GSVIVG01013395001	      0
 42-  6:	Pse01G74660.0	GSVIVG01013393001	  6e-72
 42-  7:	Pse01G74770.0	GSVIVG01013381001	 6e-155
## Alignment 43: score=309.0 e_value=7.7e-15 N=7 P. setigerum_chr1&aek5 plus
 43-  0:	Pse01G64220.0	GSVIVG01024153001	 1e-176
 43-  1:	Pse01G64390.0	GSVIVG01019022001	  1e-73
 43-  2:	Pse01G64400.0	GSVIVG01019016001	      0
 43-  3:	Pse01G64410.0	GSVIVG01019014001	  2e-91
 43-  4:	Pse01G64460.0	GSVIVG01019012001	  1e-62
 43-  5:	Pse01G64520.0	GSVIVG01019009001	 3e-141
 43-  6:	Pse01G64530.0	GSVIVG01019005001	 7e-126
## Alignment 44: score=261.0 e_value=3.9e-11 N=6 P. setigerum_chr1&aek5 plus
 44-  0:	Pse01G24460.0	GSVIVG01024203001	      0
 44-  1:	Pse01G24470.0	GSVIVG01024202001	      0
 44-  2:	Pse01G24480.0	GSVIVG01024199001	      0
 44-  3:	Pse01G24490.0	GSVIVG01024196001	      0
 44-  4:	Pse01G24540.0	GSVIVG01024181001	      0
 44-  5:	Pse01G24660.0	GSVIVG01024172001	      0
## Alignment 45: score=255.0 e_value=2.4e-10 N=6 P. setigerum_chr1&aek5 plus
 45-  0:	Pse01G68100.0	GSVIVG01036957001	      0
 45-  1:	Pse01G68110.0	GSVIVG01036958001	      0
 45-  2:	Pse01G68210.0	GSVIVG01036965001	      0
 45-  3:	Pse01G68390.0	GSVIVG01037037001	  7e-30
 45-  4:	Pse01G68410.0	GSVIVG01037044001	  3e-70
 45-  5:	Pse01G68450.0	GSVIVG01037046001	      0
## Alignment 46: score=253.0 e_value=7.8e-08 N=6 P. setigerum_chr1&aek5 plus
 46-  0:	Pse01G65170.0	GSVIVG01024119001	      0
 46-  1:	Pse01G65260.0	GSVIVG01024116001	 7e-180
 46-  2:	Pse01G65350.0	GSVIVG01024106001	 8e-160
 46-  3:	Pse01G65420.0	GSVIVG01024083001	 8e-166
 46-  4:	Pse01G65440.0	GSVIVG01024081001	  2e-47
 46-  5:	Pse01G65480.0	GSVIVG01024071001	  2e-84
## Alignment 47: score=251.0 e_value=8.5e-09 N=6 P. setigerum_chr1&aek5 plus
 47-  0:	Pse01G75890.0	GSVIVG01009796001	 5e-135
 47-  1:	Pse01G76130.0	GSVIVG01031720001	  3e-92
 47-  2:	Pse01G76150.0	GSVIVG01031722001	      0
 47-  3:	Pse01G76280.0	GSVIVG01031730001	  8e-25
 47-  4:	Pse01G76350.0	GSVIVG01031737001	      0
 47-  5:	Pse01G76360.0	GSVIVG01031738001	      0
## Alignment 48: score=1243.0 e_value=7.9e-88 N=28 P. setigerum_chr1&aek5 minus
 48-  0:	Pse01G75540.0	GSVIVG01000179001	      0
 48-  1:	Pse01G75560.0	GSVIVG01000199001	  1e-57
 48-  2:	Pse01G75640.0	GSVIVG01000217001	      0
 48-  3:	Pse01G75740.0	GSVIVG01000224001	 1e-122
 48-  4:	Pse01G75830.0	GSVIVG01000228001	 6e-111
 48-  5:	Pse01G75850.0	GSVIVG01022060001	      0
 48-  6:	Pse01G75860.0	GSVIVG01022061001	  3e-99
 48-  7:	Pse01G75890.0	GSVIVG01022063001	 9e-123
 48-  8:	Pse01G75910.0	GSVIVG01022067001	  5e-96
 48-  9:	Pse01G75920.0	GSVIVG01022068001	 2e-108
 48- 10:	Pse01G75940.0	GSVIVG01022069001	  9e-66
 48- 11:	Pse01G75950.0	GSVIVG01022070001	 3e-156
 48- 12:	Pse01G75990.0	GSVIVG01022072001	      0
 48- 13:	Pse01G76030.0	GSVIVG01022076001	  5e-56
 48- 14:	Pse01G76110.0	GSVIVG01022099001	 1e-109
 48- 15:	Pse01G76120.0	GSVIVG01022111001	  1e-76
 48- 16:	Pse01G76140.0	GSVIVG01022114001	      0
 48- 17:	Pse01G76200.0	GSVIVG01022118001	  3e-45
 48- 18:	Pse01G76220.0	GSVIVG01022120001	  2e-71
 48- 19:	Pse01G76240.0	GSVIVG01022125001	      0
 48- 20:	Pse01G76250.0	GSVIVG01022127001	 3e-103
 48- 21:	Pse01G76290.0	GSVIVG01022128001	      0
 48- 22:	Pse01G76300.0	GSVIVG01022129001	 6e-142
 48- 23:	Pse01G76310.0	GSVIVG01022130001	  5e-45
 48- 24:	Pse01G76340.0	GSVIVG01022134001	 6e-103
 48- 25:	Pse01G76360.0	GSVIVG01022136001	      0
 48- 26:	Pse01G76390.0	GSVIVG01022140001	  1e-89
 48- 27:	Pse01G76440.0	GSVIVG01022142001	  4e-28
## Alignment 49: score=646.0 e_value=8.9e-39 N=15 P. setigerum_chr1&aek5 minus
 49-  0:	Pse01G67160.0	GSVIVG01022160001	 2e-126
 49-  1:	Pse01G67170.0	GSVIVG01022164001	  7e-19
 49-  2:	Pse01G67190.0	GSVIVG01022182001	 2e-130
 49-  3:	Pse01G67260.0	GSVIVG01022187001	      0
 49-  4:	Pse01G67300.0	GSVIVG01022196001	      0
 49-  5:	Pse01G67400.0	GSVIVG01024119001	  3e-77
 49-  6:	Pse01G67430.0	GSVIVG01022214001	  5e-64
 49-  7:	Pse01G67440.0	GSVIVG01022216001	 2e-167
 49-  8:	Pse01G67470.0	GSVIVG01022218001	  2e-72
 49-  9:	Pse01G67530.0	GSVIVG01022222001	  2e-56
 49- 10:	Pse01G67600.0	GSVIVG01022229001	 5e-110
 49- 11:	Pse01G67620.0	GSVIVG01022232001	      0
 49- 12:	Pse01G67650.0	GSVIVG01022234001	  4e-33
 49- 13:	Pse01G67660.0	GSVIVG01022235001	      0
 49- 14:	Pse01G67670.0	GSVIVG01022231001	  3e-40
## Alignment 50: score=342.0 e_value=1e-17 N=9 P. setigerum_chr1&aek5 minus
 50-  0:	Pse01G64000.0	GSVIVG01018982001	 7e-139
 50-  1:	Pse01G64040.0	GSVIVG01018984001	  4e-77
 50-  2:	Pse01G64130.0	GSVIVG01031963001	  1e-78
 50-  3:	Pse01G64140.0	GSVIVG01031953001	 2e-142
 50-  4:	Pse01G64360.0	GSVIVG01009656001	  3e-73
 50-  5:	Pse01G64410.0	GSVIVG01019014001	  2e-91
 50-  6:	Pse01G64630.0	GSVIVG01009652001	      0
 50-  7:	Pse01G64770.0	GSVIVG01019034001	 2e-159
 50-  8:	Pse01G64800.0	GSVIVG01019039001	 8e-156
## Alignment 51: score=321.0 e_value=2e-11 N=7 P. setigerum_chr1&aek5 minus
 51-  0:	Pse01G23450.0	GSVIVG01009206001	      0
 51-  1:	Pse01G23510.0	GSVIVG01009200001	 2e-105
 51-  2:	Pse01G23530.0	GSVIVG01009199001	      0
 51-  3:	Pse01G23550.0	GSVIVG01009198001	  3e-95
 51-  4:	Pse01G23620.0	GSVIVG01009189001	  2e-93
 51-  5:	Pse01G23640.0	GSVIVG01009186001	 3e-147
 51-  6:	Pse01G23740.0	GSVIVG01009181001	      0
## Alignment 52: score=312.0 e_value=6.5e-15 N=8 P. setigerum_chr1&aek5 minus
 52-  0:	Pse01G64860.0	GSVIVG01031903001	      0
 52-  1:	Pse01G64950.0	GSVIVG01031895001	  3e-71
 52-  2:	Pse01G65020.0	GSVIVG01031890001	 9e-105
 52-  3:	Pse01G65140.0	GSVIVG01031888001	 2e-175
 52-  4:	Pse01G65400.0	GSVIVG01018778001	      0
 52-  5:	Pse01G65570.0	GSVIVG01018765001	 6e-133
 52-  6:	Pse01G65650.0	GSVIVG01018742001	      0
 52-  7:	Pse01G65670.0	GSVIVG01018736001	      0
## Alignment 53: score=266.0 e_value=2.9e-08 N=6 P. setigerum_chr1&aek5 minus
 53-  0:	Pse01G66300.0	GSVIVG01009098001	  1e-49
 53-  1:	Pse01G66350.0	GSVIVG01009097001	  8e-79
 53-  2:	Pse01G66390.0	GSVIVG01009087001	      0
 53-  3:	Pse01G66410.0	GSVIVG01009084001	      0
 53-  4:	Pse01G66490.0	GSVIVG01003431001	  1e-90
 53-  5:	Pse01G66590.0	GSVIVG01009076001	  7e-86
## Alignment 54: score=262.0 e_value=1.2e-08 N=6 P. setigerum_chr1&aek5 minus
 54-  0:	Pse01G75220.0	GSVIVG01023958001	      0
 54-  1:	Pse01G75260.0	GSVIVG01023964001	      0
 54-  2:	Pse01G75290.0	GSVIVG01023967001	      0
 54-  3:	Pse01G75300.0	GSVIVG01023970001	  1e-13
 54-  4:	Pse01G75460.0	GSVIVG01023991001	 6e-112
 54-  5:	Pse01G75480.0	GSVIVG01023994001	      0
## Alignment 55: score=256.0 e_value=4.1e-10 N=6 P. setigerum_chr1&aek5 minus
 55-  0:	Pse01G24190.0	GSVIVG01024154001	  5e-62
 55-  1:	Pse01G24350.0	GSVIVG01024165001	 6e-109
 55-  2:	Pse01G24370.0	GSVIVG01024167001	 3e-147
 55-  3:	Pse01G24400.0	GSVIVG01024168001	 2e-161
 55-  4:	Pse01G24410.0	GSVIVG01024171001	  5e-55
 55-  5:	Pse01G24540.0	GSVIVG01024181001	      0
## Alignment 56: score=987.0 e_value=2.8e-66 N=23 P. setigerum_chr1&aek7 plus
 56-  0:	Pse01G33350.0	GSVIVG01012655001	      0
 56-  1:	Pse01G33370.0	GSVIVG01002001001	  4e-78
 56-  2:	Pse01G33400.0	GSVIVG01037610001	      0
 56-  3:	Pse01G33430.0	GSVIVG01037614001	      0
 56-  4:	Pse01G33640.0	GSVIVG01012669001	      0
 56-  5:	Pse01G33680.0	GSVIVG01037694001	 6e-147
 56-  6:	Pse01G33760.0	GSVIVG01012680001	 4e-152
 56-  7:	Pse01G33890.0	GSVIVG01037664001	      0
 56-  8:	Pse01G34010.0	GSVIVG01037711001	      0
 56-  9:	Pse01G34110.0	GSVIVG01037715001	      0
 56- 10:	Pse01G34150.0	GSVIVG01037716001	  4e-52
 56- 11:	Pse01G34250.0	GSVIVG01037720001	  4e-95
 56- 12:	Pse01G34270.0	GSVIVG01037729001	  1e-99
 56- 13:	Pse01G34290.0	GSVIVG01037731001	  2e-39
 56- 14:	Pse01G34380.0	GSVIVG01037734001	      0
 56- 15:	Pse01G34420.0	GSVIVG01037738001	      0
 56- 16:	Pse01G34450.0	GSVIVG01037750001	      0
 56- 17:	Pse01G34560.0	GSVIVG01037765001	  5e-63
 56- 18:	Pse01G34590.0	GSVIVG01037771001	 2e-151
 56- 19:	Pse01G34680.0	GSVIVG01037786001	      0
 56- 20:	Pse01G34720.0	GSVIVG01014643001	      0
 56- 21:	Pse01G34770.0	GSVIVG01014657001	 2e-157
 56- 22:	Pse01G34780.0	GSVIVG01014668001	  5e-50
## Alignment 57: score=482.0 e_value=1e-22 N=11 P. setigerum_chr1&aek7 minus
 57-  0:	Pse01G19970.0	GSVIVG01014668001	  7e-49
 57-  1:	Pse01G20010.0	GSVIVG01014657001	 7e-154
 57-  2:	Pse01G20050.0	GSVIVG01014643001	      0
 57-  3:	Pse01G20070.0	GSVIVG01037786001	      0
 57-  4:	Pse01G20120.0	GSVIVG01037771001	 5e-152
 57-  5:	Pse01G20170.0	GSVIVG01037765001	  1e-62
 57-  6:	Pse01G20330.0	GSVIVG01037738001	      0
 57-  7:	Pse01G20370.0	GSVIVG01037734001	      0
 57-  8:	Pse01G20480.0	GSVIVG01037731001	  8e-41
 57-  9:	Pse01G20500.0	GSVIVG01037729001	 8e-102
 57- 10:	Pse01G20560.0	GSVIVG01037720001	 8e-107
## Alignment 58: score=422.0 e_value=1.8e-22 N=10 P. setigerum_chr1&aek7 minus
 58-  0:	Pse01G31100.0	GSVIVG01014302001	  1e-47
 58-  1:	Pse01G31140.0	GSVIVG01014301001	 1e-156
 58-  2:	Pse01G31170.0	GSVIVG01014288001	      0
 58-  3:	Pse01G31200.0	GSVIVG01014284001	      0
 58-  4:	Pse01G31390.0	GSVIVG01021122001	      0
 58-  5:	Pse01G31440.0	GSVIVG01021128001	      0
 58-  6:	Pse01G31530.0	GSVIVG01021149001	 5e-152
 58-  7:	Pse01G31540.0	GSVIVG01021150001	 2e-146
 58-  8:	Pse01G31550.0	GSVIVG01021151001	  2e-90
 58-  9:	Pse01G31560.0	GSVIVG01021163001	      0
## Alignment 59: score=275.0 e_value=1.5e-08 N=6 P. setigerum_chr1&aek7 minus
 59-  0:	Pse01G30590.0	GSVIVG01014391001	  5e-97
 59-  1:	Pse01G30610.0	GSVIVG01014389001	      0
 59-  2:	Pse01G30670.0	GSVIVG01014382001	 1e-154
 59-  3:	Pse01G30690.0	GSVIVG01014371001	      0
 59-  4:	Pse01G30730.0	GSVIVG01014369001	      0
 59-  5:	Pse01G30750.0	GSVIVG01014368001	      0
## Alignment 60: score=265.0 e_value=5.1e-13 N=6 P. setigerum_chr1&aek7 minus
 60-  0:	Pse01G31070.0	GSVIVG01021086001	  5e-61
 60-  1:	Pse01G31100.0	GSVIVG01021087001	  4e-50
 60-  2:	Pse01G31110.0	GSVIVG01021089001	 1e-146
 60-  3:	Pse01G31130.0	GSVIVG01021091001	 3e-115
 60-  4:	Pse01G31150.0	GSVIVG01021099001	      0
 60-  5:	Pse01G31370.0	GSVIVG01021119001	 6e-114
## Alignment 61: score=330.0 e_value=8.3e-15 N=8 P. setigerum_chr10&aek2 plus
 61-  0:	Pse10G13770.0	GSVIVG01015328001	      0
 61-  1:	Pse10G13940.0	GSVIVG01015342001	      0
 61-  2:	Pse10G14050.0	GSVIVG01035671001	      0
 61-  3:	Pse10G14080.0	GSVIVG01035640001	 1e-119
 61-  4:	Pse10G14320.0	GSVIVG01015359001	 9e-133
 61-  5:	Pse10G14340.0	GSVIVG01015361001	      0
 61-  6:	Pse10G14380.0	GSVIVG01015362001	  1e-28
 61-  7:	Pse10G14520.0	GSVIVG01015364001	      0
## Alignment 62: score=292.0 e_value=3.8e-14 N=7 P. setigerum_chr10&aek2 minus
 62-  0:	Pse10G04180.0	GSVIVG01015144001	      0
 62-  1:	Pse10G04440.0	GSVIVG01015151001	  9e-82
 62-  2:	Pse10G04500.0	GSVIVG01015155001	 5e-176
 62-  3:	Pse10G04510.0	GSVIVG01035420001	      0
 62-  4:	Pse10G04520.0	GSVIVG01015158001	      0
 62-  5:	Pse10G04540.0	GSVIVG01035418001	      0
 62-  6:	Pse10G04750.0	GSVIVG01035414001	      0
## Alignment 63: score=270.0 e_value=1.6e-09 N=6 P. setigerum_chr10&aek2 minus
 63-  0:	Pse10G07430.0	GSVIVG01015212001	      0
 63-  1:	Pse10G07470.0	GSVIVG01015214001	  1e-87
 63-  2:	Pse10G07570.0	GSVIVG01035364001	      0
 63-  3:	Pse10G07670.0	GSVIVG01015217001	 1e-158
 63-  4:	Pse10G07730.0	GSVIVG01015219001	 2e-165
 63-  5:	Pse10G07740.0	GSVIVG01015220001	 2e-169
## Alignment 64: score=687.0 e_value=1.1e-44 N=16 P. setigerum_chr10&aek3 plus
 64-  0:	Pse10G30190.0	GSVIVG01017841001	 5e-156
 64-  1:	Pse10G30290.0	GSVIVG01017848001	 7e-177
 64-  2:	Pse10G30300.0	GSVIVG01017849001	 1e-127
 64-  3:	Pse10G30310.0	GSVIVG01017850001	 7e-161
 64-  4:	Pse10G30350.0	GSVIVG01017851001	  1e-25
 64-  5:	Pse10G30390.0	GSVIVG01017857001	  2e-48
 64-  6:	Pse10G30400.0	GSVIVG01017858001	      0
 64-  7:	Pse10G30420.0	GSVIVG01017860001	      0
 64-  8:	Pse10G30500.0	GSVIVG01017870001	      0
 64-  9:	Pse10G30660.0	GSVIVG01017904001	      0
 64- 10:	Pse10G30670.0	GSVIVG01011122001	 1e-156
 64- 11:	Pse10G30720.0	GSVIVG01011125001	      0
 64- 12:	Pse10G30830.0	GSVIVG01017925001	      0
 64- 13:	Pse10G30880.0	GSVIVG01001146001	      0
 64- 14:	Pse10G30940.0	GSVIVG01001156001	 3e-113
 64- 15:	Pse10G31050.0	GSVIVG01021860001	  4e-74
## Alignment 65: score=550.0 e_value=2e-31 N=13 P. setigerum_chr10&aek3 plus
 65-  0:	Pse10G38530.0	GSVIVG01035069001	  2e-29
 65-  1:	Pse10G38600.0	GSVIVG01035078001	  8e-53
 65-  2:	Pse10G38610.0	GSVIVG01035079001	      0
 65-  3:	Pse10G38690.0	GSVIVG01035095001	      0
 65-  4:	Pse10G38880.0	GSVIVG01035096001	 7e-114
 65-  5:	Pse10G38990.0	GSVIVG01035106001	      0
 65-  6:	Pse10G39120.0	GSVIVG01035108001	      0
 65-  7:	Pse10G39170.0	GSVIVG01035110001	  3e-18
 65-  8:	Pse10G39320.0	GSVIVG01035111001	  4e-91
 65-  9:	Pse10G39550.0	GSVIVG01035118001	      0
 65- 10:	Pse10G39570.0	GSVIVG01035122001	      0
 65- 11:	Pse10G39580.0	GSVIVG01035123001	  2e-24
 65- 12:	Pse10G39620.0	GSVIVG01035126001	      0
## Alignment 66: score=469.0 e_value=1.6e-25 N=11 P. setigerum_chr10&aek3 plus
 66-  0:	Pse10G27300.0	GSVIVG01027731001	  4e-64
 66-  1:	Pse10G27330.0	GSVIVG01028300001	  1e-77
 66-  2:	Pse10G27340.0	GSVIVG01027763001	  4e-59
 66-  3:	Pse10G27350.0	GSVIVG01027765001	      0
 66-  4:	Pse10G27370.0	GSVIVG01027766001	  1e-75
 66-  5:	Pse10G27390.0	GSVIVG01027767001	 2e-163
 66-  6:	Pse10G27530.0	GSVIVG01027811001	  5e-83
 66-  7:	Pse10G27590.0	GSVIVG01027825001	 3e-127
 66-  8:	Pse10G27740.0	GSVIVG01027833001	      0
 66-  9:	Pse10G27840.0	GSVIVG01027840001	      0
 66- 10:	Pse10G27890.0	GSVIVG01027844001	  4e-78
## Alignment 67: score=466.0 e_value=1.3e-24 N=11 P. setigerum_chr10&aek3 plus
 67-  0:	Pse10G29000.0	GSVIVG01000764001	      0
 67-  1:	Pse10G29050.0	GSVIVG01000762001	 1e-140
 67-  2:	Pse10G29260.0	GSVIVG01021822001	 5e-149
 67-  3:	Pse10G29380.0	GSVIVG01021790001	 7e-128
 67-  4:	Pse10G29400.0	GSVIVG01021788001	  4e-36
 67-  5:	Pse10G29450.0	GSVIVG01021787001	 3e-112
 67-  6:	Pse10G29550.0	GSVIVG01018099001	  8e-92
 67-  7:	Pse10G29660.0	GSVIVG01036276001	 7e-155
 67-  8:	Pse10G29670.0	GSVIVG01036275001	  8e-69
 67-  9:	Pse10G29730.0	GSVIVG01036223001	 2e-130
 67- 10:	Pse10G29790.0	GSVIVG01036217001	  1e-50
## Alignment 68: score=348.0 e_value=4.5e-14 N=8 P. setigerum_chr10&aek3 plus
 68-  0:	Pse10G27630.0	GSVIVG01028350001	 1e-170
 68-  1:	Pse10G27640.0	GSVIVG01028354001	  2e-96
 68-  2:	Pse10G27680.0	GSVIVG01028356001	      0
 68-  3:	Pse10G27740.0	GSVIVG01028361001	      0
 68-  4:	Pse10G27760.0	GSVIVG01027835001	      0
 68-  5:	Pse10G27930.0	GSVIVG01028369001	 1e-162
 68-  6:	Pse10G28100.0	GSVIVG01028373001	      0
 68-  7:	Pse10G28160.0	GSVIVG01027865001	      0
## Alignment 69: score=261.0 e_value=5.4e-11 N=6 P. setigerum_chr10&aek3 plus
 69-  0:	Pse10G28480.0	GSVIVG01027865001	      0
 69-  1:	Pse10G28490.0	GSVIVG01028386001	 5e-153
 69-  2:	Pse10G28610.0	GSVIVG01028403001	 3e-162
 69-  3:	Pse10G28680.0	GSVIVG01027907001	      0
 69-  4:	Pse10G28800.0	GSVIVG01027902001	  2e-63
 69-  5:	Pse10G28810.0	GSVIVG01027903001	 8e-104
## Alignment 70: score=279.0 e_value=4.3e-09 N=6 P. setigerum_chr10&aek3 minus
 70-  0:	Pse10G32660.0	GSVIVG01035128001	      0
 70-  1:	Pse10G32670.0	GSVIVG01035125001	  1e-43
 70-  2:	Pse10G32690.0	GSVIVG01035121001	      0
 70-  3:	Pse10G32740.0	GSVIVG01035108001	      0
 70-  4:	Pse10G32760.0	GSVIVG01035107001	      0
 70-  5:	Pse10G32880.0	GSVIVG01035091001	      0
## Alignment 71: score=260.0 e_value=9.2e-09 N=6 P. setigerum_chr10&aek3 minus
 71-  0:	Pse10G31650.0	GSVIVG01001193001	      0
 71-  1:	Pse10G31720.0	GSVIVG01018012001	      0
 71-  2:	Pse10G31840.0	GSVIVG01001177001	  2e-38
 71-  3:	Pse10G31850.0	GSVIVG01001175001	      0
 71-  4:	Pse10G31880.0	GSVIVG01001173001	  8e-67
 71-  5:	Pse10G32000.0	GSVIVG01001170001	  5e-91
## Alignment 72: score=257.0 e_value=1e-09 N=6 P. setigerum_chr10&aek3 minus
 72-  0:	Pse10G31600.0	GSVIVG01018014001	      0
 72-  1:	Pse10G31810.0	GSVIVG01018011001	      0
 72-  2:	Pse10G31890.0	GSVIVG01017999001	      0
 72-  3:	Pse10G31900.0	GSVIVG01017998001	  3e-49
 72-  4:	Pse10G31910.0	GSVIVG01017987001	  1e-55
 72-  5:	Pse10G32020.0	GSVIVG01017978001	  4e-54
## Alignment 73: score=438.0 e_value=1.9e-20 N=10 P. setigerum_chr10&aek6 plus
 73-  0:	Pse10G22210.0	GSVIVG01008044001	  4e-97
 73-  1:	Pse10G22290.0	GSVIVG01008040001	      0
 73-  2:	Pse10G22430.0	GSVIVG01008036001	 2e-135
 73-  3:	Pse10G22570.0	GSVIVG01008034001	  1e-39
 73-  4:	Pse10G22610.0	GSVIVG01008033001	      0
 73-  5:	Pse10G22740.0	GSVIVG01008026001	  2e-89
 73-  6:	Pse10G22750.0	GSVIVG01008025001	  3e-44
 73-  7:	Pse10G22760.0	GSVIVG01008024001	 4e-163
 73-  8:	Pse10G22860.0	GSVIVG01008020001	      0
 73-  9:	Pse10G22890.0	GSVIVG01019995001	 3e-125
## Alignment 74: score=377.0 e_value=1.1e-17 N=9 P. setigerum_chr10&aek6 plus
 74-  0:	Pse10G23090.0	GSVIVG01007824001	  1e-38
 74-  1:	Pse10G23220.0	GSVIVG01007818001	      0
 74-  2:	Pse10G23240.0	GSVIVG01020178001	  4e-41
 74-  3:	Pse10G23370.0	GSVIVG01020166001	  7e-44
 74-  4:	Pse10G23400.0	GSVIVG01020170001	 1e-120
 74-  5:	Pse10G23590.0	GSVIVG01032512001	      0
 74-  6:	Pse10G23700.0	GSVIVG01007792001	      0
 74-  7:	Pse10G23730.0	GSVIVG01007790001	  5e-60
 74-  8:	Pse10G23880.0	GSVIVG01007788001	 3e-141
## Alignment 75: score=353.0 e_value=4.8e-17 N=9 P. setigerum_chr10&aek6 plus
 75-  0:	Pse10G24030.0	GSVIVG01032470001	      0
 75-  1:	Pse10G24220.0	GSVIVG01032462001	      0
 75-  2:	Pse10G24230.0	GSVIVG01032461001	      0
 75-  3:	Pse10G24330.0	GSVIVG01032453001	      0
 75-  4:	Pse10G24390.0	GSVIVG01007674001	 2e-101
 75-  5:	Pse10G24580.0	GSVIVG01007692001	      0
 75-  6:	Pse10G24590.0	GSVIVG01007682001	 1e-155
 75-  7:	Pse10G24610.0	GSVIVG01007679001	      0
 75-  8:	Pse10G24670.0	GSVIVG01032414001	 2e-166
## Alignment 76: score=255.0 e_value=1.4e-10 N=6 P. setigerum_chr10&aek6 plus
 76-  0:	Pse10G23390.0	GSVIVG01032527001	  4e-37
 76-  1:	Pse10G23400.0	GSVIVG01032526001	 1e-103
 76-  2:	Pse10G23570.0	GSVIVG01032513001	      0
 76-  3:	Pse10G23610.0	GSVIVG01032511001	  3e-59
 76-  4:	Pse10G23630.0	GSVIVG01032508001	      0
 76-  5:	Pse10G23820.0	GSVIVG01032503001	      0
## Alignment 77: score=921.0 e_value=2.2e-63 N=22 P. setigerum_chr10&aek6 minus
 77-  0:	Pse10G21570.0	GSVIVG01020111001	      0
 77-  1:	Pse10G21650.0	GSVIVG01020080001	  8e-48
 77-  2:	Pse10G21660.0	GSVIVG01020078001	 8e-112
 77-  3:	Pse10G21740.0	GSVIVG01020076001	      0
 77-  4:	Pse10G21850.0	GSVIVG01020073001	      0
 77-  5:	Pse10G21870.0	GSVIVG01020071001	      0
 77-  6:	Pse10G21900.0	GSVIVG01020070001	 3e-144
 77-  7:	Pse10G21950.0	GSVIVG01020065001	  5e-93
 77-  8:	Pse10G22010.0	GSVIVG01020063001	 9e-155
 77-  9:	Pse10G22140.0	GSVIVG01020059001	      0
 77- 10:	Pse10G22200.0	GSVIVG01020055001	      0
 77- 11:	Pse10G22230.0	GSVIVG01020054001	 5e-163
 77- 12:	Pse10G22430.0	GSVIVG01020041001	      0
 77- 13:	Pse10G22460.0	GSVIVG01020040001	      0
 77- 14:	Pse10G22470.0	GSVIVG01020038001	 3e-175
 77- 15:	Pse10G22570.0	GSVIVG01020027001	  1e-39
 77- 16:	Pse10G22630.0	GSVIVG01020024001	 2e-130
 77- 17:	Pse10G22730.0	GSVIVG01020015001	 1e-100
 77- 18:	Pse10G22740.0	GSVIVG01020012001	  1e-84
 77- 19:	Pse10G22800.0	GSVIVG01020005001	      0
 77- 20:	Pse10G22920.0	GSVIVG01019985001	  9e-68
 77- 21:	Pse10G22960.0	GSVIVG01011428001	  9e-48
## Alignment 78: score=360.0 e_value=3.2e-13 N=8 P. setigerum_chr10&aek6 minus
 78-  0:	Pse10G23830.0	GSVIVG01020219001	      0
 78-  1:	Pse10G23900.0	GSVIVG01020223001	      0
 78-  2:	Pse10G23920.0	GSVIVG01020228001	 4e-114
 78-  3:	Pse10G23970.0	GSVIVG01020233001	      0
 78-  4:	Pse10G24000.0	GSVIVG01020235001	  6e-47
 78-  5:	Pse10G24160.0	GSVIVG01020236001	      0
 78-  6:	Pse10G24230.0	GSVIVG01013739001	      0
 78-  7:	Pse10G24290.0	GSVIVG01013761001	      0
## Alignment 79: score=348.0 e_value=5.2e-15 N=8 P. setigerum_chr10&aek6 minus
 79-  0:	Pse10G24430.0	GSVIVG01007699001	  2e-66
 79-  1:	Pse10G24480.0	GSVIVG01007701001	 7e-142
 79-  2:	Pse10G24500.0	GSVIVG01007704001	 2e-126
 79-  3:	Pse10G24520.0	GSVIVG01007705001	 4e-140
 79-  4:	Pse10G24760.0	GSVIVG01007713001	      0
 79-  5:	Pse10G24890.0	GSVIVG01007722001	  2e-95
 79-  6:	Pse10G24940.0	GSVIVG01007727001	  4e-96
 79-  7:	Pse10G24980.0	GSVIVG01007729001	 2e-158
## Alignment 80: score=446.0 e_value=3.7e-25 N=11 P. setigerum_chr10&aek7 plus
 80-  0:	Pse10G36050.0	GSVIVG01012655001	      0
 80-  1:	Pse10G36060.0	GSVIVG01002001001	  4e-76
 80-  2:	Pse10G36120.0	GSVIVG01012658001	 4e-105
 80-  3:	Pse10G36350.0	GSVIVG01012662001	      0
 80-  4:	Pse10G36360.0	GSVIVG01012666001	      0
 80-  5:	Pse10G36380.0	GSVIVG01012669001	      0
 80-  6:	Pse10G36440.0	GSVIVG01037694001	 2e-148
 80-  7:	Pse10G36530.0	GSVIVG01012680001	 3e-151
 80-  8:	Pse10G36730.0	GSVIVG01037664001	      0
 80-  9:	Pse10G36830.0	GSVIVG01037711001	      0
 80- 10:	Pse10G36950.0	GSVIVG01037715001	      0
## Alignment 81: score=391.0 e_value=2e-17 N=9 P. setigerum_chr10&aek7 plus
 81-  0:	Pse10G36030.0	GSVIVG01001999001	 4e-159
 81-  1:	Pse10G36110.0	GSVIVG01037610001	      0
 81-  2:	Pse10G36130.0	GSVIVG01037614001	      0
 81-  3:	Pse10G36220.0	GSVIVG01037646001	      0
 81-  4:	Pse10G36240.0	GSVIVG01037647001	 3e-123
 81-  5:	Pse10G36260.0	GSVIVG01037650001	 2e-100
 81-  6:	Pse10G36290.0	GSVIVG01037652001	      0
 81-  7:	Pse10G36300.0	GSVIVG01037658001	  2e-71
 81-  8:	Pse10G36370.0	GSVIVG01030476001	  3e-72
## Alignment 82: score=350.0 e_value=5.5e-14 N=8 P. setigerum_chr10&aek7 minus
 82-  0:	Pse10G33140.0	GSVIVG01014407001	 1e-130
 82-  1:	Pse10G33190.0	GSVIVG01014391001	  5e-97
 82-  2:	Pse10G33200.0	GSVIVG01014389001	      0
 82-  3:	Pse10G33220.0	GSVIVG01014388001	      0
 82-  4:	Pse10G33320.0	GSVIVG01014382001	 1e-153
 82-  5:	Pse10G33340.0	GSVIVG01014371001	      0
 82-  6:	Pse10G33390.0	GSVIVG01014369001	      0
 82-  7:	Pse10G33410.0	GSVIVG01014368001	      0
## Alignment 83: score=342.0 e_value=4.9e-16 N=8 P. setigerum_chr10&aek7 minus
 83-  0:	Pse10G34060.0	GSVIVG01014288001	      0
 83-  1:	Pse10G34110.0	GSVIVG01014275001	 1e-148
 83-  2:	Pse10G34120.0	GSVIVG01014270001	 5e-150
 83-  3:	Pse10G34150.0	GSVIVG01014259001	      0
 83-  4:	Pse10G34240.0	GSVIVG01021149001	 1e-152
 83-  5:	Pse10G34250.0	GSVIVG01021150001	 6e-155
 83-  6:	Pse10G34260.0	GSVIVG01021151001	  4e-20
 83-  7:	Pse10G34270.0	GSVIVG01021163001	      0
## Alignment 84: score=525.0 e_value=2.6e-27 N=12 P. setigerum_chr11&aek2 plus
 84-  0:	Pse11G03630.0	GSVIVG01017040001	      0
 84-  1:	Pse11G03640.0	GSVIVG01017039001	      0
 84-  2:	Pse11G03700.0	GSVIVG01017035001	      0
 84-  3:	Pse11G03820.0	GSVIVG01017030001	  2e-47
 84-  4:	Pse11G03910.0	GSVIVG01017011001	 5e-104
 84-  5:	Pse11G04160.0	GSVIVG01017000001	  7e-54
 84-  6:	Pse11G04180.0	GSVIVG01016998001	      0
 84-  7:	Pse11G04220.0	GSVIVG01016997001	      0
 84-  8:	Pse11G04340.0	GSVIVG01016986001	  2e-77
 84-  9:	Pse11G04420.0	GSVIVG01016978001	  4e-98
 84- 10:	Pse11G04450.0	GSVIVG01016975001	      0
 84- 11:	Pse11G04470.0	GSVIVG01016972001	  1e-89
## Alignment 85: score=342.0 e_value=4.8e-18 N=9 P. setigerum_chr11&aek2 plus
 85-  0:	Pse11G08620.0	GSVIVG01016868001	 1e-176
 85-  1:	Pse11G08730.0	GSVIVG01035388001	      0
 85-  2:	Pse11G08740.0	GSVIVG01015187001	 3e-149
 85-  3:	Pse11G08940.0	GSVIVG01016800001	  2e-80
 85-  4:	Pse11G09030.0	GSVIVG01015178001	      0
 85-  5:	Pse11G09210.0	GSVIVG01015175001	  3e-30
 85-  6:	Pse11G09220.0	GSVIVG01015174001	      0
 85-  7:	Pse11G09460.0	GSVIVG01015161001	  2e-84
 85-  8:	Pse11G09620.0	GSVIVG01035418001	      0
## Alignment 86: score=261.0 e_value=1.5e-08 N=6 P. setigerum_chr11&aek2 plus
 86-  0:	Pse11G02830.0	GSVIVG01017063001	      0
 86-  1:	Pse11G02950.0	GSVIVG01017067001	 4e-151
 86-  2:	Pse11G03030.0	GSVIVG01017073001	      0
 86-  3:	Pse11G03090.0	GSVIVG01017074001	  2e-50
 86-  4:	Pse11G03120.0	GSVIVG01017076001	      0
 86-  5:	Pse11G03200.0	GSVIVG01017053001	  3e-92
## Alignment 87: score=896.0 e_value=3.5e-56 N=20 P. setigerum_chr11&aek2 minus
 87-  0:	Pse11G02680.0	GSVIVG01035678001	      0
 87-  1:	Pse11G02780.0	GSVIVG01015381001	      0
 87-  2:	Pse11G02790.0	GSVIVG01035673001	 4e-105
 87-  3:	Pse11G02820.0	GSVIVG01035672001	      0
 87-  4:	Pse11G02900.0	GSVIVG01015373001	 4e-153
 87-  5:	Pse11G02920.0	GSVIVG01035667001	 4e-120
 87-  6:	Pse11G02940.0	GSVIVG01035666001	 8e-156
 87-  7:	Pse11G03010.0	GSVIVG01035662001	      0
 87-  8:	Pse11G03040.0	GSVIVG01035658001	 1e-169
 87-  9:	Pse11G03120.0	GSVIVG01015361001	      0
 87- 10:	Pse11G03290.0	GSVIVG01035647001	 2e-171
 87- 11:	Pse11G03460.0	GSVIVG01015345001	      0
 87- 12:	Pse11G03510.0	GSVIVG01015339001	      0
 87- 13:	Pse11G03530.0	GSVIVG01015338001	      0
 87- 14:	Pse11G03550.0	GSVIVG01015336001	  6e-88
 87- 15:	Pse11G03620.0	GSVIVG01015335001	  3e-55
 87- 16:	Pse11G03660.0	GSVIVG01015331001	      0
 87- 17:	Pse11G03670.0	GSVIVG01035630001	      0
 87- 18:	Pse11G03680.0	GSVIVG01015329001	 5e-157
 87- 19:	Pse11G03770.0	GSVIVG01035623001	      0
## Alignment 88: score=414.0 e_value=1.7e-21 N=10 P. setigerum_chr11&aek2 minus
 88-  0:	Pse11G03070.0	GSVIVG01015365001	      0
 88-  1:	Pse11G03110.0	GSVIVG01035652001	 3e-146
 88-  2:	Pse11G03280.0	GSVIVG01015352001	      0
 88-  3:	Pse11G03540.0	GSVIVG01017041001	  4e-62
 88-  4:	Pse11G03690.0	GSVIVG01035629001	  2e-47
 88-  5:	Pse11G03730.0	GSVIVG01035626001	      0
 88-  6:	Pse11G03760.0	GSVIVG01035625001	 4e-151
 88-  7:	Pse11G03810.0	GSVIVG01035621001	      0
 88-  8:	Pse11G03830.0	GSVIVG01035620001	      0
 88-  9:	Pse11G03900.0	GSVIVG01035616001	  2e-97
## Alignment 89: score=267.0 e_value=2.5e-09 N=6 P. setigerum_chr11&aek2 minus
 89-  0:	Pse11G12930.0	GSVIVG01016700001	  1e-64
 89-  1:	Pse11G13010.0	GSVIVG01016701001	  1e-25
 89-  2:	Pse11G13120.0	GSVIVG01016705001	      0
 89-  3:	Pse11G13130.0	GSVIVG01016707001	      0
 89-  4:	Pse11G13300.0	GSVIVG01016716001	      0
 89-  5:	Pse11G13310.0	GSVIVG01016718001	  8e-44
## Alignment 90: score=253.0 e_value=1.2e-08 N=6 P. setigerum_chr11&aek2 minus
 90-  0:	Pse11G08860.0	GSVIVG01016799001	  2e-37
 90-  1:	Pse11G08980.0	GSVIVG01035384001	      0
 90-  2:	Pse11G09010.0	GSVIVG01035382001	 2e-162
 90-  3:	Pse11G09100.0	GSVIVG01035377001	 1e-112
 90-  4:	Pse11G09200.0	GSVIVG01035376001	 5e-173
 90-  5:	Pse11G09230.0	GSVIVG01035373001	  3e-67
## Alignment 91: score=251.0 e_value=2.9e-10 N=6 P. setigerum_chr11&aek2 minus
 91-  0:	Pse11G13510.0	GSVIVG01015038001	      0
 91-  1:	Pse11G13670.0	GSVIVG01015039001	  3e-64
 91-  2:	Pse11G13770.0	GSVIVG01015042001	  2e-32
 91-  3:	Pse11G13780.0	GSVIVG01015044001	      0
 91-  4:	Pse11G13790.0	GSVIVG01015045001	 8e-142
 91-  5:	Pse11G14030.0	GSVIVG01015051001	  9e-74
## Alignment 92: score=323.0 e_value=5.4e-14 N=8 P. setigerum_chr11&aek3 plus
 92-  0:	Pse11G20530.0	GSVIVG01034956001	      0
 92-  1:	Pse11G20650.0	GSVIVG01031295001	      0
 92-  2:	Pse11G20900.0	GSVIVG01034983001	 4e-158
 92-  3:	Pse11G20990.0	GSVIVG01034985001	 2e-172
 92-  4:	Pse11G21180.0	GSVIVG01034997001	      0
 92-  5:	Pse11G21190.0	GSVIVG01035000001	 8e-119
 92-  6:	Pse11G21230.0	GSVIVG01035003001	      0
 92-  7:	Pse11G21340.0	GSVIVG01035008001	 1e-148
## Alignment 93: score=273.0 e_value=3.7e-13 N=8 P. setigerum_chr11&aek3 plus
 93-  0:	Pse11G22820.0	GSVIVG01028363001	      0
 93-  1:	Pse11G22850.0	GSVIVG01027833001	      0
 93-  2:	Pse11G22950.0	GSVIVG01028402001	      0
 93-  3:	Pse11G23080.0	GSVIVG01027899001	  8e-19
 93-  4:	Pse11G23280.0	GSVIVG01028438001	      0
 93-  5:	Pse11G23410.0	GSVIVG01027944001	  2e-98
 93-  6:	Pse11G23520.0	GSVIVG01028991001	 1e-178
 93-  7:	Pse11G23570.0	GSVIVG01021082001	 1e-115
## Alignment 94: score=971.0 e_value=1.3e-59 N=21 P. setigerum_chr11&aek5 plus
 94-  0:	Pse11G38690.0	GSVIVG01019042001	      0
 94-  1:	Pse11G38700.0	GSVIVG01019040001	 1e-168
 94-  2:	Pse11G38720.0	GSVIVG01019038001	      0
 94-  3:	Pse11G38780.0	GSVIVG01009647001	      0
 94-  4:	Pse11G38820.0	GSVIVG01009650001	 5e-116
 94-  5:	Pse11G38870.0	GSVIVG01009655001	  3e-88
 94-  6:	Pse11G38890.0	GSVIVG01009657001	 3e-123
 94-  7:	Pse11G38960.0	GSVIVG01019007001	  2e-62
 94-  8:	Pse11G38970.0	GSVIVG01019004001	      0
 94-  9:	Pse11G39030.0	GSVIVG01019000001	      0
 94- 10:	Pse11G39040.0	GSVIVG01009681001	  5e-38
 94- 11:	Pse11G39060.0	GSVIVG01018995001	      0
 94- 12:	Pse11G39080.0	GSVIVG01009684001	      0
 94- 13:	Pse11G39160.0	GSVIVG01018991001	 2e-158
 94- 14:	Pse11G39180.0	GSVIVG01009688001	  5e-86
 94- 15:	Pse11G39190.0	GSVIVG01018988001	 6e-176
 94- 16:	Pse11G39230.0	GSVIVG01018986001	  2e-67
 94- 17:	Pse11G39240.0	GSVIVG01018985001	 1e-156
 94- 18:	Pse11G39320.0	GSVIVG01018981001	 3e-163
 94- 19:	Pse11G39390.0	GSVIVG01018977001	      0
 94- 20:	Pse11G39410.0	GSVIVG01018974001	  3e-16
## Alignment 95: score=538.0 e_value=4.7e-27 N=12 P. setigerum_chr11&aek5 plus
 95-  0:	Pse11G44370.0	GSVIVG01018819001	      0
 95-  1:	Pse11G44420.0	GSVIVG01018824001	      0
 95-  2:	Pse11G44440.0	GSVIVG01018828001	      0
 95-  3:	Pse11G44450.0	GSVIVG01018829001	  9e-94
 95-  4:	Pse11G44490.0	GSVIVG01018833001	  6e-53
 95-  5:	Pse11G44730.0	GSVIVG01018844001	      0
 95-  6:	Pse11G44920.0	GSVIVG01018851001	  7e-90
 95-  7:	Pse11G45000.0	GSVIVG01018857001	      0
 95-  8:	Pse11G45010.0	GSVIVG01018858001	      0
 95-  9:	Pse11G45030.0	GSVIVG01018860001	 4e-102
 95- 10:	Pse11G45060.0	GSVIVG01018903001	 3e-109
 95- 11:	Pse11G45090.0	GSVIVG01018917001	  8e-38
## Alignment 96: score=458.0 e_value=4.3e-27 N=11 P. setigerum_chr11&aek5 plus
 96-  0:	Pse11G46060.0	GSVIVG01000157001	  2e-42
 96-  1:	Pse11G46070.0	GSVIVG01000154001	 5e-148
 96-  2:	Pse11G46080.0	GSVIVG01000153001	 5e-128
 96-  3:	Pse11G46120.0	GSVIVG01000152001	      0
 96-  4:	Pse11G46250.0	GSVIVG01000149001	      0
 96-  5:	Pse11G46280.0	GSVIVG01000146001	      0
 96-  6:	Pse11G46290.0	GSVIVG01000145001	  2e-44
 96-  7:	Pse11G46480.0	GSVIVG01000131001	      0
 96-  8:	Pse11G46610.0	GSVIVG01000126001	 6e-179
 96-  9:	Pse11G46710.0	GSVIVG01000122001	 2e-148
 96- 10:	Pse11G46840.0	GSVIVG01000107001	      0
## Alignment 97: score=433.0 e_value=8.3e-23 N=10 P. setigerum_chr11&aek5 plus
 97-  0:	Pse11G36880.0	GSVIVG01009765001	      0
 97-  1:	Pse11G36910.0	GSVIVG01009171001	 2e-100
 97-  2:	Pse11G37160.0	GSVIVG01009173001	 1e-112
 97-  3:	Pse11G37170.0	GSVIVG01009174001	      0
 97-  4:	Pse11G37180.0	GSVIVG01009175001	      0
 97-  5:	Pse11G37220.0	GSVIVG01009178001	      0
 97-  6:	Pse11G37250.0	GSVIVG01009182001	  3e-55
 97-  7:	Pse11G37260.0	GSVIVG01009183001	      0
 97-  8:	Pse11G37280.0	GSVIVG01009185001	      0
 97-  9:	Pse11G37400.0	GSVIVG01009197001	  2e-67
## Alignment 98: score=432.0 e_value=1.6e-20 N=10 P. setigerum_chr11&aek5 plus
 98-  0:	Pse11G38760.0	GSVIVG01031915001	 8e-103
 98-  1:	Pse11G38860.0	GSVIVG01031917001	      0
 98-  2:	Pse11G38870.0	GSVIVG01031919001	 2e-110
 98-  3:	Pse11G38930.0	GSVIVG01031921001	 3e-132
 98-  4:	Pse11G38960.0	GSVIVG01031926001	  6e-79
 98-  5:	Pse11G39190.0	GSVIVG01031930001	 2e-115
 98-  6:	Pse11G39290.0	GSVIVG01031951001	      0
 98-  7:	Pse11G39310.0	GSVIVG01031955001	      0
 98-  8:	Pse11G39380.0	GSVIVG01031959001	      0
 98-  9:	Pse11G39420.0	GSVIVG01031962001	      0
## Alignment 99: score=423.0 e_value=1.6e-19 N=10 P. setigerum_chr11&aek5 plus
 99-  0:	Pse11G37790.0	GSVIVG01031784001	  1e-55
 99-  1:	Pse11G37820.0	GSVIVG01031789001	      0
 99-  2:	Pse11G37990.0	GSVIVG01031807001	  4e-65
 99-  3:	Pse11G38050.0	GSVIVG01031842001	      0
 99-  4:	Pse11G38110.0	GSVIVG01031844001	  3e-65
 99-  5:	Pse11G38160.0	GSVIVG01031847001	 2e-114
 99-  6:	Pse11G38260.0	GSVIVG01031879001	      0
 99-  7:	Pse11G38450.0	GSVIVG01031890001	  8e-95
 99-  8:	Pse11G38500.0	GSVIVG01031892001	      0
 99-  9:	Pse11G38560.0	GSVIVG01031897001	  6e-77
## Alignment 100: score=421.0 e_value=1.1e-19 N=10 P. setigerum_chr11&aek5 plus
100-  0:	Pse11G40750.0	GSVIVG01008688001	 3e-125
100-  1:	Pse11G41010.0	GSVIVG01008696001	      0
100-  2:	Pse11G41100.0	GSVIVG01008705001	      0
100-  3:	Pse11G41170.0	GSVIVG01008708001	      0
100-  4:	Pse11G41240.0	GSVIVG01008709001	 6e-134
100-  5:	Pse11G41310.0	GSVIVG01008711001	      0
100-  6:	Pse11G41370.0	GSVIVG01008714001	      0
100-  7:	Pse11G41380.0	GSVIVG01008716001	      0
100-  8:	Pse11G41470.0	GSVIVG01008718001	 2e-105
100-  9:	Pse11G41570.0	GSVIVG01008725001	 7e-119
## Alignment 101: score=351.0 e_value=4.5e-13 N=8 P. setigerum_chr11&aek5 plus
101-  0:	Pse11G36380.0	GSVIVG01022152001	 6e-180
101-  1:	Pse11G36470.0	GSVIVG01022145001	  5e-30
101-  2:	Pse11G36500.0	GSVIVG01022144001	      0
101-  3:	Pse11G36550.0	GSVIVG01022142001	  2e-29
101-  4:	Pse11G36630.0	GSVIVG01022141001	      0
101-  5:	Pse11G36720.0	GSVIVG01022136001	      0
101-  6:	Pse11G36770.0	GSVIVG01022129001	 7e-150
101-  7:	Pse11G36830.0	GSVIVG01022126001	      0
## Alignment 102: score=348.0 e_value=1.9e-17 N=8 P. setigerum_chr11&aek5 plus
102-  0:	Pse11G33700.0	GSVIVG01023864001	      0
102-  1:	Pse11G33720.0	GSVIVG01023863001	      0
102-  2:	Pse11G33800.0	GSVIVG01023858001	  2e-43
102-  3:	Pse11G33830.0	GSVIVG01023857001	 4e-132
102-  4:	Pse11G33840.0	GSVIVG01023856001	  8e-81
102-  5:	Pse11G33940.0	GSVIVG01023855001	      0
102-  6:	Pse11G33950.0	GSVIVG01023854001	      0
102-  7:	Pse11G34210.0	GSVIVG01023845001	 4e-172
## Alignment 103: score=300.0 e_value=6.8e-11 N=7 P. setigerum_chr11&aek5 plus
103-  0:	Pse11G40280.0	GSVIVG01022076001	  2e-49
103-  1:	Pse11G40320.0	GSVIVG01022075001	 9e-116
103-  2:	Pse11G40400.0	GSVIVG01022074001	 6e-108
103-  3:	Pse11G40510.0	GSVIVG01022064001	      0
103-  4:	Pse11G40530.0	GSVIVG01022062001	      0
103-  5:	Pse11G40590.0	GSVIVG01000226001	 2e-124
103-  6:	Pse11G40680.0	GSVIVG01000223001	 2e-167
## Alignment 104: score=284.0 e_value=1.5e-07 N=6 P. setigerum_chr11&aek5 plus
104-  0:	Pse11G43270.0	GSVIVG01018778001	      0
104-  1:	Pse11G43300.0	GSVIVG01018781001	 3e-130
104-  2:	Pse11G43330.0	GSVIVG01018782001	  3e-52
104-  3:	Pse11G43390.0	GSVIVG01018783001	      0
104-  4:	Pse11G43430.0	GSVIVG01018786001	      0
104-  5:	Pse11G43480.0	GSVIVG01018788001	 5e-166
## Alignment 105: score=281.0 e_value=7.4e-11 N=7 P. setigerum_chr11&aek5 plus
105-  0:	Pse11G40730.0	GSVIVG01023921001	  1e-91
105-  1:	Pse11G40750.0	GSVIVG01023920001	 2e-126
105-  2:	Pse11G40980.0	GSVIVG01023912001	  6e-22
105-  3:	Pse11G41010.0	GSVIVG01023906001	      0
105-  4:	Pse11G41080.0	GSVIVG01023904001	  4e-93
105-  5:	Pse11G41280.0	GSVIVG01023898001	  4e-35
105-  6:	Pse11G41320.0	GSVIVG01023897001	      0
## Alignment 106: score=279.0 e_value=1.2e-10 N=7 P. setigerum_chr11&aek5 plus
106-  0:	Pse11G55870.0	GSVIVG01009216001	  5e-91
106-  1:	Pse11G56120.0	GSVIVG01009226001	      0
106-  2:	Pse11G56250.0	GSVIVG01009228001	      0
106-  3:	Pse11G56400.0	GSVIVG01009232001	 3e-151
106-  4:	Pse11G56480.0	GSVIVG01009238001	 2e-130
106-  5:	Pse11G56600.0	GSVIVG01009243001	  2e-94
106-  6:	Pse11G56620.0	GSVIVG01009245001	      0
## Alignment 107: score=276.0 e_value=5e-08 N=6 P. setigerum_chr11&aek5 plus
107-  0:	Pse11G35720.0	GSVIVG01023895001	 5e-103
107-  1:	Pse11G35800.0	GSVIVG01023939001	      0
107-  2:	Pse11G35830.0	GSVIVG01023938001	      0
107-  3:	Pse11G35920.0	GSVIVG01023933001	      0
107-  4:	Pse11G35940.0	GSVIVG01023932001	      0
107-  5:	Pse11G35970.0	GSVIVG01023925001	  8e-60
## Alignment 108: score=264.0 e_value=4.2e-09 N=6 P. setigerum_chr11&aek5 plus
108-  0:	Pse11G54460.0	GSVIVG01009074001	      0
108-  1:	Pse11G54500.0	GSVIVG01009078001	      0
108-  2:	Pse11G54590.0	GSVIVG01009080001	      0
108-  3:	Pse11G54660.0	GSVIVG01009090001	  4e-45
108-  4:	Pse11G54680.0	GSVIVG01009091001	  4e-76
108-  5:	Pse11G54760.0	GSVIVG01009096001	  3e-54
## Alignment 109: score=259.0 e_value=1.7e-08 N=6 P. setigerum_chr11&aek5 plus
109-  0:	Pse11G39760.0	GSVIVG01000181001	  1e-89
109-  1:	Pse11G39790.0	GSVIVG01000171001	 3e-153
109-  2:	Pse11G39850.0	GSVIVG01000167001	      0
109-  3:	Pse11G39920.0	GSVIVG01000163001	      0
109-  4:	Pse11G39970.0	GSVIVG01000162001	 2e-125
109-  5:	Pse11G40070.0	GSVIVG01000159001	      0
## Alignment 110: score=1723.0 e_value=7.8e-133 N=39 P. setigerum_chr11&aek5 minus
110-  0:	Pse11G41560.0	GSVIVG01023965001	 4e-158
110-  1:	Pse11G41680.0	GSVIVG01023968001	 5e-179
110-  2:	Pse11G41770.0	GSVIVG01037045001	  6e-99
110-  3:	Pse11G41800.0	GSVIVG01023975001	      0
110-  4:	Pse11G41850.0	GSVIVG01023982001	      0
110-  5:	Pse11G41940.0	GSVIVG01023991001	 3e-107
110-  6:	Pse11G42020.0	GSVIVG01023998001	 4e-170
110-  7:	Pse11G42070.0	GSVIVG01024004001	  2e-94
110-  8:	Pse11G42090.0	GSVIVG01024005001	      0
110-  9:	Pse11G42160.0	GSVIVG01024010001	 3e-128
110- 10:	Pse11G42220.0	GSVIVG01024014001	  9e-57
110- 11:	Pse11G42260.0	GSVIVG01024018001	 6e-130
110- 12:	Pse11G42330.0	GSVIVG01024021001	  5e-63
110- 13:	Pse11G42390.0	GSVIVG01024026001	      0
110- 14:	Pse11G42400.0	GSVIVG01024029001	 2e-128
110- 15:	Pse11G42410.0	GSVIVG01024030001	 3e-112
110- 16:	Pse11G42420.0	GSVIVG01024031001	      0
110- 17:	Pse11G42430.0	GSVIVG01024033001	      0
110- 18:	Pse11G42630.0	GSVIVG01024042001	      0
110- 19:	Pse11G42680.0	GSVIVG01024043001	  2e-88
110- 20:	Pse11G42790.0	GSVIVG01024047001	 5e-125
110- 21:	Pse11G42830.0	GSVIVG01024048001	      0
110- 22:	Pse11G42840.0	GSVIVG01024049001	      0
110- 23:	Pse11G42890.0	GSVIVG01024050001	 7e-135
110- 24:	Pse11G42900.0	GSVIVG01024052001	 4e-124
110- 25:	Pse11G42920.0	GSVIVG01024054001	      0
110- 26:	Pse11G42960.0	GSVIVG01024057001	  1e-35
110- 27:	Pse11G42970.0	GSVIVG01024058001	  1e-94
110- 28:	Pse11G42980.0	GSVIVG01024060001	  5e-67
110- 29:	Pse11G43120.0	GSVIVG01024073001	      0
110- 30:	Pse11G43140.0	GSVIVG01024075001	      0
110- 31:	Pse11G43230.0	GSVIVG01024082001	 4e-105
110- 32:	Pse11G43260.0	GSVIVG01024086001	 6e-160
110- 33:	Pse11G43310.0	GSVIVG01024106001	 1e-160
110- 34:	Pse11G43340.0	GSVIVG01024107001	 7e-101
110- 35:	Pse11G43370.0	GSVIVG01024109001	 4e-137
110- 36:	Pse11G43410.0	GSVIVG01024111001	 3e-101
110- 37:	Pse11G43620.0	GSVIVG01024120001	  3e-42
110- 38:	Pse11G43670.0	GSVIVG01024122001	  3e-30
## Alignment 111: score=837.0 e_value=1.2e-52 N=19 P. setigerum_chr11&aek5 minus
111-  0:	Pse11G43420.0	GSVIVG01009898001	  9e-46
111-  1:	Pse11G43500.0	GSVIVG01009889001	 4e-123
111-  2:	Pse11G43530.0	GSVIVG01009881001	      0
111-  3:	Pse11G43550.0	GSVIVG01009880001	 5e-134
111-  4:	Pse11G43570.0	GSVIVG01009876001	      0
111-  5:	Pse11G43730.0	GSVIVG01009864001	      0
111-  6:	Pse11G43830.0	GSVIVG01009860001	  1e-63
111-  7:	Pse11G43870.0	GSVIVG01009858001	  1e-69
111-  8:	Pse11G43890.0	GSVIVG01009847001	      0
111-  9:	Pse11G43990.0	GSVIVG01009846001	  3e-48
111- 10:	Pse11G44000.0	GSVIVG01009844001	  9e-30
111- 11:	Pse11G44090.0	GSVIVG01009840001	  2e-50
111- 12:	Pse11G44100.0	GSVIVG01009837001	      0
111- 13:	Pse11G44110.0	GSVIVG01009836001	      0
111- 14:	Pse11G44140.0	GSVIVG01009833001	 1e-147
111- 15:	Pse11G44200.0	GSVIVG01009830001	      0
111- 16:	Pse11G44400.0	GSVIVG01009825001	 1e-132
111- 17:	Pse11G44620.0	GSVIVG01018839001	  3e-53
111- 18:	Pse11G44720.0	GSVIVG01018845001	  2e-83
## Alignment 112: score=795.0 e_value=9.1e-49 N=18 P. setigerum_chr11&aek5 minus
112-  0:	Pse11G46900.0	GSVIVG01009343001	      0
112-  1:	Pse11G46910.0	GSVIVG01009341001	  7e-51
112-  2:	Pse11G46930.0	GSVIVG01009338001	 1e-112
112-  3:	Pse11G46950.0	GSVIVG01009336001	      0
112-  4:	Pse11G47120.0	GSVIVG01009335001	  1e-27
112-  5:	Pse11G47190.0	GSVIVG01009320001	      0
112-  6:	Pse11G47200.0	GSVIVG01009318001	      0
112-  7:	Pse11G47220.0	GSVIVG01009315001	 8e-166
112-  8:	Pse11G47230.0	GSVIVG01009313001	  2e-70
112-  9:	Pse11G47400.0	GSVIVG01009307001	      0
112- 10:	Pse11G47420.0	GSVIVG01009305001	      0
112- 11:	Pse11G47470.0	GSVIVG01009296001	 2e-100
112- 12:	Pse11G47540.0	GSVIVG01009290001	      0
112- 13:	Pse11G47560.0	GSVIVG01009289001	      0
112- 14:	Pse11G47750.0	GSVIVG01009273001	 2e-126
112- 15:	Pse11G47820.0	GSVIVG01009271001	 3e-166
112- 16:	Pse11G48070.0	GSVIVG01009258001	      0
112- 17:	Pse11G48080.0	GSVIVG01009256001	 1e-171
## Alignment 113: score=778.0 e_value=3.7e-42 N=17 P. setigerum_chr11&aek5 minus
113-  0:	Pse11G44830.0	GSVIVG01009801001	  1e-36
113-  1:	Pse11G44860.0	GSVIVG01009798001	  5e-34
113-  2:	Pse11G44870.0	GSVIVG01009797001	 2e-118
113-  3:	Pse11G44880.0	GSVIVG01009796001	      0
113-  4:	Pse11G44950.0	GSVIVG01009791001	      0
113-  5:	Pse11G44970.0	GSVIVG01009788001	      0
113-  6:	Pse11G45030.0	GSVIVG01009784001	 2e-101
113-  7:	Pse11G45040.0	GSVIVG01009779001	  5e-84
113-  8:	Pse11G45140.0	GSVIVG01009775001	      0
113-  9:	Pse11G45230.0	GSVIVG01009766001	 2e-119
113- 10:	Pse11G45240.0	GSVIVG01009763001	      0
113- 11:	Pse11G45270.0	GSVIVG01009761001	  4e-50
113- 12:	Pse11G45280.0	GSVIVG01009760001	      0
113- 13:	Pse11G45290.0	GSVIVG01023815001	      0
113- 14:	Pse11G45330.0	GSVIVG01009755001	 3e-172
113- 15:	Pse11G45380.0	GSVIVG01009750001	 7e-148
113- 16:	Pse11G45440.0	GSVIVG01009747001	      0
## Alignment 114: score=645.0 e_value=2.5e-34 N=14 P. setigerum_chr11&aek5 minus
114-  0:	Pse11G42300.0	GSVIVG01009961001	 3e-127
114-  1:	Pse11G42320.0	GSVIVG01009956001	      0
114-  2:	Pse11G42370.0	GSVIVG01009954001	 7e-139
114-  3:	Pse11G42390.0	GSVIVG01009950001	 3e-138
114-  4:	Pse11G42400.0	GSVIVG01009947001	 2e-139
114-  5:	Pse11G42460.0	GSVIVG01009945001	  7e-52
114-  6:	Pse11G42480.0	GSVIVG01009943001	      0
114-  7:	Pse11G42590.0	GSVIVG01009941001	      0
114-  8:	Pse11G42650.0	GSVIVG01009935001	      0
114-  9:	Pse11G42660.0	GSVIVG01009934001	  1e-49
114- 10:	Pse11G42880.0	GSVIVG01009931001	      0
114- 11:	Pse11G42890.0	GSVIVG01009930001	 8e-119
114- 12:	Pse11G42900.0	GSVIVG01009928001	 3e-130
114- 13:	Pse11G42960.0	GSVIVG01009924001	  3e-24
## Alignment 115: score=512.0 e_value=2.4e-25 N=11 P. setigerum_chr11&aek5 minus
115-  0:	Pse11G39430.0	GSVIVG01003155001	 6e-116
115-  1:	Pse11G39440.0	GSVIVG01003153001	      0
115-  2:	Pse11G39450.0	GSVIVG01003148001	 8e-136
115-  3:	Pse11G39500.0	GSVIVG01037915001	  4e-41
115-  4:	Pse11G39540.0	GSVIVG01037911001	  5e-59
115-  5:	Pse11G39560.0	GSVIVG01037905001	      0
115-  6:	Pse11G39570.0	GSVIVG01037903001	  4e-51
115-  7:	Pse11G39670.0	GSVIVG01037902001	  3e-39
115-  8:	Pse11G39710.0	GSVIVG01037900001	      0
115-  9:	Pse11G39720.0	GSVIVG01037899001	  3e-24
115- 10:	Pse11G39820.0	GSVIVG01037888001	 9e-119
## Alignment 116: score=460.0 e_value=7.9e-20 N=10 P. setigerum_chr11&aek5 minus
116-  0:	Pse11G36390.0	GSVIVG01031773001	  2e-80
116-  1:	Pse11G36410.0	GSVIVG01031775001	  4e-40
116-  2:	Pse11G36510.0	GSVIVG01031769001	  6e-64
116-  3:	Pse11G36580.0	GSVIVG01031753001	  2e-68
116-  4:	Pse11G36590.0	GSVIVG01031751001	  5e-67
116-  5:	Pse11G36610.0	GSVIVG01031750001	      0
116-  6:	Pse11G36670.0	GSVIVG01031746001	      0
116-  7:	Pse11G36690.0	GSVIVG01031739001	 8e-139
116-  8:	Pse11G36730.0	GSVIVG01031736001	      0
116-  9:	Pse11G36810.0	GSVIVG01031728001	      0
## Alignment 117: score=446.0 e_value=2.6e-21 N=10 P. setigerum_chr11&aek5 minus
117-  0:	Pse11G33210.0	GSVIVG01013375001	 2e-170
117-  1:	Pse11G33230.0	GSVIVG01013379001	      0
117-  2:	Pse11G33250.0	GSVIVG01013381001	 6e-138
117-  3:	Pse11G33400.0	GSVIVG01013392001	      0
117-  4:	Pse11G33450.0	GSVIVG01013398001	  3e-59
117-  5:	Pse11G33460.0	GSVIVG01022296001	 1e-157
117-  6:	Pse11G33490.0	GSVIVG01013403001	      0
117-  7:	Pse11G33500.0	GSVIVG01022300001	      0
117-  8:	Pse11G33560.0	GSVIVG01013407001	      0
117-  9:	Pse11G33570.0	GSVIVG01022305001	      0
## Alignment 118: score=436.0 e_value=2.5e-22 N=10 P. setigerum_chr11&aek5 minus
118-  0:	Pse11G46320.0	GSVIVG01037860001	      0
118-  1:	Pse11G46340.0	GSVIVG01037859001	  2e-60
118-  2:	Pse11G46460.0	GSVIVG01037852001	      0
118-  3:	Pse11G46630.0	GSVIVG01009347001	      0
118-  4:	Pse11G46700.0	GSVIVG01037839001	  3e-48
118-  5:	Pse11G46720.0	GSVIVG01037837001	  6e-94
118-  6:	Pse11G46790.0	GSVIVG01037825001	      0
118-  7:	Pse11G46870.0	GSVIVG01037822001	 1e-118
118-  8:	Pse11G46930.0	GSVIVG01037819001	 5e-109
118-  9:	Pse11G46940.0	GSVIVG01037816001	  2e-95
## Alignment 119: score=385.0 e_value=2.3e-14 N=8 P. setigerum_chr11&aek5 minus
119-  0:	Pse11G45910.0	GSVIVG01018959001	  6e-99
119-  1:	Pse11G45950.0	GSVIVG01018960001	      0
119-  2:	Pse11G45960.0	GSVIVG01009712001	  6e-88
119-  3:	Pse11G45970.0	GSVIVG01009711001	      0
119-  4:	Pse11G45980.0	GSVIVG01009710001	      0
119-  5:	Pse11G45990.0	GSVIVG01009709001	      0
119-  6:	Pse11G46010.0	GSVIVG01009707001	      0
119-  7:	Pse11G46040.0	GSVIVG01018963001	 5e-162
## Alignment 120: score=333.0 e_value=3.3e-11 N=7 P. setigerum_chr11&aek5 minus
120-  0:	Pse11G40520.0	GSVIVG01003179001	      0
120-  1:	Pse11G40560.0	GSVIVG01003176001	  1e-88
120-  2:	Pse11G40590.0	GSVIVG01003175001	 4e-144
120-  3:	Pse11G40600.0	GSVIVG01003174001	 2e-120
120-  4:	Pse11G40630.0	GSVIVG01003172001	  2e-97
120-  5:	Pse11G40650.0	GSVIVG01003166001	      0
120-  6:	Pse11G40670.0	GSVIVG01003163001	  3e-60
## Alignment 121: score=291.0 e_value=6.9e-12 N=7 P. setigerum_chr11&aek5 minus
121-  0:	Pse11G54350.0	GSVIVG01003415001	 3e-119
121-  1:	Pse11G54410.0	GSVIVG01003416001	      0
121-  2:	Pse11G54430.0	GSVIVG01003417001	 2e-167
121-  3:	Pse11G54460.0	GSVIVG01003419001	      0
121-  4:	Pse11G54610.0	GSVIVG01003424001	      0
121-  5:	Pse11G54780.0	GSVIVG01003438001	      0
121-  6:	Pse11G54980.0	GSVIVG01003439001	 6e-120
## Alignment 122: score=278.0 e_value=1.4e-12 N=7 P. setigerum_chr11&aek5 minus
122-  0:	Pse11G43900.0	GSVIVG01024158001	      0
122-  1:	Pse11G44000.0	GSVIVG01024162001	  3e-50
122-  2:	Pse11G44120.0	GSVIVG01024163001	 2e-149
122-  3:	Pse11G44130.0	GSVIVG01024164001	      0
122-  4:	Pse11G44290.0	GSVIVG01024173001	  5e-81
122-  5:	Pse11G44410.0	GSVIVG01024179001	      0
122-  6:	Pse11G44500.0	GSVIVG01024197001	      0
## Alignment 123: score=274.0 e_value=4.2e-08 N=6 P. setigerum_chr11&aek5 minus
123-  0:	Pse11G46310.0	GSVIVG01009363001	  1e-22
123-  1:	Pse11G46360.0	GSVIVG01009362001	  7e-17
123-  2:	Pse11G46430.0	GSVIVG01009357001	  6e-60
123-  3:	Pse11G46520.0	GSVIVG01009355001	      0
123-  4:	Pse11G46600.0	GSVIVG01009353001	  5e-89
123-  5:	Pse11G46620.0	GSVIVG01009350001	      0
## Alignment 124: score=257.0 e_value=5.6e-10 N=6 P. setigerum_chr11&aek5 minus
124-  0:	Pse11G51740.0	GSVIVG01022183001	  4e-97
124-  1:	Pse11G51810.0	GSVIVG01022189001	 1e-122
124-  2:	Pse11G51850.0	GSVIVG01022192001	      0
124-  3:	Pse11G51860.0	GSVIVG01022193001	 1e-122
124-  4:	Pse11G52100.0	GSVIVG01022197001	  1e-74
124-  5:	Pse11G52130.0	GSVIVG01022200001	      0
## Alignment 125: score=1045.0 e_value=4.1e-69 N=23 P. setigerum_chr11&aek7 plus
125-  0:	Pse11G30150.0	GSVIVG01030473001	  2e-84
125-  1:	Pse11G30170.0	GSVIVG01030474001	      0
125-  2:	Pse11G30220.0	GSVIVG01030477001	      0
125-  3:	Pse11G30230.0	GSVIVG01030478001	  3e-56
125-  4:	Pse11G30240.0	GSVIVG01030481001	  7e-74
125-  5:	Pse11G30260.0	GSVIVG01030482001	      0
125-  6:	Pse11G30320.0	GSVIVG01030484001	      0
125-  7:	Pse11G30330.0	GSVIVG01030486001	      0
125-  8:	Pse11G30350.0	GSVIVG01030487001	 7e-145
125-  9:	Pse11G30380.0	GSVIVG01030488001	 1e-115
125- 10:	Pse11G30390.0	GSVIVG01030489001	 2e-128
125- 11:	Pse11G30410.0	GSVIVG01030491001	      0
125- 12:	Pse11G30420.0	GSVIVG01030494001	      0
125- 13:	Pse11G30430.0	GSVIVG01030495001	 2e-162
125- 14:	Pse11G30440.0	GSVIVG01030496001	 2e-155
125- 15:	Pse11G30540.0	GSVIVG01030503001	 3e-143
125- 16:	Pse11G30550.0	GSVIVG01030504001	      0
125- 17:	Pse11G30560.0	GSVIVG01030506001	      0
125- 18:	Pse11G30630.0	GSVIVG01030514001	      0
125- 19:	Pse11G30670.0	GSVIVG01030530001	      0
125- 20:	Pse11G30720.0	GSVIVG01030533001	      0
125- 21:	Pse11G30770.0	GSVIVG01030535001	 5e-135
125- 22:	Pse11G30870.0	GSVIVG01030540001	  3e-92
## Alignment 126: score=930.0 e_value=1.3e-57 N=21 P. setigerum_chr11&aek7 plus
126-  0:	Pse11G29150.0	GSVIVG01012643001	      0
126-  1:	Pse11G29180.0	GSVIVG01012648001	      0
126-  2:	Pse11G29230.0	GSVIVG01012651001	      0
126-  3:	Pse11G29250.0	GSVIVG01012652001	      0
126-  4:	Pse11G29270.0	GSVIVG01012656001	  3e-23
126-  5:	Pse11G29330.0	GSVIVG01037612001	  2e-74
126-  6:	Pse11G29370.0	GSVIVG01037625001	 2e-153
126-  7:	Pse11G29440.0	GSVIVG01037630001	      0
126-  8:	Pse11G29480.0	GSVIVG01037634001	  3e-93
126-  9:	Pse11G29510.0	GSVIVG01037636001	 2e-126
126- 10:	Pse11G29610.0	GSVIVG01037646001	      0
126- 11:	Pse11G29680.0	GSVIVG01037664001	      0
126- 12:	Pse11G29740.0	GSVIVG01037667001	  1e-91
126- 13:	Pse11G29750.0	GSVIVG01037668001	  3e-64
126- 14:	Pse11G29780.0	GSVIVG01037670001	      0
126- 15:	Pse11G29860.0	GSVIVG01037673001	 5e-151
126- 16:	Pse11G29890.0	GSVIVG01037676001	      0
126- 17:	Pse11G30060.0	GSVIVG01037689001	  4e-41
126- 18:	Pse11G30200.0	GSVIVG01030476001	  2e-65
126- 19:	Pse11G30250.0	GSVIVG01037703001	      0
126- 20:	Pse11G30370.0	GSVIVG01037705001	      0
## Alignment 127: score=663.0 e_value=3.8e-40 N=16 P. setigerum_chr11&aek7 plus
127-  0:	Pse11G00060.0	GSVIVG01012680001	 8e-159
127-  1:	Pse11G00180.0	GSVIVG01037664001	      0
127-  2:	Pse11G00260.0	GSVIVG01037711001	      0
127-  3:	Pse11G00410.0	GSVIVG01037716001	  5e-52
127-  4:	Pse11G00470.0	GSVIVG01037720001	 1e-106
127-  5:	Pse11G00490.0	GSVIVG01037729001	  2e-99
127-  6:	Pse11G00520.0	GSVIVG01037731001	  3e-40
127-  7:	Pse11G00580.0	GSVIVG01037734001	      0
127-  8:	Pse11G00610.0	GSVIVG01037738001	      0
127-  9:	Pse11G00660.0	GSVIVG01037750001	      0
127- 10:	Pse11G00720.0	GSVIVG01037764001	 3e-125
127- 11:	Pse11G00740.0	GSVIVG01037771001	 1e-152
127- 12:	Pse11G00770.0	GSVIVG01037786001	      0
127- 13:	Pse11G00800.0	GSVIVG01014646001	 9e-128
127- 14:	Pse11G00900.0	GSVIVG01014668001	  1e-47
127- 15:	Pse11G01090.0	GSVIVG01014695001	  3e-24
## Alignment 128: score=649.0 e_value=4.1e-37 N=15 P. setigerum_chr11&aek7 plus
128-  0:	Pse11G27010.0	GSVIVG01014366001	      0
128-  1:	Pse11G27120.0	GSVIVG01014368001	      0
128-  2:	Pse11G27140.0	GSVIVG01014381001	      0
128-  3:	Pse11G27290.0	GSVIVG01014389001	      0
128-  4:	Pse11G27380.0	GSVIVG01014395001	 4e-167
128-  5:	Pse11G27440.0	GSVIVG01014402001	      0
128-  6:	Pse11G27480.0	GSVIVG01014405001	 1e-130
128-  7:	Pse11G27510.0	GSVIVG01014407001	 3e-144
128-  8:	Pse11G27530.0	GSVIVG01014408001	      0
128-  9:	Pse11G27690.0	GSVIVG01014412001	      0
128- 10:	Pse11G27750.0	GSVIVG01014414001	 2e-125
128- 11:	Pse11G27790.0	GSVIVG01014417001	      0
128- 12:	Pse11G27800.0	GSVIVG01030570001	 4e-100
128- 13:	Pse11G27820.0	GSVIVG01030572001	      0
128- 14:	Pse11G27870.0	GSVIVG01014423001	  4e-39
## Alignment 129: score=594.0 e_value=3.1e-29 N=13 P. setigerum_chr11&aek7 plus
129-  0:	Pse11G30650.0	GSVIVG01037714001	 9e-171
129-  1:	Pse11G30710.0	GSVIVG01037719001	  2e-30
129-  2:	Pse11G30740.0	GSVIVG01037722001	      0
129-  3:	Pse11G30820.0	GSVIVG01037723001	      0
129-  4:	Pse11G30830.0	GSVIVG01037727001	      0
129-  5:	Pse11G30840.0	GSVIVG01037730001	      0
129-  6:	Pse11G30860.0	GSVIVG01030539001	      0
129-  7:	Pse11G30940.0	GSVIVG01037751001	  6e-92
129-  8:	Pse11G31050.0	GSVIVG01037758001	 4e-165
129-  9:	Pse11G31130.0	GSVIVG01037766001	      0
129- 10:	Pse11G31230.0	GSVIVG01037773001	 1e-156
129- 11:	Pse11G31280.0	GSVIVG01030047001	      0
129- 12:	Pse11G31300.0	GSVIVG01037780001	      0
## Alignment 130: score=505.0 e_value=1.2e-28 N=12 P. setigerum_chr11&aek7 plus
130-  0:	Pse11G25570.0	GSVIVG01014236001	  8e-85
130-  1:	Pse11G25650.0	GSVIVG01014246001	 1e-133
130-  2:	Pse11G25670.0	GSVIVG01014248001	      0
130-  3:	Pse11G25720.0	GSVIVG01021146001	  8e-51
130-  4:	Pse11G25840.0	GSVIVG01014255001	 1e-109
130-  5:	Pse11G25870.0	GSVIVG01014257001	  9e-53
130-  6:	Pse11G25880.0	GSVIVG01021137001	      0
130-  7:	Pse11G25960.0	GSVIVG01014263001	  9e-98
130-  8:	Pse11G26000.0	GSVIVG01014264001	  4e-37
130-  9:	Pse11G26200.0	GSVIVG01014287001	 1e-116
130- 10:	Pse11G26410.0	GSVIVG01014296001	  1e-69
130- 11:	Pse11G26540.0	GSVIVG01014304001	 3e-180
## Alignment 131: score=313.0 e_value=5.7e-14 N=7 P. setigerum_chr11&aek7 plus
131-  0:	Pse11G31220.0	GSVIVG01030043001	      0
131-  1:	Pse11G31350.0	GSVIVG01030053001	 1e-104
131-  2:	Pse11G31370.0	GSVIVG01030054001	      0
131-  3:	Pse11G31410.0	GSVIVG01030057001	      0
131-  4:	Pse11G31420.0	GSVIVG01030058001	      0
131-  5:	Pse11G31430.0	GSVIVG01030060001	  8e-41
131-  6:	Pse11G31650.0	GSVIVG01030112001	      0
## Alignment 132: score=280.0 e_value=1.1e-08 N=6 P. setigerum_chr11&aek7 plus
132-  0:	Pse11G29000.0	GSVIVG01000428001	 4e-118
132-  1:	Pse11G29010.0	GSVIVG01000442001	 2e-157
132-  2:	Pse11G29020.0	GSVIVG01000443001	  3e-20
132-  3:	Pse11G29040.0	GSVIVG01000446001	  1e-76
132-  4:	Pse11G29080.0	GSVIVG01000457001	      0
132-  5:	Pse11G29120.0	GSVIVG01000460001	 6e-117
## Alignment 133: score=250.0 e_value=1.1e-08 N=6 P. setigerum_chr11&aek7 plus
133-  0:	Pse11G00260.0	GSVIVG01030503001	 1e-113
133-  1:	Pse11G00310.0	GSVIVG01030514001	      0
133-  2:	Pse11G00320.0	GSVIVG01030516001	  4e-63
133-  3:	Pse11G00340.0	GSVIVG01030525001	      0
133-  4:	Pse11G00450.0	GSVIVG01030528001	 1e-163
133-  5:	Pse11G00540.0	GSVIVG01030538001	      0
## Alignment 134: score=454.0 e_value=9e-21 N=10 P. setigerum_chr11&aek7 minus
134-  0:	Pse11G29850.0	GSVIVG01037674001	      0
134-  1:	Pse11G29970.0	GSVIVG01012696001	      0
134-  2:	Pse11G30000.0	GSVIVG01012687001	 6e-117
134-  3:	Pse11G30040.0	GSVIVG01012682001	 3e-175
134-  4:	Pse11G30120.0	GSVIVG01012671001	 7e-143
134-  5:	Pse11G30200.0	GSVIVG01012668001	      0
134-  6:	Pse11G30210.0	GSVIVG01012667001	      0
134-  7:	Pse11G30220.0	GSVIVG01012666001	      0
134-  8:	Pse11G30260.0	GSVIVG01012662001	      0
134-  9:	Pse11G30270.0	GSVIVG01012660001	  9e-41
## Alignment 135: score=389.0 e_value=1.9e-19 N=9 P. setigerum_chr11&aek7 minus
135-  0:	Pse11G31440.0	GSVIVG01030518001	  2e-23
135-  1:	Pse11G31470.0	GSVIVG01030061001	  2e-78
135-  2:	Pse11G31630.0	GSVIVG01030113001	  7e-23
135-  3:	Pse11G31640.0	GSVIVG01014698001	      0
135-  4:	Pse11G31660.0	GSVIVG01014695001	      0
135-  5:	Pse11G31680.0	GSVIVG01014693001	      0
135-  6:	Pse11G31760.0	GSVIVG01014681001	      0
135-  7:	Pse11G31770.0	GSVIVG01014672001	 2e-131
135-  8:	Pse11G31950.0	GSVIVG01014657001	 9e-169
## Alignment 136: score=732.0 e_value=4.4e-43 N=16 P. setigerum_chr12&aek5 plus
136-  0:	Pse12G24970.0	GSVIVG01037888001	 3e-119
136-  1:	Pse12G25090.0	GSVIVG01037900001	      0
136-  2:	Pse12G25150.0	GSVIVG01037902001	  7e-40
136-  3:	Pse12G25210.0	GSVIVG01037903001	  2e-50
136-  4:	Pse12G25220.0	GSVIVG01037905001	      0
136-  5:	Pse12G25230.0	GSVIVG01037911001	  2e-61
136-  6:	Pse12G25250.0	GSVIVG01037910001	 2e-107
136-  7:	Pse12G25280.0	GSVIVG01037915001	      0
136-  8:	Pse12G25320.0	GSVIVG01037920001	      0
136-  9:	Pse12G25420.0	GSVIVG01003155001	 4e-121
136- 10:	Pse12G25520.0	GSVIVG01003166001	      0
136- 11:	Pse12G25540.0	GSVIVG01003172001	  1e-98
136- 12:	Pse12G25570.0	GSVIVG01003174001	 6e-121
136- 13:	Pse12G25610.0	GSVIVG01003176001	  1e-86
136- 14:	Pse12G25620.0	GSVIVG01003178001	      0
136- 15:	Pse12G25680.0	GSVIVG01003179001	      0
## Alignment 137: score=698.0 e_value=1.8e-40 N=15 P. setigerum_chr12&aek5 plus
137-  0:	Pse12G24080.0	GSVIVG01031963001	  2e-06
137-  1:	Pse12G24290.0	GSVIVG01018995001	      0
137-  2:	Pse12G24310.0	GSVIVG01009684001	      0
137-  3:	Pse12G24360.0	GSVIVG01018991001	 2e-158
137-  4:	Pse12G24380.0	GSVIVG01009688001	  9e-88
137-  5:	Pse12G24390.0	GSVIVG01009690001	  3e-52
137-  6:	Pse12G24400.0	GSVIVG01018988001	 6e-176
137-  7:	Pse12G24430.0	GSVIVG01018986001	  8e-68
137-  8:	Pse12G24440.0	GSVIVG01018985001	 1e-162
137-  9:	Pse12G24500.0	GSVIVG01018981001	 4e-154
137- 10:	Pse12G24510.0	GSVIVG01018980001	      0
137- 11:	Pse12G24610.0	GSVIVG01018977001	      0
137- 12:	Pse12G24630.0	GSVIVG01018976001	      0
137- 13:	Pse12G24650.0	GSVIVG01018975001	 1e-176
137- 14:	Pse12G24670.0	GSVIVG01018974001	  1e-15
## Alignment 138: score=640.0 e_value=1.1e-35 N=15 P. setigerum_chr12&aek5 plus
138-  0:	Pse12G28030.0	GSVIVG01018732001	      0
138-  1:	Pse12G28090.0	GSVIVG01018739001	      0
138-  2:	Pse12G28130.0	GSVIVG01018742001	      0
138-  3:	Pse12G28210.0	GSVIVG01018749001	      0
138-  4:	Pse12G28370.0	GSVIVG01018757001	      0
138-  5:	Pse12G28410.0	GSVIVG01018760001	  2e-48
138-  6:	Pse12G28470.0	GSVIVG01018767001	 2e-131
138-  7:	Pse12G28480.0	GSVIVG01018769001	 2e-132
138-  8:	Pse12G28650.0	GSVIVG01018775001	  4e-32
138-  9:	Pse12G28900.0	GSVIVG01018778001	      0
138- 10:	Pse12G28940.0	GSVIVG01018781001	 7e-131
138- 11:	Pse12G28980.0	GSVIVG01018782001	  4e-54
138- 12:	Pse12G29010.0	GSVIVG01018783001	      0
138- 13:	Pse12G29100.0	GSVIVG01018788001	 2e-162
138- 14:	Pse12G29200.0	GSVIVG01018789001	 2e-152
## Alignment 139: score=611.0 e_value=2.8e-33 N=14 P. setigerum_chr12&aek5 plus
139-  0:	Pse12G21120.0	GSVIVG01031715001	 2e-166
139-  1:	Pse12G21220.0	GSVIVG01031721001	      0
139-  2:	Pse12G21250.0	GSVIVG01031727001	  4e-46
139-  3:	Pse12G21330.0	GSVIVG01031728001	  1e-17
139-  4:	Pse12G21360.0	GSVIVG01031729001	      0
139-  5:	Pse12G21420.0	GSVIVG01031736001	      0
139-  6:	Pse12G21430.0	GSVIVG01031738001	      0
139-  7:	Pse12G21460.0	GSVIVG01031739001	 3e-138
139-  8:	Pse12G21550.0	GSVIVG01031750001	      0
139-  9:	Pse12G21570.0	GSVIVG01031751001	  6e-66
139- 10:	Pse12G21590.0	GSVIVG01031753001	  5e-68
139- 11:	Pse12G21690.0	GSVIVG01031769001	  2e-64
139- 12:	Pse12G21770.0	GSVIVG01031770001	  7e-64
139- 13:	Pse12G22000.0	GSVIVG01031798001	      0
## Alignment 140: score=605.0 e_value=1e-35 N=14 P. setigerum_chr12&aek5 plus
140-  0:	Pse12G20140.0	GSVIVG01013408001	      0
140-  1:	Pse12G20150.0	GSVIVG01013407001	      0
140-  2:	Pse12G20200.0	GSVIVG01022300001	      0
140-  3:	Pse12G20240.0	GSVIVG01013403001	      0
140-  4:	Pse12G20250.0	GSVIVG01013400001	      0
140-  5:	Pse12G20270.0	GSVIVG01013398001	  2e-84
140-  6:	Pse12G20290.0	GSVIVG01013392001	      0
140-  7:	Pse12G20460.0	GSVIVG01013375001	 9e-168
140-  8:	Pse12G20670.0	GSVIVG01008673001	      0
140-  9:	Pse12G20770.0	GSVIVG01013360001	      0
140- 10:	Pse12G20820.0	GSVIVG01008675001	 2e-162
140- 11:	Pse12G20830.0	GSVIVG01023934001	      0
140- 12:	Pse12G20840.0	GSVIVG01008677001	      0
140- 13:	Pse12G20880.0	GSVIVG01008683001	  3e-53
## Alignment 141: score=599.0 e_value=4.4e-38 N=14 P. setigerum_chr12&aek5 plus
141-  0:	Pse12G32040.0	GSVIVG01000154001	 8e-151
141-  1:	Pse12G32080.0	GSVIVG01000153001	 1e-123
141-  2:	Pse12G32090.0	GSVIVG01000152001	      0
141-  3:	Pse12G32170.0	GSVIVG01000149001	      0
141-  4:	Pse12G32210.0	GSVIVG01000146001	      0
141-  5:	Pse12G32220.0	GSVIVG01000145001	  7e-48
141-  6:	Pse12G32290.0	GSVIVG01000142001	  2e-83
141-  7:	Pse12G32530.0	GSVIVG01000140001	 8e-156
141-  8:	Pse12G32620.0	GSVIVG01000127001	      0
141-  9:	Pse12G32630.0	GSVIVG01000126001	 1e-179
141- 10:	Pse12G32670.0	GSVIVG01000124001	      0
141- 11:	Pse12G32790.0	GSVIVG01000122001	 9e-149
141- 12:	Pse12G32920.0	GSVIVG01000108001	      0
141- 13:	Pse12G32930.0	GSVIVG01000107001	      0
## Alignment 142: score=555.0 e_value=2.7e-31 N=13 P. setigerum_chr12&aek5 plus
142-  0:	Pse12G30280.0	GSVIVG01018819001	      0
142-  1:	Pse12G30330.0	GSVIVG01018824001	      0
142-  2:	Pse12G30340.0	GSVIVG01018828001	      0
142-  3:	Pse12G30360.0	GSVIVG01018829001	  1e-98
142-  4:	Pse12G30610.0	GSVIVG01018844001	      0
142-  5:	Pse12G30660.0	GSVIVG01018847001	      0
142-  6:	Pse12G30860.0	GSVIVG01018851001	 2e-108
142-  7:	Pse12G30870.0	GSVIVG01018852001	  5e-39
142-  8:	Pse12G30950.0	GSVIVG01018857001	      0
142-  9:	Pse12G30960.0	GSVIVG01018858001	      0
142- 10:	Pse12G31030.0	GSVIVG01018903001	 3e-109
142- 11:	Pse12G31290.0	GSVIVG01018919001	 2e-162
142- 12:	Pse12G31340.0	GSVIVG01018921001	  2e-84
## Alignment 143: score=475.0 e_value=3.5e-24 N=11 P. setigerum_chr12&aek5 plus
143-  0:	Pse12G26130.0	GSVIVG01008688001	 6e-126
143-  1:	Pse12G26360.0	GSVIVG01008695001	  1e-25
143-  2:	Pse12G26480.0	GSVIVG01008705001	      0
143-  3:	Pse12G26530.0	GSVIVG01008708001	      0
143-  4:	Pse12G26570.0	GSVIVG01008709001	 4e-139
143-  5:	Pse12G26580.0	GSVIVG01008710001	      0
143-  6:	Pse12G26650.0	GSVIVG01008711001	      0
143-  7:	Pse12G26690.0	GSVIVG01008714001	      0
143-  8:	Pse12G26700.0	GSVIVG01008716001	      0
143-  9:	Pse12G26820.0	GSVIVG01008718001	 8e-105
143- 10:	Pse12G26890.0	GSVIVG01008725001	 9e-128
## Alignment 144: score=412.0 e_value=1.8e-19 N=9 P. setigerum_chr12&aek5 plus
144-  0:	Pse12G21210.0	GSVIVG01009470001	      0
144-  1:	Pse12G21270.0	GSVIVG01009477001	  2e-75
144-  2:	Pse12G21290.0	GSVIVG01009478001	      0
144-  3:	Pse12G21370.0	GSVIVG01009482001	 2e-179
144-  4:	Pse12G21430.0	GSVIVG01009493001	      0
144-  5:	Pse12G21440.0	GSVIVG01009494001	  1e-80
144-  6:	Pse12G21510.0	GSVIVG01009498001	 1e-127
144-  7:	Pse12G21540.0	GSVIVG01009501001	      0
144-  8:	Pse12G21560.0	GSVIVG01009503001	 5e-118
## Alignment 145: score=325.0 e_value=3.2e-11 N=7 P. setigerum_chr12&aek5 plus
145-  0:	Pse12G20680.0	GSVIVG01023895001	  4e-99
145-  1:	Pse12G20760.0	GSVIVG01023948001	      0
145-  2:	Pse12G20790.0	GSVIVG01023938001	      0
145-  3:	Pse12G20800.0	GSVIVG01023937001	  3e-84
145-  4:	Pse12G20850.0	GSVIVG01023933001	      0
145-  5:	Pse12G20920.0	GSVIVG01023932001	      0
145-  6:	Pse12G20960.0	GSVIVG01023925001	  2e-63
## Alignment 146: score=316.0 e_value=2.2e-13 N=8 P. setigerum_chr12&aek5 plus
146-  0:	Pse12G37450.0	GSVIVG01022234001	  4e-32
146-  1:	Pse12G37610.0	GSVIVG01022227001	  4e-85
146-  2:	Pse12G37700.0	GSVIVG01022225001	 4e-176
146-  3:	Pse12G37710.0	GSVIVG01022223001	      0
146-  4:	Pse12G37830.0	GSVIVG01022217001	      0
146-  5:	Pse12G37880.0	GSVIVG01022215001	 1e-122
146-  6:	Pse12G38090.0	GSVIVG01022212001	      0
146-  7:	Pse12G38330.0	GSVIVG01022200001	      0
## Alignment 147: score=305.0 e_value=5e-13 N=7 P. setigerum_chr12&aek5 plus
147-  0:	Pse12G38790.0	GSVIVG01022193001	 7e-123
147-  1:	Pse12G38800.0	GSVIVG01022192001	      0
147-  2:	Pse12G38810.0	GSVIVG01022190001	 2e-118
147-  3:	Pse12G38830.0	GSVIVG01022189001	 8e-123
147-  4:	Pse12G38930.0	GSVIVG01022183001	  6e-94
147-  5:	Pse12G38980.0	GSVIVG01022168001	      0
147-  6:	Pse12G39180.0	GSVIVG01022158001	      0
## Alignment 148: score=302.0 e_value=2.8e-12 N=7 P. setigerum_chr12&aek5 plus
148-  0:	Pse12G24520.0	GSVIVG01031956001	 8e-124
148-  1:	Pse12G24760.0	GSVIVG01009348001	  3e-65
148-  2:	Pse12G24880.0	GSVIVG01009379001	  1e-31
148-  3:	Pse12G24890.0	GSVIVG01009381001	      0
148-  4:	Pse12G24960.0	GSVIVG01009384001	  1e-34
148-  5:	Pse12G25000.0	GSVIVG01009386001	  4e-36
148-  6:	Pse12G25040.0	GSVIVG01009388001	      0
## Alignment 149: score=298.0 e_value=8.7e-13 N=7 P. setigerum_chr12&aek5 plus
149-  0:	Pse12G36570.0	GSVIVG01022268001	      0
149-  1:	Pse12G36710.0	GSVIVG01022259001	  3e-67
149-  2:	Pse12G36880.0	GSVIVG01022252001	  5e-41
149-  3:	Pse12G37050.0	GSVIVG01022250001	      0
149-  4:	Pse12G37070.0	GSVIVG01022249001	 2e-141
149-  5:	Pse12G37090.0	GSVIVG01022247001	  5e-74
149-  6:	Pse12G37100.0	GSVIVG01022246001	 1e-112
## Alignment 150: score=293.0 e_value=6.4e-11 N=7 P. setigerum_chr12&aek5 plus
150-  0:	Pse12G42890.0	GSVIVG01009216001	  1e-89
150-  1:	Pse12G42910.0	GSVIVG01009219001	 3e-104
150-  2:	Pse12G43030.0	GSVIVG01009227001	      0
150-  3:	Pse12G43160.0	GSVIVG01009228001	      0
150-  4:	Pse12G43420.0	GSVIVG01009238001	 2e-128
150-  5:	Pse12G43480.0	GSVIVG01009243001	  9e-92
150-  6:	Pse12G43500.0	GSVIVG01009245001	 2e-166
## Alignment 151: score=268.0 e_value=9.9e-09 N=6 P. setigerum_chr12&aek5 plus
151-  0:	Pse12G22830.0	GSVIVG01009575001	 1e-157
151-  1:	Pse12G22910.0	GSVIVG01009577001	      0
151-  2:	Pse12G23060.0	GSVIVG01009580001	  2e-69
151-  3:	Pse12G23110.0	GSVIVG01009581001	      0
151-  4:	Pse12G23140.0	GSVIVG01009583001	      0
151-  5:	Pse12G23200.0	GSVIVG01009585001	      0
## Alignment 152: score=265.0 e_value=1.1e-08 N=6 P. setigerum_chr12&aek5 plus
152-  0:	Pse12G24420.0	GSVIVG01031930001	 4e-130
152-  1:	Pse12G24480.0	GSVIVG01031951001	      0
152-  2:	Pse12G24490.0	GSVIVG01031955001	      0
152-  3:	Pse12G24540.0	GSVIVG01031958001	      0
152-  4:	Pse12G24580.0	GSVIVG01031961001	      0
152-  5:	Pse12G24680.0	GSVIVG01031962001	      0
## Alignment 153: score=1715.0 e_value=1.1e-137 N=40 P. setigerum_chr12&aek5 minus
153-  0:	Pse12G26880.0	GSVIVG01023965001	 9e-154
153-  1:	Pse12G27040.0	GSVIVG01023968001	      0
153-  2:	Pse12G27180.0	GSVIVG01037045001	  3e-87
153-  3:	Pse12G27210.0	GSVIVG01023975001	      0
153-  4:	Pse12G27260.0	GSVIVG01023982001	      0
153-  5:	Pse12G27360.0	GSVIVG01023994001	      0
153-  6:	Pse12G27530.0	GSVIVG01024004001	  8e-94
153-  7:	Pse12G27550.0	GSVIVG01024005001	      0
153-  8:	Pse12G27620.0	GSVIVG01024010001	 2e-128
153-  9:	Pse12G27680.0	GSVIVG01024014001	  9e-57
153- 10:	Pse12G27760.0	GSVIVG01024018001	 3e-131
153- 11:	Pse12G27860.0	GSVIVG01024021001	  1e-62
153- 12:	Pse12G27930.0	GSVIVG01024026001	      0
153- 13:	Pse12G27990.0	GSVIVG01024029001	 2e-129
153- 14:	Pse12G28000.0	GSVIVG01024030001	 1e-143
153- 15:	Pse12G28010.0	GSVIVG01024031001	      0
153- 16:	Pse12G28020.0	GSVIVG01024033001	      0
153- 17:	Pse12G28170.0	GSVIVG01024036001	  1e-88
153- 18:	Pse12G28300.0	GSVIVG01024042001	      0
153- 19:	Pse12G28350.0	GSVIVG01024043001	  2e-88
153- 20:	Pse12G28420.0	GSVIVG01024047001	 9e-126
153- 21:	Pse12G28440.0	GSVIVG01024048001	      0
153- 22:	Pse12G28480.0	GSVIVG01024052001	 2e-126
153- 23:	Pse12G28500.0	GSVIVG01024054001	      0
153- 24:	Pse12G28600.0	GSVIVG01024057001	  6e-37
153- 25:	Pse12G28640.0	GSVIVG01024060001	  3e-67
153- 26:	Pse12G28660.0	GSVIVG01024062001	      0
153- 27:	Pse12G28780.0	GSVIVG01024073001	 3e-177
153- 28:	Pse12G28800.0	GSVIVG01024075001	      0
153- 29:	Pse12G28860.0	GSVIVG01024082001	 8e-106
153- 30:	Pse12G28890.0	GSVIVG01024086001	 1e-159
153- 31:	Pse12G28950.0	GSVIVG01024104001	      0
153- 32:	Pse12G28990.0	GSVIVG01024107001	 6e-101
153- 33:	Pse12G29000.0	GSVIVG01024109001	 5e-136
153- 34:	Pse12G29060.0	GSVIVG01024115001	 2e-110
153- 35:	Pse12G29310.0	GSVIVG01024126001	  8e-25
153- 36:	Pse12G29340.0	GSVIVG01024131001	  1e-34
153- 37:	Pse12G29360.0	GSVIVG01024134001	  2e-35
153- 38:	Pse12G29370.0	GSVIVG01024128001	  6e-26
153- 39:	Pse12G29400.0	GSVIVG01024138001	  1e-34
## Alignment 154: score=820.0 e_value=2.7e-46 N=18 P. setigerum_chr12&aek5 minus
154-  0:	Pse12G30790.0	GSVIVG01009801001	  6e-37
154-  1:	Pse12G30830.0	GSVIVG01009797001	 5e-105
154-  2:	Pse12G30840.0	GSVIVG01009796001	      0
154-  3:	Pse12G30870.0	GSVIVG01009792001	  5e-36
154-  4:	Pse12G30890.0	GSVIVG01009791001	      0
154-  5:	Pse12G30900.0	GSVIVG01009788001	      0
154-  6:	Pse12G30990.0	GSVIVG01009782001	 5e-158
154-  7:	Pse12G31000.0	GSVIVG01009781001	 1e-133
154-  8:	Pse12G31060.0	GSVIVG01023830001	  1e-19
154-  9:	Pse12G31150.0	GSVIVG01009766001	 3e-120
154- 10:	Pse12G31160.0	GSVIVG01009763001	      0
154- 11:	Pse12G31190.0	GSVIVG01009761001	  4e-59
154- 12:	Pse12G31210.0	GSVIVG01009760001	      0
154- 13:	Pse12G31220.0	GSVIVG01023815001	      0
154- 14:	Pse12G31250.0	GSVIVG01009755001	 2e-141
154- 15:	Pse12G31300.0	GSVIVG01009750001	 4e-163
154- 16:	Pse12G31410.0	GSVIVG01009747001	      0
154- 17:	Pse12G31430.0	GSVIVG01018923001	      0
## Alignment 155: score=669.0 e_value=5e-39 N=15 P. setigerum_chr12&aek5 minus
155-  0:	Pse12G29050.0	GSVIVG01009898001	  6e-45
155-  1:	Pse12G29190.0	GSVIVG01009889001	 3e-111
155-  2:	Pse12G29230.0	GSVIVG01009881001	      0
155-  3:	Pse12G29240.0	GSVIVG01009880001	 3e-135
155-  4:	Pse12G29280.0	GSVIVG01009876001	      0
155-  5:	Pse12G29510.0	GSVIVG01009864001	      0
155-  6:	Pse12G29590.0	GSVIVG01009861001	  2e-75
155-  7:	Pse12G29630.0	GSVIVG01009860001	  1e-64
155-  8:	Pse12G29730.0	GSVIVG01009846001	  3e-48
155-  9:	Pse12G29740.0	GSVIVG01009844001	  3e-31
155- 10:	Pse12G29830.0	GSVIVG01009840001	  2e-55
155- 11:	Pse12G29840.0	GSVIVG01009837001	      0
155- 12:	Pse12G29850.0	GSVIVG01009836001	      0
155- 13:	Pse12G29890.0	GSVIVG01009833001	 4e-150
155- 14:	Pse12G29990.0	GSVIVG01009830001	 1e-169
## Alignment 156: score=655.0 e_value=3.8e-37 N=15 P. setigerum_chr12&aek5 minus
156-  0:	Pse12G21010.0	GSVIVG01022097001	      0
156-  1:	Pse12G21190.0	GSVIVG01022112001	      0
156-  2:	Pse12G21200.0	GSVIVG01022113001	      0
156-  3:	Pse12G21210.0	GSVIVG01022114001	      0
156-  4:	Pse12G21220.0	GSVIVG01022115001	      0
156-  5:	Pse12G21240.0	GSVIVG01022118001	  5e-31
156-  6:	Pse12G21320.0	GSVIVG01022125001	      0
156-  7:	Pse12G21370.0	GSVIVG01022127001	  3e-98
156-  8:	Pse12G21390.0	GSVIVG01022129001	 9e-150
156-  9:	Pse12G21430.0	GSVIVG01022136001	      0
156- 10:	Pse12G21530.0	GSVIVG01022141001	      0
156- 11:	Pse12G21630.0	GSVIVG01022142001	  3e-30
156- 12:	Pse12G21680.0	GSVIVG01022144001	      0
156- 13:	Pse12G21720.0	GSVIVG01022145001	  1e-30
156- 14:	Pse12G21850.0	GSVIVG01022152001	      0
## Alignment 157: score=646.0 e_value=1.2e-34 N=14 P. setigerum_chr12&aek5 minus
157-  0:	Pse12G33000.0	GSVIVG01009341001	  3e-71
157-  1:	Pse12G33040.0	GSVIVG01009338001	 6e-114
157-  2:	Pse12G33050.0	GSVIVG01009337001	 1e-129
157-  3:	Pse12G33060.0	GSVIVG01009336001	      0
157-  4:	Pse12G33220.0	GSVIVG01009335001	  5e-30
157-  5:	Pse12G33310.0	GSVIVG01009320001	      0
157-  6:	Pse12G33340.0	GSVIVG01009318001	      0
157-  7:	Pse12G33350.0	GSVIVG01009315001	 2e-164
157-  8:	Pse12G33360.0	GSVIVG01009313001	  3e-70
157-  9:	Pse12G33470.0	GSVIVG01009308001	  3e-20
157- 10:	Pse12G33480.0	GSVIVG01009307001	      0
157- 11:	Pse12G33500.0	GSVIVG01009305001	      0
157- 12:	Pse12G33550.0	GSVIVG01009296001	 3e-104
157- 13:	Pse12G33670.0	GSVIVG01009289001	      0
## Alignment 158: score=584.0 e_value=2.7e-29 N=13 P. setigerum_chr12&aek5 minus
158-  0:	Pse12G27820.0	GSVIVG01009957001	 2e-158
158-  1:	Pse12G27850.0	GSVIVG01009956001	      0
158-  2:	Pse12G27900.0	GSVIVG01009954001	 8e-140
158-  3:	Pse12G27930.0	GSVIVG01009950001	 2e-136
158-  4:	Pse12G27990.0	GSVIVG01009947001	 2e-141
158-  5:	Pse12G28040.0	GSVIVG01009945001	  7e-52
158-  6:	Pse12G28100.0	GSVIVG01009943001	      0
158-  7:	Pse12G28240.0	GSVIVG01009941001	      0
158-  8:	Pse12G28330.0	GSVIVG01009935001	      0
158-  9:	Pse12G28340.0	GSVIVG01009934001	  1e-45
158- 10:	Pse12G28460.0	GSVIVG01009931001	      0
158- 11:	Pse12G28480.0	GSVIVG01009928001	 5e-132
158- 12:	Pse12G28600.0	GSVIVG01009924001	  9e-26
## Alignment 159: score=513.0 e_value=2.7e-25 N=11 P. setigerum_chr12&aek5 minus
159-  0:	Pse12G22460.0	GSVIVG01009198001	  3e-80
159-  1:	Pse12G22470.0	GSVIVG01009197001	  2e-66
159-  2:	Pse12G22520.0	GSVIVG01009194001	      0
159-  3:	Pse12G22580.0	GSVIVG01009187001	 6e-104
159-  4:	Pse12G22590.0	GSVIVG01009185001	      0
159-  5:	Pse12G22620.0	GSVIVG01009183001	      0
159-  6:	Pse12G22630.0	GSVIVG01009182001	  9e-56
159-  7:	Pse12G22690.0	GSVIVG01009178001	      0
159-  8:	Pse12G22730.0	GSVIVG01009175001	      0
159-  9:	Pse12G22740.0	GSVIVG01009174001	 9e-130
159- 10:	Pse12G22750.0	GSVIVG01009173001	 1e-109
## Alignment 160: score=443.0 e_value=2.8e-20 N=10 P. setigerum_chr12&aek5 minus
160-  0:	Pse12G23600.0	GSVIVG01009681001	      0
160-  1:	Pse12G23610.0	GSVIVG01019000001	      0
160-  2:	Pse12G23620.0	GSVIVG01019004001	      0
160-  3:	Pse12G23640.0	GSVIVG01009666001	      0
160-  4:	Pse12G23740.0	GSVIVG01019010001	  4e-99
160-  5:	Pse12G23760.0	GSVIVG01019012001	  5e-57
160-  6:	Pse12G23830.0	GSVIVG01019019001	      0
160-  7:	Pse12G23950.0	GSVIVG01009647001	      0
160-  8:	Pse12G24010.0	GSVIVG01019038001	      0
160-  9:	Pse12G24040.0	GSVIVG01019040001	      0
## Alignment 161: score=426.0 e_value=1.5e-21 N=10 P. setigerum_chr12&aek5 minus
161-  0:	Pse12G29740.0	GSVIVG01024162001	  1e-49
161-  1:	Pse12G29860.0	GSVIVG01024163001	 1e-159
161-  2:	Pse12G29870.0	GSVIVG01024164001	      0
161-  3:	Pse12G30020.0	GSVIVG01024172001	      0
161-  4:	Pse12G30160.0	GSVIVG01024173001	  1e-80
161-  5:	Pse12G30320.0	GSVIVG01024179001	      0
161-  6:	Pse12G30350.0	GSVIVG01024183001	  2e-54
161-  7:	Pse12G30390.0	GSVIVG01024195001	      0
161-  8:	Pse12G30400.0	GSVIVG01024196001	      0
161-  9:	Pse12G30410.0	GSVIVG01024197001	      0
## Alignment 162: score=423.0 e_value=1.9e-21 N=10 P. setigerum_chr12&aek5 minus
162-  0:	Pse12G32240.0	GSVIVG01037860001	      0
162-  1:	Pse12G32260.0	GSVIVG01037859001	  1e-72
162-  2:	Pse12G32490.0	GSVIVG01037852001	 2e-122
162-  3:	Pse12G32750.0	GSVIVG01009347001	      0
162-  4:	Pse12G32780.0	GSVIVG01037839001	  5e-58
162-  5:	Pse12G32800.0	GSVIVG01037837001	  4e-92
162-  6:	Pse12G32870.0	GSVIVG01037836001	 1e-149
162-  7:	Pse12G32890.0	GSVIVG01037825001	      0
162-  8:	Pse12G32960.0	GSVIVG01037822001	 1e-118
162-  9:	Pse12G33040.0	GSVIVG01037819001	 1e-109
## Alignment 163: score=401.0 e_value=7.5e-20 N=9 P. setigerum_chr12&aek5 minus
163-  0:	Pse12G19550.0	GSVIVG01023845001	 3e-174
163-  1:	Pse12G19660.0	GSVIVG01023848001	  2e-17
163-  2:	Pse12G19800.0	GSVIVG01023854001	      0
163-  3:	Pse12G19900.0	GSVIVG01023856001	  7e-80
163-  4:	Pse12G19910.0	GSVIVG01023857001	 6e-132
163-  5:	Pse12G19940.0	GSVIVG01023858001	  1e-21
163-  6:	Pse12G20010.0	GSVIVG01023861001	 3e-157
163-  7:	Pse12G20030.0	GSVIVG01023863001	      0
163-  8:	Pse12G20050.0	GSVIVG01023864001	      0
## Alignment 164: score=383.0 e_value=7.1e-15 N=8 P. setigerum_chr12&aek5 minus
164-  0:	Pse12G31860.0	GSVIVG01018959001	  4e-99
164-  1:	Pse12G31910.0	GSVIVG01018960001	      0
164-  2:	Pse12G31920.0	GSVIVG01009712001	  4e-87
164-  3:	Pse12G31930.0	GSVIVG01009711001	      0
164-  4:	Pse12G31940.0	GSVIVG01009710001	      0
164-  5:	Pse12G31950.0	GSVIVG01009709001	      0
164-  6:	Pse12G31980.0	GSVIVG01009707001	      0
164-  7:	Pse12G32010.0	GSVIVG01018963001	 8e-161
## Alignment 165: score=358.0 e_value=4e-15 N=8 P. setigerum_chr12&aek5 minus
165-  0:	Pse12G21980.0	GSVIVG01009171001	 5e-100
165-  1:	Pse12G22160.0	GSVIVG01009154001	  2e-87
165-  2:	Pse12G22230.0	GSVIVG01009149001	  2e-87
165-  3:	Pse12G22250.0	GSVIVG01009148001	      0
165-  4:	Pse12G22260.0	GSVIVG01009143001	  1e-53
165-  5:	Pse12G22290.0	GSVIVG01009139001	 1e-112
165-  6:	Pse12G22320.0	GSVIVG01009127001	 5e-106
165-  7:	Pse12G22340.0	GSVIVG01009125001	      0
## Alignment 166: score=322.0 e_value=4.3e-11 N=7 P. setigerum_chr12&aek5 minus
166-  0:	Pse12G24750.0	GSVIVG01000159001	      0
166-  1:	Pse12G24760.0	GSVIVG01000162001	 5e-137
166-  2:	Pse12G24800.0	GSVIVG01000163001	 3e-176
166-  3:	Pse12G24890.0	GSVIVG01000164001	      0
166-  4:	Pse12G24940.0	GSVIVG01000167001	      0
166-  5:	Pse12G25010.0	GSVIVG01000171001	 7e-151
166-  6:	Pse12G25060.0	GSVIVG01000175001	  1e-24
## Alignment 167: score=271.0 e_value=1.5e-09 N=6 P. setigerum_chr12&aek5 minus
167-  0:	Pse12G30290.0	GSVIVG01009826001	      0
167-  1:	Pse12G30300.0	GSVIVG01009825001	 1e-131
167-  2:	Pse12G30400.0	GSVIVG01009822001	      0
167-  3:	Pse12G30550.0	GSVIVG01018839001	  7e-55
167-  4:	Pse12G30590.0	GSVIVG01009813001	      0
167-  5:	Pse12G30630.0	GSVIVG01018845001	  1e-80
## Alignment 168: score=251.0 e_value=4.5e-09 N=6 P. setigerum_chr12&aek5 minus
168-  0:	Pse12G25400.0	GSVIVG01000216001	      0
168-  1:	Pse12G25480.0	GSVIVG01000223001	 4e-172
168-  2:	Pse12G25620.0	GSVIVG01022060001	      0
168-  3:	Pse12G25670.0	GSVIVG01022062001	      0
168-  4:	Pse12G25690.0	GSVIVG01022064001	      0
168-  5:	Pse12G25880.0	GSVIVG01022075001	 5e-111
## Alignment 169: score=369.0 e_value=7.9e-14 N=8 P. setigerum_chr12&aek6 minus
169-  0:	Pse12G07520.0	GSVIVG01012151001	      0
169-  1:	Pse12G07550.0	GSVIVG01012145001	      0
169-  2:	Pse12G07570.0	GSVIVG01012142001	  2e-46
169-  3:	Pse12G07590.0	GSVIVG01012140001	      0
169-  4:	Pse12G07620.0	GSVIVG01012138001	 9e-136
169-  5:	Pse12G07740.0	GSVIVG01012124001	      0
169-  6:	Pse12G07820.0	GSVIVG01012116001	      0
169-  7:	Pse12G07830.0	GSVIVG01012113001	 9e-153
## Alignment 170: score=251.0 e_value=1.9e-12 N=7 P. setigerum_chr12&aek6 minus
170-  0:	Pse12G03510.0	GSVIVG01012106001	      0
170-  1:	Pse12G03690.0	GSVIVG01012105001	  9e-82
170-  2:	Pse12G03790.0	GSVIVG01012104001	  1e-53
170-  3:	Pse12G04050.0	GSVIVG01012094001	  2e-53
170-  4:	Pse12G04290.0	GSVIVG01012079001	      0
170-  5:	Pse12G04550.0	GSVIVG01012076001	  3e-39
170-  6:	Pse12G04560.0	GSVIVG01012074001	      0
## Alignment 171: score=971.0 e_value=4.7e-60 N=21 P. setigerum_chr12&aek7 plus
171-  0:	Pse12G15350.0	GSVIVG01037714001	      0
171-  1:	Pse12G15390.0	GSVIVG01037719001	  2e-61
171-  2:	Pse12G15420.0	GSVIVG01037722001	      0
171-  3:	Pse12G15490.0	GSVIVG01037727001	      0
171-  4:	Pse12G15500.0	GSVIVG01037730001	      0
171-  5:	Pse12G15520.0	GSVIVG01030539001	      0
171-  6:	Pse12G15580.0	GSVIVG01037750001	      0
171-  7:	Pse12G15620.0	GSVIVG01037751001	  2e-92
171-  8:	Pse12G15650.0	GSVIVG01037753001	      0
171-  9:	Pse12G15720.0	GSVIVG01037758001	 4e-166
171- 10:	Pse12G15760.0	GSVIVG01037761001	 8e-165
171- 11:	Pse12G15800.0	GSVIVG01037766001	      0
171- 12:	Pse12G15920.0	GSVIVG01037773001	 8e-157
171- 13:	Pse12G15940.0	GSVIVG01037775001	      0
171- 14:	Pse12G15960.0	GSVIVG01030047001	      0
171- 15:	Pse12G15970.0	GSVIVG01037778001	  6e-46
171- 16:	Pse12G15990.0	GSVIVG01037780001	      0
171- 17:	Pse12G16140.0	GSVIVG01037786001	      0
171- 18:	Pse12G16300.0	GSVIVG01014640001	  3e-89
171- 19:	Pse12G16310.0	GSVIVG01014641001	 6e-131
171- 20:	Pse12G16320.0	GSVIVG01014643001	      0
## Alignment 172: score=964.0 e_value=4.5e-64 N=22 P. setigerum_chr12&aek7 plus
172-  0:	Pse12G13330.0	GSVIVG01012636001	      0
172-  1:	Pse12G13370.0	GSVIVG01001982001	  4e-55
172-  2:	Pse12G13380.0	GSVIVG01001983001	      0
172-  3:	Pse12G13500.0	GSVIVG01012651001	      0
172-  4:	Pse12G13520.0	GSVIVG01012652001	      0
172-  5:	Pse12G13560.0	GSVIVG01012656001	  8e-22
172-  6:	Pse12G13600.0	GSVIVG01037610001	      0
172-  7:	Pse12G13630.0	GSVIVG01037612001	  9e-75
172-  8:	Pse12G13650.0	GSVIVG01037621001	      0
172-  9:	Pse12G13680.0	GSVIVG01037630001	      0
172- 10:	Pse12G13710.0	GSVIVG01037634001	 2e-101
172- 11:	Pse12G13780.0	GSVIVG01037636001	  4e-72
172- 12:	Pse12G13930.0	GSVIVG01037647001	  2e-60
172- 13:	Pse12G14050.0	GSVIVG01037665001	  4e-77
172- 14:	Pse12G14100.0	GSVIVG01037667001	  2e-94
172- 15:	Pse12G14110.0	GSVIVG01037668001	  1e-65
172- 16:	Pse12G14190.0	GSVIVG01037670001	 4e-171
172- 17:	Pse12G14280.0	GSVIVG01037674001	      0
172- 18:	Pse12G14310.0	GSVIVG01037676001	      0
172- 19:	Pse12G14470.0	GSVIVG01037685001	      0
172- 20:	Pse12G14490.0	GSVIVG01037689001	  2e-41
172- 21:	Pse12G14710.0	GSVIVG01037709001	      0
## Alignment 173: score=880.0 e_value=1.4e-56 N=20 P. setigerum_chr12&aek7 plus
173-  0:	Pse12G14620.0	GSVIVG01030473001	  9e-86
173-  1:	Pse12G14750.0	GSVIVG01030474001	      0
173-  2:	Pse12G14830.0	GSVIVG01030478001	  5e-56
173-  3:	Pse12G14850.0	GSVIVG01030481001	  3e-73
173-  4:	Pse12G14940.0	GSVIVG01030484001	      0
173-  5:	Pse12G14950.0	GSVIVG01030486001	      0
173-  6:	Pse12G14970.0	GSVIVG01030487001	 3e-144
173-  7:	Pse12G14990.0	GSVIVG01030488001	 6e-116
173-  8:	Pse12G15070.0	GSVIVG01030489001	 1e-129
173-  9:	Pse12G15100.0	GSVIVG01030491001	      0
173- 10:	Pse12G15150.0	GSVIVG01030494001	      0
173- 11:	Pse12G15160.0	GSVIVG01030495001	      0
173- 12:	Pse12G15170.0	GSVIVG01030496001	 3e-150
173- 13:	Pse12G15300.0	GSVIVG01030504001	      0
173- 14:	Pse12G15320.0	GSVIVG01030512001	      0
173- 15:	Pse12G15330.0	GSVIVG01030514001	      0
173- 16:	Pse12G15360.0	GSVIVG01030530001	      0
173- 17:	Pse12G15410.0	GSVIVG01030533001	      0
173- 18:	Pse12G15440.0	GSVIVG01030535001	 2e-136
173- 19:	Pse12G15540.0	GSVIVG01030540001	  1e-93
## Alignment 174: score=791.0 e_value=8.3e-48 N=18 P. setigerum_chr12&aek7 plus
174-  0:	Pse12G09650.0	GSVIVG01020671001	  1e-75
174-  1:	Pse12G09710.0	GSVIVG01014236001	  8e-87
174-  2:	Pse12G09780.0	GSVIVG01014246001	 3e-132
174-  3:	Pse12G09800.0	GSVIVG01014248001	      0
174-  4:	Pse12G09840.0	GSVIVG01021146001	  2e-50
174-  5:	Pse12G09880.0	GSVIVG01021144001	 6e-113
174-  6:	Pse12G09960.0	GSVIVG01014257001	  3e-53
174-  7:	Pse12G09970.0	GSVIVG01021137001	      0
174-  8:	Pse12G10030.0	GSVIVG01014263001	  2e-96
174-  9:	Pse12G10070.0	GSVIVG01014264001	  1e-35
174- 10:	Pse12G10100.0	GSVIVG01014274001	      0
174- 11:	Pse12G10330.0	GSVIVG01014287001	 3e-120
174- 12:	Pse12G10350.0	GSVIVG01014290001	  6e-69
174- 13:	Pse12G10360.0	GSVIVG01014293001	  5e-74
174- 14:	Pse12G10400.0	GSVIVG01014295001	 8e-125
174- 15:	Pse12G10410.0	GSVIVG01014297001	      0
174- 16:	Pse12G10560.0	GSVIVG01014302001	  5e-50
174- 17:	Pse12G10640.0	GSVIVG01014304001	 1e-177
## Alignment 175: score=429.0 e_value=1.7e-22 N=10 P. setigerum_chr12&aek7 plus
175-  0:	Pse12G07870.0	GSVIVG01021533001	  9e-33
175-  1:	Pse12G07880.0	GSVIVG01021532001	      0
175-  2:	Pse12G07950.0	GSVIVG01021525001	      0
175-  3:	Pse12G07980.0	GSVIVG01021520001	      0
175-  4:	Pse12G08020.0	GSVIVG01021505001	      0
175-  5:	Pse12G08030.0	GSVIVG01021502001	      0
175-  6:	Pse12G08040.0	GSVIVG01021497001	  6e-35
175-  7:	Pse12G08060.0	GSVIVG01021471001	 9e-102
175-  8:	Pse12G08070.0	GSVIVG01021470001	      0
175-  9:	Pse12G08090.0	GSVIVG01021437001	 3e-102
## Alignment 176: score=331.0 e_value=6.4e-13 N=7 P. setigerum_chr12&aek7 plus
176-  0:	Pse12G15900.0	GSVIVG01030042001	 6e-108
176-  1:	Pse12G15910.0	GSVIVG01030043001	      0
176-  2:	Pse12G15940.0	GSVIVG01030046001	 2e-105
176-  3:	Pse12G16040.0	GSVIVG01030051001	      0
176-  4:	Pse12G16080.0	GSVIVG01030053001	 1e-105
176-  5:	Pse12G16100.0	GSVIVG01030054001	      0
176-  6:	Pse12G16150.0	GSVIVG01030057001	      0
## Alignment 177: score=330.0 e_value=5.5e-12 N=7 P. setigerum_chr12&aek7 plus
177-  0:	Pse12G11850.0	GSVIVG01014412001	      0
177-  1:	Pse12G11900.0	GSVIVG01014414001	 5e-125
177-  2:	Pse12G11910.0	GSVIVG01014415001	 5e-159
177-  3:	Pse12G11940.0	GSVIVG01014417001	      0
177-  4:	Pse12G11950.0	GSVIVG01030570001	 6e-102
177-  5:	Pse12G11960.0	GSVIVG01030572001	      0
177-  6:	Pse12G12000.0	GSVIVG01030573001	 1e-167
## Alignment 178: score=251.0 e_value=3.3e-08 N=6 P. setigerum_chr12&aek7 plus
178-  0:	Pse12G09690.0	GSVIVG01021166001	  7e-96
178-  1:	Pse12G09770.0	GSVIVG01021164001	 2e-143
178-  2:	Pse12G09790.0	GSVIVG01021154001	      0
178-  3:	Pse12G09820.0	GSVIVG01021153001	 7e-118
178-  4:	Pse12G09940.0	GSVIVG01014255001	 3e-107
178-  5:	Pse12G10090.0	GSVIVG01021126001	      0
## Alignment 179: score=393.0 e_value=3.4e-17 N=9 P. setigerum_chr12&aek7 minus
179-  0:	Pse12G11170.0	GSVIVG01014408001	      0
179-  1:	Pse12G11220.0	GSVIVG01014405001	 1e-131
179-  2:	Pse12G11250.0	GSVIVG01014403001	 1e-136
179-  3:	Pse12G11260.0	GSVIVG01014402001	      0
179-  4:	Pse12G11300.0	GSVIVG01014395001	 1e-164
179-  5:	Pse12G11420.0	GSVIVG01014388001	      0
179-  6:	Pse12G11520.0	GSVIVG01014381001	      0
179-  7:	Pse12G11550.0	GSVIVG01014379001	  1e-40
179-  8:	Pse12G11700.0	GSVIVG01014366001	      0
## Alignment 180: score=370.0 e_value=3.8e-14 N=8 P. setigerum_chr12&aek7 minus
180-  0:	Pse12G12300.0	GSVIVG01030002001	 4e-118
180-  1:	Pse12G12320.0	GSVIVG01000460001	 2e-115
180-  2:	Pse12G12340.0	GSVIVG01000458001	 8e-145
180-  3:	Pse12G12360.0	GSVIVG01000457001	      0
180-  4:	Pse12G12380.0	GSVIVG01000453001	  7e-86
180-  5:	Pse12G12480.0	GSVIVG01000446001	  2e-77
180-  6:	Pse12G12520.0	GSVIVG01000442001	 5e-173
180-  7:	Pse12G12550.0	GSVIVG01000429001	  5e-37
## Alignment 181: score=313.0 e_value=8.7e-11 N=7 P. setigerum_chr12&aek7 minus
181-  0:	Pse12G13030.0	GSVIVG01030626001	  4e-46
181-  1:	Pse12G13110.0	GSVIVG01030621001	 2e-148
181-  2:	Pse12G13280.0	GSVIVG01030614001	  3e-95
181-  3:	Pse12G13300.0	GSVIVG01030612001	  2e-71
181-  4:	Pse12G13390.0	GSVIVG01030606001	  3e-22
181-  5:	Pse12G13420.0	GSVIVG01030605001	      0
181-  6:	Pse12G13460.0	GSVIVG01030603001	  1e-28
## Alignment 182: score=261.0 e_value=7.2e-09 N=6 P. setigerum_chr12&aek7 minus
182-  0:	Pse12G14440.0	GSVIVG01012687001	 2e-113
182-  1:	Pse12G14480.0	GSVIVG01012682001	 5e-171
182-  2:	Pse12G14580.0	GSVIVG01012671001	 1e-138
182-  3:	Pse12G14770.0	GSVIVG01012668001	      0
182-  4:	Pse12G14790.0	GSVIVG01012667001	      0
182-  5:	Pse12G14880.0	GSVIVG01012660001	  4e-41
## Alignment 183: score=1624.0 e_value=4.6e-131 N=38 P. setigerum_chr13&aek2 plus
183-  0:	Pse13G19330.0	GSVIVG01035791001	      0
183-  1:	Pse13G19350.0	GSVIVG01015459001	      0
183-  2:	Pse13G19460.0	GSVIVG01015460001	      0
183-  3:	Pse13G19550.0	GSVIVG01015462001	 6e-116
183-  4:	Pse13G19580.0	GSVIVG01015463001	  6e-86
183-  5:	Pse13G19590.0	GSVIVG01015464001	      0
183-  6:	Pse13G19850.0	GSVIVG01015471001	 1e-169
183-  7:	Pse13G20010.0	GSVIVG01015477001	 3e-142
183-  8:	Pse13G20070.0	GSVIVG01015482001	 8e-150
183-  9:	Pse13G20280.0	GSVIVG01015488001	      0
183- 10:	Pse13G20320.0	GSVIVG01015489001	 2e-173
183- 11:	Pse13G20370.0	GSVIVG01015493001	  4e-96
183- 12:	Pse13G20440.0	GSVIVG01015498001	  1e-42
183- 13:	Pse13G20520.0	GSVIVG01015504001	      0
183- 14:	Pse13G20570.0	GSVIVG01015506001	  2e-59
183- 15:	Pse13G20680.0	GSVIVG01015509001	  2e-13
183- 16:	Pse13G20700.0	GSVIVG01015511001	  3e-82
183- 17:	Pse13G20710.0	GSVIVG01015512001	      0
183- 18:	Pse13G20760.0	GSVIVG01015514001	  2e-52
183- 19:	Pse13G20950.0	GSVIVG01015518001	  9e-74
183- 20:	Pse13G21180.0	GSVIVG01035842001	 7e-113
183- 21:	Pse13G21250.0	GSVIVG01035843001	      0
183- 22:	Pse13G21270.0	GSVIVG01035845001	  5e-34
183- 23:	Pse13G21280.0	GSVIVG01035849001	 5e-142
183- 24:	Pse13G21330.0	GSVIVG01015535001	 3e-112
183- 25:	Pse13G21360.0	GSVIVG01015537001	      0
183- 26:	Pse13G21580.0	GSVIVG01015540001	  6e-70
183- 27:	Pse13G21590.0	GSVIVG01015542001	      0
183- 28:	Pse13G21600.0	GSVIVG01015546001	  1e-92
183- 29:	Pse13G21690.0	GSVIVG01015559001	  7e-27
183- 30:	Pse13G21730.0	GSVIVG01015561001	  7e-33
183- 31:	Pse13G21870.0	GSVIVG01015573001	  1e-44
183- 32:	Pse13G21940.0	GSVIVG01015580001	  3e-93
183- 33:	Pse13G21970.0	GSVIVG01015582001	      0
183- 34:	Pse13G22070.0	GSVIVG01015589001	      0
183- 35:	Pse13G22090.0	GSVIVG01015594001	      0
183- 36:	Pse13G22230.0	GSVIVG01015603001	      0
183- 37:	Pse13G22270.0	GSVIVG01012821001	 2e-142
## Alignment 184: score=511.0 e_value=6.8e-28 N=12 P. setigerum_chr13&aek2 plus
184-  0:	Pse13G22870.0	GSVIVG01012897001	 5e-167
184-  1:	Pse13G22910.0	GSVIVG01001035001	 2e-113
184-  2:	Pse13G22920.0	GSVIVG01001036001	      0
184-  3:	Pse13G23030.0	GSVIVG01023597001	 3e-119
184-  4:	Pse13G23060.0	GSVIVG01023596001	 1e-139
184-  5:	Pse13G23220.0	GSVIVG01023660001	      0
184-  6:	Pse13G23230.0	GSVIVG01023690001	 3e-140
184-  7:	Pse13G23240.0	GSVIVG01023694001	 8e-117
184-  8:	Pse13G23250.0	GSVIVG01023697001	 1e-136
184-  9:	Pse13G23400.0	GSVIVG01023721001	 4e-102
184- 10:	Pse13G23470.0	GSVIVG01023726001	  2e-84
184- 11:	Pse13G23580.0	GSVIVG01032247001	      0
## Alignment 185: score=414.0 e_value=1.5e-20 N=10 P. setigerum_chr13&aek2 plus
185-  0:	Pse13G19910.0	GSVIVG01035769001	      0
185-  1:	Pse13G20130.0	GSVIVG01035801001	      0
185-  2:	Pse13G20260.0	GSVIVG01035808001	 2e-152
185-  3:	Pse13G20330.0	GSVIVG01035817001	 7e-153
185-  4:	Pse13G20340.0	GSVIVG01035818001	 7e-107
185-  5:	Pse13G20430.0	GSVIVG01035819001	  2e-61
185-  6:	Pse13G20550.0	GSVIVG01035827001	 9e-109
185-  7:	Pse13G20600.0	GSVIVG01035829001	  8e-64
185-  8:	Pse13G20620.0	GSVIVG01035830001	      0
185-  9:	Pse13G20840.0	GSVIVG01035833001	      0
## Alignment 186: score=359.0 e_value=8.8e-15 N=8 P. setigerum_chr13&aek2 plus
186-  0:	Pse13G21740.0	GSVIVG01035861001	 3e-100
186-  1:	Pse13G21830.0	GSVIVG01035864001	      0
186-  2:	Pse13G21870.0	GSVIVG01035866001	  7e-44
186-  3:	Pse13G21940.0	GSVIVG01035867001	  3e-93
186-  4:	Pse13G21950.0	GSVIVG01035870001	      0
186-  5:	Pse13G21960.0	GSVIVG01035871001	      0
186-  6:	Pse13G22020.0	GSVIVG01017355001	      0
186-  7:	Pse13G22160.0	GSVIVG01017376001	      0
## Alignment 187: score=772.0 e_value=3.1e-50 N=18 P. setigerum_chr13&aek3 plus
187-  0:	Pse13G06520.0	GSVIVG01001153001	      0
187-  1:	Pse13G06530.0	GSVIVG01001156001	 2e-117
187-  2:	Pse13G06570.0	GSVIVG01001164001	 4e-129
187-  3:	Pse13G06630.0	GSVIVG01017968001	      0
187-  4:	Pse13G06720.0	GSVIVG01017985001	  2e-97
187-  5:	Pse13G06850.0	GSVIVG01001175001	      0
187-  6:	Pse13G06860.0	GSVIVG01018008001	  6e-35
187-  7:	Pse13G06890.0	GSVIVG01001183001	  5e-06
187-  8:	Pse13G06960.0	GSVIVG01021835001	 8e-177
187-  9:	Pse13G06970.0	GSVIVG01021833001	      0
187- 10:	Pse13G07010.0	GSVIVG01021827001	 2e-104
187- 11:	Pse13G07020.0	GSVIVG01001203001	 7e-126
187- 12:	Pse13G07130.0	GSVIVG01021822001	 2e-135
187- 13:	Pse13G07270.0	GSVIVG01021790001	 2e-120
187- 14:	Pse13G07320.0	GSVIVG01021788001	  5e-36
187- 15:	Pse13G07330.0	GSVIVG01021787001	 1e-112
187- 16:	Pse13G07370.0	GSVIVG01021781001	      0
187- 17:	Pse13G07380.0	GSVIVG01018099001	  3e-91
## Alignment 188: score=723.0 e_value=4.6e-49 N=18 P. setigerum_chr13&aek3 plus
188-  0:	Pse13G07670.0	GSVIVG01017733001	      0
188-  1:	Pse13G07820.0	GSVIVG01017756001	  2e-47
188-  2:	Pse13G08050.0	GSVIVG01017740001	  2e-35
188-  3:	Pse13G08090.0	GSVIVG01017767001	      0
188-  4:	Pse13G08180.0	GSVIVG01017783001	      0
188-  5:	Pse13G08290.0	GSVIVG01017791001	      0
188-  6:	Pse13G08360.0	GSVIVG01017810001	      0
188-  7:	Pse13G08510.0	GSVIVG01017834001	  5e-54
188-  8:	Pse13G08570.0	GSVIVG01017841001	 1e-156
188-  9:	Pse13G08640.0	GSVIVG01017843001	 2e-101
188- 10:	Pse13G08670.0	GSVIVG01017848001	 2e-174
188- 11:	Pse13G08680.0	GSVIVG01017849001	 5e-126
188- 12:	Pse13G08720.0	GSVIVG01017851001	  4e-10
188- 13:	Pse13G08740.0	GSVIVG01017857001	  2e-48
188- 14:	Pse13G08760.0	GSVIVG01017858001	      0
188- 15:	Pse13G08770.0	GSVIVG01017860001	      0
188- 16:	Pse13G08840.0	GSVIVG01017870001	      0
188- 17:	Pse13G08870.0	GSVIVG01017876001	 1e-126
## Alignment 189: score=659.0 e_value=5e-38 N=15 P. setigerum_chr13&aek3 plus
189-  0:	Pse13G06290.0	GSVIVG01000752001	 1e-106
189-  1:	Pse13G06540.0	GSVIVG01017960001	      0
189-  2:	Pse13G06600.0	GSVIVG01017963001	      0
189-  3:	Pse13G06660.0	GSVIVG01017973001	 2e-121
189-  4:	Pse13G06690.0	GSVIVG01017976001	 3e-151
189-  5:	Pse13G06700.0	GSVIVG01017978001	  9e-53
189-  6:	Pse13G06810.0	GSVIVG01017987001	  3e-55
189-  7:	Pse13G06820.0	GSVIVG01017998001	  2e-50
189-  8:	Pse13G06830.0	GSVIVG01017999001	      0
189-  9:	Pse13G06880.0	GSVIVG01018011001	      0
189- 10:	Pse13G06990.0	GSVIVG01018029001	 7e-124
189- 11:	Pse13G07030.0	GSVIVG01018038001	  3e-71
189- 12:	Pse13G07150.0	GSVIVG01018054001	      0
189- 13:	Pse13G07220.0	GSVIVG01018086001	 3e-153
189- 14:	Pse13G07250.0	GSVIVG01018087001	  5e-23
## Alignment 190: score=386.0 e_value=4.1e-18 N=9 P. setigerum_chr13&aek3 plus
190-  0:	Pse13G05530.0	GSVIVG01027731001	  1e-63
190-  1:	Pse13G05570.0	GSVIVG01028302001	 3e-171
190-  2:	Pse13G05800.0	GSVIVG01028350001	 3e-174
190-  3:	Pse13G05810.0	GSVIVG01028354001	  2e-96
190-  4:	Pse13G05830.0	GSVIVG01027829001	      0
190-  5:	Pse13G05870.0	GSVIVG01028357001	      0
190-  6:	Pse13G05890.0	GSVIVG01028360001	 3e-176
190-  7:	Pse13G05960.0	GSVIVG01028369001	      0
190-  8:	Pse13G06070.0	GSVIVG01027865001	      0
## Alignment 191: score=465.0 e_value=6e-20 N=10 P. setigerum_chr13&aek3 minus
191-  0:	Pse13G09360.0	GSVIVG01035128001	      0
191-  1:	Pse13G09370.0	GSVIVG01035125001	  3e-43
191-  2:	Pse13G09400.0	GSVIVG01035121001	      0
191-  3:	Pse13G09420.0	GSVIVG01035116001	  7e-20
191-  4:	Pse13G09440.0	GSVIVG01035108001	      0
191-  5:	Pse13G09460.0	GSVIVG01035107001	      0
191-  6:	Pse13G09490.0	GSVIVG01035101001	  3e-96
191-  7:	Pse13G09650.0	GSVIVG01035092001	 8e-124
191-  8:	Pse13G09720.0	GSVIVG01035091001	      0
191-  9:	Pse13G09750.0	GSVIVG01035089001	      0
## Alignment 192: score=296.0 e_value=1.1e-11 N=7 P. setigerum_chr13&aek3 minus
192-  0:	Pse13G06130.0	GSVIVG01036262001	  8e-76
192-  1:	Pse13G06260.0	GSVIVG01036275001	  1e-69
192-  2:	Pse13G06280.0	GSVIVG01000751001	  1e-31
192-  3:	Pse13G06310.0	GSVIVG01018113001	  1e-77
192-  4:	Pse13G06410.0	GSVIVG01000761001	      0
192-  5:	Pse13G06420.0	GSVIVG01000762001	  7e-92
192-  6:	Pse13G06440.0	GSVIVG01000764001	      0
## Alignment 193: score=273.0 e_value=1.7e-08 N=6 P. setigerum_chr13&aek4 plus
193-  0:	Pse13G15890.0	GSVIVG01024662001	  5e-85
193-  1:	Pse13G15910.0	GSVIVG01024653001	 1e-163
193-  2:	Pse13G15930.0	GSVIVG01024655001	 1e-154
193-  3:	Pse13G15960.0	GSVIVG01032748001	      0
193-  4:	Pse13G16050.0	GSVIVG01032744001	      0
193-  5:	Pse13G16090.0	GSVIVG01024632001	 5e-120
## Alignment 194: score=268.0 e_value=4.5e-08 N=6 P. setigerum_chr13&aek4 plus
194-  0:	Pse13G16500.0	GSVIVG01024686001	 5e-174
194-  1:	Pse13G16540.0	GSVIVG01024685001	      0
194-  2:	Pse13G16610.0	GSVIVG01024684001	      0
194-  3:	Pse13G16660.0	GSVIVG01024681001	 7e-142
194-  4:	Pse13G16780.0	GSVIVG01032763001	      0
194-  5:	Pse13G16800.0	GSVIVG01030298001	  2e-74
## Alignment 195: score=607.0 e_value=1e-40 N=16 P. setigerum_chr13&aek4 minus
195-  0:	Pse13G14160.0	GSVIVG01024598001	  8e-63
195-  1:	Pse13G14180.0	GSVIVG01030232001	  8e-20
195-  2:	Pse13G14380.0	GSVIVG01024604001	      0
195-  3:	Pse13G14400.0	GSVIVG01024605001	  1e-56
195-  4:	Pse13G14440.0	GSVIVG01024607001	 1e-137
195-  5:	Pse13G14540.0	GSVIVG01032723001	  2e-76
195-  6:	Pse13G14790.0	GSVIVG01032724001	      0
195-  7:	Pse13G15040.0	GSVIVG01024622001	 1e-112
195-  8:	Pse13G15110.0	GSVIVG01032727001	  9e-21
195-  9:	Pse13G15160.0	GSVIVG01032729001	 9e-164
195- 10:	Pse13G15290.0	GSVIVG01032732001	  6e-43
195- 11:	Pse13G15550.0	GSVIVG01024631001	      0
195- 12:	Pse13G15600.0	GSVIVG01032740001	      0
195- 13:	Pse13G15850.0	GSVIVG01030293001	 1e-111
195- 14:	Pse13G15900.0	GSVIVG01032751001	      0
195- 15:	Pse13G16160.0	GSVIVG01032758001	      0
## Alignment 196: score=258.0 e_value=2e-11 N=7 P. setigerum_chr13&aek4 minus
196-  0:	Pse13G16400.0	GSVIVG01030297001	      0
196-  1:	Pse13G16640.0	GSVIVG01024680001	      0
196-  2:	Pse13G16830.0	GSVIVG01032778001	      0
196-  3:	Pse13G17010.0	GSVIVG01032779001	  8e-56
196-  4:	Pse13G17040.0	GSVIVG01032781001	  1e-28
196-  5:	Pse13G17150.0	GSVIVG01032784001	      0
196-  6:	Pse13G17370.0	GSVIVG01024699001	      0
## Alignment 197: score=1925.0 e_value=1.4e-164 N=45 P. setigerum_chr13&aek6 plus
197-  0:	Pse13G30930.0	GSVIVG01019957001	  6e-56
197-  1:	Pse13G30970.0	GSVIVG01019959001	 2e-105
197-  2:	Pse13G31030.0	GSVIVG01019967001	 3e-120
197-  3:	Pse13G31080.0	GSVIVG01019969001	 1e-117
197-  4:	Pse13G31130.0	GSVIVG01011424001	      0
197-  5:	Pse13G31240.0	GSVIVG01019977001	 4e-169
197-  6:	Pse13G31330.0	GSVIVG01019985001	  2e-69
197-  7:	Pse13G31350.0	GSVIVG01019993001	 2e-177
197-  8:	Pse13G31390.0	GSVIVG01019997001	      0
197-  9:	Pse13G31420.0	GSVIVG01020000001	 5e-160
197- 10:	Pse13G31430.0	GSVIVG01020002001	 1e-137
197- 11:	Pse13G31600.0	GSVIVG01020008001	      0
197- 12:	Pse13G31630.0	GSVIVG01020012001	  4e-81
197- 13:	Pse13G31740.0	GSVIVG01020030001	  2e-87
197- 14:	Pse13G31750.0	GSVIVG01020031001	      0
197- 15:	Pse13G31770.0	GSVIVG01020033001	 8e-122
197- 16:	Pse13G31810.0	GSVIVG01020041001	      0
197- 17:	Pse13G31820.0	GSVIVG01020043001	 3e-132
197- 18:	Pse13G31870.0	GSVIVG01020054001	 4e-173
197- 19:	Pse13G31980.0	GSVIVG01020067001	      0
197- 20:	Pse13G32040.0	GSVIVG01020070001	 5e-117
197- 21:	Pse13G32070.0	GSVIVG01020072001	  8e-68
197- 22:	Pse13G32080.0	GSVIVG01020073001	      0
197- 23:	Pse13G32100.0	GSVIVG01020075001	 7e-153
197- 24:	Pse13G32150.0	GSVIVG01020082001	  6e-68
197- 25:	Pse13G32240.0	GSVIVG01020089001	  1e-50
197- 26:	Pse13G32410.0	GSVIVG01020111001	      0
197- 27:	Pse13G32420.0	GSVIVG01020114001	 5e-140
197- 28:	Pse13G32450.0	GSVIVG01020116001	      0
197- 29:	Pse13G32460.0	GSVIVG01020118001	  1e-31
197- 30:	Pse13G32470.0	GSVIVG01020132001	  5e-67
197- 31:	Pse13G32550.0	GSVIVG01020139001	 2e-129
197- 32:	Pse13G32610.0	GSVIVG01020147001	 7e-174
197- 33:	Pse13G32820.0	GSVIVG01007819001	 5e-118
197- 34:	Pse13G33030.0	GSVIVG01020182001	      0
197- 35:	Pse13G33040.0	GSVIVG01020181001	  1e-59
197- 36:	Pse13G33160.0	GSVIVG01032512001	      0
197- 37:	Pse13G33220.0	GSVIVG01007794001	 4e-111
197- 38:	Pse13G33230.0	GSVIVG01007793001	      0
197- 39:	Pse13G33310.0	GSVIVG01007787001	 2e-144
197- 40:	Pse13G33390.0	GSVIVG01032487001	      0
197- 41:	Pse13G33420.0	GSVIVG01007772001	  3e-48
197- 42:	Pse13G33460.0	GSVIVG01007765001	 3e-150
197- 43:	Pse13G33490.0	GSVIVG01032474001	      0
197- 44:	Pse13G33530.0	GSVIVG01007738001	 1e-144
## Alignment 198: score=1089.0 e_value=5.3e-82 N=26 P. setigerum_chr13&aek6 plus
198-  0:	Pse13G32780.0	GSVIVG01032542001	      0
198-  1:	Pse13G32810.0	GSVIVG01032539001	  6e-65
198-  2:	Pse13G32890.0	GSVIVG01032529001	      0
198-  3:	Pse13G32940.0	GSVIVG01032525001	 1e-105
198-  4:	Pse13G33020.0	GSVIVG01032519001	 2e-159
198-  5:	Pse13G33050.0	GSVIVG01032518001	 3e-100
198-  6:	Pse13G33250.0	GSVIVG01032504001	      0
198-  7:	Pse13G33360.0	GSVIVG01032493001	 1e-145
198-  8:	Pse13G33370.0	GSVIVG01032491001	  2e-99
198-  9:	Pse13G33380.0	GSVIVG01032488001	      0
198- 10:	Pse13G33440.0	GSVIVG01032478001	 2e-142
198- 11:	Pse13G33510.0	GSVIVG01032469001	      0
198- 12:	Pse13G33550.0	GSVIVG01032461001	      0
198- 13:	Pse13G33570.0	GSVIVG01032458001	 1e-109
198- 14:	Pse13G33650.0	GSVIVG01032450001	  3e-70
198- 15:	Pse13G33660.0	GSVIVG01032447001	      0
198- 16:	Pse13G33770.0	GSVIVG01032441001	 8e-157
198- 17:	Pse13G33810.0	GSVIVG01032440001	 1e-124
198- 18:	Pse13G34050.0	GSVIVG01007687001	 1e-106
198- 19:	Pse13G34060.0	GSVIVG01007686001	      0
198- 20:	Pse13G34090.0	GSVIVG01007683001	 1e-163
198- 21:	Pse13G34230.0	GSVIVG01032415001	  6e-59
198- 22:	Pse13G34370.0	GSVIVG01007659001	  3e-24
198- 23:	Pse13G34410.0	GSVIVG01007654001	      0
198- 24:	Pse13G34490.0	GSVIVG01007646001	      0
198- 25:	Pse13G34520.0	GSVIVG01032412001	      0
## Alignment 199: score=488.0 e_value=9.6e-23 N=11 P. setigerum_chr13&aek6 plus
199-  0:	Pse13G24570.0	GSVIVG01011657001	      0
199-  1:	Pse13G24730.0	GSVIVG01011665001	      0
199-  2:	Pse13G24820.0	GSVIVG01011666001	 5e-132
199-  3:	Pse13G24830.0	GSVIVG01011668001	  8e-68
199-  4:	Pse13G24860.0	GSVIVG01011669001	 5e-132
199-  5:	Pse13G24880.0	GSVIVG01011671001	  5e-97
199-  6:	Pse13G24910.0	GSVIVG01011675001	 3e-102
199-  7:	Pse13G24940.0	GSVIVG01011676001	  3e-67
199-  8:	Pse13G24970.0	GSVIVG01011678001	  5e-77
199-  9:	Pse13G24980.0	GSVIVG01011679001	 4e-102
199- 10:	Pse13G25130.0	GSVIVG01011683001	  1e-33
## Alignment 200: score=474.0 e_value=2.8e-27 N=11 P. setigerum_chr13&aek6 plus
200-  0:	Pse13G35760.0	GSVIVG01008570001	  1e-42
200-  1:	Pse13G35770.0	GSVIVG01033080001	  6e-42
200-  2:	Pse13G35820.0	GSVIVG01033086001	  3e-89
200-  3:	Pse13G35860.0	GSVIVG01033089001	  8e-92
200-  4:	Pse13G35870.0	GSVIVG01033090001	  2e-68
200-  5:	Pse13G36070.0	GSVIVG01008533001	  2e-55
200-  6:	Pse13G36100.0	GSVIVG01033097001	      0
200-  7:	Pse13G36280.0	GSVIVG01001805001	 2e-177
200-  8:	Pse13G36290.0	GSVIVG01001807001	  7e-45
200-  9:	Pse13G36300.0	GSVIVG01001808001	      0
200- 10:	Pse13G36320.0	GSVIVG01001810001	 1e-117
## Alignment 201: score=445.0 e_value=4.1e-21 N=10 P. setigerum_chr13&aek6 plus
201-  0:	Pse13G28310.0	GSVIVG01036463001	 2e-143
201-  1:	Pse13G28360.0	GSVIVG01012000001	      0
201-  2:	Pse13G28590.0	GSVIVG01011934001	 3e-121
201-  3:	Pse13G28630.0	GSVIVG01011938001	 9e-175
201-  4:	Pse13G28710.0	GSVIVG01011944001	  1e-53
201-  5:	Pse13G28720.0	GSVIVG01011947001	  2e-54
201-  6:	Pse13G28770.0	GSVIVG01011958001	 3e-173
201-  7:	Pse13G28780.0	GSVIVG01011959001	      0
201-  8:	Pse13G28870.0	GSVIVG01011966001	      0
201-  9:	Pse13G28940.0	GSVIVG01011971001	 2e-169
## Alignment 202: score=351.0 e_value=5.2e-14 N=8 P. setigerum_chr13&aek6 plus
202-  0:	Pse13G39440.0	GSVIVG01000954001	  1e-48
202-  1:	Pse13G39500.0	GSVIVG01033018001	      0
202-  2:	Pse13G39520.0	GSVIVG01000948001	 8e-111
202-  3:	Pse13G39610.0	GSVIVG01000940001	 6e-103
202-  4:	Pse13G39700.0	GSVIVG01000939001	 1e-146
202-  5:	Pse13G39730.0	GSVIVG01000937001	      0
202-  6:	Pse13G39740.0	GSVIVG01033038001	      0
202-  7:	Pse13G39820.0	GSVIVG01033047001	  5e-61
## Alignment 203: score=324.0 e_value=2e-11 N=7 P. setigerum_chr13&aek6 plus
203-  0:	Pse13G25500.0	GSVIVG01031002001	 5e-162
203-  1:	Pse13G25530.0	GSVIVG01031001001	 4e-172
203-  2:	Pse13G25540.0	GSVIVG01030994001	 1e-136
203-  3:	Pse13G25570.0	GSVIVG01030990001	      0
203-  4:	Pse13G25640.0	GSVIVG01030979001	      0
203-  5:	Pse13G25650.0	GSVIVG01030977001	  5e-60
203-  6:	Pse13G25780.0	GSVIVG01030969001	  6e-59
## Alignment 204: score=317.0 e_value=1e-12 N=7 P. setigerum_chr13&aek6 plus
204-  0:	Pse13G28910.0	GSVIVG01036451001	      0
204-  1:	Pse13G28920.0	GSVIVG01036452001	 1e-124
204-  2:	Pse13G28960.0	GSVIVG01008218001	      0
204-  3:	Pse13G28990.0	GSVIVG01031052001	  6e-77
204-  4:	Pse13G29020.0	GSVIVG01031048001	 8e-170
204-  5:	Pse13G29110.0	GSVIVG01031038001	      0
204-  6:	Pse13G29130.0	GSVIVG01031037001	      0
## Alignment 205: score=301.0 e_value=4.3e-11 N=7 P. setigerum_chr13&aek6 plus
205-  0:	Pse13G37460.0	GSVIVG01033008001	      0
205-  1:	Pse13G37600.0	GSVIVG01033003001	 2e-113
205-  2:	Pse13G37610.0	GSVIVG01033000001	      0
205-  3:	Pse13G37650.0	GSVIVG01032999001	 1e-131
205-  4:	Pse13G37740.0	GSVIVG01032989001	      0
205-  5:	Pse13G37900.0	GSVIVG01032980001	 1e-115
205-  6:	Pse13G37950.0	GSVIVG01032979001	 6e-122
## Alignment 206: score=276.0 e_value=1.5e-08 N=6 P. setigerum_chr13&aek6 plus
206-  0:	Pse13G04140.0	GSVIVG01012116001	      0
206-  1:	Pse13G04180.0	GSVIVG01012124001	      0
206-  2:	Pse13G04300.0	GSVIVG01012138001	 2e-129
206-  3:	Pse13G04340.0	GSVIVG01012140001	      0
206-  4:	Pse13G04360.0	GSVIVG01012142001	  1e-46
206-  5:	Pse13G04390.0	GSVIVG01012145001	  4e-49
## Alignment 207: score=698.0 e_value=2.6e-44 N=16 P. setigerum_chr13&aek6 minus
207-  0:	Pse13G36700.0	GSVIVG01033074001	  5e-27
207-  1:	Pse13G36710.0	GSVIVG01033068001	  5e-38
207-  2:	Pse13G36740.0	GSVIVG01033063001	  3e-54
207-  3:	Pse13G36780.0	GSVIVG01008578001	 9e-106
207-  4:	Pse13G36920.0	GSVIVG01033049001	      0
207-  5:	Pse13G37090.0	GSVIVG01033046001	      0
207-  6:	Pse13G37100.0	GSVIVG01033043001	  3e-70
207-  7:	Pse13G37140.0	GSVIVG01033039001	 4e-178
207-  8:	Pse13G37170.0	GSVIVG01033035001	 1e-133
207-  9:	Pse13G37190.0	GSVIVG01033033001	      0
207- 10:	Pse13G37210.0	GSVIVG01033032001	  7e-59
207- 11:	Pse13G37240.0	GSVIVG01008613001	      0
207- 12:	Pse13G37250.0	GSVIVG01008615001	  6e-78
207- 13:	Pse13G37360.0	GSVIVG01033016001	  4e-69
207- 14:	Pse13G37370.0	GSVIVG01000957001	  5e-54
207- 15:	Pse13G37380.0	GSVIVG01000958001	 8e-100
## Alignment 208: score=532.0 e_value=2.1e-31 N=13 P. setigerum_chr13&aek6 minus
208-  0:	Pse13G30510.0	GSVIVG01007912001	 2e-155
208-  1:	Pse13G30520.0	GSVIVG01007910001	      0
208-  2:	Pse13G30540.0	GSVIVG01007955001	  2e-97
208-  3:	Pse13G30690.0	GSVIVG01007961001	      0
208-  4:	Pse13G30750.0	GSVIVG01007971001	 3e-154
208-  5:	Pse13G30850.0	GSVIVG01007982001	 1e-104
208-  6:	Pse13G30990.0	GSVIVG01007988001	 2e-160
208-  7:	Pse13G31040.0	GSVIVG01007990001	 2e-138
208-  8:	Pse13G31060.0	GSVIVG01007991001	  5e-24
208-  9:	Pse13G31080.0	GSVIVG01007992001	  1e-97
208- 10:	Pse13G31250.0	GSVIVG01008001001	 4e-126
208- 11:	Pse13G31310.0	GSVIVG01008006001	 5e-121
208- 12:	Pse13G31340.0	GSVIVG01008011001	  3e-20
## Alignment 209: score=494.0 e_value=2.2e-23 N=11 P. setigerum_chr13&aek6 minus
209-  0:	Pse13G33290.0	GSVIVG01020220001	  5e-71
209-  1:	Pse13G33310.0	GSVIVG01020222001	      0
209-  2:	Pse13G33400.0	GSVIVG01020239001	      0
209-  3:	Pse13G33470.0	GSVIVG01013734001	 9e-180
209-  4:	Pse13G33550.0	GSVIVG01013739001	      0
209-  5:	Pse13G33660.0	GSVIVG01013771001	      0
209-  6:	Pse13G33800.0	GSVIVG01013777001	  2e-21
209-  7:	Pse13G33830.0	GSVIVG01013785001	      0
209-  8:	Pse13G33890.0	GSVIVG01013797001	  5e-67
209-  9:	Pse13G33920.0	GSVIVG01013793001	  1e-49
209- 10:	Pse13G33950.0	GSVIVG01013800001	      0
## Alignment 210: score=438.0 e_value=4e-25 N=10 P. setigerum_chr13&aek6 minus
210-  0:	Pse13G32440.0	GSVIVG01032564001	  3e-98
210-  1:	Pse13G32450.0	GSVIVG01032565001	      0
210-  2:	Pse13G32670.0	GSVIVG01032570001	      0
210-  3:	Pse13G32910.0	GSVIVG01020175001	      0
210-  4:	Pse13G32950.0	GSVIVG01020167001	 1e-110
210-  5:	Pse13G32960.0	GSVIVG01020166001	  9e-57
210-  6:	Pse13G32970.0	GSVIVG01020165001	  2e-42
210-  7:	Pse13G32980.0	GSVIVG01020164001	      0
210-  8:	Pse13G33000.0	GSVIVG01020163001	  3e-72
210-  9:	Pse13G33120.0	GSVIVG01020183001	  3e-58
## Alignment 211: score=348.0 e_value=2.3e-14 N=8 P. setigerum_chr13&aek6 minus
211-  0:	Pse13G26240.0	GSVIVG01011773001	      0
211-  1:	Pse13G26290.0	GSVIVG01011761001	 2e-129
211-  2:	Pse13G26440.0	GSVIVG01011754001	  4e-81
211-  3:	Pse13G26470.0	GSVIVG01011753001	      0
211-  4:	Pse13G26500.0	GSVIVG01011751001	  2e-77
211-  5:	Pse13G26540.0	GSVIVG01011746001	      0
211-  6:	Pse13G26560.0	GSVIVG01011745001	 4e-119
211-  7:	Pse13G26640.0	GSVIVG01011744001	      0
## Alignment 212: score=318.0 e_value=7.1e-11 N=7 P. setigerum_chr13&aek6 minus
212-  0:	Pse13G29580.0	GSVIVG01011496001	      0
212-  1:	Pse13G29600.0	GSVIVG01011494001	      0
212-  2:	Pse13G29630.0	GSVIVG01011492001	  2e-31
212-  3:	Pse13G29660.0	GSVIVG01011489001	 5e-110
212-  4:	Pse13G29680.0	GSVIVG01011485001	  4e-63
212-  5:	Pse13G29720.0	GSVIVG01011483001	 1e-160
212-  6:	Pse13G29780.0	GSVIVG01011478001	 2e-151
## Alignment 213: score=307.0 e_value=3e-12 N=7 P. setigerum_chr13&aek6 minus
213-  0:	Pse13G24550.0	GSVIVG01011660001	 7e-106
213-  1:	Pse13G24560.0	GSVIVG01011659001	 1e-128
213-  2:	Pse13G24610.0	GSVIVG01011656001	      0
213-  3:	Pse13G24620.0	GSVIVG01011651001	  2e-48
213-  4:	Pse13G24640.0	GSVIVG01011650001	      0
213-  5:	Pse13G24700.0	GSVIVG01011647001	 2e-110
213-  6:	Pse13G24720.0	GSVIVG01011634001	      0
## Alignment 214: score=302.0 e_value=4.2e-11 N=7 P. setigerum_chr13&aek6 minus
214-  0:	Pse13G40510.0	GSVIVG01033066001	  3e-25
214-  1:	Pse13G40560.0	GSVIVG01008556001	  2e-89
214-  2:	Pse13G40600.0	GSVIVG01008554001	 7e-139
214-  3:	Pse13G40780.0	GSVIVG01008575001	 8e-163
214-  4:	Pse13G40800.0	GSVIVG01008576001	  5e-54
214-  5:	Pse13G40850.0	GSVIVG01008579001	  1e-49
214-  6:	Pse13G40900.0	GSVIVG01008584001	      0
## Alignment 215: score=277.0 e_value=2.1e-10 N=7 P. setigerum_chr13&aek6 minus
215-  0:	Pse13G38570.0	GSVIVG01032952001	      0
215-  1:	Pse13G38620.0	GSVIVG01032955001	      0
215-  2:	Pse13G38850.0	GSVIVG01032978001	 3e-131
215-  3:	Pse13G38990.0	GSVIVG01032984001	 2e-107
215-  4:	Pse13G39140.0	GSVIVG01032990001	      0
215-  5:	Pse13G39240.0	GSVIVG01032996001	      0
215-  6:	Pse13G39360.0	GSVIVG01033000001	      0
## Alignment 216: score=272.0 e_value=3.1e-09 N=6 P. setigerum_chr13&aek6 minus
216-  0:	Pse13G28980.0	GSVIVG01011919001	  3e-07
216-  1:	Pse13G29000.0	GSVIVG01008271001	  5e-29
216-  2:	Pse13G29010.0	GSVIVG01008273001	  1e-67
216-  3:	Pse13G29060.0	GSVIVG01008277001	  1e-48
216-  4:	Pse13G29170.0	GSVIVG01008289001	  5e-26
216-  5:	Pse13G29180.0	GSVIVG01008291001	 1e-115
## Alignment 217: score=257.0 e_value=1.8e-09 N=6 P. setigerum_chr13&aek6 minus
217-  0:	Pse13G31610.0	GSVIVG01008023001	  9e-84
217-  1:	Pse13G31630.0	GSVIVG01008026001	  7e-82
217-  2:	Pse13G31810.0	GSVIVG01008036001	 1e-134
217-  3:	Pse13G31860.0	GSVIVG01008042001	      0
217-  4:	Pse13G31870.0	GSVIVG01008043001	 6e-119
217-  5:	Pse13G31910.0	GSVIVG01011356001	 2e-158
## Alignment 218: score=277.0 e_value=9.4e-10 N=6 P. setigerum_chr13&aek7 plus
218-  0:	Pse13G12330.0	GSVIVG01037647001	 2e-124
218-  1:	Pse13G12340.0	GSVIVG01037650001	  2e-77
218-  2:	Pse13G12360.0	GSVIVG01037652001	      0
218-  3:	Pse13G12380.0	GSVIVG01037657001	      0
218-  4:	Pse13G12400.0	GSVIVG01037658001	  1e-26
218-  5:	Pse13G12460.0	GSVIVG01030476001	  8e-72
## Alignment 219: score=269.0 e_value=7e-10 N=6 P. setigerum_chr13&aek7 plus
219-  0:	Pse13G12220.0	GSVIVG01012655001	      0
219-  1:	Pse13G12230.0	GSVIVG01002001001	  3e-76
219-  2:	Pse13G12260.0	GSVIVG01012658001	 6e-114
219-  3:	Pse13G12450.0	GSVIVG01012666001	      0
219-  4:	Pse13G12470.0	GSVIVG01012669001	 4e-159
219-  5:	Pse13G12520.0	GSVIVG01012671001	 4e-136
## Alignment 220: score=481.0 e_value=2.9e-27 N=11 P. setigerum_chr13&aek7 minus
220-  0:	Pse13G03680.0	GSVIVG01030537001	  3e-87
220-  1:	Pse13G03930.0	GSVIVG01021470001	      0
220-  2:	Pse13G03940.0	GSVIVG01021471001	 9e-104
220-  3:	Pse13G03970.0	GSVIVG01021497001	  4e-51
220-  4:	Pse13G03980.0	GSVIVG01021502001	      0
220-  5:	Pse13G03990.0	GSVIVG01021505001	      0
220-  6:	Pse13G04020.0	GSVIVG01021514001	  3e-33
220-  7:	Pse13G04030.0	GSVIVG01021520001	      0
220-  8:	Pse13G04060.0	GSVIVG01021525001	      0
220-  9:	Pse13G04080.0	GSVIVG01021532001	      0
220- 10:	Pse13G04090.0	GSVIVG01021533001	  1e-33
## Alignment 221: score=340.0 e_value=1.1e-15 N=8 P. setigerum_chr13&aek7 minus
221-  0:	Pse13G10360.0	GSVIVG01014288001	      0
221-  1:	Pse13G10430.0	GSVIVG01014284001	      0
221-  2:	Pse13G10560.0	GSVIVG01021122001	      0
221-  3:	Pse13G10590.0	GSVIVG01014259001	      0
221-  4:	Pse13G10660.0	GSVIVG01021149001	 1e-151
221-  5:	Pse13G10670.0	GSVIVG01021150001	 9e-150
221-  6:	Pse13G10680.0	GSVIVG01021151001	  2e-91
221-  7:	Pse13G10690.0	GSVIVG01021163001	      0
## Alignment 222: score=1088.0 e_value=1.1e-74 N=25 P. setigerum_chr14&aek4 plus
222-  0:	Pse14G09980.0	GSVIVG01031523001	  9e-58
222-  1:	Pse14G10050.0	GSVIVG01031508001	  9e-26
222-  2:	Pse14G10150.0	GSVIVG01031499001	 9e-130
222-  3:	Pse14G10180.0	GSVIVG01031496001	  2e-74
222-  4:	Pse14G10190.0	GSVIVG01031495001	      0
222-  5:	Pse14G10260.0	GSVIVG01031490001	      0
222-  6:	Pse14G10280.0	GSVIVG01033658001	 3e-147
222-  7:	Pse14G10320.0	GSVIVG01031485001	      0
222-  8:	Pse14G10450.0	GSVIVG01031479001	 6e-159
222-  9:	Pse14G10460.0	GSVIVG01031471001	  3e-45
222- 10:	Pse14G10470.0	GSVIVG01031470001	      0
222- 11:	Pse14G10520.0	GSVIVG01031467001	 2e-154
222- 12:	Pse14G10570.0	GSVIVG01031461001	  3e-55
222- 13:	Pse14G10640.0	GSVIVG01031460001	  8e-77
222- 14:	Pse14G10830.0	GSVIVG01016161001	      0
222- 15:	Pse14G10910.0	GSVIVG01031446001	  2e-47
222- 16:	Pse14G10920.0	GSVIVG01031445001	      0
222- 17:	Pse14G10950.0	GSVIVG01031443001	      0
222- 18:	Pse14G11020.0	GSVIVG01031442001	 9e-136
222- 19:	Pse14G11050.0	GSVIVG01031434001	 4e-112
222- 20:	Pse14G11230.0	GSVIVG01031427001	      0
222- 21:	Pse14G11400.0	GSVIVG01031411001	      0
222- 22:	Pse14G11450.0	GSVIVG01031410001	      0
222- 23:	Pse14G11570.0	GSVIVG01031401001	      0
222- 24:	Pse14G11630.0	GSVIVG01031396001	      0
## Alignment 223: score=671.0 e_value=1.6e-44 N=17 P. setigerum_chr14&aek4 plus
223-  0:	Pse14G39070.0	GSVIVG01034189001	  8e-74
223-  1:	Pse14G39220.0	GSVIVG01024983001	      0
223-  2:	Pse14G39250.0	GSVIVG01034179001	      0
223-  3:	Pse14G39300.0	GSVIVG01034178001	 6e-178
223-  4:	Pse14G39370.0	GSVIVG01024976001	      0
223-  5:	Pse14G39380.0	GSVIVG01034174001	  2e-07
223-  6:	Pse14G39620.0	GSVIVG01034171001	 8e-104
223-  7:	Pse14G39860.0	GSVIVG01034161001	      0
223-  8:	Pse14G39870.0	GSVIVG01024943001	 3e-172
223-  9:	Pse14G40070.0	GSVIVG01025084001	      0
223- 10:	Pse14G40250.0	GSVIVG01034152001	 6e-153
223- 11:	Pse14G40260.0	GSVIVG01024928001	 8e-128
223- 12:	Pse14G40400.0	GSVIVG01034137001	      0
223- 13:	Pse14G40600.0	GSVIVG01034132001	 7e-139
223- 14:	Pse14G40650.0	GSVIVG01034131001	 2e-105
223- 15:	Pse14G40710.0	GSVIVG01034129001	  2e-39
223- 16:	Pse14G40850.0	GSVIVG01034123001	      0
## Alignment 224: score=590.0 e_value=5.8e-34 N=14 P. setigerum_chr14&aek4 plus
224-  0:	Pse14G27190.0	GSVIVG01033734001	      0
224-  1:	Pse14G27220.0	GSVIVG01033731001	      0
224-  2:	Pse14G27390.0	GSVIVG01033728001	 5e-109
224-  3:	Pse14G27400.0	GSVIVG01033725001	      0
224-  4:	Pse14G27420.0	GSVIVG01033724001	      0
224-  5:	Pse14G27610.0	GSVIVG01033711001	      0
224-  6:	Pse14G27780.0	GSVIVG01033689001	      0
224-  7:	Pse14G27980.0	GSVIVG01033668001	  3e-87
224-  8:	Pse14G28190.0	GSVIVG01033664001	      0
224-  9:	Pse14G28220.0	GSVIVG01033661001	  5e-72
224- 10:	Pse14G28250.0	GSVIVG01033660001	  1e-19
224- 11:	Pse14G28320.0	GSVIVG01033656001	  3e-11
224- 12:	Pse14G28380.0	GSVIVG01033653001	      0
224- 13:	Pse14G28410.0	GSVIVG01033651001	      0
## Alignment 225: score=538.0 e_value=1.1e-27 N=12 P. setigerum_chr14&aek4 plus
225-  0:	Pse14G11670.0	GSVIVG01024939001	 4e-122
225-  1:	Pse14G11680.0	GSVIVG01024937001	      0
225-  2:	Pse14G11690.0	GSVIVG01024936001	      0
225-  3:	Pse14G11720.0	GSVIVG01024933001	 5e-180
225-  4:	Pse14G11740.0	GSVIVG01024930001	  6e-48
225-  5:	Pse14G11810.0	GSVIVG01024927001	      0
225-  6:	Pse14G11820.0	GSVIVG01024926001	  2e-73
225-  7:	Pse14G11880.0	GSVIVG01024921001	  2e-97
225-  8:	Pse14G11960.0	GSVIVG01024918001	      0
225-  9:	Pse14G11980.0	GSVIVG01024916001	  8e-63
225- 10:	Pse14G12090.0	GSVIVG01024907001	 4e-110
225- 11:	Pse14G12140.0	GSVIVG01024875001	 1e-149
## Alignment 226: score=514.0 e_value=1e-23 N=11 P. setigerum_chr14&aek4 plus
226-  0:	Pse14G18630.0	GSVIVG01022489001	      0
226-  1:	Pse14G18690.0	GSVIVG01029949001	      0
226-  2:	Pse14G18710.0	GSVIVG01029973001	 5e-179
226-  3:	Pse14G18720.0	GSVIVG01029976001	 4e-175
226-  4:	Pse14G18730.0	GSVIVG01029953001	      0
226-  5:	Pse14G18750.0	GSVIVG01029951001	 2e-108
226-  6:	Pse14G18790.0	GSVIVG01029948001	      0
226-  7:	Pse14G18810.0	GSVIVG01025814001	      0
226-  8:	Pse14G18840.0	GSVIVG01029985001	      0
226-  9:	Pse14G18850.0	GSVIVG01022436001	      0
226- 10:	Pse14G18910.0	GSVIVG01029958001	      0
## Alignment 227: score=476.0 e_value=5.1e-22 N=10 P. setigerum_chr14&aek4 plus
227-  0:	Pse14G05230.0	GSVIVG01033862001	      0
227-  1:	Pse14G05280.0	GSVIVG01033859001	  6e-33
227-  2:	Pse14G05290.0	GSVIVG01033857001	 8e-171
227-  3:	Pse14G05310.0	GSVIVG01033852001	  3e-94
227-  4:	Pse14G05320.0	GSVIVG01033851001	 4e-112
227-  5:	Pse14G05370.0	GSVIVG01033839001	      0
227-  6:	Pse14G05390.0	GSVIVG01033836001	      0
227-  7:	Pse14G05400.0	GSVIVG01033833001	      0
227-  8:	Pse14G05460.0	GSVIVG01033832001	 6e-113
227-  9:	Pse14G05520.0	GSVIVG01033830001	      0
## Alignment 228: score=464.0 e_value=7.8e-21 N=10 P. setigerum_chr14&aek4 plus
228-  0:	Pse14G11680.0	GSVIVG01034158001	      0
228-  1:	Pse14G11730.0	GSVIVG01034153001	  2e-47
228-  2:	Pse14G11810.0	GSVIVG01034150001	  7e-69
228-  3:	Pse14G11830.0	GSVIVG01034148001	  1e-74
228-  4:	Pse14G11900.0	GSVIVG01034136001	 1e-133
228-  5:	Pse14G11920.0	GSVIVG01034135001	  2e-44
228-  6:	Pse14G11930.0	GSVIVG01034134001	 1e-112
228-  7:	Pse14G12000.0	GSVIVG01034131001	 1e-107
228-  8:	Pse14G12060.0	GSVIVG01034127001	 6e-146
228-  9:	Pse14G12070.0	GSVIVG01034125001	  3e-23
## Alignment 229: score=396.0 e_value=3.9e-17 N=9 P. setigerum_chr14&aek4 plus
229-  0:	Pse14G08450.0	GSVIVG01025659001	      0
229-  1:	Pse14G08470.0	GSVIVG01025657001	 4e-102
229-  2:	Pse14G08490.0	GSVIVG01025655001	 4e-138
229-  3:	Pse14G08550.0	GSVIVG01025653001	      0
229-  4:	Pse14G08590.0	GSVIVG01025652001	 4e-178
229-  5:	Pse14G08680.0	GSVIVG01025645001	  2e-11
229-  6:	Pse14G08870.0	GSVIVG01025636001	 1e-114
229-  7:	Pse14G08910.0	GSVIVG01025635001	 7e-108
229-  8:	Pse14G08980.0	GSVIVG01025121001	 2e-161
## Alignment 230: score=356.0 e_value=9e-16 N=8 P. setigerum_chr14&aek4 plus
230-  0:	Pse14G01890.0	GSVIVG01033978001	 2e-151
230-  1:	Pse14G02120.0	GSVIVG01033975001	      0
230-  2:	Pse14G02220.0	GSVIVG01024791001	      0
230-  3:	Pse14G02230.0	GSVIVG01024789001	      0
230-  4:	Pse14G02270.0	GSVIVG01024786001	  2e-86
230-  5:	Pse14G02350.0	GSVIVG01024781001	      0
230-  6:	Pse14G02360.0	GSVIVG01024780001	      0
230-  7:	Pse14G02380.0	GSVIVG01024778001	 2e-114
## Alignment 231: score=354.0 e_value=1.7e-15 N=8 P. setigerum_chr14&aek4 plus
231-  0:	Pse14G07930.0	GSVIVG01025570001	  2e-37
231-  1:	Pse14G08090.0	GSVIVG01025564001	      0
231-  2:	Pse14G08100.0	GSVIVG01025556001	  7e-59
231-  3:	Pse14G08210.0	GSVIVG01025540001	      0
231-  4:	Pse14G08290.0	GSVIVG01025542001	  5e-50
231-  5:	Pse14G08300.0	GSVIVG01025544001	 7e-117
231-  6:	Pse14G08340.0	GSVIVG01025547001	 4e-129
231-  7:	Pse14G08390.0	GSVIVG01025550001	  5e-34
## Alignment 232: score=293.0 e_value=1e-12 N=7 P. setigerum_chr14&aek4 plus
232-  0:	Pse14G02510.0	GSVIVG01016368001	      0
232-  1:	Pse14G02530.0	GSVIVG01024794001	  3e-99
232-  2:	Pse14G02760.0	GSVIVG01016375001	      0
232-  3:	Pse14G02930.0	GSVIVG01016380001	      0
232-  4:	Pse14G02960.0	GSVIVG01016382001	 8e-104
232-  5:	Pse14G03000.0	GSVIVG01016383001	 3e-156
232-  6:	Pse14G03120.0	GSVIVG01016387001	      0
## Alignment 233: score=292.0 e_value=6.2e-13 N=7 P. setigerum_chr14&aek4 plus
233-  0:	Pse14G12280.0	GSVIVG01037518001	      0
233-  1:	Pse14G12380.0	GSVIVG01029954001	      0
233-  2:	Pse14G12610.0	GSVIVG01022470001	 1e-104
233-  3:	Pse14G12620.0	GSVIVG01022493001	      0
233-  4:	Pse14G12650.0	GSVIVG01022496001	  1e-29
233-  5:	Pse14G12710.0	GSVIVG01022505001	      0
233-  6:	Pse14G12770.0	GSVIVG01022506001	 1e-171
## Alignment 234: score=276.0 e_value=8.1e-08 N=6 P. setigerum_chr14&aek4 plus
234-  0:	Pse14G22090.0	GSVIVG01024531001	  7e-64
234-  1:	Pse14G22110.0	GSVIVG01029861001	      0
234-  2:	Pse14G22150.0	GSVIVG01029865001	 3e-180
234-  3:	Pse14G22280.0	GSVIVG01029870001	      0
234-  4:	Pse14G22300.0	GSVIVG01029878001	      0
234-  5:	Pse14G22350.0	GSVIVG01029882001	 1e-143
## Alignment 235: score=268.0 e_value=1.7e-08 N=6 P. setigerum_chr14&aek4 plus
235-  0:	Pse14G08430.0	GSVIVG01025173001	      0
235-  1:	Pse14G08440.0	GSVIVG01025168001	      0
235-  2:	Pse14G08550.0	GSVIVG01025160001	 3e-163
235-  3:	Pse14G08600.0	GSVIVG01025159001	      0
235-  4:	Pse14G08630.0	GSVIVG01025156001	      0
235-  5:	Pse14G08690.0	GSVIVG01025151001	      0
## Alignment 236: score=267.0 e_value=6.4e-08 N=6 P. setigerum_chr14&aek4 plus
236-  0:	Pse14G17810.0	GSVIVG01037249001	      0
236-  1:	Pse14G17840.0	GSVIVG01037235001	      0
236-  2:	Pse14G17870.0	GSVIVG01037232001	 6e-158
236-  3:	Pse14G17890.0	GSVIVG01037231001	      0
236-  4:	Pse14G17930.0	GSVIVG01031548001	  5e-96
236-  5:	Pse14G18080.0	GSVIVG01031545001	      0
## Alignment 237: score=265.0 e_value=8.1e-09 N=6 P. setigerum_chr14&aek4 plus
237-  0:	Pse14G30450.0	GSVIVG01016280001	  4e-36
237-  1:	Pse14G30600.0	GSVIVG01016284001	      0
237-  2:	Pse14G30650.0	GSVIVG01016286001	 5e-141
237-  3:	Pse14G30710.0	GSVIVG01016294001	      0
237-  4:	Pse14G30730.0	GSVIVG01016295001	 3e-131
237-  5:	Pse14G30770.0	GSVIVG01016297001	 4e-142
## Alignment 238: score=264.0 e_value=3.1e-11 N=7 P. setigerum_chr14&aek4 plus
238-  0:	Pse14G29350.0	GSVIVG01025711001	 1e-125
238-  1:	Pse14G29490.0	GSVIVG01025701001	  2e-77
238-  2:	Pse14G29720.0	GSVIVG01025693001	      0
238-  3:	Pse14G29770.0	GSVIVG01025201001	      0
238-  4:	Pse14G29830.0	GSVIVG01016265001	  1e-56
238-  5:	Pse14G30000.0	GSVIVG01016267001	      0
238-  6:	Pse14G30050.0	GSVIVG01016269001	      0
## Alignment 239: score=259.0 e_value=7.3e-08 N=6 P. setigerum_chr14&aek4 plus
239-  0:	Pse14G27550.0	GSVIVG01031457001	      0
239-  1:	Pse14G27630.0	GSVIVG01031450001	  8e-72
239-  2:	Pse14G27720.0	GSVIVG01031445001	      0
239-  3:	Pse14G27770.0	GSVIVG01016165001	 3e-157
239-  4:	Pse14G27850.0	GSVIVG01016169001	  3e-49
239-  5:	Pse14G27950.0	GSVIVG01016208001	      0
## Alignment 240: score=257.0 e_value=2.6e-08 N=6 P. setigerum_chr14&aek4 plus
240-  0:	Pse14G20550.0	GSVIVG01036672001	 4e-171
240-  1:	Pse14G20600.0	GSVIVG01037274001	      0
240-  2:	Pse14G20710.0	GSVIVG01037237001	      0
240-  3:	Pse14G20740.0	GSVIVG01037233001	 2e-158
240-  4:	Pse14G20790.0	GSVIVG01031555001	      0
240-  5:	Pse14G20880.0	GSVIVG01031546001	      0
## Alignment 241: score=256.0 e_value=2e-10 N=7 P. setigerum_chr14&aek4 plus
241-  0:	Pse14G35090.0	GSVIVG01031398001	  2e-20
241-  1:	Pse14G35210.0	GSVIVG01031393001	      0
241-  2:	Pse14G35470.0	GSVIVG01031386001	      0
241-  3:	Pse14G35710.0	GSVIVG01031378001	      0
241-  4:	Pse14G35840.0	GSVIVG01031374001	      0
241-  5:	Pse14G35860.0	GSVIVG01031372001	      0
241-  6:	Pse14G36090.0	GSVIVG01036187001	  2e-84
## Alignment 242: score=2027.0 e_value=1.4e-166 N=46 P. setigerum_chr14&aek4 minus
242-  0:	Pse14G22750.0	GSVIVG01024560001	  1e-67
242-  1:	Pse14G22780.0	GSVIVG01024562001	  6e-91
242-  2:	Pse14G22810.0	GSVIVG01024572001	 6e-142
242-  3:	Pse14G22850.0	GSVIVG01024574001	      0
242-  4:	Pse14G22860.0	GSVIVG01024575001	 3e-109
242-  5:	Pse14G22880.0	GSVIVG01024578001	      0
242-  6:	Pse14G22950.0	GSVIVG01024581001	 2e-118
242-  7:	Pse14G22960.0	GSVIVG01024582001	  2e-32
242-  8:	Pse14G23110.0	GSVIVG01024584001	 1e-131
242-  9:	Pse14G23260.0	GSVIVG01030219001	 8e-178
242- 10:	Pse14G23360.0	GSVIVG01024600001	 4e-131
242- 11:	Pse14G23470.0	GSVIVG01024601001	      0
242- 12:	Pse14G23580.0	GSVIVG01024619001	      0
242- 13:	Pse14G23660.0	GSVIVG01024621001	  3e-63
242- 14:	Pse14G23700.0	GSVIVG01032727001	  1e-22
242- 15:	Pse14G23720.0	GSVIVG01030259001	  4e-57
242- 16:	Pse14G23730.0	GSVIVG01030260001	      0
242- 17:	Pse14G23750.0	GSVIVG01024628001	  2e-48
242- 18:	Pse14G23830.0	GSVIVG01030264001	      0
242- 19:	Pse14G23840.0	GSVIVG01032737001	 4e-110
242- 20:	Pse14G23860.0	GSVIVG01032739001	      0
242- 21:	Pse14G23890.0	GSVIVG01030274001	  7e-92
242- 22:	Pse14G23990.0	GSVIVG01030279001	      0
242- 23:	Pse14G24010.0	GSVIVG01030280001	      0
242- 24:	Pse14G24040.0	GSVIVG01030282001	      0
242- 25:	Pse14G24100.0	GSVIVG01032748001	      0
242- 26:	Pse14G24130.0	GSVIVG01030288001	  1e-99
242- 27:	Pse14G24240.0	GSVIVG01032750001	      0
242- 28:	Pse14G24290.0	GSVIVG01030293001	 8e-114
242- 29:	Pse14G24310.0	GSVIVG01032757001	      0
242- 30:	Pse14G24400.0	GSVIVG01030301001	  3e-26
242- 31:	Pse14G24540.0	GSVIVG01032773001	  2e-70
242- 32:	Pse14G24570.0	GSVIVG01024685001	      0
242- 33:	Pse14G24750.0	GSVIVG01003938001	      0
242- 34:	Pse14G24860.0	GSVIVG01024708001	      0
242- 35:	Pse14G24890.0	GSVIVG01024710001	 7e-122
242- 36:	Pse14G24920.0	GSVIVG01032800001	      0
242- 37:	Pse14G24940.0	GSVIVG01024713001	      0
242- 38:	Pse14G24970.0	GSVIVG01024714001	 1e-162
242- 39:	Pse14G24990.0	GSVIVG01024722001	      0
242- 40:	Pse14G25040.0	GSVIVG01024723001	      0
242- 41:	Pse14G25060.0	GSVIVG01011167001	      0
242- 42:	Pse14G25100.0	GSVIVG01011163001	  3e-63
242- 43:	Pse14G25110.0	GSVIVG01024730001	  7e-92
242- 44:	Pse14G25140.0	GSVIVG01011158001	 6e-126
242- 45:	Pse14G25170.0	GSVIVG01024731001	      0
## Alignment 243: score=1733.0 e_value=1.9e-128 N=37 P. setigerum_chr14&aek4 minus
243-  0:	Pse14G10100.0	GSVIVG01033644001	  2e-57
243-  1:	Pse14G10110.0	GSVIVG01033645001	      0
243-  2:	Pse14G10160.0	GSVIVG01033647001	 7e-104
243-  3:	Pse14G10220.0	GSVIVG01033651001	      0
243-  4:	Pse14G10230.0	GSVIVG01033652001	  3e-72
243-  5:	Pse14G10400.0	GSVIVG01033668001	  2e-84
243-  6:	Pse14G10410.0	GSVIVG01033669001	  8e-66
243-  7:	Pse14G10520.0	GSVIVG01033674001	 1e-161
243-  8:	Pse14G10540.0	GSVIVG01033677001	 3e-123
243-  9:	Pse14G10580.0	GSVIVG01033679001	  2e-47
243- 10:	Pse14G10630.0	GSVIVG01033690001	      0
243- 11:	Pse14G10660.0	GSVIVG01033691001	 5e-123
243- 12:	Pse14G10740.0	GSVIVG01033696001	      0
243- 13:	Pse14G10750.0	GSVIVG01033699001	  2e-12
243- 14:	Pse14G10780.0	GSVIVG01033711001	      0
243- 15:	Pse14G10840.0	GSVIVG01033708001	  8e-88
243- 16:	Pse14G10870.0	GSVIVG01033707001	      0
243- 17:	Pse14G10890.0	GSVIVG01033705001	      0
243- 18:	Pse14G10960.0	GSVIVG01033715001	  1e-16
243- 19:	Pse14G11060.0	GSVIVG01033723001	      0
243- 20:	Pse14G11070.0	GSVIVG01033724001	      0
243- 21:	Pse14G11080.0	GSVIVG01033727001	      0
243- 22:	Pse14G11110.0	GSVIVG01033731001	      0
243- 23:	Pse14G11130.0	GSVIVG01033735001	      0
243- 24:	Pse14G11160.0	GSVIVG01033738001	      0
243- 25:	Pse14G11220.0	GSVIVG01033741001	      0
243- 26:	Pse14G11290.0	GSVIVG01033744001	  2e-62
243- 27:	Pse14G11350.0	GSVIVG01033747001	      0
243- 28:	Pse14G11370.0	GSVIVG01033748001	      0
243- 29:	Pse14G11380.0	GSVIVG01033749001	      0
243- 30:	Pse14G11390.0	GSVIVG01033751001	      0
243- 31:	Pse14G11440.0	GSVIVG01033764001	      0
243- 32:	Pse14G11470.0	GSVIVG01033765001	  5e-90
243- 33:	Pse14G11540.0	GSVIVG01033771001	 3e-125
243- 34:	Pse14G11580.0	GSVIVG01033776001	      0
243- 35:	Pse14G11590.0	GSVIVG01033777001	      0
243- 36:	Pse14G11600.0	GSVIVG01033781001	  4e-94
## Alignment 244: score=1373.0 e_value=8.6e-105 N=32 P. setigerum_chr14&aek4 minus
244-  0:	Pse14G01820.0	GSVIVG01024745001	      0
244-  1:	Pse14G01840.0	GSVIVG01024747001	 3e-133
244-  2:	Pse14G01860.0	GSVIVG01024748001	      0
244-  3:	Pse14G02050.0	GSVIVG01024750001	 3e-126
244-  4:	Pse14G02270.0	GSVIVG01024786001	  2e-86
244-  5:	Pse14G02520.0	GSVIVG01024793001	      0
244-  6:	Pse14G02540.0	GSVIVG01024796001	      0
244-  7:	Pse14G02620.0	GSVIVG01024800001	  9e-60
244-  8:	Pse14G02690.0	GSVIVG01024809001	      0
244-  9:	Pse14G02750.0	GSVIVG01034012001	 5e-164
244- 10:	Pse14G02840.0	GSVIVG01034018001	 1e-106
244- 11:	Pse14G02890.0	GSVIVG01034019001	 5e-122
244- 12:	Pse14G02920.0	GSVIVG01034020001	  1e-90
244- 13:	Pse14G02950.0	GSVIVG01034021001	 2e-129
244- 14:	Pse14G03000.0	GSVIVG01034023001	      0
244- 15:	Pse14G03110.0	GSVIVG01034026001	      0
244- 16:	Pse14G03120.0	GSVIVG01034027001	      0
244- 17:	Pse14G03220.0	GSVIVG01034031001	  3e-56
244- 18:	Pse14G03270.0	GSVIVG01034033001	 1e-119
244- 19:	Pse14G03280.0	GSVIVG01034038001	  1e-75
244- 20:	Pse14G03310.0	GSVIVG01034042001	  5e-70
244- 21:	Pse14G03350.0	GSVIVG01034043001	      0
244- 22:	Pse14G03360.0	GSVIVG01034044001	 3e-171
244- 23:	Pse14G03470.0	GSVIVG01034052001	      0
244- 24:	Pse14G03480.0	GSVIVG01034054001	  5e-81
244- 25:	Pse14G03520.0	GSVIVG01034055001	  6e-83
244- 26:	Pse14G03530.0	GSVIVG01034066001	  7e-18
244- 27:	Pse14G03540.0	GSVIVG01034068001	  9e-96
244- 28:	Pse14G03600.0	GSVIVG01034072001	 2e-103
244- 29:	Pse14G03670.0	GSVIVG01034089001	      0
244- 30:	Pse14G03730.0	GSVIVG01034102001	 6e-154
244- 31:	Pse14G03790.0	GSVIVG01034110001	 1e-120
## Alignment 245: score=756.0 e_value=4.9e-45 N=17 P. setigerum_chr14&aek4 minus
245-  0:	Pse14G03780.0	GSVIVG01033805001	  1e-43
245-  1:	Pse14G03970.0	GSVIVG01033855001	  1e-32
245-  2:	Pse14G04180.0	GSVIVG01033865001	 4e-178
245-  3:	Pse14G04200.0	GSVIVG01033868001	  7e-51
245-  4:	Pse14G04210.0	GSVIVG01033871001	      0
245-  5:	Pse14G04250.0	GSVIVG01033873001	      0
245-  6:	Pse14G04330.0	GSVIVG01033886001	  3e-63
245-  7:	Pse14G04380.0	GSVIVG01033891001	      0
245-  8:	Pse14G04410.0	GSVIVG01033897001	  5e-40
245-  9:	Pse14G04450.0	GSVIVG01033900001	 3e-106
245- 10:	Pse14G04490.0	GSVIVG01033902001	  6e-83
245- 11:	Pse14G04540.0	GSVIVG01033907001	      0
245- 12:	Pse14G04580.0	GSVIVG01033925001	 4e-102
245- 13:	Pse14G04600.0	GSVIVG01033928001	  4e-82
245- 14:	Pse14G04630.0	GSVIVG01033929001	  4e-88
245- 15:	Pse14G04690.0	GSVIVG01033933001	 2e-153
245- 16:	Pse14G04760.0	GSVIVG01033944001	 9e-141
## Alignment 246: score=644.0 e_value=5.2e-38 N=15 P. setigerum_chr14&aek4 minus
246-  0:	Pse14G10170.0	GSVIVG01016220001	      0
246-  1:	Pse14G10200.0	GSVIVG01016219001	      0
246-  2:	Pse14G10210.0	GSVIVG01016218001	      0
246-  3:	Pse14G10250.0	GSVIVG01016213001	  1e-79
246-  4:	Pse14G10430.0	GSVIVG01016208001	      0
246-  5:	Pse14G10610.0	GSVIVG01016175001	 5e-100
246-  6:	Pse14G10650.0	GSVIVG01016172001	      0
246-  7:	Pse14G10690.0	GSVIVG01016171001	  7e-92
246-  8:	Pse14G10700.0	GSVIVG01016168001	      0
246-  9:	Pse14G10810.0	GSVIVG01016162001	      0
246- 10:	Pse14G11040.0	GSVIVG01034664001	 1e-177
246- 11:	Pse14G11240.0	GSVIVG01034672001	      0
246- 12:	Pse14G11260.0	GSVIVG01034673001	      0
246- 13:	Pse14G11280.0	GSVIVG01034677001	      0
246- 14:	Pse14G11330.0	GSVIVG01034681001	 6e-155
## Alignment 247: score=622.0 e_value=6.9e-33 N=14 P. setigerum_chr14&aek4 minus
247-  0:	Pse14G00630.0	GSVIVG01003941001	      0
247-  1:	Pse14G00710.0	GSVIVG01003939001	 2e-167
247-  2:	Pse14G00790.0	GSVIVG01003933001	      0
247-  3:	Pse14G00870.0	GSVIVG01011185001	      0
247-  4:	Pse14G00910.0	GSVIVG01032795001	  6e-46
247-  5:	Pse14G00930.0	GSVIVG01011180001	      0
247-  6:	Pse14G01020.0	GSVIVG01011178001	 2e-138
247-  7:	Pse14G01130.0	GSVIVG01011175001	      0
247-  8:	Pse14G01160.0	GSVIVG01032805001	 2e-114
247-  9:	Pse14G01240.0	GSVIVG01011168001	  1e-65
247- 10:	Pse14G01300.0	GSVIVG01011165001	 6e-130
247- 11:	Pse14G01380.0	GSVIVG01011162001	 5e-113
247- 12:	Pse14G01400.0	GSVIVG01032812001	      0
247- 13:	Pse14G01410.0	GSVIVG01011160001	 2e-160
## Alignment 248: score=561.0 e_value=1.5e-36 N=14 P. setigerum_chr14&aek4 minus
248-  0:	Pse14G31980.0	GSVIVG01025119001	  8e-52
248-  1:	Pse14G32220.0	GSVIVG01025537001	      0
248-  2:	Pse14G32230.0	GSVIVG01025539001	  4e-83
248-  3:	Pse14G32260.0	GSVIVG01025552001	      0
248-  4:	Pse14G32400.0	GSVIVG01025104001	 1e-152
248-  5:	Pse14G32490.0	GSVIVG01025102001	      0
248-  6:	Pse14G32530.0	GSVIVG01025541001	      0
248-  7:	Pse14G32690.0	GSVIVG01025564001	      0
248-  8:	Pse14G32930.0	GSVIVG01025566001	 4e-110
248-  9:	Pse14G33130.0	GSVIVG01025576001	 1e-136
248- 10:	Pse14G33150.0	GSVIVG01025578001	  3e-80
248- 11:	Pse14G33160.0	GSVIVG01025581001	  3e-11
248- 12:	Pse14G33310.0	GSVIVG01025582001	      0
248- 13:	Pse14G33320.0	GSVIVG01025583001	      0
## Alignment 249: score=544.0 e_value=1.8e-27 N=12 P. setigerum_chr14&aek4 minus
249-  0:	Pse14G06450.0	GSVIVG01024962001	  7e-55
249-  1:	Pse14G06480.0	GSVIVG01024971001	      0
249-  2:	Pse14G06520.0	GSVIVG01024973001	  5e-42
249-  3:	Pse14G06530.0	GSVIVG01024979001	      0
249-  4:	Pse14G06630.0	GSVIVG01024985001	 9e-172
249-  5:	Pse14G06730.0	GSVIVG01024995001	 3e-166
249-  6:	Pse14G06790.0	GSVIVG01025000001	  4e-36
249-  7:	Pse14G06800.0	GSVIVG01025001001	 5e-179
249-  8:	Pse14G06830.0	GSVIVG01025002001	      0
249-  9:	Pse14G06900.0	GSVIVG01025008001	      0
249- 10:	Pse14G06910.0	GSVIVG01025009001	  9e-80
249- 11:	Pse14G07020.0	GSVIVG01025054001	 2e-137
## Alignment 250: score=482.0 e_value=1.6e-26 N=12 P. setigerum_chr14&aek4 minus
250-  0:	Pse14G08930.0	GSVIVG01025628001	 1e-122
250-  1:	Pse14G09190.0	GSVIVG01016288001	      0
250-  2:	Pse14G09240.0	GSVIVG01016286001	      0
250-  3:	Pse14G09380.0	GSVIVG01016276001	 1e-127
250-  4:	Pse14G09500.0	GSVIVG01016268001	 2e-138
250-  5:	Pse14G09510.0	GSVIVG01025198001	      0
250-  6:	Pse14G09550.0	GSVIVG01016262001	      0
250-  7:	Pse14G09750.0	GSVIVG01025213001	      0
250-  8:	Pse14G09860.0	GSVIVG01016247001	      0
250-  9:	Pse14G09890.0	GSVIVG01016246001	      0
250- 10:	Pse14G09910.0	GSVIVG01016243001	  1e-73
250- 11:	Pse14G10000.0	GSVIVG01016234001	      0
## Alignment 251: score=439.0 e_value=5.7e-22 N=10 P. setigerum_chr14&aek4 minus
251-  0:	Pse14G06440.0	GSVIVG01034172001	  2e-55
251-  1:	Pse14G06460.0	GSVIVG01034173001	      0
251-  2:	Pse14G06570.0	GSVIVG01034185001	 3e-117
251-  3:	Pse14G06580.0	GSVIVG01024982001	  1e-61
251-  4:	Pse14G06590.0	GSVIVG01024983001	      0
251-  5:	Pse14G06600.0	GSVIVG01034188001	      0
251-  6:	Pse14G06660.0	GSVIVG01034189001	  3e-48
251-  7:	Pse14G06850.0	GSVIVG01034200001	  3e-18
251-  8:	Pse14G06940.0	GSVIVG01034209001	      0
251-  9:	Pse14G06950.0	GSVIVG01034212001	  5e-96
## Alignment 252: score=403.0 e_value=4e-16 N=9 P. setigerum_chr14&aek4 minus
252-  0:	Pse14G11690.0	GSVIVG01016524001	      0
252-  1:	Pse14G11700.0	GSVIVG01016523001	      0
252-  2:	Pse14G11720.0	GSVIVG01016520001	 1e-170
252-  3:	Pse14G11810.0	GSVIVG01016518001	      0
252-  4:	Pse14G11880.0	GSVIVG01016511001	 5e-101
252-  5:	Pse14G11940.0	GSVIVG01016509001	  4e-73
252-  6:	Pse14G12000.0	GSVIVG01016504001	 4e-128
252-  7:	Pse14G12080.0	GSVIVG01016502001	      0
252-  8:	Pse14G12110.0	GSVIVG01016497001	  1e-90
## Alignment 253: score=381.0 e_value=1.6e-16 N=9 P. setigerum_chr14&aek4 minus
253-  0:	Pse14G22760.0	GSVIVG01030183001	      0
253-  1:	Pse14G22790.0	GSVIVG01032684001	  7e-58
253-  2:	Pse14G22870.0	GSVIVG01030201001	      0
253-  3:	Pse14G23030.0	GSVIVG01030206001	 1e-168
253-  4:	Pse14G23080.0	GSVIVG01030208001	      0
253-  5:	Pse14G23100.0	GSVIVG01024585001	  5e-35
253-  6:	Pse14G23160.0	GSVIVG01032710001	      0
253-  7:	Pse14G23200.0	GSVIVG01032714001	  5e-93
253-  8:	Pse14G23220.0	GSVIVG01032715001	  7e-96
## Alignment 254: score=368.0 e_value=2.1e-14 N=8 P. setigerum_chr14&aek4 minus
254-  0:	Pse14G33380.0	GSVIVG01033836001	      0
254-  1:	Pse14G33400.0	GSVIVG01033840001	  2e-26
254-  2:	Pse14G33470.0	GSVIVG01033842001	  5e-57
254-  3:	Pse14G33490.0	GSVIVG01033845001	 5e-105
254-  4:	Pse14G33590.0	GSVIVG01033846001	      0
254-  5:	Pse14G33620.0	GSVIVG01033847001	 9e-159
254-  6:	Pse14G33630.0	GSVIVG01033848001	 1e-136
254-  7:	Pse14G33760.0	GSVIVG01033860001	 3e-147
## Alignment 255: score=343.0 e_value=5.6e-13 N=8 P. setigerum_chr14&aek4 minus
255-  0:	Pse14G09180.0	GSVIVG01025674001	  3e-50
255-  1:	Pse14G09310.0	GSVIVG01025678001	  6e-43
255-  2:	Pse14G09380.0	GSVIVG01025681001	  9e-94
255-  3:	Pse14G09450.0	GSVIVG01025685001	  4e-45
255-  4:	Pse14G09510.0	GSVIVG01025691001	      0
255-  5:	Pse14G09590.0	GSVIVG01016240001	      0
255-  6:	Pse14G09660.0	GSVIVG01016236001	      0
255-  7:	Pse14G09710.0	GSVIVG01025695001	 1e-128
## Alignment 256: score=312.0 e_value=2e-13 N=8 P. setigerum_chr14&aek4 minus
256-  0:	Pse14G21140.0	GSVIVG01037520001	      0
256-  1:	Pse14G21370.0	GSVIVG01037591001	      0
256-  2:	Pse14G21550.0	GSVIVG01024517001	 4e-119
256-  3:	Pse14G21650.0	GSVIVG01024520001	  3e-79
256-  4:	Pse14G21870.0	GSVIVG01024524001	  9e-80
256-  5:	Pse14G22000.0	GSVIVG01024525001	      0
256-  6:	Pse14G22040.0	GSVIVG01024527001	      0
256-  7:	Pse14G22090.0	GSVIVG01024531001	  7e-64
## Alignment 257: score=311.0 e_value=3.7e-11 N=7 P. setigerum_chr14&aek4 minus
257-  0:	Pse14G09160.0	GSVIVG01025171001	 3e-128
257-  1:	Pse14G09270.0	GSVIVG01025178001	      0
257-  2:	Pse14G09290.0	GSVIVG01025180001	 9e-126
257-  3:	Pse14G09330.0	GSVIVG01025185001	 2e-144
257-  4:	Pse14G09380.0	GSVIVG01025188001	 1e-123
257-  5:	Pse14G09440.0	GSVIVG01025193001	      0
257-  6:	Pse14G09490.0	GSVIVG01025195001	      0
## Alignment 258: score=275.0 e_value=8.7e-11 N=7 P. setigerum_chr14&aek4 minus
258-  0:	Pse14G40080.0	GSVIVG01016524001	      0
258-  1:	Pse14G40280.0	GSVIVG01016519001	 1e-113
258-  2:	Pse14G40310.0	GSVIVG01016517001	      0
258-  3:	Pse14G40380.0	GSVIVG01016514001	  2e-91
258-  4:	Pse14G40440.0	GSVIVG01016511001	 2e-114
258-  5:	Pse14G40650.0	GSVIVG01016504001	 2e-114
258-  6:	Pse14G40850.0	GSVIVG01016501001	      0
## Alignment 259: score=275.0 e_value=1.6e-09 N=6 P. setigerum_chr14&aek4 minus
259-  0:	Pse14G03410.0	GSVIVG01024839001	  6e-35
259-  1:	Pse14G03520.0	GSVIVG01024846001	  9e-72
259-  2:	Pse14G03530.0	GSVIVG01024854001	  1e-19
259-  3:	Pse14G03560.0	GSVIVG01024855001	 3e-133
259-  4:	Pse14G03630.0	GSVIVG01024867001	      0
259-  5:	Pse14G03650.0	GSVIVG01024871001	      0
## Alignment 260: score=270.0 e_value=7.6e-08 N=6 P. setigerum_chr14&aek4 minus
260-  0:	Pse14G26000.0	GSVIVG01033883001	      0
260-  1:	Pse14G26060.0	GSVIVG01033892001	 2e-109
260-  2:	Pse14G26130.0	GSVIVG01033895001	 8e-160
260-  3:	Pse14G26190.0	GSVIVG01033899001	 5e-119
260-  4:	Pse14G26220.0	GSVIVG01033904001	      0
260-  5:	Pse14G26280.0	GSVIVG01033921001	      0
## Alignment 261: score=270.0 e_value=1e-09 N=6 P. setigerum_chr14&aek4 minus
261-  0:	Pse14G12240.0	GSVIVG01022435001	  1e-40
261-  1:	Pse14G12290.0	GSVIVG01029980001	  1e-91
261-  2:	Pse14G12300.0	GSVIVG01029979001	  1e-74
261-  3:	Pse14G12320.0	GSVIVG01029950001	      0
261-  4:	Pse14G12380.0	GSVIVG01029954001	      0
261-  5:	Pse14G12460.0	GSVIVG01022462001	      0
## Alignment 262: score=254.0 e_value=2.9e-08 N=6 P. setigerum_chr14&aek4 minus
262-  0:	Pse14G34640.0	GSVIVG01033767001	      0
262-  1:	Pse14G34870.0	GSVIVG01033769001	  3e-83
262-  2:	Pse14G34930.0	GSVIVG01033771001	 5e-119
262-  3:	Pse14G35060.0	GSVIVG01033779001	      0
262-  4:	Pse14G35080.0	GSVIVG01033783001	      0
262-  5:	Pse14G35140.0	GSVIVG01033786001	      0
## Alignment 263: score=648.0 e_value=1.4e-40 N=16 P. setigerum_chr15&aek1 plus
263-  0:	Pse15G13690.0	GSVIVG01027563001	      0
263-  1:	Pse15G13730.0	GSVIVG01027564001	      0
263-  2:	Pse15G13950.0	GSVIVG01027566001	  2e-53
263-  3:	Pse15G14010.0	GSVIVG01027572001	  2e-99
263-  4:	Pse15G14070.0	GSVIVG01027574001	      0
263-  5:	Pse15G14120.0	GSVIVG01027575001	  7e-68
263-  6:	Pse15G14250.0	GSVIVG01027577001	 6e-131
263-  7:	Pse15G14260.0	GSVIVG01027578001	      0
263-  8:	Pse15G14270.0	GSVIVG01018448001	 1e-109
263-  9:	Pse15G14400.0	GSVIVG01018472001	      0
263- 10:	Pse15G14480.0	GSVIVG01018475001	 2e-118
263- 11:	Pse15G14620.0	GSVIVG01018482001	  2e-39
263- 12:	Pse15G14670.0	GSVIVG01018483001	      0
263- 13:	Pse15G14930.0	GSVIVG01018489001	  8e-48
263- 14:	Pse15G15020.0	GSVIVG01018490001	      0
263- 15:	Pse15G15140.0	GSVIVG01027629001	  2e-11
## Alignment 264: score=415.0 e_value=1.1e-20 N=10 P. setigerum_chr15&aek1 plus
264-  0:	Pse15G06110.0	GSVIVG01026888001	 2e-109
264-  1:	Pse15G06200.0	GSVIVG01026893001	  9e-38
264-  2:	Pse15G06400.0	GSVIVG01026894001	  5e-25
264-  3:	Pse15G06420.0	GSVIVG01026897001	 8e-162
264-  4:	Pse15G06510.0	GSVIVG01026904001	  3e-77
264-  5:	Pse15G06630.0	GSVIVG01026913001	      0
264-  6:	Pse15G06840.0	GSVIVG01026920001	      0
264-  7:	Pse15G06950.0	GSVIVG01026927001	      0
264-  8:	Pse15G07010.0	GSVIVG01026930001	 3e-176
264-  9:	Pse15G07050.0	GSVIVG01026935001	  4e-77
## Alignment 265: score=401.0 e_value=4.2e-21 N=10 P. setigerum_chr15&aek1 plus
265-  0:	Pse15G16250.0	GSVIVG01027606001	      0
265-  1:	Pse15G16300.0	GSVIVG01018528001	      0
265-  2:	Pse15G16390.0	GSVIVG01018534001	  3e-90
265-  3:	Pse15G16620.0	GSVIVG01027637001	 2e-103
265-  4:	Pse15G16830.0	GSVIVG01018556001	 5e-133
265-  5:	Pse15G16840.0	GSVIVG01027664001	      0
265-  6:	Pse15G16910.0	GSVIVG01018558001	  3e-34
265-  7:	Pse15G16990.0	GSVIVG01018563001	      0
265-  8:	Pse15G17050.0	GSVIVG01018577001	  4e-94
265-  9:	Pse15G17130.0	GSVIVG01018597001	      0
## Alignment 266: score=290.0 e_value=1.5e-11 N=7 P. setigerum_chr15&aek1 plus
266-  0:	Pse15G05370.0	GSVIVG01028844001	  2e-37
266-  1:	Pse15G05450.0	GSVIVG01028848001	  9e-24
266-  2:	Pse15G05650.0	GSVIVG01028852001	 6e-118
266-  3:	Pse15G05820.0	GSVIVG01028857001	 9e-126
266-  4:	Pse15G05890.0	GSVIVG01028858001	 8e-130
266-  5:	Pse15G05910.0	GSVIVG01028864001	 1e-118
266-  6:	Pse15G05940.0	GSVIVG01028865001	      0
## Alignment 267: score=265.0 e_value=1.4e-08 N=6 P. setigerum_chr15&aek1 plus
267-  0:	Pse15G16110.0	GSVIVG01004906001	      0
267-  1:	Pse15G16290.0	GSVIVG01004905001	      0
267-  2:	Pse15G16350.0	GSVIVG01004907001	  1e-50
267-  3:	Pse15G16380.0	GSVIVG01004908001	  3e-91
267-  4:	Pse15G16420.0	GSVIVG01004909001	 2e-109
267-  5:	Pse15G16510.0	GSVIVG01004911001	      0
## Alignment 268: score=251.0 e_value=2.4e-10 N=6 P. setigerum_chr15&aek1 plus
268-  0:	Pse15G04620.0	GSVIVG01028818001	 2e-169
268-  1:	Pse15G04830.0	GSVIVG01028823001	  6e-30
268-  2:	Pse15G04860.0	GSVIVG01028824001	 2e-180
268-  3:	Pse15G05060.0	GSVIVG01028825001	      0
268-  4:	Pse15G05080.0	GSVIVG01028827001	 4e-159
268-  5:	Pse15G05090.0	GSVIVG01028828001	  2e-26
## Alignment 269: score=549.0 e_value=2e-31 N=13 P. setigerum_chr15&aek1 minus
269-  0:	Pse15G10950.0	GSVIVG01010621001	      0
269-  1:	Pse15G11020.0	GSVIVG01010619001	 3e-125
269-  2:	Pse15G11040.0	GSVIVG01010618001	  2e-51
269-  3:	Pse15G11050.0	GSVIVG01010617001	  4e-31
269-  4:	Pse15G11120.0	GSVIVG01010616001	      0
269-  5:	Pse15G11130.0	GSVIVG01027515001	 4e-100
269-  6:	Pse15G11350.0	GSVIVG01027514001	 2e-146
269-  7:	Pse15G11610.0	GSVIVG01027512001	      0
269-  8:	Pse15G11650.0	GSVIVG01027510001	      0
269-  9:	Pse15G11750.0	GSVIVG01027508001	      0
269- 10:	Pse15G11800.0	GSVIVG01027506001	      0
269- 11:	Pse15G11900.0	GSVIVG01027503001	 3e-147
269- 12:	Pse15G12010.0	GSVIVG01027497001	      0
## Alignment 270: score=460.0 e_value=8.1e-24 N=11 P. setigerum_chr15&aek1 minus
270-  0:	Pse15G13760.0	GSVIVG01018459001	  8e-41
270-  1:	Pse15G13780.0	GSVIVG01018458001	 2e-151
270-  2:	Pse15G13820.0	GSVIVG01018456001	      0
270-  3:	Pse15G13970.0	GSVIVG01018455001	  3e-84
270-  4:	Pse15G14010.0	GSVIVG01018453001	 8e-120
270-  5:	Pse15G14260.0	GSVIVG01018449001	      0
270-  6:	Pse15G14350.0	GSVIVG01027580001	      0
270-  7:	Pse15G14370.0	GSVIVG01027546001	  1e-56
270-  8:	Pse15G14400.0	GSVIVG01027539001	 2e-170
270-  9:	Pse15G14460.0	GSVIVG01027537001	      0
270- 10:	Pse15G14520.0	GSVIVG01027536001	 5e-141
## Alignment 271: score=443.0 e_value=7.9e-22 N=10 P. setigerum_chr15&aek1 minus
271-  0:	Pse15G15120.0	GSVIVG01027630001	      0
271-  1:	Pse15G15330.0	GSVIVG01027627001	      0
271-  2:	Pse15G15390.0	GSVIVG01027623001	      0
271-  3:	Pse15G15450.0	GSVIVG01027620001	  2e-56
271-  4:	Pse15G15460.0	GSVIVG01018510001	  1e-68
271-  5:	Pse15G15500.0	GSVIVG01027618001	      0
271-  6:	Pse15G15680.0	GSVIVG01027615001	  1e-44
271-  7:	Pse15G15720.0	GSVIVG01027613001	 8e-142
271-  8:	Pse15G15730.0	GSVIVG01027612001	  5e-89
271-  9:	Pse15G15740.0	GSVIVG01027610001	      0
## Alignment 272: score=433.0 e_value=1.1e-20 N=10 P. setigerum_chr15&aek1 minus
272-  0:	Pse15G08980.0	GSVIVG01019880001	 5e-171
272-  1:	Pse15G09000.0	GSVIVG01019879001	      0
272-  2:	Pse15G09160.0	GSVIVG01019878001	  9e-50
272-  3:	Pse15G09230.0	GSVIVG01027588001	  3e-86
272-  4:	Pse15G09260.0	GSVIVG01019875001	      0
272-  5:	Pse15G09350.0	GSVIVG01019871001	      0
272-  6:	Pse15G09390.0	GSVIVG01019870001	      0
272-  7:	Pse15G09560.0	GSVIVG01019869001	      0
272-  8:	Pse15G09610.0	GSVIVG01019868001	      0
272-  9:	Pse15G09710.0	GSVIVG01019866001	  8e-80
## Alignment 273: score=327.0 e_value=1e-10 N=7 P. setigerum_chr15&aek1 minus
273-  0:	Pse15G14060.0	GSVIVG01019892001	 9e-106
273-  1:	Pse15G14130.0	GSVIVG01019890001	 6e-165
273-  2:	Pse15G14200.0	GSVIVG01019889001	 4e-140
273-  3:	Pse15G14220.0	GSVIVG01019888001	 8e-101
273-  4:	Pse15G14240.0	GSVIVG01019887001	      0
273-  5:	Pse15G14300.0	GSVIVG01019884001	 2e-118
273-  6:	Pse15G14340.0	GSVIVG01019881001	 7e-113
## Alignment 274: score=319.0 e_value=5.1e-13 N=7 P. setigerum_chr15&aek1 minus
274-  0:	Pse15G05550.0	GSVIVG01026960001	 2e-146
274-  1:	Pse15G05660.0	GSVIVG01026955001	 7e-169
274-  2:	Pse15G05670.0	GSVIVG01027006001	 9e-127
274-  3:	Pse15G05700.0	GSVIVG01026980001	  2e-85
274-  4:	Pse15G05840.0	GSVIVG01026981001	      0
274-  5:	Pse15G05890.0	GSVIVG01026982001	      0
274-  6:	Pse15G05900.0	GSVIVG01026984001	      0
## Alignment 275: score=315.0 e_value=4.1e-12 N=7 P. setigerum_chr15&aek1 minus
275-  0:	Pse15G12720.0	GSVIVG01028986001	  3e-39
275-  1:	Pse15G12740.0	GSVIVG01028985001	 8e-140
275-  2:	Pse15G12760.0	GSVIVG01028984001	  2e-80
275-  3:	Pse15G12780.0	GSVIVG01028983001	  1e-52
275-  4:	Pse15G12830.0	GSVIVG01028980001	  3e-59
275-  5:	Pse15G12920.0	GSVIVG01028979001	 4e-112
275-  6:	Pse15G13130.0	GSVIVG01028963001	  2e-77
## Alignment 276: score=306.0 e_value=6.2e-12 N=7 P. setigerum_chr15&aek1 minus
276-  0:	Pse15G16360.0	GSVIVG01027631001	 2e-168
276-  1:	Pse15G16490.0	GSVIVG01027632001	  1e-85
276-  2:	Pse15G16520.0	GSVIVG01027636001	 9e-128
276-  3:	Pse15G16740.0	GSVIVG01027679001	 1e-128
276-  4:	Pse15G16780.0	GSVIVG01027667001	      0
276-  5:	Pse15G16800.0	GSVIVG01027665001	  7e-46
276-  6:	Pse15G16830.0	GSVIVG01018556001	 5e-133
## Alignment 277: score=1827.0 e_value=0 N=43 P. setigerum_chr15&aek6 plus
277-  0:	Pse15G24730.0	GSVIVG01019958001	      0
277-  1:	Pse15G24910.0	GSVIVG01011424001	      0
277-  2:	Pse15G24940.0	GSVIVG01019976001	 4e-167
277-  3:	Pse15G24960.0	GSVIVG01019977001	 9e-165
277-  4:	Pse15G25090.0	GSVIVG01019985001	  2e-70
277-  5:	Pse15G25100.0	GSVIVG01019987001	  3e-66
277-  6:	Pse15G25110.0	GSVIVG01019993001	 3e-179
277-  7:	Pse15G25150.0	GSVIVG01008020001	      0
277-  8:	Pse15G25230.0	GSVIVG01020000001	 5e-160
277-  9:	Pse15G25240.0	GSVIVG01020002001	 9e-144
277- 10:	Pse15G25330.0	GSVIVG01020006001	 7e-128
277- 11:	Pse15G25380.0	GSVIVG01020008001	      0
277- 12:	Pse15G25470.0	GSVIVG01020023001	 8e-123
277- 13:	Pse15G25530.0	GSVIVG01020027001	  8e-33
277- 14:	Pse15G25540.0	GSVIVG01020030001	  3e-88
277- 15:	Pse15G25550.0	GSVIVG01020031001	      0
277- 16:	Pse15G25570.0	GSVIVG01020033001	 1e-121
277- 17:	Pse15G25650.0	GSVIVG01020054001	 2e-166
277- 18:	Pse15G25750.0	GSVIVG01020067001	      0
277- 19:	Pse15G25840.0	GSVIVG01020072001	      0
277- 20:	Pse15G25850.0	GSVIVG01020073001	      0
277- 21:	Pse15G25880.0	GSVIVG01020075001	 2e-149
277- 22:	Pse15G25890.0	GSVIVG01020076001	      0
277- 23:	Pse15G25930.0	GSVIVG01020079001	  3e-99
277- 24:	Pse15G25950.0	GSVIVG01020082001	  8e-79
277- 25:	Pse15G25960.0	GSVIVG01020084001	      0
277- 26:	Pse15G26020.0	GSVIVG01020089001	  1e-50
277- 27:	Pse15G26180.0	GSVIVG01020095001	  2e-62
277- 28:	Pse15G26270.0	GSVIVG01020114001	 7e-141
277- 29:	Pse15G26290.0	GSVIVG01020116001	      0
277- 30:	Pse15G26300.0	GSVIVG01020118001	  3e-67
277- 31:	Pse15G26310.0	GSVIVG01020121001	  1e-83
277- 32:	Pse15G26510.0	GSVIVG01020132001	  3e-67
277- 33:	Pse15G26690.0	GSVIVG01007829001	      0
277- 34:	Pse15G26910.0	GSVIVG01020165001	  2e-42
277- 35:	Pse15G26920.0	GSVIVG01020166001	  3e-59
277- 36:	Pse15G27120.0	GSVIVG01007793001	      0
277- 37:	Pse15G27270.0	GSVIVG01007787001	 7e-146
277- 38:	Pse15G27350.0	GSVIVG01032487001	      0
277- 39:	Pse15G27450.0	GSVIVG01007765001	 4e-154
277- 40:	Pse15G27460.0	GSVIVG01007764001	 3e-175
277- 41:	Pse15G27490.0	GSVIVG01032474001	      0
277- 42:	Pse15G27550.0	GSVIVG01007738001	 2e-145
## Alignment 278: score=1144.0 e_value=5.3e-91 N=28 P. setigerum_chr15&aek6 plus
278-  0:	Pse15G26650.0	GSVIVG01032542001	      0
278-  1:	Pse15G26830.0	GSVIVG01032529001	      0
278-  2:	Pse15G27010.0	GSVIVG01032521001	 6e-162
278-  3:	Pse15G27040.0	GSVIVG01032519001	 6e-162
278-  4:	Pse15G27220.0	GSVIVG01032503001	      0
278-  5:	Pse15G27310.0	GSVIVG01032493001	 6e-135
278-  6:	Pse15G27320.0	GSVIVG01032491001	 1e-103
278-  7:	Pse15G27340.0	GSVIVG01032488001	      0
278-  8:	Pse15G27410.0	GSVIVG01032478001	      0
278-  9:	Pse15G27510.0	GSVIVG01032469001	      0
278- 10:	Pse15G27580.0	GSVIVG01032461001	      0
278- 11:	Pse15G27600.0	GSVIVG01032458001	 1e-119
278- 12:	Pse15G27660.0	GSVIVG01032454001	  4e-56
278- 13:	Pse15G27710.0	GSVIVG01032450001	 5e-127
278- 14:	Pse15G27720.0	GSVIVG01032447001	      0
278- 15:	Pse15G27740.0	GSVIVG01032446001	      0
278- 16:	Pse15G27790.0	GSVIVG01032441001	 2e-160
278- 17:	Pse15G27830.0	GSVIVG01032440001	 1e-125
278- 18:	Pse15G28030.0	GSVIVG01007687001	 7e-106
278- 19:	Pse15G28040.0	GSVIVG01007686001	 2e-152
278- 20:	Pse15G28060.0	GSVIVG01007683001	 4e-164
278- 21:	Pse15G28080.0	GSVIVG01032424001	 5e-115
278- 22:	Pse15G28120.0	GSVIVG01032418001	      0
278- 23:	Pse15G28340.0	GSVIVG01007654001	 1e-178
278- 24:	Pse15G28470.0	GSVIVG01032402001	 1e-117
278- 25:	Pse15G28600.0	GSVIVG01032388001	 1e-136
278- 26:	Pse15G28650.0	GSVIVG01032383001	      0
278- 27:	Pse15G28850.0	GSVIVG01001851001	      0
## Alignment 279: score=572.0 e_value=6.6e-31 N=13 P. setigerum_chr15&aek6 plus
279-  0:	Pse15G18160.0	GSVIVG01011657001	      0
279-  1:	Pse15G18350.0	GSVIVG01011665001	      0
279-  2:	Pse15G18510.0	GSVIVG01011666001	      0
279-  3:	Pse15G18520.0	GSVIVG01011668001	  1e-67
279-  4:	Pse15G18550.0	GSVIVG01011669001	 1e-132
279-  5:	Pse15G18560.0	GSVIVG01011670001	  1e-66
279-  6:	Pse15G18580.0	GSVIVG01011671001	  5e-97
279-  7:	Pse15G18640.0	GSVIVG01011675001	 4e-103
279-  8:	Pse15G18680.0	GSVIVG01011676001	  6e-69
279-  9:	Pse15G18740.0	GSVIVG01011678001	  7e-79
279- 10:	Pse15G18750.0	GSVIVG01011679001	 6e-100
279- 11:	Pse15G18860.0	GSVIVG01011680001	      0
279- 12:	Pse15G18940.0	GSVIVG01011682001	      0
## Alignment 280: score=529.0 e_value=2.7e-29 N=12 P. setigerum_chr15&aek6 plus
280-  0:	Pse15G21290.0	GSVIVG01031038001	      0
280-  1:	Pse15G21530.0	GSVIVG01011934001	 8e-116
280-  2:	Pse15G21550.0	GSVIVG01011938001	      0
280-  3:	Pse15G21690.0	GSVIVG01011944001	 2e-103
280-  4:	Pse15G21700.0	GSVIVG01011947001	  2e-53
280-  5:	Pse15G21760.0	GSVIVG01011958001	 3e-172
280-  6:	Pse15G21770.0	GSVIVG01011959001	      0
280-  7:	Pse15G21910.0	GSVIVG01011966001	      0
280-  8:	Pse15G21940.0	GSVIVG01011971001	 4e-170
280-  9:	Pse15G22030.0	GSVIVG01011978001	  1e-58
280- 10:	Pse15G22040.0	GSVIVG01011979001	      0
280- 11:	Pse15G22090.0	GSVIVG01012002001	  3e-38
## Alignment 281: score=498.0 e_value=4.2e-27 N=11 P. setigerum_chr15&aek6 plus
281-  0:	Pse15G31890.0	GSVIVG01000958001	 6e-100
281-  1:	Pse15G31900.0	GSVIVG01000957001	  4e-54
281-  2:	Pse15G31910.0	GSVIVG01033016001	  1e-69
281-  3:	Pse15G31920.0	GSVIVG01000951001	  3e-66
281-  4:	Pse15G31940.0	GSVIVG01033022001	  7e-26
281-  5:	Pse15G32020.0	GSVIVG01033033001	      0
281-  6:	Pse15G32040.0	GSVIVG01033035001	 4e-133
281-  7:	Pse15G32070.0	GSVIVG01033039001	 1e-160
281-  8:	Pse15G32100.0	GSVIVG01033043001	  4e-70
281-  9:	Pse15G32110.0	GSVIVG01033046001	      0
281- 10:	Pse15G32270.0	GSVIVG01033049001	      0
## Alignment 282: score=280.0 e_value=2.2e-08 N=6 P. setigerum_chr15&aek6 plus
282-  0:	Pse15G23940.0	GSVIVG01007923001	 8e-121
282-  1:	Pse15G23950.0	GSVIVG01007921001	  3e-54
282-  2:	Pse15G24070.0	GSVIVG01007918001	      0
282-  3:	Pse15G24090.0	GSVIVG01007917001	      0
282-  4:	Pse15G24120.0	GSVIVG01007916001	 3e-123
282-  5:	Pse15G24150.0	GSVIVG01007914001	  1e-82
## Alignment 283: score=272.0 e_value=2.5e-08 N=6 P. setigerum_chr15&aek6 plus
283-  0:	Pse15G19250.0	GSVIVG01031002001	 5e-162
283-  1:	Pse15G19290.0	GSVIVG01031001001	 1e-178
283-  2:	Pse15G19300.0	GSVIVG01030994001	 8e-139
283-  3:	Pse15G19330.0	GSVIVG01030979001	      0
283-  4:	Pse15G19350.0	GSVIVG01030977001	  7e-60
283-  5:	Pse15G19530.0	GSVIVG01030969001	  6e-58
## Alignment 284: score=270.0 e_value=4.7e-10 N=6 P. setigerum_chr15&aek6 plus
284-  0:	Pse15G21920.0	GSVIVG01036451001	      0
284-  1:	Pse15G21930.0	GSVIVG01036452001	 1e-123
284-  2:	Pse15G21960.0	GSVIVG01008222001	 2e-126
284-  3:	Pse15G21980.0	GSVIVG01008218001	      0
284-  4:	Pse15G21990.0	GSVIVG01011976001	 1e-105
284-  5:	Pse15G22180.0	GSVIVG01008210001	  8e-27
## Alignment 285: score=759.0 e_value=2e-49 N=18 P. setigerum_chr15&aek6 minus
285-  0:	Pse15G30180.0	GSVIVG01001822001	 6e-122
285-  1:	Pse15G30260.0	GSVIVG01008502001	      0
285-  2:	Pse15G30430.0	GSVIVG01001813001	 2e-108
285-  3:	Pse15G30500.0	GSVIVG01001810001	 6e-115
285-  4:	Pse15G30520.0	GSVIVG01001809001	  1e-20
285-  5:	Pse15G30530.0	GSVIVG01001808001	      0
285-  6:	Pse15G30540.0	GSVIVG01001807001	  5e-47
285-  7:	Pse15G30550.0	GSVIVG01001805001	      0
285-  8:	Pse15G30660.0	GSVIVG01033099001	      0
285-  9:	Pse15G30720.0	GSVIVG01033097001	      0
285- 10:	Pse15G30940.0	GSVIVG01033093001	 6e-132
285- 11:	Pse15G30970.0	GSVIVG01033089001	  3e-91
285- 12:	Pse15G31020.0	GSVIVG01033086001	  2e-90
285- 13:	Pse15G31040.0	GSVIVG01033084001	  7e-40
285- 14:	Pse15G31050.0	GSVIVG01033080001	  5e-42
285- 15:	Pse15G31180.0	GSVIVG01033068001	  8e-38
285- 16:	Pse15G31240.0	GSVIVG01008556001	  4e-52
285- 17:	Pse15G31330.0	GSVIVG01008582001	 1e-111
## Alignment 286: score=757.0 e_value=2.4e-50 N=18 P. setigerum_chr15&aek6 minus
286-  0:	Pse15G23620.0	GSVIVG01007870001	      0
286-  1:	Pse15G23730.0	GSVIVG01007883001	      0
286-  2:	Pse15G23820.0	GSVIVG01007898001	 7e-157
286-  3:	Pse15G23900.0	GSVIVG01011507001	  1e-99
286-  4:	Pse15G24080.0	GSVIVG01011496001	      0
286-  5:	Pse15G24100.0	GSVIVG01011494001	      0
286-  6:	Pse15G24110.0	GSVIVG01011493001	  3e-80
286-  7:	Pse15G24140.0	GSVIVG01011492001	  1e-32
286-  8:	Pse15G24160.0	GSVIVG01011489001	  3e-81
286-  9:	Pse15G24190.0	GSVIVG01011485001	  7e-63
286- 10:	Pse15G24210.0	GSVIVG01011483001	 2e-164
286- 11:	Pse15G24240.0	GSVIVG01011480001	 1e-129
286- 12:	Pse15G24290.0	GSVIVG01011473001	  4e-70
286- 13:	Pse15G24330.0	GSVIVG01011471001	      0
286- 14:	Pse15G24430.0	GSVIVG01011467001	      0
286- 15:	Pse15G24450.0	GSVIVG01011464001	 5e-178
286- 16:	Pse15G24600.0	GSVIVG01011454001	  2e-90
286- 17:	Pse15G24830.0	GSVIVG01011447001	 3e-102
## Alignment 287: score=521.0 e_value=8.2e-28 N=12 P. setigerum_chr15&aek6 minus
287-  0:	Pse15G20020.0	GSVIVG01011773001	      0
287-  1:	Pse15G20040.0	GSVIVG01011766001	  4e-67
287-  2:	Pse15G20050.0	GSVIVG01011764001	      0
287-  3:	Pse15G20070.0	GSVIVG01011761001	 6e-132
287-  4:	Pse15G20260.0	GSVIVG01011754001	  6e-83
287-  5:	Pse15G20350.0	GSVIVG01011746001	      0
287-  6:	Pse15G20370.0	GSVIVG01011745001	 4e-115
287-  7:	Pse15G20460.0	GSVIVG01011744001	      0
287-  8:	Pse15G20600.0	GSVIVG01011740001	      0
287-  9:	Pse15G20610.0	GSVIVG01011739001	  4e-27
287- 10:	Pse15G20650.0	GSVIVG01011737001	 9e-133
287- 11:	Pse15G20660.0	GSVIVG01011734001	 5e-173
## Alignment 288: score=366.0 e_value=2.2e-13 N=8 P. setigerum_chr15&aek6 minus
288-  0:	Pse15G33970.0	GSVIVG01033038001	      0
288-  1:	Pse15G33980.0	GSVIVG01000937001	      0
288-  2:	Pse15G33990.0	GSVIVG01000938001	  4e-90
288-  3:	Pse15G34020.0	GSVIVG01000939001	 5e-146
288-  4:	Pse15G34100.0	GSVIVG01000942001	  1e-23
288-  5:	Pse15G34210.0	GSVIVG01000948001	 4e-114
288-  6:	Pse15G34260.0	GSVIVG01033018001	      0
288-  7:	Pse15G34290.0	GSVIVG01033016001	  3e-56
## Alignment 289: score=361.0 e_value=2.3e-15 N=8 P. setigerum_chr15&aek6 minus
289-  0:	Pse15G23430.0	GSVIVG01032898001	      0
289-  1:	Pse15G23460.0	GSVIVG01032900001	      0
289-  2:	Pse15G23470.0	GSVIVG01032901001	  1e-38
289-  3:	Pse15G23490.0	GSVIVG01032917001	 3e-178
289-  4:	Pse15G23660.0	GSVIVG01012213001	 3e-152
289-  5:	Pse15G23680.0	GSVIVG01012212001	  6e-36
289-  6:	Pse15G23750.0	GSVIVG01012208001	  2e-34
289-  7:	Pse15G23830.0	GSVIVG01012190001	      0
## Alignment 290: score=352.0 e_value=7.6e-15 N=8 P. setigerum_chr15&aek6 minus
290-  0:	Pse15G21190.0	GSVIVG01011928001	  6e-43
290-  1:	Pse15G21270.0	GSVIVG01031037001	      0
290-  2:	Pse15G21390.0	GSVIVG01031052001	  5e-77
290-  3:	Pse15G21410.0	GSVIVG01031053001	  1e-57
290-  4:	Pse15G21440.0	GSVIVG01011925001	  5e-61
290-  5:	Pse15G21470.0	GSVIVG01031067001	      0
290-  6:	Pse15G21480.0	GSVIVG01031070001	  2e-79
290-  7:	Pse15G21640.0	GSVIVG01036443001	  3e-65
## Alignment 291: score=342.0 e_value=5.4e-13 N=8 P. setigerum_chr15&aek6 minus
291-  0:	Pse15G27270.0	GSVIVG01020222001	      0
291-  1:	Pse15G27360.0	GSVIVG01020239001	      0
291-  2:	Pse15G27470.0	GSVIVG01013734001	 3e-167
291-  3:	Pse15G27580.0	GSVIVG01013739001	      0
291-  4:	Pse15G27720.0	GSVIVG01013771001	      0
291-  5:	Pse15G27820.0	GSVIVG01013777001	  2e-30
291-  6:	Pse15G27850.0	GSVIVG01013785001	      0
291-  7:	Pse15G27920.0	GSVIVG01013800001	      0
## Alignment 292: score=327.0 e_value=1.5e-13 N=8 P. setigerum_chr15&aek6 minus
292-  0:	Pse15G30340.0	GSVIVG01010374001	      0
292-  1:	Pse15G30580.0	GSVIVG01010441001	      0
292-  2:	Pse15G30610.0	GSVIVG01010443001	      0
292-  3:	Pse15G30640.0	GSVIVG01010448001	  3e-40
292-  4:	Pse15G30650.0	GSVIVG01010454001	 7e-114
292-  5:	Pse15G30700.0	GSVIVG01010471001	 6e-157
292-  6:	Pse15G30750.0	GSVIVG01010477001	      0
292-  7:	Pse15G30920.0	GSVIVG01010480001	  1e-32
## Alignment 293: score=306.0 e_value=3.4e-13 N=7 P. setigerum_chr15&aek6 minus
293-  0:	Pse15G18130.0	GSVIVG01011660001	 3e-142
293-  1:	Pse15G18140.0	GSVIVG01011659001	 4e-130
293-  2:	Pse15G18220.0	GSVIVG01011656001	      0
293-  3:	Pse15G18230.0	GSVIVG01011651001	  4e-47
293-  4:	Pse15G18250.0	GSVIVG01011650001	      0
293-  5:	Pse15G18310.0	GSVIVG01011647001	 9e-114
293-  6:	Pse15G18340.0	GSVIVG01011634001	      0
## Alignment 294: score=302.0 e_value=1.1e-13 N=8 P. setigerum_chr15&aek6 minus
294-  0:	Pse15G24310.0	GSVIVG01007955001	  2e-40
294-  1:	Pse15G24480.0	GSVIVG01007961001	      0
294-  2:	Pse15G24550.0	GSVIVG01007971001	      0
294-  3:	Pse15G24620.0	GSVIVG01007985001	  3e-86
294-  4:	Pse15G24690.0	GSVIVG01007990001	 4e-137
294-  5:	Pse15G24950.0	GSVIVG01008001001	 1e-120
294-  6:	Pse15G25060.0	GSVIVG01008006001	 6e-157
294-  7:	Pse15G25100.0	GSVIVG01008013001	  7e-85
## Alignment 295: score=284.0 e_value=1.7e-10 N=6 P. setigerum_chr15&aek6 minus
295-  0:	Pse15G26860.0	GSVIVG01020175001	      0
295-  1:	Pse15G26890.0	GSVIVG01020167001	 8e-108
295-  2:	Pse15G26930.0	GSVIVG01020164001	      0
295-  3:	Pse15G26970.0	GSVIVG01020181001	  3e-60
295-  4:	Pse15G26980.0	GSVIVG01020182001	      0
295-  5:	Pse15G27050.0	GSVIVG01020183001	  3e-57
## Alignment 296: score=256.0 e_value=4.5e-09 N=6 P. setigerum_chr15&aek6 minus
296-  0:	Pse15G25390.0	GSVIVG01008023001	  4e-87
296-  1:	Pse15G25470.0	GSVIVG01008033001	      0
296-  2:	Pse15G25530.0	GSVIVG01008034001	  5e-32
296-  3:	Pse15G25640.0	GSVIVG01008042001	      0
296-  4:	Pse15G25670.0	GSVIVG01008044001	  3e-92
296-  5:	Pse15G25700.0	GSVIVG01011356001	 8e-163
## Alignment 297: score=255.0 e_value=2.6e-08 N=6 P. setigerum_chr15&aek6 minus
297-  0:	Pse15G35450.0	GSVIVG01033066001	  5e-26
297-  1:	Pse15G35580.0	GSVIVG01008562001	      0
297-  2:	Pse15G35710.0	GSVIVG01008575001	 7e-164
297-  3:	Pse15G35750.0	GSVIVG01008576001	  5e-53
297-  4:	Pse15G35830.0	GSVIVG01008580001	  3e-08
297-  5:	Pse15G35880.0	GSVIVG01008584001	      0
## Alignment 298: score=639.0 e_value=2.8e-37 N=15 P. setigerum_chr16&aek1 plus
298-  0:	Pse16G23860.0	GSVIVG01027563001	      0
298-  1:	Pse16G24030.0	GSVIVG01027566001	  3e-53
298-  2:	Pse16G24130.0	GSVIVG01027572001	 3e-113
298-  3:	Pse16G24190.0	GSVIVG01027574001	      0
298-  4:	Pse16G24240.0	GSVIVG01027575001	  2e-58
298-  5:	Pse16G24310.0	GSVIVG01027577001	 1e-131
298-  6:	Pse16G24320.0	GSVIVG01027578001	      0
298-  7:	Pse16G24400.0	GSVIVG01027579001	  2e-86
298-  8:	Pse16G24430.0	GSVIVG01027580001	 4e-174
298-  9:	Pse16G24470.0	GSVIVG01018472001	      0
298- 10:	Pse16G24510.0	GSVIVG01018473001	      0
298- 11:	Pse16G24560.0	GSVIVG01018475001	 2e-111
298- 12:	Pse16G24660.0	GSVIVG01018482001	  8e-39
298- 13:	Pse16G24680.0	GSVIVG01018483001	      0
298- 14:	Pse16G24790.0	GSVIVG01018534001	  2e-90
## Alignment 299: score=502.0 e_value=8.6e-26 N=12 P. setigerum_chr16&aek1 plus
299-  0:	Pse16G18210.0	GSVIVG01026888001	 4e-107
299-  1:	Pse16G18280.0	GSVIVG01026889001	  2e-24
299-  2:	Pse16G18290.0	GSVIVG01026892001	      0
299-  3:	Pse16G18350.0	GSVIVG01026893001	  1e-31
299-  4:	Pse16G18540.0	GSVIVG01026894001	  3e-25
299-  5:	Pse16G18560.0	GSVIVG01026897001	 4e-159
299-  6:	Pse16G18620.0	GSVIVG01026904001	  1e-76
299-  7:	Pse16G18830.0	GSVIVG01026913001	      0
299-  8:	Pse16G18940.0	GSVIVG01026920001	      0
299-  9:	Pse16G19010.0	GSVIVG01026927001	      0
299- 10:	Pse16G19080.0	GSVIVG01026935001	  1e-65
299- 11:	Pse16G19300.0	GSVIVG01026938001	      0
## Alignment 300: score=465.0 e_value=5.3e-19 N=10 P. setigerum_chr16&aek1 plus
300-  0:	Pse16G26620.0	GSVIVG01018556001	 3e-133
300-  1:	Pse16G26650.0	GSVIVG01027664001	      0
300-  2:	Pse16G26690.0	GSVIVG01018558001	  4e-45
300-  3:	Pse16G26770.0	GSVIVG01018563001	      0
300-  4:	Pse16G26800.0	GSVIVG01018574001	      0
300-  5:	Pse16G26830.0	GSVIVG01018577001	  2e-92
300-  6:	Pse16G26880.0	GSVIVG01018597001	      0
300-  7:	Pse16G26960.0	GSVIVG01018598001	  3e-65
300-  8:	Pse16G26990.0	GSVIVG01018604001	  2e-38
300-  9:	Pse16G27020.0	GSVIVG01018613001	  4e-45
## Alignment 301: score=450.0 e_value=1.1e-20 N=10 P. setigerum_chr16&aek1 plus
301-  0:	Pse16G25420.0	GSVIVG01027610001	 1e-175
301-  1:	Pse16G25460.0	GSVIVG01027615001	  1e-44
301-  2:	Pse16G25610.0	GSVIVG01027618001	      0
301-  3:	Pse16G25640.0	GSVIVG01027619001	      0
301-  4:	Pse16G25650.0	GSVIVG01027620001	  6e-68
301-  5:	Pse16G25670.0	GSVIVG01027621001	  1e-87
301-  6:	Pse16G25680.0	GSVIVG01027622001	 1e-169
301-  7:	Pse16G25780.0	GSVIVG01027627001	      0
301-  8:	Pse16G25950.0	GSVIVG01027629001	  1e-11
301-  9:	Pse16G25970.0	GSVIVG01027630001	      0
## Alignment 302: score=407.0 e_value=2.9e-17 N=9 P. setigerum_chr16&aek1 plus
302-  0:	Pse16G34100.0	GSVIVG01004825001	 1e-134
302-  1:	Pse16G34110.0	GSVIVG01013286001	      0
302-  2:	Pse16G34120.0	GSVIVG01013285001	  5e-38
302-  3:	Pse16G34130.0	GSVIVG01013280001	 2e-158
302-  4:	Pse16G34140.0	GSVIVG01013279001	      0
302-  5:	Pse16G34170.0	GSVIVG01018330001	  1e-78
302-  6:	Pse16G34190.0	GSVIVG01013276001	 5e-136
302-  7:	Pse16G34200.0	GSVIVG01013272001	      0
302-  8:	Pse16G34220.0	GSVIVG01013268001	      0
## Alignment 303: score=336.0 e_value=2.8e-10 N=7 P. setigerum_chr16&aek1 plus
303-  0:	Pse16G35010.0	GSVIVG01018340001	 7e-104
303-  1:	Pse16G35030.0	GSVIVG01018341001	      0
303-  2:	Pse16G35040.0	GSVIVG01018343001	  1e-28
303-  3:	Pse16G35070.0	GSVIVG01018352001	  3e-70
303-  4:	Pse16G35110.0	GSVIVG01018374001	      0
303-  5:	Pse16G35120.0	GSVIVG01018372001	  3e-56
303-  6:	Pse16G35180.0	GSVIVG01013222001	 4e-121
## Alignment 304: score=316.0 e_value=1.5e-11 N=7 P. setigerum_chr16&aek1 plus
304-  0:	Pse16G20940.0	GSVIVG01027510001	      0
304-  1:	Pse16G21060.0	GSVIVG01027513001	      0
304-  2:	Pse16G21130.0	GSVIVG01027514001	 5e-147
304-  3:	Pse16G21260.0	GSVIVG01010617001	 4e-121
304-  4:	Pse16G21300.0	GSVIVG01010618001	 3e-180
304-  5:	Pse16G21310.0	GSVIVG01010619001	 2e-120
304-  6:	Pse16G21320.0	GSVIVG01010621001	      0
## Alignment 305: score=311.0 e_value=5.3e-13 N=7 P. setigerum_chr16&aek1 plus
305-  0:	Pse16G16670.0	GSVIVG01028818001	 7e-161
305-  1:	Pse16G16870.0	GSVIVG01028823001	  4e-30
305-  2:	Pse16G16880.0	GSVIVG01028824001	      0
305-  3:	Pse16G17000.0	GSVIVG01028825001	      0
305-  4:	Pse16G17020.0	GSVIVG01028826001	 1e-145
305-  5:	Pse16G17030.0	GSVIVG01028827001	 4e-149
305-  6:	Pse16G17040.0	GSVIVG01028828001	  1e-24
## Alignment 306: score=287.0 e_value=1.2e-07 N=6 P. setigerum_chr16&aek1 plus
306-  0:	Pse16G34950.0	GSVIVG01013267001	  9e-25
306-  1:	Pse16G34960.0	GSVIVG01013266001	 2e-101
306-  2:	Pse16G34970.0	GSVIVG01013265001	  2e-66
306-  3:	Pse16G34980.0	GSVIVG01013264001	      0
306-  4:	Pse16G35060.0	GSVIVG01013249001	      0
306-  5:	Pse16G35100.0	GSVIVG01013247001	      0
## Alignment 307: score=252.0 e_value=8.8e-09 N=6 P. setigerum_chr16&aek1 plus
307-  0:	Pse16G41950.0	GSVIVG01027075001	 1e-145
307-  1:	Pse16G41980.0	GSVIVG01027083001	      0
307-  2:	Pse16G42080.0	GSVIVG01027089001	  2e-18
307-  3:	Pse16G42270.0	GSVIVG01028727001	      0
307-  4:	Pse16G42350.0	GSVIVG01028725001	  9e-58
307-  5:	Pse16G42370.0	GSVIVG01028749001	  2e-55
## Alignment 308: score=252.0 e_value=6.8e-09 N=6 P. setigerum_chr16&aek1 plus
308-  0:	Pse16G14100.0	GSVIVG01028702001	 3e-126
308-  1:	Pse16G14110.0	GSVIVG01027076001	      0
308-  2:	Pse16G14240.0	GSVIVG01028717001	      0
308-  3:	Pse16G14370.0	GSVIVG01028718001	  8e-62
308-  4:	Pse16G14400.0	GSVIVG01028719001	 9e-116
308-  5:	Pse16G14590.0	GSVIVG01028720001	      0
## Alignment 309: score=587.0 e_value=1.4e-31 N=13 P. setigerum_chr16&aek1 minus
309-  0:	Pse16G38150.0	GSVIVG01027443001	 2e-122
309-  1:	Pse16G38190.0	GSVIVG01038643001	 2e-117
309-  2:	Pse16G38240.0	GSVIVG01038636001	  2e-94
309-  3:	Pse16G38300.0	GSVIVG01038633001	 1e-162
309-  4:	Pse16G38330.0	GSVIVG01038627001	  2e-31
309-  5:	Pse16G38500.0	GSVIVG01038623001	      0
309-  6:	Pse16G38660.0	GSVIVG01038606001	 7e-103
309-  7:	Pse16G38670.0	GSVIVG01038605001	      0
309-  8:	Pse16G38680.0	GSVIVG01038604001	  7e-73
309-  9:	Pse16G38690.0	GSVIVG01038603001	      0
309- 10:	Pse16G38750.0	GSVIVG01038599001	      0
309- 11:	Pse16G38820.0	GSVIVG01038594001	  4e-68
309- 12:	Pse16G38900.0	GSVIVG01038593001	 2e-153
## Alignment 310: score=565.0 e_value=2.5e-30 N=13 P. setigerum_chr16&aek1 minus
310-  0:	Pse16G23750.0	GSVIVG01018468001	      0
310-  1:	Pse16G23910.0	GSVIVG01018459001	  3e-39
310-  2:	Pse16G23950.0	GSVIVG01018458001	 4e-156
310-  3:	Pse16G23970.0	GSVIVG01018456001	      0
310-  4:	Pse16G24020.0	GSVIVG01018455001	  5e-82
310-  5:	Pse16G24130.0	GSVIVG01018453001	 6e-120
310-  6:	Pse16G24150.0	GSVIVG01018452001	      0
310-  7:	Pse16G24320.0	GSVIVG01018449001	      0
310-  8:	Pse16G24340.0	GSVIVG01018448001	 4e-112
310-  9:	Pse16G24450.0	GSVIVG01027546001	  1e-55
310- 10:	Pse16G24470.0	GSVIVG01027541001	      0
310- 11:	Pse16G24510.0	GSVIVG01027539001	      0
310- 12:	Pse16G24550.0	GSVIVG01027537001	      0
## Alignment 311: score=448.0 e_value=1.5e-22 N=11 P. setigerum_chr16&aek1 minus
311-  0:	Pse16G41410.0	GSVIVG01027181001	  9e-89
311-  1:	Pse16G41420.0	GSVIVG01027179001	      0
311-  2:	Pse16G41480.0	GSVIVG01027175001	      0
311-  3:	Pse16G41610.0	GSVIVG01027169001	  1e-31
311-  4:	Pse16G41800.0	GSVIVG01027162001	 2e-101
311-  5:	Pse16G41810.0	GSVIVG01027159001	  1e-94
311-  6:	Pse16G41830.0	GSVIVG01027157001	      0
311-  7:	Pse16G41880.0	GSVIVG01027149001	 3e-103
311-  8:	Pse16G41940.0	GSVIVG01027120001	      0
311-  9:	Pse16G42080.0	GSVIVG01027089001	  2e-18
311- 10:	Pse16G42260.0	GSVIVG01028728001	 4e-106
## Alignment 312: score=362.0 e_value=3.5e-17 N=8 P. setigerum_chr16&aek1 minus
312-  0:	Pse16G17690.0	GSVIVG01026956001	 1e-112
312-  1:	Pse16G17700.0	GSVIVG01026955001	 2e-164
312-  2:	Pse16G17710.0	GSVIVG01027006001	 4e-134
312-  3:	Pse16G17730.0	GSVIVG01027007001	 2e-178
312-  4:	Pse16G17780.0	GSVIVG01026980001	 1e-100
312-  5:	Pse16G17950.0	GSVIVG01026981001	      0
312-  6:	Pse16G17990.0	GSVIVG01026982001	      0
312-  7:	Pse16G18000.0	GSVIVG01026984001	      0
## Alignment 313: score=355.0 e_value=1.3e-16 N=8 P. setigerum_chr16&aek1 minus
313-  0:	Pse16G41390.0	GSVIVG01038589001	 1e-178
313-  1:	Pse16G41400.0	GSVIVG01027183001	      0
313-  2:	Pse16G41440.0	GSVIVG01038569001	      0
313-  3:	Pse16G41620.0	GSVIVG01038562001	  1e-38
313-  4:	Pse16G41630.0	GSVIVG01038560001	 1e-110
313-  5:	Pse16G41660.0	GSVIVG01038559001	      0
313-  6:	Pse16G41740.0	GSVIVG01038557001	      0
313-  7:	Pse16G41840.0	GSVIVG01038550001	      0
## Alignment 314: score=354.0 e_value=1.6e-17 N=9 P. setigerum_chr16&aek1 minus
314-  0:	Pse16G25450.0	GSVIVG01019942001	  2e-38
314-  1:	Pse16G25570.0	GSVIVG01019937001	 2e-106
314-  2:	Pse16G25630.0	GSVIVG01019935001	      0
314-  3:	Pse16G25760.0	GSVIVG01019931001	      0
314-  4:	Pse16G26000.0	GSVIVG01019921001	 1e-115
314-  5:	Pse16G26040.0	GSVIVG01019918001	 7e-149
314-  6:	Pse16G26050.0	GSVIVG01019915001	      0
314-  7:	Pse16G26230.0	GSVIVG01019914001	 3e-158
314-  8:	Pse16G26290.0	GSVIVG01019913001	  1e-60
## Alignment 315: score=341.0 e_value=2.2e-13 N=8 P. setigerum_chr16&aek1 minus
315-  0:	Pse16G22690.0	GSVIVG01010552001	  2e-64
315-  1:	Pse16G22780.0	GSVIVG01010548001	  1e-52
315-  2:	Pse16G22920.0	GSVIVG01010540001	      0
315-  3:	Pse16G23050.0	GSVIVG01028985001	 8e-140
315-  4:	Pse16G23060.0	GSVIVG01028984001	  2e-77
315-  5:	Pse16G23160.0	GSVIVG01028980001	  2e-57
315-  6:	Pse16G23200.0	GSVIVG01028979001	 3e-111
315-  7:	Pse16G23340.0	GSVIVG01028963001	  5e-81
## Alignment 316: score=341.0 e_value=9.3e-16 N=8 P. setigerum_chr16&aek1 minus
316-  0:	Pse16G18570.0	GSVIVG01028921001	      0
316-  1:	Pse16G18590.0	GSVIVG01028920001	      0
316-  2:	Pse16G18840.0	GSVIVG01028919001	      0
316-  3:	Pse16G18850.0	GSVIVG01028918001	      0
316-  4:	Pse16G19000.0	GSVIVG01028915001	 2e-111
316-  5:	Pse16G19110.0	GSVIVG01028910001	 3e-143
316-  6:	Pse16G19160.0	GSVIVG01028908001	      0
316-  7:	Pse16G19170.0	GSVIVG01028907001	  1e-34
## Alignment 317: score=340.0 e_value=1.5e-15 N=8 P. setigerum_chr16&aek1 minus
317-  0:	Pse16G38350.0	GSVIVG01027419001	 8e-134
317-  1:	Pse16G38500.0	GSVIVG01027409001	      0
317-  2:	Pse16G38600.0	GSVIVG01027398001	 9e-120
317-  3:	Pse16G38770.0	GSVIVG01027195001	      0
317-  4:	Pse16G38820.0	GSVIVG01027191001	  1e-55
317-  5:	Pse16G38830.0	GSVIVG01027189001	      0
317-  6:	Pse16G38840.0	GSVIVG01027188001	      0
317-  7:	Pse16G38870.0	GSVIVG01027186001	      0
## Alignment 318: score=310.0 e_value=5.7e-13 N=7 P. setigerum_chr16&aek1 minus
318-  0:	Pse16G38060.0	GSVIVG01027459001	 1e-130
318-  1:	Pse16G38080.0	GSVIVG01027456001	  4e-73
318-  2:	Pse16G38090.0	GSVIVG01027447001	  2e-57
318-  3:	Pse16G38100.0	GSVIVG01027445001	  1e-19
318-  4:	Pse16G38200.0	GSVIVG01027442001	 4e-101
318-  5:	Pse16G38210.0	GSVIVG01027438001	      0
318-  6:	Pse16G38310.0	GSVIVG01027434001	  2e-99
## Alignment 319: score=295.0 e_value=1.3e-10 N=7 P. setigerum_chr16&aek1 minus
319-  0:	Pse16G20570.0	GSVIVG01019880001	 1e-170
319-  1:	Pse16G20630.0	GSVIVG01019879001	      0
319-  2:	Pse16G20760.0	GSVIVG01019878001	  8e-50
319-  3:	Pse16G20800.0	GSVIVG01019875001	      0
319-  4:	Pse16G20840.0	GSVIVG01019871001	      0
319-  5:	Pse16G20990.0	GSVIVG01019815001	      0
319-  6:	Pse16G21070.0	GSVIVG01019809001	 7e-136
## Alignment 320: score=285.0 e_value=2e-08 N=6 P. setigerum_chr16&aek1 minus
320-  0:	Pse16G25500.0	GSVIVG01018517001	      0
320-  1:	Pse16G25540.0	GSVIVG01018514001	  2e-21
320-  2:	Pse16G25570.0	GSVIVG01018513001	  3e-99
320-  3:	Pse16G25640.0	GSVIVG01027619001	      0
320-  4:	Pse16G25690.0	GSVIVG01018506001	      0
320-  5:	Pse16G25700.0	GSVIVG01018505001	 2e-124
## Alignment 321: score=284.0 e_value=3.8e-08 N=6 P. setigerum_chr16&aek1 minus
321-  0:	Pse16G24180.0	GSVIVG01019892001	 4e-104
321-  1:	Pse16G24230.0	GSVIVG01019890001	 8e-152
321-  2:	Pse16G24270.0	GSVIVG01019889001	 3e-144
321-  3:	Pse16G24290.0	GSVIVG01019888001	  2e-97
321-  4:	Pse16G24300.0	GSVIVG01019887001	      0
321-  5:	Pse16G24370.0	GSVIVG01019884001	 1e-115
## Alignment 322: score=278.0 e_value=7.9e-10 N=6 P. setigerum_chr16&aek1 minus
322-  0:	Pse16G26390.0	GSVIVG01027636001	 4e-127
322-  1:	Pse16G26550.0	GSVIVG01027679001	 2e-120
322-  2:	Pse16G26570.0	GSVIVG01027673001	      0
322-  3:	Pse16G26580.0	GSVIVG01027667001	      0
322-  4:	Pse16G26590.0	GSVIVG01027665001	      0
322-  5:	Pse16G26620.0	GSVIVG01018556001	 3e-133
## Alignment 323: score=274.0 e_value=3.2e-11 N=6 P. setigerum_chr16&aek1 minus
323-  0:	Pse16G12600.0	GSVIVG01038597001	  3e-99
323-  1:	Pse16G12780.0	GSVIVG01038582001	 4e-139
323-  2:	Pse16G12830.0	GSVIVG01038572001	 2e-170
323-  3:	Pse16G12890.0	GSVIVG01038567001	      0
323-  4:	Pse16G12900.0	GSVIVG01038565001	  2e-41
323-  5:	Pse16G12910.0	GSVIVG01038564001	  1e-93
## Alignment 324: score=487.0 e_value=1.8e-23 N=11 P. setigerum_chr16&aek2 minus
324-  0:	Pse16G44070.0	GSVIVG01029282001	 3e-147
324-  1:	Pse16G44090.0	GSVIVG01029283001	      0
324-  2:	Pse16G44100.0	GSVIVG01029286001	  1e-49
324-  3:	Pse16G44170.0	GSVIVG01029303001	      0
324-  4:	Pse16G44180.0	GSVIVG01029304001	      0
324-  5:	Pse16G44360.0	GSVIVG01029309001	      0
324-  6:	Pse16G44390.0	GSVIVG01029311001	 1e-105
324-  7:	Pse16G44540.0	GSVIVG01029318001	  1e-69
324-  8:	Pse16G44640.0	GSVIVG01010859001	  1e-58
324-  9:	Pse16G44680.0	GSVIVG01010860001	      0
324- 10:	Pse16G44800.0	GSVIVG01010864001	      0
## Alignment 325: score=286.0 e_value=3e-09 N=6 P. setigerum_chr16&aek2 minus
325-  0:	Pse16G39700.0	GSVIVG01023713001	      0
325-  1:	Pse16G39730.0	GSVIVG01023710001	      0
325-  2:	Pse16G39750.0	GSVIVG01023706001	  2e-74
325-  3:	Pse16G39790.0	GSVIVG01023699001	      0
325-  4:	Pse16G39870.0	GSVIVG01023696001	  1e-64
325-  5:	Pse16G39880.0	GSVIVG01023691001	  1e-26
## Alignment 326: score=730.0 e_value=3.5e-43 N=17 P. setigerum_chr16&aek5 plus
326-  0:	Pse16G30450.0	GSVIVG01008801001	  4e-84
326-  1:	Pse16G30540.0	GSVIVG01008803001	      0
326-  2:	Pse16G30590.0	GSVIVG01008806001	  1e-49
326-  3:	Pse16G30630.0	GSVIVG01008809001	 4e-138
326-  4:	Pse16G30660.0	GSVIVG01008810001	      0
326-  5:	Pse16G30700.0	GSVIVG01008820001	      0
326-  6:	Pse16G30740.0	GSVIVG01008827001	      0
326-  7:	Pse16G30750.0	GSVIVG01008831001	      0
326-  8:	Pse16G30760.0	GSVIVG01008832001	  1e-95
326-  9:	Pse16G30790.0	GSVIVG01008839001	 3e-109
326- 10:	Pse16G30810.0	GSVIVG01008840001	      0
326- 11:	Pse16G30830.0	GSVIVG01008845001	      0
326- 12:	Pse16G30910.0	GSVIVG01008846001	      0
326- 13:	Pse16G30920.0	GSVIVG01008847001	      0
326- 14:	Pse16G30960.0	GSVIVG01008852001	      0
326- 15:	Pse16G31070.0	GSVIVG01008855001	 2e-128
326- 16:	Pse16G31120.0	GSVIVG01008860001	      0
## Alignment 327: score=360.0 e_value=1.5e-18 N=9 P. setigerum_chr16&aek5 plus
327-  0:	Pse16G29230.0	GSVIVG01008882001	      0
327-  1:	Pse16G29300.0	GSVIVG01008884001	 1e-158
327-  2:	Pse16G29320.0	GSVIVG01008885001	  3e-87
327-  3:	Pse16G29460.0	GSVIVG01008896001	 5e-128
327-  4:	Pse16G29610.0	GSVIVG01008907001	 6e-149
327-  5:	Pse16G29620.0	GSVIVG01008909001	  2e-34
327-  6:	Pse16G29660.0	GSVIVG01008919001	  6e-29
327-  7:	Pse16G29680.0	GSVIVG01008925001	 8e-144
327-  8:	Pse16G29820.0	GSVIVG01008933001	  3e-87
## Alignment 328: score=369.0 e_value=7.6e-15 N=8 P. setigerum_chr16&aek5 minus
328-  0:	Pse16G29360.0	GSVIVG01008902001	  6e-45
328-  1:	Pse16G29390.0	GSVIVG01008901001	      0
328-  2:	Pse16G29420.0	GSVIVG01008900001	      0
328-  3:	Pse16G29440.0	GSVIVG01008898001	 5e-173
328-  4:	Pse16G29500.0	GSVIVG01008892001	  4e-65
328-  5:	Pse16G29510.0	GSVIVG01008888001	 5e-153
328-  6:	Pse16G29560.0	GSVIVG01008887001	 7e-106
328-  7:	Pse16G29570.0	GSVIVG01008886001	 2e-128
## Alignment 329: score=366.0 e_value=1.1e-15 N=8 P. setigerum_chr16&aek5 minus
329-  0:	Pse16G29880.0	GSVIVG01008879001	  7e-69
329-  1:	Pse16G29890.0	GSVIVG01008878001	      0
329-  2:	Pse16G29910.0	GSVIVG01008877001	  3e-33
329-  3:	Pse16G29950.0	GSVIVG01008876001	      0
329-  4:	Pse16G30000.0	GSVIVG01008872001	      0
329-  5:	Pse16G30010.0	GSVIVG01008871001	  6e-39
329-  6:	Pse16G30120.0	GSVIVG01008864001	 2e-110
329-  7:	Pse16G30170.0	GSVIVG01008862001	      0
## Alignment 330: score=566.0 e_value=1.8e-29 N=13 P. setigerum_chr17&aek1 plus
330-  0:	Pse17G09610.0	GSVIVG01027563001	      0
330-  1:	Pse17G09670.0	GSVIVG01027564001	 9e-140
330-  2:	Pse17G09830.0	GSVIVG01027566001	  4e-54
330-  3:	Pse17G09900.0	GSVIVG01027572001	  2e-96
330-  4:	Pse17G09950.0	GSVIVG01027574001	      0
330-  5:	Pse17G10010.0	GSVIVG01027575001	  4e-68
330-  6:	Pse17G10070.0	GSVIVG01027577001	 2e-131
330-  7:	Pse17G10080.0	GSVIVG01027578001	      0
330-  8:	Pse17G10090.0	GSVIVG01018448001	 2e-104
330-  9:	Pse17G10230.0	GSVIVG01018472001	      0
330- 10:	Pse17G10290.0	GSVIVG01018473001	      0
330- 11:	Pse17G10320.0	GSVIVG01018475001	 3e-116
330- 12:	Pse17G10450.0	GSVIVG01018482001	  2e-39
## Alignment 331: score=472.0 e_value=6.7e-24 N=11 P. setigerum_chr17&aek1 plus
331-  0:	Pse17G12070.0	GSVIVG01018534001	  3e-86
331-  1:	Pse17G12280.0	GSVIVG01027637001	 2e-103
331-  2:	Pse17G12420.0	GSVIVG01018556001	 2e-134
331-  3:	Pse17G12430.0	GSVIVG01027664001	      0
331-  4:	Pse17G12490.0	GSVIVG01018558001	  1e-42
331-  5:	Pse17G12560.0	GSVIVG01018563001	 2e-104
331-  6:	Pse17G12590.0	GSVIVG01018574001	      0
331-  7:	Pse17G12630.0	GSVIVG01018577001	  2e-92
331-  8:	Pse17G12710.0	GSVIVG01018597001	      0
331-  9:	Pse17G12770.0	GSVIVG01018598001	  5e-66
331- 10:	Pse17G12940.0	GSVIVG01018620001	 4e-110
## Alignment 332: score=379.0 e_value=3.2e-17 N=9 P. setigerum_chr17&aek1 plus
332-  0:	Pse17G04800.0	GSVIVG01026889001	  3e-25
332-  1:	Pse17G04910.0	GSVIVG01026897001	 1e-161
332-  2:	Pse17G04970.0	GSVIVG01026904001	  2e-75
332-  3:	Pse17G05130.0	GSVIVG01026913001	      0
332-  4:	Pse17G05280.0	GSVIVG01026920001	      0
332-  5:	Pse17G05320.0	GSVIVG01026927001	      0
332-  6:	Pse17G05380.0	GSVIVG01026930001	 1e-173
332-  7:	Pse17G05410.0	GSVIVG01026935001	  3e-25
332-  8:	Pse17G05590.0	GSVIVG01026938001	      0
## Alignment 333: score=325.0 e_value=2.8e-12 N=7 P. setigerum_chr17&aek1 plus
333-  0:	Pse17G03470.0	GSVIVG01028818001	 2e-168
333-  1:	Pse17G03570.0	GSVIVG01028823001	  9e-30
333-  2:	Pse17G03590.0	GSVIVG01028824001	      0
333-  3:	Pse17G03670.0	GSVIVG01028825001	      0
333-  4:	Pse17G03690.0	GSVIVG01028826001	 1e-145
333-  5:	Pse17G03710.0	GSVIVG01028827001	 7e-155
333-  6:	Pse17G03720.0	GSVIVG01028828001	  8e-25
## Alignment 334: score=323.0 e_value=2.3e-15 N=8 P. setigerum_chr17&aek1 plus
334-  0:	Pse17G10820.0	GSVIVG01019915001	      0
334-  1:	Pse17G10830.0	GSVIVG01019918001	 4e-141
334-  2:	Pse17G10870.0	GSVIVG01019921001	 1e-114
334-  3:	Pse17G11080.0	GSVIVG01019931001	      0
334-  4:	Pse17G11100.0	GSVIVG01019932001	  9e-98
334-  5:	Pse17G11250.0	GSVIVG01019935001	      0
334-  6:	Pse17G11300.0	GSVIVG01019937001	 2e-107
334-  7:	Pse17G11440.0	GSVIVG01019942001	  1e-40
## Alignment 335: score=286.0 e_value=2.4e-08 N=6 P. setigerum_chr17&aek1 plus
335-  0:	Pse17G11190.0	GSVIVG01018505001	 2e-123
335-  1:	Pse17G11200.0	GSVIVG01018506001	      0
335-  2:	Pse17G11230.0	GSVIVG01018510001	 5e-102
335-  3:	Pse17G11240.0	GSVIVG01027620001	  6e-66
335-  4:	Pse17G11300.0	GSVIVG01018513001	  1e-98
335-  5:	Pse17G11360.0	GSVIVG01018517001	      0
## Alignment 336: score=276.0 e_value=7.5e-08 N=6 P. setigerum_chr17&aek1 plus
336-  0:	Pse17G01810.0	GSVIVG01027053001	      0
336-  1:	Pse17G01840.0	GSVIVG01027051001	  1e-26
336-  2:	Pse17G01900.0	GSVIVG01027048001	 4e-176
336-  3:	Pse17G02010.0	GSVIVG01027045001	 3e-107
336-  4:	Pse17G02070.0	GSVIVG01027042001	      0
336-  5:	Pse17G02100.0	GSVIVG01027040001	 2e-116
## Alignment 337: score=265.0 e_value=3.3e-08 N=6 P. setigerum_chr17&aek1 plus
337-  0:	Pse17G01280.0	GSVIVG01028702001	 5e-128
337-  1:	Pse17G01290.0	GSVIVG01027076001	      0
337-  2:	Pse17G01380.0	GSVIVG01028717001	      0
337-  3:	Pse17G01460.0	GSVIVG01028718001	  7e-61
337-  4:	Pse17G01490.0	GSVIVG01028719001	 1e-111
337-  5:	Pse17G01640.0	GSVIVG01028720001	      0
## Alignment 338: score=866.0 e_value=9.1e-53 N=20 P. setigerum_chr17&aek1 minus
338-  0:	Pse17G07700.0	GSVIVG01010623001	  3e-87
338-  1:	Pse17G07760.0	GSVIVG01010621001	      0
338-  2:	Pse17G07780.0	GSVIVG01010619001	 3e-128
338-  3:	Pse17G07790.0	GSVIVG01010618001	 5e-175
338-  4:	Pse17G07840.0	GSVIVG01010617001	 7e-114
338-  5:	Pse17G07870.0	GSVIVG01010616001	      0
338-  6:	Pse17G08120.0	GSVIVG01010611001	      0
338-  7:	Pse17G08260.0	GSVIVG01010602001	 2e-151
338-  8:	Pse17G08290.0	GSVIVG01010600001	      0
338-  9:	Pse17G08350.0	GSVIVG01010599001	      0
338- 10:	Pse17G08530.0	GSVIVG01010552001	  3e-92
338- 11:	Pse17G08630.0	GSVIVG01010548001	  5e-51
338- 12:	Pse17G08780.0	GSVIVG01010541001	  4e-33
338- 13:	Pse17G08950.0	GSVIVG01028986001	  2e-38
338- 14:	Pse17G08970.0	GSVIVG01028985001	 8e-140
338- 15:	Pse17G08980.0	GSVIVG01028984001	  2e-79
338- 16:	Pse17G09010.0	GSVIVG01028983001	  4e-66
338- 17:	Pse17G09050.0	GSVIVG01028980001	  1e-55
338- 18:	Pse17G09080.0	GSVIVG01028979001	 3e-111
338- 19:	Pse17G09210.0	GSVIVG01028963001	  4e-82
## Alignment 339: score=639.0 e_value=4.7e-33 N=14 P. setigerum_chr17&aek1 minus
339-  0:	Pse17G21100.0	GSVIVG01013222001	 4e-119
339-  1:	Pse17G21150.0	GSVIVG01018372001	  2e-55
339-  2:	Pse17G21190.0	GSVIVG01013264001	      0
339-  3:	Pse17G21280.0	GSVIVG01018352001	  7e-71
339-  4:	Pse17G21320.0	GSVIVG01013267001	  5e-25
339-  5:	Pse17G21330.0	GSVIVG01013268001	      0
339-  6:	Pse17G21360.0	GSVIVG01013272001	      0
339-  7:	Pse17G21370.0	GSVIVG01013276001	 7e-138
339-  8:	Pse17G21400.0	GSVIVG01013279001	      0
339-  9:	Pse17G21410.0	GSVIVG01013280001	 2e-157
339- 10:	Pse17G21420.0	GSVIVG01013285001	  7e-91
339- 11:	Pse17G21430.0	GSVIVG01013286001	      0
339- 12:	Pse17G21450.0	GSVIVG01018314001	      0
339- 13:	Pse17G21460.0	GSVIVG01004825001	 7e-135
## Alignment 340: score=548.0 e_value=6.9e-28 N=12 P. setigerum_chr17&aek1 minus
340-  0:	Pse17G10900.0	GSVIVG01027630001	      0
340-  1:	Pse17G10920.0	GSVIVG01027629001	  1e-12
340-  2:	Pse17G11070.0	GSVIVG01027627001	      0
340-  3:	Pse17G11130.0	GSVIVG01027623001	      0
340-  4:	Pse17G11210.0	GSVIVG01027622001	 1e-170
340-  5:	Pse17G11220.0	GSVIVG01027621001	  1e-84
340-  6:	Pse17G11240.0	GSVIVG01027620001	  6e-66
340-  7:	Pse17G11260.0	GSVIVG01027618001	      0
340-  8:	Pse17G11420.0	GSVIVG01027615001	  7e-45
340-  9:	Pse17G11460.0	GSVIVG01027613001	 3e-142
340- 10:	Pse17G11470.0	GSVIVG01027612001	  2e-93
340- 11:	Pse17G11480.0	GSVIVG01027610001	      0
## Alignment 341: score=488.0 e_value=9.6e-24 N=11 P. setigerum_chr17&aek1 minus
341-  0:	Pse17G01180.0	GSVIVG01027087001	      0
341-  1:	Pse17G01220.0	GSVIVG01027083001	      0
341-  2:	Pse17G01230.0	GSVIVG01027081001	      0
341-  3:	Pse17G01240.0	GSVIVG01027078001	  1e-99
341-  4:	Pse17G01280.0	GSVIVG01028702001	 5e-128
341-  5:	Pse17G01300.0	GSVIVG01027073001	  5e-44
341-  6:	Pse17G01370.0	GSVIVG01027071001	  4e-37
341-  7:	Pse17G01590.0	GSVIVG01019502001	 1e-164
341-  8:	Pse17G01660.0	GSVIVG01027057001	      0
341-  9:	Pse17G01680.0	GSVIVG01019500001	      0
341- 10:	Pse17G01780.0	GSVIVG01027054001	      0
## Alignment 342: score=403.0 e_value=2.6e-21 N=10 P. setigerum_chr17&aek1 minus
342-  0:	Pse17G09420.0	GSVIVG01018468001	      0
342-  1:	Pse17G09680.0	GSVIVG01018460001	  4e-43
342-  2:	Pse17G09720.0	GSVIVG01018458001	 1e-153
342-  3:	Pse17G09900.0	GSVIVG01018453001	 3e-115
342-  4:	Pse17G09910.0	GSVIVG01018452001	      0
342-  5:	Pse17G10080.0	GSVIVG01018449001	      0
342-  6:	Pse17G10170.0	GSVIVG01027580001	      0
342-  7:	Pse17G10200.0	GSVIVG01027546001	  2e-52
342-  8:	Pse17G10230.0	GSVIVG01027541001	      0
342-  9:	Pse17G10250.0	GSVIVG01027537001	      0
## Alignment 343: score=350.0 e_value=1.1e-13 N=8 P. setigerum_chr17&aek1 minus
343-  0:	Pse17G06560.0	GSVIVG01019880001	 1e-170
343-  1:	Pse17G06600.0	GSVIVG01019879001	      0
343-  2:	Pse17G06730.0	GSVIVG01019878001	  4e-49
343-  3:	Pse17G06870.0	GSVIVG01019875001	      0
343-  4:	Pse17G06990.0	GSVIVG01019870001	      0
343-  5:	Pse17G07030.0	GSVIVG01019869001	      0
343-  6:	Pse17G07040.0	GSVIVG01019868001	      0
343-  7:	Pse17G07110.0	GSVIVG01019866001	  2e-74
## Alignment 344: score=319.0 e_value=3.4e-14 N=8 P. setigerum_chr17&aek1 minus
344-  0:	Pse17G06570.0	GSVIVG01027583001	      0
344-  1:	Pse17G06660.0	GSVIVG01018444001	 2e-122
344-  2:	Pse17G06780.0	GSVIVG01010649001	  1e-39
344-  3:	Pse17G07040.0	GSVIVG01010636001	 5e-172
344-  4:	Pse17G07100.0	GSVIVG01010637001	  1e-96
344-  5:	Pse17G07130.0	GSVIVG01010634001	      0
344-  6:	Pse17G07350.0	GSVIVG01010628001	 3e-153
344-  7:	Pse17G07390.0	GSVIVG01027524001	  1e-85
## Alignment 345: score=295.0 e_value=1.5e-11 N=7 P. setigerum_chr17&aek1 minus
345-  0:	Pse17G24140.0	GSVIVG01027443001	 6e-123
345-  1:	Pse17G24160.0	GSVIVG01038643001	 5e-110
345-  2:	Pse17G24280.0	GSVIVG01038633001	 1e-165
345-  3:	Pse17G24400.0	GSVIVG01038627001	  2e-31
345-  4:	Pse17G24540.0	GSVIVG01038605001	      0
345-  5:	Pse17G24580.0	GSVIVG01038610001	      0
345-  6:	Pse17G24750.0	GSVIVG01038593001	 7e-113
## Alignment 346: score=281.0 e_value=9.9e-08 N=6 P. setigerum_chr17&aek1 minus
346-  0:	Pse17G09940.0	GSVIVG01019892001	 8e-106
346-  1:	Pse17G10000.0	GSVIVG01019890001	 6e-149
346-  2:	Pse17G10050.0	GSVIVG01019888001	 6e-101
346-  3:	Pse17G10060.0	GSVIVG01019887001	      0
346-  4:	Pse17G10120.0	GSVIVG01019884001	 4e-105
346-  5:	Pse17G10160.0	GSVIVG01019881001	 2e-111
## Alignment 347: score=271.0 e_value=8.4e-11 N=6 P. setigerum_chr17&aek1 minus
347-  0:	Pse17G19620.0	GSVIVG01027683001	 2e-119
347-  1:	Pse17G19630.0	GSVIVG01027684001	  2e-43
347-  2:	Pse17G19640.0	GSVIVG01018663001	 7e-135
347-  3:	Pse17G19710.0	GSVIVG01018166001	  1e-97
347-  4:	Pse17G19810.0	GSVIVG01018205001	 2e-121
347-  5:	Pse17G19900.0	GSVIVG01018186001	      0
## Alignment 348: score=265.0 e_value=7.3e-08 N=6 P. setigerum_chr17&aek1 minus
348-  0:	Pse17G08050.0	GSVIVG01027514001	 2e-147
348-  1:	Pse17G08230.0	GSVIVG01027510001	      0
348-  2:	Pse17G08290.0	GSVIVG01027508001	      0
348-  3:	Pse17G08330.0	GSVIVG01027506001	      0
348-  4:	Pse17G08380.0	GSVIVG01027503001	 2e-153
348-  5:	Pse17G08450.0	GSVIVG01027497001	      0
## Alignment 349: score=264.0 e_value=9.5e-11 N=6 P. setigerum_chr17&aek1 minus
349-  0:	Pse17G24040.0	GSVIVG01027462001	      0
349-  1:	Pse17G24070.0	GSVIVG01027456001	  4e-72
349-  2:	Pse17G24080.0	GSVIVG01027447001	  2e-77
349-  3:	Pse17G24090.0	GSVIVG01027445001	  3e-19
349-  4:	Pse17G24150.0	GSVIVG01027442001	  1e-51
349-  5:	Pse17G24290.0	GSVIVG01027434001	  6e-96
## Alignment 350: score=336.0 e_value=2.1e-13 N=7 P. setigerum_chr17&aek2 plus
350-  0:	Pse17G24850.0	GSVIVG01029152001	      0
350-  1:	Pse17G24860.0	GSVIVG01029151001	 9e-105
350-  2:	Pse17G24870.0	GSVIVG01029150001	      0
350-  3:	Pse17G24920.0	GSVIVG01029147001	      0
350-  4:	Pse17G24950.0	GSVIVG01029120001	 8e-140
350-  5:	Pse17G24960.0	GSVIVG01029116001	 3e-154
350-  6:	Pse17G24970.0	GSVIVG01029114001	      0
## Alignment 351: score=344.0 e_value=8.3e-16 N=8 P. setigerum_chr17&aek2 minus
351-  0:	Pse17G26310.0	GSVIVG01023658001	      0
351-  1:	Pse17G26370.0	GSVIVG01023655001	 1e-103
351-  2:	Pse17G26430.0	GSVIVG01023645001	 7e-111
351-  3:	Pse17G26480.0	GSVIVG01023643001	      0
351-  4:	Pse17G26510.0	GSVIVG01023642001	  7e-42
351-  5:	Pse17G26590.0	GSVIVG01023606001	 3e-105
351-  6:	Pse17G26680.0	GSVIVG01023584001	  2e-52
351-  7:	Pse17G26940.0	GSVIVG01003733001	  2e-50
## Alignment 352: score=302.0 e_value=2.4e-12 N=7 P. setigerum_chr17&aek2 minus
352-  0:	Pse17G25660.0	GSVIVG01023713001	      0
352-  1:	Pse17G25670.0	GSVIVG01023711001	      0
352-  2:	Pse17G25730.0	GSVIVG01023706001	  9e-76
352-  3:	Pse17G25800.0	GSVIVG01023691001	  9e-26
352-  4:	Pse17G25940.0	GSVIVG01023689001	 7e-180
352-  5:	Pse17G25990.0	GSVIVG01023682001	      0
352-  6:	Pse17G26120.0	GSVIVG01023600001	 6e-101
## Alignment 353: score=838.0 e_value=8.1e-50 N=19 P. setigerum_chr17&aek5 plus
353-  0:	Pse17G16340.0	GSVIVG01008801001	  5e-70
353-  1:	Pse17G16410.0	GSVIVG01008804001	  2e-92
353-  2:	Pse17G16450.0	GSVIVG01008806001	  2e-55
353-  3:	Pse17G16470.0	GSVIVG01008809001	 9e-139
353-  4:	Pse17G16490.0	GSVIVG01008810001	      0
353-  5:	Pse17G16520.0	GSVIVG01008820001	      0
353-  6:	Pse17G16540.0	GSVIVG01008822001	 3e-172
353-  7:	Pse17G16560.0	GSVIVG01008827001	      0
353-  8:	Pse17G16570.0	GSVIVG01008831001	      0
353-  9:	Pse17G16580.0	GSVIVG01008832001	  3e-36
353- 10:	Pse17G16600.0	GSVIVG01008839001	 1e-107
353- 11:	Pse17G16630.0	GSVIVG01008841001	      0
353- 12:	Pse17G16660.0	GSVIVG01008845001	      0
353- 13:	Pse17G16730.0	GSVIVG01008846001	      0
353- 14:	Pse17G16740.0	GSVIVG01008847001	      0
353- 15:	Pse17G16770.0	GSVIVG01008848001	      0
353- 16:	Pse17G16790.0	GSVIVG01008852001	      0
353- 17:	Pse17G16910.0	GSVIVG01008857001	  5e-15
353- 18:	Pse17G16930.0	GSVIVG01008860001	      0
## Alignment 354: score=319.0 e_value=1.3e-14 N=8 P. setigerum_chr17&aek5 plus
354-  0:	Pse17G15310.0	GSVIVG01008882001	      0
354-  1:	Pse17G15370.0	GSVIVG01008884001	 1e-158
354-  2:	Pse17G15380.0	GSVIVG01008885001	  2e-84
354-  3:	Pse17G15540.0	GSVIVG01008896001	 4e-127
354-  4:	Pse17G15680.0	GSVIVG01008909001	  2e-33
354-  5:	Pse17G15690.0	GSVIVG01008919001	  3e-29
354-  6:	Pse17G15700.0	GSVIVG01008925001	 6e-148
354-  7:	Pse17G15780.0	GSVIVG01008929001	 7e-133
## Alignment 355: score=814.0 e_value=1.6e-50 N=18 P. setigerum_chr17&aek5 minus
355-  0:	Pse17G15440.0	GSVIVG01008902001	  4e-43
355-  1:	Pse17G15460.0	GSVIVG01008901001	      0
355-  2:	Pse17G15500.0	GSVIVG01008900001	      0
355-  3:	Pse17G15520.0	GSVIVG01008898001	 3e-176
355-  4:	Pse17G15540.0	GSVIVG01008896001	 4e-127
355-  5:	Pse17G15580.0	GSVIVG01008892001	  1e-65
355-  6:	Pse17G15590.0	GSVIVG01008888001	 2e-155
355-  7:	Pse17G15630.0	GSVIVG01008886001	 4e-128
355-  8:	Pse17G15850.0	GSVIVG01008879001	  3e-68
355-  9:	Pse17G15860.0	GSVIVG01008878001	      0
355- 10:	Pse17G15880.0	GSVIVG01008877001	  1e-33
355- 11:	Pse17G15900.0	GSVIVG01008876001	      0
355- 12:	Pse17G15940.0	GSVIVG01008872001	      0
355- 13:	Pse17G15950.0	GSVIVG01008871001	  1e-40
355- 14:	Pse17G15960.0	GSVIVG01008867001	  4e-50
355- 15:	Pse17G15970.0	GSVIVG01008866001	 5e-126
355- 16:	Pse17G16050.0	GSVIVG01008864001	 1e-117
355- 17:	Pse17G16110.0	GSVIVG01008862001	      0
## Alignment 356: score=458.0 e_value=1.4e-22 N=10 P. setigerum_chr17&aek6 plus
356-  0:	Pse17G30600.0	GSVIVG01000940001	 9e-106
356-  1:	Pse17G30610.0	GSVIVG01000942001	  1e-23
356-  2:	Pse17G30650.0	GSVIVG01033029001	  3e-98
356-  3:	Pse17G30820.0	GSVIVG01000939001	 8e-146
356-  4:	Pse17G30830.0	GSVIVG01000938001	  6e-90
356-  5:	Pse17G30850.0	GSVIVG01000937001	      0
356-  6:	Pse17G30860.0	GSVIVG01033038001	      0
356-  7:	Pse17G30920.0	GSVIVG01033043001	  1e-67
356-  8:	Pse17G30930.0	GSVIVG01033046001	      0
356-  9:	Pse17G30970.0	GSVIVG01033047001	  3e-67
## Alignment 357: score=549.0 e_value=2.2e-33 N=13 P. setigerum_chr17&aek6 minus
357-  0:	Pse17G27360.0	GSVIVG01033068001	  2e-37
357-  1:	Pse17G27390.0	GSVIVG01033063001	  8e-54
357-  2:	Pse17G27440.0	GSVIVG01008580001	  1e-10
357-  3:	Pse17G27460.0	GSVIVG01008582001	 6e-113
357-  4:	Pse17G27720.0	GSVIVG01033043001	  4e-70
357-  5:	Pse17G27790.0	GSVIVG01033039001	 4e-177
357-  6:	Pse17G27830.0	GSVIVG01033035001	 2e-133
357-  7:	Pse17G27860.0	GSVIVG01033033001	      0
357-  8:	Pse17G27870.0	GSVIVG01033032001	  2e-58
357-  9:	Pse17G27900.0	GSVIVG01008613001	      0
357- 10:	Pse17G27910.0	GSVIVG01008615001	  6e-78
357- 11:	Pse17G28010.0	GSVIVG01000957001	  2e-53
357- 12:	Pse17G28020.0	GSVIVG01000958001	 2e-101
## Alignment 358: score=415.0 e_value=5.4e-20 N=10 P. setigerum_chr17&aek6 minus
358-  0:	Pse17G31420.0	GSVIVG01033084001	  6e-40
358-  1:	Pse17G31450.0	GSVIVG01033083001	 9e-120
358-  2:	Pse17G31610.0	GSVIVG01033068001	  6e-27
358-  3:	Pse17G31670.0	GSVIVG01033066001	  5e-26
358-  4:	Pse17G31720.0	GSVIVG01008556001	  3e-91
358-  5:	Pse17G31770.0	GSVIVG01008554001	 2e-179
358-  6:	Pse17G31990.0	GSVIVG01008575001	 1e-164
358-  7:	Pse17G32000.0	GSVIVG01008576001	  7e-52
358-  8:	Pse17G32100.0	GSVIVG01008578001	  6e-87
358-  9:	Pse17G32140.0	GSVIVG01008584001	      0
## Alignment 359: score=304.0 e_value=1.5e-13 N=8 P. setigerum_chr17&aek6 minus
359-  0:	Pse17G29430.0	GSVIVG01032952001	      0
359-  1:	Pse17G29490.0	GSVIVG01032959001	      0
359-  2:	Pse17G29750.0	GSVIVG01032978001	 2e-132
359-  3:	Pse17G29870.0	GSVIVG01032984001	 9e-109
359-  4:	Pse17G30070.0	GSVIVG01032989001	      0
359-  5:	Pse17G30100.0	GSVIVG01032990001	      0
359-  6:	Pse17G30320.0	GSVIVG01032993001	  2e-36
359-  7:	Pse17G30440.0	GSVIVG01033000001	      0
## Alignment 360: score=1052.0 e_value=9e-72 N=24 P. setigerum_chr18&aek4 plus
360-  0:	Pse18G08920.0	GSVIVG01031508001	  2e-25
360-  1:	Pse18G08930.0	GSVIVG01031505001	      0
360-  2:	Pse18G09010.0	GSVIVG01031500001	 3e-124
360-  3:	Pse18G09050.0	GSVIVG01031499001	 2e-102
360-  4:	Pse18G09110.0	GSVIVG01031495001	      0
360-  5:	Pse18G09180.0	GSVIVG01031490001	      0
360-  6:	Pse18G09190.0	GSVIVG01031486001	 2e-147
360-  7:	Pse18G09230.0	GSVIVG01031485001	      0
360-  8:	Pse18G09350.0	GSVIVG01031471001	  3e-45
360-  9:	Pse18G09360.0	GSVIVG01031470001	      0
360- 10:	Pse18G09400.0	GSVIVG01031467001	 2e-154
360- 11:	Pse18G09460.0	GSVIVG01031461001	  1e-53
360- 12:	Pse18G09520.0	GSVIVG01031460001	  4e-75
360- 13:	Pse18G09700.0	GSVIVG01016161001	      0
360- 14:	Pse18G09790.0	GSVIVG01031447001	  2e-42
360- 15:	Pse18G09810.0	GSVIVG01031446001	  4e-48
360- 16:	Pse18G09850.0	GSVIVG01031443001	      0
360- 17:	Pse18G09930.0	GSVIVG01031442001	 8e-160
360- 18:	Pse18G09940.0	GSVIVG01031434001	 2e-107
360- 19:	Pse18G10160.0	GSVIVG01033742001	      0
360- 20:	Pse18G10350.0	GSVIVG01031405001	      0
360- 21:	Pse18G10410.0	GSVIVG01031401001	      0
360- 22:	Pse18G10430.0	GSVIVG01031400001	      0
360- 23:	Pse18G10480.0	GSVIVG01031396001	      0
## Alignment 361: score=769.0 e_value=6.9e-49 N=17 P. setigerum_chr18&aek4 plus
361-  0:	Pse18G04440.0	GSVIVG01033902001	  7e-83
361-  1:	Pse18G04570.0	GSVIVG01033891001	      0
361-  2:	Pse18G04610.0	GSVIVG01033886001	  2e-65
361-  3:	Pse18G04640.0	GSVIVG01033875001	 6e-121
361-  4:	Pse18G04660.0	GSVIVG01033873001	      0
361-  5:	Pse18G04700.0	GSVIVG01033871001	      0
361-  6:	Pse18G04720.0	GSVIVG01033865001	 3e-177
361-  7:	Pse18G04740.0	GSVIVG01033863001	 2e-116
361-  8:	Pse18G04750.0	GSVIVG01033862001	      0
361-  9:	Pse18G04790.0	GSVIVG01033859001	  3e-49
361- 10:	Pse18G04820.0	GSVIVG01033855001	  2e-89
361- 11:	Pse18G04830.0	GSVIVG01033852001	  1e-94
361- 12:	Pse18G04840.0	GSVIVG01033851001	 2e-155
361- 13:	Pse18G04880.0	GSVIVG01033839001	      0
361- 14:	Pse18G04910.0	GSVIVG01033836001	      0
361- 15:	Pse18G05030.0	GSVIVG01033832001	 2e-120
361- 16:	Pse18G05290.0	GSVIVG01033815001	      0
## Alignment 362: score=612.0 e_value=3.5e-34 N=14 P. setigerum_chr18&aek4 plus
362-  0:	Pse18G27920.0	GSVIVG01025209001	 1e-122
362-  1:	Pse18G27960.0	GSVIVG01025206001	 1e-143
362-  2:	Pse18G27990.0	GSVIVG01025204001	      0
362-  3:	Pse18G28000.0	GSVIVG01025203001	      0
362-  4:	Pse18G28050.0	GSVIVG01025200001	 1e-159
362-  5:	Pse18G28260.0	GSVIVG01025195001	      0
362-  6:	Pse18G28280.0	GSVIVG01025193001	      0
362-  7:	Pse18G28300.0	GSVIVG01025192001	 3e-142
362-  8:	Pse18G28360.0	GSVIVG01025188001	 6e-123
362-  9:	Pse18G28470.0	GSVIVG01025186001	  7e-41
362- 10:	Pse18G28530.0	GSVIVG01025184001	      0
362- 11:	Pse18G28670.0	GSVIVG01025182001	      0
362- 12:	Pse18G28680.0	GSVIVG01025181001	      0
362- 13:	Pse18G28820.0	GSVIVG01025172001	 2e-119
## Alignment 363: score=563.0 e_value=2.4e-34 N=14 P. setigerum_chr18&aek4 plus
363-  0:	Pse18G27620.0	GSVIVG01034143001	  5e-85
363-  1:	Pse18G27700.0	GSVIVG01025711001	 5e-125
363-  2:	Pse18G27720.0	GSVIVG01016245001	  3e-99
363-  3:	Pse18G27780.0	GSVIVG01016250001	      0
363-  4:	Pse18G27970.0	GSVIVG01016261001	      0
363-  5:	Pse18G28020.0	GSVIVG01025201001	      0
363-  6:	Pse18G28060.0	GSVIVG01016265001	  6e-57
363-  7:	Pse18G28170.0	GSVIVG01016267001	      0
363-  8:	Pse18G28200.0	GSVIVG01016269001	      0
363-  9:	Pse18G28460.0	GSVIVG01016280001	  3e-35
363- 10:	Pse18G28680.0	GSVIVG01016284001	 8e-141
363- 11:	Pse18G28790.0	GSVIVG01016294001	      0
363- 12:	Pse18G28810.0	GSVIVG01016295001	 8e-131
363- 13:	Pse18G28870.0	GSVIVG01016297001	 7e-141
## Alignment 364: score=491.0 e_value=4.7e-24 N=11 P. setigerum_chr18&aek4 plus
364-  0:	Pse18G24290.0	GSVIVG01011158001	 2e-129
364-  1:	Pse18G24320.0	GSVIVG01024730001	  4e-74
364-  2:	Pse18G24350.0	GSVIVG01011167001	      0
364-  3:	Pse18G24390.0	GSVIVG01024723001	      0
364-  4:	Pse18G24410.0	GSVIVG01024722001	      0
364-  5:	Pse18G24420.0	GSVIVG01024716001	 2e-156
364-  6:	Pse18G24430.0	GSVIVG01024714001	 5e-162
364-  7:	Pse18G24470.0	GSVIVG01024713001	      0
364-  8:	Pse18G24480.0	GSVIVG01032800001	      0
364-  9:	Pse18G24490.0	GSVIVG01011187001	      0
364- 10:	Pse18G24590.0	GSVIVG01003938001	      0
## Alignment 365: score=481.0 e_value=5.6e-25 N=12 P. setigerum_chr18&aek4 plus
365-  0:	Pse18G34680.0	GSVIVG01025020001	  2e-16
365-  1:	Pse18G34690.0	GSVIVG01025525001	  4e-84
365-  2:	Pse18G34750.0	GSVIVG01025523001	      0
365-  3:	Pse18G34840.0	GSVIVG01034212001	  2e-94
365-  4:	Pse18G35000.0	GSVIVG01016570001	  1e-78
365-  5:	Pse18G35130.0	GSVIVG01034191001	 4e-166
365-  6:	Pse18G35310.0	GSVIVG01034189001	  5e-72
365-  7:	Pse18G35480.0	GSVIVG01024983001	      0
365-  8:	Pse18G35530.0	GSVIVG01034179001	      0
365-  9:	Pse18G35620.0	GSVIVG01034178001	 4e-176
365- 10:	Pse18G35730.0	GSVIVG01034174001	  6e-07
365- 11:	Pse18G35810.0	GSVIVG01034166001	 2e-125
## Alignment 366: score=461.0 e_value=3.1e-24 N=11 P. setigerum_chr18&aek4 plus
366-  0:	Pse18G25930.0	GSVIVG01033728001	 2e-116
366-  1:	Pse18G25980.0	GSVIVG01033725001	      0
366-  2:	Pse18G26000.0	GSVIVG01033723001	      0
366-  3:	Pse18G26220.0	GSVIVG01033711001	      0
366-  4:	Pse18G26380.0	GSVIVG01033689001	      0
366-  5:	Pse18G26590.0	GSVIVG01033668001	  4e-88
366-  6:	Pse18G26760.0	GSVIVG01033665001	      0
366-  7:	Pse18G26790.0	GSVIVG01033661001	  2e-72
366-  8:	Pse18G26860.0	GSVIVG01033660001	 2e-152
366-  9:	Pse18G26890.0	GSVIVG01033656001	  7e-10
366- 10:	Pse18G26920.0	GSVIVG01033653001	      0
## Alignment 367: score=419.0 e_value=4.5e-17 N=9 P. setigerum_chr18&aek4 plus
367-  0:	Pse18G10530.0	GSVIVG01024939001	 2e-121
367-  1:	Pse18G10540.0	GSVIVG01024937001	      0
367-  2:	Pse18G10550.0	GSVIVG01024936001	      0
367-  3:	Pse18G10630.0	GSVIVG01024933001	 4e-178
367-  4:	Pse18G10650.0	GSVIVG01024930001	  6e-49
367-  5:	Pse18G10700.0	GSVIVG01024927001	      0
367-  6:	Pse18G10710.0	GSVIVG01024926001	  5e-73
367-  7:	Pse18G10770.0	GSVIVG01024921001	  8e-97
367-  8:	Pse18G10840.0	GSVIVG01024918001	      0
## Alignment 368: score=414.0 e_value=1.6e-18 N=9 P. setigerum_chr18&aek4 plus
368-  0:	Pse18G01870.0	GSVIVG01033978001	 2e-153
368-  1:	Pse18G02090.0	GSVIVG01033975001	      0
368-  2:	Pse18G02120.0	GSVIVG01024791001	      0
368-  3:	Pse18G02130.0	GSVIVG01024789001	      0
368-  4:	Pse18G02150.0	GSVIVG01024788001	  2e-36
368-  5:	Pse18G02180.0	GSVIVG01024786001	  8e-85
368-  6:	Pse18G02230.0	GSVIVG01024781001	      0
368-  7:	Pse18G02240.0	GSVIVG01024780001	      0
368-  8:	Pse18G02260.0	GSVIVG01024778001	 8e-118
## Alignment 369: score=399.0 e_value=6.9e-18 N=9 P. setigerum_chr18&aek4 plus
369-  0:	Pse18G02340.0	GSVIVG01016368001	      0
369-  1:	Pse18G02360.0	GSVIVG01016370001	  4e-78
369-  2:	Pse18G02510.0	GSVIVG01016375001	      0
369-  3:	Pse18G02650.0	GSVIVG01016380001	      0
369-  4:	Pse18G02670.0	GSVIVG01016382001	 8e-104
369-  5:	Pse18G02700.0	GSVIVG01016383001	 3e-156
369-  6:	Pse18G02790.0	GSVIVG01016387001	      0
369-  7:	Pse18G02860.0	GSVIVG01016390001	      0
369-  8:	Pse18G02890.0	GSVIVG01016418001	  4e-37
## Alignment 370: score=353.0 e_value=4.6e-17 N=9 P. setigerum_chr18&aek4 plus
370-  0:	Pse18G25910.0	GSVIVG01031470001	      0
370-  1:	Pse18G26120.0	GSVIVG01031457001	 8e-109
370-  2:	Pse18G26180.0	GSVIVG01031454001	  3e-46
370-  3:	Pse18G26230.0	GSVIVG01031450001	  9e-74
370-  4:	Pse18G26240.0	GSVIVG01016162001	      0
370-  5:	Pse18G26370.0	GSVIVG01016165001	 1e-153
370-  6:	Pse18G26460.0	GSVIVG01016169001	  7e-49
370-  7:	Pse18G26720.0	GSVIVG01016195001	  1e-82
370-  8:	Pse18G26890.0	GSVIVG01016184001	  2e-32
## Alignment 371: score=349.0 e_value=2.7e-14 N=8 P. setigerum_chr18&aek4 plus
371-  0:	Pse18G36660.0	GSVIVG01034152001	 4e-153
371-  1:	Pse18G36670.0	GSVIVG01024928001	 2e-129
371-  2:	Pse18G36770.0	GSVIVG01034137001	      0
371-  3:	Pse18G36920.0	GSVIVG01034136001	 3e-135
371-  4:	Pse18G36960.0	GSVIVG01034132001	 5e-140
371-  5:	Pse18G37060.0	GSVIVG01034129001	  2e-39
371-  6:	Pse18G37170.0	GSVIVG01034126001	 2e-171
371-  7:	Pse18G37210.0	GSVIVG01034123001	      0
## Alignment 372: score=327.0 e_value=6.9e-15 N=8 P. setigerum_chr18&aek4 plus
372-  0:	Pse18G28980.0	GSVIVG01025656001	 1e-123
372-  1:	Pse18G29040.0	GSVIVG01025653001	      0
372-  2:	Pse18G29160.0	GSVIVG01025650001	      0
372-  3:	Pse18G29190.0	GSVIVG01025649001	  3e-72
372-  4:	Pse18G29440.0	GSVIVG01025642001	      0
372-  5:	Pse18G29560.0	GSVIVG01025634001	  4e-62
372-  6:	Pse18G29570.0	GSVIVG01025131001	  2e-20
372-  7:	Pse18G29750.0	GSVIVG01025630001	 2e-134
## Alignment 373: score=327.0 e_value=9.6e-12 N=7 P. setigerum_chr18&aek4 plus
373-  0:	Pse18G10540.0	GSVIVG01034158001	      0
373-  1:	Pse18G10640.0	GSVIVG01034153001	  3e-45
373-  2:	Pse18G10700.0	GSVIVG01034150001	  2e-68
373-  3:	Pse18G10720.0	GSVIVG01034148001	  1e-59
373-  4:	Pse18G10780.0	GSVIVG01034136001	 9e-132
373-  5:	Pse18G10800.0	GSVIVG01034135001	  1e-44
373-  6:	Pse18G10820.0	GSVIVG01034134001	 6e-110
## Alignment 374: score=323.0 e_value=1.2e-13 N=8 P. setigerum_chr18&aek4 plus
374-  0:	Pse18G14730.0	GSVIVG01025364001	 5e-174
374-  1:	Pse18G14850.0	GSVIVG01025357001	 4e-120
374-  2:	Pse18G14890.0	GSVIVG01025354001	  1e-44
374-  3:	Pse18G14910.0	GSVIVG01025352001	      0
374-  4:	Pse18G15150.0	GSVIVG01025336001	      0
374-  5:	Pse18G15170.0	GSVIVG01025332001	      0
374-  6:	Pse18G15300.0	GSVIVG01025315001	 3e-165
374-  7:	Pse18G15390.0	GSVIVG01025314001	  1e-97
## Alignment 375: score=295.0 e_value=1.5e-11 N=7 P. setigerum_chr18&aek4 plus
375-  0:	Pse18G29690.0	GSVIVG01025124001	  3e-82
375-  1:	Pse18G29700.0	GSVIVG01025122001	 5e-132
375-  2:	Pse18G29810.0	GSVIVG01025119001	  7e-51
375-  3:	Pse18G29850.0	GSVIVG01025118001	 5e-180
375-  4:	Pse18G29950.0	GSVIVG01025116001	      0
375-  5:	Pse18G30030.0	GSVIVG01025105001	      0
375-  6:	Pse18G30220.0	GSVIVG01025100001	 2e-129
## Alignment 376: score=275.0 e_value=3.1e-09 N=6 P. setigerum_chr18&aek4 plus
376-  0:	Pse18G22350.0	GSVIVG01024628001	  5e-51
376-  1:	Pse18G22390.0	GSVIVG01030260001	      0
376-  2:	Pse18G22400.0	GSVIVG01030259001	  1e-68
376-  3:	Pse18G22430.0	GSVIVG01032727001	  1e-22
376-  4:	Pse18G22460.0	GSVIVG01024621001	  7e-63
376-  5:	Pse18G22560.0	GSVIVG01024619001	      0
## Alignment 377: score=257.0 e_value=2.1e-08 N=6 P. setigerum_chr18&aek4 plus
377-  0:	Pse18G16310.0	GSVIVG01037276001	      0
377-  1:	Pse18G16330.0	GSVIVG01037274001	      0
377-  2:	Pse18G16430.0	GSVIVG01037237001	      0
377-  3:	Pse18G16460.0	GSVIVG01037233001	 4e-157
377-  4:	Pse18G16500.0	GSVIVG01031555001	      0
377-  5:	Pse18G16600.0	GSVIVG01031546001	  4e-37
## Alignment 378: score=1433.0 e_value=6.9e-99 N=31 P. setigerum_chr18&aek4 minus
378-  0:	Pse18G08970.0	GSVIVG01033644001	  2e-57
378-  1:	Pse18G09060.0	GSVIVG01033647001	 2e-100
378-  2:	Pse18G09140.0	GSVIVG01033651001	      0
378-  3:	Pse18G09150.0	GSVIVG01033652001	  2e-71
378-  4:	Pse18G09200.0	GSVIVG01033662001	  3e-26
378-  5:	Pse18G09220.0	GSVIVG01033664001	      0
378-  6:	Pse18G09400.0	GSVIVG01033674001	 2e-161
378-  7:	Pse18G09430.0	GSVIVG01033677001	 7e-106
378-  8:	Pse18G09470.0	GSVIVG01033679001	  5e-89
378-  9:	Pse18G09510.0	GSVIVG01033690001	      0
378- 10:	Pse18G09620.0	GSVIVG01033696001	  6e-56
378- 11:	Pse18G09630.0	GSVIVG01033699001	  5e-13
378- 12:	Pse18G09710.0	GSVIVG01033708001	  4e-86
378- 13:	Pse18G09750.0	GSVIVG01033707001	      0
378- 14:	Pse18G09760.0	GSVIVG01033705001	      0
378- 15:	Pse18G09830.0	GSVIVG01033713001	  7e-68
378- 16:	Pse18G09860.0	GSVIVG01033715001	  9e-17
378- 17:	Pse18G09960.0	GSVIVG01033723001	      0
378- 18:	Pse18G10000.0	GSVIVG01033727001	      0
378- 19:	Pse18G10050.0	GSVIVG01033731001	      0
378- 20:	Pse18G10120.0	GSVIVG01033738001	      0
378- 21:	Pse18G10150.0	GSVIVG01033741001	      0
378- 22:	Pse18G10210.0	GSVIVG01033747001	      0
378- 23:	Pse18G10220.0	GSVIVG01033748001	      0
378- 24:	Pse18G10230.0	GSVIVG01033749001	      0
378- 25:	Pse18G10240.0	GSVIVG01033751001	      0
378- 26:	Pse18G10270.0	GSVIVG01033764001	      0
378- 27:	Pse18G10300.0	GSVIVG01033765001	  3e-79
378- 28:	Pse18G10350.0	GSVIVG01033767001	      0
378- 29:	Pse18G10380.0	GSVIVG01033771001	 3e-126
378- 30:	Pse18G10420.0	GSVIVG01033776001	      0
## Alignment 379: score=1298.0 e_value=5.2e-91 N=29 P. setigerum_chr18&aek4 minus
379-  0:	Pse18G02350.0	GSVIVG01024793001	      0
379-  1:	Pse18G02370.0	GSVIVG01024796001	      0
379-  2:	Pse18G02480.0	GSVIVG01024800001	  7e-59
379-  3:	Pse18G02520.0	GSVIVG01024804001	      0
379-  4:	Pse18G02560.0	GSVIVG01024809001	      0
379-  5:	Pse18G02580.0	GSVIVG01024811001	  2e-46
379-  6:	Pse18G02600.0	GSVIVG01024812001	      0
379-  7:	Pse18G02620.0	GSVIVG01034019001	 3e-122
379-  8:	Pse18G02640.0	GSVIVG01034020001	  7e-90
379-  9:	Pse18G02660.0	GSVIVG01034021001	  8e-48
379- 10:	Pse18G02700.0	GSVIVG01034023001	      0
379- 11:	Pse18G02780.0	GSVIVG01034026001	      0
379- 12:	Pse18G02790.0	GSVIVG01034027001	      0
379- 13:	Pse18G02820.0	GSVIVG01034028001	      0
379- 14:	Pse18G02910.0	GSVIVG01034031001	  2e-55
379- 15:	Pse18G02980.0	GSVIVG01034033001	 4e-119
379- 16:	Pse18G02990.0	GSVIVG01034038001	  1e-75
379- 17:	Pse18G03020.0	GSVIVG01034042001	  5e-66
379- 18:	Pse18G03060.0	GSVIVG01034043001	      0
379- 19:	Pse18G03070.0	GSVIVG01034044001	 2e-180
379- 20:	Pse18G03140.0	GSVIVG01034052001	      0
379- 21:	Pse18G03150.0	GSVIVG01034054001	  2e-82
379- 22:	Pse18G03170.0	GSVIVG01034055001	  3e-83
379- 23:	Pse18G03190.0	GSVIVG01034065001	  1e-41
379- 24:	Pse18G03200.0	GSVIVG01034066001	  1e-16
379- 25:	Pse18G03210.0	GSVIVG01034068001	  3e-94
379- 26:	Pse18G03390.0	GSVIVG01034089001	      0
379- 27:	Pse18G03410.0	GSVIVG01034105001	  1e-12
379- 28:	Pse18G03490.0	GSVIVG01034110001	 3e-144
## Alignment 380: score=1086.0 e_value=1.1e-79 N=26 P. setigerum_chr18&aek4 minus
380-  0:	Pse18G21560.0	GSVIVG01024560001	  5e-67
380-  1:	Pse18G21590.0	GSVIVG01024562001	  2e-90
380-  2:	Pse18G21770.0	GSVIVG01024563001	  8e-33
380-  3:	Pse18G21790.0	GSVIVG01030201001	      0
380-  4:	Pse18G21820.0	GSVIVG01024575001	 1e-110
380-  5:	Pse18G21910.0	GSVIVG01030208001	      0
380-  6:	Pse18G21930.0	GSVIVG01030211001	 1e-164
380-  7:	Pse18G21990.0	GSVIVG01030215001	  1e-53
380-  8:	Pse18G22140.0	GSVIVG01030219001	 2e-178
380-  9:	Pse18G22160.0	GSVIVG01030221001	 2e-140
380- 10:	Pse18G22230.0	GSVIVG01024601001	      0
380- 11:	Pse18G22430.0	GSVIVG01030249001	  4e-23
380- 12:	Pse18G22630.0	GSVIVG01030264001	      0
380- 13:	Pse18G22670.0	GSVIVG01032735001	      0
380- 14:	Pse18G22700.0	GSVIVG01032739001	      0
380- 15:	Pse18G22770.0	GSVIVG01030279001	      0
380- 16:	Pse18G22790.0	GSVIVG01030280001	      0
380- 17:	Pse18G22810.0	GSVIVG01030282001	      0
380- 18:	Pse18G22880.0	GSVIVG01030284001	      0
380- 19:	Pse18G22940.0	GSVIVG01030288001	  3e-99
380- 20:	Pse18G23070.0	GSVIVG01032750001	      0
380- 21:	Pse18G23130.0	GSVIVG01030293001	 4e-112
380- 22:	Pse18G23210.0	GSVIVG01030301001	  5e-30
380- 23:	Pse18G23420.0	GSVIVG01024684001	 8e-172
380- 24:	Pse18G23430.0	GSVIVG01032773001	  1e-70
380- 25:	Pse18G23480.0	GSVIVG01032781001	  3e-62
## Alignment 381: score=710.0 e_value=1.3e-41 N=16 P. setigerum_chr18&aek4 minus
381-  0:	Pse18G00600.0	GSVIVG01003934001	      0
381-  1:	Pse18G00730.0	GSVIVG01024701001	 3e-126
381-  2:	Pse18G00960.0	GSVIVG01011181001	  8e-27
381-  3:	Pse18G01010.0	GSVIVG01032795001	  1e-43
381-  4:	Pse18G01050.0	GSVIVG01011180001	      0
381-  5:	Pse18G01190.0	GSVIVG01011178001	 5e-136
381-  6:	Pse18G01200.0	GSVIVG01011177001	      0
381-  7:	Pse18G01280.0	GSVIVG01011175001	      0
381-  8:	Pse18G01290.0	GSVIVG01011172001	  1e-86
381-  9:	Pse18G01350.0	GSVIVG01011168001	  1e-65
381- 10:	Pse18G01420.0	GSVIVG01011165001	 4e-131
381- 11:	Pse18G01430.0	GSVIVG01011162001	 5e-137
381- 12:	Pse18G01450.0	GSVIVG01024729001	      0
381- 13:	Pse18G01460.0	GSVIVG01011160001	 4e-160
381- 14:	Pse18G01510.0	GSVIVG01011158001	 1e-116
381- 15:	Pse18G01550.0	GSVIVG01024731001	      0
## Alignment 382: score=644.0 e_value=8.9e-38 N=15 P. setigerum_chr18&aek4 minus
382-  0:	Pse18G09090.0	GSVIVG01016220001	      0
382-  1:	Pse18G09120.0	GSVIVG01016219001	      0
382-  2:	Pse18G09130.0	GSVIVG01016218001	      0
382-  3:	Pse18G09170.0	GSVIVG01016213001	  8e-79
382-  4:	Pse18G09260.0	GSVIVG01016194001	      0
382-  5:	Pse18G09410.0	GSVIVG01016183001	      0
382-  6:	Pse18G09500.0	GSVIVG01016175001	  4e-99
382-  7:	Pse18G09530.0	GSVIVG01016172001	      0
382-  8:	Pse18G09550.0	GSVIVG01016171001	 2e-152
382-  9:	Pse18G09570.0	GSVIVG01016168001	      0
382- 10:	Pse18G09600.0	GSVIVG01016165001	 5e-143
382- 11:	Pse18G09690.0	GSVIVG01016162001	      0
382- 12:	Pse18G09950.0	GSVIVG01034664001	      0
382- 13:	Pse18G10170.0	GSVIVG01034672001	      0
382- 14:	Pse18G10190.0	GSVIVG01034681001	 1e-152
## Alignment 383: score=473.0 e_value=9.8e-25 N=11 P. setigerum_chr18&aek4 minus
383-  0:	Pse18G05720.0	GSVIVG01034172001	  2e-55
383-  1:	Pse18G05730.0	GSVIVG01034173001	      0
383-  2:	Pse18G05830.0	GSVIVG01034185001	  2e-95
383-  3:	Pse18G05840.0	GSVIVG01024982001	  2e-59
383-  4:	Pse18G05860.0	GSVIVG01034188001	      0
383-  5:	Pse18G05920.0	GSVIVG01034189001	  2e-82
383-  6:	Pse18G06100.0	GSVIVG01034200001	  2e-17
383-  7:	Pse18G06200.0	GSVIVG01034209001	      0
383-  8:	Pse18G06210.0	GSVIVG01025521001	      0
383-  9:	Pse18G06270.0	GSVIVG01025526001	      0
383- 10:	Pse18G06290.0	GSVIVG01025529001	      0
## Alignment 384: score=464.0 e_value=2.5e-22 N=11 P. setigerum_chr18&aek4 minus
384-  0:	Pse18G07870.0	GSVIVG01025652001	      0
384-  1:	Pse18G07910.0	GSVIVG01025653001	      0
384-  2:	Pse18G07970.0	GSVIVG01025657001	  3e-99
384-  3:	Pse18G08000.0	GSVIVG01025659001	      0
384-  4:	Pse18G08120.0	GSVIVG01025674001	  4e-50
384-  5:	Pse18G08260.0	GSVIVG01025681001	  4e-94
384-  6:	Pse18G08310.0	GSVIVG01025685001	  4e-45
384-  7:	Pse18G08360.0	GSVIVG01025691001	      0
384-  8:	Pse18G08520.0	GSVIVG01025697001	  3e-61
384-  9:	Pse18G08570.0	GSVIVG01016234001	      0
384- 10:	Pse18G08670.0	GSVIVG01025715001	 7e-140
## Alignment 385: score=435.0 e_value=1.2e-19 N=10 P. setigerum_chr18&aek4 minus
385-  0:	Pse18G07680.0	GSVIVG01025146001	  1e-29
385-  1:	Pse18G07720.0	GSVIVG01025148001	  2e-13
385-  2:	Pse18G07760.0	GSVIVG01025151001	      0
385-  3:	Pse18G07850.0	GSVIVG01025156001	      0
385-  4:	Pse18G07860.0	GSVIVG01025159001	      0
385-  5:	Pse18G07870.0	GSVIVG01025160001	      0
385-  6:	Pse18G08020.0	GSVIVG01025168001	      0
385-  7:	Pse18G08070.0	GSVIVG01025178001	      0
385-  8:	Pse18G08200.0	GSVIVG01025185001	 2e-160
385-  9:	Pse18G08260.0	GSVIVG01025188001	 9e-125
## Alignment 386: score=430.0 e_value=1.3e-21 N=10 P. setigerum_chr18&aek4 minus
386-  0:	Pse18G19060.0	GSVIVG01029985001	      0
386-  1:	Pse18G19300.0	GSVIVG01029948001	      0
386-  2:	Pse18G19330.0	GSVIVG01029951001	 1e-108
386-  3:	Pse18G19350.0	GSVIVG01029953001	      0
386-  4:	Pse18G19360.0	GSVIVG01029976001	 4e-133
386-  5:	Pse18G19410.0	GSVIVG01029973001	 6e-178
386-  6:	Pse18G19470.0	GSVIVG01022465001	  1e-92
386-  7:	Pse18G19490.0	GSVIVG01022464001	 1e-146
386-  8:	Pse18G19500.0	GSVIVG01022489001	      0
386-  9:	Pse18G19720.0	GSVIVG01037540001	      0
## Alignment 387: score=422.0 e_value=1.8e-21 N=10 P. setigerum_chr18&aek4 minus
387-  0:	Pse18G21310.0	GSVIVG01032651001	      0
387-  1:	Pse18G21360.0	GSVIVG01032652001	 5e-110
387-  2:	Pse18G21600.0	GSVIVG01024578001	      0
387-  3:	Pse18G21670.0	GSVIVG01024581001	 1e-125
387-  4:	Pse18G21690.0	GSVIVG01024582001	  1e-32
387-  5:	Pse18G21940.0	GSVIVG01024584001	 1e-139
387-  6:	Pse18G21950.0	GSVIVG01024585001	  4e-30
387-  7:	Pse18G21980.0	GSVIVG01032710001	      0
387-  8:	Pse18G22050.0	GSVIVG01032714001	  3e-94
387-  9:	Pse18G22070.0	GSVIVG01032715001	  4e-95
## Alignment 388: score=414.0 e_value=3.9e-18 N=9 P. setigerum_chr18&aek4 minus
388-  0:	Pse18G07120.0	GSVIVG01025129001	      0
388-  1:	Pse18G07210.0	GSVIVG01025535001	 2e-124
388-  2:	Pse18G07220.0	GSVIVG01025536001	      0
388-  3:	Pse18G07240.0	GSVIVG01025539001	  5e-71
388-  4:	Pse18G07260.0	GSVIVG01025552001	      0
388-  5:	Pse18G07340.0	GSVIVG01025547001	 7e-128
388-  6:	Pse18G07380.0	GSVIVG01025544001	 2e-112
388-  7:	Pse18G07390.0	GSVIVG01025542001	  3e-48
388-  8:	Pse18G07430.0	GSVIVG01025540001	      0
## Alignment 389: score=410.0 e_value=1.3e-18 N=9 P. setigerum_chr18&aek4 minus
389-  0:	Pse18G05780.0	GSVIVG01024973001	  2e-42
389-  1:	Pse18G05790.0	GSVIVG01024979001	      0
389-  2:	Pse18G05900.0	GSVIVG01024985001	 3e-172
389-  3:	Pse18G05990.0	GSVIVG01024995001	      0
389-  4:	Pse18G06060.0	GSVIVG01025000001	  1e-70
389-  5:	Pse18G06070.0	GSVIVG01025001001	 3e-178
389-  6:	Pse18G06090.0	GSVIVG01025002001	      0
389-  7:	Pse18G06150.0	GSVIVG01025008001	      0
389-  8:	Pse18G06160.0	GSVIVG01025009001	  6e-98
## Alignment 390: score=398.0 e_value=5.5e-22 N=10 P. setigerum_chr18&aek4 minus
390-  0:	Pse18G29970.0	GSVIVG01025537001	      0
390-  1:	Pse18G29980.0	GSVIVG01025539001	  4e-83
390-  2:	Pse18G30000.0	GSVIVG01025552001	      0
390-  3:	Pse18G30100.0	GSVIVG01025104001	 3e-152
390-  4:	Pse18G30210.0	GSVIVG01025102001	      0
390-  5:	Pse18G30250.0	GSVIVG01025541001	      0
390-  6:	Pse18G30460.0	GSVIVG01025567001	 2e-148
390-  7:	Pse18G30670.0	GSVIVG01025574001	 2e-152
390-  8:	Pse18G30910.0	GSVIVG01025582001	      0
390-  9:	Pse18G30920.0	GSVIVG01025583001	      0
## Alignment 391: score=322.0 e_value=8.7e-14 N=8 P. setigerum_chr18&aek4 minus
391-  0:	Pse18G08110.0	GSVIVG01016288001	      0
391-  1:	Pse18G08260.0	GSVIVG01016276001	 6e-129
391-  2:	Pse18G08350.0	GSVIVG01016268001	 2e-137
391-  3:	Pse18G08360.0	GSVIVG01025198001	      0
391-  4:	Pse18G08420.0	GSVIVG01016262001	      0
391-  5:	Pse18G08540.0	GSVIVG01025213001	      0
391-  6:	Pse18G08760.0	GSVIVG01016243001	  2e-73
391-  7:	Pse18G08860.0	GSVIVG01025701001	  2e-85
## Alignment 392: score=291.0 e_value=2.4e-08 N=6 P. setigerum_chr18&aek4 minus
392-  0:	Pse18G03980.0	GSVIVG01033925001	  1e-98
392-  1:	Pse18G04000.0	GSVIVG01033928001	  1e-52
392-  2:	Pse18G04060.0	GSVIVG01033933001	 1e-152
392-  3:	Pse18G04080.0	GSVIVG01033934001	 1e-125
392-  4:	Pse18G04100.0	GSVIVG01033943001	      0
392-  5:	Pse18G04110.0	GSVIVG01033944001	 2e-138
## Alignment 393: score=287.0 e_value=9.3e-09 N=6 P. setigerum_chr18&aek4 minus
393-  0:	Pse18G31070.0	GSVIVG01033840001	  2e-26
393-  1:	Pse18G31090.0	GSVIVG01033842001	  7e-57
393-  2:	Pse18G31170.0	GSVIVG01033846001	      0
393-  3:	Pse18G31190.0	GSVIVG01033847001	 5e-159
393-  4:	Pse18G31200.0	GSVIVG01033848001	  1e-27
393-  5:	Pse18G31250.0	GSVIVG01033857001	 8e-158
## Alignment 394: score=286.0 e_value=2.6e-08 N=6 P. setigerum_chr18&aek4 minus
394-  0:	Pse18G25080.0	GSVIVG01016373001	      0
394-  1:	Pse18G25130.0	GSVIVG01016372001	      0
394-  2:	Pse18G25140.0	GSVIVG01024794001	  3e-83
394-  3:	Pse18G25150.0	GSVIVG01016368001	      0
394-  4:	Pse18G25170.0	GSVIVG01016366001	  1e-35
394-  5:	Pse18G25190.0	GSVIVG01016365001	  2e-84
## Alignment 395: score=286.0 e_value=1.4e-08 N=6 P. setigerum_chr18&aek4 minus
395-  0:	Pse18G07500.0	GSVIVG01025587001	      0
395-  1:	Pse18G07520.0	GSVIVG01025589001	      0
395-  2:	Pse18G07550.0	GSVIVG01025592001	      0
395-  3:	Pse18G07590.0	GSVIVG01025593001	      0
395-  4:	Pse18G07610.0	GSVIVG01025594001	      0
395-  5:	Pse18G07640.0	GSVIVG01025597001	 2e-142
## Alignment 396: score=279.0 e_value=5.2e-11 N=7 P. setigerum_chr18&aek4 minus
396-  0:	Pse18G22420.0	GSVIVG01032731001	  8e-19
396-  1:	Pse18G22620.0	GSVIVG01032737001	  5e-87
396-  2:	Pse18G22690.0	GSVIVG01030269001	  7e-69
396-  3:	Pse18G22930.0	GSVIVG01024638001	  3e-77
396-  4:	Pse18G23020.0	GSVIVG01024641001	 7e-143
396-  5:	Pse18G23050.0	GSVIVG01032749001	 3e-128
396-  6:	Pse18G23080.0	GSVIVG01024661001	  5e-49
## Alignment 397: score=251.0 e_value=7.3e-09 N=6 P. setigerum_chr18&aek4 minus
397-  0:	Pse18G24640.0	GSVIVG01033888001	  2e-57
397-  1:	Pse18G24670.0	GSVIVG01033892001	 4e-110
397-  2:	Pse18G24730.0	GSVIVG01033895001	 5e-159
397-  3:	Pse18G24800.0	GSVIVG01033904001	      0
397-  4:	Pse18G24910.0	GSVIVG01033921001	      0
397-  5:	Pse18G25130.0	GSVIVG01024795001	      0
## Alignment 398: score=609.0 e_value=3.4e-32 N=14 P. setigerum_chr19&aek2 plus
398-  0:	Pse19G22810.0	GSVIVG01015413001	      0
398-  1:	Pse19G22860.0	GSVIVG01015415001	      0
398-  2:	Pse19G22870.0	GSVIVG01015416001	  2e-34
398-  3:	Pse19G22980.0	GSVIVG01015419001	      0
398-  4:	Pse19G23000.0	GSVIVG01015420001	  1e-62
398-  5:	Pse19G23050.0	GSVIVG01015424001	      0
398-  6:	Pse19G23100.0	GSVIVG01015426001	 1e-118
398-  7:	Pse19G23210.0	GSVIVG01015430001	  3e-15
398-  8:	Pse19G23440.0	GSVIVG01015439001	      0
398-  9:	Pse19G23560.0	GSVIVG01015448001	      0
398- 10:	Pse19G23630.0	GSVIVG01015449001	  2e-71
398- 11:	Pse19G23640.0	GSVIVG01015451001	      0
398- 12:	Pse19G23730.0	GSVIVG01015453001	 5e-143
398- 13:	Pse19G23820.0	GSVIVG01015456001	      0
## Alignment 399: score=440.0 e_value=7.5e-23 N=11 P. setigerum_chr19&aek2 plus
399-  0:	Pse19G19980.0	GSVIVG01035631001	 2e-115
399-  1:	Pse19G20140.0	GSVIVG01015346001	  9e-39
399-  2:	Pse19G20270.0	GSVIVG01035640001	 4e-119
399-  3:	Pse19G20530.0	GSVIVG01035653001	      0
399-  4:	Pse19G20680.0	GSVIVG01035657001	      0
399-  5:	Pse19G20720.0	GSVIVG01035659001	 4e-157
399-  6:	Pse19G20850.0	GSVIVG01035660001	      0
399-  7:	Pse19G20940.0	GSVIVG01035663001	 3e-119
399-  8:	Pse19G21020.0	GSVIVG01035667001	 4e-120
399-  9:	Pse19G21030.0	GSVIVG01015376001	 1e-119
399- 10:	Pse19G21160.0	GSVIVG01015377001	  3e-88
## Alignment 400: score=332.0 e_value=3.9e-16 N=8 P. setigerum_chr19&aek2 plus
400-  0:	Pse19G21330.0	GSVIVG01035670001	 6e-124
400-  1:	Pse19G21520.0	GSVIVG01015384001	      0
400-  2:	Pse19G21530.0	GSVIVG01015385001	      0
400-  3:	Pse19G21600.0	GSVIVG01015386001	      0
400-  4:	Pse19G21690.0	GSVIVG01015387001	      0
400-  5:	Pse19G21940.0	GSVIVG01035748001	      0
400-  6:	Pse19G21950.0	GSVIVG01035749001	      0
400-  7:	Pse19G22060.0	GSVIVG01035750001	 7e-125
## Alignment 401: score=529.0 e_value=3.7e-32 N=13 P. setigerum_chr19&aek2 minus
401-  0:	Pse19G14570.0	GSVIVG01015144001	      0
401-  1:	Pse19G14700.0	GSVIVG01015151001	  1e-78
401-  2:	Pse19G14730.0	GSVIVG01015155001	 2e-180
401-  3:	Pse19G14740.0	GSVIVG01035420001	      0
401-  4:	Pse19G14750.0	GSVIVG01015158001	      0
401-  5:	Pse19G14770.0	GSVIVG01035418001	      0
401-  6:	Pse19G14860.0	GSVIVG01035416001	 2e-169
401-  7:	Pse19G14870.0	GSVIVG01035414001	      0
401-  8:	Pse19G14940.0	GSVIVG01015169001	      0
401-  9:	Pse19G14960.0	GSVIVG01016819001	  8e-12
401- 10:	Pse19G15130.0	GSVIVG01016804001	 4e-113
401- 11:	Pse19G15280.0	GSVIVG01016807001	      0
401- 12:	Pse19G15540.0	GSVIVG01035385001	  1e-97
## Alignment 402: score=459.0 e_value=5.5e-27 N=11 P. setigerum_chr19&aek2 minus
402-  0:	Pse19G15960.0	GSVIVG01035397001	 8e-131
402-  1:	Pse19G16060.0	GSVIVG01016857001	      0
402-  2:	Pse19G16080.0	GSVIVG01015199001	  9e-24
402-  3:	Pse19G16290.0	GSVIVG01015212001	      0
402-  4:	Pse19G16380.0	GSVIVG01015214001	  4e-85
402-  5:	Pse19G16520.0	GSVIVG01015217001	 2e-156
402-  6:	Pse19G16530.0	GSVIVG01015218001	  1e-56
402-  7:	Pse19G16540.0	GSVIVG01015219001	  2e-15
402-  8:	Pse19G16550.0	GSVIVG01015220001	 2e-167
402-  9:	Pse19G16640.0	GSVIVG01015222001	      0
402- 10:	Pse19G16710.0	GSVIVG01015228001	  8e-93
## Alignment 403: score=320.0 e_value=3.1e-11 N=7 P. setigerum_chr19&aek4 minus
403-  0:	Pse19G10840.0	GSVIVG01024598001	  2e-15
403-  1:	Pse19G10910.0	GSVIVG01024599001	  1e-86
403-  2:	Pse19G10950.0	GSVIVG01024604001	      0
403-  3:	Pse19G10960.0	GSVIVG01024605001	  6e-57
403-  4:	Pse19G10970.0	GSVIVG01024607001	 1e-136
403-  5:	Pse19G11030.0	GSVIVG01024608001	 7e-106
403-  6:	Pse19G11070.0	GSVIVG01032723001	  8e-83
## Alignment 404: score=311.0 e_value=1.1e-11 N=7 P. setigerum_chr19&aek4 minus
404-  0:	Pse19G10260.0	GSVIVG01032680001	  9e-96
404-  1:	Pse19G10420.0	GSVIVG01032684001	  1e-71
404-  2:	Pse19G10440.0	GSVIVG01032685001	  6e-89
404-  3:	Pse19G10460.0	GSVIVG01032686001	 7e-162
404-  4:	Pse19G10470.0	GSVIVG01032689001	 2e-172
404-  5:	Pse19G10530.0	GSVIVG01030205001	      0
404-  6:	Pse19G10550.0	GSVIVG01030206001	 2e-173
## Alignment 405: score=1639.0 e_value=2.2e-130 N=38 P. setigerum_chr19&aek6 plus
405-  0:	Pse19G33880.0	GSVIVG01011428001	  2e-47
405-  1:	Pse19G33950.0	GSVIVG01019993001	 3e-172
405-  2:	Pse19G33960.0	GSVIVG01019995001	 4e-149
405-  3:	Pse19G33980.0	GSVIVG01008019001	      0
405-  4:	Pse19G34020.0	GSVIVG01020005001	      0
405-  5:	Pse19G34080.0	GSVIVG01020015001	  2e-97
405-  6:	Pse19G34150.0	GSVIVG01020023001	 1e-154
405-  7:	Pse19G34170.0	GSVIVG01020024001	 2e-132
405-  8:	Pse19G34200.0	GSVIVG01020027001	  1e-39
405-  9:	Pse19G34270.0	GSVIVG01020038001	      0
405- 10:	Pse19G34280.0	GSVIVG01020040001	      0
405- 11:	Pse19G34320.0	GSVIVG01020041001	      0
405- 12:	Pse19G34450.0	GSVIVG01020055001	      0
405- 13:	Pse19G34510.0	GSVIVG01020059001	      0
405- 14:	Pse19G34650.0	GSVIVG01020061001	 2e-113
405- 15:	Pse19G34660.0	GSVIVG01020063001	 3e-169
405- 16:	Pse19G34760.0	GSVIVG01020069001	      0
405- 17:	Pse19G34790.0	GSVIVG01020070001	 9e-144
405- 18:	Pse19G34810.0	GSVIVG01020071001	 2e-175
405- 19:	Pse19G34870.0	GSVIVG01020076001	      0
405- 20:	Pse19G34890.0	GSVIVG01020078001	 2e-108
405- 21:	Pse19G34900.0	GSVIVG01020080001	  1e-46
405- 22:	Pse19G35090.0	GSVIVG01020087001	      0
405- 23:	Pse19G35210.0	GSVIVG01020093001	 1e-116
405- 24:	Pse19G35220.0	GSVIVG01020095001	  4e-60
405- 25:	Pse19G35240.0	GSVIVG01020097001	      0
405- 26:	Pse19G35330.0	GSVIVG01020100001	  8e-94
405- 27:	Pse19G35530.0	GSVIVG01020111001	      0
405- 28:	Pse19G35690.0	GSVIVG01020121001	  4e-83
405- 29:	Pse19G35750.0	GSVIVG01020126001	  4e-46
405- 30:	Pse19G35780.0	GSVIVG01020128001	      0
405- 31:	Pse19G35830.0	GSVIVG01020129001	  1e-60
405- 32:	Pse19G35860.0	GSVIVG01020132001	  4e-60
405- 33:	Pse19G36010.0	GSVIVG01020133001	 8e-135
405- 34:	Pse19G36080.0	GSVIVG01020135001	      0
405- 35:	Pse19G36110.0	GSVIVG01020137001	      0
405- 36:	Pse19G36230.0	GSVIVG01020145001	      0
405- 37:	Pse19G36280.0	GSVIVG01020146001	  4e-69
## Alignment 406: score=625.0 e_value=6.4e-34 N=14 P. setigerum_chr19&aek6 plus
406-  0:	Pse19G32160.0	GSVIVG01013799001	 1e-158
406-  1:	Pse19G32370.0	GSVIVG01013776001	  4e-44
406-  2:	Pse19G32390.0	GSVIVG01013775001	 5e-139
406-  3:	Pse19G32460.0	GSVIVG01013772001	      0
406-  4:	Pse19G32500.0	GSVIVG01013762001	  1e-59
406-  5:	Pse19G32570.0	GSVIVG01013761001	 3e-177
406-  6:	Pse19G32620.0	GSVIVG01013748001	  3e-09
406-  7:	Pse19G32680.0	GSVIVG01013741001	      0
406-  8:	Pse19G32750.0	GSVIVG01020241001	      0
406-  9:	Pse19G32870.0	GSVIVG01020235001	  2e-71
406- 10:	Pse19G32960.0	GSVIVG01020228001	 3e-114
406- 11:	Pse19G33010.0	GSVIVG01020223001	      0
406- 12:	Pse19G33020.0	GSVIVG01020222001	      0
406- 13:	Pse19G33040.0	GSVIVG01020220001	  1e-58
## Alignment 407: score=581.0 e_value=2.4e-31 N=13 P. setigerum_chr19&aek6 plus
407-  0:	Pse19G29130.0	GSVIVG01008536001	  8e-78
407-  1:	Pse19G29150.0	GSVIVG01008535001	 8e-164
407-  2:	Pse19G29160.0	GSVIVG01008534001	      0
407-  3:	Pse19G29270.0	GSVIVG01008527001	 5e-142
407-  4:	Pse19G29330.0	GSVIVG01033108001	      0
407-  5:	Pse19G29370.0	GSVIVG01033109001	      0
407-  6:	Pse19G29410.0	GSVIVG01001808001	      0
407-  7:	Pse19G29510.0	GSVIVG01008513001	 6e-104
407-  8:	Pse19G29580.0	GSVIVG01008509001	      0
407-  9:	Pse19G29600.0	GSVIVG01001816001	      0
407- 10:	Pse19G29620.0	GSVIVG01001817001	      0
407- 11:	Pse19G29630.0	GSVIVG01001818001	  7e-92
407- 12:	Pse19G29740.0	GSVIVG01001828001	      0
## Alignment 408: score=507.0 e_value=3.1e-27 N=11 P. setigerum_chr19&aek6 plus
408-  0:	Pse19G29800.0	GSVIVG01007587001	  5e-62
408-  1:	Pse19G30010.0	GSVIVG01007580001	      0
408-  2:	Pse19G30070.0	GSVIVG01007575001	      0
408-  3:	Pse19G30110.0	GSVIVG01007563001	 4e-124
408-  4:	Pse19G30120.0	GSVIVG01007562001	  1e-30
408-  5:	Pse19G30150.0	GSVIVG01007555001	 7e-116
408-  6:	Pse19G30170.0	GSVIVG01010297001	 1e-124
408-  7:	Pse19G30240.0	GSVIVG01007548001	  5e-56
408-  8:	Pse19G30270.0	GSVIVG01007546001	 4e-135
408-  9:	Pse19G30280.0	GSVIVG01007544001	      0
408- 10:	Pse19G30290.0	GSVIVG01007540001	      0
## Alignment 409: score=447.0 e_value=5.3e-21 N=10 P. setigerum_chr19&aek6 plus
409-  0:	Pse19G30360.0	GSVIVG01003966001	  6e-87
409-  1:	Pse19G30370.0	GSVIVG01003965001	      0
409-  2:	Pse19G30470.0	GSVIVG01001852001	      0
409-  3:	Pse19G30520.0	GSVIVG01001850001	  5e-97
409-  4:	Pse19G30640.0	GSVIVG01001842001	      0
409-  5:	Pse19G30670.0	GSVIVG01001839001	      0
409-  6:	Pse19G30690.0	GSVIVG01001837001	 2e-103
409-  7:	Pse19G30760.0	GSVIVG01000543001	 7e-145
409-  8:	Pse19G30830.0	GSVIVG01000549001	 1e-118
409-  9:	Pse19G30950.0	GSVIVG01000572001	      0
## Alignment 410: score=411.0 e_value=1.1e-16 N=9 P. setigerum_chr19&aek6 plus
410-  0:	Pse19G06890.0	GSVIVG01033016001	  1e-55
410-  1:	Pse19G06910.0	GSVIVG01033018001	      0
410-  2:	Pse19G06940.0	GSVIVG01000948001	 5e-111
410-  3:	Pse19G06980.0	GSVIVG01033029001	  3e-99
410-  4:	Pse19G07010.0	GSVIVG01033032001	  1e-58
410-  5:	Pse19G07140.0	GSVIVG01033038001	      0
410-  6:	Pse19G07210.0	GSVIVG01033039001	 7e-133
410-  7:	Pse19G07230.0	GSVIVG01033046001	      0
410-  8:	Pse19G07260.0	GSVIVG01033047001	  7e-61
## Alignment 411: score=399.0 e_value=2.2e-16 N=9 P. setigerum_chr19&aek6 plus
411-  0:	Pse19G37830.0	GSVIVG01011454001	  5e-91
411-  1:	Pse19G38000.0	GSVIVG01011465001	  8e-54
411-  2:	Pse19G38040.0	GSVIVG01011468001	  3e-42
411-  3:	Pse19G38110.0	GSVIVG01011470001	      0
411-  4:	Pse19G38160.0	GSVIVG01011471001	      0
411-  5:	Pse19G38250.0	GSVIVG01011473001	  3e-87
411-  6:	Pse19G38280.0	GSVIVG01011476001	  1e-54
411-  7:	Pse19G38330.0	GSVIVG01011478001	 4e-150
411-  8:	Pse19G38350.0	GSVIVG01011479001	      0
## Alignment 412: score=346.0 e_value=3e-16 N=8 P. setigerum_chr19&aek6 plus
412-  0:	Pse19G28230.0	GSVIVG01008224001	      0
412-  1:	Pse19G28270.0	GSVIVG01008220001	  2e-55
412-  2:	Pse19G28530.0	GSVIVG01011976001	 6e-105
412-  3:	Pse19G28660.0	GSVIVG01036475001	 7e-133
412-  4:	Pse19G28670.0	GSVIVG01036474001	 4e-126
412-  5:	Pse19G28740.0	GSVIVG01036468001	 4e-144
412-  6:	Pse19G28770.0	GSVIVG01036465001	      0
412-  7:	Pse19G28780.0	GSVIVG01036463001	 5e-175
## Alignment 413: score=326.0 e_value=6e-15 N=8 P. setigerum_chr19&aek6 plus
413-  0:	Pse19G32700.0	GSVIVG01032487001	      0
413-  1:	Pse19G32810.0	GSVIVG01032477001	  9e-38
413-  2:	Pse19G32820.0	GSVIVG01007762001	      0
413-  3:	Pse19G32890.0	GSVIVG01007750001	 2e-109
413-  4:	Pse19G33070.0	GSVIVG01032511001	  2e-72
413-  5:	Pse19G33080.0	GSVIVG01032508001	 1e-124
413-  6:	Pse19G33220.0	GSVIVG01032504001	      0
413-  7:	Pse19G33240.0	GSVIVG01032503001	      0
## Alignment 414: score=312.0 e_value=1.2e-10 N=7 P. setigerum_chr19&aek6 plus
414-  0:	Pse19G30130.0	GSVIVG01010294001	  3e-98
414-  1:	Pse19G30170.0	GSVIVG01010299001	  1e-95
414-  2:	Pse19G30300.0	GSVIVG01010308001	  5e-77
414-  3:	Pse19G30350.0	GSVIVG01010306001	  4e-65
414-  4:	Pse19G30470.0	GSVIVG01010318001	      0
414-  5:	Pse19G30550.0	GSVIVG01010321001	 3e-129
414-  6:	Pse19G30570.0	GSVIVG01010323001	  9e-75
## Alignment 415: score=285.0 e_value=5.8e-13 N=7 P. setigerum_chr19&aek6 plus
415-  0:	Pse19G29030.0	GSVIVG01033095001	  1e-81
415-  1:	Pse19G29040.0	GSVIVG01033096001	  2e-55
415-  2:	Pse19G29180.0	GSVIVG01033101001	      0
415-  3:	Pse19G29380.0	GSVIVG01008523001	      0
415-  4:	Pse19G29480.0	GSVIVG01001811001	      0
415-  5:	Pse19G29600.0	GSVIVG01008506001	      0
415-  6:	Pse19G29650.0	GSVIVG01008504001	      0
## Alignment 416: score=271.0 e_value=1.5e-07 N=6 P. setigerum_chr19&aek6 plus
416-  0:	Pse19G37140.0	GSVIVG01007985001	  4e-97
416-  1:	Pse19G37200.0	GSVIVG01007983001	 1e-104
416-  2:	Pse19G37290.0	GSVIVG01007982001	 1e-107
416-  3:	Pse19G37360.0	GSVIVG01007980001	      0
416-  4:	Pse19G37440.0	GSVIVG01007978001	      0
416-  5:	Pse19G37480.0	GSVIVG01007976001	 4e-164
## Alignment 417: score=263.0 e_value=5.4e-08 N=6 P. setigerum_chr19&aek6 plus
417-  0:	Pse19G27840.0	GSVIVG01011929001	      0
417-  1:	Pse19G28000.0	GSVIVG01011940001	  3e-82
417-  2:	Pse19G28110.0	GSVIVG01011948001	      0
417-  3:	Pse19G28140.0	GSVIVG01011954001	 2e-177
417-  4:	Pse19G28220.0	GSVIVG01011967001	      0
417-  5:	Pse19G28260.0	GSVIVG01011974001	      0
## Alignment 418: score=259.0 e_value=2.4e-09 N=6 P. setigerum_chr19&aek6 plus
418-  0:	Pse19G05020.0	GSVIVG01033008001	      0
418-  1:	Pse19G05110.0	GSVIVG01033003001	 3e-115
418-  2:	Pse19G05150.0	GSVIVG01032999001	 3e-128
418-  3:	Pse19G05310.0	GSVIVG01032980001	 1e-117
418-  4:	Pse19G05360.0	GSVIVG01032979001	 2e-110
418-  5:	Pse19G05370.0	GSVIVG01032970001	 1e-178
## Alignment 419: score=735.0 e_value=3.2e-48 N=17 P. setigerum_chr19&aek6 minus
419-  0:	Pse19G03880.0	GSVIVG01033086001	  2e-86
419-  1:	Pse19G04070.0	GSVIVG01008542001	      0
419-  2:	Pse19G04330.0	GSVIVG01008562001	      0
419-  3:	Pse19G04370.0	GSVIVG01033063001	  4e-54
419-  4:	Pse19G04380.0	GSVIVG01033060001	 4e-114
419-  5:	Pse19G04520.0	GSVIVG01033049001	      0
419-  6:	Pse19G04670.0	GSVIVG01033046001	      0
419-  7:	Pse19G04680.0	GSVIVG01033043001	  4e-70
419-  8:	Pse19G04710.0	GSVIVG01033039001	      0
419-  9:	Pse19G04740.0	GSVIVG01033035001	 1e-132
419- 10:	Pse19G04760.0	GSVIVG01033033001	      0
419- 11:	Pse19G04800.0	GSVIVG01033032001	  8e-59
419- 12:	Pse19G04860.0	GSVIVG01033022001	  1e-24
419- 13:	Pse19G04880.0	GSVIVG01000951001	  9e-63
419- 14:	Pse19G04900.0	GSVIVG01033016001	  3e-68
419- 15:	Pse19G04910.0	GSVIVG01000957001	  4e-54
419- 16:	Pse19G04920.0	GSVIVG01000958001	  3e-99
## Alignment 420: score=729.0 e_value=9.2e-46 N=17 P. setigerum_chr19&aek6 minus
420-  0:	Pse19G31650.0	GSVIVG01032387001	 1e-175
420-  1:	Pse19G31710.0	GSVIVG01032398001	 1e-128
420-  2:	Pse19G31730.0	GSVIVG01032401001	  3e-53
420-  3:	Pse19G31740.0	GSVIVG01032402001	 1e-116
420-  4:	Pse19G31750.0	GSVIVG01032403001	      0
420-  5:	Pse19G31790.0	GSVIVG01032404001	      0
420-  6:	Pse19G31860.0	GSVIVG01032414001	 2e-153
420-  7:	Pse19G32010.0	GSVIVG01032428001	  4e-73
420-  8:	Pse19G32090.0	GSVIVG01032432001	      0
420-  9:	Pse19G32100.0	GSVIVG01032433001	      0
420- 10:	Pse19G32170.0	GSVIVG01032436001	      0
420- 11:	Pse19G32270.0	GSVIVG01032437001	      0
420- 12:	Pse19G32350.0	GSVIVG01032440001	 2e-116
420- 13:	Pse19G32540.0	GSVIVG01032453001	      0
420- 14:	Pse19G32630.0	GSVIVG01032456001	  4e-99
420- 15:	Pse19G32870.0	GSVIVG01032464001	 2e-172
420- 16:	Pse19G32900.0	GSVIVG01032470001	      0
## Alignment 421: score=530.0 e_value=1.1e-27 N=12 P. setigerum_chr19&aek6 minus
421-  0:	Pse19G07540.0	GSVIVG01033084001	  6e-40
421-  1:	Pse19G07550.0	GSVIVG01033083001	 8e-122
421-  2:	Pse19G07620.0	GSVIVG01033079001	      0
421-  3:	Pse19G07630.0	GSVIVG01008570001	  2e-68
421-  4:	Pse19G07670.0	GSVIVG01008562001	      0
421-  5:	Pse19G07800.0	GSVIVG01008556001	  3e-90
421-  6:	Pse19G07820.0	GSVIVG01008554001	      0
421-  7:	Pse19G07970.0	GSVIVG01008575001	 2e-163
421-  8:	Pse19G08000.0	GSVIVG01008576001	  5e-54
421-  9:	Pse19G08070.0	GSVIVG01008579001	  1e-49
421- 10:	Pse19G08090.0	GSVIVG01008580001	  3e-08
421- 11:	Pse19G08120.0	GSVIVG01008584001	      0
## Alignment 422: score=435.0 e_value=7.6e-24 N=11 P. setigerum_chr19&aek6 minus
422-  0:	Pse19G03830.0	GSVIVG01008545001	  4e-43
422-  1:	Pse19G03920.0	GSVIVG01010443001	      0
422-  2:	Pse19G04120.0	GSVIVG01010448001	  3e-39
422-  3:	Pse19G04190.0	GSVIVG01010471001	 1e-158
422-  4:	Pse19G04420.0	GSVIVG01008580001	  2e-10
422-  5:	Pse19G04470.0	GSVIVG01033053001	      0
422-  6:	Pse19G04690.0	GSVIVG01008591001	      0
422-  7:	Pse19G04720.0	GSVIVG01008597001	  4e-89
422-  8:	Pse19G04800.0	GSVIVG01000940001	 1e-103
422-  9:	Pse19G04830.0	GSVIVG01008613001	      0
422- 10:	Pse19G04840.0	GSVIVG01008615001	  3e-77
## Alignment 423: score=432.0 e_value=7.2e-21 N=10 P. setigerum_chr19&aek6 minus
423-  0:	Pse19G06020.0	GSVIVG01032952001	      0
423-  1:	Pse19G06060.0	GSVIVG01032954001	  1e-91
423-  2:	Pse19G06070.0	GSVIVG01032955001	      0
423-  3:	Pse19G06130.0	GSVIVG01032959001	      0
423-  4:	Pse19G06320.0	GSVIVG01032978001	 9e-129
423-  5:	Pse19G06440.0	GSVIVG01032984001	 2e-108
423-  6:	Pse19G06540.0	GSVIVG01032989001	      0
423-  7:	Pse19G06580.0	GSVIVG01032990001	      0
423-  8:	Pse19G06680.0	GSVIVG01032996001	      0
423-  9:	Pse19G06780.0	GSVIVG01033000001	      0
## Alignment 424: score=386.0 e_value=7.6e-17 N=9 P. setigerum_chr19&aek6 minus
424-  0:	Pse19G31990.0	GSVIVG01007695001	 5e-128
424-  1:	Pse19G32000.0	GSVIVG01007699001	  8e-67
424-  2:	Pse19G32040.0	GSVIVG01007704001	 2e-125
424-  3:	Pse19G32050.0	GSVIVG01007705001	 6e-140
424-  4:	Pse19G32190.0	GSVIVG01007715001	  3e-97
424-  5:	Pse19G32310.0	GSVIVG01007722001	  1e-96
424-  6:	Pse19G32360.0	GSVIVG01007727001	 4e-129
424-  7:	Pse19G32390.0	GSVIVG01007729001	 3e-158
424-  8:	Pse19G32610.0	GSVIVG01007758001	  1e-82
## Alignment 425: score=374.0 e_value=8.3e-18 N=8 P. setigerum_chr19&aek6 minus
425-  0:	Pse19G33450.0	GSVIVG01020174001	      0
425-  1:	Pse19G33460.0	GSVIVG01020172001	  2e-65
425-  2:	Pse19G33470.0	GSVIVG01020171001	  3e-73
425-  3:	Pse19G33490.0	GSVIVG01020170001	 1e-127
425-  4:	Pse19G33530.0	GSVIVG01020164001	      0
425-  5:	Pse19G33540.0	GSVIVG01020182001	      0
425-  6:	Pse19G33560.0	GSVIVG01020160001	      0
425-  7:	Pse19G33720.0	GSVIVG01007824001	  2e-96
## Alignment 426: score=353.0 e_value=6e-15 N=8 P. setigerum_chr19&aek6 minus
426-  0:	Pse19G33990.0	GSVIVG01008020001	      0
426-  1:	Pse19G34060.0	GSVIVG01008024001	 2e-158
426-  2:	Pse19G34070.0	GSVIVG01008025001	  6e-44
426-  3:	Pse19G34130.0	GSVIVG01008031001	      0
426-  4:	Pse19G34150.0	GSVIVG01008033001	      0
426-  5:	Pse19G34200.0	GSVIVG01008034001	  1e-39
426-  6:	Pse19G34320.0	GSVIVG01008036001	 3e-135
426-  7:	Pse19G34440.0	GSVIVG01008044001	  2e-94
## Alignment 427: score=291.0 e_value=2.6e-12 N=7 P. setigerum_chr19&aek6 minus
427-  0:	Pse19G02410.0	GSVIVG01012106001	      0
427-  1:	Pse19G02490.0	GSVIVG01012105001	  2e-81
427-  2:	Pse19G02500.0	GSVIVG01012103001	      0
427-  3:	Pse19G02730.0	GSVIVG01012095001	      0
427-  4:	Pse19G02930.0	GSVIVG01012084001	  2e-73
427-  5:	Pse19G03040.0	GSVIVG01012076001	  8e-65
427-  6:	Pse19G03050.0	GSVIVG01012074001	      0
## Alignment 428: score=292.0 e_value=2.3e-13 N=8 P. setigerum_chr2&aek1 plus
428-  0:	Pse02G53440.0	GSVIVG01027084001	      0
428-  1:	Pse02G53470.0	GSVIVG01027083001	      0
428-  2:	Pse02G53520.0	GSVIVG01027120001	      0
428-  3:	Pse02G53620.0	GSVIVG01027149001	 3e-102
428-  4:	Pse02G53670.0	GSVIVG01027157001	      0
428-  5:	Pse02G53700.0	GSVIVG01027159001	  7e-91
428-  6:	Pse02G53880.0	GSVIVG01027162001	 4e-119
428-  7:	Pse02G54010.0	GSVIVG01027179001	      0
## Alignment 429: score=283.0 e_value=1.3e-10 N=6 P. setigerum_chr2&aek1 plus
429-  0:	Pse02G53190.0	GSVIVG01038707001	 7e-126
429-  1:	Pse02G53260.0	GSVIVG01038710001	      0
429-  2:	Pse02G53270.0	GSVIVG01038711001	      0
429-  3:	Pse02G53280.0	GSVIVG01038712001	  3e-68
429-  4:	Pse02G53290.0	GSVIVG01038714001	      0
429-  5:	Pse02G53390.0	GSVIVG01028700001	      0
## Alignment 430: score=1567.0 e_value=7.4e-121 N=36 P. setigerum_chr2&aek2 minus
430-  0:	Pse02G35420.0	GSVIVG01012821001	 2e-140
430-  1:	Pse02G35460.0	GSVIVG01012804001	  3e-15
430-  2:	Pse02G35470.0	GSVIVG01015603001	      0
430-  3:	Pse02G35580.0	GSVIVG01015594001	      0
430-  4:	Pse02G35670.0	GSVIVG01015582001	      0
430-  5:	Pse02G35700.0	GSVIVG01015580001	 1e-174
430-  6:	Pse02G35780.0	GSVIVG01015573001	  1e-46
430-  7:	Pse02G36010.0	GSVIVG01015561001	  2e-30
430-  8:	Pse02G36130.0	GSVIVG01015546001	  1e-77
430-  9:	Pse02G36140.0	GSVIVG01015542001	      0
430- 10:	Pse02G36150.0	GSVIVG01015540001	  3e-72
430- 11:	Pse02G36300.0	GSVIVG01015537001	      0
430- 12:	Pse02G36330.0	GSVIVG01015535001	 5e-114
430- 13:	Pse02G36380.0	GSVIVG01035849001	 2e-141
430- 14:	Pse02G36390.0	GSVIVG01035845001	  3e-34
430- 15:	Pse02G36410.0	GSVIVG01035843001	      0
430- 16:	Pse02G36430.0	GSVIVG01015528001	      0
430- 17:	Pse02G36520.0	GSVIVG01015527001	 1e-157
430- 18:	Pse02G36620.0	GSVIVG01015522001	      0
430- 19:	Pse02G36710.0	GSVIVG01035836001	      0
430- 20:	Pse02G36960.0	GSVIVG01015514001	  2e-53
430- 21:	Pse02G37040.0	GSVIVG01015512001	      0
430- 22:	Pse02G37180.0	GSVIVG01015506001	  6e-62
430- 23:	Pse02G37210.0	GSVIVG01015504001	      0
430- 24:	Pse02G37240.0	GSVIVG01015501001	 1e-172
430- 25:	Pse02G37270.0	GSVIVG01015499001	  2e-25
430- 26:	Pse02G37280.0	GSVIVG01015498001	  1e-42
430- 27:	Pse02G37330.0	GSVIVG01015493001	  1e-96
430- 28:	Pse02G37380.0	GSVIVG01015489001	 1e-173
430- 29:	Pse02G37450.0	GSVIVG01015488001	      0
430- 30:	Pse02G37520.0	GSVIVG01015486001	  3e-63
430- 31:	Pse02G37550.0	GSVIVG01015482001	 6e-150
430- 32:	Pse02G37590.0	GSVIVG01015481001	  4e-26
430- 33:	Pse02G37740.0	GSVIVG01015477001	 3e-142
430- 34:	Pse02G37790.0	GSVIVG01015473001	      0
430- 35:	Pse02G37930.0	GSVIVG01015471001	      0
## Alignment 431: score=685.0 e_value=8.5e-35 N=15 P. setigerum_chr2&aek2 minus
431-  0:	Pse02G37110.0	GSVIVG01035830001	      0
431-  1:	Pse02G37150.0	GSVIVG01035829001	  9e-64
431-  2:	Pse02G37190.0	GSVIVG01035827001	 1e-103
431-  3:	Pse02G37270.0	GSVIVG01035819001	  1e-61
431-  4:	Pse02G37360.0	GSVIVG01035818001	 4e-141
431-  5:	Pse02G37370.0	GSVIVG01035817001	 8e-155
431-  6:	Pse02G37430.0	GSVIVG01035813001	  1e-85
431-  7:	Pse02G37480.0	GSVIVG01035808001	  1e-35
431-  8:	Pse02G37550.0	GSVIVG01035804001	 1e-149
431-  9:	Pse02G37570.0	GSVIVG01035803001	 5e-143
431- 10:	Pse02G37650.0	GSVIVG01035802001	  3e-61
431- 11:	Pse02G37670.0	GSVIVG01035801001	      0
431- 12:	Pse02G37680.0	GSVIVG01035800001	      0
431- 13:	Pse02G37730.0	GSVIVG01035760001	  3e-39
431- 14:	Pse02G37860.0	GSVIVG01035771001	      0
## Alignment 432: score=554.0 e_value=9.7e-32 N=13 P. setigerum_chr2&aek2 minus
432-  0:	Pse02G34070.0	GSVIVG01032247001	      0
432-  1:	Pse02G34150.0	GSVIVG01023731001	  3e-94
432-  2:	Pse02G34160.0	GSVIVG01023721001	 2e-100
432-  3:	Pse02G34250.0	GSVIVG01023720001	      0
432-  4:	Pse02G34380.0	GSVIVG01023694001	 2e-116
432-  5:	Pse02G34390.0	GSVIVG01023690001	 8e-140
432-  6:	Pse02G34400.0	GSVIVG01023660001	      0
432-  7:	Pse02G34530.0	GSVIVG01023592001	 6e-124
432-  8:	Pse02G34550.0	GSVIVG01023596001	 1e-113
432-  9:	Pse02G34580.0	GSVIVG01023597001	 4e-140
432- 10:	Pse02G34710.0	GSVIVG01001035001	      0
432- 11:	Pse02G34760.0	GSVIVG01012897001	 2e-168
432- 12:	Pse02G34820.0	GSVIVG01012890001	  1e-19
## Alignment 433: score=382.0 e_value=2.7e-17 N=9 P. setigerum_chr2&aek2 minus
433-  0:	Pse02G37790.0	GSVIVG01017219001	      0
433-  1:	Pse02G38010.0	GSVIVG01017215001	      0
433-  2:	Pse02G38070.0	GSVIVG01017211001	      0
433-  3:	Pse02G38080.0	GSVIVG01017210001	      0
433-  4:	Pse02G38090.0	GSVIVG01017209001	      0
433-  5:	Pse02G38170.0	GSVIVG01017208001	      0
433-  6:	Pse02G38330.0	GSVIVG01017201001	      0
433-  7:	Pse02G38340.0	GSVIVG01017197001	 2e-113
433-  8:	Pse02G38500.0	GSVIVG01035788001	      0
## Alignment 434: score=362.0 e_value=6.1e-15 N=8 P. setigerum_chr2&aek2 minus
434-  0:	Pse02G55920.0	GSVIVG01029282001	 1e-180
434-  1:	Pse02G55940.0	GSVIVG01029283001	      0
434-  2:	Pse02G55950.0	GSVIVG01029286001	  9e-48
434-  3:	Pse02G56010.0	GSVIVG01029303001	      0
434-  4:	Pse02G56020.0	GSVIVG01029304001	      0
434-  5:	Pse02G56210.0	GSVIVG01029309001	      0
434-  6:	Pse02G56230.0	GSVIVG01029311001	 7e-101
434-  7:	Pse02G56370.0	GSVIVG01029318001	  1e-69
## Alignment 435: score=357.0 e_value=7.9e-15 N=8 P. setigerum_chr2&aek2 minus
435-  0:	Pse02G35520.0	GSVIVG01017376001	      0
435-  1:	Pse02G35620.0	GSVIVG01017355001	      0
435-  2:	Pse02G35680.0	GSVIVG01035871001	      0
435-  3:	Pse02G35690.0	GSVIVG01035870001	      0
435-  4:	Pse02G35700.0	GSVIVG01035867001	 7e-177
435-  5:	Pse02G35780.0	GSVIVG01035866001	  4e-43
435-  6:	Pse02G35840.0	GSVIVG01035864001	      0
435-  7:	Pse02G35920.0	GSVIVG01035861001	  5e-98
## Alignment 436: score=699.0 e_value=4.1e-40 N=15 P. setigerum_chr2&aek3 plus
436-  0:	Pse02G19810.0	GSVIVG01017639001	 2e-156
436-  1:	Pse02G19870.0	GSVIVG01017599001	 1e-133
436-  2:	Pse02G19890.0	GSVIVG01017666001	 2e-128
436-  3:	Pse02G19900.0	GSVIVG01017668001	 3e-130
436-  4:	Pse02G19910.0	GSVIVG01017670001	      0
436-  5:	Pse02G20010.0	GSVIVG01017677001	      0
436-  6:	Pse02G20020.0	GSVIVG01017678001	      0
436-  7:	Pse02G20090.0	GSVIVG01017683001	 7e-152
436-  8:	Pse02G20100.0	GSVIVG01017684001	      0
436-  9:	Pse02G20180.0	GSVIVG01017688001	 9e-162
436- 10:	Pse02G20200.0	GSVIVG01017689001	      0
436- 11:	Pse02G20250.0	GSVIVG01017693001	 5e-145
436- 12:	Pse02G20280.0	GSVIVG01017694001	      0
436- 13:	Pse02G20310.0	GSVIVG01017695001	      0
436- 14:	Pse02G20420.0	GSVIVG01017698001	 5e-164
## Alignment 437: score=612.0 e_value=8.8e-34 N=14 P. setigerum_chr2&aek3 plus
437-  0:	Pse02G05720.0	GSVIVG01017899001	 4e-134
437-  1:	Pse02G05800.0	GSVIVG01017905001	      0
437-  2:	Pse02G05820.0	GSVIVG01017906001	  3e-33
437-  3:	Pse02G05870.0	GSVIVG01017908001	  4e-98
437-  4:	Pse02G05910.0	GSVIVG01017909001	  7e-89
437-  5:	Pse02G05950.0	GSVIVG01017912001	  2e-68
437-  6:	Pse02G06160.0	GSVIVG01017919001	 2e-176
437-  7:	Pse02G06170.0	GSVIVG01017920001	  3e-98
437-  8:	Pse02G06240.0	GSVIVG01017921001	      0
437-  9:	Pse02G06270.0	GSVIVG01017923001	  1e-63
437- 10:	Pse02G06320.0	GSVIVG01017924001	  2e-94
437- 11:	Pse02G06330.0	GSVIVG01017926001	      0
437- 12:	Pse02G06350.0	GSVIVG01017933001	      0
437- 13:	Pse02G06360.0	GSVIVG01017936001	  1e-53
## Alignment 438: score=471.0 e_value=2.6e-24 N=11 P. setigerum_chr2&aek3 plus
438-  0:	Pse02G50200.0	GSVIVG01034983001	 8e-159
438-  1:	Pse02G50330.0	GSVIVG01034984001	 1e-114
438-  2:	Pse02G50340.0	GSVIVG01034985001	 7e-175
438-  3:	Pse02G50390.0	GSVIVG01034988001	      0
438-  4:	Pse02G50560.0	GSVIVG01035000001	 4e-124
438-  5:	Pse02G50590.0	GSVIVG01035003001	      0
438-  6:	Pse02G50660.0	GSVIVG01035008001	 2e-146
438-  7:	Pse02G50740.0	GSVIVG01035010001	 2e-101
438-  8:	Pse02G50840.0	GSVIVG01035014001	      0
438-  9:	Pse02G50870.0	GSVIVG01035021001	      0
438- 10:	Pse02G51020.0	GSVIVG01035038001	  5e-41
## Alignment 439: score=373.0 e_value=6.1e-18 N=9 P. setigerum_chr2&aek3 plus
439-  0:	Pse02G19440.0	GSVIVG01034944001	      0
439-  1:	Pse02G19490.0	GSVIVG01031268001	 2e-115
439-  2:	Pse02G19630.0	GSVIVG01031272001	      0
439-  3:	Pse02G19670.0	GSVIVG01031290001	 8e-171
439-  4:	Pse02G19710.0	GSVIVG01031297001	 3e-105
439-  5:	Pse02G19720.0	GSVIVG01031298001	      0
439-  6:	Pse02G19730.0	GSVIVG01031300001	  2e-72
439-  7:	Pse02G19930.0	GSVIVG01031310001	      0
439-  8:	Pse02G20040.0	GSVIVG01017681001	      0
## Alignment 440: score=312.0 e_value=2.2e-11 N=7 P. setigerum_chr2&aek3 plus
440-  0:	Pse02G05780.0	GSVIVG01011119001	 9e-139
440-  1:	Pse02G05790.0	GSVIVG01017904001	      0
440-  2:	Pse02G05880.0	GSVIVG01011123001	      0
440-  3:	Pse02G06010.0	GSVIVG01011126001	 1e-104
440-  4:	Pse02G06030.0	GSVIVG01011128001	      0
440-  5:	Pse02G06140.0	GSVIVG01011085001	      0
440-  6:	Pse02G06170.0	GSVIVG01011082001	 3e-180
## Alignment 441: score=277.0 e_value=5.1e-10 N=6 P. setigerum_chr2&aek3 plus
441-  0:	Pse02G18600.0	GSVIVG01034987001	  6e-61
441-  1:	Pse02G18640.0	GSVIVG01034988001	      0
441-  2:	Pse02G18650.0	GSVIVG01034989001	      0
441-  3:	Pse02G18680.0	GSVIVG01034990001	      0
441-  4:	Pse02G18770.0	GSVIVG01034998001	 7e-130
441-  5:	Pse02G18810.0	GSVIVG01035004001	  2e-62
## Alignment 442: score=275.0 e_value=1.1e-08 N=6 P. setigerum_chr2&aek3 plus
442-  0:	Pse02G06670.0	GSVIVG01011008001	 5e-180
442-  1:	Pse02G06680.0	GSVIVG01011007001	      0
442-  2:	Pse02G06720.0	GSVIVG01011002001	  4e-76
442-  3:	Pse02G06750.0	GSVIVG01011001001	      0
442-  4:	Pse02G06860.0	GSVIVG01010995001	      0
442-  5:	Pse02G06960.0	GSVIVG01010991001	 5e-113
## Alignment 443: score=273.0 e_value=4.5e-08 N=6 P. setigerum_chr2&aek3 plus
443-  0:	Pse02G07350.0	GSVIVG01010986001	  1e-46
443-  1:	Pse02G07400.0	GSVIVG01010983001	      0
443-  2:	Pse02G07450.0	GSVIVG01010979001	      0
443-  3:	Pse02G07480.0	GSVIVG01010978001	      0
443-  4:	Pse02G07580.0	GSVIVG01017738001	      0
443-  5:	Pse02G07610.0	GSVIVG01017743001	      0
## Alignment 444: score=264.0 e_value=3.1e-10 N=6 P. setigerum_chr2&aek3 plus
444-  0:	Pse02G17790.0	GSVIVG01021886001	  4e-24
444-  1:	Pse02G17920.0	GSVIVG01021884001	      0
444-  2:	Pse02G17940.0	GSVIVG01021883001	 2e-160
444-  3:	Pse02G18010.0	GSVIVG01021880001	 3e-161
444-  4:	Pse02G18160.0	GSVIVG01001162001	  6e-92
444-  5:	Pse02G18170.0	GSVIVG01001163001	  9e-63
## Alignment 445: score=749.0 e_value=2.6e-45 N=17 P. setigerum_chr2&aek3 minus
445-  0:	Pse02G06710.0	GSVIVG01017819001	      0
445-  1:	Pse02G06750.0	GSVIVG01017814001	      0
445-  2:	Pse02G06800.0	GSVIVG01017810001	      0
445-  3:	Pse02G06990.0	GSVIVG01031092001	 1e-172
445-  4:	Pse02G07120.0	GSVIVG01017804001	 2e-161
445-  5:	Pse02G07270.0	GSVIVG01017792001	 8e-143
445-  6:	Pse02G07280.0	GSVIVG01017789001	      0
445-  7:	Pse02G07370.0	GSVIVG01017784001	      0
445-  8:	Pse02G07380.0	GSVIVG01017782001	  5e-64
445-  9:	Pse02G07430.0	GSVIVG01017779001	 6e-169
445- 10:	Pse02G07490.0	GSVIVG01017770001	      0
445- 11:	Pse02G07500.0	GSVIVG01017769001	  2e-47
445- 12:	Pse02G07520.0	GSVIVG01017767001	      0
445- 13:	Pse02G07640.0	GSVIVG01017744001	  7e-68
445- 14:	Pse02G07650.0	GSVIVG01017745001	      0
445- 15:	Pse02G07700.0	GSVIVG01017750001	  2e-45
445- 16:	Pse02G07730.0	GSVIVG01017751001	 4e-120
## Alignment 446: score=582.0 e_value=1.7e-33 N=13 P. setigerum_chr2&aek3 minus
446-  0:	Pse02G15990.0	GSVIVG01018102001	  2e-69
446-  1:	Pse02G16220.0	GSVIVG01018083001	      0
446-  2:	Pse02G16430.0	GSVIVG01018057001	      0
446-  3:	Pse02G16470.0	GSVIVG01018052001	      0
446-  4:	Pse02G16480.0	GSVIVG01018051001	      0
446-  5:	Pse02G16490.0	GSVIVG01018050001	 3e-145
446-  6:	Pse02G16570.0	GSVIVG01018037001	  1e-29
446-  7:	Pse02G16580.0	GSVIVG01018036001	 2e-152
446-  8:	Pse02G16600.0	GSVIVG01018032001	      0
446-  9:	Pse02G16670.0	GSVIVG01018029001	 3e-172
446- 10:	Pse02G16700.0	GSVIVG01018026001	 1e-139
446- 11:	Pse02G16720.0	GSVIVG01018025001	 5e-144
446- 12:	Pse02G16790.0	GSVIVG01018017001	  8e-59
## Alignment 447: score=451.0 e_value=6.5e-22 N=11 P. setigerum_chr2&aek3 minus
447-  0:	Pse02G03310.0	GSVIVG01017892001	  7e-86
447-  1:	Pse02G03360.0	GSVIVG01017888001	 1e-141
447-  2:	Pse02G03400.0	GSVIVG01017886001	      0
447-  3:	Pse02G03620.0	GSVIVG01017882001	      0
447-  4:	Pse02G03730.0	GSVIVG01017881001	  5e-91
447-  5:	Pse02G03950.0	GSVIVG01017878001	 2e-170
447-  6:	Pse02G04010.0	GSVIVG01017873001	      0
447-  7:	Pse02G04130.0	GSVIVG01017872001	      0
447-  8:	Pse02G04190.0	GSVIVG01017869001	      0
447-  9:	Pse02G04220.0	GSVIVG01017866001	 5e-172
447- 10:	Pse02G04350.0	GSVIVG01017864001	 3e-133
## Alignment 448: score=449.0 e_value=1.6e-21 N=10 P. setigerum_chr2&aek3 minus
448-  0:	Pse02G17730.0	GSVIVG01018010001	  2e-56
448-  1:	Pse02G17750.0	GSVIVG01018007001	 1e-115
448-  2:	Pse02G17790.0	GSVIVG01018005001	  2e-28
448-  3:	Pse02G17870.0	GSVIVG01017997001	 3e-111
448-  4:	Pse02G17910.0	GSVIVG01017995001	  2e-41
448-  5:	Pse02G17950.0	GSVIVG01017993001	 2e-123
448-  6:	Pse02G18020.0	GSVIVG01017981001	  2e-67
448-  7:	Pse02G18130.0	GSVIVG01017967001	 1e-139
448-  8:	Pse02G18180.0	GSVIVG01017958001	      0
448-  9:	Pse02G18200.0	GSVIVG01017948001	      0
## Alignment 449: score=401.0 e_value=2.9e-19 N=10 P. setigerum_chr2&aek3 minus
449-  0:	Pse02G02100.0	GSVIVG01035123001	  1e-20
449-  1:	Pse02G02110.0	GSVIVG01035122001	      0
449-  2:	Pse02G02120.0	GSVIVG01035118001	      0
449-  3:	Pse02G02260.0	GSVIVG01035116001	  6e-23
449-  4:	Pse02G02490.0	GSVIVG01035110001	  2e-20
449-  5:	Pse02G02750.0	GSVIVG01035106001	      0
449-  6:	Pse02G02880.0	GSVIVG01035097001	  8e-23
449-  7:	Pse02G02940.0	GSVIVG01035095001	      0
449-  8:	Pse02G03040.0	GSVIVG01035079001	      0
449-  9:	Pse02G03170.0	GSVIVG01035069001	  1e-27
## Alignment 450: score=259.0 e_value=5.2e-09 N=6 P. setigerum_chr2&aek3 minus
450-  0:	Pse02G16420.0	GSVIVG01021804001	 1e-121
450-  1:	Pse02G16590.0	GSVIVG01001203001	 1e-112
450-  2:	Pse02G16660.0	GSVIVG01001201001	  4e-45
450-  3:	Pse02G16690.0	GSVIVG01001198001	      0
450-  4:	Pse02G16760.0	GSVIVG01001193001	      0
450-  5:	Pse02G16800.0	GSVIVG01001190001	 2e-132
## Alignment 451: score=867.0 e_value=1.5e-66 N=23 P. setigerum_chr2&aek4 plus
451-  0:	Pse02G41760.0	GSVIVG01032758001	      0
451-  1:	Pse02G41920.0	GSVIVG01030295001	 4e-133
451-  2:	Pse02G42100.0	GSVIVG01032751001	      0
451-  3:	Pse02G42120.0	GSVIVG01024649001	 8e-151
451-  4:	Pse02G42150.0	GSVIVG01032748001	      0
451-  5:	Pse02G42250.0	GSVIVG01032746001	      0
451-  6:	Pse02G42300.0	GSVIVG01032744001	      0
451-  7:	Pse02G42320.0	GSVIVG01024632001	 3e-127
451-  8:	Pse02G42490.0	GSVIVG01030268001	  8e-41
451-  9:	Pse02G42560.0	GSVIVG01030267001	      0
451- 10:	Pse02G42790.0	GSVIVG01032732001	  2e-42
451- 11:	Pse02G42820.0	GSVIVG01024624001	 4e-145
451- 12:	Pse02G42830.0	GSVIVG01024623001	      0
451- 13:	Pse02G43060.0	GSVIVG01032725001	 2e-146
451- 14:	Pse02G43210.0	GSVIVG01032724001	      0
451- 15:	Pse02G43430.0	GSVIVG01032723001	  4e-82
451- 16:	Pse02G43470.0	GSVIVG01024608001	 9e-108
451- 17:	Pse02G43630.0	GSVIVG01032716001	      0
451- 18:	Pse02G43890.0	GSVIVG01032711001	 2e-148
451- 19:	Pse02G44040.0	GSVIVG01024580001	  2e-34
451- 20:	Pse02G44100.0	GSVIVG01030200001	 3e-129
451- 21:	Pse02G44130.0	GSVIVG01030194001	      0
451- 22:	Pse02G44340.0	GSVIVG01032680001	  2e-98
## Alignment 452: score=294.0 e_value=5.9e-14 N=8 P. setigerum_chr2&aek4 plus
452-  0:	Pse02G42090.0	GSVIVG01024662001	  4e-85
452-  1:	Pse02G42110.0	GSVIVG01024653001	 2e-161
452-  2:	Pse02G42240.0	GSVIVG01024637001	      0
452-  3:	Pse02G42300.0	GSVIVG01024634001	      0
452-  4:	Pse02G42520.0	GSVIVG01024631001	      0
452-  5:	Pse02G42740.0	GSVIVG01030259001	  4e-65
452-  6:	Pse02G42910.0	GSVIVG01030252001	      0
452-  7:	Pse02G43050.0	GSVIVG01030243001	  4e-40
## Alignment 453: score=251.0 e_value=1.9e-08 N=6 P. setigerum_chr2&aek4 plus
453-  0:	Pse02G40340.0	GSVIVG01024699001	      0
453-  1:	Pse02G40430.0	GSVIVG01024694001	 4e-168
453-  2:	Pse02G40450.0	GSVIVG01024693001	  2e-63
453-  3:	Pse02G40560.0	GSVIVG01024692001	  2e-78
453-  4:	Pse02G40630.0	GSVIVG01024690001	 6e-113
453-  5:	Pse02G40860.0	GSVIVG01030298001	  2e-74
## Alignment 454: score=265.0 e_value=2.1e-10 N=6 P. setigerum_chr2&aek4 minus
454-  0:	Pse02G40860.0	GSVIVG01030298001	  2e-74
454-  1:	Pse02G41050.0	GSVIVG01024680001	      0
454-  2:	Pse02G41160.0	GSVIVG01024682001	 1e-101
454-  3:	Pse02G41170.0	GSVIVG01024684001	      0
454-  4:	Pse02G41180.0	GSVIVG01032774001	 1e-147
454-  5:	Pse02G41210.0	GSVIVG01032775001	      0
## Alignment 455: score=663.0 e_value=2.2e-40 N=16 P. setigerum_chr2&aek5 plus
455-  0:	Pse02G12440.0	GSVIVG01022267001	      0
455-  1:	Pse02G12530.0	GSVIVG01022262001	      0
455-  2:	Pse02G12640.0	GSVIVG01022257001	  2e-79
455-  3:	Pse02G12740.0	GSVIVG01022251001	 4e-106
455-  4:	Pse02G12840.0	GSVIVG01022231001	  1e-38
455-  5:	Pse02G12860.0	GSVIVG01022235001	      0
455-  6:	Pse02G12870.0	GSVIVG01022234001	  1e-32
455-  7:	Pse02G12890.0	GSVIVG01022232001	      0
455-  8:	Pse02G12930.0	GSVIVG01022229001	 3e-111
455-  9:	Pse02G13050.0	GSVIVG01022222001	  5e-31
455- 10:	Pse02G13140.0	GSVIVG01022216001	 5e-165
455- 11:	Pse02G13230.0	GSVIVG01022200001	      0
455- 12:	Pse02G13290.0	GSVIVG01022196001	      0
455- 13:	Pse02G13340.0	GSVIVG01022187001	      0
455- 14:	Pse02G13430.0	GSVIVG01022182001	 7e-131
455- 15:	Pse02G13460.0	GSVIVG01022164001	  6e-19
## Alignment 456: score=625.0 e_value=2.9e-32 N=14 P. setigerum_chr2&aek5 plus
456-  0:	Pse02G25150.0	GSVIVG01009294001	 9e-105
456-  1:	Pse02G25180.0	GSVIVG01009299001	      0
456-  2:	Pse02G25220.0	GSVIVG01009301001	  6e-16
456-  3:	Pse02G25250.0	GSVIVG01009309001	  1e-14
456-  4:	Pse02G25280.0	GSVIVG01009312001	 7e-110
456-  5:	Pse02G25450.0	GSVIVG01009339001	      0
456-  6:	Pse02G25570.0	GSVIVG01009344001	      0
456-  7:	Pse02G25660.0	GSVIVG01009353001	  6e-82
456-  8:	Pse02G25690.0	GSVIVG01009354001	 5e-180
456-  9:	Pse02G25750.0	GSVIVG01009356001	      0
456- 10:	Pse02G25870.0	GSVIVG01009360001	  7e-70
456- 11:	Pse02G25890.0	GSVIVG01009361001	      0
456- 12:	Pse02G25950.0	GSVIVG01009363001	  1e-23
456- 13:	Pse02G26010.0	GSVIVG01009364001	  2e-83
## Alignment 457: score=576.0 e_value=7.3e-30 N=13 P. setigerum_chr2&aek5 plus
457-  0:	Pse02G28740.0	GSVIVG01008820001	      0
457-  1:	Pse02G28770.0	GSVIVG01008827001	      0
457-  2:	Pse02G28780.0	GSVIVG01008831001	      0
457-  3:	Pse02G28790.0	GSVIVG01008832001	  5e-53
457-  4:	Pse02G28810.0	GSVIVG01024031001	      0
457-  5:	Pse02G28820.0	GSVIVG01008839001	 2e-108
457-  6:	Pse02G28850.0	GSVIVG01008840001	      0
457-  7:	Pse02G28930.0	GSVIVG01008846001	      0
457-  8:	Pse02G28970.0	GSVIVG01008848001	      0
457-  9:	Pse02G29000.0	GSVIVG01008852001	      0
457- 10:	Pse02G29120.0	GSVIVG01008855001	 1e-145
457- 11:	Pse02G29130.0	GSVIVG01008857001	  2e-32
457- 12:	Pse02G29190.0	GSVIVG01008860001	      0
## Alignment 458: score=567.0 e_value=2e-27 N=12 P. setigerum_chr2&aek5 plus
458-  0:	Pse02G23300.0	GSVIVG01009470001	      0
458-  1:	Pse02G23320.0	GSVIVG01009474001	  3e-80
458-  2:	Pse02G23330.0	GSVIVG01009475001	 8e-134
458-  3:	Pse02G23380.0	GSVIVG01009476001	 3e-109
458-  4:	Pse02G23390.0	GSVIVG01009479001	  1e-77
458-  5:	Pse02G23450.0	GSVIVG01009482001	 1e-179
458-  6:	Pse02G23470.0	GSVIVG01009484001	      0
458-  7:	Pse02G23480.0	GSVIVG01009485001	  5e-61
458-  8:	Pse02G23520.0	GSVIVG01009489001	      0
458-  9:	Pse02G23530.0	GSVIVG01009490001	  9e-49
458- 10:	Pse02G23660.0	GSVIVG01009493001	      0
458- 11:	Pse02G23690.0	GSVIVG01009495001	  5e-67
## Alignment 459: score=473.0 e_value=6.6e-28 N=11 P. setigerum_chr2&aek5 plus
459-  0:	Pse02G07970.0	GSVIVG01024203001	      0
459-  1:	Pse02G07980.0	GSVIVG01024202001	 7e-127
459-  2:	Pse02G07990.0	GSVIVG01024199001	 2e-169
459-  3:	Pse02G08000.0	GSVIVG01024196001	      0
459-  4:	Pse02G08030.0	GSVIVG01024183001	  5e-51
459-  5:	Pse02G08050.0	GSVIVG01024181001	      0
459-  6:	Pse02G08210.0	GSVIVG01024172001	      0
459-  7:	Pse02G08250.0	GSVIVG01024171001	  1e-55
459-  8:	Pse02G08260.0	GSVIVG01024168001	 3e-161
459-  9:	Pse02G08370.0	GSVIVG01024165001	 6e-109
459- 10:	Pse02G08540.0	GSVIVG01024154001	  3e-63
## Alignment 460: score=468.0 e_value=1.2e-19 N=10 P. setigerum_chr2&aek5 plus
460-  0:	Pse02G22900.0	GSVIVG01022076001	  2e-56
460-  1:	Pse02G22940.0	GSVIVG01022072001	      0
460-  2:	Pse02G22950.0	GSVIVG01022069001	 8e-177
460-  3:	Pse02G22960.0	GSVIVG01022068001	 7e-109
460-  4:	Pse02G22970.0	GSVIVG01022067001	  2e-96
460-  5:	Pse02G22980.0	GSVIVG01022064001	      0
460-  6:	Pse02G22990.0	GSVIVG01022063001	 2e-122
460-  7:	Pse02G23020.0	GSVIVG01022061001	 1e-102
460-  8:	Pse02G23050.0	GSVIVG01000228001	 1e-107
460-  9:	Pse02G23080.0	GSVIVG01000226001	 1e-126
## Alignment 461: score=459.0 e_value=6e-22 N=10 P. setigerum_chr2&aek5 plus
461-  0:	Pse02G28410.0	GSVIVG01008862001	      0
461-  1:	Pse02G28460.0	GSVIVG01008864001	 7e-113
461-  2:	Pse02G28570.0	GSVIVG01008866001	 2e-120
461-  3:	Pse02G28580.0	GSVIVG01008867001	  2e-50
461-  4:	Pse02G28600.0	GSVIVG01008871001	  2e-39
461-  5:	Pse02G28610.0	GSVIVG01008872001	      0
461-  6:	Pse02G28670.0	GSVIVG01008876001	      0
461-  7:	Pse02G28690.0	GSVIVG01008877001	  4e-34
461-  8:	Pse02G28720.0	GSVIVG01008878001	      0
461-  9:	Pse02G28730.0	GSVIVG01008879001	  1e-69
## Alignment 462: score=422.0 e_value=5.7e-21 N=10 P. setigerum_chr2&aek5 plus
462-  0:	Pse02G25250.0	GSVIVG01037055001	  1e-21
462-  1:	Pse02G25260.0	GSVIVG01037056001	  3e-38
462-  2:	Pse02G25520.0	GSVIVG01037822001	 1e-121
462-  3:	Pse02G25580.0	GSVIVG01037835001	 3e-119
462-  4:	Pse02G25770.0	GSVIVG01037845001	      0
462-  5:	Pse02G25780.0	GSVIVG01037848001	      0
462-  6:	Pse02G25790.0	GSVIVG01037850001	      0
462-  7:	Pse02G25870.0	GSVIVG01037853001	  9e-64
462-  8:	Pse02G25890.0	GSVIVG01037854001	 2e-121
462-  9:	Pse02G26010.0	GSVIVG01037862001	  2e-92
## Alignment 463: score=406.0 e_value=5e-18 N=9 P. setigerum_chr2&aek5 plus
463-  0:	Pse02G21990.0	GSVIVG01013362001	      0
463-  1:	Pse02G22020.0	GSVIVG01023934001	      0
463-  2:	Pse02G22040.0	GSVIVG01008680001	      0
463-  3:	Pse02G22100.0	GSVIVG01008681001	      0
463-  4:	Pse02G22130.0	GSVIVG01023930001	      0
463-  5:	Pse02G22140.0	GSVIVG01008686001	      0
463-  6:	Pse02G22190.0	GSVIVG01008688001	 2e-131
463-  7:	Pse02G22220.0	GSVIVG01008693001	      0
463-  8:	Pse02G22230.0	GSVIVG01008697001	  3e-54
## Alignment 464: score=315.0 e_value=1.2e-15 N=7 P. setigerum_chr2&aek5 plus
464-  0:	Pse02G10380.0	GSVIVG01018736001	  9e-28
464-  1:	Pse02G10400.0	GSVIVG01018742001	      0
464-  2:	Pse02G10560.0	GSVIVG01018764001	      0
464-  3:	Pse02G10570.0	GSVIVG01018765001	 3e-134
464-  4:	Pse02G10580.0	GSVIVG01018767001	 6e-131
464-  5:	Pse02G10590.0	GSVIVG01018769001	 9e-114
464-  6:	Pse02G10710.0	GSVIVG01031888001	 4e-175
## Alignment 465: score=304.0 e_value=3.8e-11 N=7 P. setigerum_chr2&aek5 plus
465-  0:	Pse02G11490.0	GSVIVG01009639001	 3e-105
465-  1:	Pse02G11560.0	GSVIVG01009650001	 3e-115
465-  2:	Pse02G11590.0	GSVIVG01009652001	      0
465-  3:	Pse02G11630.0	GSVIVG01009655001	  6e-88
465-  4:	Pse02G11720.0	GSVIVG01009656001	  1e-74
465-  5:	Pse02G11770.0	GSVIVG01009659001	 1e-106
465-  6:	Pse02G11890.0	GSVIVG01031954001	 2e-149
## Alignment 466: score=674.0 e_value=2.7e-37 N=15 P. setigerum_chr2&aek5 minus
466-  0:	Pse02G23260.0	GSVIVG01022099001	 3e-110
466-  1:	Pse02G23270.0	GSVIVG01022111001	  3e-66
466-  2:	Pse02G23300.0	GSVIVG01022114001	      0
466-  3:	Pse02G23320.0	GSVIVG01022116001	 5e-101
466-  4:	Pse02G23360.0	GSVIVG01022118001	  5e-48
466-  5:	Pse02G23390.0	GSVIVG01022120001	  2e-71
466-  6:	Pse02G23440.0	GSVIVG01022125001	      0
466-  7:	Pse02G23450.0	GSVIVG01022127001	 2e-102
466-  8:	Pse02G23490.0	GSVIVG01022128001	      0
466-  9:	Pse02G23510.0	GSVIVG01022130001	 4e-110
466- 10:	Pse02G23540.0	GSVIVG01022134001	  4e-78
466- 11:	Pse02G23660.0	GSVIVG01022136001	      0
466- 12:	Pse02G23700.0	GSVIVG01022140001	  2e-95
466- 13:	Pse02G23840.0	GSVIVG01022146001	      0
466- 14:	Pse02G23870.0	GSVIVG01022148001	      0
## Alignment 467: score=530.0 e_value=5.2e-27 N=12 P. setigerum_chr2&aek5 minus
467-  0:	Pse02G30030.0	GSVIVG01008957001	 1e-130
467-  1:	Pse02G30070.0	GSVIVG01008955001	 1e-171
467-  2:	Pse02G30080.0	GSVIVG01008954001	      0
467-  3:	Pse02G30190.0	GSVIVG01008951001	 5e-100
467-  4:	Pse02G30240.0	GSVIVG01008947001	 7e-174
467-  5:	Pse02G30250.0	GSVIVG01008943001	  6e-83
467-  6:	Pse02G30330.0	GSVIVG01008941001	  2e-53
467-  7:	Pse02G30340.0	GSVIVG01008938001	 5e-145
467-  8:	Pse02G30480.0	GSVIVG01008931001	      0
467-  9:	Pse02G30560.0	GSVIVG01008930001	      0
467- 10:	Pse02G30570.0	GSVIVG01008928001	      0
467- 11:	Pse02G30620.0	GSVIVG01008926001	      0
## Alignment 468: score=485.0 e_value=1.3e-23 N=11 P. setigerum_chr2&aek5 minus
468-  0:	Pse02G25560.0	GSVIVG01000109001	  2e-58
468-  1:	Pse02G25580.0	GSVIVG01000111001	 3e-115
468-  2:	Pse02G25600.0	GSVIVG01000112001	 1e-133
468-  3:	Pse02G25700.0	GSVIVG01000127001	      0
468-  4:	Pse02G25740.0	GSVIVG01000128001	 1e-114
468-  5:	Pse02G25840.0	GSVIVG01000131001	      0
468-  6:	Pse02G25850.0	GSVIVG01000132001	      0
468-  7:	Pse02G25860.0	GSVIVG01000134001	      0
468-  8:	Pse02G25870.0	GSVIVG01000141001	  2e-84
468-  9:	Pse02G25940.0	GSVIVG01000143001	  2e-93
468- 10:	Pse02G26020.0	GSVIVG01000149001	      0
## Alignment 469: score=477.0 e_value=1.1e-20 N=10 P. setigerum_chr2&aek5 minus
469-  0:	Pse02G22990.0	GSVIVG01003179001	      0
469-  1:	Pse02G23040.0	GSVIVG01003176001	  5e-82
469-  2:	Pse02G23080.0	GSVIVG01003175001	 3e-142
469-  3:	Pse02G23120.0	GSVIVG01003169001	 6e-155
469-  4:	Pse02G23150.0	GSVIVG01003167001	  2e-24
469-  5:	Pse02G23160.0	GSVIVG01003165001	      0
469-  6:	Pse02G23170.0	GSVIVG01003163001	  7e-73
469-  7:	Pse02G23180.0	GSVIVG01003162001	      0
469-  8:	Pse02G23190.0	GSVIVG01003161001	 4e-128
469-  9:	Pse02G23200.0	GSVIVG01003159001	  1e-60
## Alignment 470: score=404.0 e_value=1.4e-17 N=9 P. setigerum_chr2&aek5 minus
470-  0:	Pse02G30990.0	GSVIVG01008900001	      0
470-  1:	Pse02G31010.0	GSVIVG01008898001	 2e-171
470-  2:	Pse02G31040.0	GSVIVG01008896001	 1e-126
470-  3:	Pse02G31090.0	GSVIVG01008892001	  3e-66
470-  4:	Pse02G31100.0	GSVIVG01008888001	 1e-139
470-  5:	Pse02G31120.0	GSVIVG01008887001	 2e-109
470-  6:	Pse02G31320.0	GSVIVG01008885001	  1e-85
470-  7:	Pse02G31340.0	GSVIVG01008884001	 8e-159
470-  8:	Pse02G31380.0	GSVIVG01008882001	      0
## Alignment 471: score=404.0 e_value=2.9e-18 N=9 P. setigerum_chr2&aek5 minus
471-  0:	Pse02G11890.0	GSVIVG01018982001	 3e-138
471-  1:	Pse02G12040.0	GSVIVG01018984001	  1e-79
471-  2:	Pse02G12080.0	GSVIVG01018986001	  3e-48
471-  3:	Pse02G12120.0	GSVIVG01018989001	  1e-52
471-  4:	Pse02G12160.0	GSVIVG01009685001	      0
471-  5:	Pse02G12180.0	GSVIVG01018993001	      0
471-  6:	Pse02G12200.0	GSVIVG01019000001	 5e-152
471-  7:	Pse02G12220.0	GSVIVG01019005001	 5e-127
471-  8:	Pse02G12230.0	GSVIVG01019009001	 4e-130
## Alignment 472: score=402.0 e_value=5.3e-18 N=9 P. setigerum_chr2&aek5 minus
472-  0:	Pse02G21490.0	GSVIVG01013378001	      0
472-  1:	Pse02G21510.0	GSVIVG01013379001	 2e-133
472-  2:	Pse02G21590.0	GSVIVG01013389001	 8e-170
472-  3:	Pse02G21670.0	GSVIVG01013395001	      0
472-  4:	Pse02G21690.0	GSVIVG01013397001	 1e-167
472-  5:	Pse02G21700.0	GSVIVG01022296001	      0
472-  6:	Pse02G21730.0	GSVIVG01022301001	      0
472-  7:	Pse02G21770.0	GSVIVG01022303001	  2e-68
472-  8:	Pse02G21810.0	GSVIVG01022305001	      0
## Alignment 473: score=262.0 e_value=1.7e-10 N=6 P. setigerum_chr2&aek5 minus
473-  0:	Pse02G22400.0	GSVIVG01023958001	      0
473-  1:	Pse02G22450.0	GSVIVG01023964001	      0
473-  2:	Pse02G22490.0	GSVIVG01023967001	      0
473-  3:	Pse02G22660.0	GSVIVG01023991001	 1e-111
473-  4:	Pse02G22670.0	GSVIVG01023992001	      0
473-  5:	Pse02G22680.0	GSVIVG01023994001	      0
## Alignment 474: score=252.0 e_value=2.4e-08 N=6 P. setigerum_chr2&aek5 minus
474-  0:	Pse02G10390.0	GSVIVG01024035001	 1e-159
474-  1:	Pse02G10460.0	GSVIVG01009937001	  2e-18
474-  2:	Pse02G10580.0	GSVIVG01009930001	 7e-127
474-  3:	Pse02G10610.0	GSVIVG01018772001	      0
474-  4:	Pse02G10660.0	GSVIVG01009920001	      0
474-  5:	Pse02G10740.0	GSVIVG01009879001	      0
## Alignment 475: score=1069.0 e_value=4.7e-72 N=24 P. setigerum_chr20&aek3 plus
475-  0:	Pse20G21740.0	GSVIVG01017981001	  5e-68
475-  1:	Pse20G21940.0	GSVIVG01017993001	 3e-124
475-  2:	Pse20G22000.0	GSVIVG01017995001	  2e-42
475-  3:	Pse20G22030.0	GSVIVG01017997001	  2e-38
475-  4:	Pse20G22120.0	GSVIVG01018007001	 3e-114
475-  5:	Pse20G22140.0	GSVIVG01018010001	  3e-53
475-  6:	Pse20G22230.0	GSVIVG01018017001	  2e-58
475-  7:	Pse20G22260.0	GSVIVG01018021001	 6e-159
475-  8:	Pse20G22290.0	GSVIVG01018025001	 6e-141
475-  9:	Pse20G22310.0	GSVIVG01018026001	      0
475- 10:	Pse20G22350.0	GSVIVG01018029001	 5e-173
475- 11:	Pse20G22410.0	GSVIVG01018032001	      0
475- 12:	Pse20G22450.0	GSVIVG01018036001	 2e-149
475- 13:	Pse20G22460.0	GSVIVG01018037001	  2e-30
475- 14:	Pse20G22550.0	GSVIVG01018050001	 4e-143
475- 15:	Pse20G22560.0	GSVIVG01018051001	      0
475- 16:	Pse20G22570.0	GSVIVG01018052001	      0
475- 17:	Pse20G22590.0	GSVIVG01018057001	      0
475- 18:	Pse20G22840.0	GSVIVG01018083001	      0
475- 19:	Pse20G22890.0	GSVIVG01018088001	      0
475- 20:	Pse20G23040.0	GSVIVG01018093001	      0
475- 21:	Pse20G23070.0	GSVIVG01018095001	      0
475- 22:	Pse20G23140.0	GSVIVG01018097001	 2e-145
475- 23:	Pse20G23280.0	GSVIVG01018103001	 5e-178
## Alignment 476: score=657.0 e_value=1.2e-38 N=15 P. setigerum_chr20&aek3 plus
476-  0:	Pse20G31030.0	GSVIVG01017729001	 9e-158
476-  1:	Pse20G31090.0	GSVIVG01017731001	 6e-102
476-  2:	Pse20G31160.0	GSVIVG01017752001	  4e-54
476-  3:	Pse20G31190.0	GSVIVG01017750001	  2e-45
476-  4:	Pse20G31250.0	GSVIVG01017740001	  1e-25
476-  5:	Pse20G31280.0	GSVIVG01017767001	      0
476-  6:	Pse20G31300.0	GSVIVG01017769001	  4e-40
476-  7:	Pse20G31310.0	GSVIVG01017770001	      0
476-  8:	Pse20G31360.0	GSVIVG01017779001	 4e-164
476-  9:	Pse20G31410.0	GSVIVG01017782001	  4e-65
476- 10:	Pse20G31420.0	GSVIVG01017784001	      0
476- 11:	Pse20G31490.0	GSVIVG01017789001	      0
476- 12:	Pse20G31500.0	GSVIVG01017792001	      0
476- 13:	Pse20G31680.0	GSVIVG01017797001	  6e-30
476- 14:	Pse20G31910.0	GSVIVG01017826001	 1e-119
## Alignment 477: score=369.0 e_value=3.7e-16 N=9 P. setigerum_chr20&aek3 plus
477-  0:	Pse20G21730.0	GSVIVG01021880001	 4e-161
477-  1:	Pse20G21890.0	GSVIVG01001160001	 1e-180
477-  2:	Pse20G22060.0	GSVIVG01001173001	  2e-74
477-  3:	Pse20G22080.0	GSVIVG01001176001	  5e-87
477-  4:	Pse20G22130.0	GSVIVG01018008001	  1e-38
477-  5:	Pse20G22280.0	GSVIVG01021836001	 6e-125
477-  6:	Pse20G22330.0	GSVIVG01021832001	  2e-61
477-  7:	Pse20G22380.0	GSVIVG01021829001	  2e-63
477-  8:	Pse20G22470.0	GSVIVG01021823001	  9e-82
## Alignment 478: score=349.0 e_value=1.4e-15 N=8 P. setigerum_chr20&aek3 plus
478-  0:	Pse20G34960.0	GSVIVG01035096001	 6e-114
478-  1:	Pse20G35070.0	GSVIVG01035106001	      0
478-  2:	Pse20G35240.0	GSVIVG01035110001	  1e-16
478-  3:	Pse20G35420.0	GSVIVG01035117001	 5e-140
478-  4:	Pse20G35430.0	GSVIVG01035118001	      0
478-  5:	Pse20G35520.0	GSVIVG01035122001	      0
478-  6:	Pse20G35530.0	GSVIVG01035123001	  3e-22
478-  7:	Pse20G35540.0	GSVIVG01035125001	  5e-43
## Alignment 479: score=327.0 e_value=4.4e-15 N=8 P. setigerum_chr20&aek3 plus
479-  0:	Pse20G11030.0	GSVIVG01028295001	  2e-87
479-  1:	Pse20G11050.0	GSVIVG01028293001	      0
479-  2:	Pse20G11290.0	GSVIVG01028351001	      0
479-  3:	Pse20G11300.0	GSVIVG01028355001	  2e-28
479-  4:	Pse20G11310.0	GSVIVG01027829001	      0
479-  5:	Pse20G11450.0	GSVIVG01028367001	      0
479-  6:	Pse20G11490.0	GSVIVG01027838001	  2e-94
479-  7:	Pse20G11590.0	GSVIVG01027870001	  2e-60
## Alignment 480: score=293.0 e_value=3.4e-10 N=7 P. setigerum_chr20&aek3 plus
480-  0:	Pse20G33520.0	GSVIVG01017864001	 1e-131
480-  1:	Pse20G33690.0	GSVIVG01017866001	 1e-129
480-  2:	Pse20G33770.0	GSVIVG01017869001	 3e-167
480-  3:	Pse20G33830.0	GSVIVG01017872001	      0
480-  4:	Pse20G33910.0	GSVIVG01017873001	      0
480-  5:	Pse20G33960.0	GSVIVG01017878001	 2e-163
480-  6:	Pse20G34130.0	GSVIVG01017882001	      0
## Alignment 481: score=451.0 e_value=8.2e-22 N=10 P. setigerum_chr20&aek3 minus
481-  0:	Pse20G19950.0	GSVIVG01017698001	 9e-163
481-  1:	Pse20G20000.0	GSVIVG01017694001	      0
481-  2:	Pse20G20030.0	GSVIVG01017693001	 2e-154
481-  3:	Pse20G20040.0	GSVIVG01017690001	      0
481-  4:	Pse20G20070.0	GSVIVG01017689001	      0
481-  5:	Pse20G20090.0	GSVIVG01017688001	 1e-162
481-  6:	Pse20G20250.0	GSVIVG01017680001	      0
481-  7:	Pse20G20260.0	GSVIVG01017678001	      0
481-  8:	Pse20G20270.0	GSVIVG01017677001	      0
481-  9:	Pse20G20530.0	GSVIVG01017638001	  1e-87
## Alignment 482: score=396.0 e_value=2.2e-18 N=9 P. setigerum_chr20&aek3 minus
482-  0:	Pse20G32380.0	GSVIVG01017923001	  1e-63
482-  1:	Pse20G32400.0	GSVIVG01017921001	      0
482-  2:	Pse20G32420.0	GSVIVG01017920001	 7e-118
482-  3:	Pse20G32430.0	GSVIVG01017919001	 4e-172
482-  4:	Pse20G32570.0	GSVIVG01017912001	  2e-67
482-  5:	Pse20G32620.0	GSVIVG01017909001	  6e-89
482-  6:	Pse20G32700.0	GSVIVG01017906001	  3e-26
482-  7:	Pse20G32720.0	GSVIVG01017905001	      0
482-  8:	Pse20G32790.0	GSVIVG01017899001	 2e-133
## Alignment 483: score=357.0 e_value=1.9e-13 N=8 P. setigerum_chr20&aek3 minus
483-  0:	Pse20G32300.0	GSVIVG01021894001	 2e-148
483-  1:	Pse20G32320.0	GSVIVG01021896001	      0
483-  2:	Pse20G32440.0	GSVIVG01011085001	      0
483-  3:	Pse20G32480.0	GSVIVG01011128001	      0
483-  4:	Pse20G32520.0	GSVIVG01011126001	 6e-103
483-  5:	Pse20G32640.0	GSVIVG01011123001	      0
483-  6:	Pse20G32740.0	GSVIVG01017904001	      0
483-  7:	Pse20G32750.0	GSVIVG01011119001	 3e-137
## Alignment 484: score=302.0 e_value=1.1e-15 N=8 P. setigerum_chr20&aek3 minus
484-  0:	Pse20G10630.0	GSVIVG01028650001	 3e-161
484-  1:	Pse20G10810.0	GSVIVG01028546001	  2e-45
484-  2:	Pse20G10970.0	GSVIVG01027918001	 2e-150
484-  3:	Pse20G11000.0	GSVIVG01027907001	      0
484-  4:	Pse20G11010.0	GSVIVG01028410001	 2e-110
484-  5:	Pse20G11250.0	GSVIVG01027823001	      0
484-  6:	Pse20G11500.0	GSVIVG01028365001	 2e-122
484-  7:	Pse20G11540.0	GSVIVG01027835001	      0
## Alignment 485: score=275.0 e_value=1.2e-11 N=7 P. setigerum_chr20&aek3 minus
485-  0:	Pse20G20240.0	GSVIVG01017681001	      0
485-  1:	Pse20G20360.0	GSVIVG01031310001	      0
485-  2:	Pse20G20620.0	GSVIVG01031298001	      0
485-  3:	Pse20G20630.0	GSVIVG01031297001	 2e-104
485-  4:	Pse20G20730.0	GSVIVG01031272001	      0
485-  5:	Pse20G20770.0	GSVIVG01031268001	 3e-117
485-  6:	Pse20G20810.0	GSVIVG01034944001	      0
## Alignment 486: score=976.0 e_value=9.6e-67 N=23 P. setigerum_chr20&aek5 plus
486-  0:	Pse20G16840.0	GSVIVG01022148001	      0
486-  1:	Pse20G16860.0	GSVIVG01022146001	      0
486-  2:	Pse20G17000.0	GSVIVG01022140001	  4e-91
486-  3:	Pse20G17040.0	GSVIVG01022134001	 6e-106
486-  4:	Pse20G17080.0	GSVIVG01022129001	 2e-140
486-  5:	Pse20G17090.0	GSVIVG01022128001	      0
486-  6:	Pse20G17140.0	GSVIVG01022127001	  5e-96
486-  7:	Pse20G17190.0	GSVIVG01022120001	  7e-82
486-  8:	Pse20G17210.0	GSVIVG01022118001	  6e-32
486-  9:	Pse20G17310.0	GSVIVG01022111001	  1e-70
486- 10:	Pse20G17320.0	GSVIVG01022099001	 2e-111
486- 11:	Pse20G17420.0	GSVIVG01022076001	  3e-55
486- 12:	Pse20G17440.0	GSVIVG01022074001	 2e-104
486- 13:	Pse20G17450.0	GSVIVG01022072001	      0
486- 14:	Pse20G17460.0	GSVIVG01022070001	 1e-154
486- 15:	Pse20G17470.0	GSVIVG01022069001	 2e-137
486- 16:	Pse20G17500.0	GSVIVG01022067001	  6e-96
486- 17:	Pse20G17520.0	GSVIVG01022063001	 8e-124
486- 18:	Pse20G17600.0	GSVIVG01000226001	 4e-127
486- 19:	Pse20G17690.0	GSVIVG01000223001	 2e-150
486- 20:	Pse20G17740.0	GSVIVG01000217001	      0
486- 21:	Pse20G17790.0	GSVIVG01000199001	  3e-58
486- 22:	Pse20G17810.0	GSVIVG01000179001	      0
## Alignment 487: score=414.0 e_value=7.3e-17 N=9 P. setigerum_chr20&aek5 plus
487-  0:	Pse20G28220.0	GSVIVG01009643001	  1e-57
487-  1:	Pse20G28260.0	GSVIVG01019034001	 4e-159
487-  2:	Pse20G28290.0	GSVIVG01009650001	 1e-116
487-  3:	Pse20G28320.0	GSVIVG01009652001	      0
487-  4:	Pse20G28390.0	GSVIVG01019016001	      0
487-  5:	Pse20G28400.0	GSVIVG01019014001	  7e-92
487-  6:	Pse20G28420.0	GSVIVG01019012001	  4e-65
487-  7:	Pse20G28450.0	GSVIVG01019009001	 5e-133
487-  8:	Pse20G28470.0	GSVIVG01009670001	 1e-144
## Alignment 488: score=408.0 e_value=9.5e-16 N=9 P. setigerum_chr20&aek5 plus
488-  0:	Pse20G30520.0	GSVIVG01009175001	      0
488-  1:	Pse20G30530.0	GSVIVG01009181001	      0
488-  2:	Pse20G30560.0	GSVIVG01009182001	  8e-44
488-  3:	Pse20G30620.0	GSVIVG01009186001	 1e-131
488-  4:	Pse20G30640.0	GSVIVG01009189001	  5e-87
488-  5:	Pse20G30660.0	GSVIVG01009192001	      0
488-  6:	Pse20G30720.0	GSVIVG01009198001	  8e-89
488-  7:	Pse20G30750.0	GSVIVG01009200001	 2e-113
488-  8:	Pse20G30830.0	GSVIVG01009206001	      0
## Alignment 489: score=387.0 e_value=1.2e-18 N=8 P. setigerum_chr20&aek5 plus
489-  0:	Pse20G16120.0	GSVIVG01009147001	      0
489-  1:	Pse20G16150.0	GSVIVG01009148001	      0
489-  2:	Pse20G16160.0	GSVIVG01009149001	  4e-38
489-  3:	Pse20G16190.0	GSVIVG01009154001	  5e-30
489-  4:	Pse20G16200.0	GSVIVG01009155001	  1e-68
489-  5:	Pse20G16210.0	GSVIVG01009157001	  1e-71
489-  6:	Pse20G16230.0	GSVIVG01009165001	 5e-114
489-  7:	Pse20G16240.0	GSVIVG01009166001	  4e-49
## Alignment 490: score=385.0 e_value=9e-18 N=9 P. setigerum_chr20&aek5 plus
490-  0:	Pse20G14900.0	GSVIVG01000149001	      0
490-  1:	Pse20G14940.0	GSVIVG01000144001	 3e-101
490-  2:	Pse20G15030.0	GSVIVG01000141001	  8e-86
490-  3:	Pse20G15040.0	GSVIVG01000134001	  3e-64
490-  4:	Pse20G15050.0	GSVIVG01000132001	      0
490-  5:	Pse20G15180.0	GSVIVG01000128001	 7e-112
490-  6:	Pse20G15280.0	GSVIVG01000112001	 3e-135
490-  7:	Pse20G15300.0	GSVIVG01000111001	 8e-114
490-  8:	Pse20G15320.0	GSVIVG01000109001	  2e-50
## Alignment 491: score=265.0 e_value=1.2e-09 N=6 P. setigerum_chr20&aek5 plus
491-  0:	Pse20G29940.0	GSVIVG01024173001	  4e-50
491-  1:	Pse20G29970.0	GSVIVG01024172001	      0
491-  2:	Pse20G29980.0	GSVIVG01024171001	  7e-55
491-  3:	Pse20G30000.0	GSVIVG01024167001	 1e-146
491-  4:	Pse20G30010.0	GSVIVG01024165001	 6e-109
491-  5:	Pse20G30230.0	GSVIVG01024154001	  3e-63
## Alignment 492: score=686.0 e_value=2.5e-37 N=15 P. setigerum_chr20&aek5 minus
492-  0:	Pse20G14910.0	GSVIVG01009364001	  3e-85
492-  1:	Pse20G14970.0	GSVIVG01009363001	  4e-24
492-  2:	Pse20G15000.0	GSVIVG01009362001	  1e-26
492-  3:	Pse20G15010.0	GSVIVG01009361001	      0
492-  4:	Pse20G15030.0	GSVIVG01009360001	  4e-70
492-  5:	Pse20G15110.0	GSVIVG01009358001	 1e-105
492-  6:	Pse20G15200.0	GSVIVG01009354001	 2e-176
492-  7:	Pse20G15210.0	GSVIVG01009353001	  1e-77
492-  8:	Pse20G15310.0	GSVIVG01009344001	      0
492-  9:	Pse20G15530.0	GSVIVG01009312001	 1e-106
492- 10:	Pse20G15550.0	GSVIVG01009309001	  5e-15
492- 11:	Pse20G15560.0	GSVIVG01009308001	  1e-23
492- 12:	Pse20G15590.0	GSVIVG01009301001	  2e-18
492- 13:	Pse20G15630.0	GSVIVG01009299001	      0
492- 14:	Pse20G15680.0	GSVIVG01009294001	 4e-104
## Alignment 493: score=539.0 e_value=9.5e-26 N=12 P. setigerum_chr20&aek5 minus
493-  0:	Pse20G12550.0	GSVIVG01008957001	 1e-140
493-  1:	Pse20G12570.0	GSVIVG01008955001	 6e-172
493-  2:	Pse20G12580.0	GSVIVG01008954001	      0
493-  3:	Pse20G12650.0	GSVIVG01008951001	 5e-101
493-  4:	Pse20G12670.0	GSVIVG01008947001	 4e-175
493-  5:	Pse20G12680.0	GSVIVG01008943001	  6e-83
493-  6:	Pse20G12740.0	GSVIVG01008941001	  2e-51
493-  7:	Pse20G12780.0	GSVIVG01008938001	 2e-145
493-  8:	Pse20G12950.0	GSVIVG01008931001	      0
493-  9:	Pse20G12990.0	GSVIVG01008930001	      0
493- 10:	Pse20G13000.0	GSVIVG01008928001	 4e-142
493- 11:	Pse20G13040.0	GSVIVG01008926001	      0
## Alignment 494: score=510.0 e_value=2.7e-26 N=11 P. setigerum_chr20&aek5 minus
494-  0:	Pse20G17630.0	GSVIVG01003169001	 1e-152
494-  1:	Pse20G17660.0	GSVIVG01003167001	  2e-42
494-  2:	Pse20G17670.0	GSVIVG01003165001	      0
494-  3:	Pse20G17680.0	GSVIVG01003163001	  1e-78
494-  4:	Pse20G17700.0	GSVIVG01003161001	 6e-129
494-  5:	Pse20G17710.0	GSVIVG01003159001	  2e-60
494-  6:	Pse20G17760.0	GSVIVG01003157001	  2e-21
494-  7:	Pse20G17770.0	GSVIVG01037920001	      0
494-  8:	Pse20G17820.0	GSVIVG01037899001	  2e-25
494-  9:	Pse20G17840.0	GSVIVG01037897001	  7e-38
494- 10:	Pse20G17850.0	GSVIVG01037895001	 2e-108
## Alignment 495: score=479.0 e_value=4.5e-24 N=11 P. setigerum_chr20&aek5 minus
495-  0:	Pse20G14910.0	GSVIVG01037862001	  1e-93
495-  1:	Pse20G15010.0	GSVIVG01037854001	 2e-121
495-  2:	Pse20G15030.0	GSVIVG01037853001	  2e-64
495-  3:	Pse20G15100.0	GSVIVG01037851001	  8e-18
495-  4:	Pse20G15140.0	GSVIVG01037850001	      0
495-  5:	Pse20G15150.0	GSVIVG01037848001	      0
495-  6:	Pse20G15270.0	GSVIVG01037840001	      0
495-  7:	Pse20G15300.0	GSVIVG01037835001	 8e-117
495-  8:	Pse20G15380.0	GSVIVG01037816001	  3e-70
495-  9:	Pse20G15540.0	GSVIVG01037056001	 7e-129
495- 10:	Pse20G15550.0	GSVIVG01037055001	  2e-22
## Alignment 496: score=461.0 e_value=9.7e-23 N=10 P. setigerum_chr20&aek5 minus
496-  0:	Pse20G16910.0	GSVIVG01009518001	      0
496-  1:	Pse20G17020.0	GSVIVG01009495001	  3e-66
496-  2:	Pse20G17050.0	GSVIVG01009490001	  7e-51
496-  3:	Pse20G17060.0	GSVIVG01009489001	      0
496-  4:	Pse20G17110.0	GSVIVG01009485001	  1e-63
496-  5:	Pse20G17120.0	GSVIVG01009484001	      0
496-  6:	Pse20G17190.0	GSVIVG01009479001	  2e-87
496-  7:	Pse20G17230.0	GSVIVG01009475001	 4e-132
496-  8:	Pse20G17240.0	GSVIVG01009474001	  1e-77
496-  9:	Pse20G17300.0	GSVIVG01009469001	  2e-77
## Alignment 497: score=447.0 e_value=2.9e-23 N=11 P. setigerum_chr20&aek5 minus
497-  0:	Pse20G18220.0	GSVIVG01008697001	  3e-51
497-  1:	Pse20G18230.0	GSVIVG01008693001	      0
497-  2:	Pse20G18310.0	GSVIVG01023930001	      0
497-  3:	Pse20G18380.0	GSVIVG01008680001	  5e-83
497-  4:	Pse20G18420.0	GSVIVG01013362001	      0
497-  5:	Pse20G18530.0	GSVIVG01013378001	      0
497-  6:	Pse20G18620.0	GSVIVG01013389001	      0
497-  7:	Pse20G18670.0	GSVIVG01013393001	  3e-22
497-  8:	Pse20G18730.0	GSVIVG01022296001	      0
497-  9:	Pse20G18760.0	GSVIVG01022301001	      0
497- 10:	Pse20G18800.0	GSVIVG01022303001	  2e-66
## Alignment 498: score=397.0 e_value=2.6e-18 N=9 P. setigerum_chr20&aek5 minus
498-  0:	Pse20G27200.0	GSVIVG01009947001	 1e-138
498-  1:	Pse20G27360.0	GSVIVG01009930001	 2e-127
498-  2:	Pse20G27400.0	GSVIVG01018772001	      0
498-  3:	Pse20G27460.0	GSVIVG01009920001	      0
498-  4:	Pse20G27670.0	GSVIVG01009899001	      0
498-  5:	Pse20G27690.0	GSVIVG01009891001	      0
498-  6:	Pse20G27720.0	GSVIVG01009888001	  5e-72
498-  7:	Pse20G27740.0	GSVIVG01009887001	 1e-176
498-  8:	Pse20G27790.0	GSVIVG01009879001	      0
## Alignment 499: score=304.0 e_value=3.3e-12 N=7 P. setigerum_chr20&aek5 minus
499-  0:	Pse20G24320.0	GSVIVG01009259001	      0
499-  1:	Pse20G24330.0	GSVIVG01009258001	      0
499-  2:	Pse20G24430.0	GSVIVG01009254001	      0
499-  3:	Pse20G24460.0	GSVIVG01009251001	      0
499-  4:	Pse20G24530.0	GSVIVG01009242001	 6e-121
499-  5:	Pse20G24610.0	GSVIVG01009238001	 2e-113
499-  6:	Pse20G24810.0	GSVIVG01009213001	  3e-70
## Alignment 500: score=281.0 e_value=1.1e-13 N=8 P. setigerum_chr20&aek5 minus
500-  0:	Pse20G24270.0	GSVIVG01037037001	  2e-29
500-  1:	Pse20G24360.0	GSVIVG01036965001	      0
500-  2:	Pse20G24470.0	GSVIVG01036958001	      0
500-  3:	Pse20G24700.0	GSVIVG01009090001	  8e-45
500-  4:	Pse20G24940.0	GSVIVG01038529001	      0
500-  5:	Pse20G25060.0	GSVIVG01009076001	  1e-85
500-  6:	Pse20G25130.0	GSVIVG01009071001	 1e-106
500-  7:	Pse20G25350.0	GSVIVG01015726001	  3e-90
## Alignment 501: score=2192.0 e_value=3e-181 N=49 P. setigerum_chr21&aek4 plus
501-  0:	Pse21G14360.0	GSVIVG01032816001	  2e-73
501-  1:	Pse21G14400.0	GSVIVG01011158001	 4e-114
501-  2:	Pse21G14420.0	GSVIVG01024730001	  2e-91
501-  3:	Pse21G14480.0	GSVIVG01011165001	 4e-128
501-  4:	Pse21G14490.0	GSVIVG01011167001	      0
501-  5:	Pse21G14510.0	GSVIVG01024723001	      0
501-  6:	Pse21G14550.0	GSVIVG01024722001	      0
501-  7:	Pse21G14570.0	GSVIVG01024716001	 4e-158
501-  8:	Pse21G14580.0	GSVIVG01024714001	 7e-163
501-  9:	Pse21G14600.0	GSVIVG01024713001	      0
501- 10:	Pse21G14610.0	GSVIVG01032800001	      0
501- 11:	Pse21G14620.0	GSVIVG01011187001	      0
501- 12:	Pse21G14700.0	GSVIVG01003938001	      0
501- 13:	Pse21G14860.0	GSVIVG01032773001	  6e-73
501- 14:	Pse21G14950.0	GSVIVG01024682001	  9e-95
501- 15:	Pse21G15010.0	GSVIVG01030301001	  2e-11
501- 16:	Pse21G15090.0	GSVIVG01032758001	      0
501- 17:	Pse21G15160.0	GSVIVG01024662001	  6e-75
501- 18:	Pse21G15170.0	GSVIVG01024661001	  4e-47
501- 19:	Pse21G15180.0	GSVIVG01032750001	      0
501- 20:	Pse21G15200.0	GSVIVG01032749001	 4e-127
501- 21:	Pse21G15230.0	GSVIVG01024642001	 2e-168
501- 22:	Pse21G15400.0	GSVIVG01030282001	      0
501- 23:	Pse21G15430.0	GSVIVG01030280001	      0
501- 24:	Pse21G15460.0	GSVIVG01030279001	      0
501- 25:	Pse21G15520.0	GSVIVG01030274001	  6e-88
501- 26:	Pse21G15560.0	GSVIVG01030269001	  4e-68
501- 27:	Pse21G15570.0	GSVIVG01032737001	 9e-112
501- 28:	Pse21G15630.0	GSVIVG01032735001	      0
501- 29:	Pse21G15660.0	GSVIVG01030263001	 2e-178
501- 30:	Pse21G15690.0	GSVIVG01024628001	  3e-51
501- 31:	Pse21G15720.0	GSVIVG01030260001	      0
501- 32:	Pse21G15730.0	GSVIVG01030259001	  7e-64
501- 33:	Pse21G15750.0	GSVIVG01032727001	  7e-23
501- 34:	Pse21G15770.0	GSVIVG01024621001	  4e-62
501- 35:	Pse21G15820.0	GSVIVG01024619001	      0
501- 36:	Pse21G16060.0	GSVIVG01032715001	  7e-97
501- 37:	Pse21G16080.0	GSVIVG01032714001	  3e-93
501- 38:	Pse21G16120.0	GSVIVG01032710001	      0
501- 39:	Pse21G16150.0	GSVIVG01024585001	  2e-30
501- 40:	Pse21G16160.0	GSVIVG01024584001	 2e-116
501- 41:	Pse21G16270.0	GSVIVG01024582001	  1e-33
501- 42:	Pse21G16280.0	GSVIVG01024581001	 1e-122
501- 43:	Pse21G16340.0	GSVIVG01024578001	      0
501- 44:	Pse21G16380.0	GSVIVG01032675001	  2e-93
501- 45:	Pse21G16440.0	GSVIVG01024572001	 5e-143
501- 46:	Pse21G16450.0	GSVIVG01024571001	      0
501- 47:	Pse21G16470.0	GSVIVG01030190001	  4e-40
501- 48:	Pse21G16550.0	GSVIVG01024560001	  4e-67
## Alignment 502: score=1478.0 e_value=7.3e-104 N=32 P. setigerum_chr21&aek4 plus
502-  0:	Pse21G27910.0	GSVIVG01033781001	 5e-120
502-  1:	Pse21G27930.0	GSVIVG01033777001	      0
502-  2:	Pse21G27980.0	GSVIVG01033771001	 3e-126
502-  3:	Pse21G27990.0	GSVIVG01033767001	      0
502-  4:	Pse21G28030.0	GSVIVG01033765001	  4e-98
502-  5:	Pse21G28060.0	GSVIVG01033764001	      0
502-  6:	Pse21G28080.0	GSVIVG01033751001	      0
502-  7:	Pse21G28090.0	GSVIVG01033749001	      0
502-  8:	Pse21G28100.0	GSVIVG01033748001	      0
502-  9:	Pse21G28110.0	GSVIVG01033747001	      0
502- 10:	Pse21G28270.0	GSVIVG01033738001	      0
502- 11:	Pse21G28320.0	GSVIVG01033735001	 1e-163
502- 12:	Pse21G28380.0	GSVIVG01033727001	      0
502- 13:	Pse21G28390.0	GSVIVG01033724001	      0
502- 14:	Pse21G28400.0	GSVIVG01033723001	      0
502- 15:	Pse21G28490.0	GSVIVG01033715001	  3e-25
502- 16:	Pse21G28640.0	GSVIVG01033705001	      0
502- 17:	Pse21G28650.0	GSVIVG01033707001	      0
502- 18:	Pse21G28680.0	GSVIVG01033708001	  6e-87
502- 19:	Pse21G28790.0	GSVIVG01033699001	  2e-10
502- 20:	Pse21G28800.0	GSVIVG01033696001	      0
502- 21:	Pse21G28890.0	GSVIVG01033691001	 2e-114
502- 22:	Pse21G28930.0	GSVIVG01033690001	      0
502- 23:	Pse21G28970.0	GSVIVG01033679001	  6e-93
502- 24:	Pse21G28990.0	GSVIVG01033677001	 1e-122
502- 25:	Pse21G29030.0	GSVIVG01033674001	 2e-162
502- 26:	Pse21G29090.0	GSVIVG01033669001	  1e-68
502- 27:	Pse21G29180.0	GSVIVG01033664001	      0
502- 28:	Pse21G29230.0	GSVIVG01033662001	  9e-26
502- 29:	Pse21G29310.0	GSVIVG01033652001	  8e-71
502- 30:	Pse21G29320.0	GSVIVG01033651001	      0
502- 31:	Pse21G29380.0	GSVIVG01033647001	  5e-98
## Alignment 503: score=1388.0 e_value=3.1e-106 N=32 P. setigerum_chr21&aek4 plus
503-  0:	Pse21G34820.0	GSVIVG01034106001	  5e-78
503-  1:	Pse21G34850.0	GSVIVG01034102001	 1e-152
503-  2:	Pse21G34890.0	GSVIVG01034089001	      0
503-  3:	Pse21G34970.0	GSVIVG01034072001	 2e-103
503-  4:	Pse21G35090.0	GSVIVG01034065001	  7e-43
503-  5:	Pse21G35140.0	GSVIVG01034054001	  7e-79
503-  6:	Pse21G35170.0	GSVIVG01034052001	      0
503-  7:	Pse21G35230.0	GSVIVG01034044001	  3e-23
503-  8:	Pse21G35240.0	GSVIVG01034043001	      0
503-  9:	Pse21G35270.0	GSVIVG01034042001	  2e-65
503- 10:	Pse21G35300.0	GSVIVG01034038001	  9e-75
503- 11:	Pse21G35310.0	GSVIVG01034033001	 9e-117
503- 12:	Pse21G35360.0	GSVIVG01034031001	  5e-55
503- 13:	Pse21G35470.0	GSVIVG01034028001	      0
503- 14:	Pse21G35480.0	GSVIVG01034027001	      0
503- 15:	Pse21G35630.0	GSVIVG01034026001	      0
503- 16:	Pse21G35730.0	GSVIVG01034023001	      0
503- 17:	Pse21G35780.0	GSVIVG01034021001	 4e-129
503- 18:	Pse21G35800.0	GSVIVG01034020001	  9e-89
503- 19:	Pse21G35820.0	GSVIVG01034019001	 1e-121
503- 20:	Pse21G35860.0	GSVIVG01034018001	 2e-108
503- 21:	Pse21G35940.0	GSVIVG01034013001	  1e-22
503- 22:	Pse21G35970.0	GSVIVG01034012001	      0
503- 23:	Pse21G36090.0	GSVIVG01034004001	      0
503- 24:	Pse21G36100.0	GSVIVG01034001001	 2e-101
503- 25:	Pse21G36310.0	GSVIVG01033992001	      0
503- 26:	Pse21G36410.0	GSVIVG01024791001	      0
503- 27:	Pse21G36510.0	GSVIVG01024773001	 1e-129
503- 28:	Pse21G36690.0	GSVIVG01024750001	 8e-131
503- 29:	Pse21G36720.0	GSVIVG01024748001	      0
503- 30:	Pse21G36740.0	GSVIVG01024747001	 1e-133
503- 31:	Pse21G36790.0	GSVIVG01024745001	      0
## Alignment 504: score=823.0 e_value=3.8e-47 N=18 P. setigerum_chr21&aek4 plus
504-  0:	Pse21G36990.0	GSVIVG01024731001	      0
504-  1:	Pse21G37110.0	GSVIVG01011160001	 5e-156
504-  2:	Pse21G37120.0	GSVIVG01024729001	      0
504-  3:	Pse21G37170.0	GSVIVG01011162001	 3e-136
504-  4:	Pse21G37200.0	GSVIVG01011165001	 6e-127
504-  5:	Pse21G37210.0	GSVIVG01011167001	      0
504-  6:	Pse21G37240.0	GSVIVG01011168001	  1e-65
504-  7:	Pse21G37260.0	GSVIVG01032805001	 6e-116
504-  8:	Pse21G37300.0	GSVIVG01011172001	 8e-103
504-  9:	Pse21G37320.0	GSVIVG01011175001	      0
504- 10:	Pse21G37380.0	GSVIVG01011177001	      0
504- 11:	Pse21G37390.0	GSVIVG01011178001	 1e-140
504- 12:	Pse21G37480.0	GSVIVG01011180001	      0
504- 13:	Pse21G37510.0	GSVIVG01011181001	  6e-28
504- 14:	Pse21G37540.0	GSVIVG01011185001	      0
504- 15:	Pse21G37650.0	GSVIVG01011188001	  8e-39
504- 16:	Pse21G37740.0	GSVIVG01032789001	  5e-36
504- 17:	Pse21G37810.0	GSVIVG01003934001	      0
## Alignment 505: score=635.0 e_value=7e-35 N=14 P. setigerum_chr21&aek4 plus
505-  0:	Pse21G18250.0	GSVIVG01037598001	 7e-144
505-  1:	Pse21G18290.0	GSVIVG01037592001	      0
505-  2:	Pse21G18410.0	GSVIVG01037540001	      0
505-  3:	Pse21G18610.0	GSVIVG01022489001	      0
505-  4:	Pse21G18620.0	GSVIVG01022464001	 1e-146
505-  5:	Pse21G18660.0	GSVIVG01029949001	      0
505-  6:	Pse21G18690.0	GSVIVG01029973001	 5e-178
505-  7:	Pse21G18700.0	GSVIVG01029976001	 8e-159
505-  8:	Pse21G18720.0	GSVIVG01029953001	      0
505-  9:	Pse21G18750.0	GSVIVG01029951001	 4e-110
505- 10:	Pse21G18780.0	GSVIVG01029948001	      0
505- 11:	Pse21G18820.0	GSVIVG01025814001	      0
505- 12:	Pse21G18840.0	GSVIVG01029985001	      0
505- 13:	Pse21G18850.0	GSVIVG01022436001	      0
## Alignment 506: score=617.0 e_value=1.6e-37 N=15 P. setigerum_chr21&aek4 plus
506-  0:	Pse21G28150.0	GSVIVG01034677001	      0
506-  1:	Pse21G28190.0	GSVIVG01034672001	      0
506-  2:	Pse21G28420.0	GSVIVG01034664001	 3e-179
506-  3:	Pse21G28600.0	GSVIVG01031447001	  1e-43
506-  4:	Pse21G28710.0	GSVIVG01016162001	      0
506-  5:	Pse21G28810.0	GSVIVG01016163001	 2e-113
506-  6:	Pse21G28860.0	GSVIVG01016168001	      0
506-  7:	Pse21G28870.0	GSVIVG01016171001	  9e-73
506-  8:	Pse21G28910.0	GSVIVG01016172001	      0
506-  9:	Pse21G28940.0	GSVIVG01016175001	  5e-99
506- 10:	Pse21G29180.0	GSVIVG01016191001	      0
506- 11:	Pse21G29300.0	GSVIVG01016213001	  7e-78
506- 12:	Pse21G29330.0	GSVIVG01016218001	      0
506- 13:	Pse21G29350.0	GSVIVG01016219001	  4e-99
506- 14:	Pse21G29580.0	GSVIVG01016227001	 2e-113
## Alignment 507: score=586.0 e_value=2.4e-33 N=14 P. setigerum_chr21&aek4 plus
507-  0:	Pse21G10760.0	GSVIVG01031516001	      0
507-  1:	Pse21G10940.0	GSVIVG01031508001	  5e-22
507-  2:	Pse21G10980.0	GSVIVG01031505001	      0
507-  3:	Pse21G11240.0	GSVIVG01031496001	  8e-85
507-  4:	Pse21G11290.0	GSVIVG01031494001	 3e-158
507-  5:	Pse21G11350.0	GSVIVG01031490001	      0
507-  6:	Pse21G11390.0	GSVIVG01016189001	      0
507-  7:	Pse21G11430.0	GSVIVG01031486001	 1e-148
507-  8:	Pse21G11520.0	GSVIVG01031485001	      0
507-  9:	Pse21G11600.0	GSVIVG01031480001	      0
507- 10:	Pse21G11700.0	GSVIVG01031471001	  2e-45
507- 11:	Pse21G11710.0	GSVIVG01031469001	  1e-75
507- 12:	Pse21G11720.0	GSVIVG01031466001	  3e-73
507- 13:	Pse21G11970.0	GSVIVG01031446001	  6e-43
## Alignment 508: score=568.0 e_value=9e-30 N=13 P. setigerum_chr21&aek4 plus
508-  0:	Pse21G31900.0	GSVIVG01025529001	      0
508-  1:	Pse21G31910.0	GSVIVG01025526001	      0
508-  2:	Pse21G31920.0	GSVIVG01025525001	  1e-83
508-  3:	Pse21G31970.0	GSVIVG01025521001	      0
508-  4:	Pse21G31980.0	GSVIVG01034209001	      0
508-  5:	Pse21G32120.0	GSVIVG01034196001	 5e-105
508-  6:	Pse21G32240.0	GSVIVG01034188001	      0
508-  7:	Pse21G32260.0	GSVIVG01024983001	      0
508-  8:	Pse21G32270.0	GSVIVG01024982001	  2e-69
508-  9:	Pse21G32340.0	GSVIVG01034176001	      0
508- 10:	Pse21G32410.0	GSVIVG01034173001	      0
508- 11:	Pse21G32430.0	GSVIVG01034172001	  1e-55
508- 12:	Pse21G32470.0	GSVIVG01034166001	 6e-101
## Alignment 509: score=560.0 e_value=5.1e-27 N=12 P. setigerum_chr21&aek4 plus
509-  0:	Pse21G32010.0	GSVIVG01025009001	  8e-96
509-  1:	Pse21G32020.0	GSVIVG01025008001	      0
509-  2:	Pse21G32030.0	GSVIVG01025006001	      0
509-  3:	Pse21G32080.0	GSVIVG01025002001	      0
509-  4:	Pse21G32090.0	GSVIVG01025001001	 2e-174
509-  5:	Pse21G32100.0	GSVIVG01025000001	  9e-69
509-  6:	Pse21G32140.0	GSVIVG01024995001	      0
509-  7:	Pse21G32200.0	GSVIVG01024985001	 2e-169
509-  8:	Pse21G32330.0	GSVIVG01024979001	      0
509-  9:	Pse21G32350.0	GSVIVG01024973001	  2e-42
509- 10:	Pse21G32370.0	GSVIVG01024971001	      0
509- 11:	Pse21G32420.0	GSVIVG01024962001	  3e-63
## Alignment 510: score=534.0 e_value=5.6e-29 N=12 P. setigerum_chr21&aek4 plus
510-  0:	Pse21G13170.0	GSVIVG01034001001	  5e-84
510-  1:	Pse21G13180.0	GSVIVG01024795001	      0
510-  2:	Pse21G13350.0	GSVIVG01033925001	  1e-96
510-  3:	Pse21G13420.0	GSVIVG01033921001	      0
510-  4:	Pse21G13520.0	GSVIVG01033904001	      0
510-  5:	Pse21G13530.0	GSVIVG01033902001	  3e-56
510-  6:	Pse21G13550.0	GSVIVG01033899001	      0
510-  7:	Pse21G13570.0	GSVIVG01033895001	 2e-166
510-  8:	Pse21G13600.0	GSVIVG01033892001	 3e-110
510-  9:	Pse21G13630.0	GSVIVG01033888001	  7e-57
510- 10:	Pse21G13640.0	GSVIVG01033883001	      0
510- 11:	Pse21G13650.0	GSVIVG01033881001	  3e-99
## Alignment 511: score=493.0 e_value=1.6e-29 N=13 P. setigerum_chr21&aek4 plus
511-  0:	Pse21G15150.0	GSVIVG01024663001	  7e-20
511-  1:	Pse21G15300.0	GSVIVG01030288001	  1e-97
511-  2:	Pse21G15310.0	GSVIVG01024638001	  3e-78
511-  3:	Pse21G15550.0	GSVIVG01032739001	      0
511-  4:	Pse21G15580.0	GSVIVG01030264001	      0
511-  5:	Pse21G15750.0	GSVIVG01030249001	  3e-23
511-  6:	Pse21G15760.0	GSVIVG01030246001	 3e-120
511-  7:	Pse21G15810.0	GSVIVG01030240001	      0
511-  8:	Pse21G15960.0	GSVIVG01024601001	      0
511-  9:	Pse21G16170.0	GSVIVG01030211001	 2e-167
511- 10:	Pse21G16190.0	GSVIVG01030208001	      0
511- 11:	Pse21G16360.0	GSVIVG01030201001	      0
511- 12:	Pse21G16420.0	GSVIVG01030193001	      0
## Alignment 512: score=349.0 e_value=4.1e-15 N=8 P. setigerum_chr21&aek4 plus
512-  0:	Pse21G35730.0	GSVIVG01024817001	      0
512-  1:	Pse21G35740.0	GSVIVG01024815001	 3e-157
512-  2:	Pse21G35870.0	GSVIVG01024812001	      0
512-  3:	Pse21G35890.0	GSVIVG01024811001	  3e-44
512-  4:	Pse21G35960.0	GSVIVG01024804001	      0
512-  5:	Pse21G35970.0	GSVIVG01024802001	 2e-162
512-  6:	Pse21G36110.0	GSVIVG01024793001	      0
512-  7:	Pse21G36270.0	GSVIVG01024778001	 1e-119
## Alignment 513: score=333.0 e_value=6.5e-14 N=8 P. setigerum_chr21&aek4 plus
513-  0:	Pse21G03300.0	GSVIVG01033680001	 1e-136
513-  1:	Pse21G03460.0	GSVIVG01025071001	      0
513-  2:	Pse21G03480.0	GSVIVG01025607001	      0
513-  3:	Pse21G03670.0	GSVIVG01025601001	  2e-98
513-  4:	Pse21G03730.0	GSVIVG01025594001	      0
513-  5:	Pse21G03840.0	GSVIVG01025592001	      0
513-  6:	Pse21G03860.0	GSVIVG01025055001	      0
513-  7:	Pse21G03950.0	GSVIVG01025589001	      0
## Alignment 514: score=321.0 e_value=1.9e-12 N=7 P. setigerum_chr21&aek4 plus
514-  0:	Pse21G06890.0	GSVIVG01033860001	      0
514-  1:	Pse21G06900.0	GSVIVG01033857001	 9e-158
514-  2:	Pse21G06980.0	GSVIVG01033848001	 2e-132
514-  3:	Pse21G07040.0	GSVIVG01033843001	  1e-62
514-  4:	Pse21G07050.0	GSVIVG01033842001	  4e-51
514-  5:	Pse21G07200.0	GSVIVG01033840001	  9e-27
514-  6:	Pse21G07210.0	GSVIVG01033836001	      0
## Alignment 515: score=309.0 e_value=3.3e-14 N=8 P. setigerum_chr21&aek4 plus
515-  0:	Pse21G37070.0	GSVIVG01032814001	      0
515-  1:	Pse21G37250.0	GSVIVG01024728001	      0
515-  2:	Pse21G37270.0	GSVIVG01024726001	      0
515-  3:	Pse21G37310.0	GSVIVG01032801001	 4e-113
515-  4:	Pse21G37490.0	GSVIVG01024713001	      0
515-  5:	Pse21G37650.0	GSVIVG01032795001	  2e-44
515-  6:	Pse21G37770.0	GSVIVG01024702001	      0
515-  7:	Pse21G37900.0	GSVIVG01024701001	 4e-125
## Alignment 516: score=273.0 e_value=1.3e-10 N=7 P. setigerum_chr21&aek4 plus
516-  0:	Pse21G07880.0	GSVIVG01025567001	 2e-135
516-  1:	Pse21G08000.0	GSVIVG01025565001	      0
516-  2:	Pse21G08120.0	GSVIVG01025541001	      0
516-  3:	Pse21G08160.0	GSVIVG01025102001	      0
516-  4:	Pse21G08220.0	GSVIVG01025104001	 6e-154
516-  5:	Pse21G08280.0	GSVIVG01025537001	      0
516-  6:	Pse21G08500.0	GSVIVG01025119001	  1e-51
## Alignment 517: score=272.0 e_value=7.8e-11 N=6 P. setigerum_chr21&aek4 plus
517-  0:	Pse21G27010.0	GSVIVG01022462001	      0
517-  1:	Pse21G27080.0	GSVIVG01029954001	      0
517-  2:	Pse21G27150.0	GSVIVG01029950001	      0
517-  3:	Pse21G27180.0	GSVIVG01029979001	  6e-81
517-  4:	Pse21G27190.0	GSVIVG01029980001	  6e-95
517-  5:	Pse21G27210.0	GSVIVG01029985001	      0
## Alignment 518: score=267.0 e_value=9.8e-10 N=6 P. setigerum_chr21&aek4 plus
518-  0:	Pse21G07310.0	GSVIVG01025583001	      0
518-  1:	Pse21G07320.0	GSVIVG01025582001	      0
518-  2:	Pse21G07400.0	GSVIVG01025581001	  6e-12
518-  3:	Pse21G07420.0	GSVIVG01025578001	  5e-67
518-  4:	Pse21G07530.0	GSVIVG01025574001	 8e-153
518-  5:	Pse21G07660.0	GSVIVG01025566001	 8e-105
## Alignment 519: score=256.0 e_value=7.7e-08 N=6 P. setigerum_chr21&aek4 plus
519-  0:	Pse21G27390.0	GSVIVG01016497001	  1e-90
519-  1:	Pse21G27530.0	GSVIVG01016504001	 4e-128
519-  2:	Pse21G27570.0	GSVIVG01016509001	  4e-74
519-  3:	Pse21G27620.0	GSVIVG01016511001	 7e-101
519-  4:	Pse21G27700.0	GSVIVG01016518001	      0
519-  5:	Pse21G27800.0	GSVIVG01016524001	      0
## Alignment 520: score=1149.0 e_value=5.4e-75 N=25 P. setigerum_chr21&aek4 minus
520-  0:	Pse21G32910.0	GSVIVG01033815001	      0
520-  1:	Pse21G33120.0	GSVIVG01033830001	      0
520-  2:	Pse21G33180.0	GSVIVG01033832001	 2e-114
520-  3:	Pse21G33250.0	GSVIVG01033833001	 2e-180
520-  4:	Pse21G33260.0	GSVIVG01033836001	      0
520-  5:	Pse21G33300.0	GSVIVG01033839001	      0
520-  6:	Pse21G33340.0	GSVIVG01033851001	 2e-162
520-  7:	Pse21G33350.0	GSVIVG01033852001	  5e-94
520-  8:	Pse21G33380.0	GSVIVG01033855001	  2e-93
520-  9:	Pse21G33410.0	GSVIVG01033859001	  3e-49
520- 10:	Pse21G33450.0	GSVIVG01033862001	      0
520- 11:	Pse21G33490.0	GSVIVG01033865001	 9e-180
520- 12:	Pse21G33530.0	GSVIVG01033868001	  1e-51
520- 13:	Pse21G33610.0	GSVIVG01033886001	  3e-61
520- 14:	Pse21G33640.0	GSVIVG01033891001	      0
520- 15:	Pse21G33690.0	GSVIVG01033897001	  8e-39
520- 16:	Pse21G33750.0	GSVIVG01033901001	  1e-79
520- 17:	Pse21G33760.0	GSVIVG01033902001	  2e-87
520- 18:	Pse21G33870.0	GSVIVG01033925001	 2e-101
520- 19:	Pse21G33910.0	GSVIVG01033928001	 9e-130
520- 20:	Pse21G33920.0	GSVIVG01033929001	  7e-87
520- 21:	Pse21G33960.0	GSVIVG01033933001	 6e-153
520- 22:	Pse21G33970.0	GSVIVG01033934001	 6e-126
520- 23:	Pse21G33990.0	GSVIVG01033943001	      0
520- 24:	Pse21G34000.0	GSVIVG01033944001	 3e-137
## Alignment 521: score=881.0 e_value=5e-57 N=21 P. setigerum_chr21&aek4 minus
521-  0:	Pse21G27860.0	GSVIVG01031396001	      0
521-  1:	Pse21G27930.0	GSVIVG01031400001	      0
521-  2:	Pse21G27950.0	GSVIVG01031401001	      0
521-  3:	Pse21G27990.0	GSVIVG01031405001	      0
521-  4:	Pse21G28050.0	GSVIVG01031410001	      0
521-  5:	Pse21G28280.0	GSVIVG01031423001	 2e-147
521-  6:	Pse21G28430.0	GSVIVG01031434001	  6e-44
521-  7:	Pse21G28450.0	GSVIVG01031442001	 6e-140
521-  8:	Pse21G28540.0	GSVIVG01031443001	      0
521-  9:	Pse21G28720.0	GSVIVG01031450001	  4e-67
521- 10:	Pse21G28780.0	GSVIVG01031454001	  1e-46
521- 11:	Pse21G28840.0	GSVIVG01031459001	 1e-126
521- 12:	Pse21G28920.0	GSVIVG01031460001	  2e-70
521- 13:	Pse21G28980.0	GSVIVG01031463001	 5e-138
521- 14:	Pse21G29030.0	GSVIVG01031467001	 7e-155
521- 15:	Pse21G29060.0	GSVIVG01031479001	 2e-157
521- 16:	Pse21G29170.0	GSVIVG01031485001	      0
521- 17:	Pse21G29250.0	GSVIVG01031486001	 3e-147
521- 18:	Pse21G29390.0	GSVIVG01031499001	 6e-130
521- 19:	Pse21G29430.0	GSVIVG01031500001	 5e-122
521- 20:	Pse21G29600.0	GSVIVG01031508001	  3e-24
## Alignment 522: score=579.0 e_value=1e-37 N=15 P. setigerum_chr21&aek4 minus
522-  0:	Pse21G03950.0	GSVIVG01032617001	      0
522-  1:	Pse21G04110.0	GSVIVG01036140001	  2e-63
522-  2:	Pse21G04120.0	GSVIVG01036145001	 3e-106
522-  3:	Pse21G04360.0	GSVIVG01036150001	 8e-114
522-  4:	Pse21G04510.0	GSVIVG01036154001	 2e-176
522-  5:	Pse21G04530.0	GSVIVG01036167001	      0
522-  6:	Pse21G04790.0	GSVIVG01036170001	      0
522-  7:	Pse21G04990.0	GSVIVG01031365001	      0
522-  8:	Pse21G05080.0	GSVIVG01031366001	  3e-39
522-  9:	Pse21G05100.0	GSVIVG01031372001	      0
522- 10:	Pse21G05140.0	GSVIVG01031374001	      0
522- 11:	Pse21G05290.0	GSVIVG01031378001	      0
522- 12:	Pse21G05480.0	GSVIVG01031386001	 1e-174
522- 13:	Pse21G05680.0	GSVIVG01031393001	  1e-40
522- 14:	Pse21G05780.0	GSVIVG01031398001	  2e-23
## Alignment 523: score=504.0 e_value=9.9e-24 N=11 P. setigerum_chr21&aek4 minus
523-  0:	Pse21G27370.0	GSVIVG01034119001	      0
523-  1:	Pse21G27490.0	GSVIVG01034125001	  5e-25
523-  2:	Pse21G27500.0	GSVIVG01034127001	 4e-146
523-  3:	Pse21G27510.0	GSVIVG01034130001	  4e-98
523-  4:	Pse21G27580.0	GSVIVG01034134001	 1e-109
523-  5:	Pse21G27590.0	GSVIVG01034135001	  1e-43
523-  6:	Pse21G27630.0	GSVIVG01034146001	      0
523-  7:	Pse21G27680.0	GSVIVG01034148001	  2e-75
523-  8:	Pse21G27710.0	GSVIVG01034150001	  5e-70
523-  9:	Pse21G27770.0	GSVIVG01034153001	  3e-51
523- 10:	Pse21G27810.0	GSVIVG01034158001	      0
## Alignment 524: score=455.0 e_value=1.7e-23 N=11 P. setigerum_chr21&aek4 minus
524-  0:	Pse21G09420.0	GSVIVG01025172001	 4e-119
524-  1:	Pse21G09460.0	GSVIVG01025173001	      0
524-  2:	Pse21G09580.0	GSVIVG01025182001	      0
524-  3:	Pse21G09730.0	GSVIVG01025186001	  1e-41
524-  4:	Pse21G09970.0	GSVIVG01025192001	 9e-143
524-  5:	Pse21G10010.0	GSVIVG01025193001	      0
524-  6:	Pse21G10200.0	GSVIVG01025200001	 2e-121
524-  7:	Pse21G10290.0	GSVIVG01025203001	      0
524-  8:	Pse21G10300.0	GSVIVG01025204001	      0
524-  9:	Pse21G10310.0	GSVIVG01025206001	 4e-143
524- 10:	Pse21G10420.0	GSVIVG01025209001	 2e-148
## Alignment 525: score=420.0 e_value=2.2e-20 N=10 P. setigerum_chr21&aek4 minus
525-  0:	Pse21G31610.0	GSVIVG01025036001	  2e-69
525-  1:	Pse21G31680.0	GSVIVG01025043001	      0
525-  2:	Pse21G31730.0	GSVIVG01016604001	 3e-110
525-  3:	Pse21G31740.0	GSVIVG01016603001	  1e-60
525-  4:	Pse21G31750.0	GSVIVG01025032001	      0
525-  5:	Pse21G31830.0	GSVIVG01016596001	 5e-146
525-  6:	Pse21G32050.0	GSVIVG01016575001	      0
525-  7:	Pse21G32160.0	GSVIVG01016567001	      0
525-  8:	Pse21G32170.0	GSVIVG01016565001	      0
525-  9:	Pse21G32290.0	GSVIVG01016549001	 8e-175
## Alignment 526: score=409.0 e_value=5.9e-19 N=10 P. setigerum_chr21&aek4 minus
526-  0:	Pse21G31020.0	GSVIVG01025565001	      0
526-  1:	Pse21G31130.0	GSVIVG01025570001	  2e-33
526-  2:	Pse21G31230.0	GSVIVG01025578001	  1e-65
526-  3:	Pse21G31270.0	GSVIVG01025587001	      0
526-  4:	Pse21G31310.0	GSVIVG01025055001	      0
526-  5:	Pse21G31340.0	GSVIVG01025592001	      0
526-  6:	Pse21G31410.0	GSVIVG01025597001	 1e-147
526-  7:	Pse21G31630.0	GSVIVG01025605001	      0
526-  8:	Pse21G31710.0	GSVIVG01025612001	 2e-168
526-  9:	Pse21G31840.0	GSVIVG01025029001	  2e-96
## Alignment 527: score=378.0 e_value=3.5e-17 N=9 P. setigerum_chr21&aek4 minus
527-  0:	Pse21G00610.0	GSVIVG01024906001	  4e-93
527-  1:	Pse21G00660.0	GSVIVG01024909001	      0
527-  2:	Pse21G00860.0	GSVIVG01024913001	      0
527-  3:	Pse21G00950.0	GSVIVG01024914001	  7e-24
527-  4:	Pse21G01030.0	GSVIVG01024917001	  2e-26
527-  5:	Pse21G01050.0	GSVIVG01024918001	      0
527-  6:	Pse21G01190.0	GSVIVG01024925001	      0
527-  7:	Pse21G01290.0	GSVIVG01024937001	      0
527-  8:	Pse21G01310.0	GSVIVG01024938001	  3e-55
## Alignment 528: score=373.0 e_value=2.9e-14 N=8 P. setigerum_chr21&aek4 minus
528-  0:	Pse21G12340.0	GSVIVG01033714001	  2e-46
528-  1:	Pse21G12370.0	GSVIVG01033724001	      0
528-  2:	Pse21G12390.0	GSVIVG01033725001	      0
528-  3:	Pse21G12420.0	GSVIVG01033728001	 1e-112
528-  4:	Pse21G12560.0	GSVIVG01033731001	      0
528-  5:	Pse21G12590.0	GSVIVG01033734001	      0
528-  6:	Pse21G12600.0	GSVIVG01033741001	      0
528-  7:	Pse21G12620.0	GSVIVG01033746001	  2e-86
## Alignment 529: score=344.0 e_value=4.2e-14 N=8 P. setigerum_chr21&aek4 minus
529-  0:	Pse21G11330.0	GSVIVG01033653001	      0
529-  1:	Pse21G11400.0	GSVIVG01033656001	  2e-11
529-  2:	Pse21G11440.0	GSVIVG01033660001	 1e-163
529-  3:	Pse21G11480.0	GSVIVG01033661001	  5e-72
529-  4:	Pse21G11510.0	GSVIVG01033664001	      0
529-  5:	Pse21G11680.0	GSVIVG01033668001	  3e-87
529-  6:	Pse21G11850.0	GSVIVG01033689001	      0
529-  7:	Pse21G11920.0	GSVIVG01033713001	  2e-88
## Alignment 530: score=342.0 e_value=4.7e-15 N=8 P. setigerum_chr21&aek4 minus
530-  0:	Pse21G27340.0	GSVIVG01024875001	 2e-151
530-  1:	Pse21G27470.0	GSVIVG01024907001	 8e-120
530-  2:	Pse21G27620.0	GSVIVG01024921001	  1e-94
530-  3:	Pse21G27710.0	GSVIVG01024927001	      0
530-  4:	Pse21G27760.0	GSVIVG01024930001	  5e-44
530-  5:	Pse21G27800.0	GSVIVG01024936001	      0
530-  6:	Pse21G27810.0	GSVIVG01024937001	      0
530-  7:	Pse21G27820.0	GSVIVG01024939001	  4e-25
## Alignment 531: score=330.0 e_value=3.4e-13 N=8 P. setigerum_chr21&aek4 minus
531-  0:	Pse21G11400.0	GSVIVG01016184001	  2e-32
531-  1:	Pse21G11570.0	GSVIVG01016195001	  1e-85
531-  2:	Pse21G11800.0	GSVIVG01016169001	  5e-49
531-  3:	Pse21G11860.0	GSVIVG01016165001	 9e-156
531-  4:	Pse21G11950.0	GSVIVG01031445001	      0
531-  5:	Pse21G12040.0	GSVIVG01031450001	  1e-72
531-  6:	Pse21G12090.0	GSVIVG01031454001	  3e-46
531-  7:	Pse21G12120.0	GSVIVG01031457001	      0
## Alignment 532: score=327.0 e_value=6.3e-15 N=8 P. setigerum_chr21&aek4 minus
532-  0:	Pse21G30490.0	GSVIVG01016288001	      0
532-  1:	Pse21G30740.0	GSVIVG01016268001	 4e-107
532-  2:	Pse21G30750.0	GSVIVG01016266001	      0
532-  3:	Pse21G30760.0	GSVIVG01016265001	  2e-39
532-  4:	Pse21G30780.0	GSVIVG01016262001	      0
532-  5:	Pse21G30850.0	GSVIVG01025213001	      0
532-  6:	Pse21G30870.0	GSVIVG01025701001	  1e-85
532-  7:	Pse21G30900.0	GSVIVG01025708001	  2e-35
## Alignment 533: score=300.0 e_value=2.7e-10 N=7 P. setigerum_chr21&aek4 minus
533-  0:	Pse21G09740.0	GSVIVG01016280001	  3e-35
533-  1:	Pse21G09910.0	GSVIVG01016276001	 4e-127
533-  2:	Pse21G10020.0	GSVIVG01016269001	      0
533-  3:	Pse21G10060.0	GSVIVG01016267001	      0
533-  4:	Pse21G10090.0	GSVIVG01016266001	      0
533-  5:	Pse21G10190.0	GSVIVG01016265001	  5e-60
533-  6:	Pse21G10280.0	GSVIVG01025201001	      0
## Alignment 534: score=292.0 e_value=2.1e-13 N=7 P. setigerum_chr21&aek4 minus
534-  0:	Pse21G26680.0	GSVIVG01022506001	 5e-171
534-  1:	Pse21G26720.0	GSVIVG01022505001	      0
534-  2:	Pse21G26790.0	GSVIVG01022496001	  6e-63
534-  3:	Pse21G26810.0	GSVIVG01022493001	 3e-177
534-  4:	Pse21G26820.0	GSVIVG01022470001	 2e-101
534-  5:	Pse21G27080.0	GSVIVG01029954001	      0
534-  6:	Pse21G27200.0	GSVIVG01037518001	      0
## Alignment 535: score=276.0 e_value=5.2e-12 N=7 P. setigerum_chr21&aek4 minus
535-  0:	Pse21G29810.0	GSVIVG01025091001	      0
535-  1:	Pse21G29880.0	GSVIVG01025099001	 7e-161
535-  2:	Pse21G29920.0	GSVIVG01025105001	      0
535-  3:	Pse21G30110.0	GSVIVG01025117001	  1e-73
535-  4:	Pse21G30120.0	GSVIVG01025119001	  1e-40
535-  5:	Pse21G30230.0	GSVIVG01025535001	 1e-114
535-  6:	Pse21G30240.0	GSVIVG01025148001	  2e-14
## Alignment 536: score=274.0 e_value=1.5e-09 N=6 P. setigerum_chr21&aek4 minus
536-  0:	Pse21G36290.0	GSVIVG01024781001	      0
536-  1:	Pse21G36350.0	GSVIVG01024786001	  2e-86
536-  2:	Pse21G36380.0	GSVIVG01024788001	  1e-36
536-  3:	Pse21G36400.0	GSVIVG01024789001	      0
536-  4:	Pse21G36580.0	GSVIVG01033979001	  3e-41
536-  5:	Pse21G36590.0	GSVIVG01033978001	 1e-155
## Alignment 537: score=252.0 e_value=3.9e-10 N=6 P. setigerum_chr21&aek4 minus
537-  0:	Pse21G08150.0	GSVIVG01025100001	 8e-133
537-  1:	Pse21G08400.0	GSVIVG01025116001	      0
537-  2:	Pse21G08440.0	GSVIVG01025118001	 2e-178
537-  3:	Pse21G08500.0	GSVIVG01025119001	  1e-51
537-  4:	Pse21G08590.0	GSVIVG01025122001	 5e-132
537-  5:	Pse21G08600.0	GSVIVG01025124001	  1e-83
## Alignment 538: score=673.0 e_value=1.4e-43 N=17 P. setigerum_chr22&aek2 plus
538-  0:	Pse22G24930.0	GSVIVG01035395001	 9e-100
538-  1:	Pse22G24940.0	GSVIVG01035389001	      0
538-  2:	Pse22G25000.0	GSVIVG01035390001	      0
538-  3:	Pse22G25210.0	GSVIVG01015183001	 4e-132
538-  4:	Pse22G25330.0	GSVIVG01015177001	  8e-33
538-  5:	Pse22G25380.0	GSVIVG01015176001	      0
538-  6:	Pse22G25580.0	GSVIVG01015171001	  8e-76
538-  7:	Pse22G25630.0	GSVIVG01015169001	      0
538-  8:	Pse22G25690.0	GSVIVG01035414001	      0
538-  9:	Pse22G25810.0	GSVIVG01015158001	      0
538- 10:	Pse22G25820.0	GSVIVG01035420001	      0
538- 11:	Pse22G25880.0	GSVIVG01015152001	  9e-49
538- 12:	Pse22G25990.0	GSVIVG01015144001	      0
538- 13:	Pse22G26140.0	GSVIVG01015121001	 8e-180
538- 14:	Pse22G26330.0	GSVIVG01015117001	  3e-46
538- 15:	Pse22G26530.0	GSVIVG01015115001	 2e-126
538- 16:	Pse22G26690.0	GSVIVG01015112001	      0
## Alignment 539: score=563.0 e_value=1.5e-33 N=13 P. setigerum_chr22&aek2 plus
539-  0:	Pse22G24080.0	GSVIVG01015228001	  4e-95
539-  1:	Pse22G24150.0	GSVIVG01015222001	      0
539-  2:	Pse22G24220.0	GSVIVG01015220001	 1e-168
539-  3:	Pse22G24230.0	GSVIVG01015219001	 1e-166
539-  4:	Pse22G24260.0	GSVIVG01015218001	  1e-58
539-  5:	Pse22G24270.0	GSVIVG01015217001	 2e-156
539-  6:	Pse22G24330.0	GSVIVG01035364001	      0
539-  7:	Pse22G24370.0	GSVIVG01015214001	  7e-87
539-  8:	Pse22G24430.0	GSVIVG01015213001	  2e-70
539-  9:	Pse22G24440.0	GSVIVG01015212001	      0
539- 10:	Pse22G24660.0	GSVIVG01015199001	  4e-25
539- 11:	Pse22G24670.0	GSVIVG01016857001	      0
539- 12:	Pse22G24730.0	GSVIVG01035399001	 1e-120
## Alignment 540: score=360.0 e_value=6.8e-19 N=9 P. setigerum_chr22&aek2 plus
540-  0:	Pse22G16600.0	GSVIVG01035726001	 2e-125
540-  1:	Pse22G16610.0	GSVIVG01035727001	      0
540-  2:	Pse22G16860.0	GSVIVG01035731001	      0
540-  3:	Pse22G17000.0	GSVIVG01035737001	 2e-106
540-  4:	Pse22G17070.0	GSVIVG01035740001	 1e-130
540-  5:	Pse22G17080.0	GSVIVG01035741001	      0
540-  6:	Pse22G17130.0	GSVIVG01015413001	      0
540-  7:	Pse22G17310.0	GSVIVG01035749001	      0
540-  8:	Pse22G17430.0	GSVIVG01035750001	 4e-126
## Alignment 541: score=250.0 e_value=4.4e-09 N=6 P. setigerum_chr22&aek2 plus
541-  0:	Pse22G16240.0	GSVIVG01035717001	      0
541-  1:	Pse22G16260.0	GSVIVG01035718001	 2e-155
541-  2:	Pse22G16410.0	GSVIVG01035719001	  2e-60
541-  3:	Pse22G16510.0	GSVIVG01035722001	      0
541-  4:	Pse22G16560.0	GSVIVG01035724001	 6e-168
541-  5:	Pse22G16790.0	GSVIVG01015430001	  3e-15
## Alignment 542: score=699.0 e_value=5.3e-40 N=16 P. setigerum_chr22&aek2 minus
542-  0:	Pse22G16200.0	GSVIVG01015456001	      0
542-  1:	Pse22G16290.0	GSVIVG01015454001	 5e-137
542-  2:	Pse22G16310.0	GSVIVG01015453001	  2e-72
542-  3:	Pse22G16410.0	GSVIVG01015451001	      0
542-  4:	Pse22G16420.0	GSVIVG01015449001	  5e-67
542-  5:	Pse22G16490.0	GSVIVG01015448001	      0
542-  6:	Pse22G16590.0	GSVIVG01015439001	      0
542-  7:	Pse22G16790.0	GSVIVG01015430001	  3e-15
542-  8:	Pse22G16830.0	GSVIVG01015428001	      0
542-  9:	Pse22G16890.0	GSVIVG01015426001	 6e-118
542- 10:	Pse22G16950.0	GSVIVG01015423001	      0
542- 11:	Pse22G16980.0	GSVIVG01015420001	  2e-63
542- 12:	Pse22G17000.0	GSVIVG01015419001	 6e-166
542- 13:	Pse22G17100.0	GSVIVG01015416001	  1e-36
542- 14:	Pse22G17110.0	GSVIVG01015415001	      0
542- 15:	Pse22G17330.0	GSVIVG01015407001	      0
## Alignment 543: score=509.0 e_value=1.8e-31 N=13 P. setigerum_chr22&aek2 minus
543-  0:	Pse22G19040.0	GSVIVG01015377001	  3e-88
543-  1:	Pse22G19200.0	GSVIVG01015376001	 7e-119
543-  2:	Pse22G19260.0	GSVIVG01015369001	      0
543-  3:	Pse22G19390.0	GSVIVG01015366001	  1e-28
543-  4:	Pse22G19570.0	GSVIVG01035659001	 7e-153
543-  5:	Pse22G19620.0	GSVIVG01035657001	      0
543-  6:	Pse22G19670.0	GSVIVG01035654001	 3e-112
543-  7:	Pse22G19870.0	GSVIVG01015359001	 2e-132
543-  8:	Pse22G20130.0	GSVIVG01035671001	      0
543-  9:	Pse22G20170.0	GSVIVG01017044001	 4e-154
543- 10:	Pse22G20240.0	GSVIVG01015342001	      0
543- 11:	Pse22G20420.0	GSVIVG01035629001	  1e-47
543- 12:	Pse22G20430.0	GSVIVG01015328001	      0
## Alignment 544: score=311.0 e_value=2.6e-12 N=7 P. setigerum_chr22&aek2 minus
544-  0:	Pse22G18220.0	GSVIVG01015389001	  1e-73
544-  1:	Pse22G18300.0	GSVIVG01015387001	      0
544-  2:	Pse22G18440.0	GSVIVG01015386001	      0
544-  3:	Pse22G18500.0	GSVIVG01015385001	      0
544-  4:	Pse22G18510.0	GSVIVG01015384001	      0
544-  5:	Pse22G18520.0	GSVIVG01015383001	      0
544-  6:	Pse22G18640.0	GSVIVG01035670001	  4e-82
## Alignment 545: score=617.0 e_value=5e-38 N=15 P. setigerum_chr22&aek6 plus
545-  0:	Pse22G07470.0	GSVIVG01032461001	      0
545-  1:	Pse22G07610.0	GSVIVG01032453001	      0
545-  2:	Pse22G07670.0	GSVIVG01032451001	 5e-114
545-  3:	Pse22G07830.0	GSVIVG01032437001	      0
545-  4:	Pse22G07880.0	GSVIVG01032436001	      0
545-  5:	Pse22G07960.0	GSVIVG01032432001	      0
545-  6:	Pse22G08190.0	GSVIVG01032428001	  3e-62
545-  7:	Pse22G08340.0	GSVIVG01032414001	 3e-109
545-  8:	Pse22G08460.0	GSVIVG01032403001	      0
545-  9:	Pse22G08490.0	GSVIVG01032402001	 6e-117
545- 10:	Pse22G08650.0	GSVIVG01032391001	 1e-124
545- 11:	Pse22G08680.0	GSVIVG01032387001	 1e-160
545- 12:	Pse22G08690.0	GSVIVG01032386001	      0
545- 13:	Pse22G08760.0	GSVIVG01032368001	 3e-139
545- 14:	Pse22G08890.0	GSVIVG01032366001	 8e-133
## Alignment 546: score=588.0 e_value=2.3e-31 N=13 P. setigerum_chr22&aek6 plus
546-  0:	Pse22G10100.0	GSVIVG01008536001	  1e-92
546-  1:	Pse22G10120.0	GSVIVG01008535001	 2e-160
546-  2:	Pse22G10130.0	GSVIVG01008534001	  3e-77
546-  3:	Pse22G10150.0	GSVIVG01008533001	  5e-51
546-  4:	Pse22G10280.0	GSVIVG01008527001	 4e-154
546-  5:	Pse22G10370.0	GSVIVG01008524001	      0
546-  6:	Pse22G10460.0	GSVIVG01008523001	      0
546-  7:	Pse22G10610.0	GSVIVG01008513001	 3e-136
546-  8:	Pse22G10650.0	GSVIVG01001815001	      0
546-  9:	Pse22G10680.0	GSVIVG01008506001	      0
546- 10:	Pse22G10690.0	GSVIVG01001817001	      0
546- 11:	Pse22G10700.0	GSVIVG01001818001	  6e-71
546- 12:	Pse22G10710.0	GSVIVG01001819001	      0
## Alignment 547: score=481.0 e_value=3e-25 N=11 P. setigerum_chr22&aek6 plus
547-  0:	Pse22G07550.0	GSVIVG01007758001	  2e-85
547-  1:	Pse22G07570.0	GSVIVG01007735001	      0
547-  2:	Pse22G07720.0	GSVIVG01007729001	 3e-152
547-  3:	Pse22G07760.0	GSVIVG01007727001	 7e-107
547-  4:	Pse22G07790.0	GSVIVG01007723001	 1e-113
547-  5:	Pse22G07800.0	GSVIVG01007722001	  3e-17
547-  6:	Pse22G07930.0	GSVIVG01007713001	      0
547-  7:	Pse22G08000.0	GSVIVG01007705001	 3e-142
547-  8:	Pse22G08020.0	GSVIVG01007704001	 2e-125
547-  9:	Pse22G08030.0	GSVIVG01007695001	  2e-85
547- 10:	Pse22G08140.0	GSVIVG01007693001	      0
## Alignment 548: score=470.0 e_value=4.4e-25 N=11 P. setigerum_chr22&aek6 plus
548-  0:	Pse22G06420.0	GSVIVG01007824001	 7e-133
548-  1:	Pse22G06510.0	GSVIVG01007818001	      0
548-  2:	Pse22G06610.0	GSVIVG01020165001	  2e-52
548-  3:	Pse22G06810.0	GSVIVG01007802001	  3e-76
548-  4:	Pse22G06850.0	GSVIVG01007794001	 3e-105
548-  5:	Pse22G06860.0	GSVIVG01007793001	  3e-91
548-  6:	Pse22G06870.0	GSVIVG01007792001	      0
548-  7:	Pse22G06890.0	GSVIVG01007790001	  8e-31
548-  8:	Pse22G06980.0	GSVIVG01007788001	  3e-63
548-  9:	Pse22G06990.0	GSVIVG01007787001	 7e-149
548- 10:	Pse22G07200.0	GSVIVG01032477001	  3e-38
## Alignment 549: score=432.0 e_value=1e-18 N=9 P. setigerum_chr22&aek6 plus
549-  0:	Pse22G10810.0	GSVIVG01007580001	      0
549-  1:	Pse22G10840.0	GSVIVG01007577001	      0
549-  2:	Pse22G10860.0	GSVIVG01007576001	 2e-121
549-  3:	Pse22G10940.0	GSVIVG01007564001	 6e-175
549-  4:	Pse22G10950.0	GSVIVG01007563001	 3e-121
549-  5:	Pse22G10960.0	GSVIVG01007562001	  7e-31
549-  6:	Pse22G11010.0	GSVIVG01010297001	 6e-117
549-  7:	Pse22G11030.0	GSVIVG01007551001	 9e-169
549-  8:	Pse22G11070.0	GSVIVG01007548001	      0
## Alignment 550: score=363.0 e_value=4.6e-14 N=8 P. setigerum_chr22&aek6 plus
550-  0:	Pse22G09030.0	GSVIVG01011929001	      0
550-  1:	Pse22G09160.0	GSVIVG01011940001	 1e-107
550-  2:	Pse22G09200.0	GSVIVG01011946001	      0
550-  3:	Pse22G09230.0	GSVIVG01011948001	      0
550-  4:	Pse22G09240.0	GSVIVG01011952001	      0
550-  5:	Pse22G09260.0	GSVIVG01011954001	 8e-179
550-  6:	Pse22G09380.0	GSVIVG01011974001	      0
550-  7:	Pse22G09470.0	GSVIVG01012005001	      0
## Alignment 551: score=331.0 e_value=2.7e-14 N=8 P. setigerum_chr22&aek6 plus
551-  0:	Pse22G10070.0	GSVIVG01010473001	      0
551-  1:	Pse22G10290.0	GSVIVG01010448001	  5e-39
551-  2:	Pse22G10360.0	GSVIVG01010446001	  1e-44
551-  3:	Pse22G10470.0	GSVIVG01010442001	 4e-151
551-  4:	Pse22G10540.0	GSVIVG01010376001	      0
551-  5:	Pse22G10550.0	GSVIVG01010375001	 4e-170
551-  6:	Pse22G10640.0	GSVIVG01010364001	      0
551-  7:	Pse22G10690.0	GSVIVG01010363001	      0
## Alignment 552: score=317.0 e_value=2.2e-12 N=7 P. setigerum_chr22&aek6 plus
552-  0:	Pse22G05880.0	GSVIVG01008040001	      0
552-  1:	Pse22G05920.0	GSVIVG01008039001	 5e-141
552-  2:	Pse22G05940.0	GSVIVG01008036001	 2e-135
552-  3:	Pse22G06000.0	GSVIVG01008025001	  3e-45
552-  4:	Pse22G06010.0	GSVIVG01008024001	 7e-125
552-  5:	Pse22G06090.0	GSVIVG01008020001	      0
552-  6:	Pse22G06110.0	GSVIVG01008019001	      0
## Alignment 553: score=288.0 e_value=8.5e-09 N=6 P. setigerum_chr22&aek6 plus
553-  0:	Pse22G11410.0	GSVIVG01010339001	  1e-31
553-  1:	Pse22G11420.0	GSVIVG01010340001	      0
553-  2:	Pse22G11460.0	GSVIVG01010342001	      0
553-  3:	Pse22G11470.0	GSVIVG01010345001	      0
553-  4:	Pse22G11510.0	GSVIVG01010346001	  1e-36
553-  5:	Pse22G11550.0	GSVIVG01010352001	 4e-156
## Alignment 554: score=613.0 e_value=2.3e-34 N=14 P. setigerum_chr22&aek6 minus
554-  0:	Pse22G06950.0	GSVIVG01020219001	      0
554-  1:	Pse22G06960.0	GSVIVG01020220001	  8e-60
554-  2:	Pse22G06990.0	GSVIVG01020222001	      0
554-  3:	Pse22G07000.0	GSVIVG01020223001	      0
554-  4:	Pse22G07020.0	GSVIVG01020228001	 1e-113
554-  5:	Pse22G07110.0	GSVIVG01020233001	      0
554-  6:	Pse22G07130.0	GSVIVG01020235001	  1e-95
554-  7:	Pse22G07390.0	GSVIVG01020236001	      0
554-  8:	Pse22G07570.0	GSVIVG01013761001	      0
554-  9:	Pse22G07660.0	GSVIVG01013762001	  5e-79
554- 10:	Pse22G07680.0	GSVIVG01013772001	      0
554- 11:	Pse22G07720.0	GSVIVG01013775001	 1e-134
554- 12:	Pse22G07750.0	GSVIVG01013776001	  3e-45
554- 13:	Pse22G07930.0	GSVIVG01013799001	      0
## Alignment 555: score=435.0 e_value=2e-19 N=10 P. setigerum_chr22&aek6 minus
555-  0:	Pse22G04600.0	GSVIVG01020100001	  7e-99
555-  1:	Pse22G04690.0	GSVIVG01020097001	      0
555-  2:	Pse22G04850.0	GSVIVG01020087001	      0
555-  3:	Pse22G04930.0	GSVIVG01020081001	  2e-59
555-  4:	Pse22G05050.0	GSVIVG01020080001	  7e-35
555-  5:	Pse22G05090.0	GSVIVG01020078001	 2e-107
555-  6:	Pse22G05110.0	GSVIVG01020076001	      0
555-  7:	Pse22G05240.0	GSVIVG01020071001	 5e-175
555-  8:	Pse22G05270.0	GSVIVG01020070001	 3e-142
555-  9:	Pse22G05290.0	GSVIVG01020069001	      0
## Alignment 556: score=355.0 e_value=2.4e-14 N=8 P. setigerum_chr22&aek6 minus
556-  0:	Pse22G00660.0	GSVIVG01011479001	      0
556-  1:	Pse22G00670.0	GSVIVG01011478001	 3e-151
556-  2:	Pse22G00750.0	GSVIVG01011476001	  8e-61
556-  3:	Pse22G00770.0	GSVIVG01011473001	  9e-86
556-  4:	Pse22G00830.0	GSVIVG01011471001	      0
556-  5:	Pse22G00850.0	GSVIVG01011470001	      0
556-  6:	Pse22G00910.0	GSVIVG01011468001	  1e-37
556-  7:	Pse22G01150.0	GSVIVG01011459001	      0
## Alignment 557: score=324.0 e_value=3.4e-13 N=7 P. setigerum_chr22&aek6 minus
557-  0:	Pse22G11680.0	GSVIVG01010324001	  5e-97
557-  1:	Pse22G11840.0	GSVIVG01010304001	  2e-26
557-  2:	Pse22G11880.0	GSVIVG01007587001	      0
557-  3:	Pse22G11930.0	GSVIVG01007592001	  8e-39
557-  4:	Pse22G11940.0	GSVIVG01007593001	  1e-65
557-  5:	Pse22G11970.0	GSVIVG01007595001	  1e-73
557-  6:	Pse22G11980.0	GSVIVG01007604001	 8e-111
## Alignment 558: score=288.0 e_value=3e-08 N=6 P. setigerum_chr22&aek6 minus
558-  0:	Pse22G09430.0	GSVIVG01012000001	 5e-139
558-  1:	Pse22G09490.0	GSVIVG01036463001	 3e-178
558-  2:	Pse22G09500.0	GSVIVG01036465001	      0
558-  3:	Pse22G09530.0	GSVIVG01036468001	  4e-79
558-  4:	Pse22G09580.0	GSVIVG01036474001	 1e-125
558-  5:	Pse22G09590.0	GSVIVG01036475001	 5e-132
## Alignment 559: score=284.0 e_value=8.3e-08 N=6 P. setigerum_chr22&aek6 minus
559-  0:	Pse22G04110.0	GSVIVG01020131001	 5e-100
559-  1:	Pse22G04140.0	GSVIVG01020129001	  3e-59
559-  2:	Pse22G04200.0	GSVIVG01020128001	      0
559-  3:	Pse22G04220.0	GSVIVG01020126001	  3e-46
559-  4:	Pse22G04270.0	GSVIVG01020121001	  3e-81
559-  5:	Pse22G04320.0	GSVIVG01020116001	      0
## Alignment 560: score=255.0 e_value=2e-10 N=7 P. setigerum_chr22&aek6 minus
560-  0:	Pse22G02200.0	GSVIVG01011453001	  3e-89
560-  1:	Pse22G02310.0	GSVIVG01011447001	  8e-91
560-  2:	Pse22G02490.0	GSVIVG01011445001	 1e-115
560-  3:	Pse22G02730.0	GSVIVG01011438001	      0
560-  4:	Pse22G02850.0	GSVIVG01011435001	  2e-43
560-  5:	Pse22G03020.0	GSVIVG01011429001	      0
560-  6:	Pse22G03210.0	GSVIVG01011407001	 5e-143
## Alignment 561: score=605.0 e_value=2.4e-29 N=13 P. setigerum_chr3&aek1 plus
561-  0:	Pse03G11710.0	GSVIVG01038549001	 8e-118
561-  1:	Pse03G11770.0	GSVIVG01038550001	      0
561-  2:	Pse03G11840.0	GSVIVG01038554001	  2e-28
561-  3:	Pse03G11860.0	GSVIVG01038557001	      0
561-  4:	Pse03G11920.0	GSVIVG01038559001	      0
561-  5:	Pse03G11940.0	GSVIVG01038560001	      0
561-  6:	Pse03G11950.0	GSVIVG01038562001	  2e-38
561-  7:	Pse03G12050.0	GSVIVG01038569001	      0
561-  8:	Pse03G12070.0	GSVIVG01038571001	      0
561-  9:	Pse03G12140.0	GSVIVG01038583001	      0
561- 10:	Pse03G12150.0	GSVIVG01038586001	 3e-109
561- 11:	Pse03G12240.0	GSVIVG01038589001	      0
561- 12:	Pse03G12250.0	GSVIVG01038590001	      0
## Alignment 562: score=499.0 e_value=7.6e-24 N=11 P. setigerum_chr3&aek1 plus
562-  0:	Pse03G34860.0	GSVIVG01038593001	  5e-83
562-  1:	Pse03G35000.0	GSVIVG01027197001	      0
562-  2:	Pse03G35070.0	GSVIVG01038604001	  2e-72
562-  3:	Pse03G35080.0	GSVIVG01038605001	      0
562-  4:	Pse03G35090.0	GSVIVG01038606001	 5e-104
562-  5:	Pse03G35270.0	GSVIVG01038625001	      0
562-  6:	Pse03G35300.0	GSVIVG01038627001	  8e-33
562-  7:	Pse03G35320.0	GSVIVG01038633001	 1e-162
562-  8:	Pse03G35380.0	GSVIVG01038636001	 1e-100
562-  9:	Pse03G35450.0	GSVIVG01038643001	 1e-116
562- 10:	Pse03G35470.0	GSVIVG01027443001	 3e-121
## Alignment 563: score=461.0 e_value=2.9e-27 N=12 P. setigerum_chr3&aek1 plus
563-  0:	Pse03G11560.0	GSVIVG01027084001	      0
563-  1:	Pse03G11570.0	GSVIVG01027083001	      0
563-  2:	Pse03G11620.0	GSVIVG01027120001	      0
563-  3:	Pse03G11720.0	GSVIVG01027149001	 4e-102
563-  4:	Pse03G11780.0	GSVIVG01027157001	      0
563-  5:	Pse03G11830.0	GSVIVG01027159001	  3e-97
563-  6:	Pse03G11850.0	GSVIVG01027162001	 1e-101
563-  7:	Pse03G12100.0	GSVIVG01027175001	      0
563-  8:	Pse03G12200.0	GSVIVG01027179001	      0
563-  9:	Pse03G12220.0	GSVIVG01027181001	  1e-98
563- 10:	Pse03G12260.0	GSVIVG01027185001	  2e-95
563- 11:	Pse03G12440.0	GSVIVG01028870001	  9e-71
## Alignment 564: score=359.0 e_value=2.2e-16 N=8 P. setigerum_chr3&aek1 plus
564-  0:	Pse03G35310.0	GSVIVG01027434001	  2e-99
564-  1:	Pse03G35420.0	GSVIVG01027438001	      0
564-  2:	Pse03G35460.0	GSVIVG01027442001	 4e-124
564-  3:	Pse03G35510.0	GSVIVG01027445001	  2e-19
564-  4:	Pse03G35520.0	GSVIVG01027447001	  1e-80
564-  5:	Pse03G35530.0	GSVIVG01027456001	  4e-74
564-  6:	Pse03G35540.0	GSVIVG01027459001	      0
564-  7:	Pse03G35560.0	GSVIVG01027462001	      0
## Alignment 565: score=350.0 e_value=8.2e-15 N=8 P. setigerum_chr3&aek1 plus
565-  0:	Pse03G34880.0	GSVIVG01027186001	      0
565-  1:	Pse03G34910.0	GSVIVG01027187001	  4e-61
565-  2:	Pse03G34920.0	GSVIVG01027188001	      0
565-  3:	Pse03G34930.0	GSVIVG01027189001	      0
565-  4:	Pse03G34960.0	GSVIVG01027193001	  1e-95
565-  5:	Pse03G35140.0	GSVIVG01027398001	 8e-103
565-  6:	Pse03G35240.0	GSVIVG01027409001	      0
565-  7:	Pse03G35290.0	GSVIVG01027419001	 1e-137
## Alignment 566: score=739.0 e_value=3.2e-40 N=16 P. setigerum_chr3&aek1 minus
566-  0:	Pse03G38600.0	GSVIVG01013222001	 7e-113
566-  1:	Pse03G38660.0	GSVIVG01018372001	  2e-55
566-  2:	Pse03G38680.0	GSVIVG01018374001	      0
566-  3:	Pse03G38800.0	GSVIVG01013265001	  8e-71
566-  4:	Pse03G38820.0	GSVIVG01013266001	 5e-103
566-  5:	Pse03G38840.0	GSVIVG01013267001	  4e-24
566-  6:	Pse03G38850.0	GSVIVG01013268001	      0
566-  7:	Pse03G38870.0	GSVIVG01013272001	      0
566-  8:	Pse03G38890.0	GSVIVG01013276001	 5e-139
566-  9:	Pse03G38900.0	GSVIVG01018330001	  1e-80
566- 10:	Pse03G38950.0	GSVIVG01013279001	      0
566- 11:	Pse03G38960.0	GSVIVG01013280001	 2e-158
566- 12:	Pse03G38970.0	GSVIVG01013285001	  1e-92
566- 13:	Pse03G38980.0	GSVIVG01013286001	      0
566- 14:	Pse03G39000.0	GSVIVG01018314001	      0
566- 15:	Pse03G39020.0	GSVIVG01004825001	 7e-137
## Alignment 567: score=314.0 e_value=9.9e-13 N=7 P. setigerum_chr3&aek1 minus
567-  0:	Pse03G39510.0	GSVIVG01027683001	 2e-110
567-  1:	Pse03G39520.0	GSVIVG01027684001	 3e-130
567-  2:	Pse03G39530.0	GSVIVG01018663001	 2e-135
567-  3:	Pse03G39640.0	GSVIVG01018166001	  7e-94
567-  4:	Pse03G39710.0	GSVIVG01018205001	 2e-121
567-  5:	Pse03G39720.0	GSVIVG01018190001	      0
567-  6:	Pse03G39800.0	GSVIVG01018186001	      0
## Alignment 568: score=680.0 e_value=7.6e-44 N=17 P. setigerum_chr3&aek2 plus
568-  0:	Pse03G50220.0	GSVIVG01015199001	  5e-24
568-  1:	Pse03G50350.0	GSVIVG01035395001	 9e-100
568-  2:	Pse03G50450.0	GSVIVG01015187001	 5e-152
568-  3:	Pse03G50710.0	GSVIVG01015183001	      0
568-  4:	Pse03G50800.0	GSVIVG01015178001	      0
568-  5:	Pse03G50830.0	GSVIVG01015177001	  2e-32
568-  6:	Pse03G50900.0	GSVIVG01015176001	      0
568-  7:	Pse03G51110.0	GSVIVG01015171001	  6e-78
568-  8:	Pse03G51170.0	GSVIVG01015169001	      0
568-  9:	Pse03G51300.0	GSVIVG01035416001	 1e-150
568- 10:	Pse03G51380.0	GSVIVG01035418001	      0
568- 11:	Pse03G51400.0	GSVIVG01015158001	      0
568- 12:	Pse03G51410.0	GSVIVG01035420001	      0
568- 13:	Pse03G51420.0	GSVIVG01015151001	  5e-79
568- 14:	Pse03G51550.0	GSVIVG01015144001	      0
568- 15:	Pse03G51720.0	GSVIVG01015121001	      0
568- 16:	Pse03G51900.0	GSVIVG01015117001	  5e-46
## Alignment 569: score=372.0 e_value=7.9e-16 N=8 P. setigerum_chr3&aek2 plus
569-  0:	Pse03G49480.0	GSVIVG01015222001	      0
569-  1:	Pse03G49500.0	GSVIVG01015220001	 8e-169
569-  2:	Pse03G49510.0	GSVIVG01015219001	 4e-171
569-  3:	Pse03G49530.0	GSVIVG01015218001	  4e-58
569-  4:	Pse03G49540.0	GSVIVG01015217001	 4e-157
569-  5:	Pse03G49630.0	GSVIVG01035364001	      0
569-  6:	Pse03G49710.0	GSVIVG01015214001	  3e-86
569-  7:	Pse03G49750.0	GSVIVG01015212001	      0
## Alignment 570: score=314.0 e_value=2.5e-14 N=8 P. setigerum_chr3&aek2 plus
570-  0:	Pse03G23860.0	GSVIVG01035726001	 9e-128
570-  1:	Pse03G24110.0	GSVIVG01035731001	      0
570-  2:	Pse03G24230.0	GSVIVG01035737001	 1e-105
570-  3:	Pse03G24350.0	GSVIVG01035740001	 2e-129
570-  4:	Pse03G24360.0	GSVIVG01035741001	      0
570-  5:	Pse03G24450.0	GSVIVG01015413001	      0
570-  6:	Pse03G24600.0	GSVIVG01035748001	      0
570-  7:	Pse03G24690.0	GSVIVG01035750001	 2e-128
## Alignment 571: score=624.0 e_value=1.4e-36 N=15 P. setigerum_chr3&aek2 minus
571-  0:	Pse03G23460.0	GSVIVG01015456001	      0
571-  1:	Pse03G23680.0	GSVIVG01015451001	      0
571-  2:	Pse03G23690.0	GSVIVG01015449001	  2e-71
571-  3:	Pse03G23750.0	GSVIVG01015448001	      0
571-  4:	Pse03G23850.0	GSVIVG01015439001	      0
571-  5:	Pse03G24050.0	GSVIVG01015430001	  2e-14
571-  6:	Pse03G24080.0	GSVIVG01015428001	      0
571-  7:	Pse03G24130.0	GSVIVG01015426001	 2e-117
571-  8:	Pse03G24180.0	GSVIVG01015424001	      0
571-  9:	Pse03G24210.0	GSVIVG01015420001	  5e-63
571- 10:	Pse03G24230.0	GSVIVG01015419001	      0
571- 11:	Pse03G24370.0	GSVIVG01015416001	  5e-35
571- 12:	Pse03G24450.0	GSVIVG01015413001	      0
571- 13:	Pse03G24620.0	GSVIVG01015407001	      0
571- 14:	Pse03G24820.0	GSVIVG01015405001	  6e-89
## Alignment 572: score=367.0 e_value=1.6e-17 N=8 P. setigerum_chr3&aek2 minus
572-  0:	Pse03G34560.0	GSVIVG01029114001	      0
572-  1:	Pse03G34580.0	GSVIVG01029116001	      0
572-  2:	Pse03G34590.0	GSVIVG01029120001	 1e-167
572-  3:	Pse03G34610.0	GSVIVG01029147001	      0
572-  4:	Pse03G34690.0	GSVIVG01029150001	      0
572-  5:	Pse03G34700.0	GSVIVG01029151001	      0
572-  6:	Pse03G34710.0	GSVIVG01029152001	      0
572-  7:	Pse03G34840.0	GSVIVG01029217001	 1e-137
## Alignment 573: score=297.0 e_value=9.2e-11 N=7 P. setigerum_chr3&aek2 minus
573-  0:	Pse03G10190.0	GSVIVG01029309001	 2e-132
573-  1:	Pse03G10230.0	GSVIVG01029311001	 2e-107
573-  2:	Pse03G10410.0	GSVIVG01029314001	      0
573-  3:	Pse03G10450.0	GSVIVG01029318001	  4e-69
573-  4:	Pse03G10540.0	GSVIVG01010859001	  7e-57
573-  5:	Pse03G10570.0	GSVIVG01010860001	      0
573-  6:	Pse03G10780.0	GSVIVG01010864001	      0
## Alignment 574: score=368.0 e_value=2.9e-19 N=9 P. setigerum_chr3&aek3 minus
574-  0:	Pse03G43110.0	GSVIVG01027878001	      0
574-  1:	Pse03G43230.0	GSVIVG01027838001	 1e-102
574-  2:	Pse03G43240.0	GSVIVG01028365001	 1e-122
574-  3:	Pse03G43280.0	GSVIVG01027835001	      0
574-  4:	Pse03G43330.0	GSVIVG01028355001	 3e-140
574-  5:	Pse03G43340.0	GSVIVG01028351001	      0
574-  6:	Pse03G43570.0	GSVIVG01028293001	      0
574-  7:	Pse03G43590.0	GSVIVG01028295001	  1e-89
574-  8:	Pse03G43600.0	GSVIVG01028296001	      0
## Alignment 575: score=551.0 e_value=9.5e-29 N=12 P. setigerum_chr3&aek6 plus
575-  0:	Pse03G17230.0	GSVIVG01010360001	      0
575-  1:	Pse03G17380.0	GSVIVG01008527001	 4e-154
575-  2:	Pse03G17440.0	GSVIVG01008524001	      0
575-  3:	Pse03G17450.0	GSVIVG01033108001	      0
575-  4:	Pse03G17470.0	GSVIVG01033109001	      0
575-  5:	Pse03G17510.0	GSVIVG01001809001	  4e-18
575-  6:	Pse03G17530.0	GSVIVG01001811001	      0
575-  7:	Pse03G17600.0	GSVIVG01001814001	      0
575-  8:	Pse03G17630.0	GSVIVG01001816001	      0
575-  9:	Pse03G17650.0	GSVIVG01001817001	      0
575- 10:	Pse03G17660.0	GSVIVG01001818001	  6e-91
575- 11:	Pse03G17670.0	GSVIVG01001819001	      0
## Alignment 576: score=460.0 e_value=6.2e-21 N=10 P. setigerum_chr3&aek6 plus
576-  0:	Pse03G31810.0	GSVIVG01019995001	 7e-139
576-  1:	Pse03G31830.0	GSVIVG01008019001	      0
576-  2:	Pse03G31880.0	GSVIVG01020005001	      0
576-  3:	Pse03G31940.0	GSVIVG01020012001	  4e-84
576-  4:	Pse03G31950.0	GSVIVG01020015001	  2e-98
576-  5:	Pse03G32040.0	GSVIVG01020023001	 3e-155
576-  6:	Pse03G32070.0	GSVIVG01020024001	 2e-132
576-  7:	Pse03G32100.0	GSVIVG01020027001	  1e-39
576-  8:	Pse03G32120.0	GSVIVG01020030001	  1e-81
576-  9:	Pse03G32140.0	GSVIVG01020033001	  3e-90
## Alignment 577: score=443.0 e_value=3.8e-24 N=11 P. setigerum_chr3&aek6 plus
577-  0:	Pse03G25240.0	GSVIVG01011468001	  1e-41
577-  1:	Pse03G25310.0	GSVIVG01011470001	      0
577-  2:	Pse03G25330.0	GSVIVG01011471001	      0
577-  3:	Pse03G25480.0	GSVIVG01011473001	  6e-86
577-  4:	Pse03G25500.0	GSVIVG01011476001	  2e-58
577-  5:	Pse03G25580.0	GSVIVG01011478001	 7e-152
577-  6:	Pse03G25680.0	GSVIVG01007970001	  2e-36
577-  7:	Pse03G25920.0	GSVIVG01011500001	      0
577-  8:	Pse03G26140.0	GSVIVG01011504001	      0
577-  9:	Pse03G26150.0	GSVIVG01007910001	      0
577- 10:	Pse03G26160.0	GSVIVG01007911001	      0
## Alignment 578: score=437.0 e_value=3.3e-23 N=11 P. setigerum_chr3&aek6 plus
578-  0:	Pse03G07420.0	GSVIVG01032470001	      0
578-  1:	Pse03G07670.0	GSVIVG01032461001	      0
578-  2:	Pse03G07830.0	GSVIVG01032453001	      0
578-  3:	Pse03G07860.0	GSVIVG01032451001	 9e-115
578-  4:	Pse03G07900.0	GSVIVG01032441001	 1e-105
578-  5:	Pse03G08060.0	GSVIVG01032437001	      0
578-  6:	Pse03G08100.0	GSVIVG01007692001	      0
578-  7:	Pse03G08200.0	GSVIVG01032428001	  3e-73
578-  8:	Pse03G08420.0	GSVIVG01032423001	 1e-115
578-  9:	Pse03G08480.0	GSVIVG01032414001	 3e-166
578- 10:	Pse03G08540.0	GSVIVG01032413001	      0
## Alignment 579: score=353.0 e_value=1.2e-14 N=8 P. setigerum_chr3&aek6 plus
579-  0:	Pse03G17430.0	GSVIVG01010446001	      0
579-  1:	Pse03G17490.0	GSVIVG01010442001	 1e-151
579-  2:	Pse03G17550.0	GSVIVG01010376001	      0
579-  3:	Pse03G17590.0	GSVIVG01010374001	      0
579-  4:	Pse03G17600.0	GSVIVG01010364001	      0
579-  5:	Pse03G17650.0	GSVIVG01010363001	      0
579-  6:	Pse03G17730.0	GSVIVG01033095001	  1e-82
579-  7:	Pse03G17740.0	GSVIVG01033096001	  1e-55
## Alignment 580: score=349.0 e_value=4.7e-16 N=8 P. setigerum_chr3&aek6 plus
580-  0:	Pse03G32210.0	GSVIVG01007818001	 6e-166
580-  1:	Pse03G32230.0	GSVIVG01020178001	  5e-41
580-  2:	Pse03G32340.0	GSVIVG01020171001	  2e-73
580-  3:	Pse03G32460.0	GSVIVG01032512001	      0
580-  4:	Pse03G32670.0	GSVIVG01007792001	      0
580-  5:	Pse03G32690.0	GSVIVG01007790001	  7e-39
580-  6:	Pse03G32750.0	GSVIVG01007788001	  4e-66
580-  7:	Pse03G32760.0	GSVIVG01007787001	 6e-149
## Alignment 581: score=348.0 e_value=6.8e-16 N=8 P. setigerum_chr3&aek6 plus
581-  0:	Pse03G07740.0	GSVIVG01007758001	  4e-86
581-  1:	Pse03G07790.0	GSVIVG01007735001	      0
581-  2:	Pse03G07900.0	GSVIVG01007730001	 2e-120
581-  3:	Pse03G07910.0	GSVIVG01007729001	 3e-161
581-  4:	Pse03G07960.0	GSVIVG01007727001	 5e-132
581-  5:	Pse03G08010.0	GSVIVG01007723001	 6e-112
581-  6:	Pse03G08020.0	GSVIVG01007722001	  1e-95
581-  7:	Pse03G08260.0	GSVIVG01007704001	 2e-120
## Alignment 582: score=324.0 e_value=3.3e-16 N=8 P. setigerum_chr3&aek6 plus
582-  0:	Pse03G29780.0	GSVIVG01020069001	      0
582-  1:	Pse03G30030.0	GSVIVG01020076001	      0
582-  2:	Pse03G30070.0	GSVIVG01020078001	 9e-111
582-  3:	Pse03G30080.0	GSVIVG01020080001	  3e-45
582-  4:	Pse03G30280.0	GSVIVG01020087001	      0
582-  5:	Pse03G30430.0	GSVIVG01020095001	  1e-59
582-  6:	Pse03G30450.0	GSVIVG01020097001	      0
582-  7:	Pse03G30550.0	GSVIVG01020100001	  2e-98
## Alignment 583: score=275.0 e_value=1.6e-08 N=6 P. setigerum_chr3&aek6 plus
583-  0:	Pse03G17780.0	GSVIVG01011948001	      0
583-  1:	Pse03G17930.0	GSVIVG01011954001	      0
583-  2:	Pse03G17950.0	GSVIVG01011959001	      0
583-  3:	Pse03G18000.0	GSVIVG01011967001	      0
583-  4:	Pse03G18050.0	GSVIVG01011971001	 8e-150
583-  5:	Pse03G18070.0	GSVIVG01011974001	  1e-83
## Alignment 584: score=275.0 e_value=5.3e-08 N=6 P. setigerum_chr3&aek6 plus
584-  0:	Pse03G01670.0	GSVIVG01011468001	  1e-41
584-  1:	Pse03G01760.0	GSVIVG01011470001	      0
584-  2:	Pse03G01810.0	GSVIVG01011471001	      0
584-  3:	Pse03G01880.0	GSVIVG01011473001	  3e-89
584-  4:	Pse03G01900.0	GSVIVG01011476001	  1e-61
584-  5:	Pse03G01970.0	GSVIVG01011479001	      0
## Alignment 585: score=273.0 e_value=3.4e-08 N=6 P. setigerum_chr3&aek6 plus
585-  0:	Pse03G16340.0	GSVIVG01010298001	      0
585-  1:	Pse03G16360.0	GSVIVG01010299001	 1e-119
585-  2:	Pse03G16450.0	GSVIVG01010306001	  4e-71
585-  3:	Pse03G16580.0	GSVIVG01010319001	      0
585-  4:	Pse03G16650.0	GSVIVG01010321001	 8e-124
585-  5:	Pse03G16660.0	GSVIVG01010323001	  1e-75
## Alignment 586: score=252.0 e_value=8.1e-09 N=6 P. setigerum_chr3&aek6 plus
586-  0:	Pse03G08810.0	GSVIVG01032404001	      0
586-  1:	Pse03G09070.0	GSVIVG01032398001	 5e-119
586-  2:	Pse03G09170.0	GSVIVG01032392001	 7e-115
586-  3:	Pse03G09190.0	GSVIVG01032391001	 5e-124
586-  4:	Pse03G09280.0	GSVIVG01032367001	      0
586-  5:	Pse03G09340.0	GSVIVG01032366001	 4e-134
## Alignment 587: score=401.0 e_value=1.4e-17 N=9 P. setigerum_chr3&aek6 minus
587-  0:	Pse03G07380.0	GSVIVG01020235001	  3e-46
587-  1:	Pse03G07610.0	GSVIVG01020236001	      0
587-  2:	Pse03G07670.0	GSVIVG01013739001	      0
587-  3:	Pse03G07730.0	GSVIVG01013748001	  7e-11
587-  4:	Pse03G07790.0	GSVIVG01013761001	      0
587-  5:	Pse03G07850.0	GSVIVG01013762001	  2e-74
587-  6:	Pse03G07870.0	GSVIVG01013772001	      0
587-  7:	Pse03G07910.0	GSVIVG01013775001	 1e-141
587-  8:	Pse03G07930.0	GSVIVG01013776001	  4e-44
## Alignment 588: score=303.0 e_value=3.8e-13 N=7 P. setigerum_chr3&aek6 minus
588-  0:	Pse03G16830.0	GSVIVG01010352001	 2e-159
588-  1:	Pse03G16860.0	GSVIVG01010346001	  2e-07
588-  2:	Pse03G16870.0	GSVIVG01010345001	      0
588-  3:	Pse03G16880.0	GSVIVG01010342001	      0
588-  4:	Pse03G16910.0	GSVIVG01010340001	      0
588-  5:	Pse03G17100.0	GSVIVG01010336001	      0
588-  6:	Pse03G17300.0	GSVIVG01010362001	      0
## Alignment 589: score=274.0 e_value=2.9e-08 N=6 P. setigerum_chr3&aek6 minus
589-  0:	Pse03G31850.0	GSVIVG01008020001	      0
589-  1:	Pse03G31930.0	GSVIVG01008024001	 1e-158
589-  2:	Pse03G31940.0	GSVIVG01008026001	  5e-90
589-  3:	Pse03G32020.0	GSVIVG01008031001	      0
589-  4:	Pse03G32040.0	GSVIVG01008033001	      0
589-  5:	Pse03G32100.0	GSVIVG01008034001	  1e-39
## Alignment 590: score=1660.0 e_value=2.8e-124 N=38 P. setigerum_chr4&aek5 plus
590-  0:	Pse04G31980.0	GSVIVG01024115001	 8e-105
590-  1:	Pse04G32000.0	GSVIVG01024111001	  1e-71
590-  2:	Pse04G32030.0	GSVIVG01024109001	 1e-150
590-  3:	Pse04G32140.0	GSVIVG01024106001	 1e-160
590-  4:	Pse04G32150.0	GSVIVG01024104001	      0
590-  5:	Pse04G32210.0	GSVIVG01024082001	 3e-105
590-  6:	Pse04G32320.0	GSVIVG01024075001	      0
590-  7:	Pse04G32340.0	GSVIVG01024073001	      0
590-  8:	Pse04G32490.0	GSVIVG01024062001	      0
590-  9:	Pse04G32510.0	GSVIVG01024060001	  9e-67
590- 10:	Pse04G32530.0	GSVIVG01024057001	  3e-35
590- 11:	Pse04G32640.0	GSVIVG01024054001	      0
590- 12:	Pse04G32660.0	GSVIVG01024052001	 3e-126
590- 13:	Pse04G32670.0	GSVIVG01024050001	 7e-137
590- 14:	Pse04G32690.0	GSVIVG01024049001	      0
590- 15:	Pse04G32740.0	GSVIVG01024048001	      0
590- 16:	Pse04G32820.0	GSVIVG01024047001	 1e-100
590- 17:	Pse04G32890.0	GSVIVG01024043001	  2e-88
590- 18:	Pse04G32950.0	GSVIVG01024042001	      0
590- 19:	Pse04G33030.0	GSVIVG01024036001	  1e-88
590- 20:	Pse04G33200.0	GSVIVG01024033001	      0
590- 21:	Pse04G33230.0	GSVIVG01024031001	      0
590- 22:	Pse04G33240.0	GSVIVG01024030001	 6e-123
590- 23:	Pse04G33250.0	GSVIVG01024029001	 4e-127
590- 24:	Pse04G33270.0	GSVIVG01024026001	      0
590- 25:	Pse04G33330.0	GSVIVG01024021001	  2e-62
590- 26:	Pse04G33400.0	GSVIVG01024018001	 4e-127
590- 27:	Pse04G33480.0	GSVIVG01024014001	  9e-57
590- 28:	Pse04G33540.0	GSVIVG01024010001	 2e-128
590- 29:	Pse04G33600.0	GSVIVG01024005001	      0
590- 30:	Pse04G33690.0	GSVIVG01023998001	      0
590- 31:	Pse04G33760.0	GSVIVG01023994001	      0
590- 32:	Pse04G33780.0	GSVIVG01023991001	 1e-107
590- 33:	Pse04G33830.0	GSVIVG01023982001	      0
590- 34:	Pse04G33880.0	GSVIVG01023975001	      0
590- 35:	Pse04G33920.0	GSVIVG01037045001	  3e-90
590- 36:	Pse04G34040.0	GSVIVG01023968001	      0
590- 37:	Pse04G34190.0	GSVIVG01023965001	 8e-159
## Alignment 591: score=905.0 e_value=3.4e-57 N=20 P. setigerum_chr4&aek5 plus
591-  0:	Pse04G30870.0	GSVIVG01009825001	 5e-137
591-  1:	Pse04G30880.0	GSVIVG01009826001	      0
591-  2:	Pse04G30990.0	GSVIVG01009828001	      0
591-  3:	Pse04G31030.0	GSVIVG01009830001	      0
591-  4:	Pse04G31140.0	GSVIVG01009833001	 5e-153
591-  5:	Pse04G31190.0	GSVIVG01009836001	      0
591-  6:	Pse04G31200.0	GSVIVG01009837001	      0
591-  7:	Pse04G31210.0	GSVIVG01009840001	  6e-50
591-  8:	Pse04G31290.0	GSVIVG01009846001	  4e-48
591-  9:	Pse04G31390.0	GSVIVG01009847001	      0
591- 10:	Pse04G31400.0	GSVIVG01009858001	  3e-64
591- 11:	Pse04G31440.0	GSVIVG01009860001	  4e-62
591- 12:	Pse04G31470.0	GSVIVG01009861001	  1e-76
591- 13:	Pse04G31540.0	GSVIVG01009864001	      0
591- 14:	Pse04G31750.0	GSVIVG01009876001	      0
591- 15:	Pse04G31760.0	GSVIVG01009879001	      0
591- 16:	Pse04G31770.0	GSVIVG01009880001	 8e-135
591- 17:	Pse04G31810.0	GSVIVG01009881001	      0
591- 18:	Pse04G31880.0	GSVIVG01009889001	 1e-107
591- 19:	Pse04G31990.0	GSVIVG01009898001	  2e-40
## Alignment 592: score=742.0 e_value=4.5e-45 N=17 P. setigerum_chr4&aek5 plus
592-  0:	Pse04G29270.0	GSVIVG01009735001	 2e-157
592-  1:	Pse04G29310.0	GSVIVG01018923001	      0
592-  2:	Pse04G29430.0	GSVIVG01009747001	      0
592-  3:	Pse04G29560.0	GSVIVG01009750001	      0
592-  4:	Pse04G29700.0	GSVIVG01009761001	  5e-61
592-  5:	Pse04G29730.0	GSVIVG01009763001	 2e-180
592-  6:	Pse04G29750.0	GSVIVG01009766001	 3e-120
592-  7:	Pse04G29830.0	GSVIVG01009775001	      0
592-  8:	Pse04G29930.0	GSVIVG01009781001	 3e-132
592-  9:	Pse04G29940.0	GSVIVG01009782001	 7e-165
592- 10:	Pse04G30060.0	GSVIVG01009788001	      0
592- 11:	Pse04G30070.0	GSVIVG01009791001	      0
592- 12:	Pse04G30090.0	GSVIVG01009792001	  2e-39
592- 13:	Pse04G30160.0	GSVIVG01009796001	      0
592- 14:	Pse04G30170.0	GSVIVG01009797001	 2e-115
592- 15:	Pse04G30180.0	GSVIVG01009798001	  8e-34
592- 16:	Pse04G30240.0	GSVIVG01009801001	  4e-33
## Alignment 593: score=577.0 e_value=2e-31 N=13 P. setigerum_chr4&aek5 plus
593-  0:	Pse04G32530.0	GSVIVG01009924001	  6e-25
593-  1:	Pse04G32660.0	GSVIVG01009928001	 2e-132
593-  2:	Pse04G32680.0	GSVIVG01009931001	      0
593-  3:	Pse04G32900.0	GSVIVG01009934001	  1e-47
593-  4:	Pse04G32920.0	GSVIVG01009935001	      0
593-  5:	Pse04G32990.0	GSVIVG01009941001	      0
593-  6:	Pse04G33160.0	GSVIVG01009945001	  8e-52
593-  7:	Pse04G33250.0	GSVIVG01009947001	 6e-139
593-  8:	Pse04G33260.0	GSVIVG01018728001	      0
593-  9:	Pse04G33270.0	GSVIVG01009950001	 6e-139
593- 10:	Pse04G33290.0	GSVIVG01009954001	 3e-137
593- 11:	Pse04G33340.0	GSVIVG01009956001	      0
593- 12:	Pse04G33370.0	GSVIVG01009957001	 2e-162
## Alignment 594: score=564.0 e_value=1.7e-29 N=13 P. setigerum_chr4&aek5 plus
594-  0:	Pse04G38930.0	GSVIVG01022152001	      0
594-  1:	Pse04G39010.0	GSVIVG01022145001	  1e-29
594-  2:	Pse04G39040.0	GSVIVG01022144001	      0
594-  3:	Pse04G39090.0	GSVIVG01022142001	  3e-30
594-  4:	Pse04G39190.0	GSVIVG01022141001	      0
594-  5:	Pse04G39390.0	GSVIVG01022129001	 1e-150
594-  6:	Pse04G39450.0	GSVIVG01022126001	      0
594-  7:	Pse04G39460.0	GSVIVG01022123001	      0
594-  8:	Pse04G39480.0	GSVIVG01022120001	  7e-58
594-  9:	Pse04G39540.0	GSVIVG01022115001	      0
594- 10:	Pse04G39570.0	GSVIVG01022113001	      0
594- 11:	Pse04G39580.0	GSVIVG01022112001	      0
594- 12:	Pse04G39700.0	GSVIVG01022097001	      0
## Alignment 595: score=533.0 e_value=7.9e-30 N=12 P. setigerum_chr4&aek5 plus
595-  0:	Pse04G37700.0	GSVIVG01019042001	      0
595-  1:	Pse04G37900.0	GSVIVG01031917001	      0
595-  2:	Pse04G37910.0	GSVIVG01019018001	 5e-110
595-  3:	Pse04G37930.0	GSVIVG01019019001	      0
595-  4:	Pse04G37960.0	GSVIVG01009657001	 2e-125
595-  5:	Pse04G38020.0	GSVIVG01019010001	 6e-104
595-  6:	Pse04G38060.0	GSVIVG01019007001	  2e-64
595-  7:	Pse04G38070.0	GSVIVG01019004001	      0
595-  8:	Pse04G38080.0	GSVIVG01019000001	      0
595-  9:	Pse04G38090.0	GSVIVG01009681001	      0
595- 10:	Pse04G38100.0	GSVIVG01018995001	      0
595- 11:	Pse04G38120.0	GSVIVG01009684001	      0
## Alignment 596: score=416.0 e_value=9e-21 N=10 P. setigerum_chr4&aek5 plus
596-  0:	Pse04G30700.0	GSVIVG01024203001	      0
596-  1:	Pse04G30720.0	GSVIVG01024197001	      0
596-  2:	Pse04G30760.0	GSVIVG01024195001	      0
596-  3:	Pse04G30820.0	GSVIVG01024183001	  1e-42
596-  4:	Pse04G30860.0	GSVIVG01024179001	      0
596-  5:	Pse04G30970.0	GSVIVG01024173001	  2e-78
596-  6:	Pse04G31130.0	GSVIVG01024165001	 6e-109
596-  7:	Pse04G31170.0	GSVIVG01024164001	      0
596-  8:	Pse04G31180.0	GSVIVG01024163001	 3e-161
596-  9:	Pse04G31380.0	GSVIVG01024158001	      0
## Alignment 597: score=387.0 e_value=3.1e-17 N=9 P. setigerum_chr4&aek5 plus
597-  0:	Pse04G36840.0	GSVIVG01031807001	  1e-70
597-  1:	Pse04G36880.0	GSVIVG01031824001	  4e-95
597-  2:	Pse04G36990.0	GSVIVG01031842001	      0
597-  3:	Pse04G37030.0	GSVIVG01031844001	  2e-59
597-  4:	Pse04G37060.0	GSVIVG01031847001	 2e-111
597-  5:	Pse04G37150.0	GSVIVG01031879001	      0
597-  6:	Pse04G37380.0	GSVIVG01031892001	      0
597-  7:	Pse04G37510.0	GSVIVG01031897001	  8e-85
597-  8:	Pse04G37540.0	GSVIVG01031903001	      0
## Alignment 598: score=386.0 e_value=3e-17 N=8 P. setigerum_chr4&aek5 plus
598-  0:	Pse04G36530.0	GSVIVG01018991001	 9e-158
598-  1:	Pse04G36550.0	GSVIVG01009688001	  1e-87
598-  2:	Pse04G36560.0	GSVIVG01009690001	  2e-52
598-  3:	Pse04G36570.0	GSVIVG01018988001	      0
598-  4:	Pse04G36580.0	GSVIVG01018987001	 5e-175
598-  5:	Pse04G36620.0	GSVIVG01018986001	  1e-68
598-  6:	Pse04G36630.0	GSVIVG01018985001	  3e-52
598-  7:	Pse04G36720.0	GSVIVG01018980001	      0
## Alignment 599: score=380.0 e_value=6.6e-17 N=8 P. setigerum_chr4&aek5 plus
599-  0:	Pse04G28590.0	GSVIVG01018963001	 1e-162
599-  1:	Pse04G28620.0	GSVIVG01009707001	      0
599-  2:	Pse04G28650.0	GSVIVG01009709001	      0
599-  3:	Pse04G28660.0	GSVIVG01009710001	      0
599-  4:	Pse04G28670.0	GSVIVG01009711001	      0
599-  5:	Pse04G28680.0	GSVIVG01009712001	  7e-89
599-  6:	Pse04G28780.0	GSVIVG01009715001	 3e-150
599-  7:	Pse04G28820.0	GSVIVG01018955001	  6e-85
## Alignment 600: score=348.0 e_value=3.1e-16 N=8 P. setigerum_chr4&aek5 plus
600-  0:	Pse04G40720.0	GSVIVG01023866001	      0
600-  1:	Pse04G40750.0	GSVIVG01023864001	      0
600-  2:	Pse04G40770.0	GSVIVG01023863001	      0
600-  3:	Pse04G40850.0	GSVIVG01023858001	  2e-35
600-  4:	Pse04G40870.0	GSVIVG01023857001	 3e-132
600-  5:	Pse04G40970.0	GSVIVG01023855001	      0
600-  6:	Pse04G40980.0	GSVIVG01023854001	      0
600-  7:	Pse04G41210.0	GSVIVG01023845001	  2e-77
## Alignment 601: score=325.0 e_value=1.5e-14 N=8 P. setigerum_chr4&aek5 plus
601-  0:	Pse04G35140.0	GSVIVG01022075001	 4e-111
601-  1:	Pse04G35210.0	GSVIVG01022074001	 6e-108
601-  2:	Pse04G35320.0	GSVIVG01022064001	      0
601-  3:	Pse04G35340.0	GSVIVG01022062001	      0
601-  4:	Pse04G35350.0	GSVIVG01022060001	      0
601-  5:	Pse04G35480.0	GSVIVG01000223001	 5e-172
601-  6:	Pse04G35560.0	GSVIVG01000216001	 7e-175
601-  7:	Pse04G35810.0	GSVIVG01000198001	  7e-92
## Alignment 602: score=272.0 e_value=5.7e-11 N=7 P. setigerum_chr4&aek5 plus
602-  0:	Pse04G16870.0	GSVIVG01003439001	      0
602-  1:	Pse04G17010.0	GSVIVG01003438001	      0
602-  2:	Pse04G17190.0	GSVIVG01003424001	      0
602-  3:	Pse04G17410.0	GSVIVG01003419001	      0
602-  4:	Pse04G17470.0	GSVIVG01003417001	 6e-165
602-  5:	Pse04G17610.0	GSVIVG01003416001	      0
602-  6:	Pse04G17710.0	GSVIVG01003415001	 3e-120
## Alignment 603: score=991.0 e_value=7.2e-62 N=21 P. setigerum_chr4&aek5 minus
603-  0:	Pse04G35330.0	GSVIVG01003179001	      0
603-  1:	Pse04G35350.0	GSVIVG01003178001	      0
603-  2:	Pse04G35360.0	GSVIVG01003176001	  2e-84
603-  3:	Pse04G35390.0	GSVIVG01003175001	 8e-145
603-  4:	Pse04G35410.0	GSVIVG01003172001	  4e-96
603-  5:	Pse04G35450.0	GSVIVG01003166001	      0
603-  6:	Pse04G35470.0	GSVIVG01003163001	  5e-61
603-  7:	Pse04G35510.0	GSVIVG01003159001	  7e-62
603-  8:	Pse04G35550.0	GSVIVG01003155001	 7e-160
603-  9:	Pse04G35560.0	GSVIVG01003153001	      0
603- 10:	Pse04G35570.0	GSVIVG01003148001	      0
603- 11:	Pse04G35590.0	GSVIVG01037920001	      0
603- 12:	Pse04G35610.0	GSVIVG01037915001	      0
603- 13:	Pse04G35630.0	GSVIVG01037910001	 2e-104
603- 14:	Pse04G35640.0	GSVIVG01037911001	  4e-59
603- 15:	Pse04G35650.0	GSVIVG01037905001	      0
603- 16:	Pse04G35660.0	GSVIVG01037903001	  2e-51
603- 17:	Pse04G35750.0	GSVIVG01037900001	      0
603- 18:	Pse04G35760.0	GSVIVG01037899001	  2e-24
603- 19:	Pse04G35770.0	GSVIVG01037897001	  8e-30
603- 20:	Pse04G35890.0	GSVIVG01037888001	 4e-119
## Alignment 604: score=696.0 e_value=4.3e-43 N=16 P. setigerum_chr4&aek5 minus
604-  0:	Pse04G39780.0	GSVIVG01008683001	  3e-53
604-  1:	Pse04G39810.0	GSVIVG01008677001	      0
604-  2:	Pse04G39820.0	GSVIVG01023934001	      0
604-  3:	Pse04G39830.0	GSVIVG01008675001	 5e-173
604-  4:	Pse04G39920.0	GSVIVG01013360001	      0
604-  5:	Pse04G40030.0	GSVIVG01008673001	      0
604-  6:	Pse04G40270.0	GSVIVG01013375001	 9e-173
604-  7:	Pse04G40280.0	GSVIVG01013378001	      0
604-  8:	Pse04G40290.0	GSVIVG01013379001	      0
604-  9:	Pse04G40490.0	GSVIVG01013394001	  1e-77
604- 10:	Pse04G40520.0	GSVIVG01022297001	      0
604- 11:	Pse04G40530.0	GSVIVG01013403001	      0
604- 12:	Pse04G40570.0	GSVIVG01022300001	      0
604- 13:	Pse04G40600.0	GSVIVG01013406001	      0
604- 14:	Pse04G40610.0	GSVIVG01013407001	      0
604- 15:	Pse04G40620.0	GSVIVG01013408001	      0
## Alignment 605: score=645.0 e_value=2.4e-45 N=15 P. setigerum_chr4&aek5 minus
605-  0:	Pse04G27620.0	GSVIVG01000105001	      0
605-  1:	Pse04G27630.0	GSVIVG01000107001	      0
605-  2:	Pse04G27640.0	GSVIVG01000108001	      0
605-  3:	Pse04G27750.0	GSVIVG01000122001	 2e-149
605-  4:	Pse04G27980.0	GSVIVG01000124001	      0
605-  5:	Pse04G28010.0	GSVIVG01000126001	      0
605-  6:	Pse04G28020.0	GSVIVG01000127001	      0
605-  7:	Pse04G28140.0	GSVIVG01000131001	      0
605-  8:	Pse04G28330.0	GSVIVG01000142001	  3e-84
605-  9:	Pse04G28390.0	GSVIVG01000145001	  5e-48
605- 10:	Pse04G28400.0	GSVIVG01000146001	      0
605- 11:	Pse04G28520.0	GSVIVG01000152001	      0
605- 12:	Pse04G28550.0	GSVIVG01000153001	 1e-129
605- 13:	Pse04G28560.0	GSVIVG01000154001	 7e-152
605- 14:	Pse04G28570.0	GSVIVG01000157001	  4e-41
## Alignment 606: score=630.0 e_value=3.3e-35 N=15 P. setigerum_chr4&aek5 minus
606-  0:	Pse04G31880.0	GSVIVG01018789001	 5e-121
606-  1:	Pse04G31930.0	GSVIVG01018788001	 8e-162
606-  2:	Pse04G31980.0	GSVIVG01018786001	      0
606-  3:	Pse04G32020.0	GSVIVG01018783001	      0
606-  4:	Pse04G32080.0	GSVIVG01018782001	  8e-54
606-  5:	Pse04G32160.0	GSVIVG01018781001	 3e-130
606-  6:	Pse04G32260.0	GSVIVG01018778001	      0
606-  7:	Pse04G32500.0	GSVIVG01018775001	  3e-38
606-  8:	Pse04G32660.0	GSVIVG01018769001	 2e-133
606-  9:	Pse04G32670.0	GSVIVG01018767001	 5e-131
606- 10:	Pse04G32830.0	GSVIVG01018760001	  1e-47
606- 11:	Pse04G32870.0	GSVIVG01018757001	 1e-157
606- 12:	Pse04G33010.0	GSVIVG01018749001	      0
606- 13:	Pse04G33130.0	GSVIVG01018739001	      0
606- 14:	Pse04G33170.0	GSVIVG01018732001	      0
## Alignment 607: score=627.0 e_value=1.2e-34 N=14 P. setigerum_chr4&aek5 minus
607-  0:	Pse04G38950.0	GSVIVG01031775001	  3e-39
607-  1:	Pse04G38960.0	GSVIVG01031769001	  4e-61
607-  2:	Pse04G38980.0	GSVIVG01031766001	      0
607-  3:	Pse04G39120.0	GSVIVG01031753001	  2e-68
607-  4:	Pse04G39130.0	GSVIVG01031751001	  1e-67
607-  5:	Pse04G39260.0	GSVIVG01031746001	      0
607-  6:	Pse04G39310.0	GSVIVG01031739001	 6e-139
607-  7:	Pse04G39340.0	GSVIVG01031738001	      0
607-  8:	Pse04G39360.0	GSVIVG01031736001	      0
607-  9:	Pse04G39420.0	GSVIVG01031729001	      0
607- 10:	Pse04G39430.0	GSVIVG01031728001	      0
607- 11:	Pse04G39510.0	GSVIVG01031727001	  1e-43
607- 12:	Pse04G39540.0	GSVIVG01031721001	      0
607- 13:	Pse04G39630.0	GSVIVG01031715001	 4e-166
## Alignment 608: score=626.0 e_value=7.3e-37 N=14 P. setigerum_chr4&aek5 minus
608-  0:	Pse04G34160.0	GSVIVG01008726001	      0
608-  1:	Pse04G34170.0	GSVIVG01008725001	 3e-129
608-  2:	Pse04G34240.0	GSVIVG01008718001	 3e-104
608-  3:	Pse04G34340.0	GSVIVG01008716001	      0
608-  4:	Pse04G34360.0	GSVIVG01008714001	      0
608-  5:	Pse04G34390.0	GSVIVG01008711001	      0
608-  6:	Pse04G34450.0	GSVIVG01008710001	      0
608-  7:	Pse04G34460.0	GSVIVG01008709001	 2e-144
608-  8:	Pse04G34480.0	GSVIVG01008708001	      0
608-  9:	Pse04G34500.0	GSVIVG01008707001	      0
608- 10:	Pse04G34540.0	GSVIVG01008705001	 1e-178
608- 11:	Pse04G34620.0	GSVIVG01008696001	      0
608- 12:	Pse04G34630.0	GSVIVG01008695001	  1e-24
608- 13:	Pse04G34890.0	GSVIVG01008688001	 2e-125
## Alignment 609: score=472.0 e_value=3.1e-28 N=13 P. setigerum_chr4&aek5 minus
609-  0:	Pse04G20100.0	GSVIVG01022158001	      0
609-  1:	Pse04G20260.0	GSVIVG01022160001	 2e-120
609-  2:	Pse04G20410.0	GSVIVG01022180001	  3e-51
609-  3:	Pse04G20490.0	GSVIVG01022189001	 1e-122
609-  4:	Pse04G20520.0	GSVIVG01022192001	      0
609-  5:	Pse04G20690.0	GSVIVG01022196001	 3e-140
609-  6:	Pse04G20940.0	GSVIVG01022200001	      0
609-  7:	Pse04G21150.0	GSVIVG01022212001	      0
609-  8:	Pse04G21360.0	GSVIVG01022215001	 1e-112
609-  9:	Pse04G21580.0	GSVIVG01022223001	      0
609- 10:	Pse04G21690.0	GSVIVG01022225001	 1e-175
609- 11:	Pse04G21770.0	GSVIVG01022227001	  9e-60
609- 12:	Pse04G21890.0	GSVIVG01022229001	 4e-112
## Alignment 610: score=459.0 e_value=1.3e-21 N=10 P. setigerum_chr4&aek5 minus
610-  0:	Pse04G39060.0	GSVIVG01022143001	 2e-108
610-  1:	Pse04G39080.0	GSVIVG01009518001	      0
610-  2:	Pse04G39160.0	GSVIVG01009503001	 1e-118
610-  3:	Pse04G39180.0	GSVIVG01009501001	      0
610-  4:	Pse04G39220.0	GSVIVG01009498001	 4e-128
610-  5:	Pse04G39330.0	GSVIVG01009494001	  6e-80
610-  6:	Pse04G39340.0	GSVIVG01009493001	      0
610-  7:	Pse04G39410.0	GSVIVG01009482001	 8e-172
610-  8:	Pse04G39490.0	GSVIVG01009478001	      0
610-  9:	Pse04G39500.0	GSVIVG01009476001	  2e-64
## Alignment 611: score=458.0 e_value=1.6e-19 N=10 P. setigerum_chr4&aek5 minus
611-  0:	Pse04G26710.0	GSVIVG01009335001	  3e-27
611-  1:	Pse04G26800.0	GSVIVG01009320001	      0
611-  2:	Pse04G26850.0	GSVIVG01009315001	 1e-164
611-  3:	Pse04G26860.0	GSVIVG01009313001	  3e-70
611-  4:	Pse04G26900.0	GSVIVG01009312001	  1e-91
611-  5:	Pse04G26980.0	GSVIVG01009309001	  9e-16
611-  6:	Pse04G27000.0	GSVIVG01009307001	      0
611-  7:	Pse04G27030.0	GSVIVG01009305001	      0
611-  8:	Pse04G27100.0	GSVIVG01009296001	  2e-95
611-  9:	Pse04G27220.0	GSVIVG01009289001	      0
## Alignment 612: score=361.0 e_value=5.6e-14 N=8 P. setigerum_chr4&aek5 minus
612-  0:	Pse04G30430.0	GSVIVG01018847001	      0
612-  1:	Pse04G30460.0	GSVIVG01018844001	      0
612-  2:	Pse04G30680.0	GSVIVG01018835001	      0
612-  3:	Pse04G30770.0	GSVIVG01018833001	  3e-50
612-  4:	Pse04G30800.0	GSVIVG01018829001	  2e-98
612-  5:	Pse04G30830.0	GSVIVG01018828001	      0
612-  6:	Pse04G30850.0	GSVIVG01018824001	      0
612-  7:	Pse04G30890.0	GSVIVG01018819001	      0
## Alignment 613: score=282.0 e_value=7.1e-11 N=7 P. setigerum_chr4&aek5 minus
613-  0:	Pse04G14720.0	GSVIVG01009245001	 3e-176
613-  1:	Pse04G14730.0	GSVIVG01009243001	  7e-96
613-  2:	Pse04G14830.0	GSVIVG01009238001	 3e-128
613-  3:	Pse04G14920.0	GSVIVG01009232001	 5e-149
613-  4:	Pse04G15070.0	GSVIVG01009228001	      0
613-  5:	Pse04G15250.0	GSVIVG01009226001	      0
613-  6:	Pse04G15430.0	GSVIVG01009219001	 2e-104
## Alignment 614: score=275.0 e_value=1.2e-08 N=6 P. setigerum_chr4&aek5 minus
614-  0:	Pse04G39740.0	GSVIVG01023925001	  9e-60
614-  1:	Pse04G39800.0	GSVIVG01023933001	      0
614-  2:	Pse04G39870.0	GSVIVG01023937001	  2e-96
614-  3:	Pse04G39880.0	GSVIVG01023938001	      0
614-  4:	Pse04G39940.0	GSVIVG01023939001	      0
614-  5:	Pse04G40020.0	GSVIVG01023895001	 4e-112
## Alignment 615: score=260.0 e_value=8.4e-11 N=6 P. setigerum_chr4&aek5 minus
615-  0:	Pse04G38210.0	GSVIVG01009171001	 4e-100
615-  1:	Pse04G38420.0	GSVIVG01009149001	  4e-71
615-  2:	Pse04G38460.0	GSVIVG01009143001	  1e-52
615-  3:	Pse04G38590.0	GSVIVG01009127001	 6e-115
615-  4:	Pse04G38600.0	GSVIVG01009126001	      0
615-  5:	Pse04G38610.0	GSVIVG01009125001	      0
## Alignment 616: score=256.0 e_value=6.9e-11 N=6 P. setigerum_chr4&aek5 minus
616-  0:	Pse04G39940.0	GSVIVG01003832001	  3e-84
616-  1:	Pse04G40090.0	GSVIVG01003838001	 1e-154
616-  2:	Pse04G40170.0	GSVIVG01026652001	      0
616-  3:	Pse04G40390.0	GSVIVG01026641001	  1e-99
616-  4:	Pse04G40400.0	GSVIVG01026640001	      0
616-  5:	Pse04G40430.0	GSVIVG01026636001	  3e-91
## Alignment 617: score=396.0 e_value=2.7e-18 N=9 P. setigerum_chr4&aek6 minus
617-  0:	Pse04G12790.0	GSVIVG01012171001	  3e-52
617-  1:	Pse04G12860.0	GSVIVG01012154001	 8e-156
617-  2:	Pse04G12870.0	GSVIVG01012153001	 3e-162
617-  3:	Pse04G12890.0	GSVIVG01012141001	      0
617-  4:	Pse04G12960.0	GSVIVG01012135001	  5e-43
617-  5:	Pse04G13060.0	GSVIVG01012114001	      0
617-  6:	Pse04G13110.0	GSVIVG01012113001	 2e-159
617-  7:	Pse04G13130.0	GSVIVG01012111001	 2e-158
617-  8:	Pse04G13260.0	GSVIVG01012083001	      0
## Alignment 618: score=819.0 e_value=2.2e-51 N=18 P. setigerum_chr4&aek7 plus
618-  0:	Pse04G46400.0	GSVIVG01012640001	  2e-36
618-  1:	Pse04G46420.0	GSVIVG01001982001	  1e-54
618-  2:	Pse04G46430.0	GSVIVG01001983001	      0
618-  3:	Pse04G46490.0	GSVIVG01012648001	      0
618-  4:	Pse04G46540.0	GSVIVG01012651001	      0
618-  5:	Pse04G46560.0	GSVIVG01012652001	      0
618-  6:	Pse04G46590.0	GSVIVG01012656001	  2e-22
618-  7:	Pse04G46660.0	GSVIVG01037612001	  2e-74
618-  8:	Pse04G46680.0	GSVIVG01037621001	      0
618-  9:	Pse04G46690.0	GSVIVG01037625001	 2e-157
618- 10:	Pse04G46730.0	GSVIVG01037630001	      0
618- 11:	Pse04G46830.0	GSVIVG01037636001	 1e-135
618- 12:	Pse04G46960.0	GSVIVG01037647001	  2e-80
618- 13:	Pse04G47080.0	GSVIVG01037665001	  9e-74
618- 14:	Pse04G47140.0	GSVIVG01037667001	  4e-92
618- 15:	Pse04G47190.0	GSVIVG01037670001	 7e-175
618- 16:	Pse04G47200.0	GSVIVG01037672001	  3e-30
618- 17:	Pse04G47230.0	GSVIVG01037673001	 4e-151
## Alignment 619: score=690.0 e_value=7.7e-38 N=15 P. setigerum_chr4&aek7 plus
619-  0:	Pse04G45160.0	GSVIVG01030473001	  3e-86
619-  1:	Pse04G45190.0	GSVIVG01030474001	      0
619-  2:	Pse04G45250.0	GSVIVG01030477001	      0
619-  3:	Pse04G45260.0	GSVIVG01030478001	  5e-55
619-  4:	Pse04G45270.0	GSVIVG01030481001	  4e-74
619-  5:	Pse04G45340.0	GSVIVG01030484001	      0
619-  6:	Pse04G45350.0	GSVIVG01030486001	      0
619-  7:	Pse04G45370.0	GSVIVG01030487001	 3e-144
619-  8:	Pse04G45390.0	GSVIVG01030488001	 4e-113
619-  9:	Pse04G45400.0	GSVIVG01030489001	 1e-128
619- 10:	Pse04G45420.0	GSVIVG01030491001	      0
619- 11:	Pse04G45430.0	GSVIVG01030494001	      0
619- 12:	Pse04G45470.0	GSVIVG01030496001	 1e-163
619- 13:	Pse04G45530.0	GSVIVG01030504001	      0
619- 14:	Pse04G45540.0	GSVIVG01030506001	      0
## Alignment 620: score=284.0 e_value=3.2e-08 N=6 P. setigerum_chr4&aek7 plus
620-  0:	Pse04G47470.0	GSVIVG01000443001	  1e-19
620-  1:	Pse04G47500.0	GSVIVG01000445001	  6e-57
620-  2:	Pse04G47540.0	GSVIVG01000457001	      0
620-  3:	Pse04G47570.0	GSVIVG01000458001	 4e-140
620-  4:	Pse04G47590.0	GSVIVG01000460001	 8e-124
620-  5:	Pse04G47620.0	GSVIVG01030002001	 5e-118
## Alignment 621: score=1265.0 e_value=5.4e-93 N=28 P. setigerum_chr4&aek7 minus
621-  0:	Pse04G43650.0	GSVIVG01030113001	  8e-23
621-  1:	Pse04G43660.0	GSVIVG01014698001	      0
621-  2:	Pse04G43680.0	GSVIVG01014695001	      0
621-  3:	Pse04G43690.0	GSVIVG01014693001	      0
621-  4:	Pse04G43800.0	GSVIVG01014681001	      0
621-  5:	Pse04G43810.0	GSVIVG01014673001	  8e-83
621-  6:	Pse04G43820.0	GSVIVG01014672001	 6e-134
621-  7:	Pse04G43930.0	GSVIVG01014657001	 1e-167
621-  8:	Pse04G43960.0	GSVIVG01014643001	      0
621-  9:	Pse04G43970.0	GSVIVG01014641001	 4e-133
621- 10:	Pse04G43980.0	GSVIVG01014640001	  3e-90
621- 11:	Pse04G44180.0	GSVIVG01037786001	      0
621- 12:	Pse04G44320.0	GSVIVG01037780001	      0
621- 13:	Pse04G44330.0	GSVIVG01037778001	  6e-46
621- 14:	Pse04G44340.0	GSVIVG01030047001	      0
621- 15:	Pse04G44420.0	GSVIVG01037771001	 6e-149
621- 16:	Pse04G44530.0	GSVIVG01037761001	 1e-175
621- 17:	Pse04G44580.0	GSVIVG01037758001	 2e-165
621- 18:	Pse04G44640.0	GSVIVG01037753001	      0
621- 19:	Pse04G44670.0	GSVIVG01037751001	  6e-91
621- 20:	Pse04G44750.0	GSVIVG01030539001	      0
621- 21:	Pse04G44770.0	GSVIVG01037730001	      0
621- 22:	Pse04G44780.0	GSVIVG01037727001	      0
621- 23:	Pse04G44790.0	GSVIVG01037723001	      0
621- 24:	Pse04G44890.0	GSVIVG01037722001	      0
621- 25:	Pse04G44910.0	GSVIVG01037719001	  2e-61
621- 26:	Pse04G44960.0	GSVIVG01037714001	      0
621- 27:	Pse04G45050.0	GSVIVG01037689001	  2e-41
## Alignment 622: score=673.0 e_value=1.7e-41 N=16 P. setigerum_chr4&aek7 minus
622-  0:	Pse04G49250.0	GSVIVG01014304001	 3e-178
622-  1:	Pse04G49310.0	GSVIVG01014302001	  9e-51
622-  2:	Pse04G49420.0	GSVIVG01014297001	      0
622-  3:	Pse04G49430.0	GSVIVG01014295001	  3e-67
622-  4:	Pse04G49470.0	GSVIVG01014293001	  1e-74
622-  5:	Pse04G49480.0	GSVIVG01014290001	  2e-70
622-  6:	Pse04G49500.0	GSVIVG01014287001	 2e-119
622-  7:	Pse04G49680.0	GSVIVG01014270001	 8e-152
622-  8:	Pse04G49790.0	GSVIVG01014264001	  7e-37
622-  9:	Pse04G49960.0	GSVIVG01021122001	      0
622- 10:	Pse04G50150.0	GSVIVG01021146001	  4e-50
622- 11:	Pse04G50170.0	GSVIVG01021152001	 4e-166
622- 12:	Pse04G50180.0	GSVIVG01021153001	 3e-116
622- 13:	Pse04G50210.0	GSVIVG01021154001	      0
622- 14:	Pse04G50330.0	GSVIVG01014236001	  8e-88
622- 15:	Pse04G50370.0	GSVIVG01020670001	 1e-149
## Alignment 623: score=542.0 e_value=4.4e-26 N=12 P. setigerum_chr4&aek7 minus
623-  0:	Pse04G47860.0	GSVIVG01014423001	  1e-40
623-  1:	Pse04G47890.0	GSVIVG01030573001	 2e-117
623-  2:	Pse04G47950.0	GSVIVG01030572001	      0
623-  3:	Pse04G47970.0	GSVIVG01014417001	      0
623-  4:	Pse04G47990.0	GSVIVG01014415001	 2e-152
623-  5:	Pse04G48040.0	GSVIVG01014412001	      0
623-  6:	Pse04G48160.0	GSVIVG01014408001	 5e-176
623-  7:	Pse04G48180.0	GSVIVG01014407001	 3e-152
623-  8:	Pse04G48230.0	GSVIVG01014405001	 5e-131
623-  9:	Pse04G48240.0	GSVIVG01014403001	 2e-128
623- 10:	Pse04G48250.0	GSVIVG01014402001	      0
623- 11:	Pse04G48300.0	GSVIVG01014395001	 1e-158
## Alignment 624: score=385.0 e_value=5e-18 N=9 P. setigerum_chr4&aek7 minus
624-  0:	Pse04G53190.0	GSVIVG01030537001	  3e-89
624-  1:	Pse04G53310.0	GSVIVG01021470001	      0
624-  2:	Pse04G53330.0	GSVIVG01021471001	 3e-102
624-  3:	Pse04G53350.0	GSVIVG01021497001	  6e-52
624-  4:	Pse04G53370.0	GSVIVG01021502001	      0
624-  5:	Pse04G53390.0	GSVIVG01021514001	  2e-35
624-  6:	Pse04G53420.0	GSVIVG01021523001	      0
624-  7:	Pse04G53440.0	GSVIVG01021532001	      0
624-  8:	Pse04G53450.0	GSVIVG01021533001	  3e-32
## Alignment 625: score=345.0 e_value=5e-15 N=8 P. setigerum_chr4&aek7 minus
625-  0:	Pse04G45900.0	GSVIVG01000428001	 2e-116
625-  1:	Pse04G46130.0	GSVIVG01030621001	 6e-151
625-  2:	Pse04G46300.0	GSVIVG01030614001	  3e-28
625-  3:	Pse04G46310.0	GSVIVG01030612001	  2e-68
625-  4:	Pse04G46380.0	GSVIVG01030608001	 1e-134
625-  5:	Pse04G46440.0	GSVIVG01030606001	  6e-22
625-  6:	Pse04G46460.0	GSVIVG01030605001	      0
625-  7:	Pse04G46510.0	GSVIVG01030603001	  5e-29
## Alignment 626: score=282.0 e_value=4.8e-08 N=6 P. setigerum_chr4&aek7 minus
626-  0:	Pse04G44160.0	GSVIVG01030058001	      0
626-  1:	Pse04G44180.0	GSVIVG01030057001	      0
626-  2:	Pse04G44240.0	GSVIVG01030053001	 8e-105
626-  3:	Pse04G44280.0	GSVIVG01030051001	      0
626-  4:	Pse04G44360.0	GSVIVG01030046001	 9e-103
626-  5:	Pse04G44390.0	GSVIVG01030043001	      0
## Alignment 627: score=275.0 e_value=1.9e-09 N=6 P. setigerum_chr4&aek7 minus
627-  0:	Pse04G45030.0	GSVIVG01012682001	 1e-173
627-  1:	Pse04G45130.0	GSVIVG01012671001	 2e-143
627-  2:	Pse04G45230.0	GSVIVG01012668001	      0
627-  3:	Pse04G45240.0	GSVIVG01012667001	      0
627-  4:	Pse04G45250.0	GSVIVG01012666001	      0
627-  5:	Pse04G45290.0	GSVIVG01012660001	  4e-72
## Alignment 628: score=464.0 e_value=7.1e-20 N=10 P. setigerum_chr5&aek1 plus
628-  0:	Pse05G08900.0	GSVIVG01038549001	 9e-120
628-  1:	Pse05G08920.0	GSVIVG01038551001	      0
628-  2:	Pse05G08950.0	GSVIVG01038550001	      0
628-  3:	Pse05G09030.0	GSVIVG01038559001	      0
628-  4:	Pse05G09060.0	GSVIVG01038560001	      0
628-  5:	Pse05G09070.0	GSVIVG01038562001	  2e-37
628-  6:	Pse05G09160.0	GSVIVG01038569001	  1e-95
628-  7:	Pse05G09180.0	GSVIVG01038571001	      0
628-  8:	Pse05G09240.0	GSVIVG01038586001	 7e-110
628-  9:	Pse05G09330.0	GSVIVG01038589001	      0
## Alignment 629: score=914.0 e_value=1.2e-62 N=21 P. setigerum_chr5&aek2 minus
629-  0:	Pse05G25510.0	GSVIVG01012821001	 3e-144
629-  1:	Pse05G25550.0	GSVIVG01015603001	      0
629-  2:	Pse05G25660.0	GSVIVG01015594001	      0
629-  3:	Pse05G25670.0	GSVIVG01015589001	      0
629-  4:	Pse05G25870.0	GSVIVG01015582001	      0
629-  5:	Pse05G25900.0	GSVIVG01015580001	 8e-176
629-  6:	Pse05G25950.0	GSVIVG01015573001	  1e-43
629-  7:	Pse05G26110.0	GSVIVG01015559001	  2e-26
629-  8:	Pse05G26280.0	GSVIVG01015546001	  4e-48
629-  9:	Pse05G26290.0	GSVIVG01015542001	      0
629- 10:	Pse05G26300.0	GSVIVG01015540001	  8e-71
629- 11:	Pse05G26530.0	GSVIVG01015537001	      0
629- 12:	Pse05G26550.0	GSVIVG01015535001	 1e-113
629- 13:	Pse05G26620.0	GSVIVG01035849001	 9e-141
629- 14:	Pse05G26630.0	GSVIVG01035845001	  1e-32
629- 15:	Pse05G26650.0	GSVIVG01035843001	      0
629- 16:	Pse05G26670.0	GSVIVG01015528001	      0
629- 17:	Pse05G26690.0	GSVIVG01015527001	 1e-159
629- 18:	Pse05G26770.0	GSVIVG01015522001	      0
629- 19:	Pse05G26800.0	GSVIVG01015519001	  1e-94
629- 20:	Pse05G26940.0	GSVIVG01015518001	  8e-74
## Alignment 630: score=844.0 e_value=3.2e-50 N=19 P. setigerum_chr5&aek2 minus
630-  0:	Pse05G27290.0	GSVIVG01015514001	  3e-48
630-  1:	Pse05G27370.0	GSVIVG01015512001	      0
630-  2:	Pse05G27390.0	GSVIVG01015511001	  3e-63
630-  3:	Pse05G27400.0	GSVIVG01015509001	      0
630-  4:	Pse05G27530.0	GSVIVG01015506001	  2e-62
630-  5:	Pse05G27580.0	GSVIVG01015504001	      0
630-  6:	Pse05G27620.0	GSVIVG01015501001	 2e-171
630-  7:	Pse05G27660.0	GSVIVG01015499001	  1e-25
630-  8:	Pse05G27670.0	GSVIVG01015498001	  1e-48
630-  9:	Pse05G27680.0	GSVIVG01015496001	 8e-123
630- 10:	Pse05G27720.0	GSVIVG01015493001	  3e-96
630- 11:	Pse05G27750.0	GSVIVG01015489001	 4e-119
630- 12:	Pse05G27850.0	GSVIVG01015488001	      0
630- 13:	Pse05G27910.0	GSVIVG01015486001	  7e-62
630- 14:	Pse05G27940.0	GSVIVG01015482001	 2e-151
630- 15:	Pse05G27980.0	GSVIVG01015481001	  4e-26
630- 16:	Pse05G28140.0	GSVIVG01015477001	 3e-143
630- 17:	Pse05G28230.0	GSVIVG01015473001	      0
630- 18:	Pse05G28390.0	GSVIVG01015471001	      0
## Alignment 631: score=655.0 e_value=1.7e-41 N=15 P. setigerum_chr5&aek2 minus
631-  0:	Pse05G24030.0	GSVIVG01032247001	      0
631-  1:	Pse05G24130.0	GSVIVG01023731001	  2e-93
631-  2:	Pse05G24140.0	GSVIVG01023726001	  2e-84
631-  3:	Pse05G24180.0	GSVIVG01023721001	 4e-100
631-  4:	Pse05G24270.0	GSVIVG01023720001	      0
631-  5:	Pse05G24420.0	GSVIVG01023697001	 5e-139
631-  6:	Pse05G24430.0	GSVIVG01023694001	 1e-116
631-  7:	Pse05G24440.0	GSVIVG01023690001	 3e-139
631-  8:	Pse05G24450.0	GSVIVG01023660001	      0
631-  9:	Pse05G24590.0	GSVIVG01023592001	  4e-15
631- 10:	Pse05G24600.0	GSVIVG01023596001	  1e-69
631- 11:	Pse05G24650.0	GSVIVG01023597001	 1e-151
631- 12:	Pse05G24770.0	GSVIVG01001036001	      0
631- 13:	Pse05G24780.0	GSVIVG01001035001	      0
631- 14:	Pse05G24820.0	GSVIVG01012897001	 6e-168
## Alignment 632: score=647.0 e_value=1.2e-36 N=15 P. setigerum_chr5&aek2 minus
632-  0:	Pse05G27180.0	GSVIVG01035833001	      0
632-  1:	Pse05G27240.0	GSVIVG01035831001	  6e-62
632-  2:	Pse05G27430.0	GSVIVG01035830001	      0
632-  3:	Pse05G27490.0	GSVIVG01035829001	  2e-64
632-  4:	Pse05G27540.0	GSVIVG01035827001	 6e-110
632-  5:	Pse05G27660.0	GSVIVG01035819001	  9e-62
632-  6:	Pse05G27740.0	GSVIVG01035817001	 1e-154
632-  7:	Pse05G27830.0	GSVIVG01035813001	  2e-83
632-  8:	Pse05G27870.0	GSVIVG01035808001	      0
632-  9:	Pse05G27940.0	GSVIVG01035804001	 7e-151
632- 10:	Pse05G28000.0	GSVIVG01035802001	  3e-61
632- 11:	Pse05G28020.0	GSVIVG01035801001	      0
632- 12:	Pse05G28060.0	GSVIVG01035800001	      0
632- 13:	Pse05G28080.0	GSVIVG01035799001	      0
632- 14:	Pse05G28340.0	GSVIVG01035771001	      0
## Alignment 633: score=411.0 e_value=7.6e-21 N=10 P. setigerum_chr5&aek2 minus
633-  0:	Pse05G28190.0	GSVIVG01015559001	  3e-26
633-  1:	Pse05G28230.0	GSVIVG01017219001	      0
633-  2:	Pse05G28450.0	GSVIVG01017215001	      0
633-  3:	Pse05G28520.0	GSVIVG01017211001	      0
633-  4:	Pse05G28530.0	GSVIVG01017210001	      0
633-  5:	Pse05G28540.0	GSVIVG01017209001	      0
633-  6:	Pse05G28710.0	GSVIVG01017208001	      0
633-  7:	Pse05G28810.0	GSVIVG01017201001	      0
633-  8:	Pse05G28820.0	GSVIVG01017197001	 2e-113
633-  9:	Pse05G29000.0	GSVIVG01035788001	      0
## Alignment 634: score=374.0 e_value=1.5e-14 N=8 P. setigerum_chr5&aek2 minus
634-  0:	Pse05G06120.0	GSVIVG01029282001	  2e-89
634-  1:	Pse05G06140.0	GSVIVG01029283001	      0
634-  2:	Pse05G06150.0	GSVIVG01029286001	  8e-48
634-  3:	Pse05G06190.0	GSVIVG01029303001	      0
634-  4:	Pse05G06200.0	GSVIVG01029304001	      0
634-  5:	Pse05G06300.0	GSVIVG01029310001	  4e-73
634-  6:	Pse05G06370.0	GSVIVG01029311001	 8e-105
634-  7:	Pse05G06450.0	GSVIVG01029318001	  2e-68
## Alignment 635: score=353.0 e_value=9.1e-14 N=8 P. setigerum_chr5&aek2 minus
635-  0:	Pse05G25600.0	GSVIVG01017376001	      0
635-  1:	Pse05G25730.0	GSVIVG01017355001	      0
635-  2:	Pse05G25810.0	GSVIVG01035871001	  3e-26
635-  3:	Pse05G25890.0	GSVIVG01035870001	      0
635-  4:	Pse05G25900.0	GSVIVG01035867001	 5e-178
635-  5:	Pse05G25950.0	GSVIVG01035866001	  1e-46
635-  6:	Pse05G25990.0	GSVIVG01035864001	      0
635-  7:	Pse05G26100.0	GSVIVG01035861001	  3e-96
## Alignment 636: score=252.0 e_value=1.7e-10 N=6 P. setigerum_chr5&aek3 plus
636-  0:	Pse05G44950.0	GSVIVG01028410001	 2e-112
636-  1:	Pse05G44960.0	GSVIVG01028411001	 2e-164
636-  2:	Pse05G44970.0	GSVIVG01027913001	  3e-98
636-  3:	Pse05G45060.0	GSVIVG01028421001	  5e-65
636-  4:	Pse05G45260.0	GSVIVG01028546001	  5e-47
636-  5:	Pse05G45430.0	GSVIVG01028650001	 3e-159
## Alignment 637: score=422.0 e_value=2.9e-21 N=10 P. setigerum_chr5&aek3 minus
637-  0:	Pse05G44320.0	GSVIVG01027878001	      0
637-  1:	Pse05G44450.0	GSVIVG01027838001	  3e-96
637-  2:	Pse05G44500.0	GSVIVG01027833001	      0
637-  3:	Pse05G44550.0	GSVIVG01028365001	 3e-128
637-  4:	Pse05G44560.0	GSVIVG01027829001	      0
637-  5:	Pse05G44570.0	GSVIVG01028355001	 1e-136
637-  6:	Pse05G44580.0	GSVIVG01028351001	      0
637-  7:	Pse05G44790.0	GSVIVG01027731001	  3e-57
637-  8:	Pse05G44800.0	GSVIVG01027730001	      0
637-  9:	Pse05G44820.0	GSVIVG01027728001	      0
## Alignment 638: score=579.0 e_value=9.3e-32 N=13 P. setigerum_chr5&aek4 plus
638-  0:	Pse05G34060.0	GSVIVG01024662001	  1e-83
638-  1:	Pse05G34070.0	GSVIVG01032751001	      0
638-  2:	Pse05G34090.0	GSVIVG01024656001	 7e-131
638-  3:	Pse05G34110.0	GSVIVG01024655001	 4e-155
638-  4:	Pse05G34140.0	GSVIVG01030288001	  9e-89
638-  5:	Pse05G34160.0	GSVIVG01032748001	      0
638-  6:	Pse05G34190.0	GSVIVG01032746001	      0
638-  7:	Pse05G34270.0	GSVIVG01032744001	      0
638-  8:	Pse05G34300.0	GSVIVG01024632001	 5e-126
638-  9:	Pse05G34480.0	GSVIVG01032740001	      0
638- 10:	Pse05G34510.0	GSVIVG01030268001	  3e-40
638- 11:	Pse05G34630.0	GSVIVG01030267001	      0
638- 12:	Pse05G34760.0	GSVIVG01024628001	  2e-48
## Alignment 639: score=305.0 e_value=2.7e-12 N=7 P. setigerum_chr5&aek4 plus
639-  0:	Pse05G36270.0	GSVIVG01032723001	  7e-77
639-  1:	Pse05G36330.0	GSVIVG01024608001	 4e-100
639-  2:	Pse05G36360.0	GSVIVG01024605001	  6e-57
639-  3:	Pse05G36380.0	GSVIVG01024604001	      0
639-  4:	Pse05G36410.0	GSVIVG01024599001	  1e-86
639-  5:	Pse05G36430.0	GSVIVG01024598001	  5e-43
639-  6:	Pse05G36630.0	GSVIVG01030206001	 3e-173
## Alignment 640: score=305.0 e_value=4.7e-15 N=8 P. setigerum_chr5&aek4 plus
640-  0:	Pse05G31350.0	GSVIVG01024699001	      0
640-  1:	Pse05G31500.0	GSVIVG01024694001	 8e-168
640-  2:	Pse05G31530.0	GSVIVG01024693001	  1e-65
640-  3:	Pse05G31720.0	GSVIVG01024692001	  2e-74
640-  4:	Pse05G31980.0	GSVIVG01032777001	      0
640-  5:	Pse05G32190.0	GSVIVG01032764001	 4e-175
640-  6:	Pse05G32340.0	GSVIVG01024681001	 8e-168
640-  7:	Pse05G32350.0	GSVIVG01024680001	      0
## Alignment 641: score=782.0 e_value=5.8e-44 N=17 P. setigerum_chr5&aek5 plus
641-  0:	Pse05G39820.0	GSVIVG01009294001	 4e-104
641-  1:	Pse05G39860.0	GSVIVG01009299001	      0
641-  2:	Pse05G39890.0	GSVIVG01009301001	  3e-19
641-  3:	Pse05G39920.0	GSVIVG01009308001	  2e-22
641-  4:	Pse05G39930.0	GSVIVG01009309001	  2e-15
641-  5:	Pse05G39940.0	GSVIVG01009311001	 3e-102
641-  6:	Pse05G39960.0	GSVIVG01009312001	 2e-109
641-  7:	Pse05G39990.0	GSVIVG01009319001	 3e-171
641-  8:	Pse05G40110.0	GSVIVG01009339001	 3e-130
641-  9:	Pse05G40190.0	GSVIVG01009344001	      0
641- 10:	Pse05G40260.0	GSVIVG01009353001	  2e-86
641- 11:	Pse05G40270.0	GSVIVG01009354001	 1e-177
641- 12:	Pse05G40300.0	GSVIVG01009356001	      0
641- 13:	Pse05G40380.0	GSVIVG01009358001	 4e-103
641- 14:	Pse05G40510.0	GSVIVG01009360001	  7e-69
641- 15:	Pse05G40550.0	GSVIVG01009363001	  5e-24
641- 16:	Pse05G40630.0	GSVIVG01009364001	  4e-85
## Alignment 642: score=520.0 e_value=3.1e-26 N=12 P. setigerum_chr5&aek5 plus
642-  0:	Pse05G42540.0	GSVIVG01008926001	      0
642-  1:	Pse05G42560.0	GSVIVG01008928001	 7e-168
642-  2:	Pse05G42580.0	GSVIVG01008930001	      0
642-  3:	Pse05G42640.0	GSVIVG01008931001	      0
642-  4:	Pse05G42800.0	GSVIVG01008938001	 6e-137
642-  5:	Pse05G42830.0	GSVIVG01008941001	  1e-54
642-  6:	Pse05G43010.0	GSVIVG01008943001	  6e-83
642-  7:	Pse05G43020.0	GSVIVG01008947001	 5e-175
642-  8:	Pse05G43130.0	GSVIVG01008951001	  8e-98
642-  9:	Pse05G43250.0	GSVIVG01008954001	      0
642- 10:	Pse05G43260.0	GSVIVG01008955001	 3e-172
642- 11:	Pse05G43300.0	GSVIVG01008957001	 1e-142
## Alignment 643: score=425.0 e_value=8.2e-22 N=10 P. setigerum_chr5&aek5 plus
643-  0:	Pse05G39930.0	GSVIVG01037055001	  9e-23
643-  1:	Pse05G39950.0	GSVIVG01037056001	 4e-127
643-  2:	Pse05G40200.0	GSVIVG01037835001	 5e-119
643-  3:	Pse05G40230.0	GSVIVG01037840001	      0
643-  4:	Pse05G40330.0	GSVIVG01037845001	      0
643-  5:	Pse05G40350.0	GSVIVG01037848001	      0
643-  6:	Pse05G40360.0	GSVIVG01037850001	      0
643-  7:	Pse05G40390.0	GSVIVG01037851001	  1e-17
643-  8:	Pse05G40510.0	GSVIVG01037853001	  6e-63
643-  9:	Pse05G40630.0	GSVIVG01037862001	  1e-93
## Alignment 644: score=430.0 e_value=9e-21 N=10 P. setigerum_chr5&aek5 minus
644-  0:	Pse05G40180.0	GSVIVG01000109001	  1e-54
644-  1:	Pse05G40200.0	GSVIVG01000111001	 5e-116
644-  2:	Pse05G40220.0	GSVIVG01000112001	 6e-130
644-  3:	Pse05G40290.0	GSVIVG01000128001	 8e-115
644-  4:	Pse05G40420.0	GSVIVG01000131001	      0
644-  5:	Pse05G40510.0	GSVIVG01000141001	  1e-83
644-  6:	Pse05G40540.0	GSVIVG01000143001	  3e-94
644-  7:	Pse05G40600.0	GSVIVG01000144001	 5e-103
644-  8:	Pse05G40620.0	GSVIVG01000146001	      0
644-  9:	Pse05G40640.0	GSVIVG01000149001	      0
## Alignment 645: score=335.0 e_value=2.2e-15 N=7 P. setigerum_chr5&aek5 minus
645-  0:	Pse05G38880.0	GSVIVG01009166001	  1e-45
645-  1:	Pse05G38890.0	GSVIVG01009165001	 2e-116
645-  2:	Pse05G38900.0	GSVIVG01009157001	  1e-78
645-  3:	Pse05G38910.0	GSVIVG01009155001	  5e-75
645-  4:	Pse05G38920.0	GSVIVG01009154001	  6e-56
645-  5:	Pse05G38990.0	GSVIVG01009148001	      0
645-  6:	Pse05G39010.0	GSVIVG01009147001	      0
## Alignment 646: score=721.0 e_value=7.7e-47 N=17 P. setigerum_chr5&aek6 plus
646-  0:	Pse05G14780.0	GSVIVG01011356001	 2e-160
646-  1:	Pse05G14830.0	GSVIVG01008043001	 1e-108
646-  2:	Pse05G14850.0	GSVIVG01008042001	      0
646-  3:	Pse05G14870.0	GSVIVG01008039001	 4e-131
646-  4:	Pse05G14990.0	GSVIVG01008030001	  4e-19
646-  5:	Pse05G15070.0	GSVIVG01019985001	  2e-70
646-  6:	Pse05G15080.0	GSVIVG01019987001	  1e-63
646-  7:	Pse05G15090.0	GSVIVG01019993001	 6e-176
646-  8:	Pse05G15200.0	GSVIVG01020000001	 2e-143
646-  9:	Pse05G15210.0	GSVIVG01020002001	 3e-141
646- 10:	Pse05G15360.0	GSVIVG01020006001	 2e-108
646- 11:	Pse05G15580.0	GSVIVG01020008001	      0
646- 12:	Pse05G15610.0	GSVIVG01020012001	  1e-81
646- 13:	Pse05G15730.0	GSVIVG01008001001	 2e-124
646- 14:	Pse05G15870.0	GSVIVG01007992001	  2e-95
646- 15:	Pse05G15930.0	GSVIVG01007990001	  3e-78
646- 16:	Pse05G15950.0	GSVIVG01007988001	 2e-160
## Alignment 647: score=673.0 e_value=1.6e-37 N=15 P. setigerum_chr5&aek6 plus
647-  0:	Pse05G20390.0	GSVIVG01011734001	 1e-170
647-  1:	Pse05G20400.0	GSVIVG01011737001	 4e-134
647-  2:	Pse05G20430.0	GSVIVG01011740001	      0
647-  3:	Pse05G20590.0	GSVIVG01011744001	      0
647-  4:	Pse05G20680.0	GSVIVG01011745001	 3e-116
647-  5:	Pse05G20710.0	GSVIVG01011746001	      0
647-  6:	Pse05G20760.0	GSVIVG01011749001	      0
647-  7:	Pse05G20770.0	GSVIVG01011751001	  5e-92
647-  8:	Pse05G20800.0	GSVIVG01011753001	      0
647-  9:	Pse05G20820.0	GSVIVG01011754001	  4e-82
647- 10:	Pse05G20860.0	GSVIVG01011756001	 5e-155
647- 11:	Pse05G21010.0	GSVIVG01011761001	 5e-125
647- 12:	Pse05G21030.0	GSVIVG01011764001	      0
647- 13:	Pse05G21040.0	GSVIVG01011766001	  7e-66
647- 14:	Pse05G21060.0	GSVIVG01011773001	      0
## Alignment 648: score=586.0 e_value=3.3e-35 N=14 P. setigerum_chr5&aek6 plus
648-  0:	Pse05G12140.0	GSVIVG01032493001	 3e-145
648-  1:	Pse05G12150.0	GSVIVG01032491001	  2e-85
648-  2:	Pse05G12160.0	GSVIVG01032488001	      0
648-  3:	Pse05G12230.0	GSVIVG01032478001	      0
648-  4:	Pse05G12320.0	GSVIVG01032469001	      0
648-  5:	Pse05G12390.0	GSVIVG01032458001	 2e-112
648-  6:	Pse05G12440.0	GSVIVG01032454001	  1e-55
648-  7:	Pse05G12500.0	GSVIVG01032450001	 5e-127
648-  8:	Pse05G12510.0	GSVIVG01032447001	      0
648-  9:	Pse05G12520.0	GSVIVG01032446001	      0
648- 10:	Pse05G12600.0	GSVIVG01032441001	 9e-161
648- 11:	Pse05G12630.0	GSVIVG01032440001	 3e-123
648- 12:	Pse05G12770.0	GSVIVG01007683001	 7e-160
648- 13:	Pse05G12920.0	GSVIVG01032418001	      0
## Alignment 649: score=560.0 e_value=5.2e-30 N=13 P. setigerum_chr5&aek6 plus
649-  0:	Pse05G16660.0	GSVIVG01011480001	 5e-131
649-  1:	Pse05G16700.0	GSVIVG01011483001	 1e-163
649-  2:	Pse05G16740.0	GSVIVG01011485001	  7e-63
649-  3:	Pse05G16800.0	GSVIVG01011489001	 7e-111
649-  4:	Pse05G16840.0	GSVIVG01011493001	  9e-12
649-  5:	Pse05G16860.0	GSVIVG01011494001	      0
649-  6:	Pse05G16880.0	GSVIVG01011496001	      0
649-  7:	Pse05G16980.0	GSVIVG01007923001	 2e-123
649-  8:	Pse05G17030.0	GSVIVG01011507001	  7e-99
649-  9:	Pse05G17150.0	GSVIVG01007885001	  3e-98
649- 10:	Pse05G17190.0	GSVIVG01007883001	      0
649- 11:	Pse05G17210.0	GSVIVG01007873001	  4e-45
649- 12:	Pse05G17320.0	GSVIVG01007870001	      0
## Alignment 650: score=352.0 e_value=1.6e-17 N=8 P. setigerum_chr5&aek6 plus
650-  0:	Pse05G22880.0	GSVIVG01011634001	      0
650-  1:	Pse05G22900.0	GSVIVG01011647001	 3e-114
650-  2:	Pse05G22970.0	GSVIVG01011650001	      0
650-  3:	Pse05G22990.0	GSVIVG01011651001	  3e-50
650-  4:	Pse05G23000.0	GSVIVG01011656001	      0
650-  5:	Pse05G23090.0	GSVIVG01011657001	      0
650-  6:	Pse05G23100.0	GSVIVG01011659001	 2e-128
650-  7:	Pse05G23110.0	GSVIVG01011660001	 3e-146
## Alignment 651: score=331.0 e_value=1.9e-10 N=7 P. setigerum_chr5&aek6 plus
651-  0:	Pse05G17920.0	GSVIVG01010101001	      0
651-  1:	Pse05G17940.0	GSVIVG01010100001	  7e-88
651-  2:	Pse05G17990.0	GSVIVG01010109001	  1e-44
651-  3:	Pse05G18030.0	GSVIVG01010120001	      0
651-  4:	Pse05G18090.0	GSVIVG01010126001	      0
651-  5:	Pse05G18130.0	GSVIVG01010139001	      0
651-  6:	Pse05G18160.0	GSVIVG01010152001	  3e-70
## Alignment 652: score=323.0 e_value=4e-15 N=8 P. setigerum_chr5&aek6 plus
652-  0:	Pse05G18910.0	GSVIVG01036452001	 1e-123
652-  1:	Pse05G19140.0	GSVIVG01031052001	  2e-76
652-  2:	Pse05G19340.0	GSVIVG01011934001	 1e-117
652-  3:	Pse05G19390.0	GSVIVG01011938001	      0
652-  4:	Pse05G19490.0	GSVIVG01011944001	 1e-102
652-  5:	Pse05G19510.0	GSVIVG01011947001	  2e-53
652-  6:	Pse05G19570.0	GSVIVG01011958001	 7e-179
652-  7:	Pse05G19700.0	GSVIVG01011966001	      0
## Alignment 653: score=310.0 e_value=1.2e-12 N=7 P. setigerum_chr5&aek6 plus
653-  0:	Pse05G17100.0	GSVIVG01012190001	      0
653-  1:	Pse05G17160.0	GSVIVG01012208001	  2e-35
653-  2:	Pse05G17210.0	GSVIVG01012212001	  3e-44
653-  3:	Pse05G17220.0	GSVIVG01012213001	 9e-169
653-  4:	Pse05G17230.0	GSVIVG01032920001	  2e-26
653-  5:	Pse05G17450.0	GSVIVG01032901001	  5e-40
653-  6:	Pse05G17460.0	GSVIVG01032900001	      0
## Alignment 654: score=276.0 e_value=6.2e-09 N=6 P. setigerum_chr5&aek6 plus
654-  0:	Pse05G12550.0	GSVIVG01007733001	      0
654-  1:	Pse05G12570.0	GSVIVG01007732001	 8e-125
654-  2:	Pse05G12600.0	GSVIVG01007730001	      0
654-  3:	Pse05G12610.0	GSVIVG01007729001	 9e-129
654-  4:	Pse05G12640.0	GSVIVG01007724001	      0
654-  5:	Pse05G12670.0	GSVIVG01007720001	      0
## Alignment 655: score=905.0 e_value=2.4e-64 N=21 P. setigerum_chr5&aek6 minus
655-  0:	Pse05G13290.0	GSVIVG01007793001	      0
655-  1:	Pse05G13520.0	GSVIVG01020167001	 2e-116
655-  2:	Pse05G13550.0	GSVIVG01020166001	  3e-59
655-  3:	Pse05G13640.0	GSVIVG01007819001	  1e-34
655-  4:	Pse05G13710.0	GSVIVG01007829001	      0
655-  5:	Pse05G13720.0	GSVIVG01007830001	      0
655-  6:	Pse05G13840.0	GSVIVG01020135001	 5e-163
655-  7:	Pse05G14010.0	GSVIVG01007834001	  2e-61
655-  8:	Pse05G14090.0	GSVIVG01020118001	  2e-66
655-  9:	Pse05G14100.0	GSVIVG01020116001	      0
655- 10:	Pse05G14120.0	GSVIVG01020114001	 1e-139
655- 11:	Pse05G14140.0	GSVIVG01020111001	      0
655- 12:	Pse05G14210.0	GSVIVG01020095001	  2e-61
655- 13:	Pse05G14350.0	GSVIVG01020089001	  2e-51
655- 14:	Pse05G14410.0	GSVIVG01020084001	      0
655- 15:	Pse05G14420.0	GSVIVG01020082001	  2e-81
655- 16:	Pse05G14440.0	GSVIVG01020079001	 1e-101
655- 17:	Pse05G14480.0	GSVIVG01020075001	 4e-151
655- 18:	Pse05G14510.0	GSVIVG01020073001	      0
655- 19:	Pse05G14520.0	GSVIVG01020072001	 7e-180
655- 20:	Pse05G14620.0	GSVIVG01020067001	      0
## Alignment 656: score=593.0 e_value=0 N=13 P. setigerum_chr5&aek6 minus
656-  0:	Pse05G22250.0	GSVIVG01011685001	  2e-62
656-  1:	Pse05G22280.0	GSVIVG01011682001	      0
656-  2:	Pse05G22370.0	GSVIVG01011680001	      0
656-  3:	Pse05G22470.0	GSVIVG01011679001	  2e-99
656-  4:	Pse05G22500.0	GSVIVG01011678001	  1e-78
656-  5:	Pse05G22570.0	GSVIVG01011676001	  6e-69
656-  6:	Pse05G22610.0	GSVIVG01011675001	 7e-101
656-  7:	Pse05G22650.0	GSVIVG01011673001	  6e-82
656-  8:	Pse05G22670.0	GSVIVG01011671001	  1e-97
656-  9:	Pse05G22690.0	GSVIVG01011670001	  2e-67
656- 10:	Pse05G22700.0	GSVIVG01011669001	  1e-81
656- 11:	Pse05G22740.0	GSVIVG01011668001	  9e-68
656- 12:	Pse05G22870.0	GSVIVG01011665001	      0
## Alignment 657: score=542.0 e_value=6.5e-31 N=12 P. setigerum_chr5&aek6 minus
657-  0:	Pse05G09800.0	GSVIVG01008502001	      0
657-  1:	Pse05G09870.0	GSVIVG01001814001	      0
657-  2:	Pse05G09880.0	GSVIVG01001813001	 6e-110
657-  3:	Pse05G09970.0	GSVIVG01001810001	 1e-117
657-  4:	Pse05G09980.0	GSVIVG01001809001	  2e-20
657-  5:	Pse05G09990.0	GSVIVG01001808001	      0
657-  6:	Pse05G10000.0	GSVIVG01001807001	  9e-46
657-  7:	Pse05G10010.0	GSVIVG01001805001	      0
657-  8:	Pse05G10100.0	GSVIVG01008526001	 4e-105
657-  9:	Pse05G10140.0	GSVIVG01033099001	      0
657- 10:	Pse05G10200.0	GSVIVG01033097001	      0
657- 11:	Pse05G10370.0	GSVIVG01033089001	  2e-89
## Alignment 658: score=437.0 e_value=1.5e-20 N=10 P. setigerum_chr5&aek6 minus
658-  0:	Pse05G18770.0	GSVIVG01012000001	      0
658-  1:	Pse05G18960.0	GSVIVG01031037001	      0
658-  2:	Pse05G18980.0	GSVIVG01031038001	      0
658-  3:	Pse05G19090.0	GSVIVG01031048001	 9e-157
658-  4:	Pse05G19140.0	GSVIVG01031052001	  2e-76
658-  5:	Pse05G19190.0	GSVIVG01031053001	  3e-57
658-  6:	Pse05G19230.0	GSVIVG01031065001	  3e-82
658-  7:	Pse05G19260.0	GSVIVG01031067001	      0
658-  8:	Pse05G19270.0	GSVIVG01031070001	  3e-79
658-  9:	Pse05G19450.0	GSVIVG01036443001	  2e-67
## Alignment 659: score=331.0 e_value=1.4e-14 N=8 P. setigerum_chr5&aek6 minus
659-  0:	Pse05G15600.0	GSVIVG01008023001	 1e-110
659-  1:	Pse05G15740.0	GSVIVG01019977001	 4e-168
659-  2:	Pse05G15820.0	GSVIVG01011424001	      0
659-  3:	Pse05G15870.0	GSVIVG01019969001	  4e-77
659-  4:	Pse05G15940.0	GSVIVG01019967001	 6e-115
659-  5:	Pse05G16020.0	GSVIVG01019958001	      0
659-  6:	Pse05G16030.0	GSVIVG01019957001	  2e-56
659-  7:	Pse05G16280.0	GSVIVG01019954001	  5e-78
## Alignment 660: score=321.0 e_value=1.9e-13 N=8 P. setigerum_chr5&aek6 minus
660-  0:	Pse05G09810.0	GSVIVG01010359001	      0
660-  1:	Pse05G09870.0	GSVIVG01010364001	      0
660-  2:	Pse05G09890.0	GSVIVG01010374001	      0
660-  3:	Pse05G10060.0	GSVIVG01010441001	      0
660-  4:	Pse05G10090.0	GSVIVG01010443001	      0
660-  5:	Pse05G10120.0	GSVIVG01010448001	  4e-40
660-  6:	Pse05G10130.0	GSVIVG01010454001	 5e-113
660-  7:	Pse05G10220.0	GSVIVG01010477001	      0
## Alignment 661: score=286.0 e_value=7.5e-13 N=7 P. setigerum_chr5&aek6 minus
661-  0:	Pse05G14900.0	GSVIVG01020043001	 3e-130
661-  1:	Pse05G14950.0	GSVIVG01020033001	 1e-121
661-  2:	Pse05G14970.0	GSVIVG01020031001	      0
[truncated: 126,196 more chars]
