# Supplementary material for: Three chromosome-scale Papaver genomes reveal punctuated patchwork evolution of the morphinan and noscapine biosynthesis pathway
Source: Nat Commun. 2021 Oct 15;12:6030. doi: 10.1038/s41467-021-26330-8 (PMC8521590; doi:10.1038/s41467-021-26330-8)
Supplement: Supplementary file 15 — Source Data [file 41467_2021_26330_MOESM15_ESM.zip › Source Data/Supplementary Fig. 18c P. rhoeas and AEK.collinearity.txt]

############### Parameters ###############
# MATCH_SCORE: 50
# MATCH_SIZE: 5
# GAP_PENALTY: -1
# OVERLAP_WINDOW: 5
# E_VALUE: 1e-05
# MAX GAPS: 25
############### Statistics ###############
# Number of collinear genes: 5764, Percentage: 11.99
# Number of all genes: 48089
##########################################
## Alignment 0: score=678.0 e_value=5.3e-42 N=16 P. rhoeas_chr1&aek2 plus
  0-  0:	Prh01G06560.0	GSVIVG01035740001	 9e-132
  0-  1:	Prh01G06570.0	GSVIVG01035741001	      0
  0-  2:	Prh01G06590.0	GSVIVG01015415001	      0
  0-  3:	Prh01G06720.0	GSVIVG01015419001	 2e-167
  0-  4:	Prh01G06740.0	GSVIVG01015420001	  7e-63
  0-  5:	Prh01G06820.0	GSVIVG01015423001	      0
  0-  6:	Prh01G06830.0	GSVIVG01015424001	      0
  0-  7:	Prh01G06910.0	GSVIVG01015426001	 2e-120
  0-  8:	Prh01G06990.0	GSVIVG01015428001	      0
  0-  9:	Prh01G07080.0	GSVIVG01015430001	  2e-15
  0- 10:	Prh01G07270.0	GSVIVG01015439001	      0
  0- 11:	Prh01G07450.0	GSVIVG01015448001	      0
  0- 12:	Prh01G07510.0	GSVIVG01015449001	  2e-71
  0- 13:	Prh01G07520.0	GSVIVG01015451001	      0
  0- 14:	Prh01G07690.0	GSVIVG01015453001	 2e-145
  0- 15:	Prh01G07710.0	GSVIVG01015454001	 4e-138
## Alignment 1: score=324.0 e_value=1.7e-15 N=8 P. rhoeas_chr1&aek2 plus
  1-  0:	Prh01G04130.0	GSVIVG01035662001	      0
  1-  1:	Prh01G04150.0	GSVIVG01015366001	  2e-45
  1-  2:	Prh01G04400.0	GSVIVG01035673001	  2e-88
  1-  3:	Prh01G04540.0	GSVIVG01015383001	      0
  1-  4:	Prh01G04550.0	GSVIVG01015384001	      0
  1-  5:	Prh01G04560.0	GSVIVG01015385001	      0
  1-  6:	Prh01G04810.0	GSVIVG01015387001	      0
  1-  7:	Prh01G04930.0	GSVIVG01015389001	  1e-48
## Alignment 2: score=342.0 e_value=5.2e-17 N=8 P. rhoeas_chr1&aek2 minus
  2-  0:	Prh01G49670.0	GSVIVG01015039001	  3e-27
  2-  1:	Prh01G49850.0	GSVIVG01015042001	  3e-27
  2-  2:	Prh01G49860.0	GSVIVG01015044001	      0
  2-  3:	Prh01G49910.0	GSVIVG01015046001	 5e-163
  2-  4:	Prh01G49960.0	GSVIVG01015049001	      0
  2-  5:	Prh01G50040.0	GSVIVG01015052001	      0
  2-  6:	Prh01G50050.0	GSVIVG01015053001	      0
  2-  7:	Prh01G50300.0	GSVIVG01015055001	      0
## Alignment 3: score=272.0 e_value=9.1e-13 N=7 P. rhoeas_chr1&aek2 minus
  3-  0:	Prh01G06120.0	GSVIVG01035750001	 6e-126
  3-  1:	Prh01G06290.0	GSVIVG01035749001	      0
  3-  2:	Prh01G06310.0	GSVIVG01035748001	      0
  3-  3:	Prh01G06440.0	GSVIVG01035743001	 1e-167
  3-  4:	Prh01G06460.0	GSVIVG01015413001	      0
  3-  5:	Prh01G06720.0	GSVIVG01035737001	 1e-106
  3-  6:	Prh01G06960.0	GSVIVG01035731001	      0
## Alignment 4: score=253.0 e_value=2.5e-10 N=6 P. rhoeas_chr1&aek2 minus
  4-  0:	Prh01G36770.0	GSVIVG01015212001	      0
  4-  1:	Prh01G36780.0	GSVIVG01015213001	  1e-68
  4-  2:	Prh01G36910.0	GSVIVG01015214001	  8e-87
  4-  3:	Prh01G37050.0	GSVIVG01035364001	 2e-156
  4-  4:	Prh01G37240.0	GSVIVG01015219001	 7e-148
  4-  5:	Prh01G37250.0	GSVIVG01015220001	 2e-118
## Alignment 5: score=1595.0 e_value=4e-121 N=36 P. rhoeas_chr1&aek6 plus
  5-  0:	Prh01G16210.0	GSVIVG01011412001	  8e-31
  5-  1:	Prh01G16260.0	GSVIVG01011428001	  2e-47
  5-  2:	Prh01G16310.0	GSVIVG01019985001	  2e-64
  5-  3:	Prh01G16320.0	GSVIVG01019993001	 1e-166
  5-  4:	Prh01G16340.0	GSVIVG01008019001	      0
  5-  5:	Prh01G16430.0	GSVIVG01020005001	      0
  5-  6:	Prh01G16440.0	GSVIVG01020008001	      0
  5-  7:	Prh01G16520.0	GSVIVG01020012001	  3e-84
  5-  8:	Prh01G16600.0	GSVIVG01020023001	 2e-145
  5-  9:	Prh01G16610.0	GSVIVG01020024001	 5e-131
  5- 10:	Prh01G16650.0	GSVIVG01020027001	  5e-40
  5- 11:	Prh01G16660.0	GSVIVG01020030001	  5e-79
  5- 12:	Prh01G16690.0	GSVIVG01020033001	  5e-96
  5- 13:	Prh01G16770.0	GSVIVG01020038001	      0
  5- 14:	Prh01G16780.0	GSVIVG01020040001	 2e-171
  5- 15:	Prh01G16790.0	GSVIVG01020041001	      0
  5- 16:	Prh01G16980.0	GSVIVG01020054001	 6e-165
  5- 17:	Prh01G17000.0	GSVIVG01020055001	      0
  5- 18:	Prh01G17070.0	GSVIVG01020059001	      0
  5- 19:	Prh01G17130.0	GSVIVG01020061001	  6e-91
  5- 20:	Prh01G17140.0	GSVIVG01020063001	 2e-178
  5- 21:	Prh01G17230.0	GSVIVG01020065001	  6e-94
  5- 22:	Prh01G17250.0	GSVIVG01020069001	      0
  5- 23:	Prh01G17290.0	GSVIVG01020070001	 1e-142
  5- 24:	Prh01G17310.0	GSVIVG01020071001	 2e-175
  5- 25:	Prh01G17390.0	GSVIVG01020076001	      0
  5- 26:	Prh01G17430.0	GSVIVG01020078001	 5e-108
  5- 27:	Prh01G17460.0	GSVIVG01020080001	  4e-47
  5- 28:	Prh01G17570.0	GSVIVG01020081001	 6e-156
  5- 29:	Prh01G17620.0	GSVIVG01020084001	      0
  5- 30:	Prh01G17700.0	GSVIVG01020087001	      0
  5- 31:	Prh01G17780.0	GSVIVG01020090001	  2e-78
  5- 32:	Prh01G17830.0	GSVIVG01020093001	 8e-115
  5- 33:	Prh01G17840.0	GSVIVG01020095001	  1e-58
  5- 34:	Prh01G17860.0	GSVIVG01020097001	      0
  5- 35:	Prh01G17890.0	GSVIVG01020114001	  2e-93
## Alignment 6: score=977.0 e_value=7.8e-60 N=21 P. rhoeas_chr1&aek6 plus
  6-  0:	Prh01G12870.0	GSVIVG01008536001	  1e-94
  6-  1:	Prh01G12880.0	GSVIVG01008535001	 1e-162
  6-  2:	Prh01G12890.0	GSVIVG01008534001	      0
  6-  3:	Prh01G12900.0	GSVIVG01008533001	  1e-51
  6-  4:	Prh01G12910.0	GSVIVG01033100001	      0
  6-  5:	Prh01G13020.0	GSVIVG01008527001	 1e-154
  6-  6:	Prh01G13100.0	GSVIVG01008524001	      0
  6-  7:	Prh01G13110.0	GSVIVG01033108001	      0
  6-  8:	Prh01G13130.0	GSVIVG01033109001	      0
  6-  9:	Prh01G13190.0	GSVIVG01001808001	      0
  6- 10:	Prh01G13200.0	GSVIVG01001809001	  3e-18
  6- 11:	Prh01G13210.0	GSVIVG01001811001	      0
  6- 12:	Prh01G13290.0	GSVIVG01001814001	 2e-149
  6- 13:	Prh01G13320.0	GSVIVG01001816001	  2e-70
  6- 14:	Prh01G13340.0	GSVIVG01001817001	      0
  6- 15:	Prh01G13350.0	GSVIVG01001818001	  8e-96
  6- 16:	Prh01G13360.0	GSVIVG01001819001	      0
  6- 17:	Prh01G13440.0	GSVIVG01001824001	      0
  6- 18:	Prh01G13550.0	GSVIVG01001828001	      0
  6- 19:	Prh01G13560.0	GSVIVG01001829001	      0
  6- 20:	Prh01G13610.0	GSVIVG01001830001	      0
## Alignment 7: score=745.0 e_value=1.2e-43 N=17 P. rhoeas_chr1&aek6 plus
  7-  0:	Prh01G12690.0	GSVIVG01036540001	 2e-170
  7-  1:	Prh01G12700.0	GSVIVG01033053001	      0
  7-  2:	Prh01G12840.0	GSVIVG01010473001	      0
  7-  3:	Prh01G12930.0	GSVIVG01010449001	 1e-107
  7-  4:	Prh01G13030.0	GSVIVG01010448001	  2e-38
  7-  5:	Prh01G13090.0	GSVIVG01010446001	      0
  7-  6:	Prh01G13160.0	GSVIVG01010442001	 4e-152
  7-  7:	Prh01G13230.0	GSVIVG01010376001	      0
  7-  8:	Prh01G13240.0	GSVIVG01010375001	  6e-75
  7-  9:	Prh01G13250.0	GSVIVG01010374001	      0
  7- 10:	Prh01G13290.0	GSVIVG01010364001	 1e-133
  7- 11:	Prh01G13340.0	GSVIVG01010363001	      0
  7- 12:	Prh01G13370.0	GSVIVG01010362001	      0
  7- 13:	Prh01G13400.0	GSVIVG01010360001	      0
  7- 14:	Prh01G13500.0	GSVIVG01010336001	      0
  7- 15:	Prh01G13570.0	GSVIVG01010339001	  9e-32
  7- 16:	Prh01G13580.0	GSVIVG01010340001	      0
## Alignment 8: score=598.0 e_value=7.7e-35 N=14 P. rhoeas_chr1&aek6 plus
  8-  0:	Prh01G11370.0	GSVIVG01011785001	      0
  8-  1:	Prh01G11540.0	GSVIVG01030894001	 9e-119
  8-  2:	Prh01G11680.0	GSVIVG01031071001	      0
  8-  3:	Prh01G11700.0	GSVIVG01031069001	  1e-41
  8-  4:	Prh01G11760.0	GSVIVG01031048001	  2e-53
  8-  5:	Prh01G11860.0	GSVIVG01011940001	  2e-99
  8-  6:	Prh01G11910.0	GSVIVG01011946001	 8e-162
  8-  7:	Prh01G11920.0	GSVIVG01011947001	  8e-45
  8-  8:	Prh01G11940.0	GSVIVG01011948001	      0
  8-  9:	Prh01G11950.0	GSVIVG01011952001	      0
  8- 10:	Prh01G12030.0	GSVIVG01011959001	      0
  8- 11:	Prh01G12140.0	GSVIVG01011974001	 1e-176
  8- 12:	Prh01G12170.0	GSVIVG01011981001	      0
  8- 13:	Prh01G12240.0	GSVIVG01012005001	      0
## Alignment 9: score=524.0 e_value=8.3e-30 N=12 P. rhoeas_chr1&aek6 plus
  9-  0:	Prh01G14410.0	GSVIVG01011671001	  1e-24
  9-  1:	Prh01G14630.0	GSVIVG01007758001	  6e-89
  9-  2:	Prh01G14730.0	GSVIVG01007730001	 2e-146
  9-  3:	Prh01G14740.0	GSVIVG01007729001	 2e-162
  9-  4:	Prh01G14770.0	GSVIVG01007727001	 2e-132
  9-  5:	Prh01G14790.0	GSVIVG01007723001	 1e-143
  9-  6:	Prh01G14800.0	GSVIVG01007722001	  4e-63
  9-  7:	Prh01G14880.0	GSVIVG01007713001	      0
  9-  8:	Prh01G14910.0	GSVIVG01007705001	  3e-74
  9-  9:	Prh01G14930.0	GSVIVG01007704001	 1e-125
  9- 10:	Prh01G14940.0	GSVIVG01007701001	      0
  9- 11:	Prh01G14970.0	GSVIVG01007695001	 3e-123
## Alignment 10: score=426.0 e_value=8.5e-20 N=10 P. rhoeas_chr1&aek6 plus
 10-  0:	Prh01G14580.0	GSVIVG01032461001	      0
 10-  1:	Prh01G14610.0	GSVIVG01032456001	  8e-98
 10-  2:	Prh01G14660.0	GSVIVG01032452001	  4e-87
 10-  3:	Prh01G14670.0	GSVIVG01032451001	 8e-116
 10-  4:	Prh01G14730.0	GSVIVG01032441001	 2e-128
 10-  5:	Prh01G14830.0	GSVIVG01032437001	      0
 10-  6:	Prh01G14890.0	GSVIVG01032433001	      0
 10-  7:	Prh01G15010.0	GSVIVG01032428001	  3e-69
 10-  8:	Prh01G15130.0	GSVIVG01032414001	      0
 10-  9:	Prh01G15180.0	GSVIVG01032413001	      0
## Alignment 11: score=355.0 e_value=3.9e-14 N=8 P. rhoeas_chr1&aek6 plus
 11-  0:	Prh01G18250.0	GSVIVG01020111001	      0
 11-  1:	Prh01G18440.0	GSVIVG01020116001	      0
 11-  2:	Prh01G18480.0	GSVIVG01020121001	  2e-83
 11-  3:	Prh01G18560.0	GSVIVG01020126001	  3e-47
 11-  4:	Prh01G18590.0	GSVIVG01020128001	      0
 11-  5:	Prh01G18730.0	GSVIVG01020129001	  4e-62
 11-  6:	Prh01G18740.0	GSVIVG01020131001	 3e-100
 11-  7:	Prh01G18750.0	GSVIVG01020132001	  2e-59
## Alignment 12: score=336.0 e_value=3e-11 N=7 P. rhoeas_chr1&aek6 plus
 12-  0:	Prh01G15780.0	GSVIVG01020191001	  5e-67
 12-  1:	Prh01G15820.0	GSVIVG01020182001	      0
 12-  2:	Prh01G15870.0	GSVIVG01020164001	      0
 12-  3:	Prh01G15880.0	GSVIVG01020165001	  4e-46
 12-  4:	Prh01G15890.0	GSVIVG01020170001	  3e-21
 12-  5:	Prh01G15940.0	GSVIVG01020171001	  2e-70
 12-  6:	Prh01G15960.0	GSVIVG01020174001	      0
## Alignment 13: score=324.0 e_value=7.5e-12 N=7 P. rhoeas_chr1&aek6 plus
 13-  0:	Prh01G12070.0	GSVIVG01008223001	  7e-18
 13-  1:	Prh01G12140.0	GSVIVG01008220001	  4e-54
 13-  2:	Prh01G12150.0	GSVIVG01008217001	      0
 13-  3:	Prh01G12160.0	GSVIVG01011976001	 1e-121
 13-  4:	Prh01G12240.0	GSVIVG01008205001	      0
 13-  5:	Prh01G12250.0	GSVIVG01012006001	  1e-96
 13-  6:	Prh01G12340.0	GSVIVG01036474001	  2e-75
## Alignment 14: score=292.0 e_value=2.7e-11 N=7 P. rhoeas_chr1&aek6 plus
 14-  0:	Prh01G12820.0	GSVIVG01033095001	  3e-47
 14-  1:	Prh01G12920.0	GSVIVG01033101001	      0
 14-  2:	Prh01G13150.0	GSVIVG01008523001	      0
 14-  3:	Prh01G13270.0	GSVIVG01008513001	 7e-135
 14-  4:	Prh01G13310.0	GSVIVG01001815001	      0
 14-  5:	Prh01G13330.0	GSVIVG01008506001	      0
 14-  6:	Prh01G13390.0	GSVIVG01008504001	      0
## Alignment 15: score=290.0 e_value=5.5e-09 N=6 P. rhoeas_chr1&aek6 plus
 15-  0:	Prh01G13940.0	GSVIVG01010294001	 1e-103
 15-  1:	Prh01G13990.0	GSVIVG01010309001	  6e-45
 15-  2:	Prh01G14010.0	GSVIVG01010319001	      0
 15-  3:	Prh01G14020.0	GSVIVG01010320001	      0
 15-  4:	Prh01G14050.0	GSVIVG01010321001	  2e-95
 15-  5:	Prh01G14070.0	GSVIVG01010323001	  5e-75
## Alignment 16: score=278.0 e_value=1e-09 N=6 P. rhoeas_chr1&aek6 plus
 16-  0:	Prh01G15370.0	GSVIVG01013724001	  3e-78
 16-  1:	Prh01G15510.0	GSVIVG01020233001	      0
 16-  2:	Prh01G15590.0	GSVIVG01020223001	      0
 16-  3:	Prh01G15600.0	GSVIVG01020222001	      0
 16-  4:	Prh01G15630.0	GSVIVG01020220001	  6e-35
 16-  5:	Prh01G15640.0	GSVIVG01020219001	      0
## Alignment 17: score=277.0 e_value=2.9e-10 N=6 P. rhoeas_chr1&aek6 plus
 17-  0:	Prh01G13630.0	GSVIVG01007580001	      0
 17-  1:	Prh01G13660.0	GSVIVG01007577001	      0
 17-  2:	Prh01G13680.0	GSVIVG01007576001	      0
 17-  3:	Prh01G13690.0	GSVIVG01007575001	      0
 17-  4:	Prh01G13890.0	GSVIVG01010297001	 3e-103
 17-  5:	Prh01G13900.0	GSVIVG01007551001	 4e-167
## Alignment 18: score=612.0 e_value=7.2e-35 N=14 P. rhoeas_chr1&aek6 minus
 18-  0:	Prh01G16370.0	GSVIVG01008020001	      0
 18-  1:	Prh01G16450.0	GSVIVG01008023001	  5e-79
 18-  2:	Prh01G16500.0	GSVIVG01008025001	  2e-44
 18-  3:	Prh01G16520.0	GSVIVG01008026001	  3e-90
 18-  4:	Prh01G16580.0	GSVIVG01008031001	      0
 18-  5:	Prh01G16600.0	GSVIVG01008033001	      0
 18-  6:	Prh01G16650.0	GSVIVG01008034001	  5e-40
 18-  7:	Prh01G16790.0	GSVIVG01008036001	 2e-133
 18-  8:	Prh01G16810.0	GSVIVG01008039001	 1e-141
 18-  9:	Prh01G16880.0	GSVIVG01008040001	      0
 18- 10:	Prh01G16890.0	GSVIVG01008042001	  4e-87
 18- 11:	Prh01G16990.0	GSVIVG01008044001	  1e-94
 18- 12:	Prh01G17080.0	GSVIVG01011356001	  6e-89
 18- 13:	Prh01G17330.0	GSVIVG01011960001	 5e-108
## Alignment 19: score=472.0 e_value=4.8e-25 N=11 P. rhoeas_chr1&aek6 minus
 19-  0:	Prh01G15400.0	GSVIVG01032477001	  2e-41
 19-  1:	Prh01G15600.0	GSVIVG01007787001	 2e-148
 19-  2:	Prh01G15610.0	GSVIVG01007788001	 4e-134
 19-  3:	Prh01G15710.0	GSVIVG01007790001	  6e-60
 19-  4:	Prh01G15740.0	GSVIVG01007792001	      0
 19-  5:	Prh01G15750.0	GSVIVG01007794001	 9e-107
 19-  6:	Prh01G15780.0	GSVIVG01007802001	  1e-75
 19-  7:	Prh01G15800.0	GSVIVG01032512001	      0
 19-  8:	Prh01G15950.0	GSVIVG01020166001	  9e-44
 19-  9:	Prh01G16030.0	GSVIVG01020178001	  1e-40
 19- 10:	Prh01G16130.0	GSVIVG01007824001	 1e-136
## Alignment 20: score=455.0 e_value=1e-25 N=11 P. rhoeas_chr1&aek6 minus
 20-  0:	Prh01G15310.0	GSVIVG01032484001	 6e-121
 20-  1:	Prh01G15530.0	GSVIVG01032492001	      0
 20-  2:	Prh01G15650.0	GSVIVG01032503001	      0
 20-  3:	Prh01G15680.0	GSVIVG01032504001	 3e-180
 20-  4:	Prh01G15780.0	GSVIVG01032511001	  4e-72
 20-  5:	Prh01G15890.0	GSVIVG01032526001	  1e-18
 20-  6:	Prh01G15930.0	GSVIVG01032527001	  3e-37
 20-  7:	Prh01G16100.0	GSVIVG01032537001	      0
 20-  8:	Prh01G16110.0	GSVIVG01032538001	  2e-57
 20-  9:	Prh01G16120.0	GSVIVG01032540001	  3e-88
 20- 10:	Prh01G16150.0	GSVIVG01032543001	  2e-98
## Alignment 21: score=416.0 e_value=1.8e-20 N=9 P. rhoeas_chr1&aek6 minus
 21-  0:	Prh01G13670.0	GSVIVG01011629001	  6e-07
 21-  1:	Prh01G13760.0	GSVIVG01007538001	      0
 21-  2:	Prh01G13770.0	GSVIVG01007539001	  1e-13
 21-  3:	Prh01G13820.0	GSVIVG01007540001	      0
 21-  4:	Prh01G13830.0	GSVIVG01007544001	      0
 21-  5:	Prh01G13840.0	GSVIVG01007546001	 1e-130
 21-  6:	Prh01G13890.0	GSVIVG01010297001	 3e-103
 21-  7:	Prh01G13930.0	GSVIVG01007555001	 5e-105
 21-  8:	Prh01G14080.0	GSVIVG01010324001	 3e-100
## Alignment 22: score=368.0 e_value=5.1e-17 N=8 P. rhoeas_chr1&aek6 minus
 22-  0:	Prh01G09500.0	GSVIVG01012066001	 1e-141
 22-  1:	Prh01G09760.0	GSVIVG01012049001	 4e-140
 22-  2:	Prh01G09770.0	GSVIVG01012047001	  3e-92
 22-  3:	Prh01G09790.0	GSVIVG01012045001	      0
 22-  4:	Prh01G09800.0	GSVIVG01012044001	      0
 22-  5:	Prh01G09820.0	GSVIVG01012043001	      0
 22-  6:	Prh01G09850.0	GSVIVG01012040001	      0
 22-  7:	Prh01G09880.0	GSVIVG01012035001	 2e-147
## Alignment 23: score=311.0 e_value=3.1e-12 N=7 P. rhoeas_chr1&aek6 minus
 23-  0:	Prh01G11970.0	GSVIVG01011969001	  2e-91
 23-  1:	Prh01G11980.0	GSVIVG01011967001	 3e-180
 23-  2:	Prh01G12050.0	GSVIVG01011954001	 4e-178
 23-  3:	Prh01G12190.0	GSVIVG01012000001	      0
 23-  4:	Prh01G12260.0	GSVIVG01036463001	      0
 23-  5:	Prh01G12270.0	GSVIVG01036465001	      0
 23-  6:	Prh01G12350.0	GSVIVG01036475001	 2e-134
## Alignment 24: score=284.0 e_value=3e-08 N=6 P. rhoeas_chr1&aek6 minus
 24-  0:	Prh01G13730.0	GSVIVG01010306001	  2e-69
 24-  1:	Prh01G13810.0	GSVIVG01010308001	  5e-76
 24-  2:	Prh01G13880.0	GSVIVG01010300001	 3e-138
 24-  3:	Prh01G13890.0	GSVIVG01010299001	 1e-119
 24-  4:	Prh01G13910.0	GSVIVG01010298001	 1e-107
 24-  5:	Prh01G13940.0	GSVIVG01010294001	 1e-103
## Alignment 25: score=278.0 e_value=2e-09 N=6 P. rhoeas_chr1&aek6 minus
 25-  0:	Prh01G14620.0	GSVIVG01013748001	  3e-11
 25-  1:	Prh01G14680.0	GSVIVG01013762001	  3e-83
 25-  2:	Prh01G14710.0	GSVIVG01013772001	      0
 25-  3:	Prh01G14740.0	GSVIVG01013775001	 1e-143
 25-  4:	Prh01G14760.0	GSVIVG01013776001	  1e-41
 25-  5:	Prh01G14880.0	GSVIVG01013799001	      0
## Alignment 26: score=265.0 e_value=4.5e-08 N=6 P. rhoeas_chr1&aek6 minus
 26-  0:	Prh01G18060.0	GSVIVG01032554001	 5e-105
 26-  1:	Prh01G18090.0	GSVIVG01032557001	 2e-162
 26-  2:	Prh01G18160.0	GSVIVG01032560001	  1e-47
 26-  3:	Prh01G18270.0	GSVIVG01032561001	      0
 26-  4:	Prh01G18310.0	GSVIVG01032563001	 5e-167
 26-  5:	Prh01G18440.0	GSVIVG01032565001	 3e-179
## Alignment 27: score=2389.0 e_value=1.9e-198 N=53 P. rhoeas_chr2&aek4 plus
 27-  0:	Prh02G32460.0	GSVIVG01024731001	 3e-104
 27-  1:	Prh02G32500.0	GSVIVG01011158001	 2e-127
 27-  2:	Prh02G32560.0	GSVIVG01024730001	  1e-95
 27-  3:	Prh02G32620.0	GSVIVG01011165001	 2e-135
 27-  4:	Prh02G32630.0	GSVIVG01011167001	      0
 27-  5:	Prh02G32650.0	GSVIVG01024723001	      0
 27-  6:	Prh02G32720.0	GSVIVG01024716001	 1e-143
 27-  7:	Prh02G32730.0	GSVIVG01024714001	 1e-163
 27-  8:	Prh02G32750.0	GSVIVG01024713001	      0
 27-  9:	Prh02G32770.0	GSVIVG01032800001	      0
 27- 10:	Prh02G32790.0	GSVIVG01032795001	  5e-27
 27- 11:	Prh02G32810.0	GSVIVG01024708001	      0
 27- 12:	Prh02G32820.0	GSVIVG01003934001	      0
 27- 13:	Prh02G32910.0	GSVIVG01003938001	      0
 27- 14:	Prh02G33060.0	GSVIVG01024685001	      0
 27- 15:	Prh02G33090.0	GSVIVG01032773001	  5e-65
 27- 16:	Prh02G33100.0	GSVIVG01024684001	 8e-168
 27- 17:	Prh02G33160.0	GSVIVG01024682001	 3e-100
 27- 18:	Prh02G33170.0	GSVIVG01024680001	      0
 27- 19:	Prh02G33220.0	GSVIVG01030301001	  6e-27
 27- 20:	Prh02G33380.0	GSVIVG01032758001	      0
 27- 21:	Prh02G33460.0	GSVIVG01024662001	  3e-74
 27- 22:	Prh02G33470.0	GSVIVG01024661001	  1e-47
 27- 23:	Prh02G33480.0	GSVIVG01032750001	      0
 27- 24:	Prh02G33570.0	GSVIVG01030288001	  8e-72
 27- 25:	Prh02G33640.0	GSVIVG01030284001	      0
 27- 26:	Prh02G33690.0	GSVIVG01030282001	      0
 27- 27:	Prh02G33710.0	GSVIVG01030279001	      0
 27- 28:	Prh02G33750.0	GSVIVG01024632001	 1e-111
 27- 29:	Prh02G33830.0	GSVIVG01032739001	      0
 27- 30:	Prh02G33850.0	GSVIVG01032737001	 5e-109
 27- 31:	Prh02G33910.0	GSVIVG01032735001	      0
 27- 32:	Prh02G33930.0	GSVIVG01030263001	 2e-179
 27- 33:	Prh02G33940.0	GSVIVG01024628001	  2e-52
 27- 34:	Prh02G33980.0	GSVIVG01030260001	 1e-102
 27- 35:	Prh02G34000.0	GSVIVG01030259001	  1e-58
 27- 36:	Prh02G34030.0	GSVIVG01024621001	  8e-63
 27- 37:	Prh02G34080.0	GSVIVG01030240001	      0
 27- 38:	Prh02G34110.0	GSVIVG01030235001	  1e-77
 27- 39:	Prh02G34220.0	GSVIVG01024601001	      0
 27- 40:	Prh02G34280.0	GSVIVG01024600001	 2e-122
 27- 41:	Prh02G34320.0	GSVIVG01024599001	  4e-75
 27- 42:	Prh02G34430.0	GSVIVG01024584001	  3e-27
 27- 43:	Prh02G34490.0	GSVIVG01030215001	      0
 27- 44:	Prh02G34530.0	GSVIVG01024581001	 2e-126
 27- 45:	Prh02G34590.0	GSVIVG01024578001	      0
 27- 46:	Prh02G34610.0	GSVIVG01024575001	 7e-110
 27- 47:	Prh02G34620.0	GSVIVG01024574001	      0
 27- 48:	Prh02G34660.0	GSVIVG01024572001	 1e-143
 27- 49:	Prh02G34690.0	GSVIVG01024563001	  8e-37
 27- 50:	Prh02G34720.0	GSVIVG01024562001	  1e-90
 27- 51:	Prh02G34760.0	GSVIVG01024560001	  1e-66
 27- 52:	Prh02G34770.0	GSVIVG01024559001	      0
## Alignment 28: score=1673.0 e_value=8.4e-127 N=36 P. rhoeas_chr2&aek4 plus
 28-  0:	Prh02G46570.0	GSVIVG01033781001	  1e-76
 28-  1:	Prh02G46630.0	GSVIVG01033771001	 2e-126
 28-  2:	Prh02G46640.0	GSVIVG01033767001	      0
 28-  3:	Prh02G46690.0	GSVIVG01033765001	 2e-100
 28-  4:	Prh02G46720.0	GSVIVG01033764001	      0
 28-  5:	Prh02G46750.0	GSVIVG01033751001	 7e-110
 28-  6:	Prh02G46760.0	GSVIVG01033749001	      0
 28-  7:	Prh02G46770.0	GSVIVG01033748001	      0
 28-  8:	Prh02G46890.0	GSVIVG01033741001	      0
 28-  9:	Prh02G46920.0	GSVIVG01033738001	      0
 28- 10:	Prh02G46960.0	GSVIVG01033735001	      0
 28- 11:	Prh02G46970.0	GSVIVG01033731001	      0
 28- 12:	Prh02G46980.0	GSVIVG01033727001	      0
 28- 13:	Prh02G46990.0	GSVIVG01033724001	      0
 28- 14:	Prh02G47000.0	GSVIVG01033723001	      0
 28- 15:	Prh02G47080.0	GSVIVG01033715001	  4e-26
 28- 16:	Prh02G47170.0	GSVIVG01033705001	      0
 28- 17:	Prh02G47190.0	GSVIVG01033707001	      0
 28- 18:	Prh02G47210.0	GSVIVG01033708001	  8e-89
 28- 19:	Prh02G47280.0	GSVIVG01033699001	  2e-13
 28- 20:	Prh02G47290.0	GSVIVG01033696001	      0
 28- 21:	Prh02G47400.0	GSVIVG01033692001	      0
 28- 22:	Prh02G47410.0	GSVIVG01033691001	 7e-116
 28- 23:	Prh02G47430.0	GSVIVG01033690001	      0
 28- 24:	Prh02G47480.0	GSVIVG01033679001	  4e-90
 28- 25:	Prh02G47520.0	GSVIVG01033677001	 4e-124
 28- 26:	Prh02G47550.0	GSVIVG01033674001	 6e-163
 28- 27:	Prh02G47690.0	GSVIVG01033669001	  5e-69
 28- 28:	Prh02G47700.0	GSVIVG01033668001	  1e-84
 28- 29:	Prh02G47820.0	GSVIVG01033664001	      0
 28- 30:	Prh02G47850.0	GSVIVG01033662001	  3e-26
 28- 31:	Prh02G47900.0	GSVIVG01033652001	  2e-73
 28- 32:	Prh02G47910.0	GSVIVG01033651001	      0
 28- 33:	Prh02G48010.0	GSVIVG01033645001	      0
 28- 34:	Prh02G48020.0	GSVIVG01033644001	  7e-58
 28- 35:	Prh02G48120.0	GSVIVG01033628001	  7e-17
## Alignment 29: score=1333.0 e_value=1.6e-96 N=29 P. rhoeas_chr2&aek4 plus
 29-  0:	Prh02G54790.0	GSVIVG01033944001	 9e-142
 29-  1:	Prh02G54800.0	GSVIVG01033943001	  6e-61
 29-  2:	Prh02G54840.0	GSVIVG01033934001	 3e-126
 29-  3:	Prh02G54870.0	GSVIVG01033933001	 4e-153
 29-  4:	Prh02G54920.0	GSVIVG01033929001	  3e-86
 29-  5:	Prh02G54940.0	GSVIVG01033928001	  7e-24
 29-  6:	Prh02G54960.0	GSVIVG01033925001	  2e-95
 29-  7:	Prh02G54990.0	GSVIVG01033907001	      0
 29-  8:	Prh02G55050.0	GSVIVG01033902001	  5e-86
 29-  9:	Prh02G55110.0	GSVIVG01033897001	  1e-40
 29- 10:	Prh02G55150.0	GSVIVG01033895001	 6e-143
 29- 11:	Prh02G55210.0	GSVIVG01033886001	  3e-69
 29- 12:	Prh02G55240.0	GSVIVG01033875001	 1e-120
 29- 13:	Prh02G55300.0	GSVIVG01033871001	      0
 29- 14:	Prh02G55320.0	GSVIVG01033868001	  1e-52
 29- 15:	Prh02G55330.0	GSVIVG01033867001	  8e-47
 29- 16:	Prh02G55390.0	GSVIVG01033862001	      0
 29- 17:	Prh02G55400.0	GSVIVG01033861001	  4e-15
 29- 18:	Prh02G55440.0	GSVIVG01033859001	  3e-38
 29- 19:	Prh02G55450.0	GSVIVG01033857001	 3e-134
 29- 20:	Prh02G55470.0	GSVIVG01033852001	  8e-95
 29- 21:	Prh02G55480.0	GSVIVG01033851001	 1e-163
 29- 22:	Prh02G55540.0	GSVIVG01033839001	 9e-176
 29- 23:	Prh02G55560.0	GSVIVG01033836001	 1e-162
 29- 24:	Prh02G55570.0	GSVIVG01033833001	      0
 29- 25:	Prh02G55660.0	GSVIVG01033832001	 1e-120
 29- 26:	Prh02G55700.0	GSVIVG01033830001	      0
 29- 27:	Prh02G55860.0	GSVIVG01033815001	      0
 29- 28:	Prh02G56100.0	GSVIVG01011168001	  1e-08
## Alignment 30: score=931.0 e_value=1.3e-61 N=21 P. rhoeas_chr2&aek4 plus
 30-  0:	Prh02G46800.0	GSVIVG01034681001	 7e-167
 30-  1:	Prh02G46820.0	GSVIVG01034677001	      0
 30-  2:	Prh02G46840.0	GSVIVG01034673001	      0
 30-  3:	Prh02G46850.0	GSVIVG01034672001	  2e-16
 30-  4:	Prh02G47010.0	GSVIVG01034664001	 9e-177
 30-  5:	Prh02G47150.0	GSVIVG01031447001	  2e-44
 30-  6:	Prh02G47240.0	GSVIVG01016162001	      0
 30-  7:	Prh02G47300.0	GSVIVG01016163001	 7e-119
 30-  8:	Prh02G47310.0	GSVIVG01016165001	  1e-77
 30-  9:	Prh02G47350.0	GSVIVG01016168001	      0
 30- 10:	Prh02G47390.0	GSVIVG01016171001	 3e-105
 30- 11:	Prh02G47450.0	GSVIVG01016175001	 1e-100
 30- 12:	Prh02G47460.0	GSVIVG01016169001	  2e-47
 30- 13:	Prh02G47540.0	GSVIVG01016183001	      0
 30- 14:	Prh02G47790.0	GSVIVG01016194001	      0
 30- 15:	Prh02G47890.0	GSVIVG01016213001	  2e-79
 30- 16:	Prh02G47920.0	GSVIVG01016218001	      0
 30- 17:	Prh02G47930.0	GSVIVG01016219001	      0
 30- 18:	Prh02G47960.0	GSVIVG01016220001	      0
 30- 19:	Prh02G47970.0	GSVIVG01016221001	 2e-159
 30- 20:	Prh02G48090.0	GSVIVG01016227001	 2e-113
## Alignment 31: score=902.0 e_value=1.6e-57 N=20 P. rhoeas_chr2&aek4 plus
 31-  0:	Prh02G53460.0	GSVIVG01034110001	 7e-136
 31-  1:	Prh02G53490.0	GSVIVG01034106001	  4e-75
 31-  2:	Prh02G53530.0	GSVIVG01034105001	  2e-11
 31-  3:	Prh02G53670.0	GSVIVG01034072001	 8e-104
 31-  4:	Prh02G53730.0	GSVIVG01034068001	  2e-94
 31-  5:	Prh02G53740.0	GSVIVG01034066001	  1e-17
 31-  6:	Prh02G53750.0	GSVIVG01034065001	  2e-43
 31-  7:	Prh02G53770.0	GSVIVG01034055001	  6e-82
 31-  8:	Prh02G53790.0	GSVIVG01034054001	  2e-76
 31-  9:	Prh02G53810.0	GSVIVG01034052001	      0
 31- 10:	Prh02G53880.0	GSVIVG01034044001	 1e-153
 31- 11:	Prh02G53900.0	GSVIVG01034043001	      0
 31- 12:	Prh02G53930.0	GSVIVG01034042001	  4e-65
 31- 13:	Prh02G54000.0	GSVIVG01034038001	  2e-75
 31- 14:	Prh02G54010.0	GSVIVG01034033001	 2e-119
 31- 15:	Prh02G54050.0	GSVIVG01034031001	  8e-56
 31- 16:	Prh02G54110.0	GSVIVG01034028001	      0
 31- 17:	Prh02G54120.0	GSVIVG01034027001	      0
 31- 18:	Prh02G54150.0	GSVIVG01034026001	  3e-16
 31- 19:	Prh02G54270.0	GSVIVG01034023001	      0
## Alignment 32: score=836.0 e_value=5.4e-58 N=20 P. rhoeas_chr2&aek4 plus
 32-  0:	Prh02G33390.0	GSVIVG01030295001	 5e-133
 32-  1:	Prh02G33400.0	GSVIVG01030293001	 2e-113
 32-  2:	Prh02G33500.0	GSVIVG01032749001	  8e-59
 32-  3:	Prh02G33520.0	GSVIVG01024642001	 3e-163
 32-  4:	Prh02G33530.0	GSVIVG01024641001	 1e-141
 32-  5:	Prh02G33580.0	GSVIVG01024638001	  2e-78
 32-  6:	Prh02G33790.0	GSVIVG01030274001	  1e-91
 32-  7:	Prh02G33840.0	GSVIVG01030269001	  4e-70
 32-  8:	Prh02G33860.0	GSVIVG01030264001	      0
 32-  9:	Prh02G34010.0	GSVIVG01024624001	 9e-132
 32- 10:	Prh02G34060.0	GSVIVG01032726001	  2e-81
 32- 11:	Prh02G34100.0	GSVIVG01032725001	 4e-147
 32- 12:	Prh02G34330.0	GSVIVG01032715001	  5e-97
 32- 13:	Prh02G34350.0	GSVIVG01032714001	  2e-93
 32- 14:	Prh02G34440.0	GSVIVG01024585001	  3e-31
 32- 15:	Prh02G34510.0	GSVIVG01030206001	 2e-169
 32- 16:	Prh02G34600.0	GSVIVG01030201001	      0
 32- 17:	Prh02G34640.0	GSVIVG01030193001	      0
 32- 18:	Prh02G34660.0	GSVIVG01030192001	  9e-21
 32- 19:	Prh02G34750.0	GSVIVG01030183001	      0
## Alignment 33: score=740.0 e_value=1.7e-46 N=17 P. rhoeas_chr2&aek4 plus
 33-  0:	Prh02G36480.0	GSVIVG01024520001	  6e-60
 33-  1:	Prh02G36710.0	GSVIVG01037598001	 4e-154
 33-  2:	Prh02G36760.0	GSVIVG01037585001	  6e-61
 33-  3:	Prh02G36990.0	GSVIVG01037540001	      0
 33-  4:	Prh02G37180.0	GSVIVG01022489001	      0
 33-  5:	Prh02G37190.0	GSVIVG01022464001	 1e-145
 33-  6:	Prh02G37200.0	GSVIVG01022465001	 4e-101
 33-  7:	Prh02G37240.0	GSVIVG01029949001	      0
 33-  8:	Prh02G37260.0	GSVIVG01029973001	      0
 33-  9:	Prh02G37290.0	GSVIVG01029976001	 1e-163
 33- 10:	Prh02G37300.0	GSVIVG01029953001	      0
 33- 11:	Prh02G37350.0	GSVIVG01029951001	 2e-107
 33- 12:	Prh02G37380.0	GSVIVG01029948001	      0
 33- 13:	Prh02G37400.0	GSVIVG01025814001	      0
 33- 14:	Prh02G37460.0	GSVIVG01029985001	      0
 33- 15:	Prh02G37470.0	GSVIVG01022436001	      0
 33- 16:	Prh02G37510.0	GSVIVG01029958001	      0
## Alignment 34: score=721.0 e_value=4.8e-44 N=17 P. rhoeas_chr2&aek4 plus
 34-  0:	Prh02G27860.0	GSVIVG01031508001	  4e-19
 34-  1:	Prh02G27920.0	GSVIVG01031505001	      0
 34-  2:	Prh02G27930.0	GSVIVG01031504001	  7e-48
 34-  3:	Prh02G28110.0	GSVIVG01031496001	  3e-86
 34-  4:	Prh02G28130.0	GSVIVG01031494001	 1e-164
 34-  5:	Prh02G28140.0	GSVIVG01031492001	  1e-31
 34-  6:	Prh02G28210.0	GSVIVG01031490001	      0
 34-  7:	Prh02G28260.0	GSVIVG01031486001	 1e-143
 34-  8:	Prh02G28480.0	GSVIVG01031485001	      0
 34-  9:	Prh02G28670.0	GSVIVG01031480001	      0
 34- 10:	Prh02G28710.0	GSVIVG01031471001	  6e-50
 34- 11:	Prh02G28720.0	GSVIVG01031469001	  6e-78
 34- 12:	Prh02G28730.0	GSVIVG01031466001	  4e-64
 34- 13:	Prh02G28760.0	GSVIVG01031461001	  6e-48
 34- 14:	Prh02G28940.0	GSVIVG01031446001	  3e-41
 34- 15:	Prh02G29050.0	GSVIVG01016162001	 9e-122
 34- 16:	Prh02G29160.0	GSVIVG01031444001	 3e-174
## Alignment 35: score=598.0 e_value=5e-34 N=14 P. rhoeas_chr2&aek4 plus
 35-  0:	Prh02G48500.0	GSVIVG01025212001	      0
 35-  1:	Prh02G48520.0	GSVIVG01025206001	 3e-131
 35-  2:	Prh02G48550.0	GSVIVG01025204001	      0
 35-  3:	Prh02G48640.0	GSVIVG01025193001	      0
 35-  4:	Prh02G48660.0	GSVIVG01025192001	 1e-133
 35-  5:	Prh02G48690.0	GSVIVG01025188001	 3e-125
 35-  6:	Prh02G48740.0	GSVIVG01025185001	 2e-164
 35-  7:	Prh02G48750.0	GSVIVG01025184001	      0
 35-  8:	Prh02G48820.0	GSVIVG01025180001	 2e-130
 35-  9:	Prh02G48830.0	GSVIVG01025178001	      0
 35- 10:	Prh02G48940.0	GSVIVG01025540001	      0
 35- 11:	Prh02G49000.0	GSVIVG01025156001	      0
 35- 12:	Prh02G49100.0	GSVIVG01025102001	      0
 35- 13:	Prh02G49110.0	GSVIVG01025129001	 1e-138
## Alignment 36: score=503.0 e_value=1.2e-24 N=11 P. rhoeas_chr2&aek4 plus
 36-  0:	Prh02G57010.0	GSVIVG01016616001	  1e-86
 36-  1:	Prh02G57020.0	GSVIVG01016617001	      0
 36-  2:	Prh02G57070.0	GSVIVG01016637001	  1e-87
 36-  3:	Prh02G57080.0	GSVIVG01016639001	      0
 36-  4:	Prh02G57250.0	GSVIVG01032613001	  1e-89
 36-  5:	Prh02G57290.0	GSVIVG01032614001	      0
 36-  6:	Prh02G57320.0	GSVIVG01032616001	  6e-23
 36-  7:	Prh02G57330.0	GSVIVG01032617001	      0
 36-  8:	Prh02G57370.0	GSVIVG01032619001	  2e-38
 36-  9:	Prh02G57530.0	GSVIVG01032625001	      0
 36- 10:	Prh02G57540.0	GSVIVG01032634001	 4e-158
## Alignment 37: score=472.0 e_value=2.4e-24 N=11 P. rhoeas_chr2&aek4 plus
 37-  0:	Prh02G41500.0	GSVIVG01025359001	      0
 37-  1:	Prh02G41510.0	GSVIVG01025357001	 2e-119
 37-  2:	Prh02G41540.0	GSVIVG01025353001	 2e-155
 37-  3:	Prh02G41580.0	GSVIVG01025348001	 5e-145
 37-  4:	Prh02G41680.0	GSVIVG01025342001	      0
 37-  5:	Prh02G41740.0	GSVIVG01025336001	      0
 37-  6:	Prh02G41760.0	GSVIVG01025333001	 8e-180
 37-  7:	Prh02G41780.0	GSVIVG01025332001	      0
 37-  8:	Prh02G42020.0	GSVIVG01025317001	      0
 37-  9:	Prh02G42030.0	GSVIVG01025315001	 6e-160
 37- 10:	Prh02G42100.0	GSVIVG01025314001	 3e-102
## Alignment 38: score=430.0 e_value=6.5e-21 N=10 P. rhoeas_chr2&aek4 plus
 38-  0:	Prh02G46070.0	GSVIVG01016497001	  1e-90
 38-  1:	Prh02G46110.0	GSVIVG01016502001	      0
 38-  2:	Prh02G46120.0	GSVIVG01016503001	 4e-100
 38-  3:	Prh02G46180.0	GSVIVG01016504001	 3e-113
 38-  4:	Prh02G46240.0	GSVIVG01016509001	  7e-75
 38-  5:	Prh02G46290.0	GSVIVG01016511001	 7e-102
 38-  6:	Prh02G46340.0	GSVIVG01016518001	      0
 38-  7:	Prh02G46420.0	GSVIVG01016520001	 1e-170
 38-  8:	Prh02G46480.0	GSVIVG01016524001	      0
 38-  9:	Prh02G46550.0	GSVIVG01025118001	 7e-139
## Alignment 39: score=386.0 e_value=1.1e-18 N=9 P. rhoeas_chr2&aek4 plus
 39-  0:	Prh02G23690.0	GSVIVG01025570001	  6e-33
 39-  1:	Prh02G23770.0	GSVIVG01025565001	      0
 39-  2:	Prh02G23780.0	GSVIVG01025564001	      0
 39-  3:	Prh02G23950.0	GSVIVG01025541001	      0
 39-  4:	Prh02G24000.0	GSVIVG01025102001	      0
 39-  5:	Prh02G24050.0	GSVIVG01025104001	 8e-154
 39-  6:	Prh02G24170.0	GSVIVG01025552001	      0
 39-  7:	Prh02G24280.0	GSVIVG01025539001	  6e-73
 39-  8:	Prh02G24290.0	GSVIVG01025537001	      0
## Alignment 40: score=383.0 e_value=2.4e-17 N=9 P. rhoeas_chr2&aek4 plus
 40-  0:	Prh02G48120.0	GSVIVG01016234001	      0
 40-  1:	Prh02G48270.0	GSVIVG01016240001	      0
 40-  2:	Prh02G48360.0	GSVIVG01016243001	  2e-75
 40-  3:	Prh02G48380.0	GSVIVG01016246001	      0
 40-  4:	Prh02G48400.0	GSVIVG01016247001	      0
 40-  5:	Prh02G48560.0	GSVIVG01016265001	  6e-35
 40-  6:	Prh02G48590.0	GSVIVG01025198001	  3e-52
 40-  7:	Prh02G48600.0	GSVIVG01016268001	 5e-137
 40-  8:	Prh02G48690.0	GSVIVG01016276001	 2e-129
## Alignment 41: score=373.0 e_value=1.6e-15 N=8 P. rhoeas_chr2&aek4 plus
 41-  0:	Prh02G52330.0	GSVIVG01033986001	      0
 41-  1:	Prh02G52350.0	GSVIVG01024791001	      0
 41-  2:	Prh02G52360.0	GSVIVG01024789001	      0
 41-  3:	Prh02G52370.0	GSVIVG01024788001	  1e-36
 41-  4:	Prh02G52430.0	GSVIVG01024786001	  7e-83
 41-  5:	Prh02G52490.0	GSVIVG01024781001	      0
 41-  6:	Prh02G52500.0	GSVIVG01024780001	      0
 41-  7:	Prh02G52520.0	GSVIVG01024778001	 1e-116
## Alignment 42: score=359.0 e_value=1.3e-13 N=8 P. rhoeas_chr2&aek4 plus
 42-  0:	Prh02G57090.0	GSVIVG01025605001	      0
 42-  1:	Prh02G57190.0	GSVIVG01025597001	 8e-148
 42-  2:	Prh02G57290.0	GSVIVG01025592001	      0
 42-  3:	Prh02G57310.0	GSVIVG01025055001	      0
 42-  4:	Prh02G57330.0	GSVIVG01025589001	      0
 42-  5:	Prh02G57350.0	GSVIVG01025587001	      0
 42-  6:	Prh02G57510.0	GSVIVG01025581001	  8e-10
 42-  7:	Prh02G57550.0	GSVIVG01025578001	  3e-92
## Alignment 43: score=350.0 e_value=7.6e-19 N=8 P. rhoeas_chr2&aek4 plus
 43-  0:	Prh02G45620.0	GSVIVG01029899001	 3e-106
 43-  1:	Prh02G45760.0	GSVIVG01037511001	      0
 43-  2:	Prh02G45790.0	GSVIVG01029954001	      0
 43-  3:	Prh02G45820.0	GSVIVG01029950001	      0
 43-  4:	Prh02G45860.0	GSVIVG01029979001	  4e-82
 43-  5:	Prh02G45870.0	GSVIVG01029980001	  1e-93
 43-  6:	Prh02G45890.0	GSVIVG01029985001	      0
 43-  7:	Prh02G45900.0	GSVIVG01022435001	  6e-43
## Alignment 44: score=334.0 e_value=1.9e-11 N=7 P. rhoeas_chr2&aek4 plus
 44-  0:	Prh02G31370.0	GSVIVG01033902001	  3e-54
 44-  1:	Prh02G31390.0	GSVIVG01033899001	      0
 44-  2:	Prh02G31420.0	GSVIVG01033895001	 9e-164
 44-  3:	Prh02G31470.0	GSVIVG01033892001	 1e-110
 44-  4:	Prh02G31490.0	GSVIVG01033888001	  1e-57
 44-  5:	Prh02G31510.0	GSVIVG01033883001	      0
 44-  6:	Prh02G31520.0	GSVIVG01033881001	  3e-98
## Alignment 45: score=327.0 e_value=5.3e-12 N=7 P. rhoeas_chr2&aek4 plus
 45-  0:	Prh02G52450.0	GSVIVG01033996001	      0
 45-  1:	Prh02G52460.0	GSVIVG01033994001	      0
 45-  2:	Prh02G52470.0	GSVIVG01033992001	      0
 45-  3:	Prh02G52500.0	GSVIVG01024802001	 1e-103
 45-  4:	Prh02G52590.0	GSVIVG01024800001	  6e-59
 45-  5:	Prh02G52670.0	GSVIVG01024796001	      0
 45-  6:	Prh02G52710.0	GSVIVG01024793001	      0
## Alignment 46: score=322.0 e_value=7.6e-14 N=7 P. rhoeas_chr2&aek4 plus
 46-  0:	Prh02G44630.0	GSVIVG01037451001	 3e-131
 46-  1:	Prh02G44820.0	GSVIVG01022470001	 1e-104
 46-  2:	Prh02G44830.0	GSVIVG01022493001	      0
 46-  3:	Prh02G44850.0	GSVIVG01022496001	  2e-45
 46-  4:	Prh02G44870.0	GSVIVG01022498001	      0
 46-  5:	Prh02G44890.0	GSVIVG01022505001	      0
 46-  6:	Prh02G44940.0	GSVIVG01022506001	 1e-169
## Alignment 47: score=300.0 e_value=1.5e-10 N=7 P. rhoeas_chr2&aek4 plus
 47-  0:	Prh02G48240.0	GSVIVG01025715001	  3e-88
 47-  1:	Prh02G48410.0	GSVIVG01025708001	  2e-35
 47-  2:	Prh02G48470.0	GSVIVG01025701001	  2e-86
 47-  3:	Prh02G48510.0	GSVIVG01025697001	  1e-61
 47-  4:	Prh02G48630.0	GSVIVG01025685001	  2e-45
 47-  5:	Prh02G48690.0	GSVIVG01025681001	  2e-94
 47-  6:	Prh02G48790.0	GSVIVG01025678001	  3e-43
## Alignment 48: score=286.0 e_value=2.5e-12 N=7 P. rhoeas_chr2&aek4 plus
 48-  0:	Prh02G32640.0	GSVIVG01024726001	      0
 48-  1:	Prh02G32660.0	GSVIVG01032802001	      0
 48-  2:	Prh02G32740.0	GSVIVG01011180001	      0
 48-  3:	Prh02G32780.0	GSVIVG01011181001	  6e-18
 48-  4:	Prh02G32790.0	GSVIVG01011188001	  4e-26
 48-  5:	Prh02G32980.0	GSVIVG01024694001	 1e-152
 48-  6:	Prh02G33070.0	GSVIVG01032775001	      0
## Alignment 49: score=281.0 e_value=9e-09 N=6 P. rhoeas_chr2&aek4 plus
 49-  0:	Prh02G50720.0	GSVIVG01024714001	 1e-115
 49-  1:	Prh02G50760.0	GSVIVG01024713001	      0
 49-  2:	Prh02G50830.0	GSVIVG01011181001	  2e-28
 49-  3:	Prh02G50850.0	GSVIVG01011185001	      0
 49-  4:	Prh02G50880.0	GSVIVG01011187001	 9e-113
 49-  5:	Prh02G50890.0	GSVIVG01011188001	  2e-36
## Alignment 50: score=278.0 e_value=8.2e-09 N=6 P. rhoeas_chr2&aek4 plus
 50-  0:	Prh02G53580.0	GSVIVG01024871001	      0
 50-  1:	Prh02G53630.0	GSVIVG01024867001	      0
 50-  2:	Prh02G53710.0	GSVIVG01024855001	 1e-133
 50-  3:	Prh02G53740.0	GSVIVG01024854001	  1e-20
 50-  4:	Prh02G53770.0	GSVIVG01024846001	  2e-69
 50-  5:	Prh02G53820.0	GSVIVG01024839001	  4e-20
## Alignment 51: score=275.0 e_value=8.7e-11 N=7 P. rhoeas_chr2&aek4 plus
 51-  0:	Prh02G35420.0	GSVIVG01024531001	 5e-135
 51-  1:	Prh02G35580.0	GSVIVG01024527001	      0
 51-  2:	Prh02G35600.0	GSVIVG01024525001	      0
 51-  3:	Prh02G35710.0	GSVIVG01024524001	  5e-80
 51-  4:	Prh02G35930.0	GSVIVG01024520001	  5e-57
 51-  5:	Prh02G36090.0	GSVIVG01024518001	 3e-127
 51-  6:	Prh02G36210.0	GSVIVG01037591001	      0
## Alignment 52: score=268.0 e_value=7.7e-11 N=6 P. rhoeas_chr2&aek4 plus
 52-  0:	Prh02G22660.0	GSVIVG01025583001	      0
 52-  1:	Prh02G22750.0	GSVIVG01025582001	      0
 52-  2:	Prh02G22830.0	GSVIVG01025581001	  2e-11
 52-  3:	Prh02G22850.0	GSVIVG01025578001	  8e-75
 52-  4:	Prh02G22860.0	GSVIVG01025576001	 1e-139
 52-  5:	Prh02G22970.0	GSVIVG01025566001	  5e-56
## Alignment 53: score=266.0 e_value=8.7e-09 N=6 P. rhoeas_chr2&aek4 plus
 53-  0:	Prh02G13540.0	GSVIVG01033786001	      0
 53-  1:	Prh02G13620.0	GSVIVG01033783001	      0
 53-  2:	Prh02G13630.0	GSVIVG01033779001	      0
 53-  3:	Prh02G13820.0	GSVIVG01033771001	 2e-115
 53-  4:	Prh02G13900.0	GSVIVG01033770001	      0
 53-  5:	Prh02G13910.0	GSVIVG01033769001	  2e-78
## Alignment 54: score=265.0 e_value=7.5e-08 N=6 P. rhoeas_chr2&aek4 plus
 54-  0:	Prh02G54680.0	GSVIVG01034634001	 1e-171
 54-  1:	Prh02G54750.0	GSVIVG01034645001	      0
 54-  2:	Prh02G54780.0	GSVIVG01034647001	  6e-81
 54-  3:	Prh02G54790.0	GSVIVG01034648001	      0
 54-  4:	Prh02G54970.0	GSVIVG01034651001	      0
 54-  5:	Prh02G55070.0	GSVIVG01034656001	      0
## Alignment 55: score=263.0 e_value=3.3e-09 N=6 P. rhoeas_chr2&aek4 plus
 55-  0:	Prh02G55660.0	GSVIVG01001940001	  3e-21
 55-  1:	Prh02G55680.0	GSVIVG01001005001	 6e-140
 55-  2:	Prh02G55690.0	GSVIVG01011287001	      0
 55-  3:	Prh02G55750.0	GSVIVG01011273001	 6e-180
 55-  4:	Prh02G55770.0	GSVIVG01011268001	      0
 55-  5:	Prh02G55780.0	GSVIVG01036166001	      0
## Alignment 56: score=259.0 e_value=1e-08 N=6 P. rhoeas_chr2&aek4 plus
 56-  0:	Prh02G39200.0	GSVIVG01037276001	      0
 56-  1:	Prh02G39220.0	GSVIVG01037274001	      0
 56-  2:	Prh02G39330.0	GSVIVG01037237001	      0
 56-  3:	Prh02G39360.0	GSVIVG01037233001	 7e-157
 56-  4:	Prh02G39410.0	GSVIVG01031555001	      0
 56-  5:	Prh02G39480.0	GSVIVG01031546001	      0
## Alignment 57: score=250.0 e_value=1.1e-09 N=6 P. rhoeas_chr2&aek4 plus
 57-  0:	Prh02G45360.0	GSVIVG01037270001	 2e-171
 57-  1:	Prh02G45420.0	GSVIVG01036669001	 7e-132
 57-  2:	Prh02G45430.0	GSVIVG01036664001	  7e-77
 57-  3:	Prh02G45440.0	GSVIVG01036651001	      0
 57-  4:	Prh02G45490.0	GSVIVG01036597001	 1e-101
 57-  5:	Prh02G45650.0	GSVIVG01027353001	      0
## Alignment 58: score=1442.0 e_value=5.2e-101 N=32 P. rhoeas_chr2&aek4 minus
 58-  0:	Prh02G46540.0	GSVIVG01031396001	      0
 58-  1:	Prh02G46560.0	GSVIVG01031398001	  2e-18
 58-  2:	Prh02G46590.0	GSVIVG01031401001	      0
 58-  3:	Prh02G46640.0	GSVIVG01031405001	      0
 58-  4:	Prh02G46710.0	GSVIVG01031410001	      0
 58-  5:	Prh02G46730.0	GSVIVG01031411001	  1e-67
 58-  6:	Prh02G46930.0	GSVIVG01031423001	 9e-152
 58-  7:	Prh02G47020.0	GSVIVG01031434001	 5e-111
 58-  8:	Prh02G47030.0	GSVIVG01031442001	 1e-169
 58-  9:	Prh02G47110.0	GSVIVG01031443001	      0
 58- 10:	Prh02G47130.0	GSVIVG01031445001	      0
 58- 11:	Prh02G47140.0	GSVIVG01031446001	  8e-48
 58- 12:	Prh02G47250.0	GSVIVG01031450001	  2e-66
 58- 13:	Prh02G47270.0	GSVIVG01031454001	  4e-47
 58- 14:	Prh02G47320.0	GSVIVG01031459001	 2e-126
 58- 15:	Prh02G47490.0	GSVIVG01031461001	  2e-55
 58- 16:	Prh02G47510.0	GSVIVG01031463001	 2e-125
 58- 17:	Prh02G47530.0	GSVIVG01031466001	  3e-58
 58- 18:	Prh02G47550.0	GSVIVG01031467001	 3e-154
 58- 19:	Prh02G47670.0	GSVIVG01031470001	      0
 58- 20:	Prh02G47810.0	GSVIVG01031485001	 9e-142
 58- 21:	Prh02G47860.0	GSVIVG01031486001	 6e-147
 58- 22:	Prh02G47880.0	GSVIVG01031490001	      0
 58- 23:	Prh02G47910.0	GSVIVG01031492001	  2e-31
 58- 24:	Prh02G47940.0	GSVIVG01031495001	      0
 58- 25:	Prh02G47950.0	GSVIVG01031496001	  2e-77
 58- 26:	Prh02G47980.0	GSVIVG01031499001	 7e-130
 58- 27:	Prh02G48000.0	GSVIVG01031500001	 2e-118
 58- 28:	Prh02G48060.0	GSVIVG01031505001	 7e-170
 58- 29:	Prh02G48070.0	GSVIVG01031508001	  2e-26
 58- 30:	Prh02G48170.0	GSVIVG01031522001	  2e-33
 58- 31:	Prh02G48220.0	GSVIVG01031526001	      0
## Alignment 59: score=642.0 e_value=1.6e-37 N=15 P. rhoeas_chr2&aek4 minus
 59-  0:	Prh02G28070.0	GSVIVG01033645001	      0
 59-  1:	Prh02G28140.0	GSVIVG01033651001	      0
 59-  2:	Prh02G28180.0	GSVIVG01033653001	      0
 59-  3:	Prh02G28250.0	GSVIVG01033656001	  7e-12
 59-  4:	Prh02G28360.0	GSVIVG01033660001	  1e-20
 59-  5:	Prh02G28420.0	GSVIVG01033661001	  1e-72
 59-  6:	Prh02G28470.0	GSVIVG01033664001	      0
 59-  7:	Prh02G28680.0	GSVIVG01033668001	  1e-87
 59-  8:	Prh02G28840.0	GSVIVG01033689001	      0
 59-  9:	Prh02G29040.0	GSVIVG01033711001	      0
 59- 10:	Prh02G29190.0	GSVIVG01033714001	  8e-78
 59- 11:	Prh02G29240.0	GSVIVG01033723001	      0
 59- 12:	Prh02G29250.0	GSVIVG01033724001	      0
 59- 13:	Prh02G29270.0	GSVIVG01033725001	      0
 59- 14:	Prh02G29280.0	GSVIVG01033728001	 4e-112
## Alignment 60: score=641.0 e_value=1e-35 N=14 P. rhoeas_chr2&aek4 minus
 60-  0:	Prh02G46020.0	GSVIVG01024875001	 4e-148
 60-  1:	Prh02G46100.0	GSVIVG01024907001	 1e-124
 60-  2:	Prh02G46150.0	GSVIVG01024912001	      0
 60-  3:	Prh02G46170.0	GSVIVG01024913001	      0
 60-  4:	Prh02G46210.0	GSVIVG01024916001	  5e-63
 60-  5:	Prh02G46230.0	GSVIVG01024918001	      0
 60-  6:	Prh02G46290.0	GSVIVG01024921001	  2e-98
 60-  7:	Prh02G46320.0	GSVIVG01024926001	  4e-72
 60-  8:	Prh02G46350.0	GSVIVG01024927001	      0
 60-  9:	Prh02G46400.0	GSVIVG01024930001	  1e-51
 60- 10:	Prh02G46420.0	GSVIVG01024933001	 2e-179
 60- 11:	Prh02G46480.0	GSVIVG01024936001	      0
 60- 12:	Prh02G46490.0	GSVIVG01024937001	      0
 60- 13:	Prh02G46500.0	GSVIVG01024939001	 2e-114
## Alignment 61: score=638.0 e_value=7.2e-33 N=14 P. rhoeas_chr2&aek4 minus
 61-  0:	Prh02G50890.0	GSVIVG01032795001	  3e-39
 61-  1:	Prh02G51020.0	GSVIVG01011178001	 7e-137
 61-  2:	Prh02G51030.0	GSVIVG01011177001	      0
 61-  3:	Prh02G51090.0	GSVIVG01011175001	      0
 61-  4:	Prh02G51110.0	GSVIVG01011172001	  2e-98
 61-  5:	Prh02G51160.0	GSVIVG01032805001	 5e-111
 61-  6:	Prh02G51200.0	GSVIVG01011168001	  8e-67
 61-  7:	Prh02G51300.0	GSVIVG01011167001	      0
 61-  8:	Prh02G51330.0	GSVIVG01011165001	  4e-99
 61-  9:	Prh02G51370.0	GSVIVG01011162001	 2e-145
 61- 10:	Prh02G51410.0	GSVIVG01024729001	      0
 61- 11:	Prh02G51420.0	GSVIVG01011160001	 8e-161
 61- 12:	Prh02G51470.0	GSVIVG01011158001	 1e-116
 61- 13:	Prh02G51580.0	GSVIVG01024731001	      0
## Alignment 62: score=627.0 e_value=3e-34 N=14 P. rhoeas_chr2&aek4 minus
 62-  0:	Prh02G56270.0	GSVIVG01034166001	  6e-40
 62-  1:	Prh02G56360.0	GSVIVG01034172001	  1e-55
 62-  2:	Prh02G56380.0	GSVIVG01034173001	 1e-162
 62-  3:	Prh02G56430.0	GSVIVG01024976001	 4e-153
 62-  4:	Prh02G56480.0	GSVIVG01034185001	 7e-120
 62-  5:	Prh02G56490.0	GSVIVG01024982001	  2e-65
 62-  6:	Prh02G56510.0	GSVIVG01024983001	      0
 62-  7:	Prh02G56530.0	GSVIVG01034188001	      0
 62-  8:	Prh02G56570.0	GSVIVG01034189001	  4e-80
 62-  9:	Prh02G56740.0	GSVIVG01025003001	      0
 62- 10:	Prh02G56830.0	GSVIVG01034209001	      0
 62- 11:	Prh02G56860.0	GSVIVG01034212001	  2e-89
 62- 12:	Prh02G56870.0	GSVIVG01025521001	      0
 62- 13:	Prh02G56940.0	GSVIVG01025525001	  1e-83
## Alignment 63: score=610.0 e_value=2.9e-30 N=13 P. rhoeas_chr2&aek4 minus
 63-  0:	Prh02G46060.0	GSVIVG01034119001	 4e-172
 63-  1:	Prh02G46110.0	GSVIVG01034126001	 9e-133
 63-  2:	Prh02G46140.0	GSVIVG01034127001	 2e-147
 63-  3:	Prh02G46160.0	GSVIVG01034130001	 4e-118
 63-  4:	Prh02G46250.0	GSVIVG01034134001	 1e-110
 63-  5:	Prh02G46260.0	GSVIVG01034135001	  2e-45
 63-  6:	Prh02G46280.0	GSVIVG01034136001	 5e-135
 63-  7:	Prh02G46300.0	GSVIVG01034146001	      0
 63-  8:	Prh02G46350.0	GSVIVG01034150001	  2e-70
 63-  9:	Prh02G46360.0	GSVIVG01024928001	 2e-126
 63- 10:	Prh02G46380.0	GSVIVG01034152001	 3e-120
 63- 11:	Prh02G46410.0	GSVIVG01034153001	  2e-48
 63- 12:	Prh02G46490.0	GSVIVG01034158001	      0
## Alignment 64: score=559.0 e_value=1.2e-28 N=12 P. rhoeas_chr2&aek4 minus
 64-  0:	Prh02G56370.0	GSVIVG01024962001	  3e-55
 64-  1:	Prh02G56400.0	GSVIVG01024971001	      0
 64-  2:	Prh02G56420.0	GSVIVG01024973001	  3e-82
 64-  3:	Prh02G56440.0	GSVIVG01024979001	      0
 64-  4:	Prh02G56560.0	GSVIVG01024985001	 4e-173
 64-  5:	Prh02G56650.0	GSVIVG01024995001	      0
 64-  6:	Prh02G56690.0	GSVIVG01025000001	  2e-70
 64-  7:	Prh02G56700.0	GSVIVG01025001001	 4e-177
 64-  8:	Prh02G56720.0	GSVIVG01025002001	      0
 64-  9:	Prh02G56770.0	GSVIVG01025006001	      0
 64- 10:	Prh02G56790.0	GSVIVG01025008001	 3e-159
 64- 11:	Prh02G56800.0	GSVIVG01025009001	  2e-95
## Alignment 65: score=544.0 e_value=5.2e-35 N=14 P. rhoeas_chr2&aek4 minus
 65-  0:	Prh02G25770.0	GSVIVG01016297001	 1e-139
 65-  1:	Prh02G25810.0	GSVIVG01016295001	 1e-131
 65-  2:	Prh02G25830.0	GSVIVG01016294001	  2e-92
 65-  3:	Prh02G25930.0	GSVIVG01016286001	 3e-138
 65-  4:	Prh02G26170.0	GSVIVG01016280001	  1e-35
 65-  5:	Prh02G26260.0	GSVIVG01016276001	 3e-127
 65-  6:	Prh02G26510.0	GSVIVG01016269001	      0
 65-  7:	Prh02G26560.0	GSVIVG01016267001	      0
 65-  8:	Prh02G26580.0	GSVIVG01025198001	 1e-171
 65-  9:	Prh02G26640.0	GSVIVG01016265001	  2e-11
 65- 10:	Prh02G26850.0	GSVIVG01025201001	      0
 65- 11:	Prh02G26880.0	GSVIVG01016261001	      0
 65- 12:	Prh02G26990.0	GSVIVG01025697001	  6e-58
 65- 13:	Prh02G27020.0	GSVIVG01025715001	  2e-53
## Alignment 66: score=415.0 e_value=1.1e-16 N=9 P. rhoeas_chr2&aek4 minus
 66-  0:	Prh02G23010.0	GSVIVG01033836001	      0
 66-  1:	Prh02G23020.0	GSVIVG01033840001	  7e-28
 66-  2:	Prh02G23070.0	GSVIVG01033842001	  1e-57
 66-  3:	Prh02G23120.0	GSVIVG01033845001	 5e-108
 66-  4:	Prh02G23220.0	GSVIVG01033846001	      0
 66-  5:	Prh02G23250.0	GSVIVG01033847001	 2e-164
 66-  6:	Prh02G23260.0	GSVIVG01033848001	 5e-132
 66-  7:	Prh02G23280.0	GSVIVG01033852001	  2e-75
 66-  8:	Prh02G23420.0	GSVIVG01033860001	      0
## Alignment 67: score=385.0 e_value=4.3e-16 N=9 P. rhoeas_chr2&aek4 minus
 67-  0:	Prh02G25750.0	GSVIVG01025168001	      0
 67-  1:	Prh02G25800.0	GSVIVG01025172001	 1e-118
 67-  2:	Prh02G25850.0	GSVIVG01025173001	      0
 67-  3:	Prh02G25960.0	GSVIVG01025182001	      0
 67-  4:	Prh02G26070.0	GSVIVG01025184001	      0
 67-  5:	Prh02G26260.0	GSVIVG01025188001	 7e-122
 67-  6:	Prh02G26390.0	GSVIVG01025192001	 2e-142
 67-  7:	Prh02G26420.0	GSVIVG01025193001	      0
 67-  8:	Prh02G26460.0	GSVIVG01025195001	      0
## Alignment 68: score=342.0 e_value=1.5e-14 N=8 P. rhoeas_chr2&aek4 minus
 68-  0:	Prh02G52800.0	GSVIVG01024793001	      0
 68-  1:	Prh02G52820.0	GSVIVG01024804001	      0
 68-  2:	Prh02G52870.0	GSVIVG01024809001	      0
 68-  3:	Prh02G52950.0	GSVIVG01024811001	  3e-50
 68-  4:	Prh02G53000.0	GSVIVG01024812001	      0
 68-  5:	Prh02G53020.0	GSVIVG01034018001	  1e-73
 68-  6:	Prh02G53070.0	GSVIVG01034019001	 1e-122
 68-  7:	Prh02G53130.0	GSVIVG01034021001	  3e-95
## Alignment 69: score=318.0 e_value=1.3e-10 N=7 P. rhoeas_chr2&aek4 minus
 69-  0:	Prh02G55710.0	GSVIVG01036140001	  2e-51
 69-  1:	Prh02G55730.0	GSVIVG01036149001	      0
 69-  2:	Prh02G55810.0	GSVIVG01036177001	 2e-141
 69-  3:	Prh02G55850.0	GSVIVG01031366001	  6e-38
 69-  4:	Prh02G55880.0	GSVIVG01031372001	      0
 69-  5:	Prh02G56010.0	GSVIVG01031378001	      0
 69-  6:	Prh02G56070.0	GSVIVG01031390001	  1e-31
## Alignment 70: score=287.0 e_value=1.8e-10 N=7 P. rhoeas_chr2&aek4 minus
 70-  0:	Prh02G25310.0	GSVIVG01025649001	  2e-71
 70-  1:	Prh02G25320.0	GSVIVG01025650001	      0
 70-  2:	Prh02G25450.0	GSVIVG01025653001	      0
 70-  3:	Prh02G25530.0	GSVIVG01025655001	 3e-131
 70-  4:	Prh02G25660.0	GSVIVG01025656001	 4e-123
 70-  5:	Prh02G25880.0	GSVIVG01025674001	  9e-49
 70-  6:	Prh02G25980.0	GSVIVG01025678001	  1e-49
## Alignment 71: score=287.0 e_value=4.7e-13 N=7 P. rhoeas_chr2&aek4 minus
 71-  0:	Prh02G00580.0	GSVIVG01034089001	  1e-80
 71-  1:	Prh02G00730.0	GSVIVG01034090001	 4e-131
 71-  2:	Prh02G00740.0	GSVIVG01034092001	 9e-140
 71-  3:	Prh02G00780.0	GSVIVG01034093001	  3e-27
 71-  4:	Prh02G01020.0	GSVIVG01034106001	  6e-78
 71-  5:	Prh02G01110.0	GSVIVG01034111001	      0
 71-  6:	Prh02G01260.0	GSVIVG01034116001	 2e-112
## Alignment 72: score=286.0 e_value=4.1e-09 N=6 P. rhoeas_chr2&aek4 minus
 72-  0:	Prh02G30270.0	GSVIVG01016373001	      0
 72-  1:	Prh02G30320.0	GSVIVG01016372001	      0
 72-  2:	Prh02G30330.0	GSVIVG01024794001	  9e-89
 72-  3:	Prh02G30340.0	GSVIVG01016368001	      0
 72-  4:	Prh02G30350.0	GSVIVG01016366001	  1e-79
 72-  5:	Prh02G30360.0	GSVIVG01016365001	  3e-85
## Alignment 73: score=284.0 e_value=8.2e-08 N=6 P. rhoeas_chr2&aek4 minus
 73-  0:	Prh02G53510.0	GSVIVG01016466001	 2e-126
 73-  1:	Prh02G53550.0	GSVIVG01016464001	      0
 73-  2:	Prh02G53570.0	GSVIVG01016463001	      0
 73-  3:	Prh02G53630.0	GSVIVG01016462001	      0
 73-  4:	Prh02G53650.0	GSVIVG01016461001	      0
 73-  5:	Prh02G53690.0	GSVIVG01016457001	 5e-132
## Alignment 74: score=258.0 e_value=7.1e-10 N=6 P. rhoeas_chr2&aek4 minus
 74-  0:	Prh02G15890.0	GSVIVG01033747001	      0
 74-  1:	Prh02G15990.0	GSVIVG01033767001	      0
 74-  2:	Prh02G16180.0	GSVIVG01033769001	  2e-78
 74-  3:	Prh02G16200.0	GSVIVG01033770001	 1e-180
 74-  4:	Prh02G16240.0	GSVIVG01033771001	 2e-119
 74-  5:	Prh02G16360.0	GSVIVG01033786001	      0
## Alignment 75: score=253.0 e_value=1e-10 N=6 P. rhoeas_chr2&aek4 minus
 75-  0:	Prh02G43750.0	GSVIVG01037487001	 7e-121
 75-  1:	Prh02G43760.0	GSVIVG01037479001	      0
 75-  2:	Prh02G43880.0	GSVIVG01037494001	 5e-153
 75-  3:	Prh02G43890.0	GSVIVG01029905001	  5e-69
 75-  4:	Prh02G43910.0	GSVIVG01029913001	      0
 75-  5:	Prh02G43970.0	GSVIVG01029902001	 5e-176
## Alignment 76: score=694.0 e_value=1.5e-40 N=15 P. rhoeas_chr3&aek1 plus
 76-  0:	Prh03G18840.0	GSVIVG01038592001	 3e-167
 76-  1:	Prh03G18850.0	GSVIVG01038593001	 9e-155
 76-  2:	Prh03G18940.0	GSVIVG01038594001	  6e-65
 76-  3:	Prh03G18990.0	GSVIVG01038599001	      0
 76-  4:	Prh03G19080.0	GSVIVG01038603001	      0
 76-  5:	Prh03G19090.0	GSVIVG01038604001	  3e-69
 76-  6:	Prh03G19100.0	GSVIVG01038605001	      0
 76-  7:	Prh03G19110.0	GSVIVG01038606001	  3e-83
 76-  8:	Prh03G19260.0	GSVIVG01038623001	      0
 76-  9:	Prh03G19320.0	GSVIVG01038625001	      0
 76- 10:	Prh03G19360.0	GSVIVG01038627001	  5e-34
 76- 11:	Prh03G19400.0	GSVIVG01038633001	 9e-168
 76- 12:	Prh03G19430.0	GSVIVG01038636001	  3e-96
 76- 13:	Prh03G19520.0	GSVIVG01038643001	 2e-119
 76- 14:	Prh03G19540.0	GSVIVG01027443001	  3e-33
## Alignment 77: score=638.0 e_value=7e-38 N=15 P. rhoeas_chr3&aek1 plus
 77-  0:	Prh03G33690.0	GSVIVG01027536001	 9e-148
 77-  1:	Prh03G33820.0	GSVIVG01027537001	      0
 77-  2:	Prh03G33880.0	GSVIVG01027539001	      0
 77-  3:	Prh03G33920.0	GSVIVG01027541001	      0
 77-  4:	Prh03G33930.0	GSVIVG01027546001	  7e-52
 77-  5:	Prh03G33960.0	GSVIVG01027580001	      0
 77-  6:	Prh03G34030.0	GSVIVG01018448001	 9e-111
 77-  7:	Prh03G34060.0	GSVIVG01018449001	      0
 77-  8:	Prh03G34230.0	GSVIVG01018452001	      0
 77-  9:	Prh03G34250.0	GSVIVG01018453001	 3e-121
 77- 10:	Prh03G34350.0	GSVIVG01018455001	  3e-83
 77- 11:	Prh03G34460.0	GSVIVG01018456001	      0
 77- 12:	Prh03G34490.0	GSVIVG01018458001	 3e-155
 77- 13:	Prh03G34500.0	GSVIVG01018459001	  9e-42
 77- 14:	Prh03G34710.0	GSVIVG01018468001	      0
## Alignment 78: score=543.0 e_value=3.2e-28 N=12 P. rhoeas_chr3&aek1 plus
 78-  0:	Prh03G18870.0	GSVIVG01027186001	      0
 78-  1:	Prh03G18890.0	GSVIVG01027187001	  9e-61
 78-  2:	Prh03G18900.0	GSVIVG01027188001	      0
 78-  3:	Prh03G18930.0	GSVIVG01027189001	      0
 78-  4:	Prh03G18940.0	GSVIVG01027191001	  2e-54
 78-  5:	Prh03G18960.0	GSVIVG01027193001	  4e-97
 78-  6:	Prh03G18970.0	GSVIVG01027195001	      0
 78-  7:	Prh03G18980.0	GSVIVG01027196001	      0
 78-  8:	Prh03G19040.0	GSVIVG01028893001	  1e-33
 78-  9:	Prh03G19180.0	GSVIVG01027398001	 3e-127
 78- 10:	Prh03G19260.0	GSVIVG01027409001	      0
 78- 11:	Prh03G19340.0	GSVIVG01027419001	 4e-142
## Alignment 79: score=538.0 e_value=3.4e-27 N=12 P. rhoeas_chr3&aek1 plus
 79-  0:	Prh03G32270.0	GSVIVG01027610001	      0
 79-  1:	Prh03G32280.0	GSVIVG01027612001	  2e-93
 79-  2:	Prh03G32290.0	GSVIVG01027613001	 4e-141
 79-  3:	Prh03G32310.0	GSVIVG01027615001	  2e-45
 79-  4:	Prh03G32460.0	GSVIVG01027618001	      0
 79-  5:	Prh03G32490.0	GSVIVG01027619001	      0
 79-  6:	Prh03G32500.0	GSVIVG01027620001	  5e-68
 79-  7:	Prh03G32580.0	GSVIVG01018513001	  1e-96
 79-  8:	Prh03G32660.0	GSVIVG01027623001	      0
 79-  9:	Prh03G32710.0	GSVIVG01027627001	      0
 79- 10:	Prh03G32940.0	GSVIVG01027629001	  6e-12
 79- 11:	Prh03G32970.0	GSVIVG01027630001	      0
## Alignment 80: score=478.0 e_value=8.4e-19 N=10 P. rhoeas_chr3&aek1 plus
 80-  0:	Prh03G16210.0	GSVIVG01027150001	 6e-157
 80-  1:	Prh03G16250.0	GSVIVG01038549001	 2e-127
 80-  2:	Prh03G16280.0	GSVIVG01038551001	      0
 80-  3:	Prh03G16300.0	GSVIVG01038550001	      0
 80-  4:	Prh03G16360.0	GSVIVG01038554001	  1e-59
 80-  5:	Prh03G16380.0	GSVIVG01038557001	      0
 80-  6:	Prh03G16430.0	GSVIVG01038559001	      0
 80-  7:	Prh03G16470.0	GSVIVG01038560001	      0
 80-  8:	Prh03G16480.0	GSVIVG01038562001	  4e-39
 80-  9:	Prh03G16500.0	GSVIVG01038564001	  6e-75
## Alignment 81: score=449.0 e_value=8e-23 N=11 P. rhoeas_chr3&aek1 plus
 81-  0:	Prh03G34930.0	GSVIVG01028963001	  2e-82
 81-  1:	Prh03G35090.0	GSVIVG01028979001	 3e-111
 81-  2:	Prh03G35180.0	GSVIVG01028980001	  5e-59
 81-  3:	Prh03G35260.0	GSVIVG01028983001	  4e-69
 81-  4:	Prh03G35290.0	GSVIVG01028984001	  6e-81
 81-  5:	Prh03G35300.0	GSVIVG01028985001	 3e-140
 81-  6:	Prh03G35320.0	GSVIVG01028986001	  7e-46
 81-  7:	Prh03G35540.0	GSVIVG01010540001	      0
 81-  8:	Prh03G35790.0	GSVIVG01010548001	  4e-59
 81-  9:	Prh03G35940.0	GSVIVG01010550001	  2e-26
 81- 10:	Prh03G36030.0	GSVIVG01010599001	  4e-17
## Alignment 82: score=369.0 e_value=2.7e-14 N=8 P. rhoeas_chr3&aek1 plus
 82-  0:	Prh03G23520.0	GSVIVG01018186001	      0
 82-  1:	Prh03G23540.0	GSVIVG01018212001	 4e-114
 82-  2:	Prh03G23570.0	GSVIVG01018190001	      0
 82-  3:	Prh03G23580.0	GSVIVG01018204001	  3e-32
 82-  4:	Prh03G23660.0	GSVIVG01018166001	  2e-94
 82-  5:	Prh03G23680.0	GSVIVG01018162001	  1e-54
 82-  6:	Prh03G23790.0	GSVIVG01027683001	 1e-122
 82-  7:	Prh03G23820.0	GSVIVG01027682001	  4e-66
## Alignment 83: score=330.0 e_value=6.3e-12 N=7 P. rhoeas_chr3&aek1 plus
 83-  0:	Prh03G33970.0	GSVIVG01019881001	 3e-113
 83-  1:	Prh03G33990.0	GSVIVG01019884001	 6e-117
 83-  2:	Prh03G34080.0	GSVIVG01019887001	      0
 83-  3:	Prh03G34090.0	GSVIVG01019888001	 8e-101
 83-  4:	Prh03G34100.0	GSVIVG01019889001	 3e-135
 83-  5:	Prh03G34160.0	GSVIVG01019890001	 1e-165
 83-  6:	Prh03G34200.0	GSVIVG01019892001	 1e-104
## Alignment 84: score=320.0 e_value=4.9e-14 N=8 P. rhoeas_chr3&aek1 plus
 84-  0:	Prh03G15810.0	GSVIVG01028728001	 5e-109
 84-  1:	Prh03G16020.0	GSVIVG01027089001	  5e-19
 84-  2:	Prh03G16170.0	GSVIVG01027120001	      0
 84-  3:	Prh03G16260.0	GSVIVG01027149001	 2e-103
 84-  4:	Prh03G16330.0	GSVIVG01027157001	      0
 84-  5:	Prh03G16350.0	GSVIVG01027159001	  7e-96
 84-  6:	Prh03G16370.0	GSVIVG01027162001	 3e-119
 84-  7:	Prh03G16490.0	GSVIVG01027169001	  4e-32
## Alignment 85: score=315.0 e_value=6.2e-14 N=7 P. rhoeas_chr3&aek1 plus
 85-  0:	Prh03G19390.0	GSVIVG01027434001	  2e-98
 85-  1:	Prh03G19530.0	GSVIVG01027442001	 4e-131
 85-  2:	Prh03G19580.0	GSVIVG01027445001	  1e-19
 85-  3:	Prh03G19590.0	GSVIVG01027447001	  2e-80
 85-  4:	Prh03G19600.0	GSVIVG01027456001	  1e-74
 85-  5:	Prh03G19610.0	GSVIVG01027459001	      0
 85-  6:	Prh03G19630.0	GSVIVG01027462001	 4e-112
## Alignment 86: score=302.0 e_value=7.4e-11 N=7 P. rhoeas_chr3&aek1 plus
 86-  0:	Prh03G49340.0	GSVIVG01027071001	  7e-37
 86-  1:	Prh03G49490.0	GSVIVG01027073001	  6e-43
 86-  2:	Prh03G49520.0	GSVIVG01027076001	      0
 86-  3:	Prh03G49560.0	GSVIVG01027078001	 4e-100
 86-  4:	Prh03G49590.0	GSVIVG01027081001	      0
 86-  5:	Prh03G49770.0	GSVIVG01027083001	      0
 86-  6:	Prh03G49800.0	GSVIVG01027087001	      0
## Alignment 87: score=282.0 e_value=4.3e-11 N=6 P. rhoeas_chr3&aek1 plus
 87-  0:	Prh03G15860.0	GSVIVG01038707001	 2e-127
 87-  1:	Prh03G15950.0	GSVIVG01038710001	 7e-113
 87-  2:	Prh03G15960.0	GSVIVG01038711001	 6e-131
 87-  3:	Prh03G15970.0	GSVIVG01038712001	  1e-68
 87-  4:	Prh03G15980.0	GSVIVG01038714001	      0
 87-  5:	Prh03G16080.0	GSVIVG01028710001	      0
## Alignment 88: score=276.0 e_value=1e-10 N=6 P. rhoeas_chr3&aek1 plus
 88-  0:	Prh03G43410.0	GSVIVG01038564001	  6e-90
 88-  1:	Prh03G43420.0	GSVIVG01038565001	  4e-46
 88-  2:	Prh03G43430.0	GSVIVG01038567001	      0
 88-  3:	Prh03G43550.0	GSVIVG01038572001	 1e-174
 88-  4:	Prh03G43630.0	GSVIVG01038582001	 2e-142
 88-  5:	Prh03G43650.0	GSVIVG01038594001	  1e-40
## Alignment 89: score=260.0 e_value=8.2e-10 N=6 P. rhoeas_chr3&aek1 plus
 89-  0:	Prh03G48730.0	GSVIVG01019492001	      0
 89-  1:	Prh03G48760.0	GSVIVG01019497001	      0
 89-  2:	Prh03G48770.0	GSVIVG01019500001	      0
 89-  3:	Prh03G48820.0	GSVIVG01027057001	      0
 89-  4:	Prh03G48950.0	GSVIVG01019502001	 7e-163
 89-  5:	Prh03G49150.0	GSVIVG01028719001	 5e-114
## Alignment 90: score=253.0 e_value=1.5e-08 N=6 P. rhoeas_chr3&aek1 plus
 90-  0:	Prh03G31220.0	GSVIVG01018540001	  8e-83
 90-  1:	Prh03G31300.0	GSVIVG01027637001	 7e-104
 90-  2:	Prh03G31380.0	GSVIVG01018558001	  1e-43
 90-  3:	Prh03G31490.0	GSVIVG01027636001	 8e-127
 90-  4:	Prh03G31690.0	GSVIVG01027632001	  5e-19
 90-  5:	Prh03G31720.0	GSVIVG01027631001	 4e-172
## Alignment 91: score=745.0 e_value=6.4e-41 N=16 P. rhoeas_chr3&aek1 minus
 91-  0:	Prh03G22130.0	GSVIVG01013247001	      0
 91-  1:	Prh03G22170.0	GSVIVG01013249001	      0
 91-  2:	Prh03G22240.0	GSVIVG01013264001	      0
 91-  3:	Prh03G22250.0	GSVIVG01013265001	  5e-66
 91-  4:	Prh03G22260.0	GSVIVG01013266001	 4e-106
 91-  5:	Prh03G22270.0	GSVIVG01013267001	  4e-25
 91-  6:	Prh03G22280.0	GSVIVG01013268001	      0
 91-  7:	Prh03G22290.0	GSVIVG01013272001	      0
 91-  8:	Prh03G22320.0	GSVIVG01013276001	 3e-128
 91-  9:	Prh03G22370.0	GSVIVG01013278001	  6e-59
 91- 10:	Prh03G22380.0	GSVIVG01013279001	      0
 91- 11:	Prh03G22390.0	GSVIVG01013280001	 2e-159
 91- 12:	Prh03G22400.0	GSVIVG01013285001	  2e-92
 91- 13:	Prh03G22410.0	GSVIVG01013286001	      0
 91- 14:	Prh03G22440.0	GSVIVG01018314001	      0
 91- 15:	Prh03G22460.0	GSVIVG01004825001	 6e-137
## Alignment 92: score=607.0 e_value=1.1e-37 N=15 P. rhoeas_chr3&aek1 minus
 92-  0:	Prh03G30510.0	GSVIVG01018620001	 7e-108
 92-  1:	Prh03G30580.0	GSVIVG01018617001	      0
 92-  2:	Prh03G30590.0	GSVIVG01018613001	  6e-35
 92-  3:	Prh03G30610.0	GSVIVG01018598001	  1e-44
 92-  4:	Prh03G30710.0	GSVIVG01018597001	 4e-106
 92-  5:	Prh03G30840.0	GSVIVG01018577001	  7e-92
 92-  6:	Prh03G30910.0	GSVIVG01018563001	      0
 92-  7:	Prh03G31050.0	GSVIVG01018558001	  1e-43
 92-  8:	Prh03G31090.0	GSVIVG01027664001	      0
 92-  9:	Prh03G31100.0	GSVIVG01018556001	 3e-137
 92- 10:	Prh03G31300.0	GSVIVG01027637001	 7e-104
 92- 11:	Prh03G31440.0	GSVIVG01018547001	      0
 92- 12:	Prh03G31690.0	GSVIVG01018534001	  4e-89
 92- 13:	Prh03G31780.0	GSVIVG01018528001	      0
 92- 14:	Prh03G31970.0	GSVIVG01027608001	  8e-90
## Alignment 93: score=599.0 e_value=1.5e-37 N=15 P. rhoeas_chr3&aek1 minus
 93-  0:	Prh03G33000.0	GSVIVG01018495001	  2e-24
 93-  1:	Prh03G33090.0	GSVIVG01018490001	      0
 93-  2:	Prh03G33250.0	GSVIVG01018489001	  5e-95
 93-  3:	Prh03G33500.0	GSVIVG01018483001	      0
 93-  4:	Prh03G33560.0	GSVIVG01018482001	  9e-40
 93-  5:	Prh03G33800.0	GSVIVG01018475001	 2e-118
 93-  6:	Prh03G33880.0	GSVIVG01018473001	      0
 93-  7:	Prh03G33910.0	GSVIVG01018472001	      0
 93-  8:	Prh03G34060.0	GSVIVG01027578001	      0
 93-  9:	Prh03G34070.0	GSVIVG01027577001	 2e-131
 93- 10:	Prh03G34150.0	GSVIVG01027575001	  4e-68
 93- 11:	Prh03G34190.0	GSVIVG01027574001	      0
 93- 12:	Prh03G34250.0	GSVIVG01027572001	 3e-100
 93- 13:	Prh03G34410.0	GSVIVG01027566001	  4e-63
 93- 14:	Prh03G34530.0	GSVIVG01027564001	 1e-130
## Alignment 94: score=359.0 e_value=4.7e-13 N=8 P. rhoeas_chr3&aek1 minus
 94-  0:	Prh03G31500.0	GSVIVG01004911001	      0
 94-  1:	Prh03G31570.0	GSVIVG01004910001	  3e-94
 94-  2:	Prh03G31610.0	GSVIVG01004909001	 6e-106
 94-  3:	Prh03G31700.0	GSVIVG01004908001	 4e-102
 94-  4:	Prh03G31730.0	GSVIVG01004907001	  8e-09
 94-  5:	Prh03G31790.0	GSVIVG01004905001	      0
 94-  6:	Prh03G31920.0	GSVIVG01004906001	      0
 94-  7:	Prh03G31960.0	GSVIVG01019942001	  4e-11
## Alignment 95: score=289.0 e_value=2.3e-08 N=6 P. rhoeas_chr3&aek1 minus
 95-  0:	Prh03G22080.0	GSVIVG01013222001	 2e-121
 95-  1:	Prh03G22110.0	GSVIVG01018372001	  7e-56
 95-  2:	Prh03G22140.0	GSVIVG01018374001	      0
 95-  3:	Prh03G22160.0	GSVIVG01018352001	  6e-70
 95-  4:	Prh03G22200.0	GSVIVG01018341001	      0
 95-  5:	Prh03G22210.0	GSVIVG01018340001	 2e-104
## Alignment 96: score=284.0 e_value=1.5e-08 N=6 P. rhoeas_chr3&aek1 minus
 96-  0:	Prh03G32350.0	GSVIVG01018517001	      0
 96-  1:	Prh03G32380.0	GSVIVG01018514001	  3e-19
 96-  2:	Prh03G32410.0	GSVIVG01018513001	  1e-96
 96-  3:	Prh03G32520.0	GSVIVG01018510001	  9e-90
 96-  4:	Prh03G32550.0	GSVIVG01018506001	      0
 96-  5:	Prh03G32560.0	GSVIVG01018505001	 1e-123
## Alignment 97: score=276.0 e_value=2.4e-12 N=7 P. rhoeas_chr3&aek1 minus
 97-  0:	Prh03G43650.0	GSVIVG01027191001	  2e-37
 97-  1:	Prh03G43730.0	GSVIVG01027187001	  5e-39
 97-  2:	Prh03G43770.0	GSVIVG01027186001	 1e-172
 97-  3:	Prh03G43960.0	GSVIVG01027185001	  2e-98
 97-  4:	Prh03G43970.0	GSVIVG01027184001	  3e-59
 97-  5:	Prh03G44120.0	GSVIVG01027171001	  7e-08
 97-  6:	Prh03G44290.0	GSVIVG01027162001	  7e-16
## Alignment 98: score=275.0 e_value=1.5e-09 N=6 P. rhoeas_chr3&aek1 minus
 98-  0:	Prh03G41290.0	GSVIVG01028828001	  7e-26
 98-  1:	Prh03G41330.0	GSVIVG01028827001	 5e-133
 98-  2:	Prh03G41350.0	GSVIVG01028826001	 1e-147
 98-  3:	Prh03G41370.0	GSVIVG01028825001	      0
 98-  4:	Prh03G41520.0	GSVIVG01028824001	  1e-63
 98-  5:	Prh03G41560.0	GSVIVG01028823001	  4e-30
## Alignment 99: score=271.0 e_value=7.5e-11 N=7 P. rhoeas_chr3&aek1 minus
 99-  0:	Prh03G15410.0	GSVIVG01026984001	      0
 99-  1:	Prh03G15620.0	GSVIVG01027018001	 5e-124
 99-  2:	Prh03G15650.0	GSVIVG01027020001	      0
 99-  3:	Prh03G15750.0	GSVIVG01027040001	  4e-91
 99-  4:	Prh03G15840.0	GSVIVG01027052001	 9e-131
 99-  5:	Prh03G16090.0	GSVIVG01027086001	  2e-94
 99-  6:	Prh03G16250.0	GSVIVG01004842001	  6e-99
## Alignment 100: score=253.0 e_value=6e-09 N=6 P. rhoeas_chr3&aek1 minus
100-  0:	Prh03G23720.0	GSVIVG01001328001	 6e-100
100-  1:	Prh03G23770.0	GSVIVG01018663001	 4e-133
100-  2:	Prh03G23920.0	GSVIVG01018628001	      0
100-  3:	Prh03G23940.0	GSVIVG01018625001	      0
100-  4:	Prh03G23970.0	GSVIVG01018623001	 3e-108
100-  5:	Prh03G24040.0	GSVIVG01027631001	 3e-174
## Alignment 101: score=534.0 e_value=2.4e-26 N=12 P. rhoeas_chr3&aek2 plus
101-  0:	Prh03G12160.0	GSVIVG01010864001	      0
101-  1:	Prh03G12250.0	GSVIVG01010862001	  1e-20
101-  2:	Prh03G12330.0	GSVIVG01010859001	  5e-55
101-  3:	Prh03G12440.0	GSVIVG01029318001	  6e-70
101-  4:	Prh03G12470.0	GSVIVG01029314001	      0
101-  5:	Prh03G12600.0	GSVIVG01029311001	 8e-109
101-  6:	Prh03G12710.0	GSVIVG01029310001	  2e-95
101-  7:	Prh03G12810.0	GSVIVG01029304001	      0
101-  8:	Prh03G12820.0	GSVIVG01029303001	      0
101-  9:	Prh03G12900.0	GSVIVG01029286001	  2e-49
101- 10:	Prh03G12910.0	GSVIVG01029283001	      0
101- 11:	Prh03G12930.0	GSVIVG01029282001	      0
## Alignment 102: score=386.0 e_value=4.4e-15 N=8 P. rhoeas_chr3&aek2 plus
102-  0:	Prh03G17740.0	GSVIVG01023691001	  7e-10
102-  1:	Prh03G17750.0	GSVIVG01023696001	  8e-66
102-  2:	Prh03G17810.0	GSVIVG01023699001	      0
102-  3:	Prh03G17840.0	GSVIVG01023706001	  9e-61
102-  4:	Prh03G17860.0	GSVIVG01023710001	      0
102-  5:	Prh03G17870.0	GSVIVG01023711001	 9e-170
102-  6:	Prh03G17890.0	GSVIVG01023713001	 2e-126
102-  7:	Prh03G17940.0	GSVIVG01023716001	  8e-40
## Alignment 103: score=334.0 e_value=1.5e-11 N=7 P. rhoeas_chr3&aek2 plus
103-  0:	Prh03G17550.0	GSVIVG01035985001	  4e-33
103-  1:	Prh03G17620.0	GSVIVG01035987001	      0
103-  2:	Prh03G17650.0	GSVIVG01035988001	      0
103-  3:	Prh03G17690.0	GSVIVG01035993001	 5e-173
103-  4:	Prh03G17700.0	GSVIVG01035995001	      0
103-  5:	Prh03G17730.0	GSVIVG01035999001	  1e-51
103-  6:	Prh03G17770.0	GSVIVG01036003001	  1e-28
## Alignment 104: score=689.0 e_value=2.6e-43 N=16 P. rhoeas_chr3&aek5 plus
104-  0:	Prh03G27140.0	GSVIVG01008862001	      0
104-  1:	Prh03G27190.0	GSVIVG01008864001	 1e-112
104-  2:	Prh03G27290.0	GSVIVG01008866001	 9e-126
104-  3:	Prh03G27430.0	GSVIVG01008867001	  1e-51
104-  4:	Prh03G27680.0	GSVIVG01008877001	  9e-35
104-  5:	Prh03G27700.0	GSVIVG01008878001	      0
104-  6:	Prh03G27710.0	GSVIVG01008879001	  3e-69
104-  7:	Prh03G27960.0	GSVIVG01008886001	 2e-128
104-  8:	Prh03G27970.0	GSVIVG01008887001	 1e-110
104-  9:	Prh03G28020.0	GSVIVG01008888001	 1e-137
104- 10:	Prh03G28050.0	GSVIVG01008891001	  4e-56
104- 11:	Prh03G28070.0	GSVIVG01008896001	 2e-131
104- 12:	Prh03G28100.0	GSVIVG01008898001	 5e-173
104- 13:	Prh03G28150.0	GSVIVG01008900001	      0
104- 14:	Prh03G28190.0	GSVIVG01008901001	      0
104- 15:	Prh03G28210.0	GSVIVG01008902001	  3e-45
## Alignment 105: score=971.0 e_value=3.2e-63 N=22 P. rhoeas_chr3&aek5 minus
105-  0:	Prh03G26070.0	GSVIVG01008860001	      0
105-  1:	Prh03G26100.0	GSVIVG01008857001	  5e-35
105-  2:	Prh03G26110.0	GSVIVG01008855001	 1e-146
105-  3:	Prh03G26150.0	GSVIVG01008854001	 3e-151
105-  4:	Prh03G26240.0	GSVIVG01008852001	      0
105-  5:	Prh03G26270.0	GSVIVG01008848001	      0
105-  6:	Prh03G26320.0	GSVIVG01008847001	      0
105-  7:	Prh03G26330.0	GSVIVG01008846001	      0
105-  8:	Prh03G26410.0	GSVIVG01008845001	      0
105-  9:	Prh03G26440.0	GSVIVG01008841001	      0
105- 10:	Prh03G26460.0	GSVIVG01008839001	 1e-109
105- 11:	Prh03G26630.0	GSVIVG01008834001	      0
105- 12:	Prh03G26660.0	GSVIVG01008832001	  1e-91
105- 13:	Prh03G26670.0	GSVIVG01008831001	      0
105- 14:	Prh03G26680.0	GSVIVG01008827001	      0
105- 15:	Prh03G26700.0	GSVIVG01008822001	 1e-169
105- 16:	Prh03G26720.0	GSVIVG01008820001	      0
105- 17:	Prh03G26770.0	GSVIVG01008810001	      0
105- 18:	Prh03G26800.0	GSVIVG01008806001	  4e-50
105- 19:	Prh03G26840.0	GSVIVG01008804001	 7e-142
105- 20:	Prh03G26910.0	GSVIVG01008801001	  9e-85
105- 21:	Prh03G26980.0	GSVIVG01008797001	 3e-168
## Alignment 106: score=593.0 e_value=3.7e-33 N=14 P. rhoeas_chr4&aek3 plus
106-  0:	Prh04G05190.0	GSVIVG01017899001	 1e-133
106-  1:	Prh04G05260.0	GSVIVG01017901001	  9e-32
106-  2:	Prh04G05300.0	GSVIVG01017905001	      0
106-  3:	Prh04G05320.0	GSVIVG01017906001	  4e-31
106-  4:	Prh04G05370.0	GSVIVG01017908001	 6e-104
106-  5:	Prh04G05420.0	GSVIVG01017909001	  3e-89
106-  6:	Prh04G05470.0	GSVIVG01017912001	  2e-66
106-  7:	Prh04G05660.0	GSVIVG01017919001	      0
106-  8:	Prh04G05680.0	GSVIVG01017920001	 4e-167
106-  9:	Prh04G05730.0	GSVIVG01017921001	      0
106- 10:	Prh04G05980.0	GSVIVG01017923001	  4e-64
106- 11:	Prh04G06070.0	GSVIVG01017926001	      0
106- 12:	Prh04G06090.0	GSVIVG01017933001	      0
106- 13:	Prh04G06100.0	GSVIVG01017936001	  8e-63
## Alignment 107: score=519.0 e_value=5.8e-28 N=12 P. rhoeas_chr4&aek3 plus
107-  0:	Prh04G27380.0	GSVIVG01027728001	      0
107-  1:	Prh04G27410.0	GSVIVG01027730001	      0
107-  2:	Prh04G27460.0	GSVIVG01027731001	  1e-57
107-  3:	Prh04G27670.0	GSVIVG01028351001	      0
107-  4:	Prh04G27680.0	GSVIVG01028355001	  6e-99
107-  5:	Prh04G27690.0	GSVIVG01027829001	      0
107-  6:	Prh04G27700.0	GSVIVG01028361001	      0
107-  7:	Prh04G27730.0	GSVIVG01027835001	      0
107-  8:	Prh04G27770.0	GSVIVG01027820001	  9e-24
107-  9:	Prh04G27840.0	GSVIVG01027833001	      0
107- 10:	Prh04G27890.0	GSVIVG01027838001	  4e-95
107- 11:	Prh04G28020.0	GSVIVG01027878001	  2e-21
## Alignment 108: score=510.0 e_value=2.7e-26 N=11 P. rhoeas_chr4&aek3 plus
108-  0:	Prh04G18860.0	GSVIVG01034992001	      0
108-  1:	Prh04G18890.0	GSVIVG01034998001	 4e-129
108-  2:	Prh04G19090.0	GSVIVG01035016001	  7e-79
108-  3:	Prh04G19100.0	GSVIVG01035017001	  3e-35
108-  4:	Prh04G19110.0	GSVIVG01035019001	  2e-97
108-  5:	Prh04G19120.0	GSVIVG01035021001	      0
108-  6:	Prh04G19180.0	GSVIVG01035027001	      0
108-  7:	Prh04G19220.0	GSVIVG01035031001	      0
108-  8:	Prh04G19230.0	GSVIVG01035033001	      0
108-  9:	Prh04G19250.0	GSVIVG01035034001	  2e-41
108- 10:	Prh04G19300.0	GSVIVG01035038001	  2e-54
## Alignment 109: score=337.0 e_value=1.1e-13 N=7 P. rhoeas_chr4&aek3 plus
109-  0:	Prh04G17880.0	GSVIVG01017638001	  2e-87
109-  1:	Prh04G17890.0	GSVIVG01017639001	 4e-158
109-  2:	Prh04G17920.0	GSVIVG01017641001	      0
109-  3:	Prh04G17930.0	GSVIVG01017643001	      0
109-  4:	Prh04G18000.0	GSVIVG01017645001	  3e-45
109-  5:	Prh04G18010.0	GSVIVG01017647001	      0
109-  6:	Prh04G18070.0	GSVIVG01017649001	      0
## Alignment 110: score=305.0 e_value=3.5e-12 N=7 P. rhoeas_chr4&aek3 plus
110-  0:	Prh04G27800.0	GSVIVG01028355001	  7e-99
110-  1:	Prh04G27810.0	GSVIVG01027829001	      0
110-  2:	Prh04G27840.0	GSVIVG01028361001	      0
110-  3:	Prh04G27880.0	GSVIVG01028365001	 9e-116
110-  4:	Prh04G27940.0	GSVIVG01028367001	      0
110-  5:	Prh04G27950.0	GSVIVG01028371001	 1e-153
110-  6:	Prh04G28130.0	GSVIVG01027870001	  1e-59
## Alignment 111: score=304.0 e_value=1.1e-11 N=7 P. rhoeas_chr4&aek3 plus
111-  0:	Prh04G16050.0	GSVIVG01021886001	  1e-22
111-  1:	Prh04G16140.0	GSVIVG01021884001	      0
111-  2:	Prh04G16150.0	GSVIVG01021883001	 9e-175
111-  3:	Prh04G16180.0	GSVIVG01017990001	  9e-40
111-  4:	Prh04G16270.0	GSVIVG01017968001	      0
111-  5:	Prh04G16290.0	GSVIVG01021843001	      0
111-  6:	Prh04G16330.0	GSVIVG01021840001	 1e-112
## Alignment 112: score=284.0 e_value=1.4e-13 N=7 P. rhoeas_chr4&aek3 plus
112-  0:	Prh04G28740.0	GSVIVG01027870001	  2e-60
112-  1:	Prh04G28860.0	GSVIVG01028410001	 2e-112
112-  2:	Prh04G28900.0	GSVIVG01027907001	      0
112-  3:	Prh04G28910.0	GSVIVG01027913001	  2e-95
112-  4:	Prh04G28930.0	GSVIVG01027918001	 2e-144
112-  5:	Prh04G29120.0	GSVIVG01028546001	  6e-48
112-  6:	Prh04G29350.0	GSVIVG01028650001	 7e-160
## Alignment 113: score=282.0 e_value=1e-11 N=7 P. rhoeas_chr4&aek3 plus
113-  0:	Prh04G28770.0	GSVIVG01027857001	      0
113-  1:	Prh04G29020.0	GSVIVG01027952001	 1e-165
113-  2:	Prh04G29130.0	GSVIVG01029035001	 2e-164
113-  3:	Prh04G29150.0	GSVIVG01029038001	      0
113-  4:	Prh04G29170.0	GSVIVG01029077001	  4e-82
113-  5:	Prh04G29280.0	GSVIVG01029084001	  4e-51
113-  6:	Prh04G29400.0	GSVIVG01000528001	      0
## Alignment 114: score=275.0 e_value=6.8e-08 N=6 P. rhoeas_chr4&aek3 plus
114-  0:	Prh04G07000.0	GSVIVG01010986001	  5e-45
114-  1:	Prh04G07050.0	GSVIVG01010983001	      0
114-  2:	Prh04G07110.0	GSVIVG01010979001	      0
114-  3:	Prh04G07150.0	GSVIVG01010978001	      0
114-  4:	Prh04G07200.0	GSVIVG01017738001	      0
114-  5:	Prh04G07260.0	GSVIVG01017743001	      0
## Alignment 115: score=275.0 e_value=1.1e-08 N=6 P. rhoeas_chr4&aek3 plus
115-  0:	Prh04G06350.0	GSVIVG01011008001	      0
115-  1:	Prh04G06370.0	GSVIVG01011007001	      0
115-  2:	Prh04G06400.0	GSVIVG01011002001	  2e-77
115-  3:	Prh04G06430.0	GSVIVG01011001001	      0
115-  4:	Prh04G06540.0	GSVIVG01010995001	 5e-180
115-  5:	Prh04G06640.0	GSVIVG01010991001	 5e-114
## Alignment 116: score=1173.0 e_value=3.5e-81 N=25 P. rhoeas_chr4&aek3 minus
116-  0:	Prh04G15550.0	GSVIVG01018057001	      0
116-  1:	Prh04G15560.0	GSVIVG01018052001	 1e-112
116-  2:	Prh04G15570.0	GSVIVG01018051001	      0
116-  3:	Prh04G15580.0	GSVIVG01018050001	 5e-144
116-  4:	Prh04G15650.0	GSVIVG01018037001	  3e-29
116-  5:	Prh04G15660.0	GSVIVG01018036001	 1e-156
116-  6:	Prh04G15690.0	GSVIVG01018032001	      0
116-  7:	Prh04G15740.0	GSVIVG01018029001	 6e-174
116-  8:	Prh04G15780.0	GSVIVG01018026001	      0
116-  9:	Prh04G15790.0	GSVIVG01018025001	 5e-141
116- 10:	Prh04G15840.0	GSVIVG01018021001	 3e-158
116- 11:	Prh04G15870.0	GSVIVG01018019001	 3e-180
116- 12:	Prh04G15880.0	GSVIVG01018017001	  2e-58
116- 13:	Prh04G15980.0	GSVIVG01018010001	  9e-57
116- 14:	Prh04G16000.0	GSVIVG01018007001	 7e-116
116- 15:	Prh04G16050.0	GSVIVG01018002001	  4e-63
116- 16:	Prh04G16090.0	GSVIVG01017998001	  3e-48
116- 17:	Prh04G16100.0	GSVIVG01017997001	 6e-111
116- 18:	Prh04G16120.0	GSVIVG01017995001	  1e-44
116- 19:	Prh04G16160.0	GSVIVG01017994001	  5e-48
116- 20:	Prh04G16170.0	GSVIVG01017993001	 4e-123
116- 21:	Prh04G16240.0	GSVIVG01017981001	  2e-69
116- 22:	Prh04G16310.0	GSVIVG01017967001	 6e-148
116- 23:	Prh04G16370.0	GSVIVG01017952001	      0
116- 24:	Prh04G16390.0	GSVIVG01017948001	      0
## Alignment 117: score=780.0 e_value=5.1e-44 N=17 P. rhoeas_chr4&aek3 minus
117-  0:	Prh04G06810.0	GSVIVG01017804001	  5e-95
117-  1:	Prh04G06940.0	GSVIVG01017792001	      0
117-  2:	Prh04G06960.0	GSVIVG01017789001	      0
117-  3:	Prh04G07020.0	GSVIVG01017784001	      0
117-  4:	Prh04G07030.0	GSVIVG01017782001	  5e-53
117-  5:	Prh04G07070.0	GSVIVG01017779001	 1e-163
117-  6:	Prh04G07170.0	GSVIVG01017770001	      0
117-  7:	Prh04G07180.0	GSVIVG01017769001	  4e-48
117-  8:	Prh04G07190.0	GSVIVG01017767001	      0
117-  9:	Prh04G07200.0	GSVIVG01017740001	  1e-26
117- 10:	Prh04G07270.0	GSVIVG01017744001	  9e-69
117- 11:	Prh04G07290.0	GSVIVG01017745001	      0
117- 12:	Prh04G07340.0	GSVIVG01017750001	  6e-47
117- 13:	Prh04G07350.0	GSVIVG01017751001	 3e-121
117- 14:	Prh04G07360.0	GSVIVG01017752001	  2e-53
117- 15:	Prh04G07460.0	GSVIVG01017734001	 3e-135
117- 16:	Prh04G07520.0	GSVIVG01017729001	 4e-164
## Alignment 118: score=744.0 e_value=1e-43 N=17 P. rhoeas_chr4&aek3 minus
118-  0:	Prh04G15510.0	GSVIVG01021804001	 4e-123
118-  1:	Prh04G15680.0	GSVIVG01001203001	 2e-112
118-  2:	Prh04G15770.0	GSVIVG01001198001	      0
118-  3:	Prh04G15850.0	GSVIVG01001193001	      0
118-  4:	Prh04G15890.0	GSVIVG01001190001	 2e-124
118-  5:	Prh04G15910.0	GSVIVG01018012001	 1e-167
118-  6:	Prh04G15920.0	GSVIVG01001186001	 5e-106
118-  7:	Prh04G15950.0	GSVIVG01001184001	  1e-97
118-  8:	Prh04G15990.0	GSVIVG01018008001	  3e-40
118-  9:	Prh04G16010.0	GSVIVG01001176001	  5e-86
118- 10:	Prh04G16070.0	GSVIVG01001173001	  3e-77
118- 11:	Prh04G16220.0	GSVIVG01017985001	 4e-101
118- 12:	Prh04G16330.0	GSVIVG01001164001	 3e-131
118- 13:	Prh04G16360.0	GSVIVG01001163001	  6e-48
118- 14:	Prh04G16390.0	GSVIVG01001160001	      0
118- 15:	Prh04G16490.0	GSVIVG01001158001	  4e-94
118- 16:	Prh04G16580.0	GSVIVG01017888001	  3e-16
## Alignment 119: score=700.0 e_value=6.9e-40 N=15 P. rhoeas_chr4&aek3 minus
119-  0:	Prh04G17180.0	GSVIVG01017698001	 1e-160
119-  1:	Prh04G17300.0	GSVIVG01017695001	      0
119-  2:	Prh04G17320.0	GSVIVG01017694001	      0
119-  3:	Prh04G17350.0	GSVIVG01017693001	 6e-158
119-  4:	Prh04G17360.0	GSVIVG01017690001	      0
119-  5:	Prh04G17430.0	GSVIVG01017689001	      0
119-  6:	Prh04G17440.0	GSVIVG01017688001	 9e-163
119-  7:	Prh04G17510.0	GSVIVG01017684001	      0
119-  8:	Prh04G17520.0	GSVIVG01017683001	 4e-150
119-  9:	Prh04G17640.0	GSVIVG01017678001	      0
119- 10:	Prh04G17650.0	GSVIVG01017677001	      0
119- 11:	Prh04G17770.0	GSVIVG01017670001	      0
119- 12:	Prh04G17780.0	GSVIVG01017668001	 2e-134
119- 13:	Prh04G17790.0	GSVIVG01017666001	 8e-129
119- 14:	Prh04G17810.0	GSVIVG01017599001	 1e-149
## Alignment 120: score=428.0 e_value=6.8e-20 N=10 P. rhoeas_chr4&aek3 minus
120-  0:	Prh04G17600.0	GSVIVG01017681001	      0
120-  1:	Prh04G17660.0	GSVIVG01031314001	      0
120-  2:	Prh04G17750.0	GSVIVG01031310001	      0
120-  3:	Prh04G17940.0	GSVIVG01031301001	      0
120-  4:	Prh04G17960.0	GSVIVG01031300001	  5e-71
120-  5:	Prh04G17980.0	GSVIVG01031297001	  4e-77
120-  6:	Prh04G18030.0	GSVIVG01031290001	 1e-168
120-  7:	Prh04G18130.0	GSVIVG01031272001	      0
120-  8:	Prh04G18180.0	GSVIVG01031268001	 3e-116
120-  9:	Prh04G18240.0	GSVIVG01034945001	 2e-146
## Alignment 121: score=320.0 e_value=2.2e-13 N=7 P. rhoeas_chr4&aek3 minus
121-  0:	Prh04G18740.0	GSVIVG01035008001	 5e-131
121-  1:	Prh04G18820.0	GSVIVG01035004001	  2e-63
121-  2:	Prh04G18850.0	GSVIVG01035001001	      0
121-  3:	Prh04G18980.0	GSVIVG01034990001	      0
121-  4:	Prh04G18990.0	GSVIVG01034989001	      0
121-  5:	Prh04G19000.0	GSVIVG01034988001	      0
121-  6:	Prh04G19050.0	GSVIVG01034987001	  3e-62
## Alignment 122: score=268.0 e_value=1.4e-09 N=6 P. rhoeas_chr4&aek3 minus
122-  0:	Prh04G14890.0	GSVIVG01018103001	      0
122-  1:	Prh04G15020.0	GSVIVG01018095001	      0
122-  2:	Prh04G15070.0	GSVIVG01018093001	      0
122-  3:	Prh04G15200.0	GSVIVG01018088001	      0
122-  4:	Prh04G15210.0	GSVIVG01018086001	 3e-144
122-  5:	Prh04G15250.0	GSVIVG01018083001	      0
## Alignment 123: score=925.0 e_value=6.4e-55 N=20 P. rhoeas_chr4&aek5 plus
123-  0:	Prh04G22900.0	GSVIVG01009294001	 2e-101
123-  1:	Prh04G22960.0	GSVIVG01009299001	      0
123-  2:	Prh04G23010.0	GSVIVG01009301001	  8e-19
123-  3:	Prh04G23020.0	GSVIVG01009302001	      0
123-  4:	Prh04G23040.0	GSVIVG01009307001	 1e-175
123-  5:	Prh04G23060.0	GSVIVG01009308001	  3e-24
123-  6:	Prh04G23070.0	GSVIVG01009309001	  3e-16
123-  7:	Prh04G23100.0	GSVIVG01009312001	 7e-109
123-  8:	Prh04G23300.0	GSVIVG01009339001	  5e-99
123-  9:	Prh04G23390.0	GSVIVG01009344001	      0
123- 10:	Prh04G23480.0	GSVIVG01009353001	  2e-81
123- 11:	Prh04G23490.0	GSVIVG01009354001	 2e-178
123- 12:	Prh04G23520.0	GSVIVG01009356001	      0
123- 13:	Prh04G23600.0	GSVIVG01009357001	  1e-59
123- 14:	Prh04G23630.0	GSVIVG01009358001	 1e-110
123- 15:	Prh04G23700.0	GSVIVG01009360001	  9e-70
123- 16:	Prh04G23710.0	GSVIVG01009361001	      0
123- 17:	Prh04G23720.0	GSVIVG01009362001	  4e-17
123- 18:	Prh04G23750.0	GSVIVG01009363001	  2e-24
123- 19:	Prh04G23840.0	GSVIVG01009364001	  9e-86
## Alignment 124: score=911.0 e_value=4.9e-62 N=21 P. rhoeas_chr4&aek5 plus
124-  0:	Prh04G19660.0	GSVIVG01022305001	      0
124-  1:	Prh04G19670.0	GSVIVG01022303001	  2e-66
124-  2:	Prh04G19690.0	GSVIVG01022301001	      0
124-  3:	Prh04G19730.0	GSVIVG01022296001	      0
124-  4:	Prh04G19740.0	GSVIVG01013397001	 2e-169
124-  5:	Prh04G19760.0	GSVIVG01013395001	      0
124-  6:	Prh04G19820.0	GSVIVG01013393001	  4e-72
124-  7:	Prh04G19930.0	GSVIVG01013381001	 1e-160
124-  8:	Prh04G19950.0	GSVIVG01013378001	      0
124-  9:	Prh04G20090.0	GSVIVG01013362001	      0
124- 10:	Prh04G20130.0	GSVIVG01023934001	      0
124- 11:	Prh04G20150.0	GSVIVG01008680001	 1e-143
124- 12:	Prh04G20160.0	GSVIVG01008681001	      0
124- 13:	Prh04G20180.0	GSVIVG01023930001	      0
124- 14:	Prh04G20190.0	GSVIVG01008686001	      0
124- 15:	Prh04G20230.0	GSVIVG01008688001	 7e-133
124- 16:	Prh04G20260.0	GSVIVG01008693001	      0
124- 17:	Prh04G20270.0	GSVIVG01008697001	  1e-54
124- 18:	Prh04G20290.0	GSVIVG01008707001	      0
124- 19:	Prh04G20350.0	GSVIVG01008724001	  2e-91
124- 20:	Prh04G20360.0	GSVIVG01008726001	      0
## Alignment 125: score=797.0 e_value=1.2e-49 N=17 P. rhoeas_chr4&aek5 plus
125-  0:	Prh04G20620.0	GSVIVG01037895001	 3e-113
125-  1:	Prh04G20630.0	GSVIVG01037896001	 3e-158
125-  2:	Prh04G20640.0	GSVIVG01037897001	  3e-38
125-  3:	Prh04G20650.0	GSVIVG01037899001	  1e-22
125-  4:	Prh04G20710.0	GSVIVG01003157001	  6e-48
125-  5:	Prh04G20750.0	GSVIVG01003159001	  1e-59
125-  6:	Prh04G20760.0	GSVIVG01003161001	 3e-129
125-  7:	Prh04G20770.0	GSVIVG01003162001	      0
125-  8:	Prh04G20790.0	GSVIVG01003163001	  8e-78
125-  9:	Prh04G20800.0	GSVIVG01003165001	      0
125- 10:	Prh04G20810.0	GSVIVG01003167001	  6e-42
125- 11:	Prh04G20840.0	GSVIVG01003169001	 8e-136
125- 12:	Prh04G20870.0	GSVIVG01003172001	  7e-84
125- 13:	Prh04G20880.0	GSVIVG01003175001	 3e-139
125- 14:	Prh04G20930.0	GSVIVG01003176001	  6e-82
125- 15:	Prh04G20940.0	GSVIVG01003178001	      0
125- 16:	Prh04G20970.0	GSVIVG01003179001	      0
## Alignment 126: score=706.0 e_value=5e-40 N=15 P. rhoeas_chr4&aek5 plus
126-  0:	Prh04G21190.0	GSVIVG01009469001	  1e-64
126-  1:	Prh04G21230.0	GSVIVG01009471001	      0
126-  2:	Prh04G21250.0	GSVIVG01009475001	 6e-134
126-  3:	Prh04G21290.0	GSVIVG01009476001	  6e-92
126-  4:	Prh04G21300.0	GSVIVG01009477001	  2e-90
126-  5:	Prh04G21310.0	GSVIVG01009479001	  3e-76
126-  6:	Prh04G21370.0	GSVIVG01009482001	 2e-167
126-  7:	Prh04G21410.0	GSVIVG01009484001	      0
126-  8:	Prh04G21420.0	GSVIVG01009485001	  2e-61
126-  9:	Prh04G21470.0	GSVIVG01009489001	      0
126- 10:	Prh04G21480.0	GSVIVG01009490001	  1e-53
126- 11:	Prh04G21510.0	GSVIVG01009493001	      0
126- 12:	Prh04G21520.0	GSVIVG01009495001	  4e-68
126- 13:	Prh04G21610.0	GSVIVG01009517001	  1e-29
126- 14:	Prh04G21650.0	GSVIVG01009518001	      0
## Alignment 127: score=629.0 e_value=1.3e-35 N=15 P. rhoeas_chr4&aek5 plus
127-  0:	Prh04G11160.0	GSVIVG01022267001	      0
127-  1:	Prh04G11210.0	GSVIVG01022262001	 7e-135
127-  2:	Prh04G11310.0	GSVIVG01022255001	      0
127-  3:	Prh04G11420.0	GSVIVG01022251001	 5e-127
127-  4:	Prh04G11520.0	GSVIVG01022231001	  9e-40
127-  5:	Prh04G11540.0	GSVIVG01022235001	      0
127-  6:	Prh04G11550.0	GSVIVG01022234001	  6e-41
127-  7:	Prh04G11580.0	GSVIVG01022232001	      0
127-  8:	Prh04G11610.0	GSVIVG01022229001	 2e-110
127-  9:	Prh04G11740.0	GSVIVG01022216001	 8e-166
127- 10:	Prh04G11840.0	GSVIVG01022200001	      0
127- 11:	Prh04G11900.0	GSVIVG01022196001	      0
127- 12:	Prh04G11950.0	GSVIVG01022190001	 1e-107
127- 13:	Prh04G11960.0	GSVIVG01022187001	      0
127- 14:	Prh04G12010.0	GSVIVG01022182001	 2e-129
## Alignment 128: score=529.0 e_value=2.4e-26 N=12 P. rhoeas_chr4&aek5 plus
128-  0:	Prh04G25630.0	GSVIVG01008926001	      0
128-  1:	Prh04G25640.0	GSVIVG01008928001	      0
128-  2:	Prh04G25650.0	GSVIVG01008930001	      0
128-  3:	Prh04G25680.0	GSVIVG01008931001	      0
128-  4:	Prh04G25840.0	GSVIVG01008938001	 2e-129
128-  5:	Prh04G25860.0	GSVIVG01008941001	  2e-57
128-  6:	Prh04G25920.0	GSVIVG01008943001	  1e-83
128-  7:	Prh04G25940.0	GSVIVG01008944001	      0
128-  8:	Prh04G25970.0	GSVIVG01008951001	  3e-69
128-  9:	Prh04G26180.0	GSVIVG01008954001	      0
128- 10:	Prh04G26190.0	GSVIVG01008955001	 2e-171
128- 11:	Prh04G26210.0	GSVIVG01008957001	 3e-141
## Alignment 129: score=509.0 e_value=2e-27 N=11 P. rhoeas_chr4&aek5 plus
129-  0:	Prh04G10430.0	GSVIVG01009879001	      0
129-  1:	Prh04G10450.0	GSVIVG01018794001	 9e-149
129-  2:	Prh04G10480.0	GSVIVG01009887001	 2e-175
129-  3:	Prh04G10500.0	GSVIVG01009888001	  4e-74
129-  4:	Prh04G10510.0	GSVIVG01009889001	  2e-85
129-  5:	Prh04G10530.0	GSVIVG01009891001	      0
129-  6:	Prh04G10740.0	GSVIVG01009920001	      0
129-  7:	Prh04G10780.0	GSVIVG01018772001	      0
129-  8:	Prh04G10790.0	GSVIVG01009928001	 2e-101
129-  9:	Prh04G10860.0	GSVIVG01009938001	      0
129- 10:	Prh04G10930.0	GSVIVG01009947001	 5e-139
## Alignment 130: score=500.0 e_value=2.4e-26 N=12 P. rhoeas_chr4&aek5 plus
130-  0:	Prh04G20970.0	GSVIVG01009796001	 2e-133
130-  1:	Prh04G21190.0	GSVIVG01031718001	  6e-86
130-  2:	Prh04G21200.0	GSVIVG01031720001	  5e-93
130-  3:	Prh04G21220.0	GSVIVG01031722001	      0
130-  4:	Prh04G21420.0	GSVIVG01031730001	  3e-25
130-  5:	Prh04G21500.0	GSVIVG01031737001	      0
130-  6:	Prh04G21510.0	GSVIVG01031738001	      0
130-  7:	Prh04G21540.0	GSVIVG01031752001	  1e-73
130-  8:	Prh04G21740.0	GSVIVG01031772001	  1e-99
130-  9:	Prh04G21770.0	GSVIVG01031780001	 1e-171
130- 10:	Prh04G21820.0	GSVIVG01031789001	      0
130- 11:	Prh04G21850.0	GSVIVG01031799001	      0
## Alignment 131: score=491.0 e_value=1e-23 N=11 P. rhoeas_chr4&aek5 plus
131-  0:	Prh04G23370.0	GSVIVG01037822001	 3e-123
131-  1:	Prh04G23380.0	GSVIVG01037835001	 7e-120
131-  2:	Prh04G23440.0	GSVIVG01037840001	      0
131-  3:	Prh04G23590.0	GSVIVG01037845001	      0
131-  4:	Prh04G23610.0	GSVIVG01037848001	      0
131-  5:	Prh04G23620.0	GSVIVG01037850001	      0
131-  6:	Prh04G23650.0	GSVIVG01037851001	  4e-18
131-  7:	Prh04G23660.0	GSVIVG01037852001	 2e-121
131-  8:	Prh04G23700.0	GSVIVG01037853001	  2e-64
131-  9:	Prh04G23710.0	GSVIVG01037854001	 9e-122
131- 10:	Prh04G23840.0	GSVIVG01037862001	  1e-94
## Alignment 132: score=447.0 e_value=1e-20 N=10 P. rhoeas_chr4&aek5 plus
132-  0:	Prh04G12770.0	GSVIVG01015726001	  5e-92
132-  1:	Prh04G12890.0	GSVIVG01009070001	      0
132-  2:	Prh04G12960.0	GSVIVG01009071001	      0
132-  3:	Prh04G13020.0	GSVIVG01009076001	  5e-86
132-  4:	Prh04G13080.0	GSVIVG01003431001	  6e-80
132-  5:	Prh04G13110.0	GSVIVG01009084001	      0
132-  6:	Prh04G13120.0	GSVIVG01009085001	      0
132-  7:	Prh04G13140.0	GSVIVG01009087001	      0
132-  8:	Prh04G13200.0	GSVIVG01009097001	 3e-100
132-  9:	Prh04G13220.0	GSVIVG01009098001	  5e-49
## Alignment 133: score=398.0 e_value=2.2e-20 N=9 P. rhoeas_chr4&aek5 plus
133-  0:	Prh04G13550.0	GSVIVG01009215001	      0
133-  1:	Prh04G13810.0	GSVIVG01009242001	 9e-122
133-  2:	Prh04G13880.0	GSVIVG01009251001	      0
133-  3:	Prh04G13890.0	GSVIVG01009253001	      0
133-  4:	Prh04G13900.0	GSVIVG01009254001	      0
133-  5:	Prh04G14020.0	GSVIVG01009258001	      0
133-  6:	Prh04G14040.0	GSVIVG01009259001	      0
133-  7:	Prh04G14050.0	GSVIVG01009261001	      0
133-  8:	Prh04G14090.0	GSVIVG01009265001	 3e-160
## Alignment 134: score=326.0 e_value=1.8e-13 N=8 P. rhoeas_chr4&aek5 plus
134-  0:	Prh04G10440.0	GSVIVG01024119001	      0
134-  1:	Prh04G10490.0	GSVIVG01008708001	  8e-92
134-  2:	Prh04G10580.0	GSVIVG01024106001	 3e-160
134-  3:	Prh04G10650.0	GSVIVG01024083001	      0
134-  4:	Prh04G10670.0	GSVIVG01024081001	  4e-49
134-  5:	Prh04G10720.0	GSVIVG01024071001	  1e-54
134-  6:	Prh04G10760.0	GSVIVG01024061001	      0
134-  7:	Prh04G10940.0	GSVIVG01024056001	 1e-180
## Alignment 135: score=275.0 e_value=2.7e-09 N=6 P. rhoeas_chr4&aek5 plus
135-  0:	Prh04G19870.0	GSVIVG01026636001	  6e-94
135-  1:	Prh04G19880.0	GSVIVG01026639001	 4e-171
135-  2:	Prh04G19890.0	GSVIVG01026642001	  8e-58
135-  3:	Prh04G19900.0	GSVIVG01026644001	  2e-34
135-  4:	Prh04G19940.0	GSVIVG01026649001	  1e-57
135-  5:	Prh04G20120.0	GSVIVG01003828001	  7e-62
## Alignment 136: score=265.0 e_value=7.1e-08 N=6 P. rhoeas_chr4&aek5 plus
136-  0:	Prh04G09400.0	GSVIVG01031954001	 9e-150
136-  1:	Prh04G09460.0	GSVIVG01031958001	      0
136-  2:	Prh04G09490.0	GSVIVG01031961001	      0
136-  3:	Prh04G09540.0	GSVIVG01018989001	  3e-42
136-  4:	Prh04G09590.0	GSVIVG01018986001	  3e-43
136-  5:	Prh04G09600.0	GSVIVG01018984001	  4e-80
## Alignment 137: score=263.0 e_value=9.9e-09 N=6 P. rhoeas_chr4&aek5 plus
137-  0:	Prh04G08610.0	GSVIVG01018827001	      0
137-  1:	Prh04G08640.0	GSVIVG01018833001	  6e-64
137-  2:	Prh04G08690.0	GSVIVG01018835001	      0
137-  3:	Prh04G08810.0	GSVIVG01018849001	      0
137-  4:	Prh04G08870.0	GSVIVG01018860001	  7e-95
137-  5:	Prh04G09030.0	GSVIVG01018866001	 2e-179
## Alignment 138: score=255.0 e_value=1.7e-10 N=6 P. rhoeas_chr4&aek5 plus
138-  0:	Prh04G13760.0	GSVIVG01038533001	  2e-89
138-  1:	Prh04G13860.0	GSVIVG01036957001	      0
138-  2:	Prh04G13870.0	GSVIVG01036958001	 8e-160
138-  3:	Prh04G13950.0	GSVIVG01036959001	  1e-70
138-  4:	Prh04G13980.0	GSVIVG01036965001	      0
138-  5:	Prh04G14100.0	GSVIVG01037037001	  4e-30
## Alignment 139: score=1535.0 e_value=5.1e-114 N=34 P. rhoeas_chr4&aek5 minus
139-  0:	Prh04G20370.0	GSVIVG01023958001	      0
139-  1:	Prh04G20390.0	GSVIVG01023964001	      0
139-  2:	Prh04G20520.0	GSVIVG01023970001	  9e-15
139-  3:	Prh04G20560.0	GSVIVG01023971001	      0
139-  4:	Prh04G20730.0	GSVIVG01000217001	      0
139-  5:	Prh04G20780.0	GSVIVG01000223001	 5e-155
139-  6:	Prh04G20880.0	GSVIVG01000226001	 9e-126
139-  7:	Prh04G20920.0	GSVIVG01000228001	 5e-128
139-  8:	Prh04G20940.0	GSVIVG01022060001	      0
139-  9:	Prh04G20970.0	GSVIVG01022063001	 9e-126
139- 10:	Prh04G20980.0	GSVIVG01022064001	      0
139- 11:	Prh04G20990.0	GSVIVG01022067001	  2e-96
139- 12:	Prh04G21000.0	GSVIVG01022068001	 5e-110
139- 13:	Prh04G21020.0	GSVIVG01022069001	      0
139- 14:	Prh04G21030.0	GSVIVG01022070001	 7e-157
139- 15:	Prh04G21040.0	GSVIVG01022072001	      0
139- 16:	Prh04G21050.0	GSVIVG01022074001	 7e-105
139- 17:	Prh04G21070.0	GSVIVG01022076001	  1e-54
139- 18:	Prh04G21170.0	GSVIVG01022099001	 2e-106
139- 19:	Prh04G21180.0	GSVIVG01022111001	  3e-76
139- 20:	Prh04G21230.0	GSVIVG01022116001	  3e-86
139- 21:	Prh04G21310.0	GSVIVG01022120001	  3e-73
139- 22:	Prh04G21330.0	GSVIVG01022125001	 5e-164
139- 23:	Prh04G21370.0	GSVIVG01022127001	  2e-99
139- 24:	Prh04G21430.0	GSVIVG01022128001	      0
139- 25:	Prh04G21450.0	GSVIVG01022129001	 6e-138
139- 26:	Prh04G21460.0	GSVIVG01022130001	      0
139- 27:	Prh04G21490.0	GSVIVG01022134001	 2e-100
139- 28:	Prh04G21510.0	GSVIVG01022136001	      0
139- 29:	Prh04G21540.0	GSVIVG01022140001	  2e-92
139- 30:	Prh04G21590.0	GSVIVG01022142001	  7e-25
139- 31:	Prh04G21690.0	GSVIVG01022145001	  7e-26
139- 32:	Prh04G21700.0	GSVIVG01022146001	 3e-175
139- 33:	Prh04G21730.0	GSVIVG01022148001	  7e-68
## Alignment 140: score=1107.0 e_value=8.9e-80 N=26 P. rhoeas_chr4&aek5 minus
140-  0:	Prh04G09280.0	GSVIVG01009716001	  2e-37
140-  1:	Prh04G09300.0	GSVIVG01009715001	 2e-149
140-  2:	Prh04G09370.0	GSVIVG01018981001	 7e-164
140-  3:	Prh04G09400.0	GSVIVG01018982001	 7e-139
140-  4:	Prh04G09440.0	GSVIVG01018963001	 6e-123
140-  5:	Prh04G09540.0	GSVIVG01018989001	  3e-42
140-  6:	Prh04G09660.0	GSVIVG01009685001	      0
140-  7:	Prh04G09680.0	GSVIVG01018993001	      0
140-  8:	Prh04G09710.0	GSVIVG01019000001	 2e-150
140-  9:	Prh04G09740.0	GSVIVG01019005001	 5e-123
140- 10:	Prh04G09750.0	GSVIVG01019009001	 3e-130
140- 11:	Prh04G09850.0	GSVIVG01019012001	  2e-65
140- 12:	Prh04G09870.0	GSVIVG01019014001	  1e-92
140- 13:	Prh04G09890.0	GSVIVG01019016001	      0
140- 14:	Prh04G09900.0	GSVIVG01019022001	  6e-79
140- 15:	Prh04G09960.0	GSVIVG01031919001	 2e-118
140- 16:	Prh04G10000.0	GSVIVG01031916001	  2e-58
140- 17:	Prh04G10040.0	GSVIVG01031915001	  2e-99
140- 18:	Prh04G10230.0	GSVIVG01031903001	      0
140- 19:	Prh04G10250.0	GSVIVG01031895001	  5e-74
140- 20:	Prh04G10330.0	GSVIVG01031890001	 8e-105
140- 21:	Prh04G10370.0	GSVIVG01031888001	 4e-175
140- 22:	Prh04G10570.0	GSVIVG01018782001	  5e-16
140- 23:	Prh04G10630.0	GSVIVG01018778001	      0
140- 24:	Prh04G10790.0	GSVIVG01018767001	 9e-132
140- 25:	Prh04G10850.0	GSVIVG01018742001	      0
## Alignment 141: score=534.0 e_value=1.4e-26 N=12 P. rhoeas_chr4&aek5 minus
141-  0:	Prh04G23380.0	GSVIVG01000111001	 1e-116
141-  1:	Prh04G23400.0	GSVIVG01000118001	  3e-55
141-  2:	Prh04G23500.0	GSVIVG01000127001	      0
141-  3:	Prh04G23510.0	GSVIVG01000128001	 2e-108
141-  4:	Prh04G23670.0	GSVIVG01000131001	      0
141-  5:	Prh04G23680.0	GSVIVG01000132001	      0
141-  6:	Prh04G23690.0	GSVIVG01000134001	      0
141-  7:	Prh04G23700.0	GSVIVG01000141001	  2e-84
141-  8:	Prh04G23760.0	GSVIVG01000143001	  5e-93
141-  9:	Prh04G23800.0	GSVIVG01000144001	  9e-93
141- 10:	Prh04G23830.0	GSVIVG01000146001	      0
141- 11:	Prh04G23860.0	GSVIVG01000149001	      0
## Alignment 142: score=507.0 e_value=1.5e-22 N=11 P. rhoeas_chr4&aek5 minus
142-  0:	Prh04G07770.0	GSVIVG01009200001	  4e-40
142-  1:	Prh04G07780.0	GSVIVG01009199001	      0
142-  2:	Prh04G07800.0	GSVIVG01009197001	  4e-56
142-  3:	Prh04G07880.0	GSVIVG01009192001	      0
142-  4:	Prh04G07900.0	GSVIVG01009189001	  5e-92
142-  5:	Prh04G07920.0	GSVIVG01009186001	 1e-146
142-  6:	Prh04G07970.0	GSVIVG01009183001	  8e-99
142-  7:	Prh04G07980.0	GSVIVG01009182001	  2e-41
142-  8:	Prh04G08010.0	GSVIVG01009181001	      0
142-  9:	Prh04G08020.0	GSVIVG01009175001	      0
142- 10:	Prh04G08030.0	GSVIVG01009173001	 1e-139
## Alignment 143: score=475.0 e_value=1e-22 N=11 P. rhoeas_chr4&aek5 minus
143-  0:	Prh04G09380.0	GSVIVG01031963001	  2e-79
143-  1:	Prh04G09490.0	GSVIVG01031961001	      0
143-  2:	Prh04G09730.0	GSVIVG01019004001	 3e-167
143-  3:	Prh04G09880.0	GSVIVG01009659001	 4e-103
143-  4:	Prh04G09930.0	GSVIVG01009656001	  8e-75
143-  5:	Prh04G09960.0	GSVIVG01009655001	  1e-93
143-  6:	Prh04G09970.0	GSVIVG01009652001	      0
143-  7:	Prh04G10020.0	GSVIVG01009650001	  5e-55
143-  8:	Prh04G10070.0	GSVIVG01009644001	  8e-42
143-  9:	Prh04G10080.0	GSVIVG01009643001	  5e-58
143- 10:	Prh04G10090.0	GSVIVG01009639001	 6e-106
## Alignment 144: score=383.0 e_value=1.4e-17 N=8 P. rhoeas_chr4&aek5 minus
144-  0:	Prh04G21870.0	GSVIVG01009171001	  3e-96
144-  1:	Prh04G21900.0	GSVIVG01009166001	  1e-46
144-  2:	Prh04G21910.0	GSVIVG01009165001	 1e-111
144-  3:	Prh04G21930.0	GSVIVG01009157001	  1e-59
144-  4:	Prh04G21940.0	GSVIVG01009155001	  3e-76
144-  5:	Prh04G21970.0	GSVIVG01009149001	  9e-91
144-  6:	Prh04G21980.0	GSVIVG01009148001	      0
144-  7:	Prh04G21990.0	GSVIVG01009147001	      0
## Alignment 145: score=379.0 e_value=1.9e-20 N=9 P. rhoeas_chr4&aek5 minus
145-  0:	Prh04G08370.0	GSVIVG01024154001	  1e-63
145-  1:	Prh04G08490.0	GSVIVG01024165001	 4e-109
145-  2:	Prh04G08520.0	GSVIVG01024169001	 4e-180
145-  3:	Prh04G08610.0	GSVIVG01024181001	      0
145-  4:	Prh04G08620.0	GSVIVG01024183001	  1e-43
145-  5:	Prh04G08650.0	GSVIVG01024196001	      0
145-  6:	Prh04G08660.0	GSVIVG01024199001	      0
145-  7:	Prh04G08670.0	GSVIVG01024202001	      0
145-  8:	Prh04G08680.0	GSVIVG01024203001	      0
## Alignment 146: score=362.0 e_value=7e-14 N=8 P. rhoeas_chr4&aek5 minus
146-  0:	Prh04G08390.0	GSVIVG01009865001	      0
146-  1:	Prh04G08420.0	GSVIVG01009862001	      0
146-  2:	Prh04G08450.0	GSVIVG01009846001	  2e-42
146-  3:	Prh04G08510.0	GSVIVG01009828001	      0
146-  4:	Prh04G08650.0	GSVIVG01009822001	      0
146-  5:	Prh04G08700.0	GSVIVG01018839001	  5e-39
146-  6:	Prh04G08740.0	GSVIVG01009813001	      0
146-  7:	Prh04G08790.0	GSVIVG01018845001	  3e-72
## Alignment 147: score=1469.0 e_value=9.5e-115 N=34 P. rhoeas_chr5&aek5 plus
147-  0:	Prh05G12050.0	GSVIVG01024203001	      0
147-  1:	Prh05G12070.0	GSVIVG01024197001	      0
147-  2:	Prh05G12100.0	GSVIVG01024196001	      0
147-  3:	Prh05G12140.0	GSVIVG01024183001	  1e-53
147-  4:	Prh05G12230.0	GSVIVG01024179001	      0
147-  5:	Prh05G12340.0	GSVIVG01024173001	  8e-74
147-  6:	Prh05G12360.0	GSVIVG01024172001	      0
147-  7:	Prh05G12420.0	GSVIVG01024165001	 7e-109
147-  8:	Prh05G12440.0	GSVIVG01024164001	      0
147-  9:	Prh05G12450.0	GSVIVG01024163001	 1e-154
147- 10:	Prh05G12570.0	GSVIVG01024162001	  9e-47
147- 11:	Prh05G12700.0	GSVIVG01024158001	      0
147- 12:	Prh05G12870.0	GSVIVG01024127001	  1e-35
147- 13:	Prh05G12900.0	GSVIVG01024128001	  2e-24
147- 14:	Prh05G12960.0	GSVIVG01024131001	  4e-36
147- 15:	Prh05G12980.0	GSVIVG01024129001	  7e-25
147- 16:	Prh05G12990.0	GSVIVG01024126001	  3e-22
147- 17:	Prh05G13230.0	GSVIVG01024116001	  7e-53
147- 18:	Prh05G13270.0	GSVIVG01024115001	 2e-125
147- 19:	Prh05G13300.0	GSVIVG01024111001	 9e-101
147- 20:	Prh05G13330.0	GSVIVG01024109001	 1e-142
147- 21:	Prh05G13370.0	GSVIVG01024107001	 3e-101
147- 22:	Prh05G13430.0	GSVIVG01024106001	 4e-161
147- 23:	Prh05G13520.0	GSVIVG01024082001	 3e-106
147- 24:	Prh05G13570.0	GSVIVG01024075001	      0
147- 25:	Prh05G13600.0	GSVIVG01024073001	 3e-173
147- 26:	Prh05G13710.0	GSVIVG01024060001	  1e-67
147- 27:	Prh05G13730.0	GSVIVG01024057001	  4e-36
147- 28:	Prh05G13740.0	GSVIVG01024056001	 7e-148
147- 29:	Prh05G13790.0	GSVIVG01024054001	      0
147- 30:	Prh05G13810.0	GSVIVG01024052001	 4e-127
147- 31:	Prh05G13840.0	GSVIVG01024049001	      0
147- 32:	Prh05G13850.0	GSVIVG01024048001	      0
147- 33:	Prh05G13860.0	GSVIVG01024047001	  4e-99
## Alignment 148: score=956.0 e_value=4.6e-63 N=22 P. rhoeas_chr5&aek5 plus
148-  0:	Prh05G14330.0	GSVIVG01024049001	      0
148-  1:	Prh05G14340.0	GSVIVG01024048001	      0
148-  2:	Prh05G14400.0	GSVIVG01024042001	      0
148-  3:	Prh05G14500.0	GSVIVG01024036001	  3e-89
148-  4:	Prh05G14590.0	GSVIVG01024033001	      0
148-  5:	Prh05G14620.0	GSVIVG01024031001	      0
148-  6:	Prh05G14640.0	GSVIVG01024030001	 4e-102
148-  7:	Prh05G14650.0	GSVIVG01024029001	 7e-130
148-  8:	Prh05G14660.0	GSVIVG01024026001	      0
148-  9:	Prh05G14720.0	GSVIVG01024021001	  3e-63
148- 10:	Prh05G14810.0	GSVIVG01024018001	 1e-130
148- 11:	Prh05G14830.0	GSVIVG01024012001	      0
148- 12:	Prh05G14910.0	GSVIVG01024010001	 7e-129
148- 13:	Prh05G14970.0	GSVIVG01024005001	      0
148- 14:	Prh05G14990.0	GSVIVG01024004001	  1e-94
148- 15:	Prh05G15110.0	GSVIVG01023994001	      0
148- 16:	Prh05G15120.0	GSVIVG01023991001	 3e-107
148- 17:	Prh05G15190.0	GSVIVG01023982001	      0
148- 18:	Prh05G15230.0	GSVIVG01023975001	      0
148- 19:	Prh05G15290.0	GSVIVG01037045001	  2e-94
148- 20:	Prh05G15510.0	GSVIVG01023968001	      0
148- 21:	Prh05G15650.0	GSVIVG01023965001	 3e-159
## Alignment 149: score=902.0 e_value=1.8e-62 N=21 P. rhoeas_chr5&aek5 plus
149-  0:	Prh05G11760.0	GSVIVG01009494001	  4e-13
149-  1:	Prh05G11850.0	GSVIVG01009813001	      0
149-  2:	Prh05G11880.0	GSVIVG01018839001	  3e-60
149-  3:	Prh05G12100.0	GSVIVG01009822001	      0
149-  4:	Prh05G12240.0	GSVIVG01009825001	 3e-136
149-  5:	Prh05G12360.0	GSVIVG01009828001	      0
149-  6:	Prh05G12400.0	GSVIVG01009830001	      0
149-  7:	Prh05G12410.0	GSVIVG01009833001	 1e-151
149-  8:	Prh05G12460.0	GSVIVG01009836001	      0
149-  9:	Prh05G12470.0	GSVIVG01009837001	      0
149- 10:	Prh05G12480.0	GSVIVG01009840001	  2e-50
149- 11:	Prh05G12570.0	GSVIVG01009844001	  6e-24
149- 12:	Prh05G12580.0	GSVIVG01009846001	  1e-48
149- 13:	Prh05G12690.0	GSVIVG01009847001	      0
149- 14:	Prh05G12780.0	GSVIVG01009864001	      0
149- 15:	Prh05G13000.0	GSVIVG01009876001	      0
149- 16:	Prh05G13030.0	GSVIVG01009879001	      0
149- 17:	Prh05G13040.0	GSVIVG01009880001	 3e-134
149- 18:	Prh05G13080.0	GSVIVG01009881001	      0
149- 19:	Prh05G13160.0	GSVIVG01009889001	 8e-122
149- 20:	Prh05G13280.0	GSVIVG01009898001	  5e-44
## Alignment 150: score=709.0 e_value=7.9e-40 N=16 P. rhoeas_chr5&aek5 plus
150-  0:	Prh05G20690.0	GSVIVG01022145001	  1e-30
150-  1:	Prh05G20740.0	GSVIVG01022144001	  6e-93
150-  2:	Prh05G20790.0	GSVIVG01022142001	  7e-31
150-  3:	Prh05G20890.0	GSVIVG01022141001	      0
150-  4:	Prh05G21020.0	GSVIVG01022136001	      0
150-  5:	Prh05G21060.0	GSVIVG01022129001	 3e-151
150-  6:	Prh05G21080.0	GSVIVG01022127001	  4e-97
150-  7:	Prh05G21130.0	GSVIVG01022126001	      0
150-  8:	Prh05G21140.0	GSVIVG01022125001	      0
150-  9:	Prh05G21160.0	GSVIVG01022120001	  8e-58
150- 10:	Prh05G21210.0	GSVIVG01022115001	      0
150- 11:	Prh05G21220.0	GSVIVG01022114001	      0
150- 12:	Prh05G21230.0	GSVIVG01022113001	      0
150- 13:	Prh05G21240.0	GSVIVG01022112001	      0
150- 14:	Prh05G21370.0	GSVIVG01022097001	      0
150- 15:	Prh05G21460.0	GSVIVG01008847001	 3e-112
## Alignment 151: score=597.0 e_value=4.2e-34 N=13 P. rhoeas_chr5&aek5 plus
151-  0:	Prh05G22320.0	GSVIVG01023866001	      0
151-  1:	Prh05G22330.0	GSVIVG01023865001	  1e-33
151-  2:	Prh05G22350.0	GSVIVG01023864001	      0
151-  3:	Prh05G22370.0	GSVIVG01023863001	      0
151-  4:	Prh05G22380.0	GSVIVG01023861001	 2e-161
151-  5:	Prh05G22460.0	GSVIVG01023858001	  2e-44
151-  6:	Prh05G22480.0	GSVIVG01023857001	 4e-134
151-  7:	Prh05G22490.0	GSVIVG01023856001	  3e-81
151-  8:	Prh05G22570.0	GSVIVG01023855001	      0
151-  9:	Prh05G22580.0	GSVIVG01023854001	      0
151- 10:	Prh05G22680.0	GSVIVG01023850001	      0
151- 11:	Prh05G22720.0	GSVIVG01023848001	  2e-18
151- 12:	Prh05G22840.0	GSVIVG01023845001	 2e-173
## Alignment 152: score=535.0 e_value=2.3e-29 N=12 P. rhoeas_chr5&aek5 plus
152-  0:	Prh05G14020.0	GSVIVG01009876001	      0
152-  1:	Prh05G14110.0	GSVIVG01009880001	 1e-127
152-  2:	Prh05G14140.0	GSVIVG01009881001	      0
152-  3:	Prh05G14370.0	GSVIVG01009935001	      0
152-  4:	Prh05G14460.0	GSVIVG01009941001	      0
152-  5:	Prh05G14560.0	GSVIVG01009943001	      0
152-  6:	Prh05G14570.0	GSVIVG01009945001	  8e-53
152-  7:	Prh05G14650.0	GSVIVG01009947001	 8e-142
152-  8:	Prh05G14660.0	GSVIVG01009950001	 2e-138
152-  9:	Prh05G14680.0	GSVIVG01009954001	 5e-141
152- 10:	Prh05G14730.0	GSVIVG01009956001	      0
152- 11:	Prh05G14760.0	GSVIVG01009957001	 3e-152
## Alignment 153: score=511.0 e_value=2.3e-25 N=11 P. rhoeas_chr5&aek5 plus
153-  0:	Prh05G20050.0	GSVIVG01009125001	      0
153-  1:	Prh05G20060.0	GSVIVG01009126001	      0
153-  2:	Prh05G20070.0	GSVIVG01009127001	 3e-115
153-  3:	Prh05G20080.0	GSVIVG01009129001	 5e-174
153-  4:	Prh05G20130.0	GSVIVG01009139001	 1e-112
153-  5:	Prh05G20170.0	GSVIVG01009141001	  2e-82
153-  6:	Prh05G20200.0	GSVIVG01009143001	  5e-53
153-  7:	Prh05G20210.0	GSVIVG01009148001	      0
153-  8:	Prh05G20230.0	GSVIVG01009149001	  4e-82
153-  9:	Prh05G20270.0	GSVIVG01009154001	  5e-93
153- 10:	Prh05G20460.0	GSVIVG01009171001	  1e-96
## Alignment 154: score=489.0 e_value=6.9e-24 N=11 P. rhoeas_chr5&aek5 plus
154-  0:	Prh05G16580.0	GSVIVG01022076001	  3e-50
154-  1:	Prh05G16620.0	GSVIVG01022075001	  5e-89
154-  2:	Prh05G16760.0	GSVIVG01022074001	  6e-48
154-  3:	Prh05G16770.0	GSVIVG01022072001	      0
154-  4:	Prh05G16820.0	GSVIVG01022064001	      0
154-  5:	Prh05G16830.0	GSVIVG01022063001	 1e-121
154-  6:	Prh05G16840.0	GSVIVG01022062001	      0
154-  7:	Prh05G16870.0	GSVIVG01022060001	      0
154-  8:	Prh05G16910.0	GSVIVG01000226001	 1e-104
154-  9:	Prh05G17030.0	GSVIVG01000223001	 1e-171
154- 10:	Prh05G17080.0	GSVIVG01000216001	 3e-168
## Alignment 155: score=352.0 e_value=2.5e-15 N=8 P. rhoeas_chr5&aek5 plus
155-  0:	Prh05G10590.0	GSVIVG01018824001	      0
155-  1:	Prh05G10670.0	GSVIVG01018835001	      0
155-  2:	Prh05G10740.0	GSVIVG01018847001	      0
155-  3:	Prh05G11000.0	GSVIVG01018851001	 5e-108
155-  4:	Prh05G11010.0	GSVIVG01018852001	  5e-39
155-  5:	Prh05G11110.0	GSVIVG01018857001	      0
155-  6:	Prh05G11120.0	GSVIVG01018858001	      0
155-  7:	Prh05G11140.0	GSVIVG01018860001	 1e-104
## Alignment 156: score=335.0 e_value=1.3e-14 N=8 P. rhoeas_chr5&aek5 plus
156-  0:	Prh05G06780.0	GSVIVG01022234001	  6e-34
156-  1:	Prh05G06790.0	GSVIVG01022230001	      0
156-  2:	Prh05G06850.0	GSVIVG01022229001	 4e-109
156-  3:	Prh05G06910.0	GSVIVG01022227001	 2e-144
156-  4:	Prh05G07020.0	GSVIVG01022225001	 1e-176
156-  5:	Prh05G07230.0	GSVIVG01022223001	      0
156-  6:	Prh05G07320.0	GSVIVG01022217001	  2e-70
156-  7:	Prh05G07440.0	GSVIVG01022215001	 2e-126
## Alignment 157: score=311.0 e_value=3.3e-13 N=7 P. rhoeas_chr5&aek5 plus
157-  0:	Prh05G19670.0	GSVIVG01009173001	 2e-113
157-  1:	Prh05G19680.0	GSVIVG01009174001	      0
157-  2:	Prh05G19690.0	GSVIVG01009175001	      0
157-  3:	Prh05G19730.0	GSVIVG01009178001	      0
157-  4:	Prh05G19780.0	GSVIVG01009183001	      0
157-  5:	Prh05G19800.0	GSVIVG01009187001	 2e-128
157-  6:	Prh05G19950.0	GSVIVG01009197001	  1e-67
## Alignment 158: score=310.0 e_value=5e-11 N=7 P. rhoeas_chr5&aek5 plus
158-  0:	Prh05G17210.0	GSVIVG01000182001	 3e-119
158-  1:	Prh05G17260.0	GSVIVG01000179001	 2e-159
158-  2:	Prh05G17380.0	GSVIVG01000171001	 2e-141
158-  3:	Prh05G17450.0	GSVIVG01000167001	      0
158-  4:	Prh05G17480.0	GSVIVG01000164001	      0
158-  5:	Prh05G17610.0	GSVIVG01000162001	 5e-129
158-  6:	Prh05G17630.0	GSVIVG01000159001	      0
## Alignment 159: score=281.0 e_value=5.8e-09 N=6 P. rhoeas_chr5&aek5 plus
159-  0:	Prh05G21770.0	GSVIVG01023981001	  6e-74
159-  1:	Prh05G21780.0	GSVIVG01023978001	      0
159-  2:	Prh05G21790.0	GSVIVG01023893001	      0
159-  3:	Prh05G21830.0	GSVIVG01023890001	 2e-116
159-  4:	Prh05G21890.0	GSVIVG01023886001	      0
159-  5:	Prh05G21970.0	GSVIVG01000112001	  4e-17
## Alignment 160: score=1694.0 e_value=8.3e-136 N=38 P. rhoeas_chr5&aek5 minus
160-  0:	Prh05G17700.0	GSVIVG01018974001	  3e-17
160-  1:	Prh05G17710.0	GSVIVG01018976001	      0
160-  2:	Prh05G17730.0	GSVIVG01018977001	      0
160-  3:	Prh05G17780.0	GSVIVG01018980001	      0
160-  4:	Prh05G17790.0	GSVIVG01018981001	 2e-157
160-  5:	Prh05G17840.0	GSVIVG01018985001	 4e-163
160-  6:	Prh05G17850.0	GSVIVG01018986001	  3e-67
160-  7:	Prh05G17890.0	GSVIVG01018987001	 5e-175
160-  8:	Prh05G17910.0	GSVIVG01009690001	  5e-53
160-  9:	Prh05G17920.0	GSVIVG01009688001	  3e-89
160- 10:	Prh05G17940.0	GSVIVG01018991001	 5e-157
160- 11:	Prh05G18030.0	GSVIVG01009684001	      0
160- 12:	Prh05G18050.0	GSVIVG01018995001	      0
160- 13:	Prh05G18190.0	GSVIVG01009681001	      0
160- 14:	Prh05G18210.0	GSVIVG01019000001	 4e-176
160- 15:	Prh05G18220.0	GSVIVG01019004001	      0
160- 16:	Prh05G18240.0	GSVIVG01009666001	      0
160- 17:	Prh05G18250.0	GSVIVG01019010001	 8e-105
160- 18:	Prh05G18270.0	GSVIVG01019012001	  7e-56
160- 19:	Prh05G18360.0	GSVIVG01009655001	  6e-91
160- 20:	Prh05G18480.0	GSVIVG01009650001	 5e-112
160- 21:	Prh05G18520.0	GSVIVG01009648001	 9e-108
160- 22:	Prh05G18530.0	GSVIVG01009647001	      0
160- 23:	Prh05G18550.0	GSVIVG01031915001	 3e-101
160- 24:	Prh05G18770.0	GSVIVG01031903001	      0
160- 25:	Prh05G18820.0	GSVIVG01031897001	  3e-83
160- 26:	Prh05G18830.0	GSVIVG01031895001	  4e-64
160- 27:	Prh05G18890.0	GSVIVG01031892001	      0
160- 28:	Prh05G18900.0	GSVIVG01031890001	  1e-88
160- 29:	Prh05G19030.0	GSVIVG01031888001	 9e-174
160- 30:	Prh05G19130.0	GSVIVG01031879001	      0
160- 31:	Prh05G19240.0	GSVIVG01031847001	 6e-114
160- 32:	Prh05G19290.0	GSVIVG01031844001	  6e-67
160- 33:	Prh05G19320.0	GSVIVG01031842001	      0
160- 34:	Prh05G19350.0	GSVIVG01031830001	 7e-158
160- 35:	Prh05G19390.0	GSVIVG01031824001	  4e-98
160- 36:	Prh05G19440.0	GSVIVG01031807001	  3e-69
160- 37:	Prh05G19610.0	GSVIVG01031802001	 1e-176
## Alignment 161: score=989.0 e_value=2.9e-61 N=21 P. rhoeas_chr5&aek5 minus
161-  0:	Prh05G16830.0	GSVIVG01003179001	      0
161-  1:	Prh05G16870.0	GSVIVG01003178001	      0
161-  2:	Prh05G16880.0	GSVIVG01003176001	  2e-94
161-  3:	Prh05G16910.0	GSVIVG01003175001	 1e-128
161-  4:	Prh05G16920.0	GSVIVG01003174001	 1e-120
161-  5:	Prh05G16930.0	GSVIVG01003172001	  2e-99
161-  6:	Prh05G17000.0	GSVIVG01003166001	      0
161-  7:	Prh05G17010.0	GSVIVG01003163001	  4e-59
161-  8:	Prh05G17050.0	GSVIVG01003159001	  9e-59
161-  9:	Prh05G17070.0	GSVIVG01003155001	 4e-121
161- 10:	Prh05G17080.0	GSVIVG01003148001	 7e-179
161- 11:	Prh05G17100.0	GSVIVG01037920001	      0
161- 12:	Prh05G17110.0	GSVIVG01037915001	      0
161- 13:	Prh05G17120.0	GSVIVG01037911001	  1e-34
161- 14:	Prh05G17150.0	GSVIVG01037905001	      0
161- 15:	Prh05G17170.0	GSVIVG01037903001	  3e-50
161- 16:	Prh05G17220.0	GSVIVG01037902001	  5e-42
161- 17:	Prh05G17270.0	GSVIVG01037900001	      0
161- 18:	Prh05G17290.0	GSVIVG01037899001	  9e-25
161- 19:	Prh05G17300.0	GSVIVG01037897001	  2e-28
161- 20:	Prh05G17410.0	GSVIVG01037888001	 1e-121
## Alignment 162: score=894.0 e_value=3e-62 N=20 P. rhoeas_chr5&aek5 minus
162-  0:	Prh05G21440.0	GSVIVG01008686001	      0
162-  1:	Prh05G21450.0	GSVIVG01023930001	      0
162-  2:	Prh05G21490.0	GSVIVG01008677001	      0
162-  3:	Prh05G21500.0	GSVIVG01023934001	      0
162-  4:	Prh05G21510.0	GSVIVG01008675001	 3e-164
162-  5:	Prh05G21600.0	GSVIVG01013360001	      0
162-  6:	Prh05G21700.0	GSVIVG01008673001	      0
162-  7:	Prh05G21920.0	GSVIVG01013375001	 5e-170
162-  8:	Prh05G21940.0	GSVIVG01013379001	      0
162-  9:	Prh05G21950.0	GSVIVG01013381001	 3e-135
162- 10:	Prh05G22090.0	GSVIVG01013392001	      0
162- 11:	Prh05G22100.0	GSVIVG01013394001	  4e-63
162- 12:	Prh05G22140.0	GSVIVG01013398001	  1e-81
162- 13:	Prh05G22150.0	GSVIVG01022296001	 5e-160
162- 14:	Prh05G22160.0	GSVIVG01022297001	      0
162- 15:	Prh05G22170.0	GSVIVG01013403001	      0
162- 16:	Prh05G22180.0	GSVIVG01022300001	      0
162- 17:	Prh05G22190.0	GSVIVG01022301001	      0
162- 18:	Prh05G22200.0	GSVIVG01022303001	  1e-42
162- 19:	Prh05G22220.0	GSVIVG01022305001	 2e-146
## Alignment 163: score=754.0 e_value=2.5e-42 N=17 P. rhoeas_chr5&aek5 minus
163-  0:	Prh05G20430.0	GSVIVG01031793001	  2e-47
163-  1:	Prh05G20520.0	GSVIVG01031780001	 2e-110
163-  2:	Prh05G20630.0	GSVIVG01031770001	  3e-62
163-  3:	Prh05G20640.0	GSVIVG01031769001	  3e-56
163-  4:	Prh05G20660.0	GSVIVG01031766001	      0
163-  5:	Prh05G20830.0	GSVIVG01031753001	  1e-68
163-  6:	Prh05G20850.0	GSVIVG01031751001	  2e-66
163-  7:	Prh05G20870.0	GSVIVG01031750001	      0
163-  8:	Prh05G20940.0	GSVIVG01031746001	      0
163-  9:	Prh05G20990.0	GSVIVG01031739001	 4e-141
163- 10:	Prh05G21020.0	GSVIVG01031738001	      0
163- 11:	Prh05G21030.0	GSVIVG01031736001	      0
163- 12:	Prh05G21090.0	GSVIVG01031729001	      0
163- 13:	Prh05G21100.0	GSVIVG01031728001	      0
163- 14:	Prh05G21190.0	GSVIVG01031727001	  7e-46
163- 15:	Prh05G21210.0	GSVIVG01031721001	      0
163- 16:	Prh05G21270.0	GSVIVG01031715001	 1e-166
## Alignment 164: score=662.0 e_value=3.7e-37 N=15 P. rhoeas_chr5&aek5 minus
164-  0:	Prh05G10910.0	GSVIVG01009801001	  2e-33
164-  1:	Prh05G10970.0	GSVIVG01009796001	 2e-180
164-  2:	Prh05G11010.0	GSVIVG01009792001	  2e-36
164-  3:	Prh05G11050.0	GSVIVG01009791001	      0
164-  4:	Prh05G11060.0	GSVIVG01009788001	      0
164-  5:	Prh05G11140.0	GSVIVG01009784001	 6e-104
164-  6:	Prh05G11160.0	GSVIVG01009781001	 1e-106
164-  7:	Prh05G11370.0	GSVIVG01009775001	      0
164-  8:	Prh05G11410.0	GSVIVG01023830001	  4e-18
164-  9:	Prh05G11510.0	GSVIVG01009766001	 9e-120
164- 10:	Prh05G11530.0	GSVIVG01009763001	      0
164- 11:	Prh05G11550.0	GSVIVG01009761001	  1e-58
164- 12:	Prh05G11570.0	GSVIVG01009760001	      0
164- 13:	Prh05G11580.0	GSVIVG01009754001	 1e-114
164- 14:	Prh05G11640.0	GSVIVG01018923001	      0
## Alignment 165: score=582.0 e_value=1e-30 N=13 P. rhoeas_chr5&aek5 minus
165-  0:	Prh05G15630.0	GSVIVG01023963001	 9e-168
165-  1:	Prh05G15640.0	GSVIVG01008725001	 1e-127
165-  2:	Prh05G15720.0	GSVIVG01008718001	 2e-106
165-  3:	Prh05G15780.0	GSVIVG01008716001	 2e-143
165-  4:	Prh05G15790.0	GSVIVG01008714001	      0
165-  5:	Prh05G15830.0	GSVIVG01008711001	      0
165-  6:	Prh05G15880.0	GSVIVG01008710001	      0
165-  7:	Prh05G15950.0	GSVIVG01008708001	      0
165-  8:	Prh05G15960.0	GSVIVG01008707001	      0
165-  9:	Prh05G16000.0	GSVIVG01008705001	      0
165- 10:	Prh05G16070.0	GSVIVG01008696001	      0
165- 11:	Prh05G16090.0	GSVIVG01008695001	  5e-23
165- 12:	Prh05G16230.0	GSVIVG01008683001	  3e-15
## Alignment 166: score=556.0 e_value=1.7e-32 N=12 P. rhoeas_chr5&aek5 minus
166-  0:	Prh05G20750.0	GSVIVG01031762001	  2e-84
166-  1:	Prh05G20770.0	GSVIVG01009518001	      0
166-  2:	Prh05G20780.0	GSVIVG01009517001	  4e-26
166-  3:	Prh05G20860.0	GSVIVG01009503001	 4e-119
166-  4:	Prh05G20880.0	GSVIVG01009501001	      0
166-  5:	Prh05G21010.0	GSVIVG01009494001	  3e-81
166-  6:	Prh05G21020.0	GSVIVG01009493001	      0
166-  7:	Prh05G21080.0	GSVIVG01009482001	 3e-172
166-  8:	Prh05G21160.0	GSVIVG01009479001	  2e-64
166-  9:	Prh05G21170.0	GSVIVG01009478001	      0
166- 10:	Prh05G21180.0	GSVIVG01009477001	  3e-75
166- 11:	Prh05G21220.0	GSVIVG01009470001	      0
## Alignment 167: score=506.0 e_value=1.5e-28 N=12 P. rhoeas_chr5&aek5 minus
167-  0:	Prh05G17460.0	GSVIVG01018987001	 6e-103
167-  1:	Prh05G17690.0	GSVIVG01031962001	      0
167-  2:	Prh05G17750.0	GSVIVG01031959001	      0
167-  3:	Prh05G17770.0	GSVIVG01031958001	      0
167-  4:	Prh05G17800.0	GSVIVG01031955001	      0
167-  5:	Prh05G17810.0	GSVIVG01031951001	      0
167-  6:	Prh05G17880.0	GSVIVG01031930001	 9e-155
167-  7:	Prh05G18020.0	GSVIVG01031928001	 5e-110
167-  8:	Prh05G18230.0	GSVIVG01031926001	  5e-80
167-  9:	Prh05G18260.0	GSVIVG01031921001	 1e-131
167- 10:	Prh05G18360.0	GSVIVG01031919001	 3e-112
167- 11:	Prh05G18370.0	GSVIVG01031917001	      0
## Alignment 168: score=470.0 e_value=3.1e-23 N=11 P. rhoeas_chr5&aek5 minus
168-  0:	Prh05G13150.0	GSVIVG01018789001	  9e-91
168-  1:	Prh05G13210.0	GSVIVG01018788001	 1e-161
168-  2:	Prh05G13280.0	GSVIVG01018786001	  1e-45
168-  3:	Prh05G13320.0	GSVIVG01018783001	      0
168-  4:	Prh05G13380.0	GSVIVG01018782001	  1e-51
168-  5:	Prh05G13440.0	GSVIVG01018781001	 4e-131
168-  6:	Prh05G13490.0	GSVIVG01018778001	      0
168-  7:	Prh05G13700.0	GSVIVG01018775001	  4e-37
168-  8:	Prh05G13810.0	GSVIVG01018767001	 3e-100
168-  9:	Prh05G13880.0	GSVIVG01018760001	  2e-49
168- 10:	Prh05G13960.0	GSVIVG01018738001	  4e-71
## Alignment 169: score=371.0 e_value=1.1e-20 N=9 P. rhoeas_chr5&aek5 minus
169-  0:	Prh05G17770.0	GSVIVG01009697001	      0
169-  1:	Prh05G17820.0	GSVIVG01009695001	      0
169-  2:	Prh05G17880.0	GSVIVG01018988001	 4e-160
169-  3:	Prh05G18090.0	GSVIVG01009688001	  8e-90
169-  4:	Prh05G18110.0	GSVIVG01018991001	 3e-158
169-  5:	Prh05G18230.0	GSVIVG01019007001	  3e-64
169-  6:	Prh05G18330.0	GSVIVG01009657001	 4e-124
169-  7:	Prh05G18340.0	GSVIVG01019019001	      0
169-  8:	Prh05G18360.0	GSVIVG01019018001	 2e-110
## Alignment 170: score=358.0 e_value=3.3e-14 N=8 P. rhoeas_chr5&aek5 minus
170-  0:	Prh05G11760.0	GSVIVG01018852001	  2e-38
170-  1:	Prh05G11780.0	GSVIVG01018851001	 8e-111
170-  2:	Prh05G11830.0	GSVIVG01018844001	      0
170-  3:	Prh05G11980.0	GSVIVG01018835001	      0
170-  4:	Prh05G12110.0	GSVIVG01018833001	  2e-41
170-  5:	Prh05G12150.0	GSVIVG01018829001	 4e-100
170-  6:	Prh05G12220.0	GSVIVG01018824001	      0
170-  7:	Prh05G12250.0	GSVIVG01018819001	      0
## Alignment 171: score=328.0 e_value=4.1e-12 N=7 P. rhoeas_chr5&aek5 minus
171-  0:	Prh05G19270.0	GSVIVG01009585001	      0
171-  1:	Prh05G19300.0	GSVIVG01009583001	      0
171-  2:	Prh05G19330.0	GSVIVG01009581001	      0
171-  3:	Prh05G19340.0	GSVIVG01009580001	  3e-79
171-  4:	Prh05G19470.0	GSVIVG01009578001	 3e-108
171-  5:	Prh05G19480.0	GSVIVG01009577001	      0
171-  6:	Prh05G19550.0	GSVIVG01009575001	 1e-156
## Alignment 172: score=314.0 e_value=2e-11 N=7 P. rhoeas_chr5&aek5 minus
172-  0:	Prh05G21620.0	GSVIVG01003832001	  5e-88
172-  1:	Prh05G21770.0	GSVIVG01003838001	  3e-91
172-  2:	Prh05G21820.0	GSVIVG01003841001	 3e-123
172-  3:	Prh05G21850.0	GSVIVG01026652001	      0
172-  4:	Prh05G22000.0	GSVIVG01026642001	  7e-54
172-  5:	Prh05G22020.0	GSVIVG01026640001	      0
172-  6:	Prh05G22030.0	GSVIVG01026639001	 6e-104
## Alignment 173: score=314.0 e_value=1.2e-12 N=7 P. rhoeas_chr5&aek5 minus
173-  0:	Prh05G17210.0	GSVIVG01009390001	 2e-128
173-  1:	Prh05G17350.0	GSVIVG01009388001	      0
173-  2:	Prh05G17390.0	GSVIVG01009386001	  7e-36
173-  3:	Prh05G17430.0	GSVIVG01009384001	  5e-35
173-  4:	Prh05G17480.0	GSVIVG01009381001	      0
173-  5:	Prh05G17490.0	GSVIVG01009379001	  4e-32
173-  6:	Prh05G17610.0	GSVIVG01009348001	  2e-65
## Alignment 174: score=306.0 e_value=5.5e-11 N=7 P. rhoeas_chr5&aek5 minus
174-  0:	Prh05G21200.0	GSVIVG01008926001	  1e-20
174-  1:	Prh05G21410.0	GSVIVG01023925001	  2e-57
174-  2:	Prh05G21460.0	GSVIVG01023932001	      0
174-  3:	Prh05G21480.0	GSVIVG01023933001	      0
174-  4:	Prh05G21530.0	GSVIVG01023937001	  4e-84
174-  5:	Prh05G21610.0	GSVIVG01023939001	      0
174-  6:	Prh05G21690.0	GSVIVG01023895001	 2e-113
## Alignment 175: score=422.0 e_value=7.7e-18 N=9 P. rhoeas_chr5&aek6 minus
175-  0:	Prh05G36080.0	GSVIVG01012151001	      0
175-  1:	Prh05G36110.0	GSVIVG01012145001	      0
175-  2:	Prh05G36130.0	GSVIVG01012142001	  4e-47
175-  3:	Prh05G36140.0	GSVIVG01012141001	 6e-143
175-  4:	Prh05G36150.0	GSVIVG01012140001	      0
175-  5:	Prh05G36180.0	GSVIVG01012138001	 6e-133
175-  6:	Prh05G36270.0	GSVIVG01012131001	      0
175-  7:	Prh05G36290.0	GSVIVG01012116001	      0
175-  8:	Prh05G36300.0	GSVIVG01012113001	 2e-161
## Alignment 176: score=526.0 e_value=1.5e-29 N=12 P. rhoeas_chr5&aek7 plus
176-  0:	Prh05G28060.0	GSVIVG01037776001	  3e-21
176-  1:	Prh05G28090.0	GSVIVG01030047001	 8e-167
176-  2:	Prh05G28200.0	GSVIVG01030606001	  6e-21
176-  3:	Prh05G28210.0	GSVIVG01030621001	 6e-148
176-  4:	Prh05G28330.0	GSVIVG01000428001	 2e-117
176-  5:	Prh05G28410.0	GSVIVG01000442001	 2e-168
176-  6:	Prh05G28420.0	GSVIVG01000443001	  1e-20
176-  7:	Prh05G28440.0	GSVIVG01000446001	  1e-78
176-  8:	Prh05G28470.0	GSVIVG01000453001	  2e-86
176-  9:	Prh05G28500.0	GSVIVG01000457001	      0
176- 10:	Prh05G28530.0	GSVIVG01000458001	 2e-143
176- 11:	Prh05G28590.0	GSVIVG01030002001	 2e-118
## Alignment 177: score=506.0 e_value=2.5e-22 N=11 P. rhoeas_chr5&aek7 plus
177-  0:	Prh05G27490.0	GSVIVG01030603001	  2e-30
177-  1:	Prh05G27540.0	GSVIVG01030605001	      0
177-  2:	Prh05G27560.0	GSVIVG01030606001	  9e-22
177-  3:	Prh05G27610.0	GSVIVG01030607001	 5e-140
177-  4:	Prh05G27620.0	GSVIVG01030608001	 6e-111
177-  5:	Prh05G27660.0	GSVIVG01030612001	  8e-71
177-  6:	Prh05G27670.0	GSVIVG01030614001	  3e-89
177-  7:	Prh05G27740.0	GSVIVG01030615001	 2e-155
177-  8:	Prh05G27820.0	GSVIVG01030621001	 6e-145
177-  9:	Prh05G27920.0	GSVIVG01030624001	      0
177- 10:	Prh05G28010.0	GSVIVG01014681001	 4e-105
## Alignment 178: score=457.0 e_value=1.5e-21 N=10 P. rhoeas_chr5&aek7 plus
178-  0:	Prh05G26510.0	GSVIVG01012662001	  2e-91
178-  1:	Prh05G26560.0	GSVIVG01012666001	      0
178-  2:	Prh05G26570.0	GSVIVG01012667001	      0
178-  3:	Prh05G26580.0	GSVIVG01012668001	      0
178-  4:	Prh05G26660.0	GSVIVG01012671001	 4e-142
178-  5:	Prh05G26730.0	GSVIVG01012682001	 3e-175
178-  6:	Prh05G26750.0	GSVIVG01012686001	 1e-107
178-  7:	Prh05G26770.0	GSVIVG01012687001	 2e-120
178-  8:	Prh05G26780.0	GSVIVG01012696001	      0
178-  9:	Prh05G26890.0	GSVIVG01037673001	 7e-152
## Alignment 179: score=436.0 e_value=5.8e-24 N=10 P. rhoeas_chr5&aek7 plus
179-  0:	Prh05G36350.0	GSVIVG01021533001	  5e-34
179-  1:	Prh05G36360.0	GSVIVG01021532001	      0
179-  2:	Prh05G36380.0	GSVIVG01021525001	      0
179-  3:	Prh05G36400.0	GSVIVG01021520001	      0
179-  4:	Prh05G36410.0	GSVIVG01021514001	  1e-37
179-  5:	Prh05G36460.0	GSVIVG01021505001	      0
179-  6:	Prh05G36480.0	GSVIVG01021497001	  1e-50
179-  7:	Prh05G36500.0	GSVIVG01021471001	 1e-104
179-  8:	Prh05G36510.0	GSVIVG01021470001	      0
179-  9:	Prh05G36660.0	GSVIVG01030537001	  5e-75
## Alignment 180: score=286.0 e_value=7.2e-09 N=6 P. rhoeas_chr5&aek7 plus
180-  0:	Prh05G27100.0	GSVIVG01037642001	 4e-140
180-  1:	Prh05G27140.0	GSVIVG01037646001	  1e-79
180-  2:	Prh05G27160.0	GSVIVG01037651001	  5e-69
180-  3:	Prh05G27180.0	GSVIVG01037652001	      0
180-  4:	Prh05G27210.0	GSVIVG01037653001	  1e-52
180-  5:	Prh05G27220.0	GSVIVG01037657001	      0
## Alignment 181: score=2386.0 e_value=1.9e-198 N=52 P. rhoeas_chr5&aek7 minus
181-  0:	Prh05G25340.0	GSVIVG01014657001	 1e-162
181-  1:	Prh05G25350.0	GSVIVG01014643001	      0
181-  2:	Prh05G25360.0	GSVIVG01014641001	 9e-134
181-  3:	Prh05G25370.0	GSVIVG01014640001	  2e-90
181-  4:	Prh05G25420.0	GSVIVG01014637001	 4e-135
181-  5:	Prh05G25520.0	GSVIVG01037786001	      0
181-  6:	Prh05G25640.0	GSVIVG01037780001	      0
181-  7:	Prh05G25650.0	GSVIVG01037778001	  7e-32
181-  8:	Prh05G25660.0	GSVIVG01037776001	  4e-33
181-  9:	Prh05G25690.0	GSVIVG01037773001	 6e-152
181- 10:	Prh05G25730.0	GSVIVG01037771001	 8e-112
181- 11:	Prh05G25810.0	GSVIVG01037766001	      0
181- 12:	Prh05G25830.0	GSVIVG01037763001	 3e-103
181- 13:	Prh05G25850.0	GSVIVG01037761001	 1e-178
181- 14:	Prh05G25890.0	GSVIVG01037758001	 6e-168
181- 15:	Prh05G25950.0	GSVIVG01037753001	      0
181- 16:	Prh05G25980.0	GSVIVG01037751001	  2e-91
181- 17:	Prh05G26030.0	GSVIVG01037750001	      0
181- 18:	Prh05G26080.0	GSVIVG01030539001	      0
181- 19:	Prh05G26100.0	GSVIVG01037730001	      0
181- 20:	Prh05G26110.0	GSVIVG01037727001	      0
181- 21:	Prh05G26160.0	GSVIVG01037719001	  6e-61
181- 22:	Prh05G26170.0	GSVIVG01037714001	      0
181- 23:	Prh05G26320.0	GSVIVG01037711001	      0
181- 24:	Prh05G26390.0	GSVIVG01037709001	      0
181- 25:	Prh05G26450.0	GSVIVG01037705001	      0
181- 26:	Prh05G26530.0	GSVIVG01037703001	      0
181- 27:	Prh05G26720.0	GSVIVG01037689001	  7e-43
181- 28:	Prh05G26740.0	GSVIVG01037685001	      0
181- 29:	Prh05G26850.0	GSVIVG01037676001	      0
181- 30:	Prh05G26880.0	GSVIVG01037674001	      0
181- 31:	Prh05G26940.0	GSVIVG01037672001	  3e-30
181- 32:	Prh05G26960.0	GSVIVG01037670001	      0
181- 33:	Prh05G26990.0	GSVIVG01037668001	  1e-66
181- 34:	Prh05G27000.0	GSVIVG01037667001	  4e-91
181- 35:	Prh05G27140.0	GSVIVG01037646001	  1e-79
181- 36:	Prh05G27240.0	GSVIVG01037636001	 3e-112
181- 37:	Prh05G27250.0	GSVIVG01037634001	  7e-94
181- 38:	Prh05G27280.0	GSVIVG01037630001	      0
181- 39:	Prh05G27310.0	GSVIVG01037625001	 7e-156
181- 40:	Prh05G27320.0	GSVIVG01037621001	      0
181- 41:	Prh05G27340.0	GSVIVG01037612001	  4e-75
181- 42:	Prh05G27370.0	GSVIVG01037610001	      0
181- 43:	Prh05G27410.0	GSVIVG01012656001	  1e-23
181- 44:	Prh05G27430.0	GSVIVG01012652001	      0
181- 45:	Prh05G27470.0	GSVIVG01012651001	      0
181- 46:	Prh05G27520.0	GSVIVG01012648001	      0
181- 47:	Prh05G27570.0	GSVIVG01001983001	      0
181- 48:	Prh05G27580.0	GSVIVG01001982001	  2e-56
181- 49:	Prh05G27590.0	GSVIVG01001979001	      0
181- 50:	Prh05G27600.0	GSVIVG01012640001	  6e-34
181- 51:	Prh05G27630.0	GSVIVG01012636001	      0
## Alignment 182: score=1047.0 e_value=4.3e-66 N=23 P. rhoeas_chr5&aek7 minus
182-  0:	Prh05G26070.0	GSVIVG01030540001	 6e-112
182-  1:	Prh05G26140.0	GSVIVG01030535001	 2e-137
182-  2:	Prh05G26180.0	GSVIVG01030530001	      0
182-  3:	Prh05G26200.0	GSVIVG01030517001	      0
182-  4:	Prh05G26220.0	GSVIVG01030514001	      0
182-  5:	Prh05G26230.0	GSVIVG01030512001	      0
182-  6:	Prh05G26300.0	GSVIVG01030506001	      0
182-  7:	Prh05G26310.0	GSVIVG01030504001	      0
182-  8:	Prh05G26320.0	GSVIVG01030503001	 3e-108
182-  9:	Prh05G26360.0	GSVIVG01030496001	 7e-134
182- 10:	Prh05G26370.0	GSVIVG01030495001	      0
182- 11:	Prh05G26390.0	GSVIVG01030494001	      0
182- 12:	Prh05G26410.0	GSVIVG01030491001	      0
182- 13:	Prh05G26430.0	GSVIVG01030489001	 8e-132
182- 14:	Prh05G26440.0	GSVIVG01030488001	 3e-118
182- 15:	Prh05G26460.0	GSVIVG01030487001	 3e-145
182- 16:	Prh05G26480.0	GSVIVG01030486001	      0
182- 17:	Prh05G26510.0	GSVIVG01030482001	 1e-101
182- 18:	Prh05G26540.0	GSVIVG01030481001	  8e-75
182- 19:	Prh05G26550.0	GSVIVG01030478001	  2e-56
182- 20:	Prh05G26560.0	GSVIVG01030477001	      0
182- 21:	Prh05G26600.0	GSVIVG01030474001	      0
182- 22:	Prh05G26630.0	GSVIVG01030473001	  1e-86
## Alignment 183: score=999.0 e_value=1.1e-62 N=22 P. rhoeas_chr5&aek7 minus
183-  0:	Prh05G28820.0	GSVIVG01030577001	  2e-34
183-  1:	Prh05G28850.0	GSVIVG01030573001	 6e-116
183-  2:	Prh05G28880.0	GSVIVG01030572001	      0
183-  3:	Prh05G28890.0	GSVIVG01030570001	  3e-57
183-  4:	Prh05G28900.0	GSVIVG01014417001	      0
183-  5:	Prh05G28920.0	GSVIVG01014415001	 1e-145
183-  6:	Prh05G28930.0	GSVIVG01014414001	 1e-122
183-  7:	Prh05G28970.0	GSVIVG01014412001	      0
183-  8:	Prh05G29110.0	GSVIVG01014408001	      0
183-  9:	Prh05G29140.0	GSVIVG01014407001	 5e-152
183- 10:	Prh05G29170.0	GSVIVG01014405001	 2e-131
183- 11:	Prh05G29190.0	GSVIVG01014403001	 3e-138
183- 12:	Prh05G29200.0	GSVIVG01014402001	      0
183- 13:	Prh05G29250.0	GSVIVG01014395001	 1e-164
183- 14:	Prh05G29340.0	GSVIVG01014389001	      0
183- 15:	Prh05G29350.0	GSVIVG01014388001	      0
183- 16:	Prh05G29540.0	GSVIVG01014382001	 8e-144
183- 17:	Prh05G29550.0	GSVIVG01014381001	      0
183- 18:	Prh05G29570.0	GSVIVG01014379001	  9e-41
183- 19:	Prh05G29650.0	GSVIVG01014368001	      0
183- 20:	Prh05G29690.0	GSVIVG01014366001	      0
183- 21:	Prh05G29750.0	GSVIVG01014363001	  2e-88
## Alignment 184: score=547.0 e_value=9.9e-28 N=12 P. rhoeas_chr5&aek7 minus
184-  0:	Prh05G30800.0	GSVIVG01014274001	      0
184-  1:	Prh05G30820.0	GSVIVG01014264001	  4e-37
184-  2:	Prh05G30840.0	GSVIVG01014263001	 6e-101
184-  3:	Prh05G30900.0	GSVIVG01021137001	      0
184-  4:	Prh05G30910.0	GSVIVG01014257001	  4e-53
184-  5:	Prh05G30980.0	GSVIVG01021144001	 2e-124
184-  6:	Prh05G31010.0	GSVIVG01021146001	  3e-52
184-  7:	Prh05G31030.0	GSVIVG01021152001	 4e-166
184-  8:	Prh05G31040.0	GSVIVG01021153001	 9e-117
184-  9:	Prh05G31070.0	GSVIVG01021154001	 2e-141
184- 10:	Prh05G31090.0	GSVIVG01021164001	 9e-144
184- 11:	Prh05G31160.0	GSVIVG01021166001	  6e-99
## Alignment 185: score=348.0 e_value=8.7e-15 N=8 P. rhoeas_chr5&aek7 minus
185-  0:	Prh05G23730.0	GSVIVG01021526001	      0
185-  1:	Prh05G23740.0	GSVIVG01021528001	  2e-55
185-  2:	Prh05G23750.0	GSVIVG01021530001	      0
185-  3:	Prh05G23880.0	GSVIVG01021541001	      0
185-  4:	Prh05G23920.0	GSVIVG01021550001	 6e-114
185-  5:	Prh05G23930.0	GSVIVG01021555001	      0
185-  6:	Prh05G23940.0	GSVIVG01021557001	 3e-150
185-  7:	Prh05G23980.0	GSVIVG01021562001	      0
## Alignment 186: score=334.0 e_value=1.2e-14 N=7 P. rhoeas_chr5&aek7 minus
186-  0:	Prh05G25490.0	GSVIVG01030060001	  2e-41
186-  1:	Prh05G25500.0	GSVIVG01030058001	      0
186-  2:	Prh05G25510.0	GSVIVG01030057001	      0
186-  3:	Prh05G25540.0	GSVIVG01030053001	 9e-107
186-  4:	Prh05G25590.0	GSVIVG01030051001	      0
186-  5:	Prh05G25700.0	GSVIVG01030043001	      0
186-  6:	Prh05G25710.0	GSVIVG01030042001	 7e-106
## Alignment 187: score=281.0 e_value=1.8e-08 N=6 P. rhoeas_chr5&aek7 minus
187-  0:	Prh05G30220.0	GSVIVG01014302001	  8e-51
187-  1:	Prh05G30330.0	GSVIVG01014297001	      0
187-  2:	Prh05G30340.0	GSVIVG01014296001	  2e-93
187-  3:	Prh05G30350.0	GSVIVG01014295001	 2e-128
187-  4:	Prh05G30390.0	GSVIVG01014293001	  5e-75
187-  5:	Prh05G30400.0	GSVIVG01014290001	  9e-69
## Alignment 188: score=251.0 e_value=1.2e-11 N=6 P. rhoeas_chr5&aek7 minus
188-  0:	Prh05G30920.0	GSVIVG01014270001	 8e-153
188-  1:	Prh05G30930.0	GSVIVG01014255001	  4e-67
188-  2:	Prh05G31060.0	GSVIVG01014248001	      0
188-  3:	Prh05G31080.0	GSVIVG01014246001	 1e-128
188-  4:	Prh05G31090.0	GSVIVG01014243001	 9e-118
188-  5:	Prh05G31190.0	GSVIVG01014236001	  1e-65
## Alignment 189: score=276.0 e_value=1.6e-13 N=7 P. rhoeas_chr6&aek2 plus
189-  0:	Prh06G24230.0	GSVIVG01035771001	      0
189-  1:	Prh06G24240.0	GSVIVG01035772001	 4e-110
189-  2:	Prh06G24380.0	GSVIVG01035773001	  6e-98
189-  3:	Prh06G24490.0	GSVIVG01035774001	  4e-78
189-  4:	Prh06G24710.0	GSVIVG01035782001	  1e-75
189-  5:	Prh06G24750.0	GSVIVG01015456001	      0
189-  6:	Prh06G24820.0	GSVIVG01015460001	      0
## Alignment 190: score=791.0 e_value=1.6e-48 N=18 P. rhoeas_chr6&aek2 minus
190-  0:	Prh06G23020.0	GSVIVG01017215001	  9e-30
190-  1:	Prh06G23060.0	GSVIVG01015514001	  7e-20
190-  2:	Prh06G23210.0	GSVIVG01015512001	      0
190-  3:	Prh06G23220.0	GSVIVG01015511001	  2e-87
190-  4:	Prh06G23230.0	GSVIVG01015509001	      0
190-  5:	Prh06G23330.0	GSVIVG01015506001	  9e-63
190-  6:	Prh06G23380.0	GSVIVG01015504001	      0
190-  7:	Prh06G23420.0	GSVIVG01015501001	 3e-173
190-  8:	Prh06G23450.0	GSVIVG01015499001	  9e-26
190-  9:	Prh06G23460.0	GSVIVG01015498001	  4e-43
190- 10:	Prh06G23470.0	GSVIVG01015496001	      0
190- 11:	Prh06G23520.0	GSVIVG01015493001	  1e-96
190- 12:	Prh06G23570.0	GSVIVG01015489001	 4e-175
190- 13:	Prh06G23660.0	GSVIVG01015488001	      0
190- 14:	Prh06G23740.0	GSVIVG01015486001	  5e-61
190- 15:	Prh06G23770.0	GSVIVG01015482001	 6e-153
190- 16:	Prh06G23940.0	GSVIVG01015477001	 2e-142
190- 17:	Prh06G24000.0	GSVIVG01015473001	      0
## Alignment 191: score=646.0 e_value=6.5e-32 N=14 P. rhoeas_chr6&aek2 minus
191-  0:	Prh06G23300.0	GSVIVG01035830001	      0
191-  1:	Prh06G23310.0	GSVIVG01035829001	  7e-65
191-  2:	Prh06G23350.0	GSVIVG01035827001	  2e-79
191-  3:	Prh06G23450.0	GSVIVG01035819001	  4e-61
191-  4:	Prh06G23550.0	GSVIVG01035818001	  3e-35
191-  5:	Prh06G23560.0	GSVIVG01035817001	 3e-155
191-  6:	Prh06G23700.0	GSVIVG01035808001	      0
191-  7:	Prh06G23770.0	GSVIVG01035804001	 7e-152
191-  8:	Prh06G23810.0	GSVIVG01035803001	 3e-139
191-  9:	Prh06G23830.0	GSVIVG01035802001	  1e-61
191- 10:	Prh06G23850.0	GSVIVG01035801001	      0
191- 11:	Prh06G23870.0	GSVIVG01035800001	      0
191- 12:	Prh06G23890.0	GSVIVG01035799001	      0
191- 13:	Prh06G23930.0	GSVIVG01035760001	  4e-39
## Alignment 192: score=616.0 e_value=3.1e-37 N=14 P. rhoeas_chr6&aek2 minus
192-  0:	Prh06G21110.0	GSVIVG01032247001	      0
192-  1:	Prh06G21180.0	GSVIVG01023731001	  2e-96
192-  2:	Prh06G21190.0	GSVIVG01023726001	  2e-93
192-  3:	Prh06G21230.0	GSVIVG01023721001	 5e-100
192-  4:	Prh06G21320.0	GSVIVG01023720001	      0
192-  5:	Prh06G21440.0	GSVIVG01023697001	 1e-141
192-  6:	Prh06G21450.0	GSVIVG01023694001	 2e-118
192-  7:	Prh06G21460.0	GSVIVG01023690001	 1e-141
192-  8:	Prh06G21470.0	GSVIVG01023660001	      0
192-  9:	Prh06G21520.0	GSVIVG01023622001	 1e-167
192- 10:	Prh06G21640.0	GSVIVG01023596001	 5e-114
192- 11:	Prh06G21710.0	GSVIVG01023597001	 3e-139
192- 12:	Prh06G21840.0	GSVIVG01001036001	      0
192- 13:	Prh06G21850.0	GSVIVG01001035001	      0
## Alignment 193: score=322.0 e_value=2.7e-12 N=7 P. rhoeas_chr6&aek2 minus
193-  0:	Prh06G24450.0	GSVIVG01017215001	      0
193-  1:	Prh06G24510.0	GSVIVG01017211001	      0
193-  2:	Prh06G24520.0	GSVIVG01017210001	      0
193-  3:	Prh06G24530.0	GSVIVG01017209001	      0
193-  4:	Prh06G24630.0	GSVIVG01017208001	      0
193-  5:	Prh06G24740.0	GSVIVG01017193001	  7e-92
193-  6:	Prh06G24750.0	GSVIVG01017189001	  2e-43
## Alignment 194: score=372.0 e_value=3.4e-16 N=9 P. rhoeas_chr6&aek4 minus
194-  0:	Prh06G41100.0	GSVIVG01030249001	  2e-18
194-  1:	Prh06G41280.0	GSVIVG01030252001	      0
194-  2:	Prh06G41460.0	GSVIVG01024623001	      0
194-  3:	Prh06G41500.0	GSVIVG01024624001	 1e-145
194-  4:	Prh06G41570.0	GSVIVG01032729001	 1e-140
194-  5:	Prh06G41710.0	GSVIVG01030266001	 3e-121
194-  6:	Prh06G41770.0	GSVIVG01030267001	 6e-138
194-  7:	Prh06G41870.0	GSVIVG01030269001	  2e-30
194-  8:	Prh06G41940.0	GSVIVG01030274001	  3e-72
## Alignment 195: score=358.0 e_value=2.8e-15 N=8 P. rhoeas_chr6&aek4 minus
195-  0:	Prh06G42330.0	GSVIVG01024634001	      0
195-  1:	Prh06G42390.0	GSVIVG01024632001	  4e-35
195-  2:	Prh06G42490.0	GSVIVG01032746001	      0
195-  3:	Prh06G42530.0	GSVIVG01032748001	      0
195-  4:	Prh06G42550.0	GSVIVG01030288001	  8e-87
195-  5:	Prh06G42620.0	GSVIVG01024656001	 2e-105
195-  6:	Prh06G42700.0	GSVIVG01032751001	      0
195-  7:	Prh06G42710.0	GSVIVG01024662001	  5e-83
## Alignment 196: score=301.0 e_value=2.6e-12 N=7 P. rhoeas_chr6&aek4 minus
196-  0:	Prh06G37220.0	GSVIVG01024598001	  2e-60
196-  1:	Prh06G37460.0	GSVIVG01024599001	  1e-78
196-  2:	Prh06G37500.0	GSVIVG01024604001	      0
196-  3:	Prh06G37520.0	GSVIVG01024605001	  5e-59
196-  4:	Prh06G37550.0	GSVIVG01024607001	 2e-140
196-  5:	Prh06G37630.0	GSVIVG01024608001	  5e-15
196-  6:	Prh06G37680.0	GSVIVG01032723001	  8e-84
## Alignment 197: score=1475.0 e_value=5.7e-121 N=34 P. rhoeas_chr6&aek6 plus
197-  0:	Prh06G00100.0	GSVIVG01020041001	      0
197-  1:	Prh06G00200.0	GSVIVG01020058001	 1e-176
197-  2:	Prh06G00290.0	GSVIVG01020067001	      0
197-  3:	Prh06G00340.0	GSVIVG01020070001	 4e-118
197-  4:	Prh06G00360.0	GSVIVG01020072001	 4e-180
197-  5:	Prh06G00370.0	GSVIVG01020073001	      0
197-  6:	Prh06G00400.0	GSVIVG01020075001	 2e-150
197-  7:	Prh06G00410.0	GSVIVG01020076001	      0
197-  8:	Prh06G00450.0	GSVIVG01020079001	 7e-102
197-  9:	Prh06G00460.0	GSVIVG01020082001	  2e-67
197- 10:	Prh06G00470.0	GSVIVG01020084001	      0
197- 11:	Prh06G00550.0	GSVIVG01020089001	  5e-51
197- 12:	Prh06G00660.0	GSVIVG01020095001	  8e-63
197- 13:	Prh06G00710.0	GSVIVG01020111001	      0
197- 14:	Prh06G00720.0	GSVIVG01020114001	 5e-140
197- 15:	Prh06G00740.0	GSVIVG01020116001	      0
197- 16:	Prh06G00750.0	GSVIVG01020118001	  2e-66
197- 17:	Prh06G00760.0	GSVIVG01020121001	  8e-79
197- 18:	Prh06G00820.0	GSVIVG01007834001	  1e-60
197- 19:	Prh06G00950.0	GSVIVG01020135001	 4e-153
197- 20:	Prh06G01140.0	GSVIVG01007819001	 4e-115
197- 21:	Prh06G01320.0	GSVIVG01020163001	  1e-72
197- 22:	Prh06G01560.0	GSVIVG01032512001	      0
197- 23:	Prh06G01570.0	GSVIVG01007802001	 3e-125
197- 24:	Prh06G01610.0	GSVIVG01007794001	 3e-103
197- 25:	Prh06G01620.0	GSVIVG01007793001	      0
197- 26:	Prh06G01720.0	GSVIVG01007787001	 4e-144
197- 27:	Prh06G01800.0	GSVIVG01032487001	      0
197- 28:	Prh06G01820.0	GSVIVG01007772001	  4e-44
197- 29:	Prh06G01870.0	GSVIVG01007765001	  4e-39
197- 30:	Prh06G01880.0	GSVIVG01007764001	 2e-132
197- 31:	Prh06G01900.0	GSVIVG01007762001	 6e-179
197- 32:	Prh06G01910.0	GSVIVG01032474001	      0
197- 33:	Prh06G01940.0	GSVIVG01007738001	 2e-146
## Alignment 198: score=1461.0 e_value=1.5e-109 N=33 P. rhoeas_chr6&aek6 plus
198-  0:	Prh06G11550.0	GSVIVG01011417001	 2e-112
198-  1:	Prh06G11570.0	GSVIVG01011413001	  5e-34
198-  2:	Prh06G11600.0	GSVIVG01011406001	      0
198-  3:	Prh06G11630.0	GSVIVG01011424001	      0
198-  4:	Prh06G11650.0	GSVIVG01011430001	  3e-88
198-  5:	Prh06G11730.0	GSVIVG01011435001	  5e-32
198-  6:	Prh06G11760.0	GSVIVG01011438001	      0
198-  7:	Prh06G11880.0	GSVIVG01011447001	 9e-100
198-  8:	Prh06G11950.0	GSVIVG01011454001	  5e-92
198-  9:	Prh06G11960.0	GSVIVG01011455001	      0
198- 10:	Prh06G12100.0	GSVIVG01011464001	      0
198- 11:	Prh06G12110.0	GSVIVG01011465001	  5e-52
198- 12:	Prh06G12120.0	GSVIVG01011467001	      0
198- 13:	Prh06G12200.0	GSVIVG01011471001	      0
198- 14:	Prh06G12230.0	GSVIVG01011473001	  3e-70
198- 15:	Prh06G12250.0	GSVIVG01011478001	 8e-153
198- 16:	Prh06G12280.0	GSVIVG01011480001	 7e-131
198- 17:	Prh06G12320.0	GSVIVG01011483001	 1e-164
198- 18:	Prh06G12340.0	GSVIVG01011485001	  2e-63
198- 19:	Prh06G12420.0	GSVIVG01011493001	  3e-81
198- 20:	Prh06G12430.0	GSVIVG01011494001	 1e-115
198- 21:	Prh06G12480.0	GSVIVG01011496001	      0
198- 22:	Prh06G12530.0	GSVIVG01011500001	      0
198- 23:	Prh06G12560.0	GSVIVG01007921001	  9e-56
198- 24:	Prh06G12610.0	GSVIVG01011506001	  1e-61
198- 25:	Prh06G12620.0	GSVIVG01011507001	 9e-100
198- 26:	Prh06G12700.0	GSVIVG01007898001	 2e-163
198- 27:	Prh06G12740.0	GSVIVG01007885001	  6e-95
198- 28:	Prh06G12780.0	GSVIVG01007883001	      0
198- 29:	Prh06G12790.0	GSVIVG01007877001	  5e-84
198- 30:	Prh06G12830.0	GSVIVG01007873001	  6e-40
198- 31:	Prh06G12880.0	GSVIVG01007870001	      0
198- 32:	Prh06G12940.0	GSVIVG01007865001	  9e-58
## Alignment 199: score=1408.0 e_value=8.8e-115 N=32 P. rhoeas_chr6&aek6 plus
199-  0:	Prh06G09090.0	GSVIVG01000958001	 4e-101
199-  1:	Prh06G09100.0	GSVIVG01000957001	  2e-50
199-  2:	Prh06G09110.0	GSVIVG01033016001	  1e-67
199-  3:	Prh06G09130.0	GSVIVG01000951001	  1e-67
199-  4:	Prh06G09140.0	GSVIVG01033022001	  6e-25
199-  5:	Prh06G09230.0	GSVIVG01033032001	  3e-59
199-  6:	Prh06G09240.0	GSVIVG01033033001	      0
199-  7:	Prh06G09300.0	GSVIVG01033039001	 2e-162
199-  8:	Prh06G09330.0	GSVIVG01033043001	  2e-69
199-  9:	Prh06G09340.0	GSVIVG01033046001	      0
199- 10:	Prh06G09500.0	GSVIVG01033049001	      0
199- 11:	Prh06G09700.0	GSVIVG01033060001	 1e-122
199- 12:	Prh06G09710.0	GSVIVG01033063001	  2e-54
199- 13:	Prh06G09750.0	GSVIVG01008562001	      0
199- 14:	Prh06G09820.0	GSVIVG01008570001	  9e-41
199- 15:	Prh06G09830.0	GSVIVG01033080001	  2e-40
199- 16:	Prh06G09840.0	GSVIVG01033084001	  3e-40
199- 17:	Prh06G09850.0	GSVIVG01033086001	  2e-89
199- 18:	Prh06G09900.0	GSVIVG01033089001	  3e-95
199- 19:	Prh06G09940.0	GSVIVG01033093001	 6e-134
199- 20:	Prh06G10150.0	GSVIVG01033097001	      0
199- 21:	Prh06G10180.0	GSVIVG01033099001	      0
199- 22:	Prh06G10310.0	GSVIVG01001805001	      0
199- 23:	Prh06G10320.0	GSVIVG01001807001	  1e-48
199- 24:	Prh06G10330.0	GSVIVG01001808001	      0
199- 25:	Prh06G10340.0	GSVIVG01001809001	  9e-22
199- 26:	Prh06G10350.0	GSVIVG01001810001	 5e-102
199- 27:	Prh06G10470.0	GSVIVG01001813001	 2e-112
199- 28:	Prh06G10480.0	GSVIVG01001814001	      0
199- 29:	Prh06G10540.0	GSVIVG01008502001	      0
199- 30:	Prh06G10620.0	GSVIVG01008494001	      0
199- 31:	Prh06G10730.0	GSVIVG01001835001	      0
## Alignment 200: score=893.0 e_value=7.7e-59 N=21 P. rhoeas_chr6&aek6 plus
200-  0:	Prh06G01090.0	GSVIVG01032542001	      0
200-  1:	Prh06G01130.0	GSVIVG01032539001	  1e-43
200-  2:	Prh06G01180.0	GSVIVG01032529001	      0
200-  3:	Prh06G01230.0	GSVIVG01032525001	  1e-87
200-  4:	Prh06G01330.0	GSVIVG01032521001	 2e-142
200-  5:	Prh06G01490.0	GSVIVG01032519001	 4e-155
200-  6:	Prh06G01570.0	GSVIVG01032511001	  5e-91
200-  7:	Prh06G01630.0	GSVIVG01032504001	      0
200-  8:	Prh06G01680.0	GSVIVG01032503001	      0
200-  9:	Prh06G01740.0	GSVIVG01032499001	      0
200- 10:	Prh06G01770.0	GSVIVG01032493001	 1e-143
200- 11:	Prh06G01780.0	GSVIVG01032491001	 8e-106
200- 12:	Prh06G01790.0	GSVIVG01032488001	      0
200- 13:	Prh06G01850.0	GSVIVG01032478001	      0
200- 14:	Prh06G01920.0	GSVIVG01032469001	      0
200- 15:	Prh06G01970.0	GSVIVG01032461001	      0
200- 16:	Prh06G01990.0	GSVIVG01032458001	 2e-114
200- 17:	Prh06G02040.0	GSVIVG01032454001	  5e-56
200- 18:	Prh06G02110.0	GSVIVG01032450001	 1e-106
200- 19:	Prh06G02120.0	GSVIVG01032447001	      0
200- 20:	Prh06G02230.0	GSVIVG01032441001	 1e-159
## Alignment 201: score=710.0 e_value=9.2e-44 N=17 P. rhoeas_chr6&aek6 plus
201-  0:	Prh06G11050.0	GSVIVG01008034001	  2e-32
201-  1:	Prh06G11090.0	GSVIVG01008033001	      0
201-  2:	Prh06G11140.0	GSVIVG01008026001	  2e-73
201-  3:	Prh06G11150.0	GSVIVG01008023001	 5e-109
201-  4:	Prh06G11330.0	GSVIVG01008022001	 2e-105
201-  5:	Prh06G11450.0	GSVIVG01008020001	      0
201-  6:	Prh06G11520.0	GSVIVG01008013001	  7e-85
201-  7:	Prh06G11540.0	GSVIVG01008006001	      0
201-  8:	Prh06G11580.0	GSVIVG01008001001	 9e-126
201-  9:	Prh06G11690.0	GSVIVG01007992001	  1e-98
201- 10:	Prh06G11710.0	GSVIVG01007991001	  8e-27
201- 11:	Prh06G11760.0	GSVIVG01007988001	 4e-156
201- 12:	Prh06G11920.0	GSVIVG01007985001	  2e-87
201- 13:	Prh06G11960.0	GSVIVG01007972001	 7e-119
201- 14:	Prh06G11980.0	GSVIVG01007971001	      0
201- 15:	Prh06G12010.0	GSVIVG01007970001	  1e-39
201- 16:	Prh06G12050.0	GSVIVG01007961001	      0
## Alignment 202: score=608.0 e_value=3.2e-33 N=14 P. rhoeas_chr6&aek6 plus
202-  0:	Prh06G17260.0	GSVIVG01011734001	 2e-167
202-  1:	Prh06G17290.0	GSVIVG01011737001	  6e-99
202-  2:	Prh06G17340.0	GSVIVG01011739001	 2e-158
202-  3:	Prh06G17380.0	GSVIVG01011740001	      0
202-  4:	Prh06G17600.0	GSVIVG01011745001	 4e-118
202-  5:	Prh06G17770.0	GSVIVG01011746001	      0
202-  6:	Prh06G17800.0	GSVIVG01011751001	  4e-90
202-  7:	Prh06G17830.0	GSVIVG01011753001	      0
202-  8:	Prh06G17850.0	GSVIVG01011754001	  8e-81
202-  9:	Prh06G17870.0	GSVIVG01011756001	 4e-156
202- 10:	Prh06G18020.0	GSVIVG01011761001	 4e-133
202- 11:	Prh06G18040.0	GSVIVG01011764001	      0
202- 12:	Prh06G18050.0	GSVIVG01011766001	  5e-67
202- 13:	Prh06G18070.0	GSVIVG01011773001	      0
## Alignment 203: score=527.0 e_value=7e-30 N=13 P. rhoeas_chr6&aek6 plus
203-  0:	Prh06G09170.0	GSVIVG01033027001	 5e-135
203-  1:	Prh06G09200.0	GSVIVG01008613001	      0
203-  2:	Prh06G09230.0	GSVIVG01000940001	 4e-104
203-  3:	Prh06G09280.0	GSVIVG01008597001	  2e-91
203-  4:	Prh06G09320.0	GSVIVG01008591001	      0
203-  5:	Prh06G09570.0	GSVIVG01033053001	      0
203-  6:	Prh06G09620.0	GSVIVG01008582001	 8e-110
203-  7:	Prh06G09650.0	GSVIVG01008580001	  5e-11
203-  8:	Prh06G09720.0	GSVIVG01008556001	  4e-52
203-  9:	Prh06G09740.0	GSVIVG01033068001	  7e-39
203- 10:	Prh06G09890.0	GSVIVG01008545001	  3e-43
203- 11:	Prh06G09960.0	GSVIVG01008542001	      0
203- 12:	Prh06G10170.0	GSVIVG01008533001	  3e-16
## Alignment 204: score=449.0 e_value=2.9e-21 N=10 P. rhoeas_chr6&aek6 plus
204-  0:	Prh06G16180.0	GSVIVG01036443001	  4e-64
204-  1:	Prh06G16360.0	GSVIVG01031070001	  1e-79
204-  2:	Prh06G16370.0	GSVIVG01031067001	      0
204-  3:	Prh06G16400.0	GSVIVG01011925001	  8e-60
204-  4:	Prh06G16440.0	GSVIVG01031053001	  4e-57
204-  5:	Prh06G16480.0	GSVIVG01031052001	  1e-76
204-  6:	Prh06G16510.0	GSVIVG01031048001	 4e-137
204-  7:	Prh06G16590.0	GSVIVG01031038001	      0
204-  8:	Prh06G16610.0	GSVIVG01031037001	 7e-129
204-  9:	Prh06G16710.0	GSVIVG01011928001	  3e-44
## Alignment 205: score=441.0 e_value=4.9e-22 N=11 P. rhoeas_chr6&aek6 plus
205-  0:	Prh06G09950.0	GSVIVG01010480001	  4e-32
205-  1:	Prh06G10130.0	GSVIVG01010477001	      0
205-  2:	Prh06G10160.0	GSVIVG01010471001	 9e-159
205-  3:	Prh06G10190.0	GSVIVG01010454001	 3e-115
205-  4:	Prh06G10200.0	GSVIVG01010448001	  7e-41
205-  5:	Prh06G10220.0	GSVIVG01010443001	      0
205-  6:	Prh06G10290.0	GSVIVG01010441001	      0
205-  7:	Prh06G10440.0	GSVIVG01010374001	 3e-104
205-  8:	Prh06G10480.0	GSVIVG01010364001	      0
205-  9:	Prh06G10520.0	GSVIVG01010359001	      0
205- 10:	Prh06G10610.0	GSVIVG01010341001	  6e-77
## Alignment 206: score=362.0 e_value=1.1e-14 N=8 P. rhoeas_chr6&aek6 plus
206-  0:	Prh06G05950.0	GSVIVG01008584001	      0
206-  1:	Prh06G05960.0	GSVIVG01033053001	 2e-162
206-  2:	Prh06G05980.0	GSVIVG01008580001	  5e-09
206-  3:	Prh06G06000.0	GSVIVG01008579001	  3e-51
206-  4:	Prh06G06060.0	GSVIVG01008576001	  5e-52
206-  5:	Prh06G06080.0	GSVIVG01008575001	 2e-164
206-  6:	Prh06G06270.0	GSVIVG01008554001	 4e-158
206-  7:	Prh06G06300.0	GSVIVG01008556001	  3e-89
## Alignment 207: score=360.0 e_value=3.9e-17 N=8 P. rhoeas_chr6&aek6 plus
207-  0:	Prh06G12690.0	GSVIVG01012190001	      0
207-  1:	Prh06G12750.0	GSVIVG01012208001	  9e-36
207-  2:	Prh06G12830.0	GSVIVG01012212001	  6e-41
207-  3:	Prh06G12840.0	GSVIVG01012213001	 8e-170
207-  4:	Prh06G13040.0	GSVIVG01032917001	      0
207-  5:	Prh06G13050.0	GSVIVG01032901001	  5e-39
207-  6:	Prh06G13060.0	GSVIVG01032900001	      0
207-  7:	Prh06G13070.0	GSVIVG01032898001	      0
## Alignment 208: score=352.0 e_value=9.9e-18 N=8 P. rhoeas_chr6&aek6 plus
208-  0:	Prh06G19810.0	GSVIVG01011634001	      0
208-  1:	Prh06G19840.0	GSVIVG01011647001	 7e-112
208-  2:	Prh06G19900.0	GSVIVG01011650001	      0
208-  3:	Prh06G19910.0	GSVIVG01011651001	  9e-52
208-  4:	Prh06G19920.0	GSVIVG01011656001	      0
208-  5:	Prh06G20020.0	GSVIVG01011657001	      0
208-  6:	Prh06G20040.0	GSVIVG01011659001	 6e-128
208-  7:	Prh06G20050.0	GSVIVG01011660001	 9e-146
## Alignment 209: score=329.0 e_value=1.6e-10 N=7 P. rhoeas_chr6&aek6 plus
209-  0:	Prh06G13520.0	GSVIVG01010101001	      0
209-  1:	Prh06G13550.0	GSVIVG01010100001	  1e-89
209-  2:	Prh06G13600.0	GSVIVG01010109001	  4e-16
209-  3:	Prh06G13650.0	GSVIVG01010120001	      0
209-  4:	Prh06G13700.0	GSVIVG01010126001	 2e-175
209-  5:	Prh06G13750.0	GSVIVG01010139001	      0
209-  6:	Prh06G13760.0	GSVIVG01010152001	  8e-71
## Alignment 210: score=317.0 e_value=1.1e-11 N=7 P. rhoeas_chr6&aek6 plus
210-  0:	Prh06G02160.0	GSVIVG01007733001	      0
210-  1:	Prh06G02210.0	GSVIVG01007732001	 2e-128
210-  2:	Prh06G02230.0	GSVIVG01007730001	      0
210-  3:	Prh06G02250.0	GSVIVG01007729001	 2e-123
210-  4:	Prh06G02290.0	GSVIVG01007724001	      0
210-  5:	Prh06G02330.0	GSVIVG01007720001	      0
210-  6:	Prh06G02410.0	GSVIVG01007713001	 1e-166
## Alignment 211: score=753.0 e_value=5.5e-45 N=17 P. rhoeas_chr6&aek6 minus
211-  0:	Prh06G11050.0	GSVIVG01020027001	  3e-33
211-  1:	Prh06G11090.0	GSVIVG01020023001	 9e-141
211-  2:	Prh06G11140.0	GSVIVG01020012001	  1e-71
211-  3:	Prh06G11160.0	GSVIVG01020008001	      0
211-  4:	Prh06G11220.0	GSVIVG01020006001	 1e-122
211-  5:	Prh06G11350.0	GSVIVG01020002001	 5e-138
211-  6:	Prh06G11360.0	GSVIVG01020000001	 4e-161
211-  7:	Prh06G11480.0	GSVIVG01019993001	 2e-173
211-  8:	Prh06G11520.0	GSVIVG01019987001	  8e-66
211-  9:	Prh06G11590.0	GSVIVG01019977001	 4e-174
211- 10:	Prh06G11600.0	GSVIVG01019976001	 9e-170
211- 11:	Prh06G11690.0	GSVIVG01019969001	  2e-77
211- 12:	Prh06G11750.0	GSVIVG01019967001	 4e-115
211- 13:	Prh06G11780.0	GSVIVG01019959001	 2e-117
211- 14:	Prh06G11790.0	GSVIVG01019958001	      0
211- 15:	Prh06G11800.0	GSVIVG01019957001	  9e-58
211- 16:	Prh06G11910.0	GSVIVG01019954001	  2e-79
## Alignment 212: score=721.0 e_value=8.9e-42 N=16 P. rhoeas_chr6&aek6 minus
212-  0:	Prh06G15020.0	GSVIVG01011773001	      0
212-  1:	Prh06G15040.0	GSVIVG01011766001	  8e-67
212-  2:	Prh06G15050.0	GSVIVG01011764001	      0
212-  3:	Prh06G15070.0	GSVIVG01011761001	 6e-130
212-  4:	Prh06G15270.0	GSVIVG01011756001	 2e-156
212-  5:	Prh06G15290.0	GSVIVG01011754001	  3e-80
212-  6:	Prh06G15310.0	GSVIVG01011753001	      0
212-  7:	Prh06G15340.0	GSVIVG01011751001	  1e-91
212-  8:	Prh06G15350.0	GSVIVG01011749001	      0
212-  9:	Prh06G15390.0	GSVIVG01011746001	      0
212- 10:	Prh06G15410.0	GSVIVG01011745001	  2e-90
212- 11:	Prh06G15520.0	GSVIVG01011744001	      0
212- 12:	Prh06G15600.0	GSVIVG01011740001	      0
212- 13:	Prh06G15660.0	GSVIVG01011739001	 4e-158
212- 14:	Prh06G15710.0	GSVIVG01011737001	 1e-133
212- 15:	Prh06G15720.0	GSVIVG01011734001	 2e-166
## Alignment 213: score=689.0 e_value=2.5e-39 N=15 P. rhoeas_chr6&aek6 minus
213-  0:	Prh06G01690.0	GSVIVG01020220001	  1e-73
213-  1:	Prh06G01720.0	GSVIVG01020222001	      0
213-  2:	Prh06G01730.0	GSVIVG01020227001	      0
213-  3:	Prh06G01740.0	GSVIVG01020230001	 6e-162
213-  4:	Prh06G01810.0	GSVIVG01020239001	      0
213-  5:	Prh06G01890.0	GSVIVG01013734001	      0
213-  6:	Prh06G01970.0	GSVIVG01013739001	      0
213-  7:	Prh06G01980.0	GSVIVG01013741001	      0
213-  8:	Prh06G02120.0	GSVIVG01013771001	      0
213-  9:	Prh06G02140.0	GSVIVG01013772001	      0
213- 10:	Prh06G02250.0	GSVIVG01013775001	 2e-112
213- 11:	Prh06G02260.0	GSVIVG01013777001	  1e-34
213- 12:	Prh06G02310.0	GSVIVG01013785001	      0
213- 13:	Prh06G02390.0	GSVIVG01013797001	  1e-47
213- 14:	Prh06G02410.0	GSVIVG01013799001	 2e-154
## Alignment 214: score=584.0 e_value=2.2e-31 N=13 P. rhoeas_chr6&aek6 minus
214-  0:	Prh06G19160.0	GSVIVG01011685001	  3e-65
214-  1:	Prh06G19170.0	GSVIVG01011683001	  1e-36
214-  2:	Prh06G19190.0	GSVIVG01011682001	      0
214-  3:	Prh06G19300.0	GSVIVG01011680001	      0
214-  4:	Prh06G19380.0	GSVIVG01011679001	 7e-101
214-  5:	Prh06G19390.0	GSVIVG01011678001	  2e-75
214-  6:	Prh06G19490.0	GSVIVG01011675001	 3e-102
214-  7:	Prh06G19570.0	GSVIVG01011671001	  3e-96
214-  8:	Prh06G19590.0	GSVIVG01011670001	  8e-59
214-  9:	Prh06G19600.0	GSVIVG01011669001	 8e-132
214- 10:	Prh06G19640.0	GSVIVG01011668001	  1e-68
214- 11:	Prh06G19650.0	GSVIVG01011666001	      0
214- 12:	Prh06G19800.0	GSVIVG01011665001	      0
## Alignment 215: score=552.0 e_value=5.4e-38 N=13 P. rhoeas_chr6&aek6 minus
215-  0:	Prh06G00720.0	GSVIVG01032562001	  4e-72
215-  1:	Prh06G00730.0	GSVIVG01032564001	  1e-97
215-  2:	Prh06G00740.0	GSVIVG01032565001	      0
215-  3:	Prh06G00980.0	GSVIVG01032570001	 6e-176
215-  4:	Prh06G01210.0	GSVIVG01020175001	      0
215-  5:	Prh06G01240.0	GSVIVG01020167001	 4e-114
215-  6:	Prh06G01270.0	GSVIVG01020166001	  3e-59
215-  7:	Prh06G01280.0	GSVIVG01020165001	  8e-42
215-  8:	Prh06G01290.0	GSVIVG01020164001	      0
215-  9:	Prh06G01510.0	GSVIVG01020181001	  2e-61
215- 10:	Prh06G01530.0	GSVIVG01020183001	  1e-57
215- 11:	Prh06G01570.0	GSVIVG01020191001	 1e-103
215- 12:	Prh06G01730.0	GSVIVG01007829001	 2e-119
## Alignment 216: score=391.0 e_value=9.3e-22 N=9 P. rhoeas_chr6&aek6 minus
216-  0:	Prh06G06240.0	GSVIVG01033063001	  8e-54
216-  1:	Prh06G06250.0	GSVIVG01033062001	 5e-137
216-  2:	Prh06G06410.0	GSVIVG01033047001	  4e-62
216-  3:	Prh06G06620.0	GSVIVG01033033001	 2e-175
216-  4:	Prh06G06630.0	GSVIVG01033032001	  2e-59
216-  5:	Prh06G06680.0	GSVIVG01033029001	  7e-96
216-  6:	Prh06G06710.0	GSVIVG01000948001	 4e-113
216-  7:	Prh06G06720.0	GSVIVG01033022001	  1e-24
216-  8:	Prh06G06770.0	GSVIVG01000954001	  5e-68
## Alignment 217: score=359.0 e_value=5.6e-19 N=8 P. rhoeas_chr6&aek6 minus
217-  0:	Prh06G02930.0	GSVIVG01032382001	      0
217-  1:	Prh06G02940.0	GSVIVG01032383001	      0
217-  2:	Prh06G02970.0	GSVIVG01032386001	      0
217-  3:	Prh06G02980.0	GSVIVG01032388001	 1e-131
217-  4:	Prh06G03000.0	GSVIVG01032389001	      0
217-  5:	Prh06G03060.0	GSVIVG01007654001	  9e-94
217-  6:	Prh06G03220.0	GSVIVG01032423001	  6e-40
217-  7:	Prh06G03230.0	GSVIVG01032424001	 1e-121
## Alignment 218: score=342.0 e_value=2.8e-14 N=8 P. rhoeas_chr6&aek6 minus
218-  0:	Prh06G18180.0	GSVIVG01030896001	  1e-52
218-  1:	Prh06G18210.0	GSVIVG01030921001	 3e-165
218-  2:	Prh06G18470.0	GSVIVG01030969001	  1e-58
218-  3:	Prh06G18610.0	GSVIVG01030977001	  3e-51
218-  4:	Prh06G18620.0	GSVIVG01030979001	      0
218-  5:	Prh06G18680.0	GSVIVG01030990001	      0
218-  6:	Prh06G18760.0	GSVIVG01030995001	  1e-83
218-  7:	Prh06G18800.0	GSVIVG01031001001	  1e-59
## Alignment 219: score=333.0 e_value=2.9e-11 N=7 P. rhoeas_chr6&aek6 minus
219-  0:	Prh06G00810.0	GSVIVG01020147001	 1e-176
219-  1:	Prh06G00830.0	GSVIVG01020146001	  7e-71
219-  2:	Prh06G00840.0	GSVIVG01020145001	 2e-103
219-  3:	Prh06G00890.0	GSVIVG01020139001	 3e-130
219-  4:	Prh06G00970.0	GSVIVG01020132001	  1e-66
219-  5:	Prh06G00980.0	GSVIVG01020131001	  2e-97
219-  6:	Prh06G01010.0	GSVIVG01020128001	      0
## Alignment 220: score=324.0 e_value=1.1e-12 N=7 P. rhoeas_chr6&aek6 minus
220-  0:	Prh06G14490.0	GSVIVG01011969001	  1e-60
220-  1:	Prh06G14510.0	GSVIVG01011966001	      0
220-  2:	Prh06G14610.0	GSVIVG01011959001	      0
220-  3:	Prh06G14620.0	GSVIVG01011958001	 3e-176
220-  4:	Prh06G14660.0	GSVIVG01011947001	  3e-54
220-  5:	Prh06G14690.0	GSVIVG01011944001	 7e-104
220-  6:	Prh06G14750.0	GSVIVG01011928001	  7e-44
## Alignment 221: score=322.0 e_value=7.1e-11 N=7 P. rhoeas_chr6&aek6 minus
221-  0:	Prh06G11820.0	GSVIVG01003216001	      0
221-  1:	Prh06G11950.0	GSVIVG01003215001	  1e-93
221-  2:	Prh06G11970.0	GSVIVG01003214001	      0
221-  3:	Prh06G12000.0	GSVIVG01012496001	 7e-123
221-  4:	Prh06G12040.0	GSVIVG01003220001	  1e-25
221-  5:	Prh06G12140.0	GSVIVG01012487001	  3e-83
221-  6:	Prh06G12150.0	GSVIVG01012479001	      0
## Alignment 222: score=305.0 e_value=3.6e-13 N=7 P. rhoeas_chr6&aek6 minus
222-  0:	Prh06G16420.0	GSVIVG01011923001	      0
222-  1:	Prh06G16490.0	GSVIVG01008271001	  3e-31
222-  2:	Prh06G16510.0	GSVIVG01008273001	  4e-64
222-  3:	Prh06G16550.0	GSVIVG01008277001	  6e-58
222-  4:	Prh06G16650.0	GSVIVG01008289001	  8e-27
222-  5:	Prh06G16660.0	GSVIVG01008291001	 1e-114
222-  6:	Prh06G16870.0	GSVIVG01001827001	      0
## Alignment 223: score=380.0 e_value=1.1e-16 N=9 P. rhoeas_chr7&aek2 plus
223-  0:	Prh07G29160.0	GSVIVG01017063001	      0
223-  1:	Prh07G29350.0	GSVIVG01017067001	 2e-151
223-  2:	Prh07G29380.0	GSVIVG01017070001	      0
223-  3:	Prh07G29430.0	GSVIVG01017073001	      0
223-  4:	Prh07G29450.0	GSVIVG01017074001	  3e-50
223-  5:	Prh07G29470.0	GSVIVG01017076001	      0
223-  6:	Prh07G29530.0	GSVIVG01017053001	  2e-84
223-  7:	Prh07G29610.0	GSVIVG01017048001	  5e-69
223-  8:	Prh07G29850.0	GSVIVG01017046001	  2e-81
## Alignment 224: score=292.0 e_value=4.4e-11 N=7 P. rhoeas_chr7&aek2 plus
224-  0:	Prh07G37290.0	GSVIVG01016876001	      0
224-  1:	Prh07G37440.0	GSVIVG01015202001	 2e-137
224-  2:	Prh07G37490.0	GSVIVG01015201001	      0
224-  3:	Prh07G37540.0	GSVIVG01015200001	  3e-82
224-  4:	Prh07G37690.0	GSVIVG01016865001	      0
224-  5:	Prh07G37810.0	GSVIVG01035393001	      0
224-  6:	Prh07G37830.0	GSVIVG01016800001	  2e-65
## Alignment 225: score=267.0 e_value=2.8e-08 N=6 P. rhoeas_chr7&aek2 plus
225-  0:	Prh07G30820.0	GSVIVG01017000001	  3e-22
225-  1:	Prh07G30840.0	GSVIVG01016998001	      0
225-  2:	Prh07G30890.0	GSVIVG01016997001	      0
225-  3:	Prh07G30990.0	GSVIVG01016986001	  1e-75
225-  4:	Prh07G31150.0	GSVIVG01016978001	 1e-100
225-  5:	Prh07G31200.0	GSVIVG01016975001	      0
## Alignment 226: score=267.0 e_value=1.5e-11 N=6 P. rhoeas_chr7&aek2 plus
226-  0:	Prh07G29570.0	GSVIVG01035644001	  6e-96
226-  1:	Prh07G29580.0	GSVIVG01035645001	      0
226-  2:	Prh07G29600.0	GSVIVG01015352001	      0
226-  3:	Prh07G29610.0	GSVIVG01035647001	 2e-148
226-  4:	Prh07G29830.0	GSVIVG01035648001	      0
226-  5:	Prh07G29940.0	GSVIVG01035650001	      0
## Alignment 227: score=258.0 e_value=2.3e-10 N=6 P. rhoeas_chr7&aek2 plus
227-  0:	Prh07G38620.0	GSVIVG01035384001	      0
227-  1:	Prh07G38720.0	GSVIVG01016802001	  2e-23
227-  2:	Prh07G38780.0	GSVIVG01016800001	  1e-80
227-  3:	Prh07G38810.0	GSVIVG01015179001	  2e-17
227-  4:	Prh07G38820.0	GSVIVG01015177001	  9e-27
227-  5:	Prh07G38920.0	GSVIVG01015176001	      0
## Alignment 228: score=1065.0 e_value=4.9e-78 N=25 P. rhoeas_chr7&aek2 minus
228-  0:	Prh07G28550.0	GSVIVG01035737001	  7e-88
228-  1:	Prh07G28740.0	GSVIVG01015383001	      0
228-  2:	Prh07G28920.0	GSVIVG01035678001	      0
228-  3:	Prh07G29070.0	GSVIVG01015381001	      0
228-  4:	Prh07G29080.0	GSVIVG01035673001	 9e-110
228-  5:	Prh07G29150.0	GSVIVG01035672001	      0
228-  6:	Prh07G29240.0	GSVIVG01015373001	 1e-153
228-  7:	Prh07G29310.0	GSVIVG01035666001	 5e-145
228-  8:	Prh07G29410.0	GSVIVG01035662001	      0
228-  9:	Prh07G29470.0	GSVIVG01015361001	      0
228- 10:	Prh07G29570.0	GSVIVG01015354001	  4e-96
228- 11:	Prh07G29830.0	GSVIVG01035648001	      0
228- 12:	Prh07G29970.0	GSVIVG01015347001	      0
228- 13:	Prh07G30000.0	GSVIVG01015345001	      0
228- 14:	Prh07G30020.0	GSVIVG01015344001	  1e-44
228- 15:	Prh07G30030.0	GSVIVG01015342001	      0
228- 16:	Prh07G30070.0	GSVIVG01015339001	      0
228- 17:	Prh07G30090.0	GSVIVG01015338001	      0
228- 18:	Prh07G30120.0	GSVIVG01015336001	  1e-94
228- 19:	Prh07G30140.0	GSVIVG01015335001	  7e-54
228- 20:	Prh07G30180.0	GSVIVG01015331001	      0
228- 21:	Prh07G30400.0	GSVIVG01035621001	      0
228- 22:	Prh07G30420.0	GSVIVG01035620001	      0
228- 23:	Prh07G30520.0	GSVIVG01035616001	  5e-73
228- 24:	Prh07G30530.0	GSVIVG01035614001	  5e-47
## Alignment 229: score=327.0 e_value=1.1e-13 N=8 P. rhoeas_chr7&aek2 minus
229-  0:	Prh07G27650.0	GSVIVG01035952001	 1e-176
229-  1:	Prh07G27870.0	GSVIVG01035940001	      0
229-  2:	Prh07G28010.0	GSVIVG01015489001	  5e-98
229-  3:	Prh07G28180.0	GSVIVG01035834001	  5e-53
229-  4:	Prh07G28220.0	GSVIVG01035831001	  9e-63
229-  5:	Prh07G28250.0	GSVIVG01035826001	 1e-105
229-  6:	Prh07G28270.0	GSVIVG01035819001	  3e-38
229-  7:	Prh07G28300.0	GSVIVG01035817001	 3e-139
## Alignment 230: score=311.0 e_value=3.8e-14 N=8 P. rhoeas_chr7&aek2 minus
230-  0:	Prh07G36330.0	GSVIVG01035402001	 1e-134
230-  1:	Prh07G36550.0	GSVIVG01035393001	      0
230-  2:	Prh07G36710.0	GSVIVG01015190001	 3e-106
230-  3:	Prh07G36770.0	GSVIVG01015193001	      0
230-  4:	Prh07G36880.0	GSVIVG01016859001	      0
230-  5:	Prh07G37030.0	GSVIVG01015197001	      0
230-  6:	Prh07G37220.0	GSVIVG01015210001	  1e-31
230-  7:	Prh07G37290.0	GSVIVG01016876001	      0
## Alignment 231: score=303.0 e_value=9.4e-12 N=7 P. rhoeas_chr7&aek2 minus
231-  0:	Prh07G29940.0	GSVIVG01035650001	      0
231-  1:	Prh07G30100.0	GSVIVG01035639001	      0
231-  2:	Prh07G30130.0	GSVIVG01035636001	 9e-147
231-  3:	Prh07G30200.0	GSVIVG01035629001	  8e-50
231-  4:	Prh07G30270.0	GSVIVG01035626001	      0
231-  5:	Prh07G30290.0	GSVIVG01035625001	 4e-149
231-  6:	Prh07G30310.0	GSVIVG01035623001	      0
## Alignment 232: score=264.0 e_value=8.1e-09 N=6 P. rhoeas_chr7&aek2 minus
232-  0:	Prh07G33110.0	GSVIVG01015215001	  1e-45
232-  1:	Prh07G33160.0	GSVIVG01015218001	  3e-54
232-  2:	Prh07G33250.0	GSVIVG01015222001	      0
232-  3:	Prh07G33260.0	GSVIVG01015223001	  2e-74
232-  4:	Prh07G33350.0	GSVIVG01015225001	 5e-111
232-  5:	Prh07G33490.0	GSVIVG01035380001	 5e-137
## Alignment 233: score=253.0 e_value=1.2e-08 N=6 P. rhoeas_chr7&aek2 minus
233-  0:	Prh07G27910.0	GSVIVG01015579001	      0
233-  1:	Prh07G28000.0	GSVIVG01015564001	  4e-72
233-  2:	Prh07G28030.0	GSVIVG01015546001	  2e-30
233-  3:	Prh07G28040.0	GSVIVG01015545001	  1e-38
233-  4:	Prh07G28070.0	GSVIVG01015522001	      0
233-  5:	Prh07G28180.0	GSVIVG01035835001	  7e-61
## Alignment 234: score=569.0 e_value=2.1e-34 N=14 P. rhoeas_chr7&aek3 plus
234-  0:	Prh07G14100.0	GSVIVG01034956001	      0
234-  1:	Prh07G14240.0	GSVIVG01031295001	      0
234-  2:	Prh07G14470.0	GSVIVG01034983001	 1e-159
234-  3:	Prh07G14560.0	GSVIVG01034984001	 2e-109
234-  4:	Prh07G14570.0	GSVIVG01034985001	 1e-173
234-  5:	Prh07G14590.0	GSVIVG01034988001	      0
234-  6:	Prh07G14760.0	GSVIVG01034997001	      0
234-  7:	Prh07G14770.0	GSVIVG01035000001	 5e-127
234-  8:	Prh07G14810.0	GSVIVG01035003001	      0
234-  9:	Prh07G14910.0	GSVIVG01035008001	 2e-149
234- 10:	Prh07G14970.0	GSVIVG01035010001	 4e-103
234- 11:	Prh07G15030.0	GSVIVG01035021001	      0
234- 12:	Prh07G15120.0	GSVIVG01035038001	  3e-42
234- 13:	Prh07G15370.0	GSVIVG01035078001	  3e-27
## Alignment 235: score=517.0 e_value=2.8e-26 N=12 P. rhoeas_chr7&aek3 plus
235-  0:	Prh07G20620.0	GSVIVG01017767001	      0
235-  1:	Prh07G20730.0	GSVIVG01017781001	  6e-76
235-  2:	Prh07G20820.0	GSVIVG01017789001	      0
235-  3:	Prh07G20830.0	GSVIVG01017791001	      0
235-  4:	Prh07G20880.0	GSVIVG01017799001	  8e-78
235-  5:	Prh07G20920.0	GSVIVG01017810001	      0
235-  6:	Prh07G20930.0	GSVIVG01017814001	 1e-174
235-  7:	Prh07G20990.0	GSVIVG01017823001	      0
235-  8:	Prh07G21060.0	GSVIVG01017832001	 6e-162
235-  9:	Prh07G21070.0	GSVIVG01017834001	  2e-54
235- 10:	Prh07G21150.0	GSVIVG01017841001	 1e-157
235- 11:	Prh07G21210.0	GSVIVG01017842001	 1e-178
## Alignment 236: score=394.0 e_value=4.2e-17 N=9 P. rhoeas_chr7&aek3 plus
236-  0:	Prh07G16580.0	GSVIVG01027822001	  1e-24
236-  1:	Prh07G16600.0	GSVIVG01027891001	 2e-115
236-  2:	Prh07G16610.0	GSVIVG01028395001	 4e-105
236-  3:	Prh07G16630.0	GSVIVG01028402001	      0
236-  4:	Prh07G16650.0	GSVIVG01028403001	 8e-149
236-  5:	Prh07G16750.0	GSVIVG01027907001	      0
236-  6:	Prh07G16820.0	GSVIVG01027910001	  3e-84
236-  7:	Prh07G16830.0	GSVIVG01027911001	      0
236-  8:	Prh07G16900.0	GSVIVG01027912001	 6e-125
## Alignment 237: score=370.0 e_value=1.2e-13 N=8 P. rhoeas_chr7&aek3 plus
237-  0:	Prh07G17700.0	GSVIVG01000764001	      0
237-  1:	Prh07G17720.0	GSVIVG01000762001	 1e-141
237-  2:	Prh07G17730.0	GSVIVG01000761001	      0
237-  3:	Prh07G17810.0	GSVIVG01018118001	 2e-111
237-  4:	Prh07G17820.0	GSVIVG01018113001	  4e-78
237-  5:	Prh07G17860.0	GSVIVG01000752001	  1e-73
237-  6:	Prh07G17930.0	GSVIVG01018105001	 9e-118
237-  7:	Prh07G17990.0	GSVIVG01036283001	  2e-88
## Alignment 238: score=338.0 e_value=5.7e-11 N=7 P. rhoeas_chr7&aek3 plus
238-  0:	Prh07G19610.0	GSVIVG01035101001	  1e-97
238-  1:	Prh07G19630.0	GSVIVG01035107001	      0
238-  2:	Prh07G19650.0	GSVIVG01035108001	      0
238-  3:	Prh07G19670.0	GSVIVG01035116001	  1e-21
238-  4:	Prh07G19690.0	GSVIVG01035122001	      0
238-  5:	Prh07G19710.0	GSVIVG01035125001	  4e-23
238-  6:	Prh07G19720.0	GSVIVG01035128001	      0
## Alignment 239: score=265.0 e_value=4.9e-09 N=6 P. rhoeas_chr7&aek3 plus
239-  0:	Prh07G19940.0	GSVIVG01035148001	 6e-131
239-  1:	Prh07G20010.0	GSVIVG01017725001	  4e-72
239-  2:	Prh07G20030.0	GSVIVG01017727001	      0
239-  3:	Prh07G20080.0	GSVIVG01017729001	 2e-113
239-  4:	Prh07G20160.0	GSVIVG01017733001	      0
239-  5:	Prh07G20320.0	GSVIVG01017756001	  8e-48
## Alignment 240: score=1186.0 e_value=4.2e-90 N=27 P. rhoeas_chr7&aek3 minus
240-  0:	Prh07G18510.0	GSVIVG01001199001	      0
240-  1:	Prh07G18520.0	GSVIVG01001198001	      0
240-  2:	Prh07G18560.0	GSVIVG01001193001	      0
240-  3:	Prh07G18580.0	GSVIVG01001191001	  3e-41
240-  4:	Prh07G18600.0	GSVIVG01018012001	      0
240-  5:	Prh07G18620.0	GSVIVG01001186001	 6e-119
240-  6:	Prh07G18650.0	GSVIVG01018008001	  1e-34
240-  7:	Prh07G18660.0	GSVIVG01001175001	      0
240-  8:	Prh07G18680.0	GSVIVG01001173001	  2e-64
240-  9:	Prh07G18740.0	GSVIVG01017990001	  4e-29
240- 10:	Prh07G18950.0	GSVIVG01001148001	 3e-111
240- 11:	Prh07G18960.0	GSVIVG01001146001	      0
240- 12:	Prh07G19020.0	GSVIVG01017925001	      0
240- 13:	Prh07G19030.0	GSVIVG01021895001	  6e-81
240- 14:	Prh07G19100.0	GSVIVG01011125001	      0
240- 15:	Prh07G19140.0	GSVIVG01011122001	 1e-156
240- 16:	Prh07G19150.0	GSVIVG01017904001	      0
240- 17:	Prh07G19330.0	GSVIVG01017870001	      0
240- 18:	Prh07G19400.0	GSVIVG01017860001	      0
240- 19:	Prh07G19420.0	GSVIVG01017858001	      0
240- 20:	Prh07G19440.0	GSVIVG01017857001	  8e-49
240- 21:	Prh07G19450.0	GSVIVG01017855001	 6e-111
240- 22:	Prh07G19460.0	GSVIVG01017851001	  7e-25
240- 23:	Prh07G19520.0	GSVIVG01017850001	 8e-161
240- 24:	Prh07G19530.0	GSVIVG01017849001	 2e-128
240- 25:	Prh07G19540.0	GSVIVG01017848001	 6e-177
240- 26:	Prh07G19570.0	GSVIVG01017843001	 4e-102
## Alignment 241: score=992.0 e_value=1.2e-65 N=22 P. rhoeas_chr7&aek3 minus
241-  0:	Prh07G17670.0	GSVIVG01018133001	      0
241-  1:	Prh07G17760.0	GSVIVG01018124001	      0
241-  2:	Prh07G17790.0	GSVIVG01018120001	      0
241-  3:	Prh07G17870.0	GSVIVG01018109001	      0
241-  4:	Prh07G18100.0	GSVIVG01018092001	  2e-94
241-  5:	Prh07G18170.0	GSVIVG01018091001	      0
241-  6:	Prh07G18190.0	GSVIVG01018087001	  2e-23
241-  7:	Prh07G18220.0	GSVIVG01018086001	 5e-154
241-  8:	Prh07G18320.0	GSVIVG01018054001	      0
241-  9:	Prh07G18370.0	GSVIVG01018039001	  9e-81
241- 10:	Prh07G18500.0	GSVIVG01018029001	 1e-123
241- 11:	Prh07G18550.0	GSVIVG01018021001	 1e-130
241- 12:	Prh07G18570.0	GSVIVG01018019001	      0
241- 13:	Prh07G18590.0	GSVIVG01018014001	      0
241- 14:	Prh07G18630.0	GSVIVG01018011001	      0
241- 15:	Prh07G18640.0	GSVIVG01018010001	  2e-47
241- 16:	Prh07G18690.0	GSVIVG01017999001	      0
241- 17:	Prh07G18700.0	GSVIVG01017998001	  8e-54
241- 18:	Prh07G18750.0	GSVIVG01017993001	  1e-90
241- 19:	Prh07G18800.0	GSVIVG01017978001	  4e-54
241- 20:	Prh07G18810.0	GSVIVG01017976001	 2e-146
241- 21:	Prh07G18830.0	GSVIVG01017973001	 2e-114
## Alignment 242: score=702.0 e_value=9.7e-49 N=17 P. rhoeas_chr7&aek3 minus
242-  0:	Prh07G16000.0	GSVIVG01021080001	  2e-84
242-  1:	Prh07G16160.0	GSVIVG01028653001	      0
242-  2:	Prh07G16230.0	GSVIVG01028636001	  2e-77
242-  3:	Prh07G16360.0	GSVIVG01028621001	 3e-150
242-  4:	Prh07G16620.0	GSVIVG01027899001	  3e-19
242-  5:	Prh07G16800.0	GSVIVG01028406001	 5e-113
242-  6:	Prh07G16970.0	GSVIVG01027865001	      0
242-  7:	Prh07G17050.0	GSVIVG01028373001	      0
242-  8:	Prh07G17060.0	GSVIVG01028371001	 2e-150
242-  9:	Prh07G17190.0	GSVIVG01028369001	      0
242- 10:	Prh07G17380.0	GSVIVG01027835001	      0
242- 11:	Prh07G17410.0	GSVIVG01028361001	      0
242- 12:	Prh07G17430.0	GSVIVG01028360001	  2e-66
242- 13:	Prh07G17450.0	GSVIVG01028357001	      0
242- 14:	Prh07G17480.0	GSVIVG01027829001	      0
242- 15:	Prh07G17500.0	GSVIVG01028354001	  6e-97
242- 16:	Prh07G17510.0	GSVIVG01028350001	 5e-176
## Alignment 243: score=573.0 e_value=3.3e-26 N=12 P. rhoeas_chr7&aek3 minus
243-  0:	Prh07G22230.0	GSVIVG01035128001	      0
243-  1:	Prh07G22240.0	GSVIVG01035125001	  1e-43
243-  2:	Prh07G22250.0	GSVIVG01035122001	      0
243-  3:	Prh07G22270.0	GSVIVG01035121001	      0
243-  4:	Prh07G22290.0	GSVIVG01035116001	  1e-21
243-  5:	Prh07G22310.0	GSVIVG01035108001	      0
243-  6:	Prh07G22330.0	GSVIVG01035107001	      0
243-  7:	Prh07G22340.0	GSVIVG01035101001	  9e-97
243-  8:	Prh07G22450.0	GSVIVG01035096001	 5e-109
243-  9:	Prh07G22470.0	GSVIVG01035095001	      0
243- 10:	Prh07G22500.0	GSVIVG01035092001	 1e-128
243- 11:	Prh07G22530.0	GSVIVG01035091001	      0
## Alignment 244: score=498.0 e_value=1.3e-22 N=11 P. rhoeas_chr7&aek3 minus
244-  0:	Prh07G17660.0	GSVIVG01036217001	  1e-50
244-  1:	Prh07G17710.0	GSVIVG01036252001	  9e-97
244-  2:	Prh07G17770.0	GSVIVG01018122001	 3e-134
244-  3:	Prh07G17860.0	GSVIVG01036223001	  1e-75
244-  4:	Prh07G17920.0	GSVIVG01036275001	  4e-69
244-  5:	Prh07G17930.0	GSVIVG01036276001	 5e-144
244-  6:	Prh07G17950.0	GSVIVG01036277001	  2e-46
244-  7:	Prh07G18000.0	GSVIVG01018099001	  3e-94
244-  8:	Prh07G18010.0	GSVIVG01021781001	      0
244-  9:	Prh07G18050.0	GSVIVG01021787001	 4e-111
244- 10:	Prh07G18160.0	GSVIVG01021790001	 1e-128
## Alignment 245: score=340.0 e_value=2.9e-14 N=8 P. rhoeas_chr7&aek3 minus
245-  0:	Prh07G18910.0	GSVIVG01000081001	 9e-122
245-  1:	Prh07G19060.0	GSVIVG01000048001	 4e-155
245-  2:	Prh07G19070.0	GSVIVG01017915001	      0
245-  3:	Prh07G19090.0	GSVIVG01017914001	 1e-175
245-  4:	Prh07G19120.0	GSVIVG01000038001	 6e-111
245-  5:	Prh07G19230.0	GSVIVG01000021001	  9e-27
245-  6:	Prh07G19280.0	GSVIVG01017883001	      0
245-  7:	Prh07G19360.0	GSVIVG01000009001	      0
## Alignment 246: score=325.0 e_value=5.4e-15 N=8 P. rhoeas_chr7&aek3 minus
246-  0:	Prh07G21250.0	GSVIVG01017781001	  1e-85
246-  1:	Prh07G21360.0	GSVIVG01017767001	      0
246-  2:	Prh07G21410.0	GSVIVG01017740001	  6e-36
246-  3:	Prh07G21630.0	GSVIVG01017756001	  8e-48
246-  4:	Prh07G21830.0	GSVIVG01017729001	 1e-137
246-  5:	Prh07G21890.0	GSVIVG01017727001	      0
246-  6:	Prh07G21900.0	GSVIVG01017725001	  4e-72
246-  7:	Prh07G21980.0	GSVIVG01035148001	 6e-131
## Alignment 247: score=321.0 e_value=2.8e-12 N=7 P. rhoeas_chr7&aek3 minus
247-  0:	Prh07G20760.0	GSVIVG01010983001	      0
247-  1:	Prh07G20890.0	GSVIVG01010993001	  4e-93
247-  2:	Prh07G20930.0	GSVIVG01011001001	 8e-164
247-  3:	Prh07G20980.0	GSVIVG01011009001	  4e-57
247-  4:	Prh07G21020.0	GSVIVG01011012001	 3e-162
247-  5:	Prh07G21030.0	GSVIVG01011013001	      0
247-  6:	Prh07G21050.0	GSVIVG01011015001	 4e-164
## Alignment 248: score=1048.0 e_value=5.7e-77 N=25 P. rhoeas_chr7&aek7 plus
248-  0:	Prh07G25180.0	GSVIVG01012655001	      0
248-  1:	Prh07G25200.0	GSVIVG01002001001	  9e-73
248-  2:	Prh07G25230.0	GSVIVG01037610001	      0
248-  3:	Prh07G25250.0	GSVIVG01037614001	      0
248-  4:	Prh07G25330.0	GSVIVG01037647001	 8e-125
248-  5:	Prh07G25340.0	GSVIVG01037650001	  3e-79
248-  6:	Prh07G25370.0	GSVIVG01037652001	      0
248-  7:	Prh07G25380.0	GSVIVG01037657001	      0
248-  8:	Prh07G25390.0	GSVIVG01037658001	  5e-69
248-  9:	Prh07G25640.0	GSVIVG01037668001	  9e-58
248- 10:	Prh07G25820.0	GSVIVG01037711001	      0
248- 11:	Prh07G25920.0	GSVIVG01037715001	      0
248- 12:	Prh07G26050.0	GSVIVG01037720001	 1e-105
248- 13:	Prh07G26070.0	GSVIVG01037729001	 5e-100
248- 14:	Prh07G26090.0	GSVIVG01037731001	  4e-40
248- 15:	Prh07G26310.0	GSVIVG01037734001	      0
248- 16:	Prh07G26340.0	GSVIVG01037738001	      0
248- 17:	Prh07G26390.0	GSVIVG01037750001	      0
248- 18:	Prh07G26530.0	GSVIVG01037764001	 4e-137
248- 19:	Prh07G26570.0	GSVIVG01037771001	 6e-146
248- 20:	Prh07G26640.0	GSVIVG01037786001	      0
248- 21:	Prh07G26670.0	GSVIVG01014643001	      0
248- 22:	Prh07G26710.0	GSVIVG01014657001	 2e-152
248- 23:	Prh07G26720.0	GSVIVG01014668001	  3e-51
248- 24:	Prh07G26950.0	GSVIVG01014695001	  1e-24
## Alignment 249: score=263.0 e_value=4.3e-12 N=7 P. rhoeas_chr7&aek7 plus
249-  0:	Prh07G25750.0	GSVIVG01030483001	  2e-87
249-  1:	Prh07G25770.0	GSVIVG01030490001	  7e-51
249-  2:	Prh07G25820.0	GSVIVG01030503001	 1e-109
249-  3:	Prh07G25960.0	GSVIVG01030516001	  8e-64
249-  4:	Prh07G26000.0	GSVIVG01030528001	 7e-166
249-  5:	Prh07G26120.0	GSVIVG01030537001	      0
249-  6:	Prh07G26130.0	GSVIVG01030538001	      0
## Alignment 250: score=403.0 e_value=2.1e-17 N=9 P. rhoeas_chr7&aek7 minus
250-  0:	Prh07G22620.0	GSVIVG01014407001	  5e-14
250-  1:	Prh07G22650.0	GSVIVG01014405001	 1e-130
250-  2:	Prh07G22680.0	GSVIVG01014391001	  5e-98
250-  3:	Prh07G22710.0	GSVIVG01014389001	      0
250-  4:	Prh07G22720.0	GSVIVG01014388001	      0
250-  5:	Prh07G22810.0	GSVIVG01014382001	 8e-158
250-  6:	Prh07G22830.0	GSVIVG01014371001	      0
250-  7:	Prh07G22870.0	GSVIVG01014369001	      0
250-  8:	Prh07G22890.0	GSVIVG01014368001	      0
## Alignment 251: score=372.0 e_value=5.4e-20 N=9 P. rhoeas_chr7&aek7 minus
251-  0:	Prh07G23220.0	GSVIVG01014302001	  2e-45
251-  1:	Prh07G23240.0	GSVIVG01014301001	 2e-153
251-  2:	Prh07G23260.0	GSVIVG01014288001	      0
251-  3:	Prh07G23430.0	GSVIVG01021122001	      0
251-  4:	Prh07G23470.0	GSVIVG01021128001	      0
251-  5:	Prh07G23560.0	GSVIVG01021149001	 3e-153
251-  6:	Prh07G23570.0	GSVIVG01021150001	 8e-134
251-  7:	Prh07G23580.0	GSVIVG01021151001	  1e-82
251-  8:	Prh07G23590.0	GSVIVG01021163001	      0
## Alignment 252: score=334.0 e_value=1.4e-12 N=7 P. rhoeas_chr7&aek7 minus
252-  0:	Prh07G24630.0	GSVIVG01012654001	 2e-145
252-  1:	Prh07G24670.0	GSVIVG01012648001	      0
252-  2:	Prh07G24680.0	GSVIVG01012646001	 4e-113
252-  3:	Prh07G24740.0	GSVIVG01001982001	  1e-44
252-  4:	Prh07G24750.0	GSVIVG01001980001	      0
252-  5:	Prh07G24770.0	GSVIVG01012640001	  3e-28
252-  6:	Prh07G24780.0	GSVIVG01012639001	      0
## Alignment 253: score=310.0 e_value=4.8e-10 N=7 YMR_ups_1&aek6 minus
253-  0:	PrhUNG01790.0	GSVIVG01011479001	      0
253-  1:	PrhUNG01810.0	GSVIVG01011478001	 1e-151
253-  2:	PrhUNG01850.0	GSVIVG01011476001	  4e-65
253-  3:	PrhUNG01910.0	GSVIVG01011473001	  3e-86
253-  4:	PrhUNG02030.0	GSVIVG01011471001	      0
253-  5:	PrhUNG02130.0	GSVIVG01011470001	      0
253-  6:	PrhUNG02240.0	GSVIVG01011468001	  5e-41
## Alignment 254: score=337.0 e_value=5e-14 N=8 YMR_ups_12&aek6 plus
254-  0:	PrhUNG45470.0	GSVIVG01008580001	  7e-09
254-  1:	PrhUNG45500.0	GSVIVG01008575001	 5e-164
254-  2:	PrhUNG45720.0	GSVIVG01008562001	  4e-69
254-  3:	PrhUNG45830.0	GSVIVG01008566001	  7e-93
254-  4:	PrhUNG45850.0	GSVIVG01008570001	  4e-69
254-  5:	PrhUNG45980.0	GSVIVG01008547001	 1e-144
254-  6:	PrhUNG46050.0	GSVIVG01008545001	  2e-46
254-  7:	PrhUNG46080.0	GSVIVG01008544001	 7e-121
## Alignment 255: score=282.0 e_value=2.1e-09 N=6 YMR_ups_12&aek6 minus
255-  0:	PrhUNG46350.0	GSVIVG01033047001	  2e-61
255-  1:	PrhUNG46370.0	GSVIVG01033046001	      0
255-  2:	PrhUNG46380.0	GSVIVG01033043001	  6e-68
255-  3:	PrhUNG46410.0	GSVIVG01033039001	 5e-109
255-  4:	PrhUNG46460.0	GSVIVG01033038001	      0
255-  5:	PrhUNG46470.0	GSVIVG01000937001	      0
## Alignment 256: score=270.0 e_value=8.1e-08 N=6 YMR_ups_2&aek2 minus
256-  0:	PrhUNG10510.0	GSVIVG01015066001	  3e-84
256-  1:	PrhUNG10560.0	GSVIVG01015069001	      0
256-  2:	PrhUNG10650.0	GSVIVG01015076001	 3e-149
256-  3:	PrhUNG10750.0	GSVIVG01015078001	      0
256-  4:	PrhUNG10820.0	GSVIVG01015081001	      0
256-  5:	PrhUNG10860.0	GSVIVG01015082001	      0
## Alignment 257: score=263.0 e_value=7.7e-10 N=6 YMR_ups_2&aek2 minus
257-  0:	PrhUNG08600.0	GSVIVG01016701001	  5e-25
257-  1:	PrhUNG08700.0	GSVIVG01016705001	      0
257-  2:	PrhUNG08710.0	GSVIVG01016707001	      0
257-  3:	PrhUNG08940.0	GSVIVG01016714001	      0
257-  4:	PrhUNG08960.0	GSVIVG01016716001	      0
257-  5:	PrhUNG09020.0	GSVIVG01016718001	  2e-49
## Alignment 258: score=303.0 e_value=1.2e-14 N=8 YMR_ups_3&aek1 plus
258-  0:	PrhUNG17650.0	GSVIVG01027564001	 3e-135
258-  1:	PrhUNG17800.0	GSVIVG01027566001	  2e-55
258-  2:	PrhUNG17820.0	GSVIVG01018455001	  3e-80
258-  3:	PrhUNG17920.0	GSVIVG01018473001	      0
258-  4:	PrhUNG17970.0	GSVIVG01018475001	 1e-111
258-  5:	PrhUNG18100.0	GSVIVG01018482001	  2e-39
258-  6:	PrhUNG18210.0	GSVIVG01018489001	  6e-94
258-  7:	PrhUNG18340.0	GSVIVG01027629001	  7e-12
## Alignment 259: score=360.0 e_value=6.3e-16 N=9 YMR_ups_3&aek1 minus
259-  0:	PrhUNG16170.0	GSVIVG01010616001	      0
259-  1:	PrhUNG16250.0	GSVIVG01010611001	      0
259-  2:	PrhUNG16510.0	GSVIVG01027512001	      0
259-  3:	PrhUNG16560.0	GSVIVG01027510001	      0
259-  4:	PrhUNG16690.0	GSVIVG01027508001	      0
259-  5:	PrhUNG16740.0	GSVIVG01027506001	      0
259-  6:	PrhUNG16780.0	GSVIVG01027503001	 1e-152
259-  7:	PrhUNG16910.0	GSVIVG01027495001	  1e-52
259-  8:	PrhUNG17150.0	GSVIVG01028986001	  4e-41
## Alignment 260: score=347.0 e_value=1.8e-17 N=9 YMR_ups_3&aek1 minus
260-  0:	PrhUNG17430.0	GSVIVG01018468001	      0
260-  1:	PrhUNG17620.0	GSVIVG01018459001	  3e-41
260-  2:	PrhUNG17740.0	GSVIVG01018458001	 5e-153
260-  3:	PrhUNG17770.0	GSVIVG01018456001	      0
260-  4:	PrhUNG17820.0	GSVIVG01010672001	  2e-86
260-  5:	PrhUNG17920.0	GSVIVG01027539001	      0
260-  6:	PrhUNG17960.0	GSVIVG01027537001	      0
260-  7:	PrhUNG18140.0	GSVIVG01027532001	      0
260-  8:	PrhUNG18290.0	GSVIVG01027530001	 3e-110
## Alignment 261: score=503.0 e_value=6.3e-26 N=11 P. rhoeas_ups_3&aek3 minus
261-  0:	PrhUNG18560.0	GSVIVG01017876001	 6e-127
261-  1:	PrhUNG18600.0	GSVIVG01017870001	      0
261-  2:	PrhUNG18670.0	GSVIVG01017860001	      0
261-  3:	PrhUNG18680.0	GSVIVG01017858001	      0
261-  4:	PrhUNG18700.0	GSVIVG01017857001	  8e-49
261-  5:	PrhUNG18710.0	GSVIVG01017855001	 1e-110
261-  6:	PrhUNG18720.0	GSVIVG01017851001	  2e-24
261-  7:	PrhUNG18760.0	GSVIVG01017850001	 8e-161
261-  8:	PrhUNG18770.0	GSVIVG01017849001	 2e-128
261-  9:	PrhUNG18780.0	GSVIVG01017848001	 2e-176
261- 10:	PrhUNG18810.0	GSVIVG01017843001	 1e-122
## Alignment 262: score=774.0 e_value=3.6e-52 N=18 YMR_ups_4&aek2 plus
262-  0:	PrhUNG19090.0	GSVIVG01015527001	 2e-166
262-  1:	PrhUNG19100.0	GSVIVG01035842001	 3e-141
262-  2:	PrhUNG19160.0	GSVIVG01015528001	      0
262-  3:	PrhUNG19190.0	GSVIVG01035843001	      0
262-  4:	PrhUNG19220.0	GSVIVG01035845001	  3e-34
262-  5:	PrhUNG19230.0	GSVIVG01035849001	 1e-142
262-  6:	PrhUNG19440.0	GSVIVG01035850001	 2e-108
262-  7:	PrhUNG19630.0	GSVIVG01015540001	  1e-69
262-  8:	PrhUNG19640.0	GSVIVG01015542001	      0
262-  9:	PrhUNG19680.0	GSVIVG01015546001	  5e-49
262- 10:	PrhUNG19890.0	GSVIVG01015558001	  1e-88
262- 11:	PrhUNG20010.0	GSVIVG01015573001	  5e-42
262- 12:	PrhUNG20060.0	GSVIVG01015580001	 7e-176
262- 13:	PrhUNG20090.0	GSVIVG01015582001	      0
262- 14:	PrhUNG20290.0	GSVIVG01015589001	      0
262- 15:	PrhUNG20300.0	GSVIVG01015594001	      0
262- 16:	PrhUNG20410.0	GSVIVG01015603001	      0
262- 17:	PrhUNG20450.0	GSVIVG01012821001	 3e-141
## Alignment 263: score=478.0 e_value=5.3e-26 N=11 YMR_ups_4&aek2 plus
263-  0:	PrhUNG19790.0	GSVIVG01017330001	  1e-48
263-  1:	PrhUNG19800.0	GSVIVG01017331001	      0
263-  2:	PrhUNG19880.0	GSVIVG01017332001	  2e-58
263-  3:	PrhUNG19920.0	GSVIVG01017334001	  7e-89
263-  4:	PrhUNG20010.0	GSVIVG01035866001	  5e-43
263-  5:	PrhUNG20060.0	GSVIVG01035867001	 2e-178
263-  6:	PrhUNG20070.0	GSVIVG01035870001	      0
263-  7:	PrhUNG20080.0	GSVIVG01035871001	      0
263-  8:	PrhUNG20230.0	GSVIVG01017355001	      0
263-  9:	PrhUNG20370.0	GSVIVG01017376001	      0
263- 10:	PrhUNG20540.0	GSVIVG01035909001	  2e-24
## Alignment 264: score=520.0 e_value=2.7e-31 N=13 YMR_ups_5&aek5 plus
264-  0:	PrhUNG24440.0	GSVIVG01009074001	      0
264-  1:	PrhUNG24480.0	GSVIVG01009078001	      0
264-  2:	PrhUNG24650.0	GSVIVG01009080001	      0
264-  3:	PrhUNG24720.0	GSVIVG01009090001	  2e-45
264-  4:	PrhUNG24730.0	GSVIVG01009091001	  8e-77
264-  5:	PrhUNG24840.0	GSVIVG01009096001	  1e-54
264-  6:	PrhUNG25090.0	GSVIVG01009098001	  1e-26
264-  7:	PrhUNG25300.0	GSVIVG01009104001	      0
264-  8:	PrhUNG25320.0	GSVIVG01009105001	      0
264-  9:	PrhUNG25450.0	GSVIVG01009117001	 9e-173
264- 10:	PrhUNG25610.0	GSVIVG01009121001	      0
264- 11:	PrhUNG25720.0	GSVIVG01009122001	  3e-50
264- 12:	PrhUNG25740.0	GSVIVG01009124001	 3e-104
## Alignment 265: score=366.0 e_value=1e-19 N=9 YMR_ups_7&aek6 minus
265-  0:	PrhUNG30340.0	GSVIVG01012171001	  4e-74
265-  1:	PrhUNG30450.0	GSVIVG01012154001	 2e-129
265-  2:	PrhUNG30460.0	GSVIVG01012153001	  2e-52
265-  3:	PrhUNG30530.0	GSVIVG01012135001	  3e-40
265-  4:	PrhUNG30610.0	GSVIVG01012130001	  1e-47
265-  5:	PrhUNG30640.0	GSVIVG01012114001	      0
265-  6:	PrhUNG30700.0	GSVIVG01012113001	 3e-123
265-  7:	PrhUNG30830.0	GSVIVG01012111001	 1e-161
265-  8:	PrhUNG31070.0	GSVIVG01012083001	 8e-179
## Alignment 266: score=810.0 e_value=4.7e-49 N=18 YMR_ups_8&aek5 plus
266-  0:	PrhUNG34770.0	GSVIVG01009271001	  7e-71
266-  1:	PrhUNG34820.0	GSVIVG01009273001	 4e-156
266-  2:	PrhUNG35050.0	GSVIVG01009289001	      0
266-  3:	PrhUNG35080.0	GSVIVG01009290001	      0
266-  4:	PrhUNG35100.0	GSVIVG01009292001	 2e-112
266-  5:	PrhUNG35240.0	GSVIVG01009296001	 2e-100
266-  6:	PrhUNG35290.0	GSVIVG01009305001	      0
266-  7:	PrhUNG35310.0	GSVIVG01009307001	      0
266-  8:	PrhUNG35340.0	GSVIVG01009309001	  2e-13
266-  9:	PrhUNG35390.0	GSVIVG01009312001	  8e-91
266- 10:	PrhUNG35430.0	GSVIVG01009313001	  1e-70
266- 11:	PrhUNG35480.0	GSVIVG01009320001	      0
266- 12:	PrhUNG35560.0	GSVIVG01009335001	  6e-29
266- 13:	PrhUNG35760.0	GSVIVG01009336001	      0
266- 14:	PrhUNG35780.0	GSVIVG01009337001	  4e-62
266- 15:	PrhUNG35790.0	GSVIVG01009338001	 1e-114
266- 16:	PrhUNG35810.0	GSVIVG01009341001	  3e-73
266- 17:	PrhUNG35830.0	GSVIVG01009343001	      0
## Alignment 267: score=334.0 e_value=2e-11 N=7 YMR_ups_8&aek5 plus
267-  0:	PrhUNG36810.0	GSVIVG01018963001	 4e-163
267-  1:	PrhUNG36830.0	GSVIVG01009707001	      0
267-  2:	PrhUNG36860.0	GSVIVG01009709001	      0
267-  3:	PrhUNG36870.0	GSVIVG01009710001	      0
267-  4:	PrhUNG36890.0	GSVIVG01009711001	      0
267-  5:	PrhUNG36970.0	GSVIVG01009715001	 1e-148
267-  6:	PrhUNG37000.0	GSVIVG01018955001	  7e-64
## Alignment 268: score=314.0 e_value=5e-13 N=7 YMR_ups_8&aek5 plus
268-  0:	PrhUNG36150.0	GSVIVG01009348001	 7e-100
268-  1:	PrhUNG36160.0	GSVIVG01009350001	      0
268-  2:	PrhUNG36180.0	GSVIVG01009353001	  8e-88
268-  3:	PrhUNG36190.0	GSVIVG01009354001	 1e-107
268-  4:	PrhUNG36310.0	GSVIVG01009355001	      0
268-  5:	PrhUNG36490.0	GSVIVG01009362001	  6e-18
268-  6:	PrhUNG36570.0	GSVIVG01009363001	  1e-22
## Alignment 269: score=275.0 e_value=2.5e-08 N=6 YMR_ups_8&aek5 plus
269-  0:	PrhUNG37330.0	GSVIVG01009735001	 3e-155
269-  1:	PrhUNG37390.0	GSVIVG01018923001	      0
269-  2:	PrhUNG37440.0	GSVIVG01009747001	      0
269-  3:	PrhUNG37510.0	GSVIVG01009750001	 9e-180
269-  4:	PrhUNG37530.0	GSVIVG01009754001	 9e-115
269-  5:	PrhUNG37560.0	GSVIVG01023815001	      0
## Alignment 270: score=271.0 e_value=1.7e-08 N=6 YMR_ups_8&aek5 plus
270-  0:	PrhUNG35790.0	GSVIVG01037819001	 7e-111
270-  1:	PrhUNG35880.0	GSVIVG01037822001	 4e-118
270-  2:	PrhUNG35960.0	GSVIVG01037825001	      0
270-  3:	PrhUNG36080.0	GSVIVG01037837001	  1e-92
270-  4:	PrhUNG36100.0	GSVIVG01037839001	  4e-51
270-  5:	PrhUNG36130.0	GSVIVG01000169001	  1e-84
## Alignment 271: score=732.0 e_value=1.5e-50 N=17 YMR_ups_8&aek5 minus
271-  0:	PrhUNG35900.0	GSVIVG01000105001	      0
271-  1:	PrhUNG35910.0	GSVIVG01000107001	      0
271-  2:	PrhUNG35920.0	GSVIVG01000108001	      0
271-  3:	PrhUNG35980.0	GSVIVG01000114001	  5e-94
271-  4:	PrhUNG36090.0	GSVIVG01000122001	 8e-150
271-  5:	PrhUNG36170.0	GSVIVG01000124001	      0
271-  6:	PrhUNG36200.0	GSVIVG01000126001	      0
271-  7:	PrhUNG36210.0	GSVIVG01000127001	      0
271-  8:	PrhUNG36340.0	GSVIVG01000132001	 9e-127
271-  9:	PrhUNG36500.0	GSVIVG01000142001	  3e-80
271- 10:	PrhUNG36580.0	GSVIVG01000145001	  2e-47
271- 11:	PrhUNG36590.0	GSVIVG01000146001	      0
271- 12:	PrhUNG36620.0	GSVIVG01000149001	      0
271- 13:	PrhUNG36740.0	GSVIVG01000153001	 4e-121
271- 14:	PrhUNG36780.0	GSVIVG01000154001	 9e-151
271- 15:	PrhUNG36790.0	GSVIVG01000157001	  1e-42
271- 16:	PrhUNG36960.0	GSVIVG01000175001	  3e-20
## Alignment 272: score=292.0 e_value=2.8e-11 N=7 YMR_ups_8&aek5 minus
272-  0:	PrhUNG34460.0	GSVIVG01037046001	 2e-153
272-  1:	PrhUNG34490.0	GSVIVG01037043001	      0
272-  2:	PrhUNG34560.0	GSVIVG01037040001	      0
272-  3:	PrhUNG34810.0	GSVIVG01037018001	  6e-95
272-  4:	PrhUNG34870.0	GSVIVG01037015001	  8e-69
272-  5:	PrhUNG35040.0	GSVIVG01036971001	      0
272-  6:	PrhUNG35090.0	GSVIVG01036968001	      0
