# Supplementary material for: Three chromosome-scale Papaver genomes reveal punctuated patchwork evolution of the morphinan and noscapine biosynthesis pathway
Source: Nat Commun. 2021 Oct 15;12:6030. doi: 10.1038/s41467-021-26330-8 (PMC8521590; doi:10.1038/s41467-021-26330-8)
Supplement: Supplementary file 15 — Source Data [file 41467_2021_26330_MOESM15_ESM.zip › Source Data/Supplementary Fig. 18g AEK and pre-WGD-1 ancestor.collinearity.txt]

############### Parameters ###############
# MATCH_SCORE: 50
# MATCH_SIZE: 5
# GAP_PENALTY: -1
# OVERLAP_WINDOW: 5
# E_VALUE: 1e-05
# MAX GAPS: 25
############### Statistics ###############
# Number of collinear genes: 5741, Percentage: 21.72
# Number of all genes: 26434
##########################################
## Alignment 0: score=575.0 e_value=3.9e-34 N=14 pre-WGD-1 ancestor_chr1&aek2 plus
  0-  0:	Pso10G23960.0	GSVIVG01015335001	  4e-42
  0-  1:	Pso10G23810.0	GSVIVG01035636001	  8e-31
  0-  2:	Pso10G23570.0	GSVIVG01035653001	      0
  0-  3:	Pso10G23390.0	GSVIVG01035657001	      0
  0-  4:	Pso10G23340.0	GSVIVG01035659001	 4e-158
  0-  5:	Pso10G23130.0	GSVIVG01035660001	      0
  0-  6:	Pso10G23120.0	GSVIVG01035662001	      0
  0-  7:	Pso10G22960.0	GSVIVG01035663001	 4e-116
  0-  8:	Pso10G22930.0	GSVIVG01035666001	 7e-134
  0-  9:	Pso10G22870.0	GSVIVG01035667001	  7e-77
  0- 10:	Pso10G22400.0	GSVIVG01035670001	 2e-118
  0- 11:	Pso10G21950.0	GSVIVG01035675001	      0
  0- 12:	Pso10G21930.0	GSVIVG01015386001	      0
  0- 13:	Pso10G21810.0	GSVIVG01015387001	  1e-56
## Alignment 1: score=502.0 e_value=1.8e-25 N=12 pre-WGD-1 ancestor_chr1&aek2 plus
  1-  0:	Pso02G62520.0	GSVIVG01035370001	 4e-101
  1-  1:	Pso02G62880.0	GSVIVG01015202001	  6e-80
  1-  2:	Pso02G62900.0	GSVIVG01015201001	      0
  1-  3:	Pso02G62950.0	GSVIVG01015199001	  2e-16
  1-  4:	Pso02G63170.0	GSVIVG01015197001	  1e-77
  1-  5:	Pso02G64370.0	GSVIVG01016859001	      0
  1-  6:	Pso02G64300.0	GSVIVG01015193001	      0
  1-  7:	Pso02G64230.0	GSVIVG01035393001	  7e-30
  1-  8:	Pso02G29870.0	GSVIVG01015179001	  2e-24
  1-  9:	Pso02G64580.0	GSVIVG01015176001	      0
  1- 10:	Pso02G64660.0	GSVIVG01015175001	  2e-40
  1- 11:	Pso02G64670.0	GSVIVG01015174001	      0
## Alignment 2: score=354.0 e_value=4.8e-14 N=8 pre-WGD-1 ancestor_chr1&aek2 plus
  2-  0:	Pso02G58070.0	GSVIVG01017000001	  2e-59
  2-  1:	Pso02G58100.0	GSVIVG01016998001	      0
  2-  2:	Pso02G58140.0	GSVIVG01016997001	      0
  2-  3:	Pso02G58270.0	GSVIVG01016986001	  1e-79
  2-  4:	Pso02G35000.0	GSVIVG01016978001	  1e-98
  2-  5:	Pso02G58470.0	GSVIVG01016975001	      0
  2-  6:	Pso02G58490.0	GSVIVG01016972001	  2e-90
  2-  7:	Pso02G58740.0	GSVIVG01016949001	  2e-89
## Alignment 3: score=291.0 e_value=5.3e-11 N=7 pre-WGD-1 ancestor_chr1&aek2 plus
  3-  0:	Pso02G67360.0	GSVIVG01016791001	 6e-127
  3-  1:	Pso02G67370.0	GSVIVG01016790001	  2e-66
  3-  2:	Pso02G67440.0	GSVIVG01016786001	 4e-170
  3-  3:	Pso02G67630.0	GSVIVG01016781001	      0
  3-  4:	Pso02G67740.0	GSVIVG01016780001	  2e-37
  3-  5:	Pso02G68090.0	GSVIVG01016774001	 5e-126
  3-  6:	Pso02G68530.0	GSVIVG01035424001	 9e-102
## Alignment 4: score=290.0 e_value=2.4e-11 N=7 pre-WGD-1 ancestor_chr1&aek2 plus
  4-  0:	Pso02G56160.0	GSVIVG01017063001	      0
  4-  1:	Pso02G56370.0	GSVIVG01017067001	 2e-152
  4-  2:	Pso02G56390.0	GSVIVG01017070001	      0
  4-  3:	Pso02G56440.0	GSVIVG01017073001	      0
  4-  4:	Pso02G56480.0	GSVIVG01017074001	  3e-44
  4-  5:	Pso02G56510.0	GSVIVG01017076001	 3e-141
  4-  6:	Pso02G56790.0	GSVIVG01015053001	  5e-06
## Alignment 5: score=282.0 e_value=9.9e-09 N=6 pre-WGD-1 ancestor_chr1&aek2 plus
  5-  0:	Pso10G29700.0	GSVIVG01015228001	  4e-89
  5-  1:	Pso10G29480.0	GSVIVG01035354001	 5e-162
  5-  2:	Pso10G29470.0	GSVIVG01035355001	  2e-62
  5-  3:	Pso10G29460.0	GSVIVG01035357001	      0
  5-  4:	Pso10G29450.0	GSVIVG01035359001	      0
  5-  5:	Pso10G29420.0	GSVIVG01035360001	 2e-122
## Alignment 6: score=271.0 e_value=1.7e-11 N=7 pre-WGD-1 ancestor_chr1&aek2 plus
  6-  0:	Pso10G24340.0	GSVIVG01035671001	  1e-16
  6-  1:	Pso10G24180.0	GSVIVG01015346001	  2e-45
  6-  2:	Pso10G23710.0	GSVIVG01015359001	 4e-125
  6-  3:	Pso10G23690.0	GSVIVG01015361001	      0
  6-  4:	Pso10G23490.0	GSVIVG01015364001	      0
  6-  5:	Pso10G23140.0	GSVIVG01015366001	  2e-45
  6-  6:	Pso10G22820.0	GSVIVG01015376001	 2e-112
## Alignment 7: score=271.0 e_value=7.8e-11 N=7 pre-WGD-1 ancestor_chr1&aek2 plus
  7-  0:	Pso10G31740.0	GSVIVG01016871001	      0
  7-  1:	Pso10G31480.0	GSVIVG01035395001	 1e-105
  7-  2:	Pso10G30960.0	GSVIVG01035397001	 2e-179
  7-  3:	Pso10G30940.0	GSVIVG01035399001	 2e-116
  7-  4:	Pso10G30640.0	GSVIVG01035409001	      0
  7-  5:	Pso10G30490.0	GSVIVG01035411001	 2e-129
  7-  6:	Pso10G30230.0	GSVIVG01035420001	  5e-79
## Alignment 8: score=252.0 e_value=1.4e-08 N=6 pre-WGD-1 ancestor_chr1&aek2 plus
  8-  0:	Pso02G57020.0	GSVIVG01017046001	 2e-106
  8-  1:	Pso02G57340.0	GSVIVG01017040001	      0
  8-  2:	Pso02G57350.0	GSVIVG01017039001	      0
  8-  3:	Pso02G57460.0	GSVIVG01017035001	      0
  8-  4:	Pso02G57600.0	GSVIVG01017030001	  5e-49
  8-  5:	Pso02G57660.0	GSVIVG01017011001	 2e-113
## Alignment 9: score=1155.0 e_value=2.2e-86 N=28 pre-WGD-1 ancestor_chr1&aek2 minus
  9-  0:	Pso10G36230.0	GSVIVG01016693001	      0
  9-  1:	Pso10G36200.0	GSVIVG01015020001	      0
  9-  2:	Pso10G35950.0	GSVIVG01015027001	  1e-93
  9-  3:	Pso10G35760.0	GSVIVG01015039001	  2e-38
  9-  4:	Pso10G35700.0	GSVIVG01015042001	  3e-27
  9-  5:	Pso10G35690.0	GSVIVG01015044001	      0
  9-  6:	Pso10G35670.0	GSVIVG01015046001	 7e-166
  9-  7:	Pso10G35650.0	GSVIVG01015049001	      0
  9-  8:	Pso10G35340.0	GSVIVG01015055001	      0
  9-  9:	Pso10G34600.0	GSVIVG01015089001	      0
  9- 10:	Pso10G34590.0	GSVIVG01015095001	  3e-63
  9- 11:	Pso10G34430.0	GSVIVG01015108001	  1e-37
  9- 12:	Pso10G34340.0	GSVIVG01015112001	      0
  9- 13:	Pso10G33910.0	GSVIVG01015117001	  4e-47
  9- 14:	Pso10G33730.0	GSVIVG01017089001	  7e-17
  9- 15:	Pso10G33660.0	GSVIVG01015121001	      0
  9- 16:	Pso10G33130.0	GSVIVG01015144001	      0
  9- 17:	Pso10G32930.0	GSVIVG01015151001	  1e-79
  9- 18:	Pso10G32880.0	GSVIVG01015155001	 4e-177
  9- 19:	Pso10G32870.0	GSVIVG01035420001	      0
  9- 20:	Pso10G32860.0	GSVIVG01015158001	      0
  9- 21:	Pso10G32840.0	GSVIVG01035418001	      0
  9- 22:	Pso10G32640.0	GSVIVG01035414001	      0
  9- 23:	Pso10G32140.0	GSVIVG01015176001	      0
  9- 24:	Pso10G31980.0	GSVIVG01015178001	      0
  9- 25:	Pso10G31840.0	GSVIVG01015183001	 4e-144
  9- 26:	Pso10G31600.0	GSVIVG01015187001	 2e-152
  9- 27:	Pso10G31550.0	GSVIVG01035389001	 4e-153
## Alignment 10: score=1096.0 e_value=2.8e-72 N=25 pre-WGD-1 ancestor_chr1&aek2 minus
 10-  0:	Pso02G55590.0	GSVIVG01035737001	  2e-78
 10-  1:	Pso02G55790.0	GSVIVG01015383001	      0
 10-  2:	Pso02G55950.0	GSVIVG01035678001	      0
 10-  3:	Pso02G56110.0	GSVIVG01015381001	      0
 10-  4:	Pso02G56120.0	GSVIVG01035673001	 8e-112
 10-  5:	Pso02G56150.0	GSVIVG01035672001	      0
 10-  6:	Pso02G56270.0	GSVIVG01015373001	 3e-150
 10-  7:	Pso02G36820.0	GSVIVG01035667001	  3e-86
 10-  8:	Pso02G56390.0	GSVIVG01015369001	      0
 10-  9:	Pso02G56430.0	GSVIVG01035662001	      0
 10- 10:	Pso02G56450.0	GSVIVG01035658001	  7e-60
 10- 11:	Pso02G36700.0	GSVIVG01035657001	 4e-143
 10- 12:	Pso02G56500.0	GSVIVG01035652001	 2e-138
 10- 13:	Pso02G56660.0	GSVIVG01015352001	      0
 10- 14:	Pso02G57020.0	GSVIVG01015350001	  1e-84
 10- 15:	Pso02G57080.0	GSVIVG01015347001	      0
 10- 16:	Pso02G57110.0	GSVIVG01015345001	      0
 10- 17:	Pso02G57130.0	GSVIVG01015344001	  4e-62
 10- 18:	Pso02G57140.0	GSVIVG01015342001	 7e-140
 10- 19:	Pso02G57450.0	GSVIVG01035629001	  4e-45
 10- 20:	Pso02G57500.0	GSVIVG01035626001	      0
 10- 21:	Pso02G57520.0	GSVIVG01035625001	 1e-155
 10- 22:	Pso02G57590.0	GSVIVG01035621001	      0
 10- 23:	Pso02G57650.0	GSVIVG01035616001	  6e-46
 10- 24:	Pso02G57660.0	GSVIVG01035614001	  1e-45
## Alignment 11: score=499.0 e_value=2.7e-23 N=11 pre-WGD-1 ancestor_chr1&aek2 minus
 11-  0:	Pso10G30830.0	GSVIVG01016857001	      0
 11-  1:	Pso10G30820.0	GSVIVG01015199001	  3e-25
 11-  2:	Pso10G30720.0	GSVIVG01035374001	  1e-10
 11-  3:	Pso10G30420.0	GSVIVG01015212001	      0
 11-  4:	Pso10G30410.0	GSVIVG01015213001	 5e-126
 11-  5:	Pso10G30370.0	GSVIVG01015214001	  1e-88
 11-  6:	Pso10G30270.0	GSVIVG01035364001	      0
 11-  7:	Pso10G30180.0	GSVIVG01015217001	 2e-147
 11-  8:	Pso10G30170.0	GSVIVG01015218001	  5e-37
 11-  9:	Pso10G30130.0	GSVIVG01015219001	 2e-179
 11- 10:	Pso10G30120.0	GSVIVG01015220001	 3e-167
## Alignment 12: score=490.0 e_value=1.2e-23 N=11 pre-WGD-1 ancestor_chr1&aek2 minus
 12-  0:	Pso02G69940.0	GSVIVG01015038001	      0
 12-  1:	Pso02G70100.0	GSVIVG01015039001	  1e-66
 12-  2:	Pso02G70180.0	GSVIVG01015044001	      0
 12-  3:	Pso02G70200.0	GSVIVG01015045001	 1e-143
 12-  4:	Pso02G70520.0	GSVIVG01015053001	      0
 12-  5:	Pso02G70840.0	GSVIVG01015066001	  2e-77
 12-  6:	Pso02G70850.0	GSVIVG01015069001	      0
 12-  7:	Pso02G70930.0	GSVIVG01015076001	 6e-149
 12-  8:	Pso02G71010.0	GSVIVG01015078001	      0
 12-  9:	Pso02G71070.0	GSVIVG01015081001	      0
 12- 10:	Pso02G71100.0	GSVIVG01015082001	      0
## Alignment 13: score=458.0 e_value=1.1e-23 N=11 pre-WGD-1 ancestor_chr1&aek2 minus
 13-  0:	Pso02G56310.0	GSVIVG01035667001	 6e-122
 13-  1:	Pso02G56330.0	GSVIVG01035666001	 2e-146
 13-  2:	Pso02G56460.0	GSVIVG01015365001	      0
 13-  3:	Pso02G56510.0	GSVIVG01015361001	 2e-152
 13-  4:	Pso02G57000.0	GSVIVG01035648001	      0
 13-  5:	Pso02G57270.0	GSVIVG01035636001	      0
 13-  6:	Pso02G57170.0	GSVIVG01015339001	      0
 13-  7:	Pso02G57330.0	GSVIVG01015335001	  5e-57
 13-  8:	Pso02G57430.0	GSVIVG01015331001	      0
 13-  9:	Pso02G57440.0	GSVIVG01015329001	 1e-149
 13- 10:	Pso02G57530.0	GSVIVG01035623001	      0
## Alignment 14: score=431.0 e_value=1.2e-19 N=10 pre-WGD-1 ancestor_chr1&aek2 minus
 14-  0:	Pso02G70310.0	GSVIVG01017076001	  1e-06
 14-  1:	Pso02G70530.0	GSVIVG01035495001	      0
 14-  2:	Pso02G70620.0	GSVIVG01035494001	      0
 14-  3:	Pso02G70790.0	GSVIVG01035490001	      0
 14-  4:	Pso02G70980.0	GSVIVG01035486001	 3e-177
 14-  5:	Pso02G71190.0	GSVIVG01035484001	  6e-70
 14-  6:	Pso02G71220.0	GSVIVG01035483001	      0
 14-  7:	Pso02G71230.0	GSVIVG01035482001	 2e-164
 14-  8:	Pso02G71270.0	GSVIVG01035481001	      0
 14-  9:	Pso02G71370.0	GSVIVG01035461001	  1e-40
## Alignment 15: score=381.0 e_value=3.3e-16 N=9 pre-WGD-1 ancestor_chr1&aek2 minus
 15-  0:	Pso02G33570.0	GSVIVG01016877001	 6e-108
 15-  1:	Pso02G60350.0	GSVIVG01016878001	      0
 15-  2:	Pso02G60460.0	GSVIVG01016879001	      0
 15-  3:	Pso02G60480.0	GSVIVG01016880001	      0
 15-  4:	Pso02G60520.0	GSVIVG01035361001	 2e-130
 15-  5:	Pso02G60700.0	GSVIVG01035360001	 7e-116
 15-  6:	Pso02G61040.0	GSVIVG01016886001	  4e-65
 15-  7:	Pso02G32460.0	GSVIVG01035354001	 3e-116
 15-  8:	Pso02G61300.0	GSVIVG01035351001	      0
## Alignment 16: score=320.0 e_value=5.6e-14 N=8 pre-WGD-1 ancestor_chr1&aek2 minus
 16-  0:	Pso02G55010.0	GSVIVG01015489001	 6e-100
 16-  1:	Pso02G55200.0	GSVIVG01035834001	  2e-54
 16-  2:	Pso02G55230.0	GSVIVG01035831001	  1e-68
 16-  3:	Pso02G55410.0	GSVIVG01035826001	  1e-89
 16-  4:	Pso02G55380.0	GSVIVG01035819001	  4e-37
 16-  5:	Pso02G55440.0	GSVIVG01035807001	  1e-61
 16-  6:	Pso02G55650.0	GSVIVG01015428001	      0
 16-  7:	Pso02G55660.0	GSVIVG01015415001	      0
## Alignment 17: score=311.0 e_value=8.9e-12 N=7 pre-WGD-1 ancestor_chr1&aek2 minus
 17-  0:	Pso02G65100.0	GSVIVG01035416001	      0
 17-  1:	Pso02G65130.0	GSVIVG01015161001	  5e-87
 17-  2:	Pso02G65150.0	GSVIVG01035415001	      0
 17-  3:	Pso02G65170.0	GSVIVG01035414001	 1e-173
 17-  4:	Pso02G29150.0	GSVIVG01035413001	      0
 17-  5:	Pso02G28960.0	GSVIVG01035421001	  1e-16
 17-  6:	Pso02G65740.0	GSVIVG01016816001	 5e-167
## Alignment 18: score=299.0 e_value=1.3e-11 N=7 pre-WGD-1 ancestor_chr1&aek2 minus
 18-  0:	Pso10G24720.0	GSVIVG01015361001	  2e-12
 18-  1:	Pso10G24500.0	GSVIVG01015353001	 1e-147
 18-  2:	Pso10G24480.0	GSVIVG01035644001	 2e-148
 18-  3:	Pso10G24190.0	GSVIVG01015348001	 8e-132
 18-  4:	Pso10G23970.0	GSVIVG01035671001	      0
 18-  5:	Pso10G24010.0	GSVIVG01017044001	 5e-149
 18-  6:	Pso10G23940.0	GSVIVG01015330001	 6e-105
## Alignment 19: score=286.0 e_value=6.3e-12 N=7 pre-WGD-1 ancestor_chr1&aek2 minus
 19-  0:	Pso10G27360.0	GSVIVG01016955001	      0
 19-  1:	Pso10G26810.0	GSVIVG01016972001	  4e-87
 19-  2:	Pso10G26580.0	GSVIVG01016980001	      0
 19-  3:	Pso10G26560.0	GSVIVG01016986001	  2e-18
 19-  4:	Pso10G26440.0	GSVIVG01016997001	      0
 19-  5:	Pso10G26150.0	GSVIVG01017029001	      0
 19-  6:	Pso10G26130.0	GSVIVG01017030001	  5e-42
## Alignment 20: score=272.0 e_value=2e-08 N=6 pre-WGD-1 ancestor_chr1&aek2 minus
 20-  0:	Pso02G71460.0	GSVIVG01015085001	 2e-112
 20-  1:	Pso02G71670.0	GSVIVG01015088001	 5e-173
 20-  2:	Pso02G71720.0	GSVIVG01015090001	 1e-150
 20-  3:	Pso02G71860.0	GSVIVG01015093001	      0
 20-  4:	Pso02G71880.0	GSVIVG01015094001	      0
 20-  5:	Pso02G71890.0	GSVIVG01015096001	      0
## Alignment 21: score=258.0 e_value=5.7e-09 N=6 pre-WGD-1 ancestor_chr1&aek2 minus
 21-  0:	Pso02G60140.0	GSVIVG01015215001	  1e-46
 21-  1:	Pso02G60200.0	GSVIVG01015218001	  8e-57
 21-  2:	Pso02G60250.0	GSVIVG01015222001	      0
 21-  3:	Pso02G60270.0	GSVIVG01015223001	  2e-76
 21-  4:	Pso02G60360.0	GSVIVG01015225001	 2e-166
 21-  5:	Pso02G60590.0	GSVIVG01035380001	 4e-128
## Alignment 22: score=258.0 e_value=1.6e-08 N=6 pre-WGD-1 ancestor_chr1&aek2 minus
 22-  0:	Pso02G54910.0	GSVIVG01015579001	      0
 22-  1:	Pso02G55000.0	GSVIVG01015564001	  4e-78
 22-  2:	Pso02G38060.0	GSVIVG01015546001	  1e-47
 22-  3:	Pso02G55030.0	GSVIVG01015545001	  1e-39
 22-  4:	Pso02G55120.0	GSVIVG01035842001	  6e-33
 22-  5:	Pso02G55200.0	GSVIVG01035835001	  1e-61
## Alignment 23: score=257.0 e_value=6.8e-09 N=6 pre-WGD-1 ancestor_chr1&aek2 minus
 23-  0:	Pso02G69660.0	GSVIVG01016714001	      0
 23-  1:	Pso02G69690.0	GSVIVG01016716001	      0
 23-  2:	Pso02G69700.0	GSVIVG01016718001	  1e-49
 23-  3:	Pso02G70080.0	GSVIVG01016719001	 5e-115
 23-  4:	Pso02G70440.0	GSVIVG01016723001	      0
 23-  5:	Pso02G70510.0	GSVIVG01016727001	  5e-62
## Alignment 24: score=533.0 e_value=2.8e-26 N=12 pre-WGD-1 ancestor_chr1&aek3 plus
 24-  0:	Pso02G45560.0	GSVIVG01017836001	      0
 24-  1:	Pso02G45480.0	GSVIVG01017841001	 2e-131
 24-  2:	Pso10G08650.0	GSVIVG01017848001	 8e-175
 24-  3:	Pso10G08660.0	GSVIVG01017849001	 8e-129
 24-  4:	Pso10G08670.0	GSVIVG01017850001	 1e-163
 24-  5:	Pso10G08710.0	GSVIVG01017851001	  1e-25
 24-  6:	Pso02G45750.0	GSVIVG01017855001	 3e-110
 24-  7:	Pso10G08740.0	GSVIVG01017857001	  2e-49
 24-  8:	Pso10G08760.0	GSVIVG01017858001	      0
 24-  9:	Pso10G08770.0	GSVIVG01017860001	      0
 24- 10:	Pso10G08840.0	GSVIVG01017870001	      0
 24- 11:	Pso10G08870.0	GSVIVG01017876001	 1e-126
## Alignment 25: score=402.0 e_value=5.1e-20 N=10 pre-WGD-1 ancestor_chr1&aek3 plus
 25-  0:	Pso10G08270.0	GSVIVG01000081001	 2e-115
 25-  1:	Pso10G08370.0	GSVIVG01017872001	  2e-13
 25-  2:	Pso10G08380.0	GSVIVG01021895001	  2e-78
 25-  3:	Pso10G08240.0	GSVIVG01001153001	  3e-65
 25-  4:	Pso10G08230.0	GSVIVG01001156001	 3e-114
 25-  5:	Pso10G08590.0	GSVIVG01017893001	  3e-74
 25-  6:	Pso10G08600.0	GSVIVG01017895001	  7e-48
 25-  7:	Pso10G07290.0	GSVIVG01017990001	  1e-31
 25-  8:	Pso10G08130.0	GSVIVG01017968001	      0
 25-  9:	Pso10G07250.0	GSVIVG01017985001	 5e-101
## Alignment 26: score=314.0 e_value=5e-11 N=7 pre-WGD-1 ancestor_chr1&aek3 plus
 26-  0:	Pso10G09620.0	GSVIVG01018054001	      0
 26-  1:	Pso10G09810.0	GSVIVG01018086001	 1e-153
 26-  2:	Pso10G09780.0	GSVIVG01018087001	  3e-22
 26-  3:	Pso10G09760.0	GSVIVG01018091001	      0
 26-  4:	Pso10G09700.0	GSVIVG01018092001	  7e-66
 26-  5:	Pso10G09420.0	GSVIVG01018109001	      0
 26-  6:	Pso10G09320.0	GSVIVG01018133001	      0
## Alignment 27: score=261.0 e_value=6.5e-09 N=6 pre-WGD-1 ancestor_chr1&aek3 plus
 27-  0:	Pso10G07610.0	GSVIVG01001190001	 2e-139
 27-  1:	Pso10G07600.0	GSVIVG01001191001	  3e-48
 27-  2:	Pso10G07580.0	GSVIVG01001193001	      0
 27-  3:	Pso10G09260.0	GSVIVG01001198001	      0
 27-  4:	Pso10G09280.0	GSVIVG01001199001	      0
 27-  5:	Pso10G09400.0	GSVIVG01000752001	 5e-113
## Alignment 28: score=441.0 e_value=1.7e-20 N=10 pre-WGD-1 ancestor_chr1&aek3 minus
 28-  0:	Pso10G07510.0	GSVIVG01018012001	      0
 28-  1:	Pso10G07480.0	GSVIVG01001186001	 3e-121
 28-  2:	Pso10G08490.0	GSVIVG01017910001	      0
 28-  3:	Pso10G08190.0	GSVIVG01021838001	      0
 28-  4:	Pso10G08180.0	GSVIVG01021840001	 5e-128
 28-  5:	Pso10G07390.0	GSVIVG01001175001	 1e-125
 28-  6:	Pso10G07370.0	GSVIVG01001173001	  1e-66
 28-  7:	Pso10G08170.0	GSVIVG01001165001	  1e-86
 28-  8:	Pso10G08110.0	GSVIVG01021855001	 7e-125
 28-  9:	Pso10G08100.0	GSVIVG01021860001	  7e-71
## Alignment 29: score=388.0 e_value=4.5e-13 N=8 pre-WGD-1 ancestor_chr1&aek3 minus
 29-  0:	Pso10G06630.0	GSVIVG01035128001	      0
 29-  1:	Pso10G06620.0	GSVIVG01035125001	  2e-44
 29-  2:	Pso10G06610.0	GSVIVG01035122001	      0
 29-  3:	Pso10G06600.0	GSVIVG01035121001	      0
 29-  4:	Pso10G06580.0	GSVIVG01035111001	  1e-53
 29-  5:	Pso10G06570.0	GSVIVG01035108001	 8e-174
 29-  6:	Pso10G06540.0	GSVIVG01035107001	      0
 29-  7:	Pso10G06210.0	GSVIVG01035101001	  2e-96
## Alignment 30: score=354.0 e_value=2.7e-14 N=8 pre-WGD-1 ancestor_chr1&aek3 minus
 30-  0:	Pso10G08880.0	GSVIVG01017883001	      0
 30-  1:	Pso10G07880.0	GSVIVG01017819001	  9e-18
 30-  2:	Pso10G07890.0	GSVIVG01031089001	  1e-53
 30-  3:	Pso02G44840.0	GSVIVG01031092001	 4e-155
 30-  4:	Pso10G07950.0	GSVIVG01031112001	  1e-99
 30-  5:	Pso10G07990.0	GSVIVG01031113001	 5e-116
 30-  6:	Pso10G08010.0	GSVIVG01031116001	      0
 30-  7:	Pso10G08020.0	GSVIVG01031120001	  4e-97
## Alignment 31: score=264.0 e_value=4.6e-09 N=6 pre-WGD-1 ancestor_chr1&aek3 minus
 31-  0:	Pso10G09070.0	GSVIVG01017843001	 1e-123
 31-  1:	Pso10G09050.0	GSVIVG01017842001	  8e-53
 31-  2:	Pso10G08920.0	GSVIVG01017834001	  2e-55
 31-  3:	Pso10G08910.0	GSVIVG01017832001	      0
 31-  4:	Pso10G09210.0	GSVIVG01017814001	      0
 31-  5:	Pso10G09220.0	GSVIVG01017810001	      0
## Alignment 32: score=260.0 e_value=2.1e-09 N=6 pre-WGD-1 ancestor_chr1&aek3 minus
 32-  0:	Pso10G08300.0	GSVIVG01001148001	 5e-110
 32-  1:	Pso10G08310.0	GSVIVG01001146001	      0
 32-  2:	Pso10G08370.0	GSVIVG01017925001	      0
 32-  3:	Pso10G08470.0	GSVIVG01011125001	      0
 32-  4:	Pso10G08530.0	GSVIVG01011122001	 9e-154
 32-  5:	Pso10G08540.0	GSVIVG01017904001	      0
## Alignment 33: score=581.0 e_value=1.4e-29 N=13 pre-WGD-1 ancestor_chr1&aek6 plus
 33-  0:	Pso10G15700.0	GSVIVG01007824001	  2e-70
 33-  1:	Pso10G15580.0	GSVIVG01007818001	      0
 33-  2:	Pso10G15560.0	GSVIVG01020178001	  8e-42
 33-  3:	Pso10G15450.0	GSVIVG01020166001	  2e-46
 33-  4:	Pso10G15410.0	GSVIVG01020170001	  1e-80
 33-  5:	Pso07G08760.0	GSVIVG01032512001	      0
 33-  6:	Pso10G15250.0	GSVIVG01007802001	  3e-80
 33-  7:	Pso10G15200.0	GSVIVG01007794001	  7e-94
 33-  8:	Pso10G15170.0	GSVIVG01007793001	  2e-93
 33-  9:	Pso10G15160.0	GSVIVG01007792001	      0
 33- 10:	Pso10G15110.0	GSVIVG01007790001	  4e-61
 33- 11:	Pso10G14970.0	GSVIVG01007788001	 4e-121
 33- 12:	Pso10G14960.0	GSVIVG01007787001	  2e-95
## Alignment 34: score=498.0 e_value=8.6e-27 N=12 pre-WGD-1 ancestor_chr1&aek6 plus
 34-  0:	Pso10G16420.0	GSVIVG01011647001	  5e-09
 34-  1:	Pso10G15730.0	GSVIVG01032543001	  1e-93
 34-  2:	Pso10G15690.0	GSVIVG01032540001	  6e-88
 34-  3:	Pso10G15680.0	GSVIVG01032538001	  2e-60
 34-  4:	Pso10G15670.0	GSVIVG01032537001	 2e-166
 34-  5:	Pso10G15410.0	GSVIVG01032526001	  4e-81
 34-  6:	Pso10G15320.0	GSVIVG01032519001	  8e-96
 34-  7:	Pso10G15290.0	GSVIVG01032513001	      0
 34-  8:	Pso10G15250.0	GSVIVG01032511001	  6e-76
 34-  9:	Pso10G15240.0	GSVIVG01032508001	      0
 34- 10:	Pso10G15070.0	GSVIVG01032504001	      0
 34- 11:	Pso10G15040.0	GSVIVG01032503001	      0
## Alignment 35: score=404.0 e_value=1.1e-19 N=10 pre-WGD-1 ancestor_chr1&aek6 plus
 35-  0:	Pso10G16240.0	GSVIVG01008034001	  1e-40
 35-  1:	Pso10G16210.0	GSVIVG01008033001	      0
 35-  2:	Pso10G16110.0	GSVIVG01008031001	      0
 35-  3:	Pso07G09240.0	GSVIVG01008026001	  6e-88
 35-  4:	Pso10G16010.0	GSVIVG01008023001	  3e-77
 35-  5:	Pso07G09350.0	GSVIVG01008020001	      0
 35-  6:	Pso10G15920.0	GSVIVG01019995001	 2e-153
 35-  7:	Pso10G15840.0	GSVIVG01011447001	  1e-61
 35-  8:	Pso10G16440.0	GSVIVG01011459001	  3e-21
 35-  9:	Pso10G16330.0	GSVIVG01020038001	      0
## Alignment 36: score=275.0 e_value=2.3e-08 N=6 pre-WGD-1 ancestor_chr1&aek6 plus
 36-  0:	Pso10G15840.0	GSVIVG01011417001	 1e-115
 36-  1:	Pso10G15790.0	GSVIVG01011413001	  8e-31
 36-  2:	Pso10G16510.0	GSVIVG01008044001	  2e-36
 36-  3:	Pso10G15760.0	GSVIVG01011412001	  3e-16
 36-  4:	Pso07G09960.0	GSVIVG01008039001	 3e-143
 36-  5:	Pso10G16360.0	GSVIVG01008036001	 1e-136
## Alignment 37: score=462.0 e_value=2.5e-22 N=11 pre-WGD-1 ancestor_chr1&aek6 minus
 37-  0:	Pso07G12580.0	GSVIVG01020146001	  8e-70
 37-  1:	Pso10G18770.0	GSVIVG01020145001	      0
 37-  2:	Pso10G18540.0	GSVIVG01020137001	      0
 37-  3:	Pso10G18480.0	GSVIVG01020135001	      0
 37-  4:	Pso10G18440.0	GSVIVG01020133001	  5e-66
 37-  5:	Pso10G18130.0	GSVIVG01020132001	  4e-75
 37-  6:	Pso10G18100.0	GSVIVG01020131001	 4e-101
 37-  7:	Pso10G18020.0	GSVIVG01020128001	      0
 37-  8:	Pso10G18000.0	GSVIVG01020126001	  4e-18
 37-  9:	Pso10G17900.0	GSVIVG01020121001	  1e-83
 37- 10:	Pso10G17860.0	GSVIVG01020116001	      0
## Alignment 38: score=441.0 e_value=4e-23 N=11 pre-WGD-1 ancestor_chr1&aek6 minus
 38-  0:	Pso10G17860.0	GSVIVG01011470001	 8e-108
 38-  1:	Pso10G16240.0	GSVIVG01020027001	  8e-44
 38-  2:	Pso10G16180.0	GSVIVG01020024001	  2e-60
 38-  3:	Pso10G16060.0	GSVIVG01020015001	 2e-110
 38-  4:	Pso10G16000.0	GSVIVG01020008001	  4e-72
 38-  5:	Pso10G15990.0	GSVIVG01020005001	      0
 38-  6:	Pso07G09360.0	GSVIVG01008019001	      0
 38-  7:	Pso10G15910.0	GSVIVG01019993001	 2e-177
 38-  8:	Pso10G15900.0	GSVIVG01019985001	  7e-69
 38-  9:	Pso10G15860.0	GSVIVG01011428001	  3e-48
 38- 10:	Pso10G16490.0	GSVIVG01008043001	 1e-112
## Alignment 39: score=305.0 e_value=6.6e-12 N=7 pre-WGD-1 ancestor_chr1&aek6 minus
 39-  0:	Pso10G15460.0	GSVIVG01020174001	      0
 39-  1:	Pso10G15440.0	GSVIVG01020171001	  8e-72
 39-  2:	Pso10G15390.0	GSVIVG01020165001	  3e-49
 39-  3:	Pso10G15380.0	GSVIVG01020164001	      0
 39-  4:	Pso10G15300.0	GSVIVG01020182001	      0
 39-  5:	Pso10G15250.0	GSVIVG01020191001	  6e-69
 39-  6:	Pso10G14930.0	GSVIVG01007829001	  3e-40
## Alignment 40: score=812.0 e_value=4.3e-52 N=19 pre-WGD-1 ancestor_chr1&aek7 plus
 40-  0:	Pso10G03410.0	GSVIVG01012655001	      0
 40-  1:	Pso02G40940.0	GSVIVG01002001001	  2e-80
 40-  2:	Pso10G03360.0	GSVIVG01037610001	      0
 40-  3:	Pso10G03330.0	GSVIVG01037614001	 5e-130
 40-  4:	Pso10G03240.0	GSVIVG01037646001	      0
 40-  5:	Pso10G03220.0	GSVIVG01037647001	 2e-124
 40-  6:	Pso10G03210.0	GSVIVG01037650001	  9e-78
 40-  7:	Pso10G03190.0	GSVIVG01037652001	      0
 40-  8:	Pso10G03170.0	GSVIVG01037657001	      0
 40-  9:	Pso10G03160.0	GSVIVG01037658001	  1e-73
 40- 10:	Pso02G39810.0	GSVIVG01037706001	  1e-17
 40- 11:	Pso02G39780.0	GSVIVG01037738001	      0
 40- 12:	Pso02G39750.0	GSVIVG01037750001	      0
 40- 13:	Pso02G39690.0	GSVIVG01037765001	  6e-64
 40- 14:	Pso02G39590.0	GSVIVG01037786001	      0
 40- 15:	Pso02G53540.0	GSVIVG01014643001	      0
 40- 16:	Pso02G53580.0	GSVIVG01014657001	 2e-159
 40- 17:	Pso02G53620.0	GSVIVG01014668001	  5e-50
 40- 18:	Pso02G53900.0	GSVIVG01014695001	  5e-24
## Alignment 41: score=420.0 e_value=7.8e-21 N=10 pre-WGD-1 ancestor_chr1&aek7 minus
 41-  0:	Pso10G05510.0	GSVIVG01014302001	  9e-47
 41-  1:	Pso10G05250.0	GSVIVG01014301001	 9e-161
 41-  2:	Pso10G05270.0	GSVIVG01014288001	      0
 41-  3:	Pso10G05290.0	GSVIVG01014284001	  3e-36
 41-  4:	Pso10G05460.0	GSVIVG01021122001	      0
 41-  5:	Pso10G05200.0	GSVIVG01014259001	      0
 41-  6:	Pso10G05130.0	GSVIVG01021149001	 9e-154
 41-  7:	Pso10G05120.0	GSVIVG01021150001	 4e-156
 41-  8:	Pso10G05110.0	GSVIVG01021151001	  1e-20
 41-  9:	Pso10G05100.0	GSVIVG01021163001	      0
## Alignment 42: score=354.0 e_value=1.8e-13 N=8 pre-WGD-1 ancestor_chr1&aek7 minus
 42-  0:	Pso10G06190.0	GSVIVG01014407001	 1e-156
 42-  1:	Pso10G06180.0	GSVIVG01014403001	  3e-76
 42-  2:	Pso10G06120.0	GSVIVG01014391001	  7e-94
 42-  3:	Pso10G06110.0	GSVIVG01014389001	      0
 42-  4:	Pso10G06100.0	GSVIVG01014388001	      0
 42-  5:	Pso10G06010.0	GSVIVG01014382001	 4e-152
 42-  6:	Pso10G05990.0	GSVIVG01014371001	      0
 42-  7:	Pso10G05910.0	GSVIVG01014368001	 2e-141
## Alignment 43: score=336.0 e_value=1.2e-10 N=7 pre-WGD-1 ancestor_chr1&aek7 minus
 43-  0:	Pso10G03960.0	GSVIVG01012654001	 5e-147
 43-  1:	Pso10G03920.0	GSVIVG01012648001	      0
 43-  2:	Pso10G03910.0	GSVIVG01012646001	      0
 43-  3:	Pso10G03860.0	GSVIVG01001982001	  2e-53
 43-  4:	Pso10G03840.0	GSVIVG01001980001	      0
 43-  5:	Pso10G03820.0	GSVIVG01012640001	  5e-38
 43-  6:	Pso10G03810.0	GSVIVG01012639001	      0
## Alignment 44: score=312.0 e_value=2.2e-11 N=7 pre-WGD-1 ancestor_chr1&aek7 minus
 44-  0:	Pso10G05590.0	GSVIVG01001982001	  5e-29
 44-  1:	Pso10G05510.0	GSVIVG01021087001	  2e-42
 44-  2:	Pso10G05500.0	GSVIVG01021089001	 3e-149
 44-  3:	Pso10G05240.0	GSVIVG01021091001	 3e-166
 44-  4:	Pso10G05260.0	GSVIVG01021099001	      0
 44-  5:	Pso10G05310.0	GSVIVG01021103001	  4e-35
 44-  6:	Pso10G05440.0	GSVIVG01021119001	 9e-116
## Alignment 45: score=250.0 e_value=2.3e-09 N=6 pre-WGD-1 ancestor_chr1&aek7 minus
 45-  0:	Pso10G04200.0	GSVIVG01030577001	  2e-26
 45-  1:	Pso10G04190.0	GSVIVG01014421001	 1e-122
 45-  2:	Pso10G04180.0	GSVIVG01030570001	 3e-128
 45-  3:	Pso10G04160.0	GSVIVG01014414001	 3e-129
 45-  4:	Pso10G03990.0	GSVIVG01014410001	 2e-107
 45-  5:	Pso10G03940.0	GSVIVG01014399001	      0
## Alignment 46: score=1607.0 e_value=1.1e-108 N=34 pre-WGD-1 ancestor_chr2&aek4 plus
 46-  0:	Pso11G33750.0	GSVIVG01033944001	 8e-142
 46-  1:	Pso11G33740.0	GSVIVG01033943001	      0
 46-  2:	Pso11G33720.0	GSVIVG01033934001	  5e-88
 46-  3:	Pso11G33690.0	GSVIVG01033933001	 4e-148
 46-  4:	Pso11G33640.0	GSVIVG01033929001	  2e-88
 46-  5:	Pso11G33620.0	GSVIVG01033928001	  1e-82
 46-  6:	Pso11G33590.0	GSVIVG01033925001	 3e-103
 46-  7:	Pso11G33550.0	GSVIVG01033907001	      0
 46-  8:	Pso11G33500.0	GSVIVG01033902001	  8e-87
 46-  9:	Pso11G33490.0	GSVIVG01033901001	  7e-49
 46- 10:	Pso11G33450.0	GSVIVG01033900001	  6e-78
 46- 11:	Pso11G33430.0	GSVIVG01033897001	  2e-18
 46- 12:	Pso11G33410.0	GSVIVG01033895001	 2e-131
 46- 13:	Pso09G06450.0	GSVIVG01033891001	      0
 46- 14:	Pso11G33360.0	GSVIVG01033886001	  3e-65
 46- 15:	Pso11G33330.0	GSVIVG01033875001	  1e-75
 46- 16:	Pso11G33290.0	GSVIVG01033873001	      0
 46- 17:	Pso11G33250.0	GSVIVG01033871001	      0
 46- 18:	Pso11G33240.0	GSVIVG01033868001	  8e-48
 46- 19:	Pso11G33230.0	GSVIVG01033867001	  1e-46
 46- 20:	Pso11G33220.0	GSVIVG01033865001	 1e-179
 46- 21:	Pso11G33180.0	GSVIVG01033863001	      0
 46- 22:	Pso11G33160.0	GSVIVG01033862001	      0
 46- 23:	Pso09G06730.0	GSVIVG01033859001	  5e-51
 46- 24:	Pso11G33120.0	GSVIVG01033857001	  6e-72
 46- 25:	Pso11G33090.0	GSVIVG01033855001	  1e-08
 46- 26:	Pso11G33080.0	GSVIVG01033852001	  3e-88
 46- 27:	Pso11G33060.0	GSVIVG01033851001	 2e-173
 46- 28:	Pso11G33010.0	GSVIVG01033839001	      0
 46- 29:	Pso11G32990.0	GSVIVG01033836001	      0
 46- 30:	Pso11G32980.0	GSVIVG01033833001	      0
 46- 31:	Pso11G32910.0	GSVIVG01033832001	 5e-112
 46- 32:	Pso11G32860.0	GSVIVG01033830001	      0
 46- 33:	Pso11G32650.0	GSVIVG01033813001	 2e-131
## Alignment 47: score=1552.0 e_value=1.8e-109 N=34 pre-WGD-1 ancestor_chr2&aek4 plus
 47-  0:	Pso11G28650.0	GSVIVG01031526001	      0
 47-  1:	Pso11G28330.0	GSVIVG01031523001	  3e-46
 47-  2:	Pso11G28270.0	GSVIVG01031508001	  1e-26
 47-  3:	Pso11G28260.0	GSVIVG01031505001	      0
 47-  4:	Pso11G28200.0	GSVIVG01031500001	 2e-123
 47-  5:	Pso11G28180.0	GSVIVG01031499001	 9e-125
 47-  6:	Pso11G28150.0	GSVIVG01031496001	  2e-74
 47-  7:	Pso11G28140.0	GSVIVG01031495001	      0
 47-  8:	Pso11G28100.0	GSVIVG01031492001	  3e-32
 47-  9:	Pso11G28050.0	GSVIVG01031490001	      0
 47- 10:	Pso11G28040.0	GSVIVG01031486001	 6e-132
 47- 11:	Pso11G28000.0	GSVIVG01031485001	 2e-147
 47- 12:	Pso11G27970.0	GSVIVG01031480001	      0
 47- 13:	Pso11G27880.0	GSVIVG01031479001	 1e-164
 47- 14:	Pso09G11630.0	GSVIVG01031478001	  7e-28
 47- 15:	Pso11G27870.0	GSVIVG01031471001	  1e-54
 47- 16:	Pso11G27860.0	GSVIVG01031470001	      0
 47- 17:	Pso11G27820.0	GSVIVG01031467001	 2e-155
 47- 18:	Pso11G27790.0	GSVIVG01031466001	  9e-66
 47- 19:	Pso11G27770.0	GSVIVG01031463001	 3e-144
 47- 20:	Pso11G27760.0	GSVIVG01031461001	  1e-55
 47- 21:	Pso11G27700.0	GSVIVG01031460001	  3e-77
 47- 22:	Pso11G27620.0	GSVIVG01031459001	 9e-131
 47- 23:	Pso09G12370.0	GSVIVG01031454001	  1e-47
 47- 24:	Pso11G27520.0	GSVIVG01016161001	      0
 47- 25:	Pso11G27450.0	GSVIVG01031446001	  3e-48
 47- 26:	Pso11G27300.0	GSVIVG01031427001	      0
 47- 27:	Pso11G26980.0	GSVIVG01031411001	      0
 47- 28:	Pso11G26940.0	GSVIVG01031410001	      0
 47- 29:	Pso11G26880.0	GSVIVG01031405001	      0
 47- 30:	Pso11G26840.0	GSVIVG01031401001	      0
 47- 31:	Pso11G26820.0	GSVIVG01031400001	      0
 47- 32:	Pso11G26800.0	GSVIVG01031398001	  7e-15
 47- 33:	Pso11G26770.0	GSVIVG01031396001	      0
## Alignment 48: score=910.0 e_value=2e-57 N=21 pre-WGD-1 ancestor_chr2&aek4 plus
 48-  0:	Pso11G02430.0	GSVIVG01025527001	  2e-54
 48-  1:	Pso11G02420.0	GSVIVG01025525001	  7e-86
 48-  2:	Pso11G02360.0	GSVIVG01025523001	      0
 48-  3:	Pso11G02350.0	GSVIVG01034212001	  1e-97
 48-  4:	Pso11G02140.0	GSVIVG01016567001	 8e-169
 48-  5:	Pso11G01820.0	GSVIVG01034189001	  1e-82
 48-  6:	Pso11G01640.0	GSVIVG01024983001	      0
 48-  7:	Pso11G01630.0	GSVIVG01024982001	  7e-30
 48-  8:	Pso11G01580.0	GSVIVG01016604001	  3e-12
 48-  9:	Pso11G01560.0	GSVIVG01034178001	      0
 48- 10:	Pso11G01490.0	GSVIVG01024976001	      0
 48- 11:	Pso11G01300.0	GSVIVG01034171001	 3e-104
 48- 12:	Pso11G00940.0	GSVIVG01034161001	      0
 48- 13:	Pso11G00930.0	GSVIVG01024943001	 1e-128
 48- 14:	Pso11G00740.0	GSVIVG01025084001	      0
 48- 15:	Pso11G00600.0	GSVIVG01034152001	 8e-155
 48- 16:	Pso11G00590.0	GSVIVG01024928001	 2e-128
 48- 17:	Pso11G00420.0	GSVIVG01034146001	      0
 48- 18:	Pso11G00260.0	GSVIVG01034132001	 2e-139
 48- 19:	Pso11G00110.0	GSVIVG01034129001	  8e-42
 48- 20:	Pso11G00020.0	GSVIVG01034126001	 1e-145
## Alignment 49: score=900.0 e_value=2.9e-60 N=21 pre-WGD-1 ancestor_chr2&aek4 plus
 49-  0:	Pso11G10760.0	GSVIVG01032625001	  1e-39
 49-  1:	Pso11G12120.0	GSVIVG01033781001	  8e-36
 49-  2:	Pso11G12230.0	GSVIVG01033746001	  8e-99
 49-  3:	Pso11G12260.0	GSVIVG01033741001	 1e-117
 49-  4:	Pso11G12270.0	GSVIVG01033734001	      0
 49-  5:	Pso11G12290.0	GSVIVG01033731001	      0
 49-  6:	Pso11G12450.0	GSVIVG01033728001	  7e-87
 49-  7:	Pso11G12470.0	GSVIVG01033725001	      0
 49-  8:	Pso09G28580.0	GSVIVG01033724001	 2e-171
 49-  9:	Pso11G12490.0	GSVIVG01033723001	      0
 49- 10:	Pso09G28610.0	GSVIVG01033714001	  3e-79
 49- 11:	Pso11G12720.0	GSVIVG01033711001	      0
 49- 12:	Pso11G12930.0	GSVIVG01033689001	      0
 49- 13:	Pso11G11770.0	GSVIVG01033668001	  1e-78
 49- 14:	Pso11G11520.0	GSVIVG01033664001	      0
 49- 15:	Pso11G11470.0	GSVIVG01033661001	  5e-72
 49- 16:	Pso11G11460.0	GSVIVG01033660001	  5e-18
 49- 17:	Pso11G11370.0	GSVIVG01033656001	  2e-12
 49- 18:	Pso11G11300.0	GSVIVG01033653001	      0
 49- 19:	Pso11G11280.0	GSVIVG01033651001	      0
 49- 20:	Pso11G11210.0	GSVIVG01033645001	      0
## Alignment 50: score=625.0 e_value=1.4e-34 N=15 pre-WGD-1 ancestor_chr2&aek4 plus
 50-  0:	Pso09G30180.0	GSVIVG01025711001	  2e-60
 50-  1:	Pso11G10580.0	GSVIVG01025706001	  1e-85
 50-  2:	Pso11G10590.0	GSVIVG01016250001	      0
 50-  3:	Pso11G10420.0	GSVIVG01025213001	      0
 50-  4:	Pso11G10330.0	GSVIVG01016261001	      0
 50-  5:	Pso11G10290.0	GSVIVG01025201001	      0
 50-  6:	Pso11G10150.0	GSVIVG01016265001	  2e-12
 50-  7:	Pso11G10090.0	GSVIVG01025198001	 2e-152
 50-  8:	Pso09G30860.0	GSVIVG01016267001	      0
 50-  9:	Pso11G10000.0	GSVIVG01016269001	      0
 50- 10:	Pso11G09720.0	GSVIVG01016280001	  1e-36
 50- 11:	Pso11G09540.0	GSVIVG01016286001	 6e-140
 50- 12:	Pso11G09490.0	GSVIVG01016294001	      0
 50- 13:	Pso11G09470.0	GSVIVG01016295001	 3e-132
 50- 14:	Pso11G09420.0	GSVIVG01016297001	 1e-149
## Alignment 51: score=608.0 e_value=3.5e-32 N=14 pre-WGD-1 ancestor_chr2&aek4 plus
 51-  0:	Pso11G10370.0	GSVIVG01025209001	 1e-147
 51-  1:	Pso11G10340.0	GSVIVG01025206001	 1e-144
 51-  2:	Pso11G10320.0	GSVIVG01025204001	      0
 51-  3:	Pso11G10310.0	GSVIVG01025203001	      0
 51-  4:	Pso11G10260.0	GSVIVG01025200001	      0
 51-  5:	Pso11G09990.0	GSVIVG01025195001	      0
 51-  6:	Pso11G09970.0	GSVIVG01025193001	      0
 51-  7:	Pso11G09930.0	GSVIVG01025192001	 1e-143
 51-  8:	Pso11G09710.0	GSVIVG01025186001	  3e-42
 51-  9:	Pso11G09690.0	GSVIVG01025184001	      0
 51- 10:	Pso11G09590.0	GSVIVG01025182001	      0
 51- 11:	Pso11G09500.0	GSVIVG01025173001	      0
 51- 12:	Pso11G09460.0	GSVIVG01025172001	 1e-120
 51- 13:	Pso11G09400.0	GSVIVG01025168001	      0
## Alignment 52: score=583.0 e_value=3.7e-30 N=13 pre-WGD-1 ancestor_chr2&aek4 plus
 52-  0:	Pso11G04640.0	GSVIVG01031374001	      0
 52-  1:	Pso11G04610.0	GSVIVG01031366001	  6e-33
 52-  2:	Pso11G04370.0	GSVIVG01036187001	  3e-95
 52-  3:	Pso11G04360.0	GSVIVG01036186001	      0
 52-  4:	Pso11G04240.0	GSVIVG01036177001	 9e-130
 52-  5:	Pso11G04170.0	GSVIVG01036173001	 4e-153
 52-  6:	Pso11G04110.0	GSVIVG01036170001	      0
 52-  7:	Pso11G03780.0	GSVIVG01036167001	  8e-71
 52-  8:	Pso11G03980.0	GSVIVG01036154001	 3e-179
 52-  9:	Pso11G03650.0	GSVIVG01036150001	  4e-82
 52- 10:	Pso11G03470.0	GSVIVG01036145001	 9e-108
 52- 11:	Pso11G03460.0	GSVIVG01036140001	  4e-68
 52- 12:	Pso11G03290.0	GSVIVG01032616001	  1e-31
## Alignment 53: score=567.0 e_value=2.4e-25 N=12 pre-WGD-1 ancestor_chr2&aek4 plus
 53-  0:	Pso11G26710.0	GSVIVG01034158001	      0
 53-  1:	Pso11G26670.0	GSVIVG01034153001	  1e-50
 53-  2:	Pso11G26620.0	GSVIVG01034152001	 3e-117
 53-  3:	Pso11G26610.0	GSVIVG01024928001	 1e-122
 53-  4:	Pso11G26570.0	GSVIVG01034148001	  4e-79
 53-  5:	Pso11G26510.0	GSVIVG01034146001	      0
 53-  6:	Pso11G26490.0	GSVIVG01034136001	 4e-135
 53-  7:	Pso11G26470.0	GSVIVG01034135001	  1e-45
 53-  8:	Pso11G26460.0	GSVIVG01034134001	 4e-115
 53-  9:	Pso11G26340.0	GSVIVG01034128001	  1e-36
 53- 10:	Pso11G26320.0	GSVIVG01034127001	 5e-146
 53- 11:	Pso11G26260.0	GSVIVG01034119001	 1e-174
## Alignment 54: score=491.0 e_value=6.6e-23 N=11 pre-WGD-1 ancestor_chr2&aek4 plus
 54-  0:	Pso11G26720.0	GSVIVG01024939001	  2e-96
 54-  1:	Pso11G26710.0	GSVIVG01024937001	      0
 54-  2:	Pso11G26700.0	GSVIVG01024936001	      0
 54-  3:	Pso11G26660.0	GSVIVG01024930001	  6e-44
 54-  4:	Pso11G26590.0	GSVIVG01024927001	      0
 54-  5:	Pso11G26580.0	GSVIVG01024926001	  9e-75
 54-  6:	Pso11G26500.0	GSVIVG01024921001	  7e-73
 54-  7:	Pso11G26440.0	GSVIVG01024918001	      0
 54-  8:	Pso11G26420.0	GSVIVG01024916001	  1e-61
 54-  9:	Pso11G26300.0	GSVIVG01024907001	  6e-80
 54- 10:	Pso11G26240.0	GSVIVG01024875001	  3e-73
## Alignment 55: score=458.0 e_value=3e-22 N=11 pre-WGD-1 ancestor_chr2&aek4 plus
 55-  0:	Pso11G09620.0	GSVIVG01025678001	  1e-53
 55-  1:	Pso11G09520.0	GSVIVG01025674001	  4e-45
 55-  2:	Pso11G09320.0	GSVIVG01025656001	 1e-145
 55-  3:	Pso11G09260.0	GSVIVG01025655001	 1e-140
 55-  4:	Pso11G09170.0	GSVIVG01025653001	      0
 55-  5:	Pso11G09010.0	GSVIVG01025650001	 3e-167
 55-  6:	Pso09G32250.0	GSVIVG01025649001	  6e-74
 55-  7:	Pso11G08740.0	GSVIVG01025642001	      0
 55-  8:	Pso11G08630.0	GSVIVG01025634001	  6e-54
 55-  9:	Pso11G08620.0	GSVIVG01025131001	  1e-48
 55- 10:	Pso09G32830.0	GSVIVG01025121001	 2e-133
## Alignment 56: score=445.0 e_value=1.1e-27 N=12 pre-WGD-1 ancestor_chr2&aek4 plus
 56-  0:	Pso11G32060.0	GSVIVG01016531001	      0
 56-  1:	Pso09G08350.0	GSVIVG01016533001	  2e-11
 56-  2:	Pso09G07390.0	GSVIVG01025521001	 7e-173
 56-  3:	Pso11G31150.0	GSVIVG01016595001	  9e-92
 56-  4:	Pso11G31160.0	GSVIVG01016597001	      0
 56-  5:	Pso11G31180.0	GSVIVG01025032001	      0
 56-  6:	Pso11G31790.0	GSVIVG01034185001	 3e-109
 56-  7:	Pso11G31210.0	GSVIVG01016604001	 9e-109
 56-  8:	Pso09G07350.0	GSVIVG01025038001	 2e-126
 56-  9:	Pso09G09270.0	GSVIVG01024976001	  1e-36
 56- 10:	Pso09G09380.0	GSVIVG01025081001	      0
 56- 11:	Pso09G09590.0	GSVIVG01025073001	  2e-53
## Alignment 57: score=429.0 e_value=6e-19 N=10 pre-WGD-1 ancestor_chr2&aek4 plus
 57-  0:	Pso11G23090.0	GSVIVG01025359001	      0
 57-  1:	Pso11G23080.0	GSVIVG01025357001	 3e-124
 57-  2:	Pso11G23050.0	GSVIVG01025353001	      0
 57-  3:	Pso09G17580.0	GSVIVG01025348001	 7e-147
 57-  4:	Pso11G22940.0	GSVIVG01025343001	 6e-132
 57-  5:	Pso09G17720.0	GSVIVG01025342001	      0
 57-  6:	Pso11G22860.0	GSVIVG01025336001	 4e-174
 57-  7:	Pso09G17800.0	GSVIVG01025332001	      0
 57-  8:	Pso11G22130.0	GSVIVG01025266001	      0
 57-  9:	Pso11G22080.0	GSVIVG01025257001	  3e-93
## Alignment 58: score=413.0 e_value=2.2e-16 N=9 pre-WGD-1 ancestor_chr2&aek4 plus
 58-  0:	Pso09G08680.0	GSVIVG01025119001	  9e-48
 58-  1:	Pso09G08690.0	GSVIVG01025117001	  4e-76
 58-  2:	Pso09G08710.0	GSVIVG01025116001	 9e-134
 58-  3:	Pso09G08720.0	GSVIVG01025114001	 2e-124
 58-  4:	Pso09G08780.0	GSVIVG01025107001	  7e-56
 58-  5:	Pso09G08810.0	GSVIVG01025105001	      0
 58-  6:	Pso09G08830.0	GSVIVG01025100001	 6e-127
 58-  7:	Pso09G08840.0	GSVIVG01025099001	      0
 58-  8:	Pso09G08940.0	GSVIVG01025091001	      0
## Alignment 59: score=412.0 e_value=3.5e-20 N=10 pre-WGD-1 ancestor_chr2&aek4 plus
 59-  0:	Pso11G12440.0	GSVIVG01031470001	 8e-179
 59-  1:	Pso11G12620.0	GSVIVG01031457001	      0
 59-  2:	Pso09G28790.0	GSVIVG01031454001	  3e-47
 59-  3:	Pso11G12740.0	GSVIVG01031450001	  5e-62
 59-  4:	Pso11G12810.0	GSVIVG01031446001	  1e-40
 59-  5:	Pso11G12820.0	GSVIVG01031445001	 2e-102
 59-  6:	Pso11G12910.0	GSVIVG01016165001	 2e-158
 59-  7:	Pso11G13000.0	GSVIVG01016169001	  3e-50
 59-  8:	Pso11G11610.0	GSVIVG01016195001	  7e-98
 59-  9:	Pso11G11370.0	GSVIVG01016184001	  5e-33
## Alignment 60: score=382.0 e_value=2.3e-18 N=9 pre-WGD-1 ancestor_chr2&aek4 plus
 60-  0:	Pso11G26190.0	GSVIVG01022489001	 9e-152
 60-  1:	Pso11G26050.0	GSVIVG01029954001	      0
 60-  2:	Pso11G25860.0	GSVIVG01022470001	 1e-105
 60-  3:	Pso11G25850.0	GSVIVG01022493001	      0
 60-  4:	Pso11G25820.0	GSVIVG01022496001	  4e-31
 60-  5:	Pso11G25790.0	GSVIVG01022498001	      0
 60-  6:	Pso11G25770.0	GSVIVG01022505001	      0
 60-  7:	Pso11G25720.0	GSVIVG01022506001	 8e-141
 60-  8:	Pso09G14220.0	GSVIVG01037274001	  5e-13
## Alignment 61: score=353.0 e_value=2.7e-15 N=8 pre-WGD-1 ancestor_chr2&aek4 plus
 61-  0:	Pso11G36030.0	GSVIVG01033986001	      0
 61-  1:	Pso11G36000.0	GSVIVG01024791001	      0
 61-  2:	Pso11G35990.0	GSVIVG01024789001	      0
 61-  3:	Pso09G03550.0	GSVIVG01024788001	  2e-36
 61-  4:	Pso11G35950.0	GSVIVG01024786001	  5e-88
 61-  5:	Pso11G35860.0	GSVIVG01024781001	      0
 61-  6:	Pso11G35830.0	GSVIVG01024778001	 1e-126
 61-  7:	Pso11G35550.0	GSVIVG01033897001	  6e-10
## Alignment 62: score=352.0 e_value=1.4e-13 N=8 pre-WGD-1 ancestor_chr2&aek4 plus
 62-  0:	Pso11G29850.0	GSVIVG01025659001	      0
 62-  1:	Pso11G29830.0	GSVIVG01025656001	  1e-77
 62-  2:	Pso11G29820.0	GSVIVG01025655001	 2e-140
 62-  3:	Pso11G29770.0	GSVIVG01025653001	 1e-101
 62-  4:	Pso11G29620.0	GSVIVG01025645001	  6e-09
 62-  5:	Pso11G29420.0	GSVIVG01025636001	 3e-123
 62-  6:	Pso11G29380.0	GSVIVG01025635001	 9e-114
 62-  7:	Pso11G29350.0	GSVIVG01025628001	 6e-127
## Alignment 63: score=339.0 e_value=2.7e-14 N=8 pre-WGD-1 ancestor_chr2&aek4 plus
 63-  0:	Pso11G35720.0	GSVIVG01016368001	      0
 63-  1:	Pso11G35340.0	GSVIVG01016380001	      0
 63-  2:	Pso11G35320.0	GSVIVG01016382001	 6e-107
 63-  3:	Pso11G35290.0	GSVIVG01016383001	 1e-150
 63-  4:	Pso11G35180.0	GSVIVG01034025001	  1e-60
 63-  5:	Pso11G35160.0	GSVIVG01016387001	 2e-151
 63-  6:	Pso11G35100.0	GSVIVG01016390001	      0
 63-  7:	Pso11G35040.0	GSVIVG01025583001	  3e-18
## Alignment 64: score=319.0 e_value=3.9e-14 N=8 pre-WGD-1 ancestor_chr2&aek4 plus
 64-  0:	Pso09G07820.0	GSVIVG01025597001	  6e-99
 64-  1:	Pso11G31390.0	GSVIVG01025587001	      0
 64-  2:	Pso09G09340.0	GSVIVG01025582001	      0
 64-  3:	Pso09G09610.0	GSVIVG01025574001	  5e-77
 64-  4:	Pso11G29860.0	GSVIVG01025168001	      0
 64-  5:	Pso11G29770.0	GSVIVG01025160001	  4e-65
 64-  6:	Pso11G29710.0	GSVIVG01025159001	      0
 64-  7:	Pso11G29690.0	GSVIVG01025156001	      0
## Alignment 65: score=304.0 e_value=5.3e-11 N=7 pre-WGD-1 ancestor_chr2&aek4 plus
 65-  0:	Pso11G08430.0	GSVIVG01025124001	  2e-83
 65-  1:	Pso11G08420.0	GSVIVG01025122001	 3e-121
 65-  2:	Pso11G08330.0	GSVIVG01025119001	  5e-56
 65-  3:	Pso09G32910.0	GSVIVG01025118001	 2e-175
 65-  4:	Pso11G08270.0	GSVIVG01025116001	      0
 65-  5:	Pso11G08010.0	GSVIVG01025105001	      0
 65-  6:	Pso11G07970.0	GSVIVG01024983001	  5e-14
## Alignment 66: score=302.0 e_value=3.1e-10 N=7 pre-WGD-1 ancestor_chr2&aek4 plus
 66-  0:	Pso11G06260.0	GSVIVG01031427001	      0
 66-  1:	Pso11G05990.0	GSVIVG01031416001	      0
 66-  2:	Pso11G05950.0	GSVIVG01031413001	      0
 66-  3:	Pso11G05850.0	GSVIVG01031405001	      0
 66-  4:	Pso11G05540.0	GSVIVG01031400001	      0
 66-  5:	Pso11G05440.0	GSVIVG01031398001	  2e-19
 66-  6:	Pso11G05310.0	GSVIVG01031393001	      0
## Alignment 67: score=295.0 e_value=1.5e-11 N=7 pre-WGD-1 ancestor_chr2&aek4 plus
 67-  0:	Pso09G07460.0	GSVIVG01025529001	      0
 67-  1:	Pso11G31800.0	GSVIVG01016549001	 2e-178
 67-  2:	Pso11G31670.0	GSVIVG01016564001	  2e-20
 67-  3:	Pso11G31660.0	GSVIVG01034193001	 2e-104
 67-  4:	Pso11G31620.0	GSVIVG01034196001	  5e-99
 67-  5:	Pso09G07820.0	GSVIVG01025003001	 4e-159
 67-  6:	Pso11G31510.0	GSVIVG01016575001	  9e-80
## Alignment 68: score=277.0 e_value=5.1e-08 N=6 pre-WGD-1 ancestor_chr2&aek4 plus
 68-  0:	Pso11G17340.0	GSVIVG01024531001	  2e-59
 68-  1:	Pso11G17330.0	GSVIVG01029861001	      0
 68-  2:	Pso11G17300.0	GSVIVG01029865001	      0
 68-  3:	Pso09G23300.0	GSVIVG01029870001	  8e-92
 68-  4:	Pso09G23330.0	GSVIVG01029878001	  1e-14
 68-  5:	Pso11G17140.0	GSVIVG01029882001	 8e-130
## Alignment 69: score=267.0 e_value=1e-09 N=6 pre-WGD-1 ancestor_chr2&aek4 plus
 69-  0:	Pso11G02730.0	GSVIVG01025623001	  2e-82
 69-  1:	Pso11G02710.0	GSVIVG01025621001	 2e-138
 69-  2:	Pso11G02700.0	GSVIVG01033680001	 4e-121
 69-  3:	Pso11G02620.0	GSVIVG01025029001	 9e-115
 69-  4:	Pso11G02590.0	GSVIVG01025614001	      0
 69-  5:	Pso11G02200.0	GSVIVG01025597001	 5e-112
## Alignment 70: score=267.0 e_value=7.7e-08 N=6 pre-WGD-1 ancestor_chr2&aek4 plus
 70-  0:	Pso11G21440.0	GSVIVG01037249001	      0
 70-  1:	Pso11G21420.0	GSVIVG01037235001	      0
 70-  2:	Pso11G21370.0	GSVIVG01037232001	 1e-151
 70-  3:	Pso11G21350.0	GSVIVG01037231001	      0
 70-  4:	Pso11G21320.0	GSVIVG01031548001	  1e-35
 70-  5:	Pso11G21190.0	GSVIVG01031545001	      0
## Alignment 71: score=256.0 e_value=1.3e-08 N=6 pre-WGD-1 ancestor_chr2&aek4 plus
 71-  0:	Pso11G16940.0	GSVIVG01032652001	  7e-63
 71-  1:	Pso11G16740.0	GSVIVG01032673001	 2e-110
 71-  2:	Pso11G16710.0	GSVIVG01024560001	  2e-66
 71-  3:	Pso11G16670.0	GSVIVG01032684001	  3e-59
 71-  4:	Pso11G16620.0	GSVIVG01032678001	  9e-83
 71-  5:	Pso11G17570.0	GSVIVG01024524001	  7e-80
## Alignment 72: score=254.0 e_value=3.4e-08 N=6 pre-WGD-1 ancestor_chr2&aek4 plus
 72-  0:	Pso09G14700.0	GSVIVG01029973001	  2e-29
 72-  1:	Pso09G14880.0	GSVIVG01037455001	      0
 72-  2:	Pso11G24940.0	GSVIVG01037451001	 1e-137
 72-  3:	Pso11G24880.0	GSVIVG01037449001	  6e-90
 72-  4:	Pso11G24710.0	GSVIVG01037448001	  5e-65
 72-  5:	Pso11G24680.0	GSVIVG01029985001	  5e-07
## Alignment 73: score=250.0 e_value=6.7e-09 N=6 pre-WGD-1 ancestor_chr2&aek4 plus
 73-  0:	Pso11G25190.0	GSVIVG01037270001	 2e-175
 73-  1:	Pso11G25260.0	GSVIVG01036669001	 1e-135
 73-  2:	Pso11G25270.0	GSVIVG01036664001	  1e-76
 73-  3:	Pso09G14700.0	GSVIVG01036651001	      0
 73-  4:	Pso11G25340.0	GSVIVG01036597001	      0
 73-  5:	Pso09G14870.0	GSVIVG01027353001	      0
## Alignment 74: score=1834.0 e_value=6.3e-128 N=39 pre-WGD-1 ancestor_chr2&aek4 minus
 74-  0:	Pso11G28310.0	GSVIVG01033628001	  3e-17
 74-  1:	Pso11G28220.0	GSVIVG01033644001	  6e-52
 74-  2:	Pso11G28210.0	GSVIVG01033645001	      0
 74-  3:	Pso11G28170.0	GSVIVG01033647001	 5e-100
 74-  4:	Pso11G28100.0	GSVIVG01033651001	      0
 74-  5:	Pso11G28090.0	GSVIVG01033652001	  3e-73
 74-  6:	Pso11G28030.0	GSVIVG01033662001	  7e-27
 74-  7:	Pso09G11470.0	GSVIVG01033664001	      0
 74-  8:	Pso11G27930.0	GSVIVG01033668001	  9e-75
 74-  9:	Pso11G27920.0	GSVIVG01033669001	  6e-67
 74- 10:	Pso11G27820.0	GSVIVG01033674001	 9e-163
 74- 11:	Pso11G27780.0	GSVIVG01033677001	 3e-124
 74- 12:	Pso11G27750.0	GSVIVG01033679001	  1e-53
 74- 13:	Pso11G27710.0	GSVIVG01033690001	      0
 74- 14:	Pso11G27680.0	GSVIVG01033691001	 1e-123
 74- 15:	Pso11G27660.0	GSVIVG01033692001	      0
 74- 16:	Pso11G27580.0	GSVIVG01033696001	      0
 74- 17:	Pso11G27560.0	GSVIVG01033711001	      0
 74- 18:	Pso11G27510.0	GSVIVG01033708001	  1e-88
 74- 19:	Pso11G27480.0	GSVIVG01033707001	      0
 74- 20:	Pso11G27460.0	GSVIVG01033705001	      0
 74- 21:	Pso11G27170.0	GSVIVG01033723001	      0
 74- 22:	Pso11G27180.0	GSVIVG01033724001	      0
 74- 23:	Pso11G27190.0	GSVIVG01033727001	      0
 74- 24:	Pso11G27210.0	GSVIVG01033731001	      0
 74- 25:	Pso11G27260.0	GSVIVG01033738001	      0
 74- 26:	Pso11G27290.0	GSVIVG01033741001	      0
 74- 27:	Pso11G27080.0	GSVIVG01033744001	  3e-64
 74- 28:	Pso11G27020.0	GSVIVG01033747001	      0
 74- 29:	Pso11G27010.0	GSVIVG01033748001	      0
 74- 30:	Pso11G27000.0	GSVIVG01033749001	      0
 74- 31:	Pso11G26990.0	GSVIVG01033751001	 9e-164
 74- 32:	Pso11G26950.0	GSVIVG01033764001	      0
 74- 33:	Pso11G26930.0	GSVIVG01033765001	  7e-91
 74- 34:	Pso11G26880.0	GSVIVG01033767001	      0
 74- 35:	Pso11G26870.0	GSVIVG01033771001	 1e-126
 74- 36:	Pso11G26830.0	GSVIVG01033776001	      0
 74- 37:	Pso11G26820.0	GSVIVG01033777001	      0
 74- 38:	Pso11G26810.0	GSVIVG01033781001	  1e-91
## Alignment 75: score=1436.0 e_value=7.3e-102 N=32 pre-WGD-1 ancestor_chr2&aek4 minus
 75-  0:	Pso09G21040.0	GSVIVG01032657001	  7e-29
 75-  1:	Pso11G16520.0	GSVIVG01024581001	 9e-125
 75-  2:	Pso11G16510.0	GSVIVG01024582001	  2e-32
 75-  3:	Pso11G16380.0	GSVIVG01024584001	 5e-141
 75-  4:	Pso11G16390.0	GSVIVG01024585001	  3e-36
 75-  5:	Pso11G16340.0	GSVIVG01032710001	      0
 75-  6:	Pso09G26060.0	GSVIVG01024601001	 8e-111
 75-  7:	Pso11G16290.0	GSVIVG01032714001	 2e-105
 75-  8:	Pso11G15900.0	GSVIVG01030240001	      0
 75-  9:	Pso11G15910.0	GSVIVG01024619001	      0
 75- 10:	Pso11G15920.0	GSVIVG01032725001	  9e-89
 75- 11:	Pso11G15870.0	GSVIVG01032726001	  1e-30
 75- 12:	Pso11G15780.0	GSVIVG01024624001	 3e-118
 75- 13:	Pso11G15760.0	GSVIVG01030260001	      0
 75- 14:	Pso11G15740.0	GSVIVG01024628001	  3e-52
 75- 15:	Pso11G15650.0	GSVIVG01030264001	      0
 75- 16:	Pso11G15640.0	GSVIVG01032737001	 3e-104
 75- 17:	Pso11G15620.0	GSVIVG01032739001	      0
 75- 18:	Pso11G15610.0	GSVIVG01032740001	  2e-82
 75- 19:	Pso11G15510.0	GSVIVG01024632001	 1e-112
 75- 20:	Pso11G15480.0	GSVIVG01030279001	      0
 75- 21:	Pso11G15460.0	GSVIVG01030280001	      0
 75- 22:	Pso11G15280.0	GSVIVG01024641001	 1e-117
 75- 23:	Pso09G25230.0	GSVIVG01024642001	 4e-167
 75- 24:	Pso11G15270.0	GSVIVG01032749001	 2e-128
 75- 25:	Pso11G15220.0	GSVIVG01030293001	 8e-114
 75- 26:	Pso11G15210.0	GSVIVG01030295001	 5e-134
 75- 27:	Pso11G15200.0	GSVIVG01032758001	      0
 75- 28:	Pso11G15010.0	GSVIVG01024684001	 5e-171
 75- 29:	Pso11G15000.0	GSVIVG01032773001	  2e-73
 75- 30:	Pso11G14970.0	GSVIVG01024685001	      0
 75- 31:	Pso11G14830.0	GSVIVG01003938001	      0
## Alignment 76: score=1430.0 e_value=2.1e-102 N=32 pre-WGD-1 ancestor_chr2&aek4 minus
 76-  0:	Pso11G36150.0	GSVIVG01033971001	  6e-38
 76-  1:	Pso09G03220.0	GSVIVG01033975001	      0
 76-  2:	Pso11G36330.0	GSVIVG01033979001	  2e-33
 76-  3:	Pso11G36320.0	GSVIVG01033978001	 2e-155
 76-  4:	Pso11G35540.0	GSVIVG01024804001	      0
 76-  5:	Pso11G35910.0	GSVIVG01033994001	  2e-10
 76-  6:	Pso11G35660.0	GSVIVG01034007001	  2e-09
 76-  7:	Pso11G35590.0	GSVIVG01034017001	      0
 76-  8:	Pso11G35450.0	GSVIVG01034018001	 4e-106
 76-  9:	Pso11G35380.0	GSVIVG01034019001	 2e-124
 76- 10:	Pso11G35350.0	GSVIVG01034020001	  5e-99
 76- 11:	Pso11G35330.0	GSVIVG01034021001	 2e-129
 76- 12:	Pso11G35290.0	GSVIVG01034023001	      0
 76- 13:	Pso11G35170.0	GSVIVG01034026001	      0
 76- 14:	Pso11G35160.0	GSVIVG01034027001	 1e-180
 76- 15:	Pso11G35130.0	GSVIVG01034028001	      0
 76- 16:	Pso11G35050.0	GSVIVG01034031001	  2e-52
 76- 17:	Pso11G35000.0	GSVIVG01034033001	 9e-122
 76- 18:	Pso11G34990.0	GSVIVG01034038001	  2e-75
 76- 19:	Pso11G34960.0	GSVIVG01034042001	  4e-69
 76- 20:	Pso11G34900.0	GSVIVG01034043001	      0
 76- 21:	Pso11G34890.0	GSVIVG01034044001	 5e-180
 76- 22:	Pso11G34810.0	GSVIVG01034052001	      0
 76- 23:	Pso11G34800.0	GSVIVG01034054001	  1e-84
 76- 24:	Pso11G34760.0	GSVIVG01034055001	  5e-84
 76- 25:	Pso11G34750.0	GSVIVG01034065001	  3e-40
 76- 26:	Pso11G34740.0	GSVIVG01034066001	  1e-23
 76- 27:	Pso11G34730.0	GSVIVG01034068001	  5e-88
 76- 28:	Pso11G34660.0	GSVIVG01034072001	 4e-104
 76- 29:	Pso11G34590.0	GSVIVG01034089001	      0
 76- 30:	Pso11G34560.0	GSVIVG01034102001	 1e-127
 76- 31:	Pso11G34530.0	GSVIVG01034106001	  1e-83
## Alignment 77: score=890.0 e_value=2.5e-53 N=20 pre-WGD-1 ancestor_chr2&aek4 minus
 77-  0:	Pso11G28290.0	GSVIVG01016227001	 1e-106
 77-  1:	Pso09G11320.0	GSVIVG01016221001	 8e-139
 77-  2:	Pso11G28160.0	GSVIVG01016220001	      0
 77-  3:	Pso11G28130.0	GSVIVG01016219001	      0
 77-  4:	Pso11G28110.0	GSVIVG01016218001	      0
 77-  5:	Pso11G28060.0	GSVIVG01016213001	  5e-78
 77-  6:	Pso11G27900.0	GSVIVG01016208001	      0
 77-  7:	Pso11G27810.0	GSVIVG01016183001	      0
 77-  8:	Pso11G27720.0	GSVIVG01016175001	  1e-95
 77-  9:	Pso11G27690.0	GSVIVG01016172001	      0
 77- 10:	Pso11G27650.0	GSVIVG01016171001	 1e-102
 77- 11:	Pso11G27640.0	GSVIVG01016168001	 2e-164
 77- 12:	Pso11G27610.0	GSVIVG01016165001	 4e-153
 77- 13:	Pso11G27590.0	GSVIVG01016163001	 2e-120
 77- 14:	Pso11G27530.0	GSVIVG01016162001	      0
 77- 15:	Pso09G12230.0	GSVIVG01031447001	  2e-42
 77- 16:	Pso09G12650.0	GSVIVG01034672001	      0
 77- 17:	Pso11G27120.0	GSVIVG01034673001	      0
 77- 18:	Pso11G27090.0	GSVIVG01034677001	      0
 77- 19:	Pso11G27040.0	GSVIVG01034681001	 5e-156
## Alignment 78: score=862.0 e_value=1.3e-49 N=19 pre-WGD-1 ancestor_chr2&aek4 minus
 78-  0:	Pso11G37690.0	GSVIVG01003941001	      0
 78-  1:	Pso11G37660.0	GSVIVG01003934001	      0
 78-  2:	Pso11G37610.0	GSVIVG01032790001	  3e-59
 78-  3:	Pso11G37550.0	GSVIVG01024702001	      0
 78-  4:	Pso11G37340.0	GSVIVG01011181001	  3e-22
 78-  5:	Pso09G02140.0	GSVIVG01032800001	 3e-140
 78-  6:	Pso11G37140.0	GSVIVG01011178001	 5e-134
 78-  7:	Pso11G37130.0	GSVIVG01011177001	      0
 78-  8:	Pso11G37060.0	GSVIVG01011175001	      0
 78-  9:	Pso11G37050.0	GSVIVG01011172001	  8e-84
 78- 10:	Pso11G37030.0	GSVIVG01032805001	 3e-120
 78- 11:	Pso11G36980.0	GSVIVG01011168001	  1e-68
 78- 12:	Pso11G36930.0	GSVIVG01011167001	  1e-21
 78- 13:	Pso11G36910.0	GSVIVG01011165001	 5e-131
 78- 14:	Pso11G36880.0	GSVIVG01011162001	 1e-134
 78- 15:	Pso11G36860.0	GSVIVG01024729001	      0
 78- 16:	Pso11G36850.0	GSVIVG01011160001	 3e-149
 78- 17:	Pso11G36810.0	GSVIVG01011158001	 3e-120
 78- 18:	Pso11G36760.0	GSVIVG01024731001	      0
## Alignment 79: score=755.0 e_value=2e-45 N=18 pre-WGD-1 ancestor_chr2&aek4 minus
 79-  0:	Pso11G16450.0	GSVIVG01030206001	 9e-161
 79-  1:	Pso11G16410.0	GSVIVG01030208001	      0
 79-  2:	Pso11G16370.0	GSVIVG01030211001	 8e-168
 79-  3:	Pso11G16330.0	GSVIVG01030215001	      0
 79-  4:	Pso09G25940.0	GSVIVG01030219001	  2e-60
 79-  5:	Pso11G16040.0	GSVIVG01024601001	      0
 79-  6:	Pso11G15820.0	GSVIVG01024621001	  2e-66
 79-  7:	Pso11G15770.0	GSVIVG01030259001	  4e-67
 79-  8:	Pso11G15700.0	GSVIVG01032735001	      0
 79-  9:	Pso11G15630.0	GSVIVG01030269001	  1e-55
 79- 10:	Pso11G15500.0	GSVIVG01032746001	  3e-31
 79- 11:	Pso11G15430.0	GSVIVG01030284001	 5e-146
 79- 12:	Pso09G25320.0	GSVIVG01030288001	 2e-100
 79- 13:	Pso11G15260.0	GSVIVG01024661001	  3e-48
 79- 14:	Pso11G15250.0	GSVIVG01024662001	  5e-44
 79- 15:	Pso11G15240.0	GSVIVG01024663001	  3e-73
 79- 16:	Pso11G14980.0	GSVIVG01032775001	      0
 79- 17:	Pso11G14880.0	GSVIVG01024694001	 2e-141
## Alignment 80: score=701.0 e_value=1.1e-34 N=15 pre-WGD-1 ancestor_chr2&aek4 minus
 80-  0:	Pso11G14760.0	GSVIVG01003934001	      0
 80-  1:	Pso11G14730.0	GSVIVG01011188001	  4e-12
 80-  2:	Pso11G14720.0	GSVIVG01011187001	      0
 80-  3:	Pso09G24550.0	GSVIVG01011183001	 5e-118
 80-  4:	Pso11G14680.0	GSVIVG01024713001	      0
 80-  5:	Pso11G14660.0	GSVIVG01024714001	 7e-164
 80-  6:	Pso11G14650.0	GSVIVG01024716001	 7e-151
 80-  7:	Pso11G14640.0	GSVIVG01024722001	      0
 80-  8:	Pso11G14620.0	GSVIVG01024723001	      0
 80-  9:	Pso11G14600.0	GSVIVG01011167001	      0
 80- 10:	Pso11G14590.0	GSVIVG01011165001	 4e-136
 80- 11:	Pso11G14580.0	GSVIVG01011163001	  2e-64
 80- 12:	Pso11G14560.0	GSVIVG01011160001	 4e-145
 80- 13:	Pso11G14530.0	GSVIVG01011158001	 2e-127
 80- 14:	Pso11G14500.0	GSVIVG01024731001	      0
## Alignment 81: score=677.0 e_value=6.2e-41 N=16 pre-WGD-1 ancestor_chr2&aek4 minus
 81-  0:	Pso11G20480.0	GSVIVG01029948001	  6e-81
 81-  1:	Pso11G20500.0	GSVIVG01029951001	 3e-102
 81-  2:	Pso11G20530.0	GSVIVG01029953001	      0
 81-  3:	Pso11G20540.0	GSVIVG01029976001	 5e-166
 81-  4:	Pso11G20560.0	GSVIVG01029973001	      0
 81-  5:	Pso11G20590.0	GSVIVG01029949001	      0
 81-  6:	Pso09G22080.0	GSVIVG01022465001	 9e-103
 81-  7:	Pso11G20640.0	GSVIVG01022464001	 2e-145
 81-  8:	Pso11G20650.0	GSVIVG01022489001	      0
 81-  9:	Pso11G18310.0	GSVIVG01037540001	      0
 81- 10:	Pso11G18130.0	GSVIVG01037585001	  7e-61
 81- 11:	Pso11G18090.0	GSVIVG01037598001	  3e-16
 81- 12:	Pso11G17890.0	GSVIVG01024517001	  2e-57
 81- 13:	Pso11G17760.0	GSVIVG01024520001	  1e-45
 81- 14:	Pso09G23300.0	GSVIVG01029870001	  8e-92
 81- 15:	Pso11G17130.0	GSVIVG01024527001	  2e-08
## Alignment 82: score=646.0 e_value=3.5e-37 N=15 pre-WGD-1 ancestor_chr2&aek4 minus
 82-  0:	Pso11G12530.0	GSVIVG01031444001	      0
 82-  1:	Pso11G12750.0	GSVIVG01016162001	 1e-103
 82-  2:	Pso11G13020.0	GSVIVG01031461001	  4e-46
 82-  3:	Pso09G29180.0	GSVIVG01031466001	  1e-29
 82-  4:	Pso11G11820.0	GSVIVG01031469001	  1e-74
 82-  5:	Pso11G11810.0	GSVIVG01031471001	  1e-51
 82-  6:	Pso11G11660.0	GSVIVG01031480001	  3e-49
 82-  7:	Pso11G11530.0	GSVIVG01031485001	      0
 82-  8:	Pso11G11410.0	GSVIVG01031486001	 9e-140
 82-  9:	Pso11G11340.0	GSVIVG01031490001	      0
 82- 10:	Pso11G11280.0	GSVIVG01031492001	  3e-33
 82- 11:	Pso11G11270.0	GSVIVG01031494001	  1e-42
 82- 12:	Pso11G11250.0	GSVIVG01031496001	  2e-84
 82- 13:	Pso11G11090.0	GSVIVG01031504001	  5e-50
 82- 14:	Pso11G11080.0	GSVIVG01031505001	      0
## Alignment 83: score=637.0 e_value=1.8e-32 N=14 pre-WGD-1 ancestor_chr2&aek4 minus
 83-  0:	Pso11G06550.0	GSVIVG01033745001	 3e-178
 83-  1:	Pso11G06200.0	GSVIVG01033747001	      0
 83-  2:	Pso11G05980.0	GSVIVG01033748001	 2e-174
 83-  3:	Pso11G05970.0	GSVIVG01033749001	      0
 83-  4:	Pso11G05940.0	GSVIVG01033765001	  4e-67
 83-  5:	Pso11G05850.0	GSVIVG01033767001	      0
 83-  6:	Pso11G05660.0	GSVIVG01033769001	  6e-80
 83-  7:	Pso11G05640.0	GSVIVG01033770001	      0
 83-  8:	Pso11G05590.0	GSVIVG01033771001	 3e-117
 83-  9:	Pso11G05540.0	GSVIVG01033777001	      0
 83- 10:	Pso11G05460.0	GSVIVG01033779001	      0
 83- 11:	Pso11G05450.0	GSVIVG01033783001	      0
 83- 12:	Pso11G05380.0	GSVIVG01033786001	      0
 83- 13:	Pso11G05230.0	GSVIVG01033791001	      0
## Alignment 84: score=553.0 e_value=3.6e-30 N=13 pre-WGD-1 ancestor_chr2&aek4 minus
 84-  0:	Pso09G08350.0	GSVIVG01034164001	  3e-06
 84-  1:	Pso11G31960.0	GSVIVG01034166001	  2e-97
 84-  2:	Pso11G31910.0	GSVIVG01034172001	  2e-56
 84-  3:	Pso11G31890.0	GSVIVG01034173001	      0
 84-  4:	Pso09G08100.0	GSVIVG01024976001	      0
 84-  5:	Pso11G31200.0	GSVIVG01025033001	 4e-119
 84-  6:	Pso11G31780.0	GSVIVG01024982001	  3e-64
 84-  7:	Pso11G31770.0	GSVIVG01024983001	      0
 84-  8:	Pso11G31750.0	GSVIVG01034188001	      0
 84-  9:	Pso11G31690.0	GSVIVG01034189001	  7e-52
 84- 10:	Pso11G31620.0	GSVIVG01034196001	  5e-99
 84- 11:	Pso11G31430.0	GSVIVG01034209001	      0
 84- 12:	Pso11G31400.0	GSVIVG01034212001	 1e-100
## Alignment 85: score=548.0 e_value=4e-29 N=13 pre-WGD-1 ancestor_chr2&aek4 minus
 85-  0:	Pso11G08110.0	GSVIVG01025537001	      0
 85-  1:	Pso11G08100.0	GSVIVG01025539001	  3e-84
 85-  2:	Pso09G33100.0	GSVIVG01025552001	      0
 85-  3:	Pso11G07920.0	GSVIVG01025104001	 5e-150
 85-  4:	Pso11G07860.0	GSVIVG01025102001	      0
 85-  5:	Pso11G07820.0	GSVIVG01025541001	      0
 85-  6:	Pso11G07670.0	GSVIVG01025564001	 3e-102
 85-  7:	Pso11G07660.0	GSVIVG01025565001	      0
 85-  8:	Pso11G07560.0	GSVIVG01025567001	 1e-165
 85-  9:	Pso11G07290.0	GSVIVG01025574001	 1e-151
 85- 10:	Pso11G07130.0	GSVIVG01025581001	  1e-11
 85- 11:	Pso11G07030.0	GSVIVG01025582001	      0
 85- 12:	Pso11G07020.0	GSVIVG01025583001	      0
## Alignment 86: score=478.0 e_value=2.6e-24 N=11 pre-WGD-1 ancestor_chr2&aek4 minus
 86-  0:	Pso11G17140.0	GSVIVG01029882001	 8e-130
 86-  1:	Pso09G23570.0	GSVIVG01029870001	  7e-07
 86-  2:	Pso11G16720.0	GSVIVG01024559001	      0
 86-  3:	Pso11G16710.0	GSVIVG01024560001	  2e-66
 86-  4:	Pso11G16680.0	GSVIVG01024562001	  9e-92
 86-  5:	Pso09G23880.0	GSVIVG01024563001	  4e-32
 86-  6:	Pso11G16650.0	GSVIVG01024571001	      0
 86-  7:	Pso11G16640.0	GSVIVG01024572001	 8e-143
 86-  8:	Pso11G16610.0	GSVIVG01024574001	  5e-90
 86-  9:	Pso09G23970.0	GSVIVG01024575001	 2e-109
 86- 10:	Pso11G16590.0	GSVIVG01024578001	      0
## Alignment 87: score=472.0 e_value=4.8e-23 N=11 pre-WGD-1 ancestor_chr2&aek4 minus
 87-  0:	Pso11G31900.0	GSVIVG01024962001	  1e-58
 87-  1:	Pso11G31860.0	GSVIVG01024971001	 6e-173
 87-  2:	Pso11G31850.0	GSVIVG01024973001	 3e-104
 87-  3:	Pso11G31830.0	GSVIVG01024979001	      0
 87-  4:	Pso11G31720.0	GSVIVG01024985001	 3e-172
 87-  5:	Pso11G31650.0	GSVIVG01024995001	 8e-178
 87-  6:	Pso11G31600.0	GSVIVG01025000001	  3e-36
 87-  7:	Pso11G31550.0	GSVIVG01025002001	      0
 87-  8:	Pso11G31500.0	GSVIVG01025006001	 3e-100
 87-  9:	Pso11G31490.0	GSVIVG01025008001	      0
 87- 10:	Pso11G31480.0	GSVIVG01025009001	 6e-101
## Alignment 88: score=450.0 e_value=2e-19 N=10 pre-WGD-1 ancestor_chr2&aek4 minus
 88-  0:	Pso11G13680.0	GSVIVG01033888001	  2e-68
 88-  1:	Pso11G13700.0	GSVIVG01033892001	 1e-110
 88-  2:	Pso11G13640.0	GSVIVG01033895001	 5e-138
 88-  3:	Pso09G27410.0	GSVIVG01033899001	      0
 88-  4:	Pso11G13590.0	GSVIVG01033902001	  3e-59
 88-  5:	Pso11G13580.0	GSVIVG01033904001	      0
 88-  6:	Pso09G27520.0	GSVIVG01033921001	      0
 88-  7:	Pso11G13470.0	GSVIVG01033925001	  2e-97
 88-  8:	Pso11G13460.0	GSVIVG01024791001	  9e-55
 88-  9:	Pso11G13350.0	GSVIVG01024796001	      0
## Alignment 89: score=445.0 e_value=2.9e-19 N=10 pre-WGD-1 ancestor_chr2&aek4 minus
 89-  0:	Pso11G29870.0	GSVIVG01025173001	      0
 89-  1:	Pso11G29000.0	GSVIVG01025184001	      0
 89-  2:	Pso11G28990.0	GSVIVG01025185001	 4e-147
 89-  3:	Pso11G28930.0	GSVIVG01025188001	 2e-124
 89-  4:	Pso11G28890.0	GSVIVG01025192001	 7e-131
 89-  5:	Pso11G28870.0	GSVIVG01025193001	      0
 89-  6:	Pso11G28810.0	GSVIVG01025195001	      0
 89-  7:	Pso11G28750.0	GSVIVG01025200001	      0
 89-  8:	Pso11G28740.0	GSVIVG01025204001	      0
 89-  9:	Pso11G28580.0	GSVIVG01025212001	 8e-143
## Alignment 90: score=444.0 e_value=2.5e-23 N=11 pre-WGD-1 ancestor_chr2&aek4 minus
 90-  0:	Pso11G29880.0	GSVIVG01016296001	      0
 90-  1:	Pso11G28930.0	GSVIVG01016276001	 1e-128
 90-  2:	Pso11G28800.0	GSVIVG01016268001	 6e-138
 90-  3:	Pso11G28790.0	GSVIVG01025198001	      0
 90-  4:	Pso11G28780.0	GSVIVG01016265001	  1e-36
 90-  5:	Pso11G28750.0	GSVIVG01016262001	      0
 90-  6:	Pso09G10710.0	GSVIVG01016261001	      0
 90-  7:	Pso11G28570.0	GSVIVG01025213001	      0
 90-  8:	Pso11G28550.0	GSVIVG01025701001	  2e-86
 90-  9:	Pso11G28630.0	GSVIVG01016236001	      0
 90- 10:	Pso11G28310.0	GSVIVG01016234001	      0
## Alignment 91: score=428.0 e_value=1.1e-15 N=9 pre-WGD-1 ancestor_chr2&aek4 minus
 91-  0:	Pso11G06980.0	GSVIVG01033834001	  5e-22
 91-  1:	Pso11G06950.0	GSVIVG01033840001	  2e-27
 91-  2:	Pso11G06910.0	GSVIVG01033842001	  2e-59
 91-  3:	Pso11G06900.0	GSVIVG01033845001	 8e-108
 91-  4:	Pso11G06810.0	GSVIVG01033846001	      0
 91-  5:	Pso11G06750.0	GSVIVG01033847001	 2e-158
 91-  6:	Pso11G06730.0	GSVIVG01033852001	  3e-64
 91-  7:	Pso11G06680.0	GSVIVG01033857001	  7e-12
 91-  8:	Pso11G06630.0	GSVIVG01033860001	      0
## Alignment 92: score=377.0 e_value=5.5e-13 N=8 pre-WGD-1 ancestor_chr2&aek4 minus
 92-  0:	Pso09G08750.0	GSVIVG01025535001	      0
 92-  1:	Pso09G08760.0	GSVIVG01025536001	      0
 92-  2:	Pso09G08770.0	GSVIVG01025539001	  7e-78
 92-  3:	Pso09G08800.0	GSVIVG01025552001	      0
 92-  4:	Pso09G08820.0	GSVIVG01025102001	      0
 92-  5:	Pso09G08850.0	GSVIVG01025547001	 8e-135
 92-  6:	Pso09G08870.0	GSVIVG01025544001	  3e-89
 92-  7:	Pso09G08880.0	GSVIVG01025542001	  1e-48
## Alignment 93: score=363.0 e_value=1.6e-17 N=9 pre-WGD-1 ancestor_chr2&aek4 minus
 93-  0:	Pso11G02790.0	GSVIVG01025033001	 7e-138
 93-  1:	Pso11G02690.0	GSVIVG01016597001	      0
 93-  2:	Pso11G02200.0	GSVIVG01025003001	      0
 93-  3:	Pso11G02170.0	GSVIVG01016570001	  4e-91
 93-  4:	Pso11G02160.0	GSVIVG01034196001	 4e-101
 93-  5:	Pso11G02090.0	GSVIVG01034193001	  2e-98
 93-  6:	Pso11G01910.0	GSVIVG01016534001	 1e-176
 93-  7:	Pso11G01900.0	GSVIVG01016535001	 9e-121
 93-  8:	Pso11G01610.0	GSVIVG01016517001	  5e-23
## Alignment 94: score=335.0 e_value=2.5e-14 N=8 pre-WGD-1 ancestor_chr2&aek4 minus
 94-  0:	Pso11G37450.0	GSVIVG01003933001	      0
 94-  1:	Pso09G02020.0	GSVIVG01011188001	  8e-41
 94-  2:	Pso11G37310.0	GSVIVG01011187001	      0
 94-  3:	Pso09G02130.0	GSVIVG01024713001	      0
 94-  4:	Pso11G37210.0	GSVIVG01024714001	 3e-153
 94-  5:	Pso11G37040.0	GSVIVG01024726001	      0
 94-  6:	Pso11G36990.0	GSVIVG01024728001	      0
 94-  7:	Pso11G36820.0	GSVIVG01032814001	      0
## Alignment 95: score=298.0 e_value=3.9e-11 N=7 pre-WGD-1 ancestor_chr2&aek4 minus
 95-  0:	Pso11G03300.0	GSVIVG01025589001	      0
 95-  1:	Pso11G03170.0	GSVIVG01025594001	      0
 95-  2:	Pso11G03160.0	GSVIVG01025598001	  1e-32
 95-  3:	Pso11G03010.0	GSVIVG01025601001	  1e-95
 95-  4:	Pso11G02850.0	GSVIVG01025607001	      0
 95-  5:	Pso11G02800.0	GSVIVG01025071001	      0
 95-  6:	Pso11G02620.0	GSVIVG01025029001	 9e-115
## Alignment 96: score=298.0 e_value=5.8e-11 N=7 pre-WGD-1 ancestor_chr2&aek4 minus
 96-  0:	Pso11G29020.0	GSVIVG01025678001	  4e-44
 96-  1:	Pso11G28930.0	GSVIVG01025681001	  1e-94
 96-  2:	Pso11G28860.0	GSVIVG01025685001	  4e-46
 96-  3:	Pso11G28790.0	GSVIVG01025691001	      0
 96-  4:	Pso09G10710.0	GSVIVG01025693001	 5e-164
 96-  5:	Pso09G10770.0	GSVIVG01025697001	  2e-62
 96-  6:	Pso11G28730.0	GSVIVG01025715001	 1e-152
## Alignment 97: score=285.0 e_value=3.3e-12 N=7 pre-WGD-1 ancestor_chr2&aek4 minus
 97-  0:	Pso11G26160.0	GSVIVG01022435001	  9e-40
 97-  1:	Pso11G26140.0	GSVIVG01029985001	      0
 97-  2:	Pso11G26120.0	GSVIVG01029980001	  1e-92
 97-  3:	Pso11G26110.0	GSVIVG01029979001	  1e-87
 97-  4:	Pso11G25910.0	GSVIVG01029973001	  3e-12
 97-  5:	Pso11G25710.0	GSVIVG01037526001	  2e-55
 97-  6:	Pso11G25530.0	GSVIVG01037592001	  7e-09
## Alignment 98: score=278.0 e_value=2e-10 N=7 pre-WGD-1 ancestor_chr2&aek4 minus
 98-  0:	Pso11G26780.0	GSVIVG01025118001	 6e-139
 98-  1:	Pso11G26700.0	GSVIVG01016524001	      0
 98-  2:	Pso11G26590.0	GSVIVG01016518001	      0
 98-  3:	Pso11G26500.0	GSVIVG01016511001	  3e-78
 98-  4:	Pso11G26450.0	GSVIVG01016509001	  4e-74
 98-  5:	Pso11G26310.0	GSVIVG01016503001	  5e-51
 98-  6:	Pso11G26280.0	GSVIVG01016497001	  2e-99
## Alignment 99: score=266.0 e_value=4.6e-09 N=6 pre-WGD-1 ancestor_chr2&aek4 minus
 99-  0:	Pso11G00730.0	GSVIVG01016524001	      0
 99-  1:	Pso11G00580.0	GSVIVG01016519001	 4e-116
 99-  2:	Pso11G00570.0	GSVIVG01016518001	      0
 99-  3:	Pso11G00550.0	GSVIVG01016517001	      0
 99-  4:	Pso11G00470.0	GSVIVG01016514001	  1e-94
 99-  5:	Pso11G00020.0	GSVIVG01016502001	 3e-143
## Alignment 100: score=262.0 e_value=8.6e-09 N=6 pre-WGD-1 ancestor_chr2&aek4 minus
100-  0:	Pso11G13410.0	GSVIVG01016373001	      0
100-  1:	Pso11G13340.0	GSVIVG01016372001	      0
100-  2:	Pso11G13330.0	GSVIVG01016368001	      0
100-  3:	Pso11G13320.0	GSVIVG01016366001	  4e-89
100-  4:	Pso11G13310.0	GSVIVG01016365001	  7e-34
100-  5:	Pso11G13290.0	GSVIVG01016291001	  3e-14
## Alignment 101: score=260.0 e_value=1.3e-08 N=6 pre-WGD-1 ancestor_chr2&aek4 minus
101-  0:	Pso11G03990.0	GSVIVG01036166001	      0
101-  1:	Pso11G03970.0	GSVIVG01011252001	 5e-160
101-  2:	Pso11G03560.0	GSVIVG01011272001	 1e-120
101-  3:	Pso11G03480.0	GSVIVG01011284001	 5e-154
101-  4:	Pso11G03420.0	GSVIVG01001003001	      0
101-  5:	Pso11G03170.0	GSVIVG01034645001	  5e-94
## Alignment 102: score=257.0 e_value=2e-08 N=6 pre-WGD-1 ancestor_chr2&aek4 minus
102-  0:	Pso09G24690.0	GSVIVG01024708001	      0
102-  1:	Pso11G14730.0	GSVIVG01032795001	  7e-07
102-  2:	Pso11G14660.0	GSVIVG01011180001	  3e-90
102-  3:	Pso11G14630.0	GSVIVG01032802001	  4e-85
102-  4:	Pso11G14610.0	GSVIVG01024726001	      0
102-  5:	Pso11G14570.0	GSVIVG01024730001	  3e-93
## Alignment 103: score=253.0 e_value=9.2e-11 N=7 pre-WGD-1 ancestor_chr2&aek6 minus
103-  0:	Pso11G24540.0	GSVIVG01007982001	  1e-98
103-  1:	Pso11G24390.0	GSVIVG01007992001	  2e-48
103-  2:	Pso11G24300.0	GSVIVG01008002001	      0
103-  3:	Pso11G24250.0	GSVIVG01011447001	  1e-59
103-  4:	Pso11G24240.0	GSVIVG01019977001	 5e-113
103-  5:	Pso11G24070.0	GSVIVG01019971001	  2e-46
103-  6:	Pso11G24410.0	GSVIVG01019967001	  1e-79
## Alignment 104: score=814.0 e_value=3.3e-55 N=20 pre-WGD-1 ancestor_chr3&aek1 plus
104-  0:	Pso08G11290.0	GSVIVG01027547001	      0
104-  1:	Pso04G12440.0	GSVIVG01027563001	      0
104-  2:	Pso08G11710.0	GSVIVG01027564001	 1e-130
104-  3:	Pso08G11820.0	GSVIVG01027566001	  9e-45
104-  4:	Pso08G11960.0	GSVIVG01027572001	 1e-122
104-  5:	Pso08G12060.0	GSVIVG01027574001	      0
104-  6:	Pso08G12090.0	GSVIVG01027575001	  1e-66
104-  7:	Pso08G12170.0	GSVIVG01027577001	  4e-86
104-  8:	Pso08G12180.0	GSVIVG01027578001	      0
104-  9:	Pso08G12200.0	GSVIVG01018448001	 3e-115
104- 10:	Pso08G12430.0	GSVIVG01018475001	  3e-98
104- 11:	Pso08G12610.0	GSVIVG01018482001	  1e-37
104- 12:	Pso08G12640.0	GSVIVG01018483001	      0
104- 13:	Pso08G12820.0	GSVIVG01018489001	  3e-92
104- 14:	Pso08G12990.0	GSVIVG01018490001	  5e-72
104- 15:	Pso08G13260.0	GSVIVG01018513001	  4e-20
104- 16:	Pso08G13360.0	GSVIVG01027622001	 3e-163
104- 17:	Pso08G13540.0	GSVIVG01018514001	  2e-28
104- 18:	Pso08G13590.0	GSVIVG01018517001	      0
104- 19:	Pso04G14670.0	GSVIVG01018547001	  2e-93
## Alignment 105: score=811.0 e_value=3e-49 N=18 pre-WGD-1 ancestor_chr3&aek1 plus
105-  0:	Pso08G22760.0	GSVIVG01026966001	  1e-15
105-  1:	Pso08G22920.0	GSVIVG01004825001	  7e-46
105-  2:	Pso08G22940.0	GSVIVG01018314001	      0
105-  3:	Pso08G22980.0	GSVIVG01013286001	      0
105-  4:	Pso07G02480.0	GSVIVG01013285001	  6e-93
105-  5:	Pso08G22990.0	GSVIVG01013280001	 2e-133
105-  6:	Pso08G23000.0	GSVIVG01013279001	      0
105-  7:	Pso08G23010.0	GSVIVG01013278001	  1e-59
105-  8:	Pso08G23040.0	GSVIVG01013276001	 1e-147
105-  9:	Pso08G23050.0	GSVIVG01013272001	      0
105- 10:	Pso08G23160.0	GSVIVG01018340001	 7e-101
105- 11:	Pso08G23190.0	GSVIVG01018341001	      0
105- 12:	Pso08G23200.0	GSVIVG01018343001	  2e-14
105- 13:	Pso08G23230.0	GSVIVG01018352001	  5e-55
105- 14:	Pso08G23260.0	GSVIVG01018374001	      0
105- 15:	Pso08G23270.0	GSVIVG01018372001	  1e-55
105- 16:	Pso08G23320.0	GSVIVG01013222001	 2e-108
105- 17:	Pso08G23460.0	GSVIVG01013247001	  1e-19
## Alignment 106: score=667.0 e_value=3.6e-40 N=16 pre-WGD-1 ancestor_chr3&aek1 plus
106-  0:	Pso08G04140.0	GSVIVG01028818001	 8e-176
106-  1:	Pso08G04300.0	GSVIVG01028823001	  2e-30
106-  2:	Pso08G04310.0	GSVIVG01028824001	      0
106-  3:	Pso08G04360.0	GSVIVG01028825001	      0
106-  4:	Pso08G04380.0	GSVIVG01028826001	 9e-148
106-  5:	Pso08G04390.0	GSVIVG01028827001	 5e-153
106-  6:	Pso08G04400.0	GSVIVG01028828001	  4e-07
106-  7:	Pso04G04920.0	GSVIVG01028842001	      0
106-  8:	Pso08G04830.0	GSVIVG01028844001	  1e-25
106-  9:	Pso08G05140.0	GSVIVG01028852001	 4e-115
106- 10:	Pso08G05330.0	GSVIVG01028856001	      0
106- 11:	Pso08G05410.0	GSVIVG01028857001	 3e-129
106- 12:	Pso08G05510.0	GSVIVG01028864001	 2e-122
106- 13:	Pso08G05520.0	GSVIVG01028865001	  4e-14
106- 14:	Pso08G05730.0	GSVIVG01019937001	  2e-67
106- 15:	Pso08G05800.0	GSVIVG01028879001	 2e-146
## Alignment 107: score=613.0 e_value=1.5e-28 N=13 pre-WGD-1 ancestor_chr3&aek1 plus
107-  0:	Pso07G28840.0	GSVIVG01027150001	 9e-159
107-  1:	Pso07G28820.0	GSVIVG01038549001	 6e-119
107-  2:	Pso07G28780.0	GSVIVG01038551001	      0
107-  3:	Pso07G28760.0	GSVIVG01038550001	      0
107-  4:	Pso07G28700.0	GSVIVG01038554001	  5e-57
107-  5:	Pso07G28680.0	GSVIVG01038557001	      0
107-  6:	Pso07G28630.0	GSVIVG01038559001	      0
107-  7:	Pso07G28570.0	GSVIVG01038562001	  5e-06
107-  8:	Pso07G28510.0	GSVIVG01038571001	      0
107-  9:	Pso07G28460.0	GSVIVG01038583001	      0
107- 10:	Pso07G28450.0	GSVIVG01038586001	 2e-112
107- 11:	Pso07G28350.0	GSVIVG01038589001	      0
107- 12:	Pso07G28340.0	GSVIVG01038590001	      0
## Alignment 108: score=601.0 e_value=1.2e-33 N=14 pre-WGD-1 ancestor_chr3&aek1 plus
108-  0:	Pso08G13780.0	GSVIVG01018472001	  3e-45
108-  1:	Pso08G13920.0	GSVIVG01027608001	  2e-63
108-  2:	Pso08G14060.0	GSVIVG01018528001	      0
108-  3:	Pso08G14320.0	GSVIVG01018547001	      0
108-  4:	Pso08G14340.0	GSVIVG01027637001	 1e-104
108-  5:	Pso08G14530.0	GSVIVG01018556001	 3e-134
108-  6:	Pso08G14540.0	GSVIVG01027664001	      0
108-  7:	Pso08G14580.0	GSVIVG01018558001	  4e-52
108-  8:	Pso04G15760.0	GSVIVG01018563001	      0
108-  9:	Pso08G14740.0	GSVIVG01018574001	      0
108- 10:	Pso08G14780.0	GSVIVG01018577001	  1e-93
108- 11:	Pso08G14900.0	GSVIVG01018597001	      0
108- 12:	Pso08G14980.0	GSVIVG01018598001	  2e-66
108- 13:	Pso08G15030.0	GSVIVG01018186001	      0
## Alignment 109: score=470.0 e_value=4e-22 N=11 pre-WGD-1 ancestor_chr3&aek1 plus
109-  0:	Pso08G05730.0	GSVIVG01026888001	 2e-119
109-  1:	Pso08G05770.0	GSVIVG01026892001	      0
109-  2:	Pso08G05810.0	GSVIVG01026893001	  2e-38
109-  3:	Pso08G05940.0	GSVIVG01026894001	  1e-25
109-  4:	Pso08G05950.0	GSVIVG01026897001	 1e-167
109-  5:	Pso08G06010.0	GSVIVG01026904001	  2e-76
109-  6:	Pso08G06400.0	GSVIVG01026920001	      0
109-  7:	Pso08G06550.0	GSVIVG01026927001	      0
109-  8:	Pso08G06610.0	GSVIVG01026930001	 3e-174
109-  9:	Pso08G06640.0	GSVIVG01026935001	  2e-69
109- 10:	Pso08G06820.0	GSVIVG01026938001	      0
## Alignment 110: score=464.0 e_value=2.2e-27 N=12 pre-WGD-1 ancestor_chr3&aek1 plus
110-  0:	Pso07G28960.0	GSVIVG01019804001	      0
110-  1:	Pso07G28950.0	GSVIVG01027083001	      0
110-  2:	Pso07G28900.0	GSVIVG01027120001	      0
110-  3:	Pso07G28800.0	GSVIVG01027149001	 7e-103
110-  4:	Pso07G28750.0	GSVIVG01027157001	      0
110-  5:	Pso07G28710.0	GSVIVG01027159001	  2e-95
110-  6:	Pso07G28690.0	GSVIVG01027162001	 6e-118
110-  7:	Pso07G28390.0	GSVIVG01027179001	      0
110-  8:	Pso07G28370.0	GSVIVG01027181001	 8e-100
110-  9:	Pso07G28330.0	GSVIVG01027185001	  2e-96
110- 10:	Pso07G28320.0	GSVIVG01028860001	  5e-14
110- 11:	Pso07G27990.0	GSVIVG01018521001	  2e-09
## Alignment 111: score=395.0 e_value=9.5e-19 N=9 pre-WGD-1 ancestor_chr3&aek1 plus
111-  0:	Pso08G22930.0	GSVIVG01018317001	 2e-109
111-  1:	Pso08G23050.0	GSVIVG01026920001	 8e-133
111-  2:	Pso08G23070.0	GSVIVG01013268001	      0
111-  3:	Pso08G23080.0	GSVIVG01013267001	  2e-25
111-  4:	Pso08G23090.0	GSVIVG01013266001	 5e-119
111-  5:	Pso08G23110.0	GSVIVG01013265001	  2e-68
111-  6:	Pso08G23120.0	GSVIVG01013264001	      0
111-  7:	Pso08G23210.0	GSVIVG01013249001	      0
111-  8:	Pso08G23250.0	GSVIVG01013247001	      0
## Alignment 112: score=378.0 e_value=5.1e-20 N=10 pre-WGD-1 ancestor_chr3&aek1 plus
112-  0:	Pso08G12700.0	GSVIVG01027095001	 3e-130
112-  1:	Pso08G12730.0	GSVIVG01019887001	 2e-112
112-  2:	Pso08G12770.0	GSVIVG01019914001	  9e-95
112-  3:	Pso08G12930.0	GSVIVG01019918001	 4e-150
112-  4:	Pso08G13000.0	GSVIVG01019921001	 2e-113
112-  5:	Pso08G13240.0	GSVIVG01019931001	      0
112-  6:	Pso08G13260.0	GSVIVG01019932001	  4e-96
112-  7:	Pso08G13430.0	GSVIVG01019935001	      0
112-  8:	Pso08G13500.0	GSVIVG01019937001	 1e-112
112-  9:	Pso08G13550.0	GSVIVG01019940001	  9e-39
## Alignment 113: score=280.0 e_value=5e-08 N=6 pre-WGD-1 ancestor_chr3&aek1 plus
113-  0:	Pso08G02100.0	GSVIVG01027053001	      0
113-  1:	Pso08G02120.0	GSVIVG01027051001	  3e-27
113-  2:	Pso08G02170.0	GSVIVG01027048001	      0
113-  3:	Pso08G02220.0	GSVIVG01027045001	 2e-108
113-  4:	Pso08G02310.0	GSVIVG01027042001	      0
113-  5:	Pso08G02340.0	GSVIVG01027040001	 5e-116
## Alignment 114: score=265.0 e_value=2e-08 N=6 pre-WGD-1 ancestor_chr3&aek1 plus
114-  0:	Pso08G01470.0	GSVIVG01028702001	 1e-142
114-  1:	Pso08G01490.0	GSVIVG01027076001	      0
114-  2:	Pso08G01570.0	GSVIVG01028717001	      0
114-  3:	Pso08G01680.0	GSVIVG01028718001	  2e-42
114-  4:	Pso04G01890.0	GSVIVG01028719001	 1e-105
114-  5:	Pso04G02040.0	GSVIVG01028720001	      0
## Alignment 115: score=260.0 e_value=1.6e-09 N=6 pre-WGD-1 ancestor_chr3&aek1 plus
115-  0:	Pso08G00190.0	GSVIVG01027184001	  5e-61
115-  1:	Pso08G00200.0	GSVIVG01027185001	  5e-99
115-  2:	Pso08G00240.0	GSVIVG01027186001	 7e-173
115-  3:	Pso08G00250.0	GSVIVG01027187001	  7e-36
115-  4:	Pso08G00270.0	GSVIVG01027191001	  1e-38
115-  5:	Pso08G00500.0	GSVIVG01028891001	  1e-31
## Alignment 116: score=952.0 e_value=4.5e-62 N=22 pre-WGD-1 ancestor_chr3&aek1 minus
116-  0:	Pso04G09860.0	GSVIVG01010623001	  1e-32
116-  1:	Pso08G09430.0	GSVIVG01010621001	      0
116-  2:	Pso08G09500.0	GSVIVG01010619001	 3e-128
116-  3:	Pso08G09510.0	GSVIVG01010618001	 4e-178
116-  4:	Pso08G09520.0	GSVIVG01010617001	  2e-11
116-  5:	Pso04G10240.0	GSVIVG01010616001	      0
116-  6:	Pso08G09620.0	GSVIVG01027515001	  3e-79
116-  7:	Pso08G09860.0	GSVIVG01027514001	 3e-147
116-  8:	Pso08G10100.0	GSVIVG01010602001	 3e-149
116-  9:	Pso08G10120.0	GSVIVG01010600001	      0
116- 10:	Pso08G10190.0	GSVIVG01010599001	      0
116- 11:	Pso04G11060.0	GSVIVG01010552001	  8e-83
116- 12:	Pso08G10520.0	GSVIVG01010548001	  3e-58
116- 13:	Pso04G11420.0	GSVIVG01010541001	  2e-08
116- 14:	Pso08G10810.0	GSVIVG01010540001	  4e-51
116- 15:	Pso08G10890.0	GSVIVG01028986001	  2e-50
116- 16:	Pso08G10920.0	GSVIVG01028985001	 6e-141
116- 17:	Pso08G10930.0	GSVIVG01028984001	  1e-79
116- 18:	Pso04G11570.0	GSVIVG01028983001	  1e-53
116- 19:	Pso08G11000.0	GSVIVG01028980001	  1e-61
116- 20:	Pso08G11050.0	GSVIVG01028979001	 7e-105
116- 21:	Pso08G11190.0	GSVIVG01028963001	  6e-82
## Alignment 117: score=789.0 e_value=1.6e-50 N=19 pre-WGD-1 ancestor_chr3&aek1 minus
117-  0:	Pso08G00190.0	GSVIVG01027184001	  5e-61
117-  1:	Pso08G00440.0	GSVIVG01027169001	  8e-18
117-  2:	Pso08G00480.0	GSVIVG01027164001	 3e-174
117-  3:	Pso04G00370.0	GSVIVG01027161001	  5e-33
117-  4:	Pso04G00620.0	GSVIVG01027152001	      0
117-  5:	Pso08G00960.0	GSVIVG01027147001	      0
117-  6:	Pso08G00990.0	GSVIVG01027122001	 2e-122
117-  7:	Pso08G01060.0	GSVIVG01027118001	      0
117-  8:	Pso08G01380.0	GSVIVG01027087001	      0
117-  9:	Pso08G01410.0	GSVIVG01027083001	      0
117- 10:	Pso08G01440.0	GSVIVG01027081001	      0
117- 11:	Pso08G01450.0	GSVIVG01027078001	 9e-101
117- 12:	Pso08G01490.0	GSVIVG01027076001	      0
117- 13:	Pso08G01500.0	GSVIVG01027073001	  2e-45
117- 14:	Pso08G01560.0	GSVIVG01027071001	  1e-33
117- 15:	Pso08G01850.0	GSVIVG01019502001	 2e-176
117- 16:	Pso08G01970.0	GSVIVG01027057001	      0
117- 17:	Pso08G02050.0	GSVIVG01019497001	      0
117- 18:	Pso08G02080.0	GSVIVG01019492001	      0
## Alignment 118: score=606.0 e_value=2.7e-37 N=15 pre-WGD-1 ancestor_chr3&aek1 minus
118-  0:	Pso04G11950.0	GSVIVG01027608001	  5e-07
118-  1:	Pso08G11480.0	GSVIVG01018468001	      0
118-  2:	Pso08G11720.0	GSVIVG01018459001	  2e-42
118-  3:	Pso08G11750.0	GSVIVG01018458001	  2e-80
118-  4:	Pso08G11790.0	GSVIVG01018456001	      0
118-  5:	Pso08G11820.0	GSVIVG01018455001	  3e-69
118-  6:	Pso08G11960.0	GSVIVG01018453001	  6e-96
118-  7:	Pso08G11990.0	GSVIVG01018452001	      0
118-  8:	Pso08G12180.0	GSVIVG01018449001	      0
118-  9:	Pso08G12260.0	GSVIVG01027577001	  6e-10
118- 10:	Pso08G12310.0	GSVIVG01027546001	  5e-56
118- 11:	Pso08G12420.0	GSVIVG01027537001	      0
118- 12:	Pso08G12510.0	GSVIVG01027536001	  2e-53
118- 13:	Pso04G13680.0	GSVIVG01027532001	      0
118- 14:	Pso04G13970.0	GSVIVG01027530001	 9e-100
## Alignment 119: score=605.0 e_value=2e-29 N=13 pre-WGD-1 ancestor_chr3&aek1 minus
119-  0:	Pso08G26450.0	GSVIVG01027443001	 2e-125
119-  1:	Pso08G26460.0	GSVIVG01038643001	 9e-112
119-  2:	Pso08G26540.0	GSVIVG01038636001	  7e-49
119-  3:	Pso08G26590.0	GSVIVG01038633001	 5e-172
119-  4:	Pso08G26670.0	GSVIVG01038627001	  6e-32
119-  5:	Pso08G26710.0	GSVIVG01038623001	      0
119-  6:	Pso08G26850.0	GSVIVG01038606001	 3e-108
119-  7:	Pso08G26860.0	GSVIVG01038605001	      0
119-  8:	Pso08G26870.0	GSVIVG01038604001	  4e-56
119-  9:	Pso08G26880.0	GSVIVG01038603001	  6e-72
119- 10:	Pso08G26940.0	GSVIVG01038599001	      0
119- 11:	Pso08G27070.0	GSVIVG01038593001	 3e-160
119- 12:	Pso08G27080.0	GSVIVG01038592001	      0
## Alignment 120: score=531.0 e_value=1.6e-26 N=12 pre-WGD-1 ancestor_chr3&aek1 minus
120-  0:	Pso08G00040.0	GSVIVG01038605001	      0
120-  1:	Pso08G00120.0	GSVIVG01038597001	  1e-70
120-  2:	Pso08G00270.0	GSVIVG01038594001	  6e-44
120-  3:	Pso08G00300.0	GSVIVG01038582001	 3e-143
120-  4:	Pso08G00340.0	GSVIVG01038572001	 2e-158
120-  5:	Pso08G00390.0	GSVIVG01038567001	      0
120-  6:	Pso08G00400.0	GSVIVG01038565001	  2e-42
120-  7:	Pso08G00410.0	GSVIVG01038564001	  5e-96
120-  8:	Pso08G00600.0	GSVIVG01038557001	      0
120-  9:	Pso08G00670.0	GSVIVG01038551001	      0
120- 10:	Pso08G00690.0	GSVIVG01038548001	      0
120- 11:	Pso08G00750.0	GSVIVG01027150001	 3e-163
## Alignment 121: score=530.0 e_value=8.7e-27 N=12 pre-WGD-1 ancestor_chr3&aek1 minus
121-  0:	Pso04G13980.0	GSVIVG01027630001	      0
121-  1:	Pso08G13060.0	GSVIVG01027629001	  3e-12
121-  2:	Pso08G13230.0	GSVIVG01027627001	      0
121-  3:	Pso08G13280.0	GSVIVG01027623001	      0
121-  4:	Pso08G13370.0	GSVIVG01027620001	  2e-64
121-  5:	Pso08G13400.0	GSVIVG01027619001	 1e-170
121-  6:	Pso08G13440.0	GSVIVG01027618001	      0
121-  7:	Pso08G13660.0	GSVIVG01027615001	  9e-41
121-  8:	Pso08G13690.0	GSVIVG01027613001	 4e-143
121-  9:	Pso08G13700.0	GSVIVG01027612001	  2e-86
121- 10:	Pso04G14640.0	GSVIVG01027610001	      0
121- 11:	Pso04G15050.0	GSVIVG01027606001	  1e-38
## Alignment 122: score=401.0 e_value=8e-17 N=9 pre-WGD-1 ancestor_chr3&aek1 minus
122-  0:	Pso08G26710.0	GSVIVG01027409001	      0
122-  1:	Pso08G26800.0	GSVIVG01027398001	 1e-113
122-  2:	Pso08G26910.0	GSVIVG01028893001	  3e-23
122-  3:	Pso08G26970.0	GSVIVG01027195001	      0
122-  4:	Pso08G26980.0	GSVIVG01027193001	  3e-95
122-  5:	Pso08G27010.0	GSVIVG01027189001	 2e-158
122-  6:	Pso08G27020.0	GSVIVG01027188001	      0
122-  7:	Pso08G27030.0	GSVIVG01027187001	  4e-61
122-  8:	Pso08G27050.0	GSVIVG01027186001	      0
## Alignment 123: score=361.0 e_value=5.6e-14 N=8 pre-WGD-1 ancestor_chr3&aek1 minus
123-  0:	Pso08G24920.0	GSVIVG01027462001	  2e-62
123-  1:	Pso08G24910.0	GSVIVG01027459001	 2e-124
123-  2:	Pso08G24890.0	GSVIVG01027456001	  3e-76
123-  3:	Pso08G24880.0	GSVIVG01027447001	  2e-66
123-  4:	Pso08G24870.0	GSVIVG01027445001	  4e-18
123-  5:	Pso07G05820.0	GSVIVG01027442001	 1e-112
123-  6:	Pso08G26500.0	GSVIVG01027438001	      0
123-  7:	Pso08G26600.0	GSVIVG01027434001	 6e-100
## Alignment 124: score=345.0 e_value=2.5e-13 N=8 pre-WGD-1 ancestor_chr3&aek1 minus
124-  0:	Pso08G08000.0	GSVIVG01019880001	 9e-164
124-  1:	Pso08G08030.0	GSVIVG01019879001	      0
124-  2:	Pso08G08140.0	GSVIVG01019878001	  2e-50
124-  3:	Pso08G08190.0	GSVIVG01019876001	  1e-60
124-  4:	Pso08G08400.0	GSVIVG01019870001	      0
124-  5:	Pso08G08500.0	GSVIVG01019869001	      0
124-  6:	Pso08G08550.0	GSVIVG01019868001	      0
124-  7:	Pso08G08660.0	GSVIVG01019866001	  3e-78
## Alignment 125: score=345.0 e_value=5.7e-14 N=8 pre-WGD-1 ancestor_chr3&aek1 minus
125-  0:	Pso08G05970.0	GSVIVG01028921001	 2e-144
125-  1:	Pso08G05990.0	GSVIVG01028920001	      0
125-  2:	Pso04G06310.0	GSVIVG01028918001	      0
125-  3:	Pso08G06540.0	GSVIVG01028915001	 6e-113
125-  4:	Pso08G06620.0	GSVIVG01028913001	  2e-17
125-  5:	Pso08G06660.0	GSVIVG01028910001	 5e-134
125-  6:	Pso08G06740.0	GSVIVG01028908001	      0
125-  7:	Pso08G06750.0	GSVIVG01028907001	  2e-36
## Alignment 126: score=331.0 e_value=2.6e-10 N=7 pre-WGD-1 ancestor_chr3&aek1 minus
126-  0:	Pso08G12050.0	GSVIVG01019892001	  4e-98
126-  1:	Pso08G12080.0	GSVIVG01019890001	 1e-164
126-  2:	Pso04G12960.0	GSVIVG01019889001	 6e-133
126-  3:	Pso08G12150.0	GSVIVG01019888001	 3e-103
126-  4:	Pso08G12160.0	GSVIVG01019887001	      0
126-  5:	Pso08G12240.0	GSVIVG01019884001	 6e-101
126-  6:	Pso08G12280.0	GSVIVG01019881001	 6e-119
## Alignment 127: score=317.0 e_value=1.6e-12 N=7 pre-WGD-1 ancestor_chr3&aek1 minus
127-  0:	Pso08G05020.0	GSVIVG01026960001	 2e-143
127-  1:	Pso08G05150.0	GSVIVG01026955001	 2e-170
127-  2:	Pso08G05160.0	GSVIVG01027006001	 3e-140
127-  3:	Pso08G05240.0	GSVIVG01026980001	  3e-13
127-  4:	Pso08G05420.0	GSVIVG01026981001	      0
127-  5:	Pso08G05490.0	GSVIVG01026982001	      0
127-  6:	Pso08G05500.0	GSVIVG01026984001	      0
## Alignment 128: score=308.0 e_value=7.2e-12 N=7 pre-WGD-1 ancestor_chr3&aek1 minus
128-  0:	Pso08G14130.0	GSVIVG01027631001	 5e-172
128-  1:	Pso08G14280.0	GSVIVG01027636001	 1e-128
128-  2:	Pso08G14460.0	GSVIVG01027679001	  2e-49
128-  3:	Pso08G14480.0	GSVIVG01027673001	      0
128-  4:	Pso08G14490.0	GSVIVG01027667001	      0
128-  5:	Pso08G14500.0	GSVIVG01027665001	 1e-100
128-  6:	Pso08G14630.0	GSVIVG01018547001	  7e-81
## Alignment 129: score=307.0 e_value=3.1e-10 N=7 pre-WGD-1 ancestor_chr3&aek1 minus
129-  0:	Pso08G09900.0	GSVIVG01010611001	 4e-166
129-  1:	Pso08G10030.0	GSVIVG01027512001	      0
129-  2:	Pso08G10070.0	GSVIVG01027510001	      0
129-  3:	Pso08G10120.0	GSVIVG01027508001	      0
129-  4:	Pso08G10150.0	GSVIVG01027506001	      0
129-  5:	Pso08G10220.0	GSVIVG01027503001	 2e-157
129-  6:	Pso08G10340.0	GSVIVG01027497001	      0
## Alignment 130: score=470.0 e_value=2.6e-24 N=11 pre-WGD-1 ancestor_chr3&aek2 plus
130-  0:	Pso08G38340.0	GSVIVG01035726001	 2e-128
130-  1:	Pso08G38330.0	GSVIVG01035727001	      0
130-  2:	Pso08G37990.0	GSVIVG01035731001	      0
130-  3:	Pso07G16550.0	GSVIVG01035737001	  6e-99
130-  4:	Pso08G38920.0	GSVIVG01035740001	 1e-124
130-  5:	Pso08G38930.0	GSVIVG01035741001	      0
130-  6:	Pso08G39100.0	GSVIVG01015413001	      0
130-  7:	Pso08G39120.0	GSVIVG01035743001	 5e-149
130-  8:	Pso08G39240.0	GSVIVG01035748001	      0
130-  9:	Pso08G39220.0	GSVIVG01035749001	      0
130- 10:	Pso08G39420.0	GSVIVG01035750001	 1e-130
## Alignment 131: score=355.0 e_value=1.9e-16 N=8 pre-WGD-1 ancestor_chr3&aek2 plus
131-  0:	Pso08G27290.0	GSVIVG01023660001	      0
131-  1:	Pso08G28050.0	GSVIVG01023710001	  5e-67
131-  2:	Pso08G28290.0	GSVIVG01023743001	  4e-09
131-  3:	Pso08G28300.0	GSVIVG01023724001	 7e-124
131-  4:	Pso08G28320.0	GSVIVG01023746001	  2e-37
131-  5:	Pso08G28330.0	GSVIVG01023749001	  1e-87
131-  6:	Pso08G28340.0	GSVIVG01023777001	      0
131-  7:	Pso08G28360.0	GSVIVG01023776001	 1e-113
## Alignment 132: score=351.0 e_value=3.9e-15 N=8 pre-WGD-1 ancestor_chr3&aek2 plus
132-  0:	Pso08G26970.0	GSVIVG01029283001	  1e-96
132-  1:	Pso08G27110.0	GSVIVG01029217001	  7e-51
132-  2:	Pso08G27190.0	GSVIVG01029152001	      0
132-  3:	Pso08G27220.0	GSVIVG01029150001	 2e-168
132-  4:	Pso08G27270.0	GSVIVG01029147001	      0
132-  5:	Pso07G06660.0	GSVIVG01029120001	 2e-148
132-  6:	Pso07G06670.0	GSVIVG01029116001	      0
132-  7:	Pso07G06680.0	GSVIVG01029114001	      0
## Alignment 133: score=301.0 e_value=2.4e-11 N=7 pre-WGD-1 ancestor_chr3&aek2 plus
133-  0:	Pso08G42220.0	GSVIVG01015330001	 1e-106
133-  1:	Pso08G42280.0	GSVIVG01015335001	  1e-40
133-  2:	Pso08G42330.0	GSVIVG01017044001	 7e-145
133-  3:	Pso08G42510.0	GSVIVG01015346001	  4e-45
133-  4:	Pso08G42520.0	GSVIVG01015348001	 2e-114
133-  5:	Pso08G42810.0	GSVIVG01035644001	 7e-150
133-  6:	Pso08G42850.0	GSVIVG01035647001	 4e-123
## Alignment 134: score=277.0 e_value=4.7e-09 N=6 pre-WGD-1 ancestor_chr3&aek2 plus
134-  0:	Pso07G08120.0	GSVIVG01023607001	      0
134-  1:	Pso07G08150.0	GSVIVG01023615001	      0
134-  2:	Pso08G27510.0	GSVIVG01023689001	      0
134-  3:	Pso08G27760.0	GSVIVG01023691001	  2e-28
134-  4:	Pso08G27750.0	GSVIVG01023696001	  4e-60
134-  5:	Pso08G27780.0	GSVIVG01023699001	      0
## Alignment 135: score=1788.0 e_value=5.6e-144 N=42 pre-WGD-1 ancestor_chr3&aek2 minus
135-  0:	Pso08G38810.0	GSVIVG01015456001	      0
135-  1:	Pso08G38710.0	GSVIVG01015454001	 6e-144
135-  2:	Pso08G38530.0	GSVIVG01015453001	 2e-156
135-  3:	Pso08G38650.0	GSVIVG01015451001	      0
135-  4:	Pso08G38660.0	GSVIVG01015449001	  4e-71
135-  5:	Pso07G17050.0	GSVIVG01015448001	      0
135-  6:	Pso08G38350.0	GSVIVG01015439001	      0
135-  7:	Pso08G38110.0	GSVIVG01015431001	 1e-162
135-  8:	Pso08G38080.0	GSVIVG01015430001	  2e-15
135-  9:	Pso08G38030.0	GSVIVG01015428001	      0
135- 10:	Pso08G37970.0	GSVIVG01015426001	 7e-118
135- 11:	Pso08G37890.0	GSVIVG01015424001	      0
135- 12:	Pso08G37850.0	GSVIVG01015420001	  1e-63
135- 13:	Pso07G16550.0	GSVIVG01015419001	      0
135- 14:	Pso08G38940.0	GSVIVG01015416001	  3e-36
135- 15:	Pso08G38950.0	GSVIVG01015415001	      0
135- 16:	Pso08G39000.0	GSVIVG01015413001	      0
135- 17:	Pso08G39330.0	GSVIVG01015407001	      0
135- 18:	Pso08G39570.0	GSVIVG01015405001	  5e-71
135- 19:	Pso08G39630.0	GSVIVG01015401001	  1e-65
135- 20:	Pso08G39900.0	GSVIVG01015392001	  1e-72
135- 21:	Pso08G39940.0	GSVIVG01015391001	      0
135- 22:	Pso08G40270.0	GSVIVG01015389001	  8e-77
135- 23:	Pso08G40360.0	GSVIVG01015387001	      0
135- 24:	Pso08G40510.0	GSVIVG01015386001	      0
135- 25:	Pso08G40590.0	GSVIVG01015385001	      0
135- 26:	Pso08G40600.0	GSVIVG01015384001	      0
135- 27:	Pso08G40710.0	GSVIVG01035673001	  6e-97
135- 28:	Pso08G41100.0	GSVIVG01015377001	  4e-88
135- 29:	Pso08G41300.0	GSVIVG01015376001	 1e-112
135- 30:	Pso08G41310.0	GSVIVG01035667001	 4e-111
135- 31:	Pso08G41340.0	GSVIVG01035666001	 2e-153
135- 32:	Pso08G41380.0	GSVIVG01035663001	 4e-119
135- 33:	Pso08G41460.0	GSVIVG01035662001	      0
135- 34:	Pso08G41480.0	GSVIVG01035660001	      0
135- 35:	Pso08G41610.0	GSVIVG01035659001	 2e-156
135- 36:	Pso08G41660.0	GSVIVG01035657001	      0
135- 37:	Pso08G41760.0	GSVIVG01035654001	 3e-113
135- 38:	Pso08G41980.0	GSVIVG01035652001	 7e-145
135- 39:	Pso08G42300.0	GSVIVG01035640001	  1e-72
135- 40:	Pso08G42650.0	GSVIVG01035629001	  4e-37
135- 41:	Pso08G42660.0	GSVIVG01015328001	 1e-156
## Alignment 136: score=358.0 e_value=8.8e-16 N=8 pre-WGD-1 ancestor_chr3&aek2 minus
136-  0:	Pso08G27950.0	GSVIVG01023716001	  6e-32
136-  1:	Pso08G28500.0	GSVIVG01023713001	      0
136-  2:	Pso08G28520.0	GSVIVG01023711001	 7e-166
136-  3:	Pso08G28530.0	GSVIVG01023710001	      0
136-  4:	Pso08G28550.0	GSVIVG01023706001	  8e-77
136-  5:	Pso08G28660.0	GSVIVG01023658001	      0
136-  6:	Pso08G28690.0	GSVIVG01023655001	 1e-100
136-  7:	Pso07G07650.0	GSVIVG01023622001	 1e-152
## Alignment 137: score=345.0 e_value=8.6e-15 N=8 pre-WGD-1 ancestor_chr3&aek2 minus
137-  0:	Pso07G30190.0	GSVIVG01029309001	 4e-122
137-  1:	Pso07G30160.0	GSVIVG01029311001	 1e-108
137-  2:	Pso07G30010.0	GSVIVG01029314001	      0
137-  3:	Pso07G29970.0	GSVIVG01029318001	  3e-62
137-  4:	Pso07G29890.0	GSVIVG01010859001	  8e-57
137-  5:	Pso07G29870.0	GSVIVG01010860001	      0
137-  6:	Pso07G29680.0	GSVIVG01010864001	      0
137-  7:	Pso07G29350.0	GSVIVG01032232001	  3e-93
## Alignment 138: score=254.0 e_value=1e-09 N=6 pre-WGD-1 ancestor_chr3&aek2 minus
138-  0:	Pso08G27740.0	GSVIVG01035999001	  2e-58
138-  1:	Pso08G27570.0	GSVIVG01035991001	  6e-60
138-  2:	Pso08G27580.0	GSVIVG01035988001	      0
138-  3:	Pso08G27630.0	GSVIVG01035987001	      0
138-  4:	Pso07G04450.0	GSVIVG01035975001	  6e-52
138-  5:	Pso08G22290.0	GSVIVG01035972001	  4e-11
## Alignment 139: score=306.0 e_value=2.5e-14 N=8 pre-WGD-1 ancestor_chr3&aek5 plus
139-  0:	Pso08G17300.0	GSVIVG01008882001	      0
139-  1:	Pso08G17350.0	GSVIVG01008884001	 1e-160
139-  2:	Pso08G17370.0	GSVIVG01008885001	  2e-84
139-  3:	Pso08G17600.0	GSVIVG01008896001	 2e-139
139-  4:	Pso03G28710.0	GSVIVG01008909001	  2e-36
139-  5:	Pso08G17780.0	GSVIVG01008919001	  3e-56
139-  6:	Pso08G17770.0	GSVIVG01008925001	 3e-148
139-  7:	Pso08G17880.0	GSVIVG01008935001	      0
## Alignment 140: score=411.0 e_value=1e-16 N=9 pre-WGD-1 ancestor_chr3&aek5 minus
140-  0:	Pso08G17300.0	GSVIVG01023937001	  2e-39
140-  1:	Pso08G17490.0	GSVIVG01008902001	  1e-32
140-  2:	Pso08G17510.0	GSVIVG01008901001	      0
140-  3:	Pso08G17530.0	GSVIVG01008900001	      0
140-  4:	Pso08G17580.0	GSVIVG01008898001	 1e-173
140-  5:	Pso08G17630.0	GSVIVG01008892001	  2e-67
140-  6:	Pso08G17640.0	GSVIVG01008888001	 4e-165
140-  7:	Pso08G17680.0	GSVIVG01008887001	  2e-98
140-  8:	Pso08G17690.0	GSVIVG01008886001	 3e-131
## Alignment 141: score=490.0 e_value=1.3e-23 N=11 pre-WGD-1 ancestor_chr3&aek6 plus
141-  0:	Pso07G23360.0	GSVIVG01010362001	      0
141-  1:	Pso07G23320.0	GSVIVG01008527001	 3e-164
141-  2:	Pso07G23260.0	GSVIVG01033101001	  4e-67
141-  3:	Pso07G23250.0	GSVIVG01033108001	      0
141-  4:	Pso07G23240.0	GSVIVG01033109001	  2e-45
141-  5:	Pso07G23190.0	GSVIVG01001809001	  5e-19
141-  6:	Pso07G23180.0	GSVIVG01001811001	      0
141-  7:	Pso07G23090.0	GSVIVG01001814001	      0
141-  8:	Pso07G23040.0	GSVIVG01001817001	      0
141-  9:	Pso07G23030.0	GSVIVG01001818001	  5e-96
141- 10:	Pso07G23020.0	GSVIVG01001819001	      0
## Alignment 142: score=481.0 e_value=2.3e-23 N=11 pre-WGD-1 ancestor_chr3&aek6 plus
142-  0:	Pso07G32460.0	GSVIVG01007682001	  7e-82
142-  1:	Pso07G31970.0	GSVIVG01032428001	  5e-70
142-  2:	Pso07G31780.0	GSVIVG01032423001	 7e-122
142-  3:	Pso07G31680.0	GSVIVG01032413001	      0
142-  4:	Pso07G31420.0	GSVIVG01032404001	      0
142-  5:	Pso07G31210.0	GSVIVG01032399001	 8e-124
142-  6:	Pso07G31190.0	GSVIVG01032398001	 4e-110
142-  7:	Pso07G31120.0	GSVIVG01032392001	 6e-116
142-  8:	Pso07G31100.0	GSVIVG01032391001	 3e-131
142-  9:	Pso07G31040.0	GSVIVG01032367001	      0
142- 10:	Pso07G30930.0	GSVIVG01032366001	 3e-135
## Alignment 143: score=457.0 e_value=1.1e-19 N=10 pre-WGD-1 ancestor_chr3&aek6 plus
143-  0:	Pso07G38960.0	GSVIVG01011453001	  2e-66
143-  1:	Pso07G38360.0	GSVIVG01011454001	  3e-93
143-  2:	Pso07G38170.0	GSVIVG01011465001	  1e-40
143-  3:	Pso07G38040.0	GSVIVG01011468001	  1e-45
143-  4:	Pso07G37990.0	GSVIVG01011470001	      0
143-  5:	Pso07G37890.0	GSVIVG01011471001	      0
143-  6:	Pso07G37820.0	GSVIVG01011473001	  6e-89
143-  7:	Pso07G37780.0	GSVIVG01011476001	  2e-59
143-  8:	Pso07G37730.0	GSVIVG01011478001	 2e-151
143-  9:	Pso07G37710.0	GSVIVG01011479001	 4e-152
## Alignment 144: score=400.0 e_value=2.6e-16 N=9 pre-WGD-1 ancestor_chr3&aek6 plus
144-  0:	Pso07G23310.0	GSVIVG01010448001	  3e-38
144-  1:	Pso07G23270.0	GSVIVG01010446001	      0
144-  2:	Pso07G23220.0	GSVIVG01010442001	 2e-151
144-  3:	Pso07G23160.0	GSVIVG01010376001	      0
144-  4:	Pso07G23100.0	GSVIVG01010374001	      0
144-  5:	Pso07G23090.0	GSVIVG01010364001	      0
144-  6:	Pso07G23040.0	GSVIVG01010363001	      0
144-  7:	Pso07G22960.0	GSVIVG01033095001	  1e-83
144-  8:	Pso07G22950.0	GSVIVG01033096001	  8e-60
## Alignment 145: score=399.0 e_value=2.5e-19 N=9 pre-WGD-1 ancestor_chr3&aek6 plus
145-  0:	Pso07G24850.0	GSVIVG01010112001	  3e-27
145-  1:	Pso07G24510.0	GSVIVG01010294001	  6e-94
145-  2:	Pso07G24220.0	GSVIVG01010299001	 7e-121
145-  3:	Pso07G24210.0	GSVIVG01010300001	 2e-146
145-  4:	Pso07G24110.0	GSVIVG01010306001	  4e-72
145-  5:	Pso07G24050.0	GSVIVG01010319001	      0
145-  6:	Pso07G24020.0	GSVIVG01010320001	 3e-159
145-  7:	Pso07G23980.0	GSVIVG01010321001	 6e-120
145-  8:	Pso07G23970.0	GSVIVG01010323001	  1e-76
## Alignment 146: score=386.0 e_value=1e-13 N=8 pre-WGD-1 ancestor_chr3&aek6 plus
146-  0:	Pso08G35620.0	GSVIVG01012035001	 4e-150
146-  1:	Pso08G35650.0	GSVIVG01012040001	      0
146-  2:	Pso08G35680.0	GSVIVG01012043001	      0
146-  3:	Pso08G35700.0	GSVIVG01012044001	      0
146-  4:	Pso08G35710.0	GSVIVG01012045001	      0
146-  5:	Pso08G35720.0	GSVIVG01012047001	  1e-92
146-  6:	Pso08G35730.0	GSVIVG01012049001	      0
146-  7:	Pso08G35260.0	GSVIVG01012051001	  8e-38
## Alignment 147: score=362.0 e_value=1.5e-14 N=8 pre-WGD-1 ancestor_chr3&aek6 plus
147-  0:	Pso07G30860.0	GSVIVG01000550001	  6e-58
147-  1:	Pso07G30730.0	GSVIVG01007614001	  3e-23
147-  2:	Pso07G30680.0	GSVIVG01007604001	 7e-139
147-  3:	Pso07G30620.0	GSVIVG01007597001	 4e-103
147-  4:	Pso07G30570.0	GSVIVG01007593001	  1e-65
147-  5:	Pso07G30370.0	GSVIVG01007580001	      0
147-  6:	Pso07G30340.0	GSVIVG01007577001	      0
147-  7:	Pso07G30330.0	GSVIVG01007576001	      0
## Alignment 148: score=308.0 e_value=1.4e-11 N=7 pre-WGD-1 ancestor_chr3&aek6 plus
148-  0:	Pso07G24620.0	GSVIVG01003981001	  3e-62
148-  1:	Pso07G24610.0	GSVIVG01003979001	      0
148-  2:	Pso07G24140.0	GSVIVG01003966001	  4e-69
148-  3:	Pso07G24100.0	GSVIVG01003965001	      0
148-  4:	Pso07G24010.0	GSVIVG01001850001	 3e-100
148-  5:	Pso07G23890.0	GSVIVG01001842001	 1e-177
148-  6:	Pso07G23840.0	GSVIVG01001837001	 4e-114
## Alignment 149: score=279.0 e_value=3.5e-12 N=7 pre-WGD-1 ancestor_chr3&aek6 plus
149-  0:	Pso07G38190.0	GSVIVG01007963001	 2e-146
149-  1:	Pso07G37770.0	GSVIVG01007953001	  1e-89
149-  2:	Pso07G37610.0	GSVIVG01011498001	  1e-57
149-  3:	Pso07G37600.0	GSVIVG01011500001	      0
149-  4:	Pso07G37320.0	GSVIVG01011504001	      0
149-  5:	Pso07G37240.0	GSVIVG01011506001	  1e-72
149-  6:	Pso07G36850.0	GSVIVG01007885001	  1e-07
## Alignment 150: score=274.0 e_value=4.7e-09 N=6 pre-WGD-1 ancestor_chr3&aek6 plus
150-  0:	Pso08G34100.0	GSVIVG01011619001	      0
150-  1:	Pso08G34110.0	GSVIVG01011615001	      0
150-  2:	Pso08G34140.0	GSVIVG01011612001	      0
150-  3:	Pso08G34160.0	GSVIVG01011608001	  5e-13
150-  4:	Pso08G34200.0	GSVIVG01011586001	      0
150-  5:	Pso08G34290.0	GSVIVG01011572001	      0
## Alignment 151: score=264.0 e_value=2.7e-10 N=6 pre-WGD-1 ancestor_chr3&aek6 plus
151-  0:	Pso07G24060.0	GSVIVG01000582001	  4e-96
151-  1:	Pso07G23950.0	GSVIVG01001843001	  4e-16
151-  2:	Pso07G23670.0	GSVIVG01007546001	 1e-142
151-  3:	Pso07G23660.0	GSVIVG01007544001	      0
151-  4:	Pso07G23640.0	GSVIVG01007540001	 1e-174
151-  5:	Pso07G23620.0	GSVIVG01007539001	  1e-20
## Alignment 152: score=264.0 e_value=7.8e-09 N=6 pre-WGD-1 ancestor_chr3&aek6 plus
152-  0:	Pso07G24580.0	GSVIVG01007563001	 3e-113
152-  1:	Pso07G24520.0	GSVIVG01007555001	 2e-115
152-  2:	Pso07G24220.0	GSVIVG01010297001	 6e-105
152-  3:	Pso07G24180.0	GSVIVG01007548001	  5e-71
152-  4:	Pso07G24150.0	GSVIVG01007538001	      0
152-  5:	Pso07G23990.0	GSVIVG01011622001	  5e-23
## Alignment 153: score=400.0 e_value=1.3e-20 N=10 pre-WGD-1 ancestor_chr3&aek6 minus
153-  0:	Pso08G33360.0	GSVIVG01011947001	  2e-46
153-  1:	Pso08G33370.0	GSVIVG01011946001	 5e-176
153-  2:	Pso07G21420.0	GSVIVG01011940001	 5e-122
153-  3:	Pso08G33560.0	GSVIVG01031048001	 4e-102
153-  4:	Pso08G33630.0	GSVIVG01031069001	  2e-42
153-  5:	Pso08G33730.0	GSVIVG01031071001	      0
153-  6:	Pso08G33850.0	GSVIVG01030894001	  2e-81
153-  7:	Pso08G33910.0	GSVIVG01030895001	  9e-97
153-  8:	Pso08G34040.0	GSVIVG01011785001	 4e-138
153-  9:	Pso08G34230.0	GSVIVG01011916001	  7e-51
## Alignment 154: score=331.0 e_value=2.6e-11 N=7 pre-WGD-1 ancestor_chr3&aek6 minus
154-  0:	Pso07G30580.0	GSVIVG01000576001	      0
154-  1:	Pso07G30530.0	GSVIVG01000580001	      0
154-  2:	Pso07G30520.0	GSVIVG01000581001	  3e-21
154-  3:	Pso07G30500.0	GSVIVG01000583001	 1e-140
154-  4:	Pso07G30480.0	GSVIVG01000587001	      0
154-  5:	Pso07G30400.0	GSVIVG01000592001	      0
154-  6:	Pso07G30260.0	GSVIVG01011579001	 2e-123
## Alignment 155: score=321.0 e_value=5.6e-11 N=7 pre-WGD-1 ancestor_chr3&aek6 minus
155-  0:	Pso07G32470.0	GSVIVG01032462001	      0
155-  1:	Pso07G32040.0	GSVIVG01007693001	      0
155-  2:	Pso07G32020.0	GSVIVG01007695001	 4e-120
155-  3:	Pso07G32000.0	GSVIVG01007699001	  2e-63
155-  4:	Pso07G31920.0	GSVIVG01007704001	 8e-128
155-  5:	Pso07G31910.0	GSVIVG01007705001	 4e-136
155-  6:	Pso07G31790.0	GSVIVG01007715001	  1e-99
## Alignment 156: score=308.0 e_value=8.9e-12 N=7 pre-WGD-1 ancestor_chr3&aek6 minus
156-  0:	Pso07G23950.0	GSVIVG01008515001	  1e-09
156-  1:	Pso07G23800.0	GSVIVG01010352001	 1e-178
156-  2:	Pso07G23780.0	GSVIVG01010346001	  4e-23
156-  3:	Pso07G23760.0	GSVIVG01010345001	      0
156-  4:	Pso07G23750.0	GSVIVG01010341001	  6e-67
156-  5:	Pso07G23720.0	GSVIVG01010340001	      0
156-  6:	Pso07G23550.0	GSVIVG01010336001	      0
## Alignment 157: score=295.0 e_value=1.6e-13 N=7 pre-WGD-1 ancestor_chr3&aek6 minus
157-  0:	Pso07G23740.0	GSVIVG01001830001	      0
157-  1:	Pso07G23700.0	GSVIVG01001829001	      0
157-  2:	Pso07G23690.0	GSVIVG01001828001	      0
157-  3:	Pso07G23510.0	GSVIVG01001825001	      0
157-  4:	Pso07G23490.0	GSVIVG01001824001	      0
157-  5:	Pso07G23410.0	GSVIVG01008504001	      0
157-  6:	Pso07G23230.0	GSVIVG01008523001	      0
## Alignment 158: score=272.0 e_value=3.1e-08 N=6 pre-WGD-1 ancestor_chr3&aek6 minus
158-  0:	Pso07G31890.0	GSVIVG01032432001	      0
158-  1:	Pso07G31800.0	GSVIVG01032436001	 2e-115
158-  2:	Pso07G31690.0	GSVIVG01007674001	  7e-97
158-  3:	Pso07G31610.0	GSVIVG01007672001	  1e-95
158-  4:	Pso07G31470.0	GSVIVG01007669001	      0
158-  5:	Pso07G31440.0	GSVIVG01007665001	 5e-173
## Alignment 159: score=672.0 e_value=5.3e-34 N=15 pre-WGD-1 ancestor_chr4&aek3 plus
159-  0:	Pso03G52970.0	GSVIVG01017895001	  8e-28
159-  1:	Pso03G52860.0	GSVIVG01017899001	 5e-141
159-  2:	Pso03G52810.0	GSVIVG01017901001	  1e-32
159-  3:	Pso03G52780.0	GSVIVG01017905001	      0
159-  4:	Pso03G52750.0	GSVIVG01017906001	  2e-34
159-  5:	Pso03G52670.0	GSVIVG01017909001	  9e-86
159-  6:	Pso03G52620.0	GSVIVG01017912001	  8e-67
159-  7:	Pso03G52480.0	GSVIVG01017919001	      0
159-  8:	Pso03G52470.0	GSVIVG01017920001	 2e-100
159-  9:	Pso03G52390.0	GSVIVG01017921001	      0
159- 10:	Pso03G52350.0	GSVIVG01017923001	  2e-65
159- 11:	Pso02G51770.0	GSVIVG01017924001	  2e-73
159- 12:	Pso03G52290.0	GSVIVG01017926001	      0
159- 13:	Pso03G52260.0	GSVIVG01017933001	      0
159- 14:	Pso03G52220.0	GSVIVG01017935001	      0
## Alignment 160: score=468.0 e_value=1.4e-20 N=10 pre-WGD-1 ancestor_chr4&aek3 plus
160-  0:	Pso03G40970.0	GSVIVG01034998001	 6e-131
160-  1:	Pso03G38760.0	GSVIVG01035016001	  1e-79
160-  2:	Pso03G38770.0	GSVIVG01035017001	  3e-29
160-  3:	Pso03G38780.0	GSVIVG01035019001	  2e-97
160-  4:	Pso02G02600.0	GSVIVG01035021001	 8e-120
160-  5:	Pso03G38840.0	GSVIVG01035027001	      0
160-  6:	Pso03G38750.0	GSVIVG01035031001	      0
160-  7:	Pso03G38730.0	GSVIVG01035033001	      0
160-  8:	Pso03G38720.0	GSVIVG01035034001	  1e-42
160-  9:	Pso03G38680.0	GSVIVG01035038001	  3e-54
## Alignment 161: score=380.0 e_value=5.9e-15 N=8 pre-WGD-1 ancestor_chr4&aek3 plus
161-  0:	Pso03G39970.0	GSVIVG01017641001	 8e-164
161-  1:	Pso03G39870.0	GSVIVG01017599001	  9e-99
161-  2:	Pso03G39840.0	GSVIVG01017666001	 2e-129
161-  3:	Pso03G39830.0	GSVIVG01017668001	 2e-131
161-  4:	Pso03G39820.0	GSVIVG01017670001	      0
161-  5:	Pso03G39690.0	GSVIVG01017677001	      0
161-  6:	Pso03G39680.0	GSVIVG01017678001	      0
161-  7:	Pso03G39670.0	GSVIVG01017680001	  4e-67
## Alignment 162: score=308.0 e_value=1.1e-10 N=7 pre-WGD-1 ancestor_chr4&aek3 plus
162-  0:	Pso03G52790.0	GSVIVG01017904001	      0
162-  1:	Pso03G52700.0	GSVIVG01011123001	 2e-123
162-  2:	Pso03G52580.0	GSVIVG01011126001	 2e-105
162-  3:	Pso03G52550.0	GSVIVG01011128001	      0
162-  4:	Pso03G52490.0	GSVIVG01011085001	      0
162-  5:	Pso02G53410.0	GSVIVG01011082001	      0
162-  6:	Pso03G52300.0	GSVIVG01017925001	      0
## Alignment 163: score=296.0 e_value=1.4e-11 N=7 pre-WGD-1 ancestor_chr4&aek3 plus
163-  0:	Pso03G40100.0	GSVIVG01031272001	      0
163-  1:	Pso03G40020.0	GSVIVG01031297001	  8e-79
163-  2:	Pso03G39990.0	GSVIVG01017644001	      0
163-  3:	Pso03G39980.0	GSVIVG01031301001	      0
163-  4:	Pso03G39800.0	GSVIVG01031310001	 6e-134
163-  5:	Pso03G39700.0	GSVIVG01031314001	 1e-126
163-  6:	Pso03G39660.0	GSVIVG01017681001	      0
## Alignment 164: score=279.0 e_value=5.1e-08 N=6 pre-WGD-1 ancestor_chr4&aek3 plus
164-  0:	Pso03G51950.0	GSVIVG01011007001	      0
164-  1:	Pso03G51910.0	GSVIVG01011002001	  4e-75
164-  2:	Pso03G51870.0	GSVIVG01011001001	      0
164-  3:	Pso03G51750.0	GSVIVG01010995001	      0
164-  4:	Pso03G51640.0	GSVIVG01035014001	  3e-10
164-  5:	Pso03G51630.0	GSVIVG01010991001	 2e-115
## Alignment 165: score=262.0 e_value=3.1e-08 N=6 pre-WGD-1 ancestor_chr4&aek3 plus
165-  0:	Pso03G41780.0	GSVIVG01021884001	      0
165-  1:	Pso03G41770.0	GSVIVG01021883001	 3e-150
165-  2:	Pso03G41720.0	GSVIVG01017990001	  2e-40
165-  3:	Pso03G41590.0	GSVIVG01017968001	      0
165-  4:	Pso03G41560.0	GSVIVG01021843001	      0
165-  5:	Pso03G41540.0	GSVIVG01021840001	 5e-114
## Alignment 166: score=1167.0 e_value=2.9e-74 N=25 pre-WGD-1 ancestor_chr4&aek3 minus
166-  0:	Pso03G42750.0	GSVIVG01018057001	      0
166-  1:	Pso03G42730.0	GSVIVG01018052001	      0
166-  2:	Pso03G42720.0	GSVIVG01018050001	 2e-146
166-  3:	Pso03G42670.0	GSVIVG01018037001	  3e-31
166-  4:	Pso03G42660.0	GSVIVG01018036001	 2e-147
166-  5:	Pso03G42640.0	GSVIVG01018032001	      0
166-  6:	Pso03G42600.0	GSVIVG01018029001	 1e-176
166-  7:	Pso03G42560.0	GSVIVG01018026001	      0
166-  8:	Pso03G42540.0	GSVIVG01018025001	 3e-145
166-  9:	Pso03G42510.0	GSVIVG01018021001	 5e-166
166- 10:	Pso03G42480.0	GSVIVG01018019001	 1e-179
166- 11:	Pso03G42470.0	GSVIVG01018017001	  3e-57
166- 12:	Pso02G05410.0	GSVIVG01018010001	  2e-47
166- 13:	Pso02G05390.0	GSVIVG01018007001	 8e-124
166- 14:	Pso03G41830.0	GSVIVG01017998001	  3e-51
166- 15:	Pso03G41820.0	GSVIVG01017997001	  1e-97
166- 16:	Pso03G41800.0	GSVIVG01017996001	      0
166- 17:	Pso03G41790.0	GSVIVG01017995001	  3e-39
166- 18:	Pso03G41750.0	GSVIVG01017994001	  4e-28
166- 19:	Pso03G41740.0	GSVIVG01017993001	 2e-129
166- 20:	Pso03G41640.0	GSVIVG01017981001	  1e-68
166- 21:	Pso03G41550.0	GSVIVG01017967001	 9e-111
166- 22:	Pso02G04970.0	GSVIVG01017952001	      0
166- 23:	Pso03G41470.0	GSVIVG01017948001	      0
166- 24:	Pso03G39030.0	GSVIVG01018099001	  2e-26
## Alignment 167: score=933.0 e_value=3.6e-58 N=21 pre-WGD-1 ancestor_chr4&aek3 minus
167-  0:	Pso03G52150.0	GSVIVG01017826001	  3e-16
167-  1:	Pso03G52070.0	GSVIVG01017820001	  1e-25
167-  2:	Pso03G51920.0	GSVIVG01017819001	      0
167-  3:	Pso03G51870.0	GSVIVG01017814001	      0
167-  4:	Pso03G51820.0	GSVIVG01017810001	      0
167-  5:	Pso02G51270.0	GSVIVG01017808001	      0
167-  6:	Pso02G51140.0	GSVIVG01031092001	 1e-172
167-  7:	Pso03G51520.0	GSVIVG01017797001	  6e-28
167-  8:	Pso03G51360.0	GSVIVG01017789001	 2e-124
167-  9:	Pso03G51280.0	GSVIVG01017786001	  4e-45
167- 10:	Pso03G51220.0	GSVIVG01017782001	  3e-65
167- 11:	Pso03G51100.0	GSVIVG01017770001	      0
167- 12:	Pso03G51090.0	GSVIVG01017769001	  2e-32
167- 13:	Pso03G51060.0	GSVIVG01017767001	      0
167- 14:	Pso03G51020.0	GSVIVG01017744001	  5e-69
167- 15:	Pso03G51010.0	GSVIVG01017745001	      0
167- 16:	Pso03G50950.0	GSVIVG01017750001	  2e-46
167- 17:	Pso03G50920.0	GSVIVG01017751001	 1e-106
167- 18:	Pso03G50600.0	GSVIVG01017752001	  3e-61
167- 19:	Pso03G50730.0	GSVIVG01017734001	 1e-141
167- 20:	Pso03G50780.0	GSVIVG01017729001	 2e-163
## Alignment 168: score=802.0 e_value=1.6e-45 N=18 pre-WGD-1 ancestor_chr4&aek3 minus
168-  0:	Pso02G05790.0	GSVIVG01021822001	  6e-18
168-  1:	Pso03G42650.0	GSVIVG01001203001	 5e-114
168-  2:	Pso03G42590.0	GSVIVG01001201001	  2e-45
168-  3:	Pso03G42570.0	GSVIVG01001198001	      0
168-  4:	Pso03G42500.0	GSVIVG01001193001	      0
168-  5:	Pso03G42420.0	GSVIVG01018012001	 2e-167
168-  6:	Pso02G05440.0	GSVIVG01001186001	 4e-110
168-  7:	Pso02G05430.0	GSVIVG01001184001	  2e-92
168-  8:	Pso02G05410.0	GSVIVG01018008001	  5e-08
168-  9:	Pso03G41860.0	GSVIVG01001173001	  3e-81
168- 10:	Pso03G41670.0	GSVIVG01017985001	 9e-100
168- 11:	Pso03G41590.0	GSVIVG01017968001	      0
168- 12:	Pso03G41540.0	GSVIVG01001164001	 7e-130
168- 13:	Pso03G41510.0	GSVIVG01001163001	  7e-64
168- 14:	Pso03G41470.0	GSVIVG01001160001	 4e-169
168- 15:	Pso03G41460.0	GSVIVG01017944001	  1e-60
168- 16:	Pso03G41340.0	GSVIVG01001156001	  1e-17
168- 17:	Pso03G41400.0	GSVIVG01017888001	  1e-09
## Alignment 169: score=558.0 e_value=2.7e-29 N=13 pre-WGD-1 ancestor_chr4&aek3 minus
169-  0:	Pso10G01050.0	GSVIVG01001162001	  1e-06
169-  1:	Pso10G01210.0	GSVIVG01017892001	  7e-86
169-  2:	Pso10G01220.0	GSVIVG01017890001	  2e-37
169-  3:	Pso10G01250.0	GSVIVG01017888001	 1e-109
169-  4:	Pso10G01280.0	GSVIVG01017887001	      0
169-  5:	Pso10G01290.0	GSVIVG01017886001	  6e-64
169-  6:	Pso10G01580.0	GSVIVG01017882001	 8e-148
169-  7:	Pso10G01660.0	GSVIVG01017880001	      0
169-  8:	Pso10G01750.0	GSVIVG01017873001	      0
169-  9:	Pso10G01850.0	GSVIVG01017872001	 2e-140
169- 10:	Pso10G01900.0	GSVIVG01017869001	      0
169- 11:	Pso10G01940.0	GSVIVG01017866001	 8e-174
169- 12:	Pso10G02080.0	GSVIVG01017864001	 2e-128
## Alignment 170: score=520.0 e_value=6.1e-29 N=12 pre-WGD-1 ancestor_chr4&aek3 minus
170-  0:	Pso03G56410.0	GSVIVG01035126001	 2e-163
170-  1:	Pso03G56400.0	GSVIVG01035125001	  1e-44
170-  2:	Pso03G56390.0	GSVIVG01035123001	  3e-27
170-  3:	Pso03G56380.0	GSVIVG01035122001	      0
170-  4:	Pso03G56370.0	GSVIVG01035118001	      0
170-  5:	Pso03G56360.0	GSVIVG01035117001	 1e-141
170-  6:	Pso10G00450.0	GSVIVG01035110001	  1e-21
170-  7:	Pso10G00640.0	GSVIVG01035106001	      0
170-  8:	Pso03G55660.0	GSVIVG01035097001	  2e-06
170-  9:	Pso10G01050.0	GSVIVG01035079001	      0
170- 10:	Pso10G01060.0	GSVIVG01035078001	  1e-57
170- 11:	Pso10G01130.0	GSVIVG01035071001	  5e-32
## Alignment 171: score=264.0 e_value=1.1e-07 N=6 pre-WGD-1 ancestor_chr4&aek3 minus
171-  0:	Pso03G42760.0	GSVIVG01021804001	 8e-124
171-  1:	Pso02G05790.0	GSVIVG01021812001	  7e-18
171-  2:	Pso03G42680.0	GSVIVG01021823001	 2e-121
171-  3:	Pso03G42620.0	GSVIVG01018031001	  1e-56
171-  4:	Pso03G42580.0	GSVIVG01021832001	  1e-61
171-  5:	Pso03G42530.0	GSVIVG01021836001	 4e-126
## Alignment 172: score=260.0 e_value=7.2e-08 N=6 pre-WGD-1 ancestor_chr4&aek3 minus
172-  0:	Pso03G51730.0	GSVIVG01021894001	 1e-149
172-  1:	Pso03G51640.0	GSVIVG01021896001	      0
172-  2:	Pso02G51100.0	GSVIVG01021897001	      0
172-  3:	Pso03G51480.0	GSVIVG01021905001	      0
172-  4:	Pso03G51190.0	GSVIVG01000088001	      0
172-  5:	Pso03G51160.0	GSVIVG01000087001	      0
## Alignment 173: score=981.0 e_value=1.6e-57 N=21 pre-WGD-1 ancestor_chr4&aek5 plus
173-  0:	Pso05G35370.0	GSVIVG01009294001	 7e-100
173-  1:	Pso05G35410.0	GSVIVG01009299001	      0
173-  2:	Pso05G35450.0	GSVIVG01009301001	  1e-24
173-  3:	Pso05G35480.0	GSVIVG01009307001	  1e-48
173-  4:	Pso05G35490.0	GSVIVG01009308001	  1e-25
173-  5:	Pso05G35500.0	GSVIVG01009309001	  2e-12
173-  6:	Pso05G35510.0	GSVIVG01009311001	 4e-105
173-  7:	Pso03G34420.0	GSVIVG01009312001	  9e-58
173-  8:	Pso05G35550.0	GSVIVG01009319001	      0
173-  9:	Pso05G35720.0	GSVIVG01009339001	 1e-101
173- 10:	Pso05G35830.0	GSVIVG01009344001	      0
173- 11:	Pso05G35910.0	GSVIVG01009353001	  2e-82
173- 12:	Pso05G35920.0	GSVIVG01009354001	 3e-169
173- 13:	Pso05G35950.0	GSVIVG01009356001	      0
173- 14:	Pso05G35990.0	GSVIVG01009357001	  8e-59
173- 15:	Pso03G33940.0	GSVIVG01009358001	 3e-107
173- 16:	Pso05G36160.0	GSVIVG01009360001	  9e-72
173- 17:	Pso05G36110.0	GSVIVG01009361001	      0
173- 18:	Pso05G36100.0	GSVIVG01009362001	  2e-28
173- 19:	Pso05G36190.0	GSVIVG01009363001	  2e-26
173- 20:	Pso05G36260.0	GSVIVG01009364001	  3e-86
## Alignment 174: score=962.0 e_value=1.5e-59 N=22 pre-WGD-1 ancestor_chr4&aek5 plus
174-  0:	Pso03G37980.0	GSVIVG01022305001	      0
174-  1:	Pso03G38000.0	GSVIVG01022303001	  2e-68
174-  2:	Pso03G38040.0	GSVIVG01022301001	      0
174-  3:	Pso03G38070.0	GSVIVG01022296001	      0
174-  4:	Pso03G38080.0	GSVIVG01013397001	 5e-168
174-  5:	Pso03G38100.0	GSVIVG01013395001	      0
174-  6:	Pso03G38160.0	GSVIVG01013393001	  5e-68
174-  7:	Pso02G01930.0	GSVIVG01013389001	      0
174-  8:	Pso03G38300.0	GSVIVG01013379001	  7e-71
174-  9:	Pso03G38320.0	GSVIVG01013378001	 1e-152
174- 10:	Pso03G37770.0	GSVIVG01013362001	      0
174- 11:	Pso03G37730.0	GSVIVG01023934001	      0
174- 12:	Pso03G37710.0	GSVIVG01008680001	      0
174- 13:	Pso03G37670.0	GSVIVG01008681001	      0
174- 14:	Pso03G37660.0	GSVIVG01023930001	      0
174- 15:	Pso03G37650.0	GSVIVG01008686001	      0
174- 16:	Pso03G37610.0	GSVIVG01008688001	 1e-132
174- 17:	Pso03G37580.0	GSVIVG01008693001	      0
174- 18:	Pso03G37570.0	GSVIVG01008697001	  2e-26
174- 19:	Pso03G37500.0	GSVIVG01008707001	      0
174- 20:	Pso03G37440.0	GSVIVG01008724001	  8e-74
174- 21:	Pso03G37420.0	GSVIVG01023963001	 2e-160
## Alignment 175: score=808.0 e_value=5.6e-44 N=17 pre-WGD-1 ancestor_chr4&aek5 plus
175-  0:	Pso03G36450.0	GSVIVG01009466001	  9e-59
175-  1:	Pso03G36430.0	GSVIVG01009469001	  5e-68
175-  2:	Pso03G36390.0	GSVIVG01009470001	      0
175-  3:	Pso03G36380.0	GSVIVG01009471001	 2e-151
175-  4:	Pso03G36370.0	GSVIVG01009475001	 1e-136
175-  5:	Pso03G36340.0	GSVIVG01009476001	  7e-80
175-  6:	Pso03G36330.0	GSVIVG01009479001	  1e-86
175-  7:	Pso03G36280.0	GSVIVG01009482001	      0
175-  8:	Pso03G36230.0	GSVIVG01009484001	      0
175-  9:	Pso03G36220.0	GSVIVG01009485001	  1e-51
175- 10:	Pso03G36180.0	GSVIVG01009489001	      0
175- 11:	Pso03G36160.0	GSVIVG01009490001	  3e-43
175- 12:	Pso03G36090.0	GSVIVG01009493001	      0
175- 13:	Pso03G36060.0	GSVIVG01009495001	  4e-69
175- 14:	Pso03G35970.0	GSVIVG01009517001	  3e-31
175- 15:	Pso02G00160.0	GSVIVG01009518001	      0
175- 16:	Pso02G00150.0	GSVIVG01031762001	  6e-32
## Alignment 176: score=697.0 e_value=8.5e-36 N=15 pre-WGD-1 ancestor_chr4&aek5 plus
176-  0:	Pso03G37050.0	GSVIVG01037895001	 6e-114
176-  1:	Pso03G37030.0	GSVIVG01037896001	 4e-158
176-  2:	Pso03G37020.0	GSVIVG01037899001	  2e-19
176-  3:	Pso03G36960.0	GSVIVG01037920001	 1e-125
176-  4:	Pso03G36950.0	GSVIVG01037921001	  8e-96
176-  5:	Pso02G00950.0	GSVIVG01003159001	  4e-67
176-  6:	Pso03G36540.0	GSVIVG01003161001	 2e-127
176-  7:	Pso03G36550.0	GSVIVG01003162001	      0
176-  8:	Pso03G36560.0	GSVIVG01003163001	  4e-77
176-  9:	Pso03G36570.0	GSVIVG01003165001	      0
176- 10:	Pso02G00900.0	GSVIVG01003167001	  2e-44
176- 11:	Pso03G36610.0	GSVIVG01003169001	 1e-159
176- 12:	Pso03G36660.0	GSVIVG01003172001	  9e-84
176- 13:	Pso03G36670.0	GSVIVG01003175001	 5e-135
176- 14:	Pso03G36760.0	GSVIVG01003179001	      0
## Alignment 177: score=622.0 e_value=4.2e-32 N=14 pre-WGD-1 ancestor_chr4&aek5 plus
177-  0:	Pso05G35500.0	GSVIVG01037055001	  7e-24
177-  1:	Pso05G35520.0	GSVIVG01037056001	 4e-126
177-  2:	Pso03G34290.0	GSVIVG01037816001	  4e-69
177-  3:	Pso05G35800.0	GSVIVG01037822001	 8e-118
177-  4:	Pso05G35840.0	GSVIVG01037835001	 1e-120
177-  5:	Pso05G35870.0	GSVIVG01037840001	      0
177-  6:	Pso05G35980.0	GSVIVG01037845001	      0
177-  7:	Pso05G36000.0	GSVIVG01037848001	      0
177-  8:	Pso05G36010.0	GSVIVG01037850001	      0
177-  9:	Pso05G36040.0	GSVIVG01037851001	  9e-19
177- 10:	Pso05G36060.0	GSVIVG01037852001	 3e-122
177- 11:	Pso05G36160.0	GSVIVG01037853001	  2e-65
177- 12:	Pso05G36110.0	GSVIVG01037854001	 2e-115
177- 13:	Pso05G36260.0	GSVIVG01037862001	  3e-95
## Alignment 178: score=498.0 e_value=4.4e-26 N=12 pre-WGD-1 ancestor_chr4&aek5 plus
178-  0:	Pso03G36760.0	GSVIVG01009796001	 1e-133
178-  1:	Pso03G36860.0	GSVIVG01009801001	  6e-16
178-  2:	Pso03G36450.0	GSVIVG01031717001	  2e-49
178-  3:	Pso03G36430.0	GSVIVG01031718001	  3e-88
178-  4:	Pso03G36410.0	GSVIVG01031720001	  4e-93
178-  5:	Pso03G36380.0	GSVIVG01031722001	      0
178-  6:	Pso03G36220.0	GSVIVG01031730001	  1e-24
178-  7:	Pso03G36140.0	GSVIVG01031737001	      0
178-  8:	Pso03G36090.0	GSVIVG01031738001	      0
178-  9:	Pso03G36020.0	GSVIVG01031752001	  5e-06
178- 10:	Pso05G36840.0	GSVIVG01026652001	  1e-34
178- 11:	Pso05G34410.0	GSVIVG01031799001	      0
## Alignment 179: score=496.0 e_value=5.2e-24 N=11 pre-WGD-1 ancestor_chr4&aek5 plus
179-  0:	Pso03G47260.0	GSVIVG01009848001	  2e-07
179-  1:	Pso03G46940.0	GSVIVG01009879001	      0
179-  2:	Pso03G47010.0	GSVIVG01018794001	 1e-155
179-  3:	Pso03G47040.0	GSVIVG01009887001	 2e-176
179-  4:	Pso03G47050.0	GSVIVG01009888001	  3e-63
179-  5:	Pso03G47070.0	GSVIVG01009889001	  1e-82
179-  6:	Pso03G47090.0	GSVIVG01009891001	      0
179-  7:	Pso03G47120.0	GSVIVG01009899001	      0
179-  8:	Pso02G10940.0	GSVIVG01009920001	      0
179-  9:	Pso03G46810.0	GSVIVG01018772001	      0
179- 10:	Pso03G46700.0	GSVIVG01009937001	  8e-19
## Alignment 180: score=337.0 e_value=4e-17 N=9 pre-WGD-1 ancestor_chr4&aek5 plus
180-  0:	Pso03G47000.0	GSVIVG01024119001	      0
180-  1:	Pso03G47080.0	GSVIVG01024116001	 2e-175
180-  2:	Pso03G47180.0	GSVIVG01024106001	 7e-161
180-  3:	Pso03G47200.0	GSVIVG01024083001	 2e-177
180-  4:	Pso02G10990.0	GSVIVG01024081001	  2e-45
180-  5:	Pso03G46860.0	GSVIVG01024071001	 8e-111
180-  6:	Pso02G10340.0	GSVIVG01024069001	  2e-20
180-  7:	Pso02G04270.0	GSVIVG01008813001	      0
180-  8:	Pso03G46540.0	GSVIVG01024056001	      0
## Alignment 181: score=312.0 e_value=5.9e-11 N=7 pre-WGD-1 ancestor_chr4&aek5 plus
181-  0:	Pso03G49360.0	GSVIVG01024203001	      0
181-  1:	Pso03G49370.0	GSVIVG01024202001	 2e-118
181-  2:	Pso03G49380.0	GSVIVG01024199001	  7e-74
181-  3:	Pso03G49390.0	GSVIVG01024196001	      0
181-  4:	Pso03G49430.0	GSVIVG01024183001	  6e-51
181-  5:	Pso03G49450.0	GSVIVG01024181001	      0
181-  6:	Pso03G49550.0	GSVIVG01024172001	      0
## Alignment 182: score=278.0 e_value=2.2e-08 N=6 pre-WGD-1 ancestor_chr4&aek5 plus
182-  0:	Pso03G38200.0	GSVIVG01026636001	 2e-105
182-  1:	Pso03G38240.0	GSVIVG01026642001	  5e-66
182-  2:	Pso03G38250.0	GSVIVG01026644001	  2e-40
182-  3:	Pso02G01850.0	GSVIVG01026649001	  9e-53
182-  4:	Pso03G37820.0	GSVIVG01003839001	      0
182-  5:	Pso03G37750.0	GSVIVG01003828001	  4e-64
## Alignment 183: score=277.0 e_value=2e-11 N=7 pre-WGD-1 ancestor_chr4&aek5 plus
183-  0:	Pso03G44130.0	GSVIVG01015673001	      0
183-  1:	Pso03G44120.0	GSVIVG01003431001	  1e-91
183-  2:	Pso03G44090.0	GSVIVG01009082001	  8e-52
183-  3:	Pso02G07650.0	GSVIVG01009117001	  9e-57
183-  4:	Pso03G44010.0	GSVIVG01037037001	  1e-25
183-  5:	Pso03G43990.0	GSVIVG01037044001	  9e-70
183-  6:	Pso03G43950.0	GSVIVG01037046001	      0
## Alignment 184: score=269.0 e_value=2.2e-08 N=6 pre-WGD-1 ancestor_chr4&aek5 plus
184-  0:	Pso02G10370.0	GSVIVG01009232001	  4e-59
184-  1:	Pso03G42410.0	GSVIVG01009238001	 6e-117
184-  2:	Pso03G42340.0	GSVIVG01009242001	 7e-119
184-  3:	Pso03G42260.0	GSVIVG01009251001	      0
184-  4:	Pso03G42240.0	GSVIVG01009253001	      0
184-  5:	Pso03G42230.0	GSVIVG01009254001	      0
## Alignment 185: score=261.0 e_value=3.3e-08 N=6 pre-WGD-1 ancestor_chr4&aek5 plus
185-  0:	Pso03G45570.0	GSVIVG01022190001	 8e-117
185-  1:	Pso03G45560.0	GSVIVG01022187001	      0
185-  2:	Pso03G45510.0	GSVIVG01022182001	 5e-132
185-  3:	Pso03G45490.0	GSVIVG01022164001	  3e-19
185-  4:	Pso03G45480.0	GSVIVG01022160001	  1e-98
185-  5:	Pso03G40350.0	GSVIVG01022152001	 1e-105
## Alignment 186: score=1394.0 e_value=4.1e-96 N=31 pre-WGD-1 ancestor_chr4&aek5 minus
186-  0:	Pso03G37410.0	GSVIVG01023958001	      0
186-  1:	Pso03G37380.0	GSVIVG01023964001	      0
186-  2:	Pso03G37260.0	GSVIVG01023971001	      0
186-  3:	Pso03G36940.0	GSVIVG01000217001	      0
186-  4:	Pso02G00880.0	GSVIVG01000224001	 2e-114
186-  5:	Pso03G36670.0	GSVIVG01000226001	 7e-128
186-  6:	Pso03G36720.0	GSVIVG01000228001	 2e-108
186-  7:	Pso03G36760.0	GSVIVG01022063001	 4e-124
186-  8:	Pso03G36770.0	GSVIVG01022064001	      0
186-  9:	Pso03G36780.0	GSVIVG01022067001	  2e-91
186- 10:	Pso02G00710.0	GSVIVG01022068001	 2e-109
186- 11:	Pso03G36790.0	GSVIVG01022069001	  6e-83
186- 12:	Pso03G36810.0	GSVIVG01022070001	 7e-163
186- 13:	Pso03G36820.0	GSVIVG01022072001	      0
186- 14:	Pso03G36830.0	GSVIVG01022074001	 3e-100
186- 15:	Pso03G36860.0	GSVIVG01022076001	  2e-57
186- 16:	Pso03G36460.0	GSVIVG01022099001	  4e-27
186- 17:	Pso03G36440.0	GSVIVG01022111001	  2e-88
186- 18:	Pso03G36390.0	GSVIVG01022114001	      0
186- 19:	Pso03G36370.0	GSVIVG01022116001	  1e-69
186- 20:	Pso03G36350.0	GSVIVG01022118001	  4e-49
186- 21:	Pso03G36330.0	GSVIVG01022120001	  3e-71
186- 22:	Pso03G36290.0	GSVIVG01022125001	      0
186- 23:	Pso03G36280.0	GSVIVG01022127001	 4e-117
186- 24:	Pso03G36210.0	GSVIVG01022128001	      0
186- 25:	Pso03G36200.0	GSVIVG01022129001	 3e-138
186- 26:	Pso03G36190.0	GSVIVG01022130001	  6e-78
186- 27:	Pso03G36150.0	GSVIVG01022134001	  1e-93
186- 28:	Pso03G36090.0	GSVIVG01022136001	      0
186- 29:	Pso03G36050.0	GSVIVG01022140001	  3e-96
186- 30:	Pso03G35990.0	GSVIVG01022142001	  2e-26
## Alignment 187: score=532.0 e_value=4.8e-26 N=12 pre-WGD-1 ancestor_chr4&aek5 minus
187-  0:	Pso05G35810.0	GSVIVG01000105001	      0
187-  1:	Pso05G35820.0	GSVIVG01000109001	  9e-61
187-  2:	Pso05G35840.0	GSVIVG01000111001	 2e-117
187-  3:	Pso05G35860.0	GSVIVG01000112001	 2e-142
187-  4:	Pso05G35930.0	GSVIVG01000127001	      0
187-  5:	Pso05G35940.0	GSVIVG01000128001	 6e-114
187-  6:	Pso05G36070.0	GSVIVG01000131001	      0
187-  7:	Pso05G36090.0	GSVIVG01000134001	 5e-111
187-  8:	Pso05G36160.0	GSVIVG01000141001	  5e-87
187-  9:	Pso05G36200.0	GSVIVG01000143001	  1e-94
187- 10:	Pso03G33770.0	GSVIVG01000144001	 1e-102
187- 11:	Pso05G36250.0	GSVIVG01000146001	      0
## Alignment 188: score=501.0 e_value=1.2e-22 N=11 pre-WGD-1 ancestor_chr4&aek5 minus
188-  0:	Pso03G50520.0	GSVIVG01009206001	      0
188-  1:	Pso02G50120.0	GSVIVG01009200001	  5e-73
188-  2:	Pso03G50450.0	GSVIVG01009199001	      0
188-  3:	Pso03G50370.0	GSVIVG01009192001	 2e-166
188-  4:	Pso03G50350.0	GSVIVG01009189001	  3e-95
188-  5:	Pso03G50290.0	GSVIVG01009186001	 2e-147
188-  6:	Pso03G50230.0	GSVIVG01009183001	 1e-106
188-  7:	Pso03G50220.0	GSVIVG01009182001	  3e-42
188-  8:	Pso03G50200.0	GSVIVG01009181001	      0
188-  9:	Pso03G50190.0	GSVIVG01009175001	      0
188- 10:	Pso03G50180.0	GSVIVG01009173001	 1e-140
## Alignment 189: score=478.0 e_value=4.3e-19 N=10 pre-WGD-1 ancestor_chr4&aek5 minus
189-  0:	Pso05G34430.0	GSVIVG01009171001	  7e-63
189-  1:	Pso05G34460.0	GSVIVG01009170001	  2e-52
189-  2:	Pso05G34490.0	GSVIVG01009166001	  6e-58
189-  3:	Pso05G34500.0	GSVIVG01009165001	 3e-119
189-  4:	Pso05G34520.0	GSVIVG01009157001	  1e-48
189-  5:	Pso05G34530.0	GSVIVG01009155001	  4e-76
189-  6:	Pso05G34540.0	GSVIVG01009154001	  4e-57
189-  7:	Pso05G34610.0	GSVIVG01009149001	  1e-56
189-  8:	Pso05G34620.0	GSVIVG01009148001	      0
189-  9:	Pso05G34640.0	GSVIVG01009147001	      0
## Alignment 190: score=385.0 e_value=1.2e-20 N=10 pre-WGD-1 ancestor_chr4&aek5 minus
190-  0:	Pso03G50000.0	GSVIVG01024086001	  3e-08
190-  1:	Pso03G49920.0	GSVIVG01008707001	      0
190-  2:	Pso03G49910.0	GSVIVG01024125001	  6e-33
190-  3:	Pso03G49830.0	GSVIVG01024135001	  6e-17
190-  4:	Pso03G49820.0	GSVIVG01024154001	  1e-66
190-  5:	Pso03G49710.0	GSVIVG01024165001	  1e-90
190-  6:	Pso03G49630.0	GSVIVG01024167001	 5e-146
190-  7:	Pso03G49580.0	GSVIVG01024168001	 3e-161
190-  8:	Pso03G49570.0	GSVIVG01024169001	      0
190-  9:	Pso03G49550.0	GSVIVG01024172001	      0
## Alignment 191: score=353.0 e_value=4.6e-14 N=8 pre-WGD-1 ancestor_chr4&aek5 minus
191-  0:	Pso03G41900.0	GSVIVG01009097001	  1e-99
191-  1:	Pso03G41960.0	GSVIVG01009090001	  2e-10
191-  2:	Pso03G44180.0	GSVIVG01009087001	  8e-21
191-  3:	Pso03G44160.0	GSVIVG01009084001	      0
191-  4:	Pso03G44120.0	GSVIVG01003431001	  1e-91
191-  5:	Pso03G44350.0	GSVIVG01009076001	  9e-88
191-  6:	Pso03G44680.0	GSVIVG01015726001	  8e-91
191-  7:	Pso02G07630.0	GSVIVG01015729001	  4e-58
## Alignment 192: score=335.0 e_value=6.6e-14 N=8 pre-WGD-1 ancestor_chr4&aek5 minus
192-  0:	Pso03G47460.0	GSVIVG01031903001	      0
192-  1:	Pso03G47390.0	GSVIVG01031895001	  1e-75
192-  2:	Pso03G47320.0	GSVIVG01031890001	  2e-77
192-  3:	Pso03G46910.0	GSVIVG01031888001	      0
192-  4:	Pso03G47190.0	GSVIVG01018782001	  4e-15
192-  5:	Pso03G47160.0	GSVIVG01018778001	      0
192-  6:	Pso02G10860.0	GSVIVG01018765001	  1e-15
192-  7:	Pso03G46770.0	GSVIVG01018764001	      0
## Alignment 193: score=315.0 e_value=2.6e-11 N=7 pre-WGD-1 ancestor_chr4&aek5 minus
193-  0:	Pso03G45940.0	GSVIVG01022232001	      0
193-  1:	Pso03G45960.0	GSVIVG01022234001	  8e-34
193-  2:	Pso03G45970.0	GSVIVG01022235001	      0
193-  3:	Pso03G45990.0	GSVIVG01022231001	  3e-45
193-  4:	Pso03G46030.0	GSVIVG01022246001	  4e-15
193-  5:	Pso03G46070.0	GSVIVG01022251001	  6e-85
193-  6:	Pso03G40620.0	GSVIVG01022259001	  7e-18
## Alignment 194: score=313.0 e_value=1.6e-13 N=8 pre-WGD-1 ancestor_chr4&aek5 minus
194-  0:	Pso03G48740.0	GSVIVG01023814001	      0
194-  1:	Pso03G48540.0	GSVIVG01009778001	 8e-106
194-  2:	Pso03G48570.0	GSVIVG01023831001	      0
194-  3:	Pso02G12670.0	GSVIVG01023841001	  4e-50
194-  4:	Pso03G48490.0	GSVIVG01009748001	  3e-59
194-  5:	Pso03G48480.0	GSVIVG01009735001	 3e-179
194-  6:	Pso02G11880.0	GSVIVG01003702001	  1e-19
194-  7:	Pso03G39540.0	GSVIVG01023885001	  1e-52
## Alignment 195: score=263.0 e_value=3.4e-09 N=6 pre-WGD-1 ancestor_chr4&aek5 minus
195-  0:	Pso03G44600.0	GSVIVG01031967001	      0
195-  1:	Pso03G44000.0	GSVIVG01009265001	 6e-149
195-  2:	Pso03G43970.0	GSVIVG01009261001	      0
195-  3:	Pso03G43960.0	GSVIVG01009259001	      0
195-  4:	Pso03G43950.0	GSVIVG01009258001	      0
195-  5:	Pso02G10370.0	GSVIVG01009232001	  4e-59
## Alignment 196: score=261.0 e_value=1.1e-10 N=7 pre-WGD-1 ancestor_chr4&aek5 minus
196-  0:	Pso03G48930.0	GSVIVG01018979001	  6e-21
196-  1:	Pso03G48140.0	GSVIVG01018986001	  2e-45
196-  2:	Pso02G12270.0	GSVIVG01031963001	  3e-32
196-  3:	Pso03G48050.0	GSVIVG01031953001	  5e-90
196-  4:	Pso03G47700.0	GSVIVG01009650001	 3e-118
196-  5:	Pso03G47720.0	GSVIVG01031916001	  3e-59
196-  6:	Pso03G48680.0	GSVIVG01018866001	      0
## Alignment 197: score=253.0 e_value=2e-08 N=6 pre-WGD-1 ancestor_chr4&aek5 minus
197-  0:	Pso02G09180.0	GSVIVG01022191001	  4e-73
197-  1:	Pso03G45600.0	GSVIVG01022196001	      0
197-  2:	Pso03G45700.0	GSVIVG01024119001	  3e-58
197-  3:	Pso02G09020.0	GSVIVG01022214001	  5e-61
197-  4:	Pso02G08990.0	GSVIVG01022218001	  1e-62
197-  5:	Pso03G45820.0	GSVIVG01022222001	  9e-44
## Alignment 198: score=251.0 e_value=1.6e-10 N=7 pre-WGD-1 ancestor_chr5&aek2 minus
198-  0:	Pso06G06110.0	GSVIVG01023658001	  8e-13
198-  1:	Pso06G05680.0	GSVIVG01023602001	  4e-67
198-  2:	Pso06G05570.0	GSVIVG01033166001	  2e-17
198-  3:	Pso06G05460.0	GSVIVG01001044001	  1e-91
198-  4:	Pso06G05400.0	GSVIVG01036015001	  3e-21
198-  5:	Pso06G05160.0	GSVIVG01035991001	  9e-18
198-  6:	Pso06G01010.0	GSVIVG01035983001	  4e-21
## Alignment 199: score=1709.0 e_value=4.4e-128 N=39 pre-WGD-1 ancestor_chr5&aek5 plus
199-  0:	Pso06G28340.0	GSVIVG01024122001	  7e-14
199-  1:	Pso06G28020.0	GSVIVG01024116001	  1e-56
199-  2:	Pso06G27920.0	GSVIVG01024109001	 4e-133
199-  3:	Pso06G27910.0	GSVIVG01024107001	 6e-102
199-  4:	Pso06G27880.0	GSVIVG01024106001	 2e-161
199-  5:	Pso06G27870.0	GSVIVG01024104001	      0
199-  6:	Pso06G27830.0	GSVIVG01024086001	 9e-161
199-  7:	Pso06G27810.0	GSVIVG01024082001	 1e-115
199-  8:	Pso01G30150.0	GSVIVG01024075001	      0
199-  9:	Pso06G27740.0	GSVIVG01024073001	      0
199- 10:	Pso06G27620.0	GSVIVG01024062001	      0
199- 11:	Pso06G27590.0	GSVIVG01024060001	  4e-68
199- 12:	Pso01G30340.0	GSVIVG01024058001	 2e-100
199- 13:	Pso06G27560.0	GSVIVG01024057001	  2e-38
199- 14:	Pso06G27540.0	GSVIVG01024056001	 4e-144
199- 15:	Pso06G27430.0	GSVIVG01024054001	      0
199- 16:	Pso06G27370.0	GSVIVG01024049001	 4e-164
199- 17:	Pso06G27360.0	GSVIVG01024048001	      0
199- 18:	Pso06G27280.0	GSVIVG01024043001	  2e-89
199- 19:	Pso06G27250.0	GSVIVG01024042001	      0
199- 20:	Pso06G27130.0	GSVIVG01024036001	  4e-90
199- 21:	Pso06G27020.0	GSVIVG01024033001	      0
199- 22:	Pso06G27010.0	GSVIVG01024031001	      0
199- 23:	Pso06G27000.0	GSVIVG01024030001	 3e-144
199- 24:	Pso06G26990.0	GSVIVG01024029001	 4e-134
199- 25:	Pso06G26950.0	GSVIVG01024026001	 1e-180
199- 26:	Pso06G26880.0	GSVIVG01024021001	  1e-60
199- 27:	Pso06G26800.0	GSVIVG01024018001	 2e-130
199- 28:	Pso06G26700.0	GSVIVG01024014001	  6e-57
199- 29:	Pso06G26630.0	GSVIVG01024010001	 2e-129
199- 30:	Pso06G26570.0	GSVIVG01024005001	      0
199- 31:	Pso06G26550.0	GSVIVG01024004001	  6e-95
199- 32:	Pso06G26420.0	GSVIVG01023998001	 3e-172
199- 33:	Pso06G26310.0	GSVIVG01023991001	 8e-104
199- 34:	Pso01G31570.0	GSVIVG01023982001	      0
199- 35:	Pso06G26210.0	GSVIVG01023975001	 4e-165
199- 36:	Pso06G26160.0	GSVIVG01037045001	  3e-95
199- 37:	Pso06G26040.0	GSVIVG01023968001	      0
199- 38:	Pso06G25880.0	GSVIVG01023965001	 4e-161
## Alignment 200: score=1010.0 e_value=8.3e-62 N=22 pre-WGD-1 ancestor_chr5&aek5 plus
200-  0:	Pso06G29340.0	GSVIVG01018845001	  1e-95
200-  1:	Pso06G29300.0	GSVIVG01009813001	      0
200-  2:	Pso06G29270.0	GSVIVG01018839001	  1e-63
200-  3:	Pso06G29130.0	GSVIVG01009822001	      0
200-  4:	Pso06G29040.0	GSVIVG01009825001	 6e-144
200-  5:	Pso06G29030.0	GSVIVG01009826001	      0
200-  6:	Pso06G28870.0	GSVIVG01009828001	      0
200-  7:	Pso06G28840.0	GSVIVG01009830001	      0
200-  8:	Pso06G28760.0	GSVIVG01009833001	 3e-155
200-  9:	Pso06G28730.0	GSVIVG01009836001	      0
200- 10:	Pso06G28720.0	GSVIVG01009837001	      0
200- 11:	Pso06G28710.0	GSVIVG01009840001	  2e-56
200- 12:	Pso06G28570.0	GSVIVG01009846001	  5e-41
200- 13:	Pso01G29250.0	GSVIVG01009847001	      0
200- 14:	Pso06G28510.0	GSVIVG01009858001	  4e-70
200- 15:	Pso06G28470.0	GSVIVG01009860001	  4e-65
200- 16:	Pso06G28450.0	GSVIVG01009861001	  1e-77
200- 17:	Pso06G28160.0	GSVIVG01009876001	      0
200- 18:	Pso06G28150.0	GSVIVG01009879001	      0
200- 19:	Pso06G28130.0	GSVIVG01009880001	 9e-136
200- 20:	Pso06G28120.0	GSVIVG01009881001	      0
200- 21:	Pso06G27970.0	GSVIVG01009898001	  7e-45
## Alignment 201: score=851.0 e_value=3.4e-49 N=19 pre-WGD-1 ancestor_chr5&aek5 plus
201-  0:	Pso06G30400.0	GSVIVG01003702001	  4e-23
201-  1:	Pso06G30140.0	GSVIVG01009735001	 5e-123
201-  2:	Pso06G30090.0	GSVIVG01018923001	      0
201-  3:	Pso06G30080.0	GSVIVG01009747001	      0
201-  4:	Pso01G27600.0	GSVIVG01009754001	 3e-103
201-  5:	Pso06G29940.0	GSVIVG01009755001	 6e-144
201-  6:	Pso06G29920.0	GSVIVG01023815001	      0
201-  7:	Pso06G29900.0	GSVIVG01009760001	      0
201-  8:	Pso06G29880.0	GSVIVG01009761001	  8e-68
201-  9:	Pso06G29850.0	GSVIVG01009763001	      0
201- 10:	Pso06G29840.0	GSVIVG01009766001	 4e-121
201- 11:	Pso06G29720.0	GSVIVG01023830001	  1e-18
201- 12:	Pso06G29650.0	GSVIVG01009779001	  3e-89
201- 13:	Pso06G29640.0	GSVIVG01009782001	 5e-161
201- 14:	Pso06G29560.0	GSVIVG01009788001	      0
201- 15:	Pso06G29550.0	GSVIVG01009791001	      0
201- 16:	Pso06G29500.0	GSVIVG01009796001	      0
201- 17:	Pso06G29490.0	GSVIVG01009797001	  3e-97
201- 18:	Pso06G29470.0	GSVIVG01009801001	  3e-31
## Alignment 202: score=776.0 e_value=2.3e-49 N=18 pre-WGD-1 ancestor_chr5&aek5 plus
202-  0:	Pso06G28140.0	GSVIVG01009576001	  4e-19
202-  1:	Pso06G27980.0	GSVIVG01009813001	  2e-09
202-  2:	Pso01G30000.0	GSVIVG01009854001	 2e-100
202-  3:	Pso01G30160.0	GSVIVG01009896001	  3e-17
202-  4:	Pso06G27720.0	GSVIVG01009920001	 5e-155
202-  5:	Pso06G27560.0	GSVIVG01009924001	  2e-28
202-  6:	Pso06G27520.0	GSVIVG01018772001	      0
202-  7:	Pso06G27380.0	GSVIVG01009931001	      0
202-  8:	Pso06G27270.0	GSVIVG01009934001	  3e-59
202-  9:	Pso01G30700.0	GSVIVG01009935001	      0
202- 10:	Pso06G27210.0	GSVIVG01009941001	      0
202- 11:	Pso06G27080.0	GSVIVG01009943001	      0
202- 12:	Pso06G27040.0	GSVIVG01009945001	  5e-53
202- 13:	Pso06G26990.0	GSVIVG01009947001	 2e-142
202- 14:	Pso01G31030.0	GSVIVG01018728001	      0
202- 15:	Pso06G26950.0	GSVIVG01009950001	  3e-99
202- 16:	Pso06G26930.0	GSVIVG01009954001	 2e-141
202- 17:	Pso06G26870.0	GSVIVG01009956001	      0
## Alignment 203: score=757.0 e_value=2.3e-42 N=17 pre-WGD-1 ancestor_chr5&aek5 plus
203-  0:	Pso06G21040.0	GSVIVG01022152001	 7e-159
203-  1:	Pso06G21020.0	GSVIVG01022145001	  1e-31
203-  2:	Pso06G20970.0	GSVIVG01022144001	      0
203-  3:	Pso06G20900.0	GSVIVG01022142001	  4e-35
203-  4:	Pso06G20830.0	GSVIVG01022141001	      0
203-  5:	Pso06G20710.0	GSVIVG01022136001	      0
203-  6:	Pso06G20670.0	GSVIVG01022129001	 3e-144
203-  7:	Pso06G20650.0	GSVIVG01022127001	 1e-110
203-  8:	Pso01G36900.0	GSVIVG01022126001	      0
203-  9:	Pso06G20560.0	GSVIVG01022120001	  1e-58
203- 10:	Pso06G20510.0	GSVIVG01022118001	  5e-35
203- 11:	Pso06G20490.0	GSVIVG01022115001	      0
203- 12:	Pso06G20480.0	GSVIVG01022114001	      0
203- 13:	Pso06G20460.0	GSVIVG01022113001	      0
203- 14:	Pso06G20450.0	GSVIVG01022112001	      0
203- 15:	Pso06G20280.0	GSVIVG01022097001	      0
203- 16:	Pso01G37260.0	GSVIVG01008847001	  5e-72
## Alignment 204: score=620.0 e_value=1.8e-33 N=14 pre-WGD-1 ancestor_chr5&aek5 plus
204-  0:	Pso06G23390.0	GSVIVG01031895001	  6e-65
204-  1:	Pso06G23380.0	GSVIVG01031897001	  6e-93
204-  2:	Pso06G23340.0	GSVIVG01031903001	      0
204-  3:	Pso01G35320.0	GSVIVG01031915001	  4e-57
204-  4:	Pso06G23150.0	GSVIVG01009647001	      0
204-  5:	Pso06G23140.0	GSVIVG01009648001	 7e-111
204-  6:	Pso06G23110.0	GSVIVG01009650001	 8e-113
204-  7:	Pso06G23020.0	GSVIVG01009655001	  1e-91
204-  8:	Pso06G22940.0	GSVIVG01019012001	  5e-54
204-  9:	Pso06G22920.0	GSVIVG01019010001	 4e-101
204- 10:	Pso06G22840.0	GSVIVG01019007001	  1e-65
204- 11:	Pso01G35580.0	GSVIVG01019004001	      0
204- 12:	Pso06G22810.0	GSVIVG01019000001	      0
204- 13:	Pso06G22800.0	GSVIVG01009681001	      0
## Alignment 205: score=565.0 e_value=3.1e-31 N=13 pre-WGD-1 ancestor_chr5&aek5 plus
205-  0:	Pso06G32700.0	GSVIVG01037040001	      0
205-  1:	Pso06G31600.0	GSVIVG01037816001	  3e-60
205-  2:	Pso06G31590.0	GSVIVG01037819001	  2e-78
205-  3:	Pso06G31510.0	GSVIVG01037822001	 1e-119
205-  4:	Pso06G31450.0	GSVIVG01037825001	      0
205-  5:	Pso06G31440.0	GSVIVG01037836001	 7e-149
205-  6:	Pso06G31370.0	GSVIVG01037837001	  4e-93
205-  7:	Pso06G31350.0	GSVIVG01037839001	  7e-72
205-  8:	Pso06G31320.0	GSVIVG01000169001	  1e-85
205-  9:	Pso06G31080.0	GSVIVG01037852001	 2e-123
205- 10:	Pso06G30970.0	GSVIVG01037854001	  2e-10
205- 11:	Pso06G30900.0	GSVIVG01037859001	  2e-78
205- 12:	Pso01G26530.0	GSVIVG01037860001	      0
## Alignment 206: score=555.0 e_value=9.9e-26 N=12 pre-WGD-1 ancestor_chr5&aek5 plus
206-  0:	Pso06G19340.0	GSVIVG01023866001	      0
206-  1:	Pso06G19330.0	GSVIVG01023865001	  3e-35
206-  2:	Pso06G19310.0	GSVIVG01023864001	      0
206-  3:	Pso06G19290.0	GSVIVG01023863001	      0
206-  4:	Pso06G19270.0	GSVIVG01023861001	 4e-159
206-  5:	Pso06G19230.0	GSVIVG01023858001	  4e-38
206-  6:	Pso06G19200.0	GSVIVG01023857001	 2e-132
206-  7:	Pso06G19190.0	GSVIVG01023856001	  1e-75
206-  8:	Pso01G38460.0	GSVIVG01023855001	      0
206-  9:	Pso06G19090.0	GSVIVG01023854001	      0
206- 10:	Pso06G19000.0	GSVIVG01023850001	      0
206- 11:	Pso06G18850.0	GSVIVG01023845001	 3e-175
## Alignment 207: score=474.0 e_value=7.6e-24 N=11 pre-WGD-1 ancestor_chr5&aek5 plus
207-  0:	Pso06G29170.0	GSVIVG01024203001	      0
207-  1:	Pso01G28610.0	GSVIVG01024201001	  4e-39
207-  2:	Pso06G29140.0	GSVIVG01024197001	      0
207-  3:	Pso06G29130.0	GSVIVG01024196001	      0
207-  4:	Pso06G29120.0	GSVIVG01024195001	      0
207-  5:	Pso06G29050.0	GSVIVG01024179001	      0
207-  6:	Pso06G28870.0	GSVIVG01024172001	      0
207-  7:	Pso06G28770.0	GSVIVG01024165001	 1e-109
207-  8:	Pso06G28750.0	GSVIVG01024164001	      0
207-  9:	Pso06G28740.0	GSVIVG01024163001	 1e-156
207- 10:	Pso06G28530.0	GSVIVG01024158001	      0
## Alignment 208: score=425.0 e_value=1.4e-16 N=9 pre-WGD-1 ancestor_chr5&aek5 plus
208-  0:	Pso06G32040.0	GSVIVG01009296001	  2e-95
208-  1:	Pso06G31990.0	GSVIVG01009305001	      0
208-  2:	Pso06G31970.0	GSVIVG01009307001	      0
208-  3:	Pso06G31960.0	GSVIVG01009308001	  2e-24
208-  4:	Pso06G31920.0	GSVIVG01009312001	  2e-85
208-  5:	Pso06G31870.0	GSVIVG01009313001	  4e-68
208-  6:	Pso06G31860.0	GSVIVG01009315001	  2e-52
208-  7:	Pso06G31840.0	GSVIVG01009318001	      0
208-  8:	Pso06G31820.0	GSVIVG01009320001	      0
## Alignment 209: score=383.0 e_value=3.4e-13 N=8 pre-WGD-1 ancestor_chr5&aek5 plus
209-  0:	Pso06G30640.0	GSVIVG01018963001	 6e-162
209-  1:	Pso06G30620.0	GSVIVG01009707001	      0
209-  2:	Pso06G30590.0	GSVIVG01009709001	      0
209-  3:	Pso06G30580.0	GSVIVG01009710001	 1e-162
209-  4:	Pso06G30570.0	GSVIVG01009711001	      0
209-  5:	Pso06G30560.0	GSVIVG01009712001	  2e-60
209-  6:	Pso06G30550.0	GSVIVG01018960001	      0
209-  7:	Pso06G30500.0	GSVIVG01018959001	 3e-101
## Alignment 210: score=379.0 e_value=6.3e-18 N=9 pre-WGD-1 ancestor_chr5&aek5 plus
210-  0:	Pso06G23220.0	GSVIVG01019042001	      0
210-  1:	Pso06G23170.0	GSVIVG01009639001	 8e-103
210-  2:	Pso06G23030.0	GSVIVG01031917001	      0
210-  3:	Pso06G23020.0	GSVIVG01019018001	 4e-111
210-  4:	Pso06G23000.0	GSVIVG01019019001	      0
210-  5:	Pso06G22990.0	GSVIVG01009657001	 1e-123
210-  6:	Pso06G22850.0	GSVIVG01009666001	      0
210-  7:	Pso06G23490.0	GSVIVG01009684001	      0
210-  8:	Pso06G23480.0	GSVIVG01018993001	      0
## Alignment 211: score=373.0 e_value=1.5e-13 N=8 pre-WGD-1 ancestor_chr5&aek5 plus
211-  0:	Pso06G22050.0	GSVIVG01009173001	 4e-112
211-  1:	Pso06G22040.0	GSVIVG01009174001	      0
211-  2:	Pso06G22030.0	GSVIVG01009175001	      0
211-  3:	Pso06G22000.0	GSVIVG01009178001	      0
211-  4:	Pso06G21920.0	GSVIVG01009182001	  1e-54
211-  5:	Pso06G21910.0	GSVIVG01009183001	      0
211-  6:	Pso06G21880.0	GSVIVG01009185001	      0
211-  7:	Pso06G21870.0	GSVIVG01009187001	 8e-105
## Alignment 212: score=361.0 e_value=1.6e-14 N=8 pre-WGD-1 ancestor_chr5&aek5 plus
212-  0:	Pso06G21630.0	GSVIVG01009126001	      0
212-  1:	Pso06G21620.0	GSVIVG01009127001	  1e-96
212-  2:	Pso06G21560.0	GSVIVG01009139001	 8e-108
212-  3:	Pso06G21540.0	GSVIVG01009141001	  5e-83
212-  4:	Pso06G21520.0	GSVIVG01009143001	  4e-55
212-  5:	Pso06G21510.0	GSVIVG01009148001	      0
212-  6:	Pso06G21490.0	GSVIVG01009149001	  2e-81
212-  7:	Pso06G21240.0	GSVIVG01009165001	 4e-119
## Alignment 213: score=325.0 e_value=3.9e-11 N=7 pre-WGD-1 ancestor_chr5&aek5 plus
213-  0:	Pso06G31280.0	GSVIVG01009348001	 8e-101
213-  1:	Pso06G31260.0	GSVIVG01009350001	      0
213-  2:	Pso06G31240.0	GSVIVG01009353001	  2e-74
213-  3:	Pso06G31230.0	GSVIVG01009354001	 3e-106
213-  4:	Pso06G31140.0	GSVIVG01009355001	      0
213-  5:	Pso06G30970.0	GSVIVG01009361001	  2e-08
213-  6:	Pso06G30870.0	GSVIVG01009363001	  1e-23
## Alignment 214: score=279.0 e_value=1.1e-08 N=6 pre-WGD-1 ancestor_chr5&aek5 plus
214-  0:	Pso06G24890.0	GSVIVG01022075001	 5e-116
214-  1:	Pso06G24820.0	GSVIVG01022074001	  8e-60
214-  2:	Pso06G24810.0	GSVIVG01022072001	      0
214-  3:	Pso06G24770.0	GSVIVG01022064001	      0
214-  4:	Pso06G24760.0	GSVIVG01022063001	 3e-123
214-  5:	Pso06G24750.0	GSVIVG01022062001	      0
## Alignment 215: score=278.0 e_value=1e-07 N=6 pre-WGD-1 ancestor_chr5&aek5 plus
215-  0:	Pso06G24160.0	GSVIVG01000175001	  7e-25
215-  1:	Pso06G24110.0	GSVIVG01000171001	 7e-145
215-  2:	Pso06G24050.0	GSVIVG01000167001	      0
215-  3:	Pso06G24000.0	GSVIVG01000164001	      0
215-  4:	Pso06G23950.0	GSVIVG01000163001	      0
215-  5:	Pso06G23900.0	GSVIVG01000162001	 4e-138
## Alignment 216: score=271.0 e_value=2.6e-08 N=6 pre-WGD-1 ancestor_chr5&aek5 plus
216-  0:	Pso06G40160.0	GSVIVG01003433001	      0
216-  1:	Pso06G40090.0	GSVIVG01003424001	      0
216-  2:	Pso06G39890.0	GSVIVG01003419001	      0
216-  3:	Pso06G39860.0	GSVIVG01003417001	 5e-165
216-  4:	Pso06G39840.0	GSVIVG01003416001	      0
216-  5:	Pso06G39800.0	GSVIVG01003415001	 7e-121
## Alignment 217: score=818.0 e_value=4.7e-46 N=18 pre-WGD-1 ancestor_chr5&aek5 minus
217-  0:	Pso06G40800.0	GSVIVG01009124001	 1e-110
217-  1:	Pso06G40790.0	GSVIVG01009122001	  6e-33
217-  2:	Pso06G40750.0	GSVIVG01009121001	      0
217-  3:	Pso06G40690.0	GSVIVG01009119001	  1e-69
217-  4:	Pso06G40670.0	GSVIVG01009117001	 2e-158
217-  5:	Pso06G40600.0	GSVIVG01009104001	      0
217-  6:	Pso06G40230.0	GSVIVG01009096001	  5e-62
217-  7:	Pso06G40180.0	GSVIVG01009091001	  5e-79
217-  8:	Pso06G40170.0	GSVIVG01009090001	  9e-43
217-  9:	Pso06G40070.0	GSVIVG01009080001	      0
217- 10:	Pso06G39960.0	GSVIVG01009078001	      0
217- 11:	Pso06G39920.0	GSVIVG01009076001	  7e-86
217- 12:	Pso06G39890.0	GSVIVG01009074001	      0
217- 13:	Pso06G39880.0	GSVIVG01009072001	 5e-166
217- 14:	Pso06G39700.0	GSVIVG01009070001	      0
217- 15:	Pso06G39650.0	GSVIVG01009069001	 2e-105
217- 16:	Pso06G39370.0	GSVIVG01015729001	 4e-138
217- 17:	Pso06G39180.0	GSVIVG01015743001	  4e-96
## Alignment 218: score=712.0 e_value=2.7e-39 N=16 pre-WGD-1 ancestor_chr5&aek5 minus
218-  0:	Pso06G21300.0	GSVIVG01031793001	  1e-49
218-  1:	Pso01G36370.0	GSVIVG01031780001	 1e-127
218-  2:	Pso06G21080.0	GSVIVG01031769001	  3e-55
218-  3:	Pso01G36470.0	GSVIVG01031766001	      0
218-  4:	Pso01G36620.0	GSVIVG01031753001	  4e-69
218-  5:	Pso06G20870.0	GSVIVG01031751001	  9e-69
218-  6:	Pso06G20860.0	GSVIVG01031750001	      0
218-  7:	Pso01G36750.0	GSVIVG01031746001	      0
218-  8:	Pso06G20740.0	GSVIVG01031739001	 5e-149
218-  9:	Pso06G20710.0	GSVIVG01031738001	      0
218- 10:	Pso06G20700.0	GSVIVG01031736001	      0
218- 11:	Pso06G20640.0	GSVIVG01031729001	      0
218- 12:	Pso06G20610.0	GSVIVG01031728001	  4e-25
218- 13:	Pso06G20520.0	GSVIVG01031727001	  8e-47
218- 14:	Pso06G20490.0	GSVIVG01031721001	      0
218- 15:	Pso06G20380.0	GSVIVG01031715001	 7e-168
## Alignment 219: score=710.0 e_value=1.3e-40 N=16 pre-WGD-1 ancestor_chr5&aek5 minus
219-  0:	Pso06G20210.0	GSVIVG01008686001	      0
219-  1:	Pso06G20200.0	GSVIVG01023930001	      0
219-  2:	Pso06G20160.0	GSVIVG01008677001	      0
219-  3:	Pso06G20150.0	GSVIVG01023934001	      0
219-  4:	Pso06G20140.0	GSVIVG01008675001	 8e-165
219-  5:	Pso06G20080.0	GSVIVG01013360001	      0
219-  6:	Pso06G20000.0	GSVIVG01008673001	      0
219-  7:	Pso06G19780.0	GSVIVG01013375001	 2e-170
219-  8:	Pso06G19770.0	GSVIVG01013378001	 2e-106
219-  9:	Pso06G19760.0	GSVIVG01013379001	      0
219- 10:	Pso06G19590.0	GSVIVG01013392001	      0
219- 11:	Pso06G19550.0	GSVIVG01022296001	 3e-160
219- 12:	Pso06G19540.0	GSVIVG01022297001	      0
219- 13:	Pso06G19520.0	GSVIVG01013403001	      0
219- 14:	Pso06G19480.0	GSVIVG01022300001	      0
219- 15:	Pso06G19430.0	GSVIVG01013407001	      0
## Alignment 220: score=693.0 e_value=5.4e-41 N=16 pre-WGD-1 ancestor_chr5&aek5 minus
220-  0:	Pso01G25870.0	GSVIVG01000105001	      0
220-  1:	Pso06G31490.0	GSVIVG01000107001	      0
220-  2:	Pso06G31480.0	GSVIVG01000108001	      0
220-  3:	Pso06G31320.0	GSVIVG01023893001	  5e-63
220-  4:	Pso06G31250.0	GSVIVG01000124001	 2e-180
220-  5:	Pso06G31210.0	GSVIVG01000126001	      0
220-  6:	Pso06G31200.0	GSVIVG01000127001	      0
220-  7:	Pso06G31090.0	GSVIVG01000131001	      0
220-  8:	Pso06G30930.0	GSVIVG01000142001	  5e-84
220-  9:	Pso06G30860.0	GSVIVG01000145001	  5e-45
220- 10:	Pso06G30850.0	GSVIVG01000146001	      0
220- 11:	Pso06G30820.0	GSVIVG01000149001	      0
220- 12:	Pso06G30740.0	GSVIVG01000152001	      0
220- 13:	Pso06G30730.0	GSVIVG01000153001	  3e-67
220- 14:	Pso01G26720.0	GSVIVG01000157001	  1e-43
220- 15:	Pso06G30490.0	GSVIVG01000175001	  2e-20
## Alignment 221: score=659.0 e_value=1.6e-34 N=14 pre-WGD-1 ancestor_chr5&aek5 minus
221-  0:	Pso06G20950.0	GSVIVG01031762001	  2e-51
221-  1:	Pso06G20920.0	GSVIVG01009518001	      0
221-  2:	Pso06G20910.0	GSVIVG01009517001	  3e-20
221-  3:	Pso06G20850.0	GSVIVG01009503001	 6e-119
221-  4:	Pso06G20840.0	GSVIVG01009501001	      0
221-  5:	Pso01G36700.0	GSVIVG01009498001	 3e-131
221-  6:	Pso06G20720.0	GSVIVG01009494001	  7e-82
221-  7:	Pso06G20710.0	GSVIVG01009493001	      0
221-  8:	Pso06G20650.0	GSVIVG01009482001	      0
221-  9:	Pso06G20560.0	GSVIVG01009479001	  9e-73
221- 10:	Pso06G20550.0	GSVIVG01009478001	      0
221- 11:	Pso06G20540.0	GSVIVG01009477001	  2e-76
221- 12:	Pso06G20530.0	GSVIVG01009476001	 2e-100
221- 13:	Pso06G20480.0	GSVIVG01009470001	      0
## Alignment 222: score=619.0 e_value=9.6e-29 N=13 pre-WGD-1 ancestor_chr5&aek5 minus
222-  0:	Pso06G23800.0	GSVIVG01018974001	  8e-17
222-  1:	Pso06G23790.0	GSVIVG01018975001	      0
222-  2:	Pso06G23770.0	GSVIVG01018976001	      0
222-  3:	Pso06G23750.0	GSVIVG01018977001	      0
222-  4:	Pso06G23690.0	GSVIVG01018980001	      0
222-  5:	Pso06G23680.0	GSVIVG01018981001	 1e-148
222-  6:	Pso06G23620.0	GSVIVG01018985001	 2e-167
222-  7:	Pso06G23610.0	GSVIVG01018986001	  1e-68
222-  8:	Pso06G23580.0	GSVIVG01018987001	 1e-145
222-  9:	Pso06G23570.0	GSVIVG01018988001	 5e-177
222- 10:	Pso06G23560.0	GSVIVG01009690001	  4e-60
222- 11:	Pso06G23550.0	GSVIVG01009688001	  3e-85
222- 12:	Pso06G23530.0	GSVIVG01018991001	 3e-161
## Alignment 223: score=598.0 e_value=2.9e-32 N=14 pre-WGD-1 ancestor_chr5&aek5 minus
223-  0:	Pso06G28090.0	GSVIVG01018789001	 4e-156
223-  1:	Pso06G28010.0	GSVIVG01018788001	 2e-163
223-  2:	Pso06G27980.0	GSVIVG01018786001	      0
223-  3:	Pso06G27930.0	GSVIVG01018783001	      0
223-  4:	Pso06G27900.0	GSVIVG01018782001	  1e-51
223-  5:	Pso06G27840.0	GSVIVG01018778001	      0
223-  6:	Pso06G27610.0	GSVIVG01018775001	  2e-39
223-  7:	Pso01G30600.0	GSVIVG01018764001	      0
223-  8:	Pso06G27340.0	GSVIVG01018760001	  1e-49
223-  9:	Pso06G27300.0	GSVIVG01018757001	      0
223- 10:	Pso06G27150.0	GSVIVG01018749001	  2e-84
223- 11:	Pso06G27100.0	GSVIVG01018742001	      0
223- 12:	Pso06G27070.0	GSVIVG01018739001	      0
223- 13:	Pso06G27030.0	GSVIVG01018732001	      0
## Alignment 224: score=594.0 e_value=9.7e-29 N=13 pre-WGD-1 ancestor_chr5&aek5 minus
224-  0:	Pso06G24760.0	GSVIVG01003179001	      0
224-  1:	Pso06G24700.0	GSVIVG01003174001	 7e-122
224-  2:	Pso06G24670.0	GSVIVG01003172001	  2e-99
224-  3:	Pso06G24640.0	GSVIVG01003166001	      0
224-  4:	Pso06G24490.0	GSVIVG01003159001	  9e-55
224-  5:	Pso06G24550.0	GSVIVG01003155001	  2e-51
224-  6:	Pso06G24430.0	GSVIVG01037920001	      0
224-  7:	Pso06G24410.0	GSVIVG01037915001	      0
224-  8:	Pso06G24370.0	GSVIVG01037911001	  2e-20
224-  9:	Pso06G24350.0	GSVIVG01037905001	  4e-10
224- 10:	Pso06G24330.0	GSVIVG01037903001	  4e-52
224- 11:	Pso06G24270.0	GSVIVG01037902001	  6e-41
224- 12:	Pso01G33440.0	GSVIVG01037897001	  3e-30
## Alignment 225: score=542.0 e_value=3.1e-26 N=12 pre-WGD-1 ancestor_chr5&aek5 minus
225-  0:	Pso06G25910.0	GSVIVG01023963001	 2e-167
225-  1:	Pso06G25900.0	GSVIVG01008725001	 2e-129
225-  2:	Pso06G25810.0	GSVIVG01008718001	 6e-106
225-  3:	Pso06G25690.0	GSVIVG01008716001	      0
225-  4:	Pso06G25680.0	GSVIVG01008714001	      0
225-  5:	Pso06G25620.0	GSVIVG01008711001	      0
225-  6:	Pso06G25480.0	GSVIVG01008708001	      0
225-  7:	Pso06G25460.0	GSVIVG01008707001	      0
225-  8:	Pso01G32260.0	GSVIVG01008705001	 2e-105
225-  9:	Pso06G25360.0	GSVIVG01008696001	      0
225- 10:	Pso01G32350.0	GSVIVG01008695001	  6e-26
225- 11:	Pso06G25130.0	GSVIVG01008688001	 5e-127
## Alignment 226: score=489.0 e_value=1.6e-25 N=12 pre-WGD-1 ancestor_chr5&aek5 minus
226-  0:	Pso06G36400.0	GSVIVG01022217001	      0
226-  1:	Pso06G36300.0	GSVIVG01022223001	      0
226-  2:	Pso06G36290.0	GSVIVG01022225001	 1e-180
226-  3:	Pso06G36220.0	GSVIVG01022227001	 9e-140
226-  4:	Pso06G36160.0	GSVIVG01022229001	 2e-107
226-  5:	Pso06G36080.0	GSVIVG01022234001	  3e-38
226-  6:	Pso06G35590.0	GSVIVG01022247001	  3e-74
226-  7:	Pso06G35550.0	GSVIVG01022250001	      0
226-  8:	Pso01G21430.0	GSVIVG01022252001	  1e-46
226-  9:	Pso06G35280.0	GSVIVG01022254001	 2e-127
226- 10:	Pso06G35220.0	GSVIVG01022259001	  5e-70
226- 11:	Pso06G35090.0	GSVIVG01022265001	 2e-138
## Alignment 227: score=452.0 e_value=3.7e-19 N=10 pre-WGD-1 ancestor_chr5&aek5 minus
227-  0:	Pso06G29620.0	GSVIVG01018858001	      0
227-  1:	Pso01G28140.0	GSVIVG01018851001	 6e-103
227-  2:	Pso06G29370.0	GSVIVG01018847001	      0
227-  3:	Pso06G29320.0	GSVIVG01018844001	      0
227-  4:	Pso06G29250.0	GSVIVG01018835001	  5e-15
227-  5:	Pso06G29110.0	GSVIVG01018833001	  1e-76
227-  6:	Pso06G29090.0	GSVIVG01018829001	  2e-99
227-  7:	Pso06G29070.0	GSVIVG01018828001	      0
227-  8:	Pso06G29060.0	GSVIVG01018824001	      0
227-  9:	Pso06G29020.0	GSVIVG01018819001	      0
## Alignment 228: score=383.0 e_value=4e-17 N=9 pre-WGD-1 ancestor_chr5&aek5 minus
228-  0:	Pso01G19430.0	GSVIVG01022189001	 4e-123
228-  1:	Pso06G37400.0	GSVIVG01022190001	 1e-114
228-  2:	Pso06G37390.0	GSVIVG01022192001	      0
228-  3:	Pso06G37380.0	GSVIVG01022193001	 7e-124
228-  4:	Pso06G37210.0	GSVIVG01022196001	  2e-95
228-  5:	Pso06G37020.0	GSVIVG01022197001	  1e-76
228-  6:	Pso06G36910.0	GSVIVG01022200001	      0
228-  7:	Pso01G20040.0	GSVIVG01022210001	      0
228-  8:	Pso06G36480.0	GSVIVG01022215001	 5e-121
## Alignment 229: score=319.0 e_value=3.3e-10 N=7 pre-WGD-1 ancestor_chr5&aek5 minus
229-  0:	Pso06G42020.0	GSVIVG01009245001	 9e-168
229-  1:	Pso06G42000.0	GSVIVG01009243001	  5e-91
229-  2:	Pso06G41950.0	GSVIVG01009238001	 2e-136
229-  3:	Pso06G41820.0	GSVIVG01009232001	 6e-153
229-  4:	Pso06G41720.0	GSVIVG01009228001	      0
229-  5:	Pso06G41540.0	GSVIVG01009227001	      0
229-  6:	Pso06G41400.0	GSVIVG01009219001	 6e-103
## Alignment 230: score=278.0 e_value=2.9e-11 N=7 pre-WGD-1 ancestor_chr5&aek5 minus
230-  0:	Pso06G25880.0	GSVIVG01023885001	  1e-08
230-  1:	Pso06G25670.0	GSVIVG01023897001	      0
230-  2:	Pso06G25430.0	GSVIVG01023904001	  1e-93
230-  3:	Pso06G25360.0	GSVIVG01023906001	      0
230-  4:	Pso01G32350.0	GSVIVG01023907001	  2e-25
230-  5:	Pso06G25130.0	GSVIVG01023920001	 5e-128
230-  6:	Pso06G25110.0	GSVIVG01023921001	  2e-98
## Alignment 231: score=258.0 e_value=3.2e-09 N=6 pre-WGD-1 ancestor_chr5&aek5 minus
231-  0:	Pso01G37260.0	GSVIVG01023932001	      0
231-  1:	Pso06G20170.0	GSVIVG01023933001	      0
231-  2:	Pso01G37330.0	GSVIVG01023937001	  7e-93
231-  3:	Pso06G20100.0	GSVIVG01023938001	      0
231-  4:	Pso06G19960.0	GSVIVG01023892001	      0
231-  5:	Pso06G19630.0	GSVIVG01023859001	  7e-25
## Alignment 232: score=257.0 e_value=1.3e-07 N=6 pre-WGD-1 ancestor_chr5&aek5 minus
232-  0:	Pso06G22780.0	GSVIVG01031892001	      0
232-  1:	Pso06G22670.0	GSVIVG01031888001	 2e-166
232-  2:	Pso06G22540.0	GSVIVG01031879001	      0
232-  3:	Pso06G22440.0	GSVIVG01031847001	 1e-109
232-  4:	Pso06G22370.0	GSVIVG01031842001	      0
232-  5:	Pso06G22320.0	GSVIVG01031824001	  8e-46
## Alignment 233: score=376.0 e_value=5.4e-14 N=8 pre-WGD-1 ancestor_chr5&aek6 plus
233-  0:	Pso06G07360.0	GSVIVG01012113001	 3e-160
233-  1:	Pso06G07350.0	GSVIVG01012116001	      0
233-  2:	Pso06G07290.0	GSVIVG01012122001	  2e-84
233-  3:	Pso06G07180.0	GSVIVG01012138001	 1e-137
233-  4:	Pso06G07150.0	GSVIVG01012140001	 1e-173
233-  5:	Pso06G07140.0	GSVIVG01012141001	 7e-152
233-  6:	Pso06G07130.0	GSVIVG01012142001	  2e-47
233-  7:	Pso06G07110.0	GSVIVG01012145001	      0
## Alignment 234: score=253.0 e_value=9.8e-11 N=6 pre-WGD-1 ancestor_chr5&aek6 plus
234-  0:	Pso01G52570.0	GSVIVG01000555001	  3e-08
234-  1:	Pso06G03810.0	GSVIVG01012072001	      0
234-  2:	Pso06G03580.0	GSVIVG01012103001	      0
234-  3:	Pso06G03570.0	GSVIVG01012104001	  1e-54
234-  4:	Pso06G03520.0	GSVIVG01012105001	  3e-82
234-  5:	Pso06G03440.0	GSVIVG01012106001	      0
## Alignment 235: score=408.0 e_value=3.9e-16 N=9 pre-WGD-1 ancestor_chr5&aek7 plus
235-  0:	Pso06G14090.0	GSVIVG01030473001	  3e-65
235-  1:	Pso06G14450.0	GSVIVG01030474001	      0
235-  2:	Pso06G14410.0	GSVIVG01030477001	      0
235-  3:	Pso06G14400.0	GSVIVG01030478001	  2e-56
235-  4:	Pso06G14350.0	GSVIVG01030482001	 2e-173
235-  5:	Pso06G14300.0	GSVIVG01030487001	 5e-142
235-  6:	Pso06G14270.0	GSVIVG01030488001	 1e-118
235-  7:	Pso06G14200.0	GSVIVG01030489001	 4e-132
235-  8:	Pso06G14180.0	GSVIVG01030491001	      0
## Alignment 236: score=388.0 e_value=1.9e-17 N=9 pre-WGD-1 ancestor_chr5&aek7 plus
236-  0:	Pso06G13970.0	GSVIVG01012670001	      0
236-  1:	Pso06G14060.0	GSVIVG01012671001	 6e-140
236-  2:	Pso06G13510.0	GSVIVG01037642001	      0
236-  3:	Pso06G13480.0	GSVIVG01037646001	      0
236-  4:	Pso06G13450.0	GSVIVG01037647001	  2e-54
236-  5:	Pso06G13430.0	GSVIVG01037651001	  9e-45
236-  6:	Pso06G13420.0	GSVIVG01037652001	      0
236-  7:	Pso01G44040.0	GSVIVG01037655001	      0
236-  8:	Pso06G13370.0	GSVIVG01037657001	      0
## Alignment 237: score=373.0 e_value=3.6e-17 N=9 pre-WGD-1 ancestor_chr5&aek7 plus
237-  0:	Pso06G12070.0	GSVIVG01000428001	  9e-16
237-  1:	Pso06G12060.0	GSVIVG01000442001	  5e-94
237-  2:	Pso06G12050.0	GSVIVG01000443001	  2e-26
237-  3:	Pso06G12030.0	GSVIVG01000446001	  9e-78
237-  4:	Pso06G11920.0	GSVIVG01000453001	 1e-103
237-  5:	Pso06G11900.0	GSVIVG01000457001	      0
237-  6:	Pso06G11880.0	GSVIVG01000458001	 2e-145
237-  7:	Pso06G11820.0	GSVIVG01030002001	 1e-118
237-  8:	Pso06G11700.0	GSVIVG01030053001	  9e-79
## Alignment 238: score=297.0 e_value=1.9e-14 N=8 pre-WGD-1 ancestor_chr5&aek7 plus
238-  0:	Pso06G19370.0	GSVIVG01021530001	  7e-36
238-  1:	Pso06G19300.0	GSVIVG01030495001	  1e-10
238-  2:	Pso06G19000.0	GSVIVG01030467001	 2e-106
238-  3:	Pso06G18820.0	GSVIVG01021499001	      0
238-  4:	Pso06G18790.0	GSVIVG01021450001	      0
238-  5:	Pso01G38750.0	GSVIVG01021446001	      0
238-  6:	Pso06G18670.0	GSVIVG01021445001	      0
238-  7:	Pso06G17250.0	GSVIVG01014417001	  2e-46
## Alignment 239: score=286.0 e_value=3.9e-11 N=7 pre-WGD-1 ancestor_chr5&aek7 plus
239-  0:	Pso06G12850.0	GSVIVG01030608001	 3e-134
239-  1:	Pso06G12810.0	GSVIVG01030612001	  3e-72
239-  2:	Pso06G12780.0	GSVIVG01030614001	  2e-96
239-  3:	Pso01G47270.0	GSVIVG01030615001	  1e-73
239-  4:	Pso01G43080.0	GSVIVG01030624001	  1e-93
239-  5:	Pso06G12400.0	GSVIVG01014681001	 2e-111
239-  6:	Pso01G43290.0	GSVIVG01000428001	  1e-10
## Alignment 240: score=1861.0 e_value=2.2e-148 N=42 pre-WGD-1 ancestor_chr5&aek7 minus
240-  0:	Pso06G16070.0	GSVIVG01030113001	  3e-31
240-  1:	Pso06G16050.0	GSVIVG01014698001	      0
240-  2:	Pso06G15890.0	GSVIVG01014695001	      0
240-  3:	Pso06G15910.0	GSVIVG01014693001	      0
240-  4:	Pso06G15700.0	GSVIVG01014657001	 4e-102
240-  5:	Pso06G15670.0	GSVIVG01014643001	      0
240-  6:	Pso06G15660.0	GSVIVG01014641001	 2e-130
240-  7:	Pso06G15650.0	GSVIVG01014640001	  2e-80
240-  8:	Pso01G41520.0	GSVIVG01037786001	      0
240-  9:	Pso06G15340.0	GSVIVG01037780001	      0
240- 10:	Pso06G15330.0	GSVIVG01037778001	  2e-44
240- 11:	Pso06G15320.0	GSVIVG01030047001	      0
240- 12:	Pso06G15300.0	GSVIVG01037775001	      0
240- 13:	Pso06G15280.0	GSVIVG01037773001	 2e-161
240- 14:	Pso06G15240.0	GSVIVG01037771001	 7e-149
240- 15:	Pso06G15170.0	GSVIVG01037766001	      0
240- 16:	Pso06G15140.0	GSVIVG01037763001	 2e-119
240- 17:	Pso06G15130.0	GSVIVG01037761001	 7e-180
240- 18:	Pso06G15090.0	GSVIVG01037758001	 3e-167
240- 19:	Pso06G15040.0	GSVIVG01037753001	      0
240- 20:	Pso06G15010.0	GSVIVG01037751001	 2e-101
240- 21:	Pso06G14950.0	GSVIVG01037750001	      0
240- 22:	Pso06G14890.0	GSVIVG01030539001	      0
240- 23:	Pso06G14870.0	GSVIVG01037730001	      0
240- 24:	Pso06G14860.0	GSVIVG01037727001	      0
240- 25:	Pso06G14850.0	GSVIVG01037723001	 1e-121
240- 26:	Pso01G42160.0	GSVIVG01037722001	      0
240- 27:	Pso06G14770.0	GSVIVG01037719001	  2e-62
240- 28:	Pso06G14730.0	GSVIVG01037714001	      0
240- 29:	Pso06G13950.0	GSVIVG01037685001	      0
240- 30:	Pso06G13790.0	GSVIVG01037676001	      0
240- 31:	Pso06G13760.0	GSVIVG01037674001	      0
240- 32:	Pso06G13750.0	GSVIVG01037673001	  1e-91
240- 33:	Pso06G13700.0	GSVIVG01037672001	  4e-29
240- 34:	Pso06G13690.0	GSVIVG01037670001	 1e-180
240- 35:	Pso06G13640.0	GSVIVG01037668001	  3e-66
240- 36:	Pso06G13560.0	GSVIVG01037664001	      0
240- 37:	Pso06G13430.0	GSVIVG01037651001	  9e-45
240- 38:	Pso06G13310.0	GSVIVG01037636001	  9e-71
240- 39:	Pso06G13240.0	GSVIVG01037634001	 9e-104
240- 40:	Pso06G13190.0	GSVIVG01037630001	      0
240- 41:	Pso06G11890.0	GSVIVG01012667001	 2e-150
## Alignment 241: score=502.0 e_value=3.7e-26 N=11 pre-WGD-1 ancestor_chr5&aek7 minus
241-  0:	Pso06G15500.0	GSVIVG01030060001	  6e-39
241-  1:	Pso06G15490.0	GSVIVG01030058001	  4e-99
241-  2:	Pso01G41520.0	GSVIVG01030057001	      0
241-  3:	Pso01G41540.0	GSVIVG01030054001	      0
241-  4:	Pso06G15400.0	GSVIVG01030053001	 2e-106
241-  5:	Pso06G15370.0	GSVIVG01030051001	      0
241-  6:	Pso06G15300.0	GSVIVG01030046001	 2e-102
241-  7:	Pso06G15270.0	GSVIVG01030043001	      0
241-  8:	Pso06G15260.0	GSVIVG01030042001	 3e-109
241-  9:	Pso06G15060.0	GSVIVG01014698001	  1e-47
241- 10:	Pso06G14880.0	GSVIVG01014693001	  2e-14
## Alignment 242: score=498.0 e_value=9e-23 N=11 pre-WGD-1 ancestor_chr5&aek7 minus
242-  0:	Pso06G13160.0	GSVIVG01037625001	  2e-80
242-  1:	Pso06G13150.0	GSVIVG01037621001	      0
242-  2:	Pso06G13130.0	GSVIVG01037612001	  8e-76
242-  3:	Pso06G13100.0	GSVIVG01037610001	      0
242-  4:	Pso06G13060.0	GSVIVG01012656001	  1e-17
242-  5:	Pso06G13020.0	GSVIVG01012652001	      0
242-  6:	Pso06G13000.0	GSVIVG01012651001	      0
242-  7:	Pso06G12950.0	GSVIVG01012648001	      0
242-  8:	Pso06G12910.0	GSVIVG01001983001	      0
242-  9:	Pso06G12900.0	GSVIVG01001982001	  2e-56
242- 10:	Pso01G45920.0	GSVIVG01002066001	  7e-72
## Alignment 243: score=434.0 e_value=6.3e-20 N=10 pre-WGD-1 ancestor_chr5&aek7 minus
243-  0:	Pso06G10060.0	GSVIVG01014302001	  1e-53
243-  1:	Pso01G46480.0	GSVIVG01014301001	 1e-162
243-  2:	Pso06G09920.0	GSVIVG01014297001	      0
243-  3:	Pso06G09910.0	GSVIVG01014296001	  8e-69
243-  4:	Pso06G09900.0	GSVIVG01014295001	 1e-132
243-  5:	Pso06G09860.0	GSVIVG01014293001	  4e-75
243-  6:	Pso06G09850.0	GSVIVG01014290001	  2e-70
243-  7:	Pso06G09830.0	GSVIVG01014287001	  4e-99
243-  8:	Pso06G14450.0	GSVIVG01030474001	      0
243-  9:	Pso06G14410.0	GSVIVG01021562001	 1e-112
## Alignment 244: score=378.0 e_value=2.1e-16 N=9 pre-WGD-1 ancestor_chr5&aek7 minus
244-  0:	Pso01G50060.0	GSVIVG01021437001	 7e-109
244-  1:	Pso06G07570.0	GSVIVG01021470001	      0
244-  2:	Pso06G07560.0	GSVIVG01021471001	 8e-113
244-  3:	Pso06G07540.0	GSVIVG01021502001	      0
244-  4:	Pso06G07500.0	GSVIVG01021514001	  1e-11
244-  5:	Pso06G07490.0	GSVIVG01021520001	      0
244-  6:	Pso06G07460.0	GSVIVG01021525001	  6e-53
244-  7:	Pso06G07420.0	GSVIVG01021532001	      0
244-  8:	Pso06G07410.0	GSVIVG01021533001	  5e-34
## Alignment 245: score=344.0 e_value=2.5e-14 N=8 pre-WGD-1 ancestor_chr5&aek7 minus
245-  0:	Pso06G10680.0	GSVIVG01014408001	      0
245-  1:	Pso06G10700.0	GSVIVG01014407001	 2e-146
245-  2:	Pso06G10750.0	GSVIVG01014403001	  7e-74
245-  3:	Pso06G10800.0	GSVIVG01014402001	      0
245-  4:	Pso06G10840.0	GSVIVG01014395001	  9e-68
245-  5:	Pso06G14150.0	GSVIVG01021502001	  7e-06
245-  6:	Pso06G10920.0	GSVIVG01014389001	      0
245-  7:	Pso06G10930.0	GSVIVG01014388001	      0
## Alignment 246: score=328.0 e_value=1.7e-10 N=7 pre-WGD-1 ancestor_chr5&aek7 minus
246-  0:	Pso06G11580.0	GSVIVG01030577001	  5e-08
246-  1:	Pso01G45070.0	GSVIVG01030573001	 2e-115
246-  2:	Pso06G11500.0	GSVIVG01030570001	 8e-137
246-  3:	Pso06G11490.0	GSVIVG01014417001	      0
246-  4:	Pso06G11460.0	GSVIVG01014415001	 6e-158
246-  5:	Pso06G11450.0	GSVIVG01014414001	 1e-126
246-  6:	Pso06G11360.0	GSVIVG01014412001	      0
## Alignment 247: score=302.0 e_value=1.3e-11 N=7 pre-WGD-1 ancestor_chr5&aek7 minus
247-  0:	Pso06G14090.0	GSVIVG01012670001	  5e-76
247-  1:	Pso06G14430.0	GSVIVG01012668001	      0
247-  2:	Pso06G14420.0	GSVIVG01012667001	      0
247-  3:	Pso06G14410.0	GSVIVG01012666001	      0
247-  4:	Pso06G14350.0	GSVIVG01012662001	 3e-162
247-  5:	Pso06G12880.0	GSVIVG01012640001	  2e-35
247-  6:	Pso06G12840.0	GSVIVG01012636001	      0
## Alignment 248: score=259.0 e_value=8.9e-09 N=6 pre-WGD-1 ancestor_chr5&aek7 minus
248-  0:	Pso06G14910.0	GSVIVG01030540001	 8e-103
248-  1:	Pso06G14810.0	GSVIVG01030535001	 1e-137
248-  2:	Pso06G14790.0	GSVIVG01030533001	      0
248-  3:	Pso06G14740.0	GSVIVG01030530001	      0
248-  4:	Pso06G14700.0	GSVIVG01030514001	      0
248-  5:	Pso06G14690.0	GSVIVG01030512001	      0
## Alignment 249: score=516.0 e_value=6.2e-29 N=13 pre-WGD-1 ancestor_chr6&aek1 plus
249-  0:	Pso03G08190.0	GSVIVG01028713001	  6e-48
249-  1:	Pso03G07990.0	GSVIVG01028728001	  2e-27
249-  2:	Pso03G07820.0	GSVIVG01027095001	  3e-28
249-  3:	Pso03G07630.0	GSVIVG01027120001	      0
249-  4:	Pso03G07560.0	GSVIVG01027149001	 5e-103
249-  5:	Pso03G07510.0	GSVIVG01027157001	      0
249-  6:	Pso03G07490.0	GSVIVG01027159001	  4e-88
249-  7:	Pso03G07310.0	GSVIVG01027162001	 8e-120
249-  8:	Pso03G07050.0	GSVIVG01019915001	 1e-157
249-  9:	Pso03G06870.0	GSVIVG01028829001	  5e-40
249- 10:	Pso03G06850.0	GSVIVG01028844001	  8e-33
249- 11:	Pso03G06830.0	GSVIVG01028852001	 1e-115
249- 12:	Pso03G06800.0	GSVIVG01028859001	  4e-43
## Alignment 250: score=286.0 e_value=3.5e-09 N=6 pre-WGD-1 ancestor_chr6&aek1 plus
250-  0:	Pso03G07940.0	GSVIVG01038707001	 3e-127
250-  1:	Pso03G07860.0	GSVIVG01038710001	      0
250-  2:	Pso03G07850.0	GSVIVG01038711001	      0
250-  3:	Pso03G07840.0	GSVIVG01038712001	  2e-63
250-  4:	Pso03G07830.0	GSVIVG01038714001	      0
250-  5:	Pso03G07740.0	GSVIVG01028710001	      0
## Alignment 251: score=274.0 e_value=2.2e-08 N=6 pre-WGD-1 ancestor_chr6&aek1 plus
251-  0:	Pso03G07590.0	GSVIVG01027150001	 4e-155
251-  1:	Pso03G07570.0	GSVIVG01038549001	 6e-124
251-  2:	Pso03G07540.0	GSVIVG01038551001	      0
251-  3:	Pso03G07520.0	GSVIVG01038550001	      0
251-  4:	Pso03G07360.0	GSVIVG01038559001	      0
251-  5:	Pso03G07220.0	GSVIVG01027183001	      0
## Alignment 252: score=290.0 e_value=4.9e-12 N=7 pre-WGD-1 ancestor_chr6&aek1 minus
252-  0:	Pso03G08090.0	GSVIVG01028749001	  1e-55
252-  1:	Pso03G08070.0	GSVIVG01028725001	  1e-63
252-  2:	Pso03G08000.0	GSVIVG01028727001	      0
252-  3:	Pso03G07780.0	GSVIVG01027089001	  9e-17
252-  4:	Pso03G07690.0	GSVIVG01027083001	  3e-99
252-  5:	Pso03G07650.0	GSVIVG01027075001	 7e-143
252-  6:	Pso03G07640.0	GSVIVG01019492001	      0
## Alignment 253: score=438.0 e_value=1e-24 N=11 pre-WGD-1 ancestor_chr6&aek2 plus
253-  0:	Pso05G24570.0	GSVIVG01035748001	 2e-165
253-  1:	Pso03G22600.0	GSVIVG01035769001	      0
253-  2:	Pso05G24900.0	GSVIVG01035771001	      0
253-  3:	Pso03G22580.0	GSVIVG01035772001	  6e-88
253-  4:	Pso05G24940.0	GSVIVG01035773001	  1e-98
253-  5:	Pso03G22390.0	GSVIVG01035774001	  1e-58
253-  6:	Pso03G22180.0	GSVIVG01035782001	 9e-142
253-  7:	Pso05G25450.0	GSVIVG01015456001	      0
253-  8:	Pso05G25540.0	GSVIVG01015460001	      0
253-  9:	Pso05G25550.0	GSVIVG01035778001	  4e-09
253- 10:	Pso05G25920.0	GSVIVG01015488001	  5e-62
## Alignment 254: score=336.0 e_value=6.5e-14 N=8 pre-WGD-1 ancestor_chr6&aek2 plus
254-  0:	Pso03G25490.0	GSVIVG01015464001	  3e-19
254-  1:	Pso05G21580.0	GSVIVG01035778001	 7e-122
254-  2:	Pso05G21620.0	GSVIVG01035923001	 2e-172
254-  3:	Pso05G21650.0	GSVIVG01035938001	      0
254-  4:	Pso05G21660.0	GSVIVG01035940001	  3e-88
254-  5:	Pso03G25120.0	GSVIVG01035953001	  1e-83
254-  6:	Pso05G21900.0	GSVIVG01035954001	      0
254-  7:	Pso05G22000.0	GSVIVG01035956001	      0
## Alignment 255: score=1095.0 e_value=6.9e-74 N=25 pre-WGD-1 ancestor_chr6&aek2 minus
255-  0:	Pso03G25420.0	GSVIVG01012872001	 6e-115
255-  1:	Pso05G21650.0	GSVIVG01012858001	      0
255-  2:	Pso05G21670.0	GSVIVG01012857001	      0
255-  3:	Pso05G21760.0	GSVIVG01012856001	      0
255-  4:	Pso05G22040.0	GSVIVG01012821001	 3e-107
255-  5:	Pso05G22070.0	GSVIVG01015603001	      0
255-  6:	Pso05G22180.0	GSVIVG01015594001	      0
255-  7:	Pso05G22190.0	GSVIVG01015589001	      0
255-  8:	Pso05G22380.0	GSVIVG01015582001	      0
255-  9:	Pso05G22410.0	GSVIVG01015580001	 1e-177
255- 10:	Pso05G22470.0	GSVIVG01015573001	  5e-37
255- 11:	Pso05G22650.0	GSVIVG01015559001	  2e-27
255- 12:	Pso05G22820.0	GSVIVG01015546001	  1e-77
255- 13:	Pso05G22830.0	GSVIVG01015542001	      0
255- 14:	Pso05G22840.0	GSVIVG01015540001	  7e-71
255- 15:	Pso05G23090.0	GSVIVG01015537001	      0
255- 16:	Pso05G23120.0	GSVIVG01015535001	 9e-106
255- 17:	Pso05G23190.0	GSVIVG01035849001	 7e-142
255- 18:	Pso05G23200.0	GSVIVG01035845001	  1e-33
255- 19:	Pso05G23210.0	GSVIVG01035843001	      0
255- 20:	Pso03G23960.0	GSVIVG01015528001	      0
255- 21:	Pso05G23220.0	GSVIVG01015527001	 7e-149
255- 22:	Pso05G23310.0	GSVIVG01015522001	      0
255- 23:	Pso05G23330.0	GSVIVG01015519001	  8e-78
255- 24:	Pso05G23520.0	GSVIVG01015518001	  9e-75
## Alignment 256: score=820.0 e_value=6.4e-51 N=19 pre-WGD-1 ancestor_chr6&aek2 minus
256-  0:	Pso05G23660.0	GSVIVG01035842001	  4e-07
256-  1:	Pso05G23800.0	GSVIVG01015514001	  8e-51
256-  2:	Pso05G23910.0	GSVIVG01015512001	      0
256-  3:	Pso05G23920.0	GSVIVG01015511001	  7e-88
256-  4:	Pso05G24070.0	GSVIVG01015506001	  2e-62
256-  5:	Pso05G24160.0	GSVIVG01015501001	 2e-173
256-  6:	Pso05G24190.0	GSVIVG01015499001	  7e-32
256-  7:	Pso05G24200.0	GSVIVG01015498001	  4e-41
256-  8:	Pso05G24210.0	GSVIVG01015496001	 6e-112
256-  9:	Pso05G24250.0	GSVIVG01015493001	  3e-97
256- 10:	Pso05G24290.0	GSVIVG01015489001	 1e-123
256- 11:	Pso05G24340.0	GSVIVG01015468001	 1e-177
256- 12:	Pso05G24370.0	GSVIVG01035813001	  3e-39
256- 13:	Pso05G24400.0	GSVIVG01035808001	 8e-172
256- 14:	Pso05G24460.0	GSVIVG01035804001	 3e-157
256- 15:	Pso05G24560.0	GSVIVG01035802001	  3e-62
256- 16:	Pso05G24570.0	GSVIVG01035801001	      0
256- 17:	Pso03G22400.0	GSVIVG01035799001	  5e-74
256- 18:	Pso05G24700.0	GSVIVG01035760001	  2e-41
## Alignment 257: score=535.0 e_value=1.7e-27 N=12 pre-WGD-1 ancestor_chr6&aek2 minus
257-  0:	Pso05G21020.0	GSVIVG01023697001	 5e-152
257-  1:	Pso05G21030.0	GSVIVG01023694001	 4e-117
257-  2:	Pso05G21040.0	GSVIVG01023690001	 2e-139
257-  3:	Pso05G21050.0	GSVIVG01023660001	      0
257-  4:	Pso05G21080.0	GSVIVG01023622001	 2e-169
257-  5:	Pso05G21190.0	GSVIVG01023592001	 1e-121
257-  6:	Pso05G21200.0	GSVIVG01023596001	 3e-114
257-  7:	Pso05G21240.0	GSVIVG01023597001	 6e-149
257-  8:	Pso05G21360.0	GSVIVG01001036001	      0
257-  9:	Pso05G21370.0	GSVIVG01001035001	      0
257- 10:	Pso05G21400.0	GSVIVG01012897001	      0
257- 11:	Pso03G25480.0	GSVIVG01012890001	  7e-23
## Alignment 258: score=452.0 e_value=1.5e-20 N=10 pre-WGD-1 ancestor_chr6&aek2 minus
258-  0:	Pso05G22110.0	GSVIVG01017376001	      0
258-  1:	Pso03G24740.0	GSVIVG01017355001	      0
258-  2:	Pso05G22390.0	GSVIVG01035871001	      0
258-  3:	Pso05G22400.0	GSVIVG01035870001	      0
258-  4:	Pso05G22410.0	GSVIVG01035867001	 2e-179
258-  5:	Pso05G22470.0	GSVIVG01035866001	  1e-47
258-  6:	Pso05G22610.0	GSVIVG01017334001	  3e-88
258-  7:	Pso05G22650.0	GSVIVG01017332001	  9e-35
258-  8:	Pso05G22680.0	GSVIVG01017331001	      0
258-  9:	Pso05G22690.0	GSVIVG01017330001	  8e-45
## Alignment 259: score=420.0 e_value=1.2e-21 N=10 pre-WGD-1 ancestor_chr6&aek2 minus
259-  0:	Pso03G05950.0	GSVIVG01029161001	  4e-93
259-  1:	Pso03G05620.0	GSVIVG01029239001	  3e-08
259-  2:	Pso03G05250.0	GSVIVG01029283001	      0
259-  3:	Pso03G05240.0	GSVIVG01029286001	  7e-50
259-  4:	Pso03G05180.0	GSVIVG01029303001	      0
259-  5:	Pso03G05170.0	GSVIVG01029304001	      0
259-  6:	Pso03G04990.0	GSVIVG01029310001	  3e-85
259-  7:	Pso03G04850.0	GSVIVG01029311001	 2e-102
259-  8:	Pso03G04700.0	GSVIVG01029318001	  1e-61
259-  9:	Pso03G04420.0	GSVIVG01010864001	      0
## Alignment 260: score=397.0 e_value=3.1e-16 N=9 pre-WGD-1 ancestor_chr6&aek2 minus
260-  0:	Pso05G24780.0	GSVIVG01017219001	      0
260-  1:	Pso05G25030.0	GSVIVG01017215001	      0
260-  2:	Pso05G25160.0	GSVIVG01017211001	      0
260-  3:	Pso05G25170.0	GSVIVG01017210001	      0
260-  4:	Pso05G25190.0	GSVIVG01017209001	      0
260-  5:	Pso05G25360.0	GSVIVG01017208001	      0
260-  6:	Pso05G25450.0	GSVIVG01017201001	      0
260-  7:	Pso05G25530.0	GSVIVG01017197001	  2e-84
260-  8:	Pso05G25630.0	GSVIVG01035788001	      0
## Alignment 261: score=350.0 e_value=3.1e-13 N=8 pre-WGD-1 ancestor_chr6&aek2 minus
261-  0:	Pso05G23690.0	GSVIVG01035833001	      0
261-  1:	Pso05G23750.0	GSVIVG01035831001	  4e-52
261-  2:	Pso03G23350.0	GSVIVG01035830001	      0
261-  3:	Pso05G24030.0	GSVIVG01035829001	  6e-68
261-  4:	Pso05G24080.0	GSVIVG01035827001	 3e-112
261-  5:	Pso05G24190.0	GSVIVG01035819001	  5e-70
261-  6:	Pso05G24270.0	GSVIVG01035818001	 1e-147
261-  7:	Pso05G24280.0	GSVIVG01035817001	 1e-155
## Alignment 262: score=271.0 e_value=7.4e-08 N=6 pre-WGD-1 ancestor_chr6&aek2 minus
262-  0:	Pso05G24390.0	GSVIVG01015488001	      0
262-  1:	Pso05G24430.0	GSVIVG01015486001	  8e-63
262-  2:	Pso05G24460.0	GSVIVG01015482001	 1e-156
262-  3:	Pso05G24540.0	GSVIVG01015481001	  6e-28
262-  4:	Pso05G24710.0	GSVIVG01015477001	 1e-153
262-  5:	Pso05G24780.0	GSVIVG01015473001	      0
## Alignment 263: score=536.0 e_value=1.6e-29 N=13 pre-WGD-1 ancestor_chr6&aek3 plus
263-  0:	Pso03G11310.0	GSVIVG01034956001	      0
263-  1:	Pso03G11130.0	GSVIVG01031295001	      0
263-  2:	Pso03G10840.0	GSVIVG01034983001	 2e-130
263-  3:	Pso03G10740.0	GSVIVG01034984001	 8e-116
263-  4:	Pso03G10730.0	GSVIVG01034985001	 8e-169
263-  5:	Pso03G10660.0	GSVIVG01034988001	  2e-26
263-  6:	Pso03G10540.0	GSVIVG01035000001	 3e-120
263-  7:	Pso03G10510.0	GSVIVG01035003001	      0
263-  8:	Pso03G10460.0	GSVIVG01035008001	 1e-147
263-  9:	Pso03G10390.0	GSVIVG01035010001	 8e-101
263- 10:	Pso03G10340.0	GSVIVG01035014001	      0
263- 11:	Pso03G10310.0	GSVIVG01035021001	      0
263- 12:	Pso03G10180.0	GSVIVG01035038001	  1e-42
## Alignment 264: score=1161.0 e_value=6.6e-83 N=28 pre-WGD-1 ancestor_chr6&aek4 plus
264-  0:	Pso05G29050.0	GSVIVG01032775001	      0
264-  1:	Pso05G29100.0	GSVIVG01024685001	      0
264-  2:	Pso05G29160.0	GSVIVG01032773001	  7e-08
264-  3:	Pso05G29310.0	GSVIVG01030298001	  3e-24
264-  4:	Pso03G18950.0	GSVIVG01024653001	  3e-46
264-  5:	Pso05G30040.0	GSVIVG01030293001	 2e-110
264-  6:	Pso05G30190.0	GSVIVG01030288001	  7e-90
264-  7:	Pso05G30210.0	GSVIVG01030284001	 5e-137
264-  8:	Pso05G30250.0	GSVIVG01032746001	      0
264-  9:	Pso05G30290.0	GSVIVG01032743001	  1e-06
264- 10:	Pso05G30470.0	GSVIVG01024632001	  2e-10
264- 11:	Pso03G18280.0	GSVIVG01030269001	  3e-50
264- 12:	Pso05G30630.0	GSVIVG01030267001	      0
264- 13:	Pso05G30780.0	GSVIVG01030264001	      0
264- 14:	Pso05G30800.0	GSVIVG01024628001	  8e-49
264- 15:	Pso05G30990.0	GSVIVG01030259001	  1e-34
264- 16:	Pso05G31150.0	GSVIVG01024623001	      0
264- 17:	Pso05G31240.0	GSVIVG01030252001	      0
264- 18:	Pso05G31410.0	GSVIVG01030249001	  4e-26
264- 19:	Pso05G32530.0	GSVIVG01032711001	 3e-165
264- 20:	Pso05G31970.0	GSVIVG01030232001	      0
264- 21:	Pso05G32050.0	GSVIVG01030227001	      0
264- 22:	Pso05G32230.0	GSVIVG01024598001	  3e-38
264- 23:	Pso05G32310.0	GSVIVG01024580001	  9e-42
264- 24:	Pso05G32990.0	GSVIVG01024574001	      0
264- 25:	Pso05G33110.0	GSVIVG01024563001	  8e-34
264- 26:	Pso05G33420.0	GSVIVG01032685001	  3e-87
264- 27:	Pso05G33480.0	GSVIVG01030183001	      0
## Alignment 265: score=435.0 e_value=1.2e-23 N=11 pre-WGD-1 ancestor_chr6&aek4 plus
265-  0:	Pso05G29650.0	GSVIVG01032758001	      0
265-  1:	Pso05G30100.0	GSVIVG01024662001	  1e-84
265-  2:	Pso05G30120.0	GSVIVG01032751001	      0
265-  3:	Pso05G30200.0	GSVIVG01024640001	  2e-30
265-  4:	Pso05G30370.0	GSVIVG01024632001	 1e-120
265-  5:	Pso05G30510.0	GSVIVG01032740001	 2e-133
265-  6:	Pso03G18080.0	GSVIVG01024636001	 2e-117
265-  7:	Pso05G31000.0	GSVIVG01032732001	  9e-46
265-  8:	Pso05G31170.0	GSVIVG01024630001	  8e-67
265-  9:	Pso05G31320.0	GSVIVG01032729001	  1e-50
265- 10:	Pso05G31410.0	GSVIVG01032727001	  1e-17
## Alignment 266: score=331.0 e_value=4.4e-14 N=8 pre-WGD-1 ancestor_chr6&aek4 plus
266-  0:	Pso05G28000.0	GSVIVG01024699001	      0
266-  1:	Pso05G28220.0	GSVIVG01032784001	 9e-177
266-  2:	Pso05G28430.0	GSVIVG01032781001	  7e-56
266-  3:	Pso03G19790.0	GSVIVG01032779001	  4e-58
266-  4:	Pso05G28630.0	GSVIVG01032778001	      0
266-  5:	Pso05G28640.0	GSVIVG01032777001	      0
266-  6:	Pso05G28820.0	GSVIVG01032764001	 6e-179
266-  7:	Pso05G28900.0	GSVIVG01024681001	 4e-167
## Alignment 267: score=284.0 e_value=7.6e-08 N=6 pre-WGD-1 ancestor_chr6&aek4 plus
267-  0:	Pso05G34090.0	GSVIVG01032663001	      0
267-  1:	Pso05G34110.0	GSVIVG01032662001	  2e-51
267-  2:	Pso05G34120.0	GSVIVG01032660001	      0
267-  3:	Pso05G34130.0	GSVIVG01032657001	  3e-64
267-  4:	Pso05G34140.0	GSVIVG01032656001	      0
267-  5:	Pso05G34180.0	GSVIVG01032654001	  5e-54
## Alignment 268: score=310.0 e_value=1.2e-14 N=8 pre-WGD-1 ancestor_chr6&aek4 minus
268-  0:	Pso03G19950.0	GSVIVG01032746001	  2e-20
268-  1:	Pso03G19860.0	GSVIVG01032750001	  4e-40
268-  2:	Pso03G19610.0	GSVIVG01030298001	  5e-70
268-  3:	Pso05G28750.0	GSVIVG01032763001	      0
268-  4:	Pso05G29000.0	GSVIVG01024682001	 5e-103
268-  5:	Pso05G29010.0	GSVIVG01024684001	      0
268-  6:	Pso05G29020.0	GSVIVG01032774001	 7e-151
268-  7:	Pso05G29190.0	GSVIVG01024686001	 1e-180
## Alignment 269: score=1415.0 e_value=8e-98 N=32 pre-WGD-1 ancestor_chr6&aek6 plus
269-  0:	Pso04G23510.0	GSVIVG01011417001	 1e-112
269-  1:	Pso04G23490.0	GSVIVG01011413001	  8e-19
269-  2:	Pso04G23410.0	GSVIVG01011406001	      0
269-  3:	Pso05G12900.0	GSVIVG01011424001	      0
269-  4:	Pso05G12930.0	GSVIVG01011430001	  4e-84
269-  5:	Pso05G13010.0	GSVIVG01011435001	  2e-31
269-  6:	Pso05G13030.0	GSVIVG01011438001	      0
269-  7:	Pso05G13290.0	GSVIVG01011445001	 5e-111
269-  8:	Pso05G13300.0	GSVIVG01011447001	 4e-105
269-  9:	Pso05G13160.0	GSVIVG01011463001	 2e-125
269- 10:	Pso05G13110.0	GSVIVG01011464001	      0
269- 11:	Pso04G22960.0	GSVIVG01011465001	  2e-23
269- 12:	Pso05G13100.0	GSVIVG01011467001	      0
269- 13:	Pso05G13460.0	GSVIVG01011471001	      0
269- 14:	Pso04G22800.0	GSVIVG01011473001	  3e-71
269- 15:	Pso05G13580.0	GSVIVG01011478001	 6e-146
269- 16:	Pso05G13610.0	GSVIVG01011480001	 4e-132
269- 17:	Pso05G13660.0	GSVIVG01011483001	 1e-164
269- 18:	Pso05G13690.0	GSVIVG01011485001	  3e-63
269- 19:	Pso05G13730.0	GSVIVG01011489001	 2e-104
269- 20:	Pso05G13740.0	GSVIVG01011492001	  5e-32
269- 21:	Pso05G13760.0	GSVIVG01011493001	  9e-81
269- 22:	Pso05G13780.0	GSVIVG01011494001	      0
269- 23:	Pso05G13790.0	GSVIVG01011496001	      0
269- 24:	Pso05G13840.0	GSVIVG01011500001	      0
269- 25:	Pso05G13880.0	GSVIVG01007921001	  6e-56
269- 26:	Pso05G13940.0	GSVIVG01007912001	 4e-133
269- 27:	Pso05G14020.0	GSVIVG01007898001	 1e-105
269- 28:	Pso05G14040.0	GSVIVG01007885001	 7e-102
269- 29:	Pso05G14080.0	GSVIVG01007883001	      0
269- 30:	Pso05G14100.0	GSVIVG01007873001	  9e-43
269- 31:	Pso05G14230.0	GSVIVG01007865001	  2e-47
## Alignment 270: score=773.0 e_value=5.9e-43 N=17 pre-WGD-1 ancestor_chr6&aek6 plus
270-  0:	Pso04G19370.0	GSVIVG01011726001	  7e-25
270-  1:	Pso05G17230.0	GSVIVG01011734001	 9e-139
270-  2:	Pso05G17240.0	GSVIVG01011737001	 3e-135
270-  3:	Pso05G17260.0	GSVIVG01011739001	 6e-150
270-  4:	Pso05G17290.0	GSVIVG01011740001	      0
270-  5:	Pso05G17470.0	GSVIVG01011744001	      0
270-  6:	Pso05G17570.0	GSVIVG01011745001	  1e-90
270-  7:	Pso05G17600.0	GSVIVG01011746001	      0
270-  8:	Pso05G17670.0	GSVIVG01011749001	      0
270-  9:	Pso04G19000.0	GSVIVG01011751001	  3e-69
270- 10:	Pso05G17700.0	GSVIVG01011753001	      0
270- 11:	Pso05G17710.0	GSVIVG01011754001	  9e-89
270- 12:	Pso05G17740.0	GSVIVG01011756001	 2e-153
270- 13:	Pso05G17920.0	GSVIVG01011761001	 7e-137
270- 14:	Pso05G17930.0	GSVIVG01011764001	      0
270- 15:	Pso05G17940.0	GSVIVG01011766001	  2e-66
270- 16:	Pso05G17960.0	GSVIVG01011773001	      0
## Alignment 271: score=552.0 e_value=1.7e-28 N=13 pre-WGD-1 ancestor_chr6&aek6 plus
271-  0:	Pso04G23830.0	GSVIVG01008023001	 6e-105
271-  1:	Pso04G23640.0	GSVIVG01020000001	 4e-161
271-  2:	Pso04G23560.0	GSVIVG01008013001	  3e-86
271-  3:	Pso04G23520.0	GSVIVG01008006001	 9e-173
271-  4:	Pso05G12830.0	GSVIVG01008001001	 3e-132
271-  5:	Pso05G12970.0	GSVIVG01007992001	  4e-86
271-  6:	Pso04G23180.0	GSVIVG01007990001	 3e-139
271-  7:	Pso05G13030.0	GSVIVG01007988001	 1e-156
271-  8:	Pso04G23120.0	GSVIVG01007985001	  9e-92
271-  9:	Pso05G13290.0	GSVIVG01007982001	 1e-104
271- 10:	Pso05G13200.0	GSVIVG01007971001	  7e-65
271- 11:	Pso05G13180.0	GSVIVG01007970001	  8e-39
271- 12:	Pso05G13140.0	GSVIVG01007961001	      0
## Alignment 272: score=482.0 e_value=2.2e-26 N=12 pre-WGD-1 ancestor_chr6&aek6 plus
272-  0:	Pso05G02190.0	GSVIVG01008584001	      0
272-  1:	Pso04G33760.0	GSVIVG01008579001	  6e-32
272-  2:	Pso04G33670.0	GSVIVG01008576001	  8e-56
272-  3:	Pso04G33650.0	GSVIVG01008575001	 5e-165
272-  4:	Pso05G02550.0	GSVIVG01008554001	 1e-176
272-  5:	Pso05G02610.0	GSVIVG01008556001	  1e-95
272-  6:	Pso04G33380.0	GSVIVG01008560001	  7e-27
272-  7:	Pso05G02700.0	GSVIVG01033068001	  2e-27
272-  8:	Pso05G02850.0	GSVIVG01033083001	 7e-127
272-  9:	Pso05G02880.0	GSVIVG01033084001	  4e-41
272- 10:	Pso05G03370.0	GSVIVG01008535001	  2e-82
272- 11:	Pso05G04270.0	GSVIVG01033095001	  5e-11
## Alignment 273: score=394.0 e_value=1.7e-19 N=9 pre-WGD-1 ancestor_chr6&aek6 plus
273-  0:	Pso05G13880.0	GSVIVG01012200001	 4e-113
273-  1:	Pso04G22400.0	GSVIVG01012211001	 3e-117
273-  2:	Pso05G14100.0	GSVIVG01012212001	  4e-45
273-  3:	Pso05G14120.0	GSVIVG01012213001	 8e-166
273-  4:	Pso05G14340.0	GSVIVG01032917001	      0
273-  5:	Pso05G14360.0	GSVIVG01032901001	  7e-32
273-  6:	Pso05G14370.0	GSVIVG01032900001	  1e-33
273-  7:	Pso05G14400.0	GSVIVG01032898001	 2e-131
273-  8:	Pso05G14410.0	GSVIVG01007618001	  2e-79
## Alignment 274: score=359.0 e_value=5e-14 N=8 pre-WGD-1 ancestor_chr6&aek6 plus
274-  0:	Pso05G19520.0	GSVIVG01011634001	      0
274-  1:	Pso05G19580.0	GSVIVG01011647001	  2e-23
274-  2:	Pso05G19610.0	GSVIVG01011650001	      0
274-  3:	Pso05G19620.0	GSVIVG01011651001	  1e-42
274-  4:	Pso05G19630.0	GSVIVG01011656001	      0
274-  5:	Pso05G19680.0	GSVIVG01011657001	      0
274-  6:	Pso05G19690.0	GSVIVG01011659001	 7e-130
274-  7:	Pso05G19700.0	GSVIVG01011660001	 3e-147
## Alignment 275: score=283.0 e_value=1.5e-07 N=6 pre-WGD-1 ancestor_chr6&aek6 plus
275-  0:	Pso05G14830.0	GSVIVG01010101001	 1e-103
275-  1:	Pso05G14880.0	GSVIVG01010109001	  4e-27
275-  2:	Pso05G14900.0	GSVIVG01010120001	      0
275-  3:	Pso05G14940.0	GSVIVG01010126001	      0
275-  4:	Pso05G14990.0	GSVIVG01010139001	      0
275-  5:	Pso05G15020.0	GSVIVG01010152001	  1e-66
## Alignment 276: score=283.0 e_value=7.2e-13 N=8 pre-WGD-1 ancestor_chr6&aek6 plus
276-  0:	Pso05G04480.0	GSVIVG01011586001	  8e-97
276-  1:	Pso05G04760.0	GSVIVG01011572001	 2e-159
276-  2:	Pso04G31010.0	GSVIVG01013799001	  3e-22
276-  3:	Pso05G05080.0	GSVIVG01013775001	  2e-34
276-  4:	Pso05G05210.0	GSVIVG01020231001	  1e-69
276-  5:	Pso05G05360.0	GSVIVG01020219001	      0
276-  6:	Pso05G05600.0	GSVIVG01012490001	  1e-22
276-  7:	Pso05G05900.0	GSVIVG01010112001	  1e-91
## Alignment 277: score=273.0 e_value=2.7e-08 N=6 pre-WGD-1 ancestor_chr6&aek6 plus
277-  0:	Pso05G16260.0	GSVIVG01036443001	  2e-61
277-  1:	Pso05G16080.0	GSVIVG01031070001	  4e-80
277-  2:	Pso05G16070.0	GSVIVG01031067001	      0
277-  3:	Pso05G16040.0	GSVIVG01031065001	  1e-83
277-  4:	Pso05G16010.0	GSVIVG01031053001	  3e-61
277-  5:	Pso05G15820.0	GSVIVG01031038001	      0
## Alignment 278: score=261.0 e_value=7.3e-08 N=6 pre-WGD-1 ancestor_chr6&aek6 plus
278-  0:	Pso05G06170.0	GSVIVG01000958001	 2e-102
278-  1:	Pso05G06180.0	GSVIVG01000957001	  3e-50
278-  2:	Pso05G06220.0	GSVIVG01000951001	  4e-67
278-  3:	Pso05G03670.0	GSVIVG01000942001	  9e-25
278-  4:	Pso05G06400.0	GSVIVG01033035001	 3e-126
278-  5:	Pso04G29990.0	GSVIVG01033043001	  8e-61
## Alignment 279: score=254.0 e_value=5.1e-08 N=6 pre-WGD-1 ancestor_chr6&aek6 plus
279-  0:	Pso05G04140.0	GSVIVG01032990001	      0
279-  1:	Pso05G04320.0	GSVIVG01032984001	 1e-113
279-  2:	Pso05G04470.0	GSVIVG01032978001	 2e-132
279-  3:	Pso05G04760.0	GSVIVG01032959001	      0
279-  4:	Pso05G04780.0	GSVIVG01032954001	  5e-49
279-  5:	Pso05G04840.0	GSVIVG01032952001	      0
## Alignment 280: score=784.0 e_value=6.7e-42 N=17 pre-WGD-1 ancestor_chr6&aek6 minus
280-  0:	Pso04G23820.0	GSVIVG01020008001	      0
280-  1:	Pso04G23770.0	GSVIVG01020006001	 3e-132
280-  2:	Pso04G23650.0	GSVIVG01020002001	 2e-138
280-  3:	Pso04G23590.0	GSVIVG01008020001	      0
280-  4:	Pso04G23570.0	GSVIVG01019993001	 2e-180
280-  5:	Pso04G23560.0	GSVIVG01019987001	  2e-67
280-  6:	Pso04G23550.0	GSVIVG01019985001	  2e-71
280-  7:	Pso05G12840.0	GSVIVG01019977001	 1e-172
280-  8:	Pso04G23410.0	GSVIVG01019976001	 2e-167
280-  9:	Pso05G12880.0	GSVIVG01019975001	      0
280- 10:	Pso05G12890.0	GSVIVG01010088001	  7e-32
280- 11:	Pso05G12970.0	GSVIVG01019969001	  2e-77
280- 12:	Pso05G13020.0	GSVIVG01019967001	 3e-118
280- 13:	Pso04G23220.0	GSVIVG01019959001	 1e-115
280- 14:	Pso05G13080.0	GSVIVG01019958001	      0
280- 15:	Pso05G13090.0	GSVIVG01019957001	  6e-58
280- 16:	Pso05G13300.0	GSVIVG01008005001	  4e-62
## Alignment 281: score=672.0 e_value=4e-36 N=15 pre-WGD-1 ancestor_chr6&aek6 minus
281-  0:	Pso04G17980.0	GSVIVG01011726001	  2e-15
281-  1:	Pso05G18950.0	GSVIVG01011685001	  8e-66
281-  2:	Pso05G18960.0	GSVIVG01011683001	  2e-41
281-  3:	Pso05G18990.0	GSVIVG01011682001	      0
281-  4:	Pso05G19010.0	GSVIVG01011680001	      0
281-  5:	Pso05G19170.0	GSVIVG01011679001	 2e-100
281-  6:	Pso05G19180.0	GSVIVG01011678001	  2e-79
281-  7:	Pso05G19230.0	GSVIVG01011676001	  2e-82
281-  8:	Pso05G19270.0	GSVIVG01011675001	 6e-103
281-  9:	Pso05G19290.0	GSVIVG01011673001	  6e-60
281- 10:	Pso05G19320.0	GSVIVG01011671001	  8e-99
281- 11:	Pso05G19340.0	GSVIVG01011669001	  5e-83
281- 12:	Pso05G19380.0	GSVIVG01011668001	  6e-69
281- 13:	Pso05G19400.0	GSVIVG01011666001	      0
281- 14:	Pso05G19510.0	GSVIVG01011665001	      0
## Alignment 282: score=358.0 e_value=1.5e-14 N=8 pre-WGD-1 ancestor_chr6&aek6 minus
282-  0:	Pso05G15510.0	GSVIVG01036463001	 7e-142
282-  1:	Pso05G15520.0	GSVIVG01008205001	      0
282-  2:	Pso05G15530.0	GSVIVG01008210001	  3e-27
282-  3:	Pso05G15650.0	GSVIVG01011976001	 4e-106
282-  4:	Pso05G15690.0	GSVIVG01008218001	 5e-133
282-  5:	Pso04G20680.0	GSVIVG01008222001	 5e-127
282-  6:	Pso05G15740.0	GSVIVG01036452001	 1e-124
282-  7:	Pso05G15750.0	GSVIVG01036451001	      0
## Alignment 283: score=327.0 e_value=7.8e-11 N=7 pre-WGD-1 ancestor_chr6&aek6 minus
283-  0:	Pso05G15520.0	GSVIVG01012005001	      0
283-  1:	Pso05G15570.0	GSVIVG01012002001	  4e-36
283-  2:	Pso05G15600.0	GSVIVG01011979001	      0
283-  3:	Pso05G15610.0	GSVIVG01011978001	  2e-23
283-  4:	Pso05G15730.0	GSVIVG01011971001	 5e-173
283-  5:	Pso05G15740.0	GSVIVG01011969001	  9e-60
283-  6:	Pso05G16530.0	GSVIVG01011966001	      0
## Alignment 284: score=325.0 e_value=7.8e-11 N=7 pre-WGD-1 ancestor_chr6&aek6 minus
284-  0:	Pso05G18360.0	GSVIVG01030969001	  5e-61
284-  1:	Pso05G18520.0	GSVIVG01030977001	  4e-58
284-  2:	Pso05G18530.0	GSVIVG01030979001	      0
284-  3:	Pso05G18610.0	GSVIVG01030990001	      0
284-  4:	Pso05G18660.0	GSVIVG01030994001	 1e-141
284-  5:	Pso04G17990.0	GSVIVG01031001001	      0
284-  6:	Pso04G17960.0	GSVIVG01031002001	 4e-163
## Alignment 285: score=298.0 e_value=9.3e-13 N=7 pre-WGD-1 ancestor_chr6&aek6 minus
285-  0:	Pso05G16370.0	GSVIVG01011959001	      0
285-  1:	Pso05G16360.0	GSVIVG01011958001	 5e-180
285-  2:	Pso05G16310.0	GSVIVG01011947001	  4e-54
285-  3:	Pso05G16290.0	GSVIVG01011944001	  2e-72
285-  4:	Pso05G16200.0	GSVIVG01011938001	      0
285-  5:	Pso05G15800.0	GSVIVG01031037001	      0
285-  6:	Pso05G15950.0	GSVIVG01031052001	  1e-77
## Alignment 286: score=282.0 e_value=1e-07 N=6 pre-WGD-1 ancestor_chr6&aek6 minus
286-  0:	Pso04G22670.0	GSVIVG01007914001	  3e-69
286-  1:	Pso04G22640.0	GSVIVG01007916001	 9e-112
286-  2:	Pso05G13770.0	GSVIVG01007917001	      0
286-  3:	Pso05G13810.0	GSVIVG01007918001	      0
286-  4:	Pso05G13870.0	GSVIVG01007919001	  6e-31
286-  5:	Pso05G13900.0	GSVIVG01007923001	 4e-122
