# Supplementary material for: Three chromosome-scale Papaver genomes reveal punctuated patchwork evolution of the morphinan and noscapine biosynthesis pathway
Source: Nat Commun. 2021 Oct 15;12:6030. doi: 10.1038/s41467-021-26330-8 (PMC8521590; doi:10.1038/s41467-021-26330-8)
Supplement: Supplementary file 15 — Source Data [file 41467_2021_26330_MOESM15_ESM.zip › Source Data/Supplementary Fig. 18h AEK and post-WGD-1 ancestor.collinearity.txt]

############### Parameters ###############
# MATCH_SCORE: 50
# MATCH_SIZE: 5
# GAP_PENALTY: -1
# OVERLAP_WINDOW: 5
# E_VALUE: 1e-05
# MAX GAPS: 25
############### Statistics ###############
# Number of collinear genes: 8137, Percentage: 23.95
# Number of all genes: 33973
##########################################
## Alignment 0: score=1505.0 e_value=9e-113 N=35 post-WGD-1 ancestor_chr1&aek5 plus
  0-  0:	Pso01G29400.0	GSVIVG01024122001	  7e-14
  0-  1:	Pso01G29760.0	GSVIVG01024116001	  2e-54
  0-  2:	Pso01G29850.0	GSVIVG01024109001	 4e-145
  0-  3:	Pso01G29880.0	GSVIVG01024107001	 2e-101
  0-  4:	Pso01G29970.0	GSVIVG01024106001	 1e-161
  0-  5:	Pso01G29980.0	GSVIVG01024104001	      0
  0-  6:	Pso01G30060.0	GSVIVG01024082001	 5e-115
  0-  7:	Pso01G30150.0	GSVIVG01024075001	      0
  0-  8:	Pso01G30170.0	GSVIVG01024073001	      0
  0-  9:	Pso01G30310.0	GSVIVG01024062001	      0
  0- 10:	Pso01G30330.0	GSVIVG01024060001	  1e-67
  0- 11:	Pso01G30340.0	GSVIVG01024058001	 2e-100
  0- 12:	Pso01G30350.0	GSVIVG01024057001	  2e-38
  0- 13:	Pso01G30360.0	GSVIVG01024056001	 5e-143
  0- 14:	Pso01G30470.0	GSVIVG01024054001	      0
  0- 15:	Pso01G30510.0	GSVIVG01024049001	      0
  0- 16:	Pso01G30550.0	GSVIVG01024048001	      0
  0- 17:	Pso01G30680.0	GSVIVG01024043001	  2e-89
  0- 18:	Pso01G30810.0	GSVIVG01024036001	  4e-90
  0- 19:	Pso01G30950.0	GSVIVG01024033001	      0
  0- 20:	Pso01G31000.0	GSVIVG01024031001	      0
  0- 21:	Pso01G31010.0	GSVIVG01024030001	 2e-140
  0- 22:	Pso01G31040.0	GSVIVG01024026001	      0
  0- 23:	Pso01G31090.0	GSVIVG01024021001	  1e-60
  0- 24:	Pso01G31160.0	GSVIVG01024018001	 3e-127
  0- 25:	Pso01G31220.0	GSVIVG01024014001	  6e-57
  0- 26:	Pso01G31280.0	GSVIVG01024010001	 2e-129
  0- 27:	Pso01G31340.0	GSVIVG01024005001	      0
  0- 28:	Pso01G31440.0	GSVIVG01023998001	      0
  0- 29:	Pso01G31520.0	GSVIVG01023991001	 1e-108
  0- 30:	Pso01G31570.0	GSVIVG01023982001	      0
  0- 31:	Pso01G31600.0	GSVIVG01023975001	      0
  0- 32:	Pso01G31760.0	GSVIVG01023968001	      0
  0- 33:	Pso01G31890.0	GSVIVG01023965001	 5e-154
  0- 34:	Pso01G32320.0	GSVIVG01023953001	  2e-61
## Alignment 1: score=985.0 e_value=5e-57 N=21 post-WGD-1 ancestor_chr1&aek5 plus
  1-  0:	Pso01G28400.0	GSVIVG01018845001	  3e-97
  1-  1:	Pso01G28430.0	GSVIVG01009813001	      0
  1-  2:	Pso01G28460.0	GSVIVG01018839001	  1e-67
  1-  3:	Pso01G28650.0	GSVIVG01009822001	  8e-91
  1-  4:	Pso01G28760.0	GSVIVG01009825001	 1e-146
  1-  5:	Pso01G28770.0	GSVIVG01009826001	      0
  1-  6:	Pso01G28900.0	GSVIVG01009828001	      0
  1-  7:	Pso01G28950.0	GSVIVG01009830001	      0
  1-  8:	Pso01G29050.0	GSVIVG01009833001	 3e-153
  1-  9:	Pso01G29080.0	GSVIVG01009836001	      0
  1- 10:	Pso01G29090.0	GSVIVG01009837001	      0
  1- 11:	Pso01G29100.0	GSVIVG01009840001	  4e-57
  1- 12:	Pso01G29180.0	GSVIVG01009846001	  6e-41
  1- 13:	Pso01G29250.0	GSVIVG01009847001	      0
  1- 14:	Pso01G29260.0	GSVIVG01009858001	  3e-65
  1- 15:	Pso01G29290.0	GSVIVG01009860001	  1e-62
  1- 16:	Pso01G29310.0	GSVIVG01009861001	  1e-77
  1- 17:	Pso01G29560.0	GSVIVG01009876001	      0
  1- 18:	Pso01G29590.0	GSVIVG01009880001	 1e-134
  1- 19:	Pso01G29610.0	GSVIVG01009881001	 3e-133
  1- 20:	Pso01G29810.0	GSVIVG01009898001	  4e-45
## Alignment 2: score=951.0 e_value=2.3e-63 N=22 post-WGD-1 ancestor_chr1&aek5 plus
  2-  0:	Pso01G34000.0	GSVIVG01031802001	      0
  2-  1:	Pso01G34510.0	GSVIVG01031830001	  5e-90
  2-  2:	Pso01G34600.0	GSVIVG01031842001	      0
  2-  3:	Pso01G34660.0	GSVIVG01031847001	 2e-108
  2-  4:	Pso01G34760.0	GSVIVG01031879001	  2e-65
  2-  5:	Pso01G34860.0	GSVIVG01031888001	 9e-174
  2-  6:	Pso01G34980.0	GSVIVG01031892001	      0
  2-  7:	Pso01G35080.0	GSVIVG01031895001	  3e-46
  2-  8:	Pso01G35110.0	GSVIVG01031897001	  8e-91
  2-  9:	Pso01G35140.0	GSVIVG01031903001	      0
  2- 10:	Pso01G35320.0	GSVIVG01031915001	  4e-57
  2- 11:	Pso01G35340.0	GSVIVG01009648001	 4e-107
  2- 12:	Pso01G35370.0	GSVIVG01009650001	 6e-116
  2- 13:	Pso01G35430.0	GSVIVG01009655001	  1e-91
  2- 14:	Pso01G35470.0	GSVIVG01009657001	 2e-126
  2- 15:	Pso01G35530.0	GSVIVG01019010001	 4e-105
  2- 16:	Pso01G35570.0	GSVIVG01019007001	  3e-64
  2- 17:	Pso01G35580.0	GSVIVG01019004001	      0
  2- 18:	Pso01G35590.0	GSVIVG01019000001	      0
  2- 19:	Pso01G35600.0	GSVIVG01009681001	      0
  2- 20:	Pso01G35610.0	GSVIVG01018995001	 6e-136
  2- 21:	Pso01G35630.0	GSVIVG01009684001	      0
## Alignment 3: score=766.0 e_value=2.5e-42 N=17 post-WGD-1 ancestor_chr1&aek5 plus
  3-  0:	Pso01G36490.0	GSVIVG01022152001	 6e-157
  3-  1:	Pso01G36500.0	GSVIVG01022145001	  1e-30
  3-  2:	Pso01G36520.0	GSVIVG01022144001	      0
  3-  3:	Pso01G36590.0	GSVIVG01022142001	  5e-35
  3-  4:	Pso01G36680.0	GSVIVG01022141001	      0
  3-  5:	Pso01G36830.0	GSVIVG01022136001	      0
  3-  6:	Pso01G36850.0	GSVIVG01022129001	 4e-145
  3-  7:	Pso01G36870.0	GSVIVG01022127001	 2e-108
  3-  8:	Pso01G36900.0	GSVIVG01022126001	      0
  3-  9:	Pso01G36930.0	GSVIVG01022120001	  3e-59
  3- 10:	Pso01G36980.0	GSVIVG01022118001	  9e-30
  3- 11:	Pso01G37000.0	GSVIVG01022115001	      0
  3- 12:	Pso01G37010.0	GSVIVG01022114001	  3e-53
  3- 13:	Pso01G37030.0	GSVIVG01022113001	      0
  3- 14:	Pso01G37040.0	GSVIVG01022112001	      0
  3- 15:	Pso01G37170.0	GSVIVG01022097001	      0
  3- 16:	Pso01G37260.0	GSVIVG01008847001	  5e-72
## Alignment 4: score=714.0 e_value=2.4e-41 N=16 post-WGD-1 ancestor_chr1&aek5 plus
  4-  0:	Pso01G29800.0	GSVIVG01009813001	  2e-09
  4-  1:	Pso01G30000.0	GSVIVG01009854001	 2e-100
  4-  2:	Pso01G30160.0	GSVIVG01009896001	  3e-17
  4-  3:	Pso01G30220.0	GSVIVG01009920001	 3e-172
  4-  4:	Pso01G30350.0	GSVIVG01009924001	  1e-29
  4-  5:	Pso01G30370.0	GSVIVG01018772001	      0
  4-  6:	Pso01G30500.0	GSVIVG01009931001	      0
  4-  7:	Pso01G30690.0	GSVIVG01009934001	  8e-59
  4-  8:	Pso01G30700.0	GSVIVG01009935001	      0
  4-  9:	Pso01G30770.0	GSVIVG01009941001	      0
  4- 10:	Pso01G30880.0	GSVIVG01009943001	      0
  4- 11:	Pso01G30920.0	GSVIVG01009945001	  6e-53
  4- 12:	Pso01G31030.0	GSVIVG01018728001	      0
  4- 13:	Pso01G31040.0	GSVIVG01009950001	 4e-140
  4- 14:	Pso01G31060.0	GSVIVG01009954001	 2e-140
  4- 15:	Pso01G31100.0	GSVIVG01009956001	      0
## Alignment 5: score=512.0 e_value=1.8e-25 N=12 post-WGD-1 ancestor_chr1&aek5 plus
  5-  0:	Pso01G27050.0	GSVIVG01003702001	  2e-22
  5-  1:	Pso01G27350.0	GSVIVG01009735001	 7e-104
  5-  2:	Pso01G27390.0	GSVIVG01018923001	      0
  5-  3:	Pso01G27500.0	GSVIVG01009747001	      0
  5-  4:	Pso01G27590.0	GSVIVG01009755001	      0
  5-  5:	Pso01G27760.0	GSVIVG01009761001	  4e-68
  5-  6:	Pso01G27790.0	GSVIVG01009763001	      0
  5-  7:	Pso01G27880.0	GSVIVG01009777001	  3e-83
  5-  8:	Pso01G27940.0	GSVIVG01009779001	  6e-88
  5-  9:	Pso01G28070.0	GSVIVG01009788001	      0
  5- 10:	Pso01G28080.0	GSVIVG01009791001	      0
  5- 11:	Pso01G28160.0	GSVIVG01009796001	      0
## Alignment 6: score=461.0 e_value=1.4e-19 N=10 post-WGD-1 ancestor_chr1&aek5 plus
  6-  0:	Pso01G38170.0	GSVIVG01023866001	      0
  6-  1:	Pso01G38180.0	GSVIVG01023865001	  6e-37
  6-  2:	Pso01G38200.0	GSVIVG01023864001	      0
  6-  3:	Pso01G38220.0	GSVIVG01023863001	      0
  6-  4:	Pso01G38320.0	GSVIVG01023858001	  4e-38
  6-  5:	Pso01G38340.0	GSVIVG01023857001	 2e-133
  6-  6:	Pso01G38460.0	GSVIVG01023855001	      0
  6-  7:	Pso01G38470.0	GSVIVG01023854001	      0
  6-  8:	Pso01G38540.0	GSVIVG01023850001	      0
  6-  9:	Pso01G38680.0	GSVIVG01023845001	 2e-126
## Alignment 7: score=452.0 e_value=5.2e-25 N=11 post-WGD-1 ancestor_chr1&aek5 plus
  7-  0:	Pso01G25310.0	GSVIVG01037055001	  4e-17
  7-  1:	Pso01G25610.0	GSVIVG01037822001	  1e-21
  7-  2:	Pso01G25910.0	GSVIVG01037825001	      0
  7-  3:	Pso01G25920.0	GSVIVG01037836001	      0
  7-  4:	Pso01G25980.0	GSVIVG01037837001	  2e-92
  7-  5:	Pso01G26000.0	GSVIVG01037839001	  2e-70
  7-  6:	Pso01G26060.0	GSVIVG01000169001	  2e-85
  7-  7:	Pso01G26400.0	GSVIVG01037845001	      0
  7-  8:	Pso01G26420.0	GSVIVG01037847001	      0
  7-  9:	Pso01G26520.0	GSVIVG01037859001	  9e-78
  7- 10:	Pso01G26530.0	GSVIVG01037860001	      0
## Alignment 8: score=385.0 e_value=5.6e-13 N=8 post-WGD-1 ancestor_chr1&aek5 plus
  8-  0:	Pso01G26750.0	GSVIVG01018963001	 8e-164
  8-  1:	Pso01G26800.0	GSVIVG01009707001	      0
  8-  2:	Pso01G26830.0	GSVIVG01009709001	 3e-140
  8-  3:	Pso01G26840.0	GSVIVG01009710001	      0
  8-  4:	Pso01G26860.0	GSVIVG01009711001	      0
  8-  5:	Pso01G26850.0	GSVIVG01009712001	  6e-90
  8-  6:	Pso01G26870.0	GSVIVG01018960001	  8e-15
  8-  7:	Pso01G26900.0	GSVIVG01018959001	 3e-102
## Alignment 9: score=380.0 e_value=6.5e-17 N=9 post-WGD-1 ancestor_chr1&aek5 plus
  9-  0:	Pso01G28590.0	GSVIVG01024203001	      0
  9-  1:	Pso01G28630.0	GSVIVG01024197001	      0
  9-  2:	Pso01G28650.0	GSVIVG01024196001	  3e-92
  9-  3:	Pso01G28660.0	GSVIVG01024195001	      0
  9-  4:	Pso01G28750.0	GSVIVG01024179001	      0
  9-  5:	Pso01G28900.0	GSVIVG01024172001	      0
  9-  6:	Pso01G29040.0	GSVIVG01024165001	 4e-110
  9-  7:	Pso01G29070.0	GSVIVG01024163001	 7e-158
  9-  8:	Pso01G29240.0	GSVIVG01024158001	      0
## Alignment 10: score=373.0 e_value=1.2e-14 N=8 post-WGD-1 ancestor_chr1&aek5 plus
 10-  0:	Pso01G34210.0	GSVIVG01009690001	  4e-61
 10-  1:	Pso01G34220.0	GSVIVG01018988001	 4e-174
 10-  2:	Pso01G34230.0	GSVIVG01018987001	 2e-174
 10-  3:	Pso01G34280.0	GSVIVG01018986001	  1e-69
 10-  4:	Pso01G34290.0	GSVIVG01018985001	  2e-53
 10-  5:	Pso01G34370.0	GSVIVG01018981001	 4e-148
 10-  6:	Pso01G34380.0	GSVIVG01018980001	      0
 10-  7:	Pso01G33890.0	GSVIVG01018977001	      0
## Alignment 11: score=331.0 e_value=1.1e-10 N=7 post-WGD-1 ancestor_chr1&aek5 plus
 11-  0:	Pso01G34060.0	GSVIVG01009173001	 1e-112
 11-  1:	Pso01G33860.0	GSVIVG01000170001	  3e-09
 11-  2:	Pso01G34070.0	GSVIVG01009174001	      0
 11-  3:	Pso01G34080.0	GSVIVG01009175001	      0
 11-  4:	Pso01G34110.0	GSVIVG01009178001	      0
 11-  5:	Pso01G34140.0	GSVIVG01009182001	  5e-54
 11-  6:	Pso01G34150.0	GSVIVG01009183001	      0
## Alignment 12: score=303.0 e_value=5.3e-11 N=7 post-WGD-1 ancestor_chr1&aek5 plus
 12-  0:	Pso01G33400.0	GSVIVG01000179001	 2e-134
 12-  1:	Pso01G33410.0	GSVIVG01000178001	      0
 12-  2:	Pso01G33470.0	GSVIVG01000175001	  1e-27
 12-  3:	Pso01G33570.0	GSVIVG01000167001	      0
 12-  4:	Pso01G33630.0	GSVIVG01000164001	 6e-128
 12-  5:	Pso01G33690.0	GSVIVG01000163001	      0
 12-  6:	Pso01G33740.0	GSVIVG01000162001	 3e-127
## Alignment 13: score=285.0 e_value=6.5e-08 N=6 post-WGD-1 ancestor_chr1&aek5 plus
 13-  0:	Pso01G34830.0	GSVIVG01009614001	  2e-10
 13-  1:	Pso01G34860.0	GSVIVG01009616001	      0
 13-  2:	Pso01G34880.0	GSVIVG01009618001	 7e-141
 13-  3:	Pso01G34990.0	GSVIVG01009623001	      0
 13-  4:	Pso01G35160.0	GSVIVG01009625001	      0
 13-  5:	Pso01G35170.0	GSVIVG01031904001	      0
## Alignment 14: score=279.0 e_value=2.8e-08 N=6 post-WGD-1 ancestor_chr1&aek5 plus
 14-  0:	Pso01G35250.0	GSVIVG01019042001	      0
 14-  1:	Pso01G35290.0	GSVIVG01009639001	 7e-104
 14-  2:	Pso01G35420.0	GSVIVG01031917001	      0
 14-  3:	Pso01G35430.0	GSVIVG01031919001	 6e-113
 14-  4:	Pso01G35520.0	GSVIVG01031921001	 2e-133
 14-  5:	Pso01G35570.0	GSVIVG01031926001	  2e-76
## Alignment 15: score=278.0 e_value=3.9e-08 N=6 post-WGD-1 ancestor_chr1&aek5 plus
 15-  0:	Pso01G26130.0	GSVIVG01009348001	 7e-101
 15-  1:	Pso01G26150.0	GSVIVG01009350001	      0
 15-  2:	Pso01G26170.0	GSVIVG01009353001	  1e-88
 15-  3:	Pso01G26280.0	GSVIVG01009355001	      0
 15-  4:	Pso01G26410.0	GSVIVG01009357001	  3e-61
 15-  5:	Pso01G26550.0	GSVIVG01009363001	  1e-22
## Alignment 16: score=274.0 e_value=2.5e-08 N=6 post-WGD-1 ancestor_chr1&aek5 plus
 16-  0:	Pso01G32750.0	GSVIVG01022076001	  8e-54
 16-  1:	Pso01G32830.0	GSVIVG01022074001	 5e-109
 16-  2:	Pso01G32840.0	GSVIVG01022072001	      0
 16-  3:	Pso01G32950.0	GSVIVG01022064001	      0
 16-  4:	Pso01G32960.0	GSVIVG01022063001	 2e-123
 16-  5:	Pso01G32970.0	GSVIVG01022062001	      0
## Alignment 17: score=815.0 e_value=3.2e-49 N=18 post-WGD-1 ancestor_chr1&aek5 minus
 17-  0:	Pso01G24750.0	GSVIVG01009343001	      0
 17-  1:	Pso01G24760.0	GSVIVG01009341001	  3e-68
 17-  2:	Pso01G24780.0	GSVIVG01009338001	 1e-114
 17-  3:	Pso01G24790.0	GSVIVG01009337001	  9e-67
 17-  4:	Pso01G24820.0	GSVIVG01009336001	  2e-52
 17-  5:	Pso01G25050.0	GSVIVG01009335001	  5e-22
 17-  6:	Pso01G25120.0	GSVIVG01009320001	      0
 17-  7:	Pso01G25160.0	GSVIVG01009318001	      0
 17-  8:	Pso01G25170.0	GSVIVG01009315001	 1e-168
 17-  9:	Pso01G25180.0	GSVIVG01009313001	  5e-69
 17- 10:	Pso01G25210.0	GSVIVG01009312001	  2e-86
 17- 11:	Pso01G25310.0	GSVIVG01009309001	  3e-11
 17- 12:	Pso01G25330.0	GSVIVG01009307001	      0
 17- 13:	Pso01G25500.0	GSVIVG01009290001	      0
 17- 14:	Pso01G25520.0	GSVIVG01009289001	      0
 17- 15:	Pso01G25790.0	GSVIVG01009273001	 1e-137
 17- 16:	Pso01G25910.0	GSVIVG01009272001	  3e-48
 17- 17:	Pso01G26170.0	GSVIVG01003175001	  3e-31
## Alignment 18: score=764.0 e_value=2.7e-44 N=17 post-WGD-1 ancestor_chr1&aek5 minus
 18-  0:	Pso01G37240.0	GSVIVG01008686001	      0
 18-  1:	Pso01G37250.0	GSVIVG01023930001	      0
 18-  2:	Pso01G37290.0	GSVIVG01008677001	      0
 18-  3:	Pso01G37300.0	GSVIVG01023934001	      0
 18-  4:	Pso01G37310.0	GSVIVG01008675001	 1e-166
 18-  5:	Pso01G37320.0	GSVIVG01013362001	  5e-13
 18-  6:	Pso01G37390.0	GSVIVG01013360001	 3e-180
 18-  7:	Pso01G37470.0	GSVIVG01008673001	      0
 18-  8:	Pso01G37710.0	GSVIVG01013375001	 2e-170
 18-  9:	Pso01G37720.0	GSVIVG01013378001	      0
 18- 10:	Pso01G37730.0	GSVIVG01013379001	      0
 18- 11:	Pso01G37910.0	GSVIVG01013392001	      0
 18- 12:	Pso01G37960.0	GSVIVG01022296001	 2e-160
 18- 13:	Pso01G37970.0	GSVIVG01022297001	      0
 18- 14:	Pso01G37990.0	GSVIVG01013403001	      0
 18- 15:	Pso01G38040.0	GSVIVG01022300001	      0
 18- 16:	Pso01G38080.0	GSVIVG01013407001	      0
## Alignment 19: score=587.0 e_value=1.5e-32 N=14 post-WGD-1 ancestor_chr1&aek5 minus
 19-  0:	Pso01G29740.0	GSVIVG01018788001	 7e-163
 19-  1:	Pso01G29800.0	GSVIVG01018786001	      0
 19-  2:	Pso01G29840.0	GSVIVG01018783001	      0
 19-  3:	Pso01G29890.0	GSVIVG01018782001	  8e-51
 19-  4:	Pso01G30080.0	GSVIVG01018778001	      0
 19-  5:	Pso01G30320.0	GSVIVG01018775001	  1e-38
 19-  6:	Pso01G30600.0	GSVIVG01018764001	      0
 19-  7:	Pso01G30620.0	GSVIVG01018760001	  9e-49
 19-  8:	Pso01G30660.0	GSVIVG01018757001	      0
 19-  9:	Pso01G30790.0	GSVIVG01018749001	      0
 19- 10:	Pso01G30840.0	GSVIVG01018742001	      0
 19- 11:	Pso01G30890.0	GSVIVG01018739001	      0
 19- 12:	Pso01G31250.0	GSVIVG01031802001	  2e-07
 19- 13:	Pso01G31440.0	GSVIVG01031780001	  2e-12
## Alignment 20: score=578.0 e_value=1.5e-29 N=13 post-WGD-1 ancestor_chr1&aek5 minus
 20-  0:	Pso01G25870.0	GSVIVG01000105001	      0
 20-  1:	Pso01G25880.0	GSVIVG01000107001	      0
 20-  2:	Pso01G25890.0	GSVIVG01000108001	      0
 20-  3:	Pso01G26060.0	GSVIVG01023893001	  5e-63
 20-  4:	Pso01G26160.0	GSVIVG01000124001	      0
 20-  5:	Pso01G26190.0	GSVIVG01000126001	 4e-161
 20-  6:	Pso01G26200.0	GSVIVG01000127001	      0
 20-  7:	Pso01G26330.0	GSVIVG01000131001	      0
 20-  8:	Pso01G26500.0	GSVIVG01000142001	  2e-84
 20-  9:	Pso01G26560.0	GSVIVG01000145001	  5e-45
 20- 10:	Pso01G26570.0	GSVIVG01000146001	      0
 20- 11:	Pso01G26670.0	GSVIVG01000152001	  3e-41
 20- 12:	Pso01G26730.0	GSVIVG01000154001	 1e-148
## Alignment 21: score=576.0 e_value=7.3e-29 N=13 post-WGD-1 ancestor_chr1&aek5 minus
 21-  0:	Pso01G36370.0	GSVIVG01031780001	 1e-127
 21-  1:	Pso01G36410.0	GSVIVG01031769001	  2e-50
 21-  2:	Pso01G36470.0	GSVIVG01031766001	      0
 21-  3:	Pso01G36620.0	GSVIVG01031753001	  4e-69
 21-  4:	Pso01G36630.0	GSVIVG01031751001	  6e-70
 21-  5:	Pso01G36660.0	GSVIVG01031750001	      0
 21-  6:	Pso01G36750.0	GSVIVG01031746001	      0
 21-  7:	Pso01G36800.0	GSVIVG01031739001	 4e-145
 21-  8:	Pso01G36830.0	GSVIVG01031738001	      0
 21-  9:	Pso01G36900.0	GSVIVG01031733001	      0
 21- 10:	Pso01G36970.0	GSVIVG01031727001	  7e-45
 21- 11:	Pso01G37000.0	GSVIVG01031721001	      0
 21- 12:	Pso01G37090.0	GSVIVG01031715001	 3e-167
## Alignment 22: score=558.0 e_value=1.4e-27 N=12 post-WGD-1 ancestor_chr1&aek5 minus
 22-  0:	Pso01G36550.0	GSVIVG01031762001	  8e-58
 22-  1:	Pso01G36570.0	GSVIVG01009518001	      0
 22-  2:	Pso01G36580.0	GSVIVG01009517001	  2e-19
 22-  3:	Pso01G36650.0	GSVIVG01009503001	 1e-119
 22-  4:	Pso01G36670.0	GSVIVG01009501001	      0
 22-  5:	Pso01G36700.0	GSVIVG01009498001	 3e-131
 22-  6:	Pso01G36820.0	GSVIVG01009494001	  4e-81
 22-  7:	Pso01G36830.0	GSVIVG01009493001	      0
 22-  8:	Pso01G36870.0	GSVIVG01009482001	 1e-173
 22-  9:	Pso01G36930.0	GSVIVG01009479001	  2e-73
 22- 10:	Pso01G36940.0	GSVIVG01009478001	      0
 22- 11:	Pso01G37010.0	GSVIVG01009470001	  2e-47
## Alignment 23: score=538.0 e_value=5.8e-26 N=12 post-WGD-1 ancestor_chr1&aek5 minus
 23-  0:	Pso01G27660.0	GSVIVG01018921001	  1e-89
 23-  1:	Pso01G27920.0	GSVIVG01018903001	  3e-93
 23-  2:	Pso01G27980.0	GSVIVG01018858001	      0
 23-  3:	Pso01G28140.0	GSVIVG01018851001	 6e-103
 23-  4:	Pso01G28380.0	GSVIVG01018847001	      0
 23-  5:	Pso01G28410.0	GSVIVG01018844001	      0
 23-  6:	Pso01G28480.0	GSVIVG01018835001	  3e-11
 23-  7:	Pso01G28670.0	GSVIVG01018833001	  8e-79
 23-  8:	Pso01G28690.0	GSVIVG01018829001	  2e-99
 23-  9:	Pso01G28720.0	GSVIVG01018828001	      0
 23- 10:	Pso01G28740.0	GSVIVG01018824001	      0
 23- 11:	Pso01G28780.0	GSVIVG01018819001	      0
## Alignment 24: score=496.0 e_value=1.7e-22 N=11 post-WGD-1 ancestor_chr1&aek5 minus
 24-  0:	Pso01G31870.0	GSVIVG01023963001	 5e-168
 24-  1:	Pso01G31880.0	GSVIVG01008725001	 2e-130
 24-  2:	Pso01G32000.0	GSVIVG01008718001	 2e-105
 24-  3:	Pso01G32040.0	GSVIVG01008716001	      0
 24-  4:	Pso01G32060.0	GSVIVG01008714001	      0
 24-  5:	Pso01G32110.0	GSVIVG01008711001	      0
 24-  6:	Pso01G32200.0	GSVIVG01008708001	      0
 24-  7:	Pso01G32260.0	GSVIVG01008705001	 2e-105
 24-  8:	Pso01G32330.0	GSVIVG01008696001	      0
 24-  9:	Pso01G32350.0	GSVIVG01008695001	  6e-26
 24- 10:	Pso01G32570.0	GSVIVG01008688001	 2e-126
## Alignment 25: score=463.0 e_value=9.1e-21 N=10 post-WGD-1 ancestor_chr1&aek5 minus
 25-  0:	Pso01G35680.0	GSVIVG01009171001	  1e-58
 25-  1:	Pso01G35890.0	GSVIVG01009149001	  1e-70
 25-  2:	Pso01G35930.0	GSVIVG01009148001	      0
 25-  3:	Pso01G35940.0	GSVIVG01009143001	  2e-56
 25-  4:	Pso01G35970.0	GSVIVG01009141001	  5e-83
 25-  5:	Pso01G36010.0	GSVIVG01009139001	 5e-106
 25-  6:	Pso01G36070.0	GSVIVG01009129001	 7e-179
 25-  7:	Pso01G36080.0	GSVIVG01009127001	 9e-106
 25-  8:	Pso01G36100.0	GSVIVG01009126001	      0
 25-  9:	Pso01G36110.0	GSVIVG01009125001	      0
## Alignment 26: score=403.0 e_value=3.2e-17 N=9 post-WGD-1 ancestor_chr1&aek5 minus
 26-  0:	Pso01G33190.0	GSVIVG01003155001	 2e-151
 26-  1:	Pso01G33230.0	GSVIVG01037920001	      0
 26-  2:	Pso01G33250.0	GSVIVG01037915001	      0
 26-  3:	Pso01G33290.0	GSVIVG01037905001	  7e-86
 26-  4:	Pso01G33310.0	GSVIVG01037903001	  2e-54
 26-  5:	Pso01G33420.0	GSVIVG01037900001	      0
 26-  6:	Pso01G33430.0	GSVIVG01037899001	  3e-23
 26-  7:	Pso01G33440.0	GSVIVG01037897001	  3e-30
 26-  8:	Pso01G33540.0	GSVIVG01037888001	 2e-117
## Alignment 27: score=349.0 e_value=8.7e-16 N=9 post-WGD-1 ancestor_chr1&aek5 minus
 27-  0:	Pso01G19080.0	GSVIVG01022158001	      0
 27-  1:	Pso01G19280.0	GSVIVG01022160001	 5e-116
 27-  2:	Pso01G19380.0	GSVIVG01022168001	      0
 27-  3:	Pso01G19430.0	GSVIVG01022189001	 4e-123
 27-  4:	Pso01G19450.0	GSVIVG01022192001	      0
 27-  5:	Pso01G19580.0	GSVIVG01022196001	 2e-136
 27-  6:	Pso01G19790.0	GSVIVG01022200001	      0
 27-  7:	Pso01G20040.0	GSVIVG01022210001	      0
 27-  8:	Pso01G20210.0	GSVIVG01022215001	 2e-122
## Alignment 28: score=251.0 e_value=1.5e-08 N=6 post-WGD-1 ancestor_chr1&aek5 minus
 28-  0:	Pso01G32100.0	GSVIVG01023897001	      0
 28-  1:	Pso01G32270.0	GSVIVG01023904001	  7e-92
 28-  2:	Pso01G32330.0	GSVIVG01023906001	      0
 28-  3:	Pso01G32350.0	GSVIVG01023907001	  2e-25
 28-  4:	Pso01G32570.0	GSVIVG01023920001	 7e-127
 28-  5:	Pso01G32600.0	GSVIVG01023921001	  5e-99
## Alignment 29: score=380.0 e_value=1.1e-13 N=8 post-WGD-1 ancestor_chr1&aek6 plus
 29-  0:	Pso01G50280.0	GSVIVG01012113001	 4e-142
 29-  1:	Pso01G50290.0	GSVIVG01012116001	      0
 29-  2:	Pso01G50360.0	GSVIVG01012122001	 6e-160
 29-  3:	Pso01G50470.0	GSVIVG01012138001	 1e-135
 29-  4:	Pso01G50500.0	GSVIVG01012140001	 1e-173
 29-  5:	Pso01G50510.0	GSVIVG01012141001	 7e-156
 29-  6:	Pso01G50520.0	GSVIVG01012142001	  1e-46
 29-  7:	Pso01G50540.0	GSVIVG01012145001	      0
## Alignment 30: score=253.0 e_value=1.4e-08 N=6 post-WGD-1 ancestor_chr1&aek6 plus
 30-  0:	Pso01G52380.0	GSVIVG01012074001	      0
 30-  1:	Pso01G52520.0	GSVIVG01012079001	 2e-105
 30-  2:	Pso01G52730.0	GSVIVG01012094001	  3e-56
 30-  3:	Pso01G53030.0	GSVIVG01012103001	      0
 30-  4:	Pso01G53060.0	GSVIVG01012105001	  2e-80
 30-  5:	Pso01G53090.0	GSVIVG01012106001	      0
## Alignment 31: score=1021.0 e_value=3.2e-62 N=22 post-WGD-1 ancestor_chr1&aek7 plus
 31-  0:	Pso01G43530.0	GSVIVG01012636001	  6e-48
 31-  1:	Pso01G43560.0	GSVIVG01012640001	  7e-37
 31-  2:	Pso01G43570.0	GSVIVG01001979001	      0
 31-  3:	Pso01G43580.0	GSVIVG01001982001	  6e-55
 31-  4:	Pso01G43590.0	GSVIVG01001983001	      0
 31-  5:	Pso01G43620.0	GSVIVG01012648001	 3e-132
 31-  6:	Pso01G43670.0	GSVIVG01012651001	      0
 31-  7:	Pso01G43690.0	GSVIVG01012652001	      0
 31-  8:	Pso01G43720.0	GSVIVG01012656001	  4e-23
 31-  9:	Pso01G43760.0	GSVIVG01037610001	      0
 31- 10:	Pso01G43790.0	GSVIVG01037612001	  2e-75
 31- 11:	Pso01G43810.0	GSVIVG01037621001	      0
 31- 12:	Pso01G43820.0	GSVIVG01037625001	 6e-160
 31- 13:	Pso01G43860.0	GSVIVG01037630001	      0
 31- 14:	Pso01G43900.0	GSVIVG01037634001	  1e-96
 31- 15:	Pso01G43970.0	GSVIVG01037636001	 5e-126
 31- 16:	Pso01G44110.0	GSVIVG01037647001	  3e-73
 31- 17:	Pso01G44270.0	GSVIVG01037668001	  4e-65
 31- 18:	Pso01G44310.0	GSVIVG01037670001	 8e-176
 31- 19:	Pso01G44320.0	GSVIVG01037672001	  6e-31
 31- 20:	Pso01G44360.0	GSVIVG01037673001	 3e-154
 31- 21:	Pso01G44550.0	GSVIVG01037709001	  2e-06
## Alignment 32: score=486.0 e_value=1.1e-22 N=11 post-WGD-1 ancestor_chr1&aek7 plus
 32-  0:	Pso01G42410.0	GSVIVG01030473001	  1e-65
 32-  1:	Pso01G42450.0	GSVIVG01030474001	      0
 32-  2:	Pso01G42490.0	GSVIVG01030477001	      0
 32-  3:	Pso01G42500.0	GSVIVG01030478001	  2e-55
 32-  4:	Pso01G42600.0	GSVIVG01030487001	 1e-141
 32-  5:	Pso01G42620.0	GSVIVG01030488001	 5e-118
 32-  6:	Pso01G42630.0	GSVIVG01030489001	 5e-131
 32-  7:	Pso01G42650.0	GSVIVG01030491001	      0
 32-  8:	Pso01G42700.0	GSVIVG01021530001	  5e-21
 32-  9:	Pso01G42710.0	GSVIVG01030496001	  4e-44
 32- 10:	Pso01G42760.0	GSVIVG01030506001	      0
## Alignment 33: score=1240.0 e_value=1.9e-81 N=27 post-WGD-1 ancestor_chr1&aek7 minus
 33-  0:	Pso01G41020.0	GSVIVG01030113001	  2e-33
 33-  1:	Pso01G41050.0	GSVIVG01014695001	      0
 33-  2:	Pso01G41060.0	GSVIVG01014693001	      0
 33-  3:	Pso01G41140.0	GSVIVG01014681001	      0
 33-  4:	Pso01G41150.0	GSVIVG01014673001	  8e-96
 33-  5:	Pso01G41160.0	GSVIVG01014672001	 5e-118
 33-  6:	Pso01G41320.0	GSVIVG01014643001	      0
 33-  7:	Pso01G41330.0	GSVIVG01014641001	 4e-134
 33-  8:	Pso01G41340.0	GSVIVG01014640001	  3e-87
 33-  9:	Pso01G41520.0	GSVIVG01037786001	      0
 33- 10:	Pso01G41620.0	GSVIVG01037780001	      0
 33- 11:	Pso01G41650.0	GSVIVG01037773001	  1e-76
 33- 12:	Pso01G41690.0	GSVIVG01037771001	 1e-149
 33- 13:	Pso01G41780.0	GSVIVG01037766001	      0
 33- 14:	Pso01G41800.0	GSVIVG01037763001	 8e-121
 33- 15:	Pso01G41860.0	GSVIVG01037758001	 2e-166
 33- 16:	Pso01G41920.0	GSVIVG01037753001	      0
 33- 17:	Pso01G41950.0	GSVIVG01037751001	 3e-103
 33- 18:	Pso01G41990.0	GSVIVG01037750001	      0
 33- 19:	Pso01G42050.0	GSVIVG01030539001	      0
 33- 20:	Pso01G42070.0	GSVIVG01037730001	      0
 33- 21:	Pso01G42080.0	GSVIVG01037727001	      0
 33- 22:	Pso01G42090.0	GSVIVG01037723001	      0
 33- 23:	Pso01G42160.0	GSVIVG01037722001	      0
 33- 24:	Pso01G42180.0	GSVIVG01037719001	  2e-62
 33- 25:	Pso01G42220.0	GSVIVG01037714001	 2e-164
 33- 26:	Pso01G42290.0	GSVIVG01037689001	  6e-37
## Alignment 34: score=761.0 e_value=3.8e-43 N=17 post-WGD-1 ancestor_chr1&aek7 minus
 34-  0:	Pso01G45040.0	GSVIVG01030577001	  2e-32
 34-  1:	Pso01G45070.0	GSVIVG01030573001	 2e-115
 34-  2:	Pso01G45130.0	GSVIVG01030570001	  6e-59
 34-  3:	Pso01G45140.0	GSVIVG01014417001	      0
 34-  4:	Pso01G45170.0	GSVIVG01014415001	 6e-158
 34-  5:	Pso01G45180.0	GSVIVG01014414001	 1e-126
 34-  6:	Pso01G45220.0	GSVIVG01014412001	      0
 34-  7:	Pso01G45370.0	GSVIVG01014408001	 3e-175
 34-  8:	Pso01G45390.0	GSVIVG01014407001	 2e-147
 34-  9:	Pso01G45490.0	GSVIVG01014395001	 3e-164
 34- 10:	Pso01G45570.0	GSVIVG01014389001	      0
 34- 11:	Pso01G45580.0	GSVIVG01014388001	      0
 34- 12:	Pso01G45720.0	GSVIVG01014382001	 4e-147
 34- 13:	Pso01G45730.0	GSVIVG01014381001	      0
 34- 14:	Pso01G45760.0	GSVIVG01014379001	  4e-53
 34- 15:	Pso01G45900.0	GSVIVG01014366001	      0
 34- 16:	Pso01G45940.0	GSVIVG01014363001	  6e-88
## Alignment 35: score=559.0 e_value=1.1e-29 N=13 post-WGD-1 ancestor_chr1&aek7 minus
 35-  0:	Pso01G46420.0	GSVIVG01014302001	  1e-54
 35-  1:	Pso01G46550.0	GSVIVG01014297001	      0
 35-  2:	Pso01G46560.0	GSVIVG01014296001	  4e-70
 35-  3:	Pso01G46610.0	GSVIVG01014293001	  1e-75
 35-  4:	Pso01G46620.0	GSVIVG01014290001	  5e-71
 35-  5:	Pso01G46650.0	GSVIVG01014287001	  2e-95
 35-  6:	Pso01G46770.0	GSVIVG01021561001	  5e-18
 35-  7:	Pso01G46840.0	GSVIVG01014270001	 9e-145
 35-  8:	Pso01G46950.0	GSVIVG01014264001	  1e-37
 35-  9:	Pso01G47080.0	GSVIVG01021122001	      0
 35- 10:	Pso01G47300.0	GSVIVG01014248001	      0
 35- 11:	Pso01G47310.0	GSVIVG01014246001	 1e-124
 35- 12:	Pso01G47450.0	GSVIVG01020671001	 1e-137
## Alignment 36: score=385.0 e_value=3.6e-17 N=9 post-WGD-1 ancestor_chr1&aek7 minus
 36-  0:	Pso01G49950.0	GSVIVG01030537001	  2e-90
 36-  1:	Pso01G50070.0	GSVIVG01021470001	      0
 36-  2:	Pso01G50080.0	GSVIVG01021471001	  4e-93
 36-  3:	Pso01G50100.0	GSVIVG01021502001	      0
 36-  4:	Pso01G50140.0	GSVIVG01021514001	  2e-35
 36-  5:	Pso01G50150.0	GSVIVG01021520001	      0
 36-  6:	Pso01G50180.0	GSVIVG01021523001	      0
 36-  7:	Pso01G50200.0	GSVIVG01021532001	      0
 36-  8:	Pso01G50210.0	GSVIVG01021533001	  5e-34
## Alignment 37: score=359.0 e_value=1.2e-13 N=8 post-WGD-1 ancestor_chr1&aek7 minus
 37-  0:	Pso01G43070.0	GSVIVG01030625001	 9e-124
 37-  1:	Pso01G43080.0	GSVIVG01030624001	  1e-93
 37-  2:	Pso01G43340.0	GSVIVG01030621001	 7e-152
 37-  3:	Pso01G43390.0	GSVIVG01030615001	  7e-83
 37-  4:	Pso01G43510.0	GSVIVG01030612001	  2e-69
 37-  5:	Pso01G43540.0	GSVIVG01030608001	 1e-135
 37-  6:	Pso01G43600.0	GSVIVG01030606001	  4e-25
 37-  7:	Pso01G43640.0	GSVIVG01030603001	  5e-30
## Alignment 38: score=334.0 e_value=1.7e-15 N=8 post-WGD-1 ancestor_chr1&aek7 minus
 38-  0:	Pso01G41040.0	GSVIVG01030112001	      0
 38-  1:	Pso01G41070.0	GSVIVG01030106001	      0
 38-  2:	Pso01G41240.0	GSVIVG01030058001	  3e-07
 38-  3:	Pso01G41520.0	GSVIVG01030057001	      0
 38-  4:	Pso01G41540.0	GSVIVG01030054001	      0
 38-  5:	Pso01G41580.0	GSVIVG01030051001	      0
 38-  6:	Pso01G41670.0	GSVIVG01030043001	      0
 38-  7:	Pso01G41900.0	GSVIVG01014698001	  4e-49
## Alignment 39: score=311.0 e_value=1.8e-11 N=7 post-WGD-1 ancestor_chr1&aek7 minus
 39-  0:	Pso01G46290.0	GSVIVG01001982001	  5e-33
 39-  1:	Pso01G46410.0	GSVIVG01021086001	  3e-56
 39-  2:	Pso01G46420.0	GSVIVG01021087001	  3e-49
 39-  3:	Pso01G46440.0	GSVIVG01021090001	      0
 39-  4:	Pso01G46450.0	GSVIVG01021092001	  2e-27
 39-  5:	Pso01G46590.0	GSVIVG01021096001	      0
 39-  6:	Pso01G46770.0	GSVIVG01030545001	  1e-23
## Alignment 40: score=289.0 e_value=3.8e-08 N=6 post-WGD-1 ancestor_chr1&aek7 minus
 40-  0:	Pso01G42280.0	GSVIVG01012682001	 2e-174
 40-  1:	Pso01G42380.0	GSVIVG01012671001	  4e-75
 40-  2:	Pso01G42410.0	GSVIVG01012670001	  2e-76
 40-  3:	Pso01G42470.0	GSVIVG01012668001	      0
 40-  4:	Pso01G42480.0	GSVIVG01012667001	      0
 40-  5:	Pso01G42490.0	GSVIVG01012666001	      0
## Alignment 41: score=1201.0 e_value=1.5e-90 N=29 post-WGD-1 ancestor_chr10&aek2 plus
 41-  0:	Pso10G31480.0	GSVIVG01035395001	 1e-105
 41-  1:	Pso10G31530.0	GSVIVG01035389001	      0
 41-  2:	Pso10G31600.0	GSVIVG01015187001	 2e-152
 41-  3:	Pso10G31840.0	GSVIVG01015183001	 4e-144
 41-  4:	Pso10G31980.0	GSVIVG01015178001	      0
 41-  5:	Pso10G32140.0	GSVIVG01015176001	      0
 41-  6:	Pso10G32640.0	GSVIVG01035414001	      0
 41-  7:	Pso10G32840.0	GSVIVG01035418001	      0
 41-  8:	Pso10G32860.0	GSVIVG01015158001	      0
 41-  9:	Pso10G32870.0	GSVIVG01035420001	      0
 41- 10:	Pso10G32880.0	GSVIVG01015155001	 4e-177
 41- 11:	Pso10G32930.0	GSVIVG01015151001	  1e-79
 41- 12:	Pso10G33130.0	GSVIVG01015144001	      0
 41- 13:	Pso10G33660.0	GSVIVG01015121001	      0
 41- 14:	Pso10G33730.0	GSVIVG01017089001	  7e-17
 41- 15:	Pso10G34030.0	GSVIVG01015120001	  2e-63
 41- 16:	Pso10G34340.0	GSVIVG01015112001	      0
 41- 17:	Pso10G34430.0	GSVIVG01015108001	  1e-37
 41- 18:	Pso10G34590.0	GSVIVG01015095001	  3e-63
 41- 19:	Pso10G34600.0	GSVIVG01015089001	      0
 41- 20:	Pso10G35340.0	GSVIVG01015055001	      0
 41- 21:	Pso10G35650.0	GSVIVG01015049001	      0
 41- 22:	Pso10G35670.0	GSVIVG01015046001	 7e-166
 41- 23:	Pso10G35690.0	GSVIVG01015044001	      0
 41- 24:	Pso10G35700.0	GSVIVG01015042001	  3e-27
 41- 25:	Pso10G35760.0	GSVIVG01015039001	  2e-38
 41- 26:	Pso10G35950.0	GSVIVG01015027001	  1e-93
 41- 27:	Pso10G36200.0	GSVIVG01015020001	      0
 41- 28:	Pso10G36230.0	GSVIVG01016693001	      0
## Alignment 42: score=586.0 e_value=2.2e-35 N=14 post-WGD-1 ancestor_chr10&aek2 plus
 42-  0:	Pso10G29180.0	GSVIVG01016894001	  3e-17
 42-  1:	Pso10G29700.0	GSVIVG01015228001	  4e-89
 42-  2:	Pso10G30120.0	GSVIVG01015220001	 3e-167
 42-  3:	Pso10G30130.0	GSVIVG01015219001	 2e-179
 42-  4:	Pso10G30170.0	GSVIVG01015218001	  5e-37
 42-  5:	Pso10G30180.0	GSVIVG01015217001	 2e-147
 42-  6:	Pso10G30270.0	GSVIVG01035364001	      0
 42-  7:	Pso10G30370.0	GSVIVG01015214001	  1e-88
 42-  8:	Pso10G30410.0	GSVIVG01015213001	 5e-126
 42-  9:	Pso10G30420.0	GSVIVG01015212001	      0
 42- 10:	Pso10G30720.0	GSVIVG01035374001	  1e-10
 42- 11:	Pso10G30820.0	GSVIVG01015199001	  3e-25
 42- 12:	Pso10G30830.0	GSVIVG01016857001	      0
 42- 13:	Pso10G30960.0	GSVIVG01035397001	 2e-179
## Alignment 43: score=397.0 e_value=1.4e-17 N=9 post-WGD-1 ancestor_chr10&aek2 plus
 43-  0:	Pso10G23940.0	GSVIVG01015330001	 6e-105
 43-  1:	Pso10G23960.0	GSVIVG01015335001	  4e-42
 43-  2:	Pso10G24010.0	GSVIVG01017044001	 5e-149
 43-  3:	Pso10G23970.0	GSVIVG01035671001	      0
 43-  4:	Pso10G24180.0	GSVIVG01015346001	  2e-45
 43-  5:	Pso10G24190.0	GSVIVG01015348001	 8e-132
 43-  6:	Pso10G24480.0	GSVIVG01035644001	 2e-148
 43-  7:	Pso10G24500.0	GSVIVG01015353001	 1e-147
 43-  8:	Pso10G24720.0	GSVIVG01015361001	  2e-12
## Alignment 44: score=286.0 e_value=6.2e-12 N=7 post-WGD-1 ancestor_chr10&aek2 plus
 44-  0:	Pso10G26130.0	GSVIVG01017030001	  5e-42
 44-  1:	Pso10G26150.0	GSVIVG01017029001	      0
 44-  2:	Pso10G26440.0	GSVIVG01016997001	      0
 44-  3:	Pso10G26560.0	GSVIVG01016986001	  2e-18
 44-  4:	Pso10G26580.0	GSVIVG01016980001	      0
 44-  5:	Pso10G26810.0	GSVIVG01016972001	  4e-87
 44-  6:	Pso10G27360.0	GSVIVG01016955001	      0
## Alignment 45: score=567.0 e_value=5.2e-34 N=14 post-WGD-1 ancestor_chr10&aek2 minus
 45-  0:	Pso10G21790.0	GSVIVG01015387001	 1e-175
 45-  1:	Pso10G21930.0	GSVIVG01015386001	      0
 45-  2:	Pso10G21950.0	GSVIVG01035675001	      0
 45-  3:	Pso10G22400.0	GSVIVG01035670001	 2e-118
 45-  4:	Pso10G22870.0	GSVIVG01035667001	  7e-77
 45-  5:	Pso10G22930.0	GSVIVG01035666001	 7e-134
 45-  6:	Pso10G22960.0	GSVIVG01035663001	 4e-116
 45-  7:	Pso10G23120.0	GSVIVG01035662001	      0
 45-  8:	Pso10G23130.0	GSVIVG01035660001	      0
 45-  9:	Pso10G23340.0	GSVIVG01035659001	 4e-158
 45- 10:	Pso10G23390.0	GSVIVG01035657001	      0
 45- 11:	Pso10G23570.0	GSVIVG01035653001	      0
 45- 12:	Pso10G23810.0	GSVIVG01035636001	  8e-31
 45- 13:	Pso10G24280.0	GSVIVG01035629001	  2e-30
## Alignment 46: score=392.0 e_value=1.8e-16 N=9 post-WGD-1 ancestor_chr10&aek3 plus
 46-  0:	Pso10G07250.0	GSVIVG01017985001	 5e-101
 46-  1:	Pso10G07370.0	GSVIVG01001173001	  1e-66
 46-  2:	Pso10G07390.0	GSVIVG01001175001	 1e-125
 46-  3:	Pso10G07400.0	GSVIVG01018008001	  1e-35
 46-  4:	Pso10G07480.0	GSVIVG01001186001	 3e-121
 46-  5:	Pso10G07510.0	GSVIVG01018012001	      0
 46-  6:	Pso10G07600.0	GSVIVG01001191001	  3e-48
 46-  7:	Pso10G07660.0	GSVIVG01017921001	 8e-156
 46-  8:	Pso10G07880.0	GSVIVG01001199001	  1e-16
## Alignment 47: score=385.0 e_value=5.6e-14 N=8 post-WGD-1 ancestor_chr10&aek3 plus
 47-  0:	Pso10G06360.0	GSVIVG01035092001	 9e-136
 47-  1:	Pso10G06540.0	GSVIVG01035107001	      0
 47-  2:	Pso10G06560.0	GSVIVG01035108001	      0
 47-  3:	Pso10G06580.0	GSVIVG01035111001	  1e-53
 47-  4:	Pso10G06600.0	GSVIVG01035121001	      0
 47-  5:	Pso10G06610.0	GSVIVG01035122001	      0
 47-  6:	Pso10G06620.0	GSVIVG01035125001	  2e-44
 47-  7:	Pso10G06630.0	GSVIVG01035128001	      0
## Alignment 48: score=321.0 e_value=3.1e-11 N=7 post-WGD-1 ancestor_chr10&aek3 plus
 48-  0:	Pso10G07220.0	GSVIVG01017978001	  1e-54
 48-  1:	Pso10G07280.0	GSVIVG01017993001	 3e-114
 48-  2:	Pso10G07350.0	GSVIVG01017998001	  2e-53
 48-  3:	Pso10G07360.0	GSVIVG01017999001	      0
 48-  4:	Pso10G07400.0	GSVIVG01018010001	  8e-09
 48-  5:	Pso10G07430.0	GSVIVG01018011001	      0
 48-  6:	Pso10G07570.0	GSVIVG01018021001	 6e-110
## Alignment 49: score=308.0 e_value=1.4e-12 N=7 post-WGD-1 ancestor_chr10&aek3 plus
 49-  0:	Pso10G08100.0	GSVIVG01021860001	  7e-71
 49-  1:	Pso10G08110.0	GSVIVG01021855001	 7e-125
 49-  2:	Pso10G08130.0	GSVIVG01017968001	      0
 49-  3:	Pso10G08170.0	GSVIVG01001165001	  1e-86
 49-  4:	Pso10G08180.0	GSVIVG01021840001	 5e-128
 49-  5:	Pso10G08190.0	GSVIVG01021838001	      0
 49-  6:	Pso10G08490.0	GSVIVG01017910001	      0
## Alignment 50: score=284.0 e_value=1.4e-11 N=7 post-WGD-1 ancestor_chr10&aek3 plus
 50-  0:	Pso10G08870.0	GSVIVG01011091001	 1e-126
 50-  1:	Pso10G09840.0	GSVIVG01011033001	  3e-38
 50-  2:	Pso10G08900.0	GSVIVG01011015001	 1e-164
 50-  3:	Pso10G09080.0	GSVIVG01011013001	      0
 50-  4:	Pso10G09090.0	GSVIVG01011012001	  1e-76
 50-  5:	Pso10G09130.0	GSVIVG01011009001	  1e-56
 50-  6:	Pso10G09210.0	GSVIVG01011001001	      0
## Alignment 51: score=254.0 e_value=3.1e-08 N=6 post-WGD-1 ancestor_chr10&aek3 plus
 51-  0:	Pso10G07650.0	GSVIVG01017793001	  2e-74
 51-  1:	Pso10G07730.0	GSVIVG01017781001	      0
 51-  2:	Pso10G07750.0	GSVIVG01017783001	  2e-70
 51-  3:	Pso10G08010.0	GSVIVG01017784001	  4e-79
 51-  4:	Pso10G08050.0	GSVIVG01031126001	      0
 51-  5:	Pso10G08200.0	GSVIVG01031125001	  4e-80
## Alignment 52: score=571.0 e_value=6.8e-29 N=13 post-WGD-1 ancestor_chr10&aek3 minus
 52-  0:	Pso10G01050.0	GSVIVG01001162001	  1e-06
 52-  1:	Pso10G01210.0	GSVIVG01017892001	  7e-86
 52-  2:	Pso10G01220.0	GSVIVG01017890001	  2e-37
 52-  3:	Pso10G01250.0	GSVIVG01017888001	 1e-109
 52-  4:	Pso10G01280.0	GSVIVG01017887001	      0
 52-  5:	Pso10G01290.0	GSVIVG01017886001	  6e-64
 52-  6:	Pso10G01560.0	GSVIVG01017882001	  4e-08
 52-  7:	Pso10G01660.0	GSVIVG01017880001	      0
 52-  8:	Pso10G01750.0	GSVIVG01017873001	      0
 52-  9:	Pso10G01850.0	GSVIVG01017872001	 2e-140
 52- 10:	Pso10G01900.0	GSVIVG01017869001	      0
 52- 11:	Pso10G01940.0	GSVIVG01017866001	 8e-174
 52- 12:	Pso10G02080.0	GSVIVG01017864001	 2e-128
## Alignment 53: score=484.0 e_value=6.7e-23 N=11 post-WGD-1 ancestor_chr10&aek3 minus
 53-  0:	Pso10G08180.0	GSVIVG01001164001	 3e-135
 53-  1:	Pso10G08230.0	GSVIVG01001156001	 3e-114
 53-  2:	Pso10G08240.0	GSVIVG01001153001	  3e-65
 53-  3:	Pso10G08300.0	GSVIVG01001148001	 5e-110
 53-  4:	Pso10G08310.0	GSVIVG01001146001	      0
 53-  5:	Pso10G08370.0	GSVIVG01017925001	      0
 53-  6:	Pso10G08380.0	GSVIVG01021895001	  2e-78
 53-  7:	Pso10G08470.0	GSVIVG01011125001	      0
 53-  8:	Pso10G08530.0	GSVIVG01011122001	 9e-154
 53-  9:	Pso10G08540.0	GSVIVG01017904001	      0
 53- 10:	Pso10G08840.0	GSVIVG01017870001	      0
## Alignment 54: score=434.0 e_value=1.3e-21 N=10 post-WGD-1 ancestor_chr10&aek3 minus
 54-  0:	Pso10G08770.0	GSVIVG01017860001	      0
 54-  1:	Pso10G08760.0	GSVIVG01017858001	      0
 54-  2:	Pso10G08740.0	GSVIVG01017857001	  2e-49
 54-  3:	Pso10G08710.0	GSVIVG01017851001	  1e-25
 54-  4:	Pso10G08670.0	GSVIVG01017850001	 1e-163
 54-  5:	Pso10G08660.0	GSVIVG01017849001	 8e-129
 54-  6:	Pso10G08650.0	GSVIVG01017848001	 8e-175
 54-  7:	Pso10G08920.0	GSVIVG01017834001	  2e-55
 54-  8:	Pso10G09210.0	GSVIVG01017814001	      0
 54-  9:	Pso10G09220.0	GSVIVG01017810001	      0
## Alignment 55: score=308.0 e_value=2.4e-11 N=7 post-WGD-1 ancestor_chr10&aek3 minus
 55-  0:	Pso10G07660.0	GSVIVG01017820001	 5e-134
 55-  1:	Pso10G07880.0	GSVIVG01017819001	  9e-18
 55-  2:	Pso10G07950.0	GSVIVG01031112001	  1e-99
 55-  3:	Pso10G07990.0	GSVIVG01031113001	 5e-116
 55-  4:	Pso10G08010.0	GSVIVG01031116001	      0
 55-  5:	Pso10G08020.0	GSVIVG01031120001	  4e-97
 55-  6:	Pso10G08050.0	GSVIVG01031126001	      0
## Alignment 56: score=263.0 e_value=9.4e-09 N=6 post-WGD-1 ancestor_chr10&aek3 minus
 56-  0:	Pso10G00450.0	GSVIVG01035110001	  1e-21
 56-  1:	Pso10G00610.0	GSVIVG01035106001	  9e-31
 56-  2:	Pso10G00770.0	GSVIVG01035096001	 6e-115
 56-  3:	Pso10G01050.0	GSVIVG01035079001	      0
 56-  4:	Pso10G01060.0	GSVIVG01035078001	  1e-57
 56-  5:	Pso10G01130.0	GSVIVG01035071001	  5e-32
## Alignment 57: score=893.0 e_value=3.9e-58 N=21 post-WGD-1 ancestor_chr10&aek6 plus
 57-  0:	Pso10G15760.0	GSVIVG01011412001	  3e-16
 57-  1:	Pso10G15860.0	GSVIVG01011428001	  3e-48
 57-  2:	Pso10G15900.0	GSVIVG01019985001	  7e-69
 57-  3:	Pso10G15910.0	GSVIVG01019993001	 2e-177
 57-  4:	Pso10G15920.0	GSVIVG01019995001	 2e-153
 57-  5:	Pso10G15990.0	GSVIVG01020005001	      0
 57-  6:	Pso10G16000.0	GSVIVG01020008001	  4e-72
 57-  7:	Pso10G16060.0	GSVIVG01020015001	 2e-110
 57-  8:	Pso10G16180.0	GSVIVG01020024001	  2e-60
 57-  9:	Pso10G16240.0	GSVIVG01020027001	  8e-44
 57- 10:	Pso10G16250.0	GSVIVG01020030001	  2e-84
 57- 11:	Pso10G16280.0	GSVIVG01020033001	 3e-102
 57- 12:	Pso10G16330.0	GSVIVG01020038001	      0
 57- 13:	Pso10G16340.0	GSVIVG01020040001	      0
 57- 14:	Pso10G16360.0	GSVIVG01020041001	      0
 57- 15:	Pso10G16490.0	GSVIVG01020054001	 3e-162
 57- 16:	Pso10G16520.0	GSVIVG01020055001	      0
 57- 17:	Pso10G16560.0	GSVIVG01020059001	      0
 57- 18:	Pso10G16650.0	GSVIVG01020063001	 1e-172
 57- 19:	Pso10G16670.0	GSVIVG01020067001	  2e-61
 57- 20:	Pso10G17870.0	GSVIVG01011502001	  9e-11
## Alignment 58: score=559.0 e_value=1.1e-28 N=13 post-WGD-1 ancestor_chr10&aek6 plus
 58-  0:	Pso10G17860.0	GSVIVG01020116001	      0
 58-  1:	Pso10G17900.0	GSVIVG01020121001	  1e-83
 58-  2:	Pso10G18000.0	GSVIVG01020126001	  4e-18
 58-  3:	Pso10G18020.0	GSVIVG01020128001	      0
 58-  4:	Pso10G18100.0	GSVIVG01020131001	 4e-101
 58-  5:	Pso10G18130.0	GSVIVG01020132001	  4e-75
 58-  6:	Pso10G18440.0	GSVIVG01020133001	  5e-66
 58-  7:	Pso10G18480.0	GSVIVG01020135001	      0
 58-  8:	Pso10G18540.0	GSVIVG01020137001	      0
 58-  9:	Pso10G18770.0	GSVIVG01020145001	      0
 58- 10:	Pso10G19040.0	GSVIVG01007826001	      0
 58- 11:	Pso10G19120.0	GSVIVG01020160001	  2e-71
 58- 12:	Pso10G19430.0	GSVIVG01020183001	  7e-17
## Alignment 59: score=423.0 e_value=2.6e-20 N=10 post-WGD-1 ancestor_chr10&aek6 plus
 59-  0:	Pso10G19080.0	GSVIVG01008002001	      0
 59-  1:	Pso10G19100.0	GSVIVG01008001001	  1e-43
 59-  2:	Pso10G19110.0	GSVIVG01007999001	  3e-56
 59-  3:	Pso10G19210.0	GSVIVG01007997001	      0
 59-  4:	Pso10G19420.0	GSVIVG01007996001	      0
 59-  5:	Pso10G19800.0	GSVIVG01007985001	 2e-100
 59-  6:	Pso10G19980.0	GSVIVG01007982001	 5e-116
 59-  7:	Pso10G20170.0	GSVIVG01007980001	      0
 59-  8:	Pso10G20380.0	GSVIVG01007978001	      0
 59-  9:	Pso10G20470.0	GSVIVG01007976001	 2e-164
## Alignment 60: score=359.0 e_value=5.9e-15 N=8 post-WGD-1 ancestor_chr10&aek6 plus
 60-  0:	Pso10G14930.0	GSVIVG01007829001	  3e-40
 60-  1:	Pso10G15250.0	GSVIVG01020191001	  6e-69
 60-  2:	Pso10G15300.0	GSVIVG01020182001	      0
 60-  3:	Pso10G15380.0	GSVIVG01020164001	      0
 60-  4:	Pso10G15390.0	GSVIVG01020165001	  3e-49
 60-  5:	Pso10G15410.0	GSVIVG01020170001	  1e-80
 60-  6:	Pso10G15440.0	GSVIVG01020171001	  8e-72
 60-  7:	Pso10G15460.0	GSVIVG01020174001	      0
## Alignment 61: score=303.0 e_value=2.4e-13 N=8 post-WGD-1 ancestor_chr10&aek6 plus
 61-  0:	Pso10G19160.0	GSVIVG01010088001	  7e-27
 61-  1:	Pso10G19250.0	GSVIVG01011429001	      0
 61-  2:	Pso10G19540.0	GSVIVG01011435001	  1e-44
 61-  3:	Pso10G19700.0	GSVIVG01011438001	  7e-85
 61-  4:	Pso10G19980.0	GSVIVG01011445001	 1e-119
 61-  5:	Pso10G20160.0	GSVIVG01011447001	  3e-91
 61-  6:	Pso10G20520.0	GSVIVG01011450001	      0
 61-  7:	Pso10G21190.0	GSVIVG01011459001	      0
## Alignment 62: score=386.0 e_value=4.3e-18 N=9 post-WGD-1 ancestor_chr10&aek6 minus
 62-  0:	Pso10G09420.0	GSVIVG01032542001	 6e-173
 62-  1:	Pso10G14960.0	GSVIVG01007787001	  2e-95
 62-  2:	Pso10G14970.0	GSVIVG01007788001	 4e-121
 62-  3:	Pso10G15110.0	GSVIVG01007790001	  4e-61
 62-  4:	Pso10G15160.0	GSVIVG01007792001	      0
 62-  5:	Pso10G15170.0	GSVIVG01007793001	  2e-93
 62-  6:	Pso10G15200.0	GSVIVG01007794001	  7e-94
 62-  7:	Pso10G15250.0	GSVIVG01007802001	  3e-80
 62-  8:	Pso10G15450.0	GSVIVG01020166001	  2e-46
## Alignment 63: score=358.0 e_value=2.5e-17 N=9 post-WGD-1 ancestor_chr10&aek6 minus
 63-  0:	Pso10G15670.0	GSVIVG01032537001	 2e-166
 63-  1:	Pso10G15680.0	GSVIVG01032538001	  2e-60
 63-  2:	Pso10G15690.0	GSVIVG01032540001	  6e-88
 63-  3:	Pso10G15730.0	GSVIVG01032543001	  1e-93
 63-  4:	Pso10G16420.0	GSVIVG01011647001	  5e-09
 63-  5:	Pso10G17750.0	GSVIVG01032563001	 3e-160
 63-  6:	Pso10G17860.0	GSVIVG01032565001	 5e-179
 63-  7:	Pso10G18100.0	GSVIVG01032570001	 5e-165
 63-  8:	Pso10G18310.0	GSVIVG01032571001	  4e-18
## Alignment 64: score=311.0 e_value=1e-10 N=7 post-WGD-1 ancestor_chr10&aek6 minus
 64-  0:	Pso10G15030.0	GSVIVG01032503001	  1e-90
 64-  1:	Pso10G15150.0	GSVIVG01032504001	  2e-48
 64-  2:	Pso10G15240.0	GSVIVG01032508001	      0
 64-  3:	Pso10G15250.0	GSVIVG01032511001	  6e-76
 64-  4:	Pso10G15290.0	GSVIVG01032513001	      0
 64-  5:	Pso10G15320.0	GSVIVG01032519001	  8e-96
 64-  6:	Pso10G15410.0	GSVIVG01032526001	  4e-81
## Alignment 65: score=251.0 e_value=2.5e-08 N=6 post-WGD-1 ancestor_chr10&aek6 minus
 65-  0:	Pso10G15840.0	GSVIVG01011447001	  1e-61
 65-  1:	Pso10G16010.0	GSVIVG01008023001	  3e-77
 65-  2:	Pso10G16110.0	GSVIVG01008031001	      0
 65-  3:	Pso10G16210.0	GSVIVG01008033001	      0
 65-  4:	Pso10G16240.0	GSVIVG01008034001	  1e-40
 65-  5:	Pso10G15560.0	GSVIVG01008003001	  4e-10
## Alignment 66: score=695.0 e_value=4.1e-44 N=17 post-WGD-1 ancestor_chr10&aek7 plus
 66-  0:	Pso10G05100.0	GSVIVG01021163001	      0
 66-  1:	Pso10G05110.0	GSVIVG01021151001	  1e-20
 66-  2:	Pso10G05120.0	GSVIVG01021150001	 4e-156
 66-  3:	Pso10G05130.0	GSVIVG01021149001	 9e-154
 66-  4:	Pso10G05200.0	GSVIVG01014259001	      0
 66-  5:	Pso10G05220.0	GSVIVG01014275001	 4e-150
 66-  6:	Pso10G05290.0	GSVIVG01014284001	  3e-36
 66-  7:	Pso10G05380.0	GSVIVG01021547001	  4e-49
 66-  8:	Pso10G05480.0	GSVIVG01021124001	  4e-14
 66-  9:	Pso10G05910.0	GSVIVG01014368001	 2e-141
 66- 10:	Pso10G05990.0	GSVIVG01014371001	      0
 66- 11:	Pso10G06010.0	GSVIVG01014382001	 4e-152
 66- 12:	Pso10G06100.0	GSVIVG01014388001	      0
 66- 13:	Pso10G06110.0	GSVIVG01014389001	      0
 66- 14:	Pso10G06120.0	GSVIVG01014391001	  7e-94
 66- 15:	Pso10G06180.0	GSVIVG01014403001	  3e-76
 66- 16:	Pso10G06190.0	GSVIVG01014407001	 1e-156
## Alignment 67: score=337.0 e_value=1.8e-10 N=7 post-WGD-1 ancestor_chr10&aek7 plus
 67-  0:	Pso10G03810.0	GSVIVG01012639001	      0
 67-  1:	Pso10G03820.0	GSVIVG01012640001	  5e-38
 67-  2:	Pso10G03840.0	GSVIVG01001980001	      0
 67-  3:	Pso10G03860.0	GSVIVG01001982001	  2e-53
 67-  4:	Pso10G03910.0	GSVIVG01012646001	      0
 67-  5:	Pso10G03920.0	GSVIVG01012648001	      0
 67-  6:	Pso10G03960.0	GSVIVG01012654001	 5e-147
## Alignment 68: score=253.0 e_value=3.6e-09 N=6 post-WGD-1 ancestor_chr10&aek7 plus
 68-  0:	Pso10G03940.0	GSVIVG01014399001	      0
 68-  1:	Pso10G03990.0	GSVIVG01014410001	 2e-107
 68-  2:	Pso10G04160.0	GSVIVG01014414001	 3e-129
 68-  3:	Pso10G04180.0	GSVIVG01030570001	 3e-128
 68-  4:	Pso10G04190.0	GSVIVG01014421001	 1e-122
 68-  5:	Pso10G04200.0	GSVIVG01030577001	  2e-26
## Alignment 69: score=410.0 e_value=3.2e-17 N=9 post-WGD-1 ancestor_chr10&aek7 minus
 69-  0:	Pso10G03160.0	GSVIVG01037658001	  1e-73
 69-  1:	Pso10G03170.0	GSVIVG01037657001	      0
 69-  2:	Pso10G03190.0	GSVIVG01037652001	      0
 69-  3:	Pso10G03210.0	GSVIVG01037650001	  9e-78
 69-  4:	Pso10G03220.0	GSVIVG01037647001	 2e-124
 69-  5:	Pso10G03240.0	GSVIVG01037646001	      0
 69-  6:	Pso10G03330.0	GSVIVG01037614001	 5e-130
 69-  7:	Pso10G03360.0	GSVIVG01037610001	      0
 69-  8:	Pso10G03430.0	GSVIVG01001999001	 3e-160
## Alignment 70: score=253.0 e_value=2.9e-10 N=6 post-WGD-1 ancestor_chr10&aek7 minus
 70-  0:	Pso10G03070.0	GSVIVG01012688001	 9e-111
 70-  1:	Pso10G03100.0	GSVIVG01012666001	      0
 70-  2:	Pso10G03110.0	GSVIVG01012662001	      0
 70-  3:	Pso10G03120.0	GSVIVG01037610001	  9e-82
 70-  4:	Pso10G03350.0	GSVIVG01012658001	 5e-117
 70-  5:	Pso10G03410.0	GSVIVG01012655001	      0
## Alignment 71: score=1760.0 e_value=2e-119 N=37 post-WGD-1 ancestor_chr11&aek4 plus
 71-  0:	Pso11G26810.0	GSVIVG01033781001	  1e-91
 71-  1:	Pso11G26820.0	GSVIVG01033777001	      0
 71-  2:	Pso11G26830.0	GSVIVG01033776001	      0
 71-  3:	Pso11G26870.0	GSVIVG01033771001	 1e-126
 71-  4:	Pso11G26880.0	GSVIVG01033767001	      0
 71-  5:	Pso11G26930.0	GSVIVG01033765001	  7e-91
 71-  6:	Pso11G26950.0	GSVIVG01033764001	      0
 71-  7:	Pso11G26990.0	GSVIVG01033751001	 9e-164
 71-  8:	Pso11G27000.0	GSVIVG01033749001	      0
 71-  9:	Pso11G27010.0	GSVIVG01033748001	      0
 71- 10:	Pso11G27020.0	GSVIVG01033747001	      0
 71- 11:	Pso11G27260.0	GSVIVG01033738001	      0
 71- 12:	Pso11G27210.0	GSVIVG01033731001	      0
 71- 13:	Pso11G27190.0	GSVIVG01033727001	      0
 71- 14:	Pso11G27180.0	GSVIVG01033724001	      0
 71- 15:	Pso11G27170.0	GSVIVG01033723001	      0
 71- 16:	Pso11G27380.0	GSVIVG01033715001	  6e-26
 71- 17:	Pso11G27430.0	GSVIVG01033713001	  6e-64
 71- 18:	Pso11G27460.0	GSVIVG01033705001	      0
 71- 19:	Pso11G27480.0	GSVIVG01033707001	      0
 71- 20:	Pso11G27510.0	GSVIVG01033708001	  1e-88
 71- 21:	Pso11G27560.0	GSVIVG01033711001	      0
 71- 22:	Pso11G27580.0	GSVIVG01033696001	      0
 71- 23:	Pso11G27680.0	GSVIVG01033691001	 1e-123
 71- 24:	Pso11G27710.0	GSVIVG01033690001	      0
 71- 25:	Pso11G27750.0	GSVIVG01033679001	  1e-53
 71- 26:	Pso11G27780.0	GSVIVG01033677001	 3e-124
 71- 27:	Pso11G27820.0	GSVIVG01033674001	 9e-163
 71- 28:	Pso11G27920.0	GSVIVG01033669001	  6e-67
 71- 29:	Pso11G27930.0	GSVIVG01033668001	  9e-75
 71- 30:	Pso11G28030.0	GSVIVG01033662001	  7e-27
 71- 31:	Pso11G28090.0	GSVIVG01033652001	  3e-73
 71- 32:	Pso11G28100.0	GSVIVG01033651001	      0
 71- 33:	Pso11G28170.0	GSVIVG01033647001	 5e-100
 71- 34:	Pso11G28210.0	GSVIVG01033645001	      0
 71- 35:	Pso11G28220.0	GSVIVG01033644001	  6e-52
 71- 36:	Pso11G28310.0	GSVIVG01033628001	  3e-17
## Alignment 72: score=1510.0 e_value=1.5e-110 N=34 post-WGD-1 ancestor_chr11&aek4 plus
 72-  0:	Pso11G34530.0	GSVIVG01034106001	  1e-83
 72-  1:	Pso11G34560.0	GSVIVG01034102001	 1e-127
 72-  2:	Pso11G34590.0	GSVIVG01034089001	      0
 72-  3:	Pso11G34660.0	GSVIVG01034072001	 4e-104
 72-  4:	Pso11G34730.0	GSVIVG01034068001	  5e-88
 72-  5:	Pso11G34740.0	GSVIVG01034066001	  1e-23
 72-  6:	Pso11G34750.0	GSVIVG01034065001	  3e-40
 72-  7:	Pso11G34760.0	GSVIVG01034055001	  5e-84
 72-  8:	Pso11G34800.0	GSVIVG01034054001	  1e-84
 72-  9:	Pso11G34810.0	GSVIVG01034052001	      0
 72- 10:	Pso11G34890.0	GSVIVG01034044001	 5e-180
 72- 11:	Pso11G34900.0	GSVIVG01034043001	      0
 72- 12:	Pso11G34960.0	GSVIVG01034042001	  4e-69
 72- 13:	Pso11G34990.0	GSVIVG01034038001	  2e-75
 72- 14:	Pso11G35000.0	GSVIVG01034033001	 9e-122
 72- 15:	Pso11G35050.0	GSVIVG01034031001	  2e-52
 72- 16:	Pso11G35130.0	GSVIVG01034028001	      0
 72- 17:	Pso11G35160.0	GSVIVG01034027001	 1e-180
 72- 18:	Pso11G35170.0	GSVIVG01034026001	      0
 72- 19:	Pso11G35290.0	GSVIVG01034023001	      0
 72- 20:	Pso11G35330.0	GSVIVG01034021001	 2e-129
 72- 21:	Pso11G35350.0	GSVIVG01034020001	  5e-99
 72- 22:	Pso11G35380.0	GSVIVG01034019001	 2e-124
 72- 23:	Pso11G35450.0	GSVIVG01034018001	 4e-106
 72- 24:	Pso11G35590.0	GSVIVG01034017001	      0
 72- 25:	Pso11G35570.0	GSVIVG01024809001	      0
 72- 26:	Pso11G35540.0	GSVIVG01024804001	      0
 72- 27:	Pso11G35900.0	GSVIVG01033992001	      0
 72- 28:	Pso11G36030.0	GSVIVG01033986001	      0
 72- 29:	Pso11G36150.0	GSVIVG01033971001	  6e-38
 72- 30:	Pso11G36280.0	GSVIVG01024773001	 3e-132
 72- 31:	Pso11G36360.0	GSVIVG01024748001	      0
 72- 32:	Pso11G36380.0	GSVIVG01024747001	 6e-131
 72- 33:	Pso11G36400.0	GSVIVG01024745001	      0
## Alignment 73: score=858.0 e_value=1.9e-49 N=19 post-WGD-1 ancestor_chr11&aek4 plus
 73-  0:	Pso11G27040.0	GSVIVG01034681001	 5e-156
 73-  1:	Pso11G27090.0	GSVIVG01034677001	      0
 73-  2:	Pso11G27120.0	GSVIVG01034673001	      0
 73-  3:	Pso11G27150.0	GSVIVG01034664001	 1e-178
 73-  4:	Pso11G27450.0	GSVIVG01031446001	  3e-48
 73-  5:	Pso11G27530.0	GSVIVG01016162001	      0
 73-  6:	Pso11G27590.0	GSVIVG01016163001	 2e-120
 73-  7:	Pso11G27610.0	GSVIVG01016165001	 4e-153
 73-  8:	Pso11G27640.0	GSVIVG01016168001	 2e-164
 73-  9:	Pso11G27650.0	GSVIVG01016171001	 1e-102
 73- 10:	Pso11G27690.0	GSVIVG01016172001	      0
 73- 11:	Pso11G27720.0	GSVIVG01016175001	  1e-95
 73- 12:	Pso11G27810.0	GSVIVG01016183001	      0
 73- 13:	Pso11G27900.0	GSVIVG01016208001	      0
 73- 14:	Pso11G28060.0	GSVIVG01016213001	  5e-78
 73- 15:	Pso11G28110.0	GSVIVG01016218001	      0
 73- 16:	Pso11G28130.0	GSVIVG01016219001	      0
 73- 17:	Pso11G28160.0	GSVIVG01016220001	      0
 73- 18:	Pso11G28290.0	GSVIVG01016227001	 1e-106
## Alignment 74: score=822.0 e_value=9.7e-47 N=18 post-WGD-1 ancestor_chr11&aek4 plus
 74-  0:	Pso11G36760.0	GSVIVG01024731001	      0
 74-  1:	Pso11G36810.0	GSVIVG01011158001	 3e-120
 74-  2:	Pso11G36850.0	GSVIVG01011160001	 3e-149
 74-  3:	Pso11G36860.0	GSVIVG01024729001	      0
 74-  4:	Pso11G36880.0	GSVIVG01011162001	 1e-134
 74-  5:	Pso11G36910.0	GSVIVG01011165001	 5e-131
 74-  6:	Pso11G36920.0	GSVIVG01011167001	      0
 74-  7:	Pso11G36980.0	GSVIVG01011168001	  1e-68
 74-  8:	Pso11G37030.0	GSVIVG01032805001	 3e-120
 74-  9:	Pso11G37050.0	GSVIVG01011172001	  8e-84
 74- 10:	Pso11G37060.0	GSVIVG01011175001	      0
 74- 11:	Pso11G37130.0	GSVIVG01011177001	      0
 74- 12:	Pso11G37140.0	GSVIVG01011178001	 5e-134
 74- 13:	Pso11G37340.0	GSVIVG01011181001	  3e-22
 74- 14:	Pso11G37550.0	GSVIVG01024702001	      0
 74- 15:	Pso11G37610.0	GSVIVG01032790001	  3e-59
 74- 16:	Pso11G37660.0	GSVIVG01003934001	      0
 74- 17:	Pso11G37690.0	GSVIVG01003941001	      0
## Alignment 75: score=733.0 e_value=8e-39 N=16 post-WGD-1 ancestor_chr11&aek4 plus
 75-  0:	Pso11G14880.0	GSVIVG01024694001	 2e-141
 75-  1:	Pso11G14980.0	GSVIVG01032775001	      0
 75-  2:	Pso11G15000.0	GSVIVG01032773001	  2e-73
 75-  3:	Pso11G15010.0	GSVIVG01024684001	 5e-171
 75-  4:	Pso11G15200.0	GSVIVG01032758001	      0
 75-  5:	Pso11G15210.0	GSVIVG01030295001	 5e-134
 75-  6:	Pso11G15220.0	GSVIVG01030293001	 8e-114
 75-  7:	Pso11G15270.0	GSVIVG01032749001	 2e-128
 75-  8:	Pso11G15420.0	GSVIVG01030284001	  1e-32
 75-  9:	Pso11G15460.0	GSVIVG01030280001	      0
 75- 10:	Pso11G15480.0	GSVIVG01030279001	      0
 75- 11:	Pso11G15510.0	GSVIVG01024632001	 1e-112
 75- 12:	Pso11G15590.0	GSVIVG01032740001	      0
 75- 13:	Pso11G15620.0	GSVIVG01032739001	      0
 75- 14:	Pso11G15640.0	GSVIVG01032737001	 3e-104
 75- 15:	Pso11G15650.0	GSVIVG01030264001	      0
## Alignment 76: score=664.0 e_value=1.8e-35 N=15 post-WGD-1 ancestor_chr11&aek4 plus
 76-  0:	Pso11G17560.0	GSVIVG01032678001	  9e-20
 76-  1:	Pso11G17570.0	GSVIVG01024524001	  7e-80
 76-  2:	Pso11G17760.0	GSVIVG01024520001	  1e-45
 76-  3:	Pso11G17910.0	GSVIVG01024518001	 3e-127
 76-  4:	Pso11G18090.0	GSVIVG01037598001	  3e-16
 76-  5:	Pso11G18130.0	GSVIVG01037585001	  7e-61
 76-  6:	Pso11G18310.0	GSVIVG01037540001	      0
 76-  7:	Pso11G20650.0	GSVIVG01022489001	      0
 76-  8:	Pso11G20640.0	GSVIVG01022464001	 2e-145
 76-  9:	Pso11G20590.0	GSVIVG01029949001	      0
 76- 10:	Pso11G20560.0	GSVIVG01029973001	      0
 76- 11:	Pso11G20540.0	GSVIVG01029976001	 5e-166
 76- 12:	Pso11G20530.0	GSVIVG01029953001	      0
 76- 13:	Pso11G20500.0	GSVIVG01029951001	 3e-102
 76- 14:	Pso11G20480.0	GSVIVG01029948001	  6e-81
## Alignment 77: score=658.0 e_value=2e-32 N=14 post-WGD-1 ancestor_chr11&aek4 plus
 77-  0:	Pso11G05230.0	GSVIVG01033791001	      0
 77-  1:	Pso11G05380.0	GSVIVG01033786001	      0
 77-  2:	Pso11G05450.0	GSVIVG01033783001	      0
 77-  3:	Pso11G05460.0	GSVIVG01033779001	      0
 77-  4:	Pso11G05540.0	GSVIVG01033777001	      0
 77-  5:	Pso11G05590.0	GSVIVG01033771001	 3e-117
 77-  6:	Pso11G05640.0	GSVIVG01033770001	      0
 77-  7:	Pso11G05660.0	GSVIVG01033769001	  6e-80
 77-  8:	Pso11G05850.0	GSVIVG01033767001	      0
 77-  9:	Pso11G05940.0	GSVIVG01033765001	  4e-67
 77- 10:	Pso11G05970.0	GSVIVG01033749001	      0
 77- 11:	Pso11G05980.0	GSVIVG01033748001	 2e-174
 77- 12:	Pso11G06200.0	GSVIVG01033747001	      0
 77- 13:	Pso11G06550.0	GSVIVG01033745001	 3e-178
## Alignment 78: score=653.0 e_value=5.3e-36 N=15 post-WGD-1 ancestor_chr11&aek4 plus
 78-  0:	Pso11G16290.0	GSVIVG01032714001	 2e-105
 78-  1:	Pso11G16340.0	GSVIVG01032710001	      0
 78-  2:	Pso11G16390.0	GSVIVG01024585001	  3e-36
 78-  3:	Pso11G16380.0	GSVIVG01024584001	 5e-141
 78-  4:	Pso11G16510.0	GSVIVG01024582001	  2e-32
 78-  5:	Pso11G16520.0	GSVIVG01024581001	 9e-125
 78-  6:	Pso11G16590.0	GSVIVG01024578001	      0
 78-  7:	Pso11G16640.0	GSVIVG01024572001	 8e-143
 78-  8:	Pso11G16650.0	GSVIVG01024571001	      0
 78-  9:	Pso11G16680.0	GSVIVG01024562001	  9e-92
 78- 10:	Pso11G16710.0	GSVIVG01024560001	  2e-66
 78- 11:	Pso11G16720.0	GSVIVG01024559001	      0
 78- 12:	Pso11G17130.0	GSVIVG01024527001	  2e-08
 78- 13:	Pso11G17300.0	GSVIVG01029865001	      0
 78- 14:	Pso11G14500.0	GSVIVG01029870001	  3e-67
## Alignment 79: score=627.0 e_value=1.9e-32 N=14 post-WGD-1 ancestor_chr11&aek4 plus
 79-  0:	Pso11G10790.0	GSVIVG01034645001	  2e-55
 79-  1:	Pso11G11080.0	GSVIVG01031505001	      0
 79-  2:	Pso11G11090.0	GSVIVG01031504001	  5e-50
 79-  3:	Pso11G11250.0	GSVIVG01031496001	  2e-84
 79-  4:	Pso11G11270.0	GSVIVG01031494001	  1e-42
 79-  5:	Pso11G11280.0	GSVIVG01031492001	  3e-33
 79-  6:	Pso11G11340.0	GSVIVG01031490001	      0
 79-  7:	Pso11G11410.0	GSVIVG01031486001	 9e-140
 79-  8:	Pso11G11530.0	GSVIVG01031485001	      0
 79-  9:	Pso11G11640.0	GSVIVG01031480001	      0
 79- 10:	Pso11G11810.0	GSVIVG01031471001	  1e-51
 79- 11:	Pso11G11820.0	GSVIVG01031469001	  1e-74
 79- 12:	Pso11G13020.0	GSVIVG01031461001	  4e-46
 79- 13:	Pso11G12810.0	GSVIVG01031446001	  1e-40
## Alignment 80: score=623.0 e_value=6.2e-35 N=14 post-WGD-1 ancestor_chr11&aek4 plus
 80-  0:	Pso11G14500.0	GSVIVG01024731001	      0
 80-  1:	Pso11G14530.0	GSVIVG01011158001	 2e-127
 80-  2:	Pso11G14570.0	GSVIVG01024730001	  3e-93
 80-  3:	Pso11G14590.0	GSVIVG01011165001	 4e-136
 80-  4:	Pso11G14600.0	GSVIVG01011167001	      0
 80-  5:	Pso11G14620.0	GSVIVG01024723001	      0
 80-  6:	Pso11G14640.0	GSVIVG01024722001	      0
 80-  7:	Pso11G14650.0	GSVIVG01024716001	 7e-151
 80-  8:	Pso11G14660.0	GSVIVG01024714001	 7e-164
 80-  9:	Pso11G14680.0	GSVIVG01024713001	      0
 80- 10:	Pso11G14720.0	GSVIVG01011187001	      0
 80- 11:	Pso11G14730.0	GSVIVG01011188001	  4e-12
 80- 12:	Pso11G14760.0	GSVIVG01003934001	      0
 80- 13:	Pso11G14830.0	GSVIVG01003938001	      0
## Alignment 81: score=593.0 e_value=2.2e-29 N=13 post-WGD-1 ancestor_chr11&aek4 plus
 81-  0:	Pso11G31340.0	GSVIVG01025054001	 1e-138
 81-  1:	Pso11G31170.0	GSVIVG01025025001	  5e-61
 81-  2:	Pso11G31480.0	GSVIVG01025009001	 6e-101
 81-  3:	Pso11G31490.0	GSVIVG01025008001	      0
 81-  4:	Pso11G31500.0	GSVIVG01025006001	 3e-100
 81-  5:	Pso11G31550.0	GSVIVG01025002001	      0
 81-  6:	Pso11G31600.0	GSVIVG01025000001	  3e-36
 81-  7:	Pso11G31650.0	GSVIVG01024995001	 8e-178
 81-  8:	Pso11G31720.0	GSVIVG01024985001	 3e-172
 81-  9:	Pso11G31830.0	GSVIVG01024979001	      0
 81- 10:	Pso11G31850.0	GSVIVG01024973001	 3e-104
 81- 11:	Pso11G31860.0	GSVIVG01024971001	 6e-173
 81- 12:	Pso11G31900.0	GSVIVG01024962001	  1e-58
## Alignment 82: score=560.0 e_value=7.4e-29 N=13 post-WGD-1 ancestor_chr11&aek4 plus
 82-  0:	Pso11G07020.0	GSVIVG01025583001	      0
 82-  1:	Pso11G07030.0	GSVIVG01025582001	      0
 82-  2:	Pso11G07130.0	GSVIVG01025581001	  1e-11
 82-  3:	Pso11G07290.0	GSVIVG01025574001	 1e-151
 82-  4:	Pso11G07570.0	GSVIVG01025570001	  8e-34
 82-  5:	Pso11G07660.0	GSVIVG01025565001	      0
 82-  6:	Pso11G07670.0	GSVIVG01025564001	 3e-102
 82-  7:	Pso11G07820.0	GSVIVG01025541001	      0
 82-  8:	Pso11G07860.0	GSVIVG01025102001	      0
 82-  9:	Pso11G07920.0	GSVIVG01025104001	 5e-150
 82- 10:	Pso11G08100.0	GSVIVG01025539001	  3e-84
 82- 11:	Pso11G08110.0	GSVIVG01025537001	      0
 82- 12:	Pso11G08430.0	GSVIVG01025124001	  2e-83
## Alignment 83: score=558.0 e_value=9.3e-31 N=13 post-WGD-1 ancestor_chr11&aek4 plus
 83-  0:	Pso11G31100.0	GSVIVG01025526001	  2e-38
 83-  1:	Pso11G31430.0	GSVIVG01034209001	      0
 83-  2:	Pso11G31510.0	GSVIVG01016575001	  9e-80
 83-  3:	Pso11G31690.0	GSVIVG01034189001	  7e-52
 83-  4:	Pso11G31750.0	GSVIVG01034188001	      0
 83-  5:	Pso11G31770.0	GSVIVG01024983001	      0
 83-  6:	Pso11G31780.0	GSVIVG01024982001	  3e-64
 83-  7:	Pso11G31790.0	GSVIVG01034185001	 3e-109
 83-  8:	Pso11G31890.0	GSVIVG01034173001	      0
 83-  9:	Pso11G31910.0	GSVIVG01034172001	  2e-56
 83- 10:	Pso11G31960.0	GSVIVG01034166001	  2e-97
 83- 11:	Pso11G32020.0	GSVIVG01034164001	  3e-30
 83- 12:	Pso11G32590.0	GSVIVG01025082001	 2e-108
## Alignment 84: score=550.0 e_value=1.2e-29 N=13 post-WGD-1 ancestor_chr11&aek4 plus
 84-  0:	Pso11G28630.0	GSVIVG01016236001	      0
 84-  1:	Pso11G28680.0	GSVIVG01016240001	      0
 84-  2:	Pso11G28400.0	GSVIVG01016243001	  2e-74
 84-  3:	Pso11G28430.0	GSVIVG01016246001	      0
 84-  4:	Pso11G28450.0	GSVIVG01016247001	 3e-119
 84-  5:	Pso11G28470.0	GSVIVG01016250001	  4e-65
 84-  6:	Pso11G29020.0	GSVIVG01025678001	  4e-44
 84-  7:	Pso11G29170.0	GSVIVG01025674001	  7e-50
 84-  8:	Pso11G28780.0	GSVIVG01016265001	  1e-36
 84-  9:	Pso11G28790.0	GSVIVG01025198001	      0
 84- 10:	Pso11G28800.0	GSVIVG01016268001	 6e-138
 84- 11:	Pso11G28930.0	GSVIVG01016276001	 1e-128
 84- 12:	Pso11G29880.0	GSVIVG01016296001	      0
## Alignment 85: score=436.0 e_value=3.9e-19 N=10 post-WGD-1 ancestor_chr11&aek4 plus
 85-  0:	Pso11G28580.0	GSVIVG01025212001	 8e-143
 85-  1:	Pso11G28740.0	GSVIVG01025204001	      0
 85-  2:	Pso11G28810.0	GSVIVG01025195001	      0
 85-  3:	Pso11G28870.0	GSVIVG01025193001	      0
 85-  4:	Pso11G28890.0	GSVIVG01025192001	 7e-131
 85-  5:	Pso11G28930.0	GSVIVG01025188001	 2e-124
 85-  6:	Pso11G28990.0	GSVIVG01025185001	 4e-147
 85-  7:	Pso11G29000.0	GSVIVG01025184001	      0
 85-  8:	Pso11G29870.0	GSVIVG01025173001	      0
 85-  9:	Pso11G29860.0	GSVIVG01025168001	      0
## Alignment 86: score=434.0 e_value=5e-16 N=9 post-WGD-1 ancestor_chr11&aek4 plus
 86-  0:	Pso11G06630.0	GSVIVG01033860001	      0
 86-  1:	Pso11G06650.0	GSVIVG01033857001	 1e-164
 86-  2:	Pso11G06730.0	GSVIVG01033852001	  3e-64
 86-  3:	Pso11G06750.0	GSVIVG01033847001	 2e-158
 86-  4:	Pso11G06810.0	GSVIVG01033846001	      0
 86-  5:	Pso11G06900.0	GSVIVG01033845001	 8e-108
 86-  6:	Pso11G06910.0	GSVIVG01033842001	  2e-59
 86-  7:	Pso11G06950.0	GSVIVG01033840001	  2e-27
 86-  8:	Pso11G06980.0	GSVIVG01033834001	  5e-22
## Alignment 87: score=422.0 e_value=4.2e-24 N=11 post-WGD-1 ancestor_chr11&aek4 plus
 87-  0:	Pso11G25530.0	GSVIVG01037592001	  7e-09
 87-  1:	Pso11G25710.0	GSVIVG01037526001	  2e-55
 87-  2:	Pso11G25990.0	GSVIVG01022462001	 3e-155
 87-  3:	Pso11G26050.0	GSVIVG01029954001	      0
 87-  4:	Pso11G26110.0	GSVIVG01029979001	  1e-87
 87-  5:	Pso11G26120.0	GSVIVG01029980001	  1e-92
 87-  6:	Pso11G26140.0	GSVIVG01029985001	      0
 87-  7:	Pso11G26160.0	GSVIVG01022435001	  9e-40
 87-  8:	Pso11G26490.0	GSVIVG01036671001	  2e-21
 87-  9:	Pso11G26620.0	GSVIVG01037232001	  6e-17
 87- 10:	Pso11G26980.0	GSVIVG01037231001	  8e-73
## Alignment 88: score=420.0 e_value=8.9e-21 N=10 post-WGD-1 ancestor_chr11&aek4 plus
 88-  0:	Pso11G01610.0	GSVIVG01016517001	  5e-23
 88-  1:	Pso11G01900.0	GSVIVG01016535001	 9e-121
 88-  2:	Pso11G01910.0	GSVIVG01016534001	 1e-176
 88-  3:	Pso11G02090.0	GSVIVG01034193001	  2e-98
 88-  4:	Pso11G02140.0	GSVIVG01016567001	 8e-169
 88-  5:	Pso11G02160.0	GSVIVG01034196001	 4e-101
 88-  6:	Pso11G02170.0	GSVIVG01016570001	  4e-91
 88-  7:	Pso11G02200.0	GSVIVG01025003001	      0
 88-  8:	Pso11G02690.0	GSVIVG01016597001	      0
 88-  9:	Pso11G02790.0	GSVIVG01025033001	 7e-138
## Alignment 89: score=417.0 e_value=9.9e-20 N=10 post-WGD-1 ancestor_chr11&aek4 plus
 89-  0:	Pso11G16040.0	GSVIVG01024601001	      0
 89-  1:	Pso11G16330.0	GSVIVG01030215001	      0
 89-  2:	Pso11G14380.0	GSVIVG01032656001	  3e-27
 89-  3:	Pso11G16410.0	GSVIVG01030208001	      0
 89-  4:	Pso11G16450.0	GSVIVG01030206001	 9e-161
 89-  5:	Pso11G16600.0	GSVIVG01030201001	      0
 89-  6:	Pso11G16630.0	GSVIVG01030193001	      0
 89-  7:	Pso11G16670.0	GSVIVG01032684001	  3e-59
 89-  8:	Pso11G16700.0	GSVIVG01030183001	      0
 89-  9:	Pso11G17140.0	GSVIVG01029882001	 8e-130
## Alignment 90: score=407.0 e_value=1e-16 N=9 post-WGD-1 ancestor_chr11&aek4 plus
 90-  0:	Pso11G13350.0	GSVIVG01024796001	      0
 90-  1:	Pso11G13460.0	GSVIVG01024791001	  9e-55
 90-  2:	Pso11G13470.0	GSVIVG01033925001	  2e-97
 90-  3:	Pso11G13580.0	GSVIVG01033904001	      0
 90-  4:	Pso11G13590.0	GSVIVG01033902001	  3e-59
 90-  5:	Pso11G13640.0	GSVIVG01033895001	 5e-138
 90-  6:	Pso11G13700.0	GSVIVG01033892001	 1e-110
 90-  7:	Pso11G13680.0	GSVIVG01033888001	  2e-68
 90-  8:	Pso11G13750.0	GSVIVG01033883001	      0
## Alignment 91: score=308.0 e_value=1.1e-10 N=7 post-WGD-1 ancestor_chr11&aek4 plus
 91-  0:	Pso11G02620.0	GSVIVG01025029001	 9e-115
 91-  1:	Pso11G02800.0	GSVIVG01025071001	      0
 91-  2:	Pso11G02850.0	GSVIVG01025607001	      0
 91-  3:	Pso11G03010.0	GSVIVG01025601001	  1e-95
 91-  4:	Pso11G03160.0	GSVIVG01025598001	  1e-32
 91-  5:	Pso11G03170.0	GSVIVG01025594001	      0
 91-  6:	Pso11G03300.0	GSVIVG01025589001	      0
## Alignment 92: score=294.0 e_value=9.6e-12 N=7 post-WGD-1 ancestor_chr11&aek4 plus
 92-  0:	Pso11G14970.0	GSVIVG01024685001	      0
 92-  1:	Pso11G15240.0	GSVIVG01024663001	  3e-73
 92-  2:	Pso11G15250.0	GSVIVG01024662001	  5e-44
 92-  3:	Pso11G15260.0	GSVIVG01024661001	  3e-48
 92-  4:	Pso11G15280.0	GSVIVG01024641001	 1e-117
 92-  5:	Pso11G15350.0	GSVIVG01024638001	  7e-79
 92-  6:	Pso11G13930.0	GSVIVG01030264001	  9e-74
## Alignment 93: score=284.0 e_value=1e-10 N=7 post-WGD-1 ancestor_chr11&aek4 plus
 93-  0:	Pso11G26280.0	GSVIVG01016497001	  2e-99
 93-  1:	Pso11G26310.0	GSVIVG01016503001	  5e-51
 93-  2:	Pso11G26450.0	GSVIVG01016509001	  4e-74
 93-  3:	Pso11G26460.0	GSVIVG01016511001	  6e-09
 93-  4:	Pso11G26590.0	GSVIVG01016518001	      0
 93-  5:	Pso11G26700.0	GSVIVG01016524001	      0
 93-  6:	Pso11G26780.0	GSVIVG01025118001	 6e-139
## Alignment 94: score=267.0 e_value=1.5e-08 N=6 post-WGD-1 ancestor_chr11&aek4 plus
 94-  0:	Pso11G03170.0	GSVIVG01034645001	  5e-94
 94-  1:	Pso11G03420.0	GSVIVG01001003001	      0
 94-  2:	Pso11G03480.0	GSVIVG01011284001	 5e-154
 94-  3:	Pso11G03560.0	GSVIVG01011272001	 1e-120
 94-  4:	Pso11G03970.0	GSVIVG01011252001	 5e-160
 94-  5:	Pso11G03990.0	GSVIVG01036166001	      0
## Alignment 95: score=267.0 e_value=2.8e-09 N=6 post-WGD-1 ancestor_chr11&aek4 plus
 95-  0:	Pso11G00020.0	GSVIVG01016502001	 3e-143
 95-  1:	Pso11G00470.0	GSVIVG01016514001	  1e-94
 95-  2:	Pso11G00550.0	GSVIVG01016517001	      0
 95-  3:	Pso11G00570.0	GSVIVG01016518001	      0
 95-  4:	Pso11G00580.0	GSVIVG01016519001	 4e-116
 95-  5:	Pso11G00730.0	GSVIVG01016524001	      0
## Alignment 96: score=264.0 e_value=1.4e-08 N=6 post-WGD-1 ancestor_chr11&aek4 plus
 96-  0:	Pso11G13290.0	GSVIVG01016291001	  3e-14
 96-  1:	Pso11G13310.0	GSVIVG01016365001	  7e-34
 96-  2:	Pso11G13320.0	GSVIVG01016366001	  4e-89
 96-  3:	Pso11G13330.0	GSVIVG01016368001	      0
 96-  4:	Pso11G13340.0	GSVIVG01016372001	      0
 96-  5:	Pso11G13410.0	GSVIVG01016373001	      0
## Alignment 97: score=1537.0 e_value=4.9e-103 N=33 post-WGD-1 ancestor_chr11&aek4 minus
 97-  0:	Pso11G26770.0	GSVIVG01031396001	      0
 97-  1:	Pso11G26800.0	GSVIVG01031398001	  7e-15
 97-  2:	Pso11G26820.0	GSVIVG01031400001	      0
 97-  3:	Pso11G26840.0	GSVIVG01031401001	      0
 97-  4:	Pso11G26880.0	GSVIVG01031405001	      0
 97-  5:	Pso11G26940.0	GSVIVG01031410001	      0
 97-  6:	Pso11G26980.0	GSVIVG01031411001	      0
 97-  7:	Pso11G27220.0	GSVIVG01031420001	  2e-50
 97-  8:	Pso11G27160.0	GSVIVG01031434001	 3e-107
 97-  9:	Pso11G27410.0	GSVIVG01031443001	      0
 97- 10:	Pso11G27440.0	GSVIVG01031445001	      0
 97- 11:	Pso11G27520.0	GSVIVG01016161001	      0
 97- 12:	Pso11G27620.0	GSVIVG01031459001	 9e-131
 97- 13:	Pso11G27700.0	GSVIVG01031460001	  3e-77
 97- 14:	Pso11G27760.0	GSVIVG01031461001	  1e-55
 97- 15:	Pso11G27770.0	GSVIVG01031463001	 3e-144
 97- 16:	Pso11G27790.0	GSVIVG01031466001	  9e-66
 97- 17:	Pso11G27820.0	GSVIVG01031467001	 2e-155
 97- 18:	Pso11G27860.0	GSVIVG01031470001	      0
 97- 19:	Pso11G27870.0	GSVIVG01031471001	  1e-54
 97- 20:	Pso11G27880.0	GSVIVG01031479001	 1e-164
 97- 21:	Pso11G27970.0	GSVIVG01031480001	      0
 97- 22:	Pso11G28000.0	GSVIVG01031485001	 2e-147
 97- 23:	Pso11G28040.0	GSVIVG01031486001	 6e-132
 97- 24:	Pso11G28050.0	GSVIVG01031490001	      0
 97- 25:	Pso11G28100.0	GSVIVG01031492001	  3e-32
 97- 26:	Pso11G28140.0	GSVIVG01031495001	      0
 97- 27:	Pso11G28150.0	GSVIVG01031496001	  2e-74
 97- 28:	Pso11G28180.0	GSVIVG01031499001	 9e-125
 97- 29:	Pso11G28200.0	GSVIVG01031500001	 2e-123
 97- 30:	Pso11G28260.0	GSVIVG01031505001	      0
 97- 31:	Pso11G28270.0	GSVIVG01031508001	  1e-26
 97- 32:	Pso11G28380.0	GSVIVG01031522001	  1e-34
## Alignment 98: score=1393.0 e_value=4.6e-96 N=30 post-WGD-1 ancestor_chr11&aek4 minus
 98-  0:	Pso11G32100.0	GSVIVG01011168001	  9e-10
 98-  1:	Pso11G32650.0	GSVIVG01033813001	 2e-131
 98-  2:	Pso11G32840.0	GSVIVG01033830001	 5e-176
 98-  3:	Pso11G32910.0	GSVIVG01033832001	 5e-112
 98-  4:	Pso11G32980.0	GSVIVG01033833001	      0
 98-  5:	Pso11G32990.0	GSVIVG01033836001	      0
 98-  6:	Pso11G33010.0	GSVIVG01033839001	      0
 98-  7:	Pso11G33060.0	GSVIVG01033851001	 2e-173
 98-  8:	Pso11G33080.0	GSVIVG01033852001	  3e-88
 98-  9:	Pso11G33090.0	GSVIVG01033855001	  1e-08
 98- 10:	Pso11G33120.0	GSVIVG01033857001	  6e-72
 98- 11:	Pso11G33160.0	GSVIVG01033862001	      0
 98- 12:	Pso11G33180.0	GSVIVG01033863001	      0
 98- 13:	Pso11G33220.0	GSVIVG01033865001	 1e-179
 98- 14:	Pso11G33230.0	GSVIVG01033867001	  1e-46
 98- 15:	Pso11G33240.0	GSVIVG01033868001	  8e-48
 98- 16:	Pso11G33250.0	GSVIVG01033871001	      0
 98- 17:	Pso11G33290.0	GSVIVG01033873001	      0
 98- 18:	Pso11G33330.0	GSVIVG01033875001	  1e-75
 98- 19:	Pso11G33360.0	GSVIVG01033886001	  3e-65
 98- 20:	Pso11G33410.0	GSVIVG01033895001	 2e-131
 98- 21:	Pso11G33420.0	GSVIVG01033897001	  4e-40
 98- 22:	Pso11G33450.0	GSVIVG01033900001	  6e-78
 98- 23:	Pso11G33490.0	GSVIVG01033901001	  7e-49
 98- 24:	Pso11G33500.0	GSVIVG01033902001	  8e-87
 98- 25:	Pso11G33550.0	GSVIVG01033907001	      0
 98- 26:	Pso11G33590.0	GSVIVG01033925001	 3e-103
 98- 27:	Pso11G33620.0	GSVIVG01033928001	  1e-82
 98- 28:	Pso11G33640.0	GSVIVG01033929001	  2e-88
 98- 29:	Pso11G33690.0	GSVIVG01033933001	 4e-148
## Alignment 99: score=883.0 e_value=3.8e-54 N=20 post-WGD-1 ancestor_chr11&aek4 minus
 99-  0:	Pso11G00020.0	GSVIVG01034126001	 1e-145
 99-  1:	Pso11G00110.0	GSVIVG01034129001	  8e-42
 99-  2:	Pso11G00260.0	GSVIVG01034132001	 2e-139
 99-  3:	Pso11G00420.0	GSVIVG01034146001	      0
 99-  4:	Pso11G00590.0	GSVIVG01024928001	 2e-128
 99-  5:	Pso11G00600.0	GSVIVG01034152001	 8e-155
 99-  6:	Pso11G00740.0	GSVIVG01025084001	      0
 99-  7:	Pso11G00930.0	GSVIVG01024943001	 1e-128
 99-  8:	Pso11G00940.0	GSVIVG01034161001	      0
 99-  9:	Pso11G01300.0	GSVIVG01034171001	 3e-104
 99- 10:	Pso11G01490.0	GSVIVG01024976001	      0
 99- 11:	Pso11G01560.0	GSVIVG01034178001	      0
 99- 12:	Pso11G01580.0	GSVIVG01016604001	  3e-12
 99- 13:	Pso11G01630.0	GSVIVG01024982001	  7e-30
 99- 14:	Pso11G01640.0	GSVIVG01024983001	      0
 99- 15:	Pso11G01820.0	GSVIVG01034189001	  1e-82
 99- 16:	Pso11G02350.0	GSVIVG01034212001	  1e-97
 99- 17:	Pso11G02360.0	GSVIVG01025523001	      0
 99- 18:	Pso11G02420.0	GSVIVG01025525001	  7e-86
 99- 19:	Pso11G02430.0	GSVIVG01025527001	  2e-54
## Alignment 100: score=706.0 e_value=1.2e-39 N=16 post-WGD-1 ancestor_chr11&aek4 minus
100-  0:	Pso11G08780.0	GSVIVG01025151001	      0
100-  1:	Pso11G08840.0	GSVIVG01025154001	      0
100-  2:	Pso11G08930.0	GSVIVG01025158001	      0
100-  3:	Pso11G09310.0	GSVIVG01025564001	  1e-91
100-  4:	Pso11G09500.0	GSVIVG01025173001	      0
100-  5:	Pso11G09590.0	GSVIVG01025182001	      0
100-  6:	Pso11G09690.0	GSVIVG01025184001	      0
100-  7:	Pso11G09710.0	GSVIVG01025186001	  3e-42
100-  8:	Pso11G09930.0	GSVIVG01025192001	 1e-143
100-  9:	Pso11G09970.0	GSVIVG01025193001	      0
100- 10:	Pso11G09990.0	GSVIVG01025195001	      0
100- 11:	Pso11G10260.0	GSVIVG01025200001	      0
100- 12:	Pso11G10310.0	GSVIVG01025203001	      0
100- 13:	Pso11G10320.0	GSVIVG01025204001	      0
100- 14:	Pso11G10340.0	GSVIVG01025206001	 1e-144
100- 15:	Pso11G10370.0	GSVIVG01025209001	 1e-147
## Alignment 101: score=603.0 e_value=3.7e-30 N=13 post-WGD-1 ancestor_chr11&aek4 minus
101-  0:	Pso11G03290.0	GSVIVG01032616001	  1e-31
101-  1:	Pso11G03460.0	GSVIVG01036140001	  4e-68
101-  2:	Pso11G03470.0	GSVIVG01036145001	 9e-108
101-  3:	Pso11G03650.0	GSVIVG01036150001	  4e-82
101-  4:	Pso11G03980.0	GSVIVG01036154001	 3e-179
101-  5:	Pso11G03760.0	GSVIVG01036167001	  4e-53
101-  6:	Pso11G04110.0	GSVIVG01036170001	      0
101-  7:	Pso11G04170.0	GSVIVG01036173001	 4e-153
101-  8:	Pso11G04240.0	GSVIVG01036177001	 9e-130
101-  9:	Pso11G04360.0	GSVIVG01036186001	      0
101- 10:	Pso11G04370.0	GSVIVG01036187001	  3e-95
101- 11:	Pso11G04610.0	GSVIVG01031366001	  6e-33
101- 12:	Pso11G04640.0	GSVIVG01031374001	      0
## Alignment 102: score=553.0 e_value=2.5e-28 N=13 post-WGD-1 ancestor_chr11&aek4 minus
102-  0:	Pso11G08620.0	GSVIVG01025131001	  1e-48
102-  1:	Pso11G08630.0	GSVIVG01025634001	  6e-54
102-  2:	Pso11G08740.0	GSVIVG01025642001	      0
102-  3:	Pso11G09010.0	GSVIVG01025650001	 3e-167
102-  4:	Pso11G09170.0	GSVIVG01025653001	      0
102-  5:	Pso11G09260.0	GSVIVG01025655001	 1e-140
102-  6:	Pso11G09320.0	GSVIVG01025656001	 1e-145
102-  7:	Pso11G09520.0	GSVIVG01025674001	  4e-45
102-  8:	Pso11G09620.0	GSVIVG01025678001	  1e-53
102-  9:	Pso11G09870.0	GSVIVG01025683001	  2e-52
102- 10:	Pso11G10090.0	GSVIVG01025691001	      0
102- 11:	Pso11G10330.0	GSVIVG01025693001	      0
102- 12:	Pso11G10430.0	GSVIVG01025701001	  3e-78
## Alignment 103: score=520.0 e_value=4.4e-22 N=11 post-WGD-1 ancestor_chr11&aek4 minus
103-  0:	Pso11G26260.0	GSVIVG01034119001	 1e-174
103-  1:	Pso11G26320.0	GSVIVG01034127001	 5e-146
103-  2:	Pso11G26460.0	GSVIVG01034134001	 4e-115
103-  3:	Pso11G26470.0	GSVIVG01034135001	  1e-45
103-  4:	Pso11G26490.0	GSVIVG01034136001	 4e-135
103-  5:	Pso11G26510.0	GSVIVG01034146001	      0
103-  6:	Pso11G26570.0	GSVIVG01034148001	  4e-79
103-  7:	Pso11G26610.0	GSVIVG01024928001	 1e-122
103-  8:	Pso11G26620.0	GSVIVG01034152001	 3e-117
103-  9:	Pso11G26670.0	GSVIVG01034153001	  1e-50
103- 10:	Pso11G26710.0	GSVIVG01034158001	      0
## Alignment 104: score=493.0 e_value=1.2e-26 N=12 post-WGD-1 ancestor_chr11&aek4 minus
104-  0:	Pso11G31240.0	GSVIVG01025036001	  1e-91
104-  1:	Pso11G31210.0	GSVIVG01016604001	 9e-109
104-  2:	Pso11G31200.0	GSVIVG01025033001	 4e-119
104-  3:	Pso11G31180.0	GSVIVG01025032001	      0
104-  4:	Pso11G31160.0	GSVIVG01016597001	      0
104-  5:	Pso11G31150.0	GSVIVG01016595001	  9e-92
104-  6:	Pso11G31620.0	GSVIVG01034196001	  5e-99
104-  7:	Pso11G31660.0	GSVIVG01034193001	 2e-104
104-  8:	Pso11G31670.0	GSVIVG01016564001	  2e-20
104-  9:	Pso11G31800.0	GSVIVG01016549001	 2e-178
104- 10:	Pso11G31810.0	GSVIVG01016517001	  5e-23
104- 11:	Pso11G31870.0	GSVIVG01016502001	  8e-54
## Alignment 105: score=483.0 e_value=4.4e-21 N=11 post-WGD-1 ancestor_chr11&aek4 minus
105-  0:	Pso11G09420.0	GSVIVG01016297001	 1e-149
105-  1:	Pso11G09470.0	GSVIVG01016295001	 3e-132
105-  2:	Pso11G09490.0	GSVIVG01016294001	      0
105-  3:	Pso11G09540.0	GSVIVG01016286001	 6e-140
105-  4:	Pso11G09720.0	GSVIVG01016280001	  1e-36
105-  5:	Pso11G10000.0	GSVIVG01016269001	      0
105-  6:	Pso11G10090.0	GSVIVG01025198001	 2e-152
105-  7:	Pso11G10290.0	GSVIVG01025201001	      0
105-  8:	Pso11G10330.0	GSVIVG01016261001	      0
105-  9:	Pso11G10420.0	GSVIVG01025213001	      0
105- 10:	Pso11G10590.0	GSVIVG01016250001	      0
## Alignment 106: score=456.0 e_value=3.5e-22 N=11 post-WGD-1 ancestor_chr11&aek4 minus
106-  0:	Pso11G00170.0	GSVIVG01024914001	  3e-93
106-  1:	Pso11G00270.0	GSVIVG01024917001	  2e-25
106-  2:	Pso11G00560.0	GSVIVG01024925001	      0
106-  3:	Pso11G00730.0	GSVIVG01024936001	      0
106-  4:	Pso11G00790.0	GSVIVG01024938001	  4e-64
106-  5:	Pso11G01440.0	GSVIVG01024964001	 2e-160
106-  6:	Pso11G01600.0	GSVIVG01024977001	 3e-110
106-  7:	Pso11G01770.0	GSVIVG01024985001	 3e-140
106-  8:	Pso11G01960.0	GSVIVG01024988001	  8e-40
106-  9:	Pso11G02220.0	GSVIVG01025006001	      0
106- 10:	Pso11G02290.0	GSVIVG01025009001	  8e-67
## Alignment 107: score=451.0 e_value=5.9e-20 N=10 post-WGD-1 ancestor_chr11&aek4 minus
107-  0:	Pso11G11210.0	GSVIVG01033645001	      0
107-  1:	Pso11G11280.0	GSVIVG01033651001	      0
107-  2:	Pso11G11300.0	GSVIVG01033653001	      0
107-  3:	Pso11G11370.0	GSVIVG01033656001	  2e-12
107-  4:	Pso11G11430.0	GSVIVG01033660001	 5e-159
107-  5:	Pso11G11470.0	GSVIVG01033661001	  5e-72
107-  6:	Pso11G11520.0	GSVIVG01033664001	      0
107-  7:	Pso11G11770.0	GSVIVG01033668001	  1e-78
107-  8:	Pso11G12930.0	GSVIVG01033689001	      0
107-  9:	Pso11G12860.0	GSVIVG01033713001	  4e-76
## Alignment 108: score=445.0 e_value=6.8e-20 N=10 post-WGD-1 ancestor_chr11&aek4 minus
108-  0:	Pso11G26240.0	GSVIVG01024875001	  3e-73
108-  1:	Pso11G26300.0	GSVIVG01024907001	  6e-80
108-  2:	Pso11G26420.0	GSVIVG01024916001	  1e-61
108-  3:	Pso11G26500.0	GSVIVG01024921001	  7e-73
108-  4:	Pso11G26580.0	GSVIVG01024926001	  9e-75
108-  5:	Pso11G26590.0	GSVIVG01024927001	      0
108-  6:	Pso11G26660.0	GSVIVG01024930001	  6e-44
108-  7:	Pso11G26700.0	GSVIVG01024936001	      0
108-  8:	Pso11G26710.0	GSVIVG01024937001	      0
108-  9:	Pso11G26720.0	GSVIVG01024939001	  2e-96
## Alignment 109: score=328.0 e_value=7.9e-14 N=8 post-WGD-1 ancestor_chr11&aek4 minus
109-  0:	Pso11G25380.0	GSVIVG01036648001	      0
109-  1:	Pso11G25270.0	GSVIVG01036664001	  1e-76
109-  2:	Pso11G25260.0	GSVIVG01036669001	 1e-135
109-  3:	Pso11G25220.0	GSVIVG01037276001	      0
109-  4:	Pso11G24680.0	GSVIVG01029985001	  5e-07
109-  5:	Pso11G24710.0	GSVIVG01037448001	  5e-65
109-  6:	Pso11G24880.0	GSVIVG01037449001	  6e-90
109-  7:	Pso11G24940.0	GSVIVG01037451001	 1e-137
## Alignment 110: score=317.0 e_value=3.7e-10 N=7 post-WGD-1 ancestor_chr11&aek4 minus
110-  0:	Pso11G05310.0	GSVIVG01031393001	      0
110-  1:	Pso11G05440.0	GSVIVG01031398001	  2e-19
110-  2:	Pso11G05540.0	GSVIVG01031400001	      0
110-  3:	Pso11G05850.0	GSVIVG01031405001	      0
110-  4:	Pso11G05950.0	GSVIVG01031413001	      0
110-  5:	Pso11G05990.0	GSVIVG01031416001	      0
110-  6:	Pso11G06260.0	GSVIVG01031427001	      0
## Alignment 111: score=308.0 e_value=4.7e-12 N=7 post-WGD-1 ancestor_chr11&aek4 minus
111-  0:	Pso11G35380.0	GSVIVG01024786001	  2e-08
111-  1:	Pso11G33720.0	GSVIVG01033934001	  5e-88
111-  2:	Pso11G33740.0	GSVIVG01033943001	      0
111-  3:	Pso11G33750.0	GSVIVG01033944001	 8e-142
111-  4:	Pso11G35610.0	GSVIVG01024800001	  2e-61
111-  5:	Pso11G35910.0	GSVIVG01033994001	  2e-10
111-  6:	Pso11G35920.0	GSVIVG01033996001	      0
## Alignment 112: score=302.0 e_value=5.8e-12 N=7 post-WGD-1 ancestor_chr11&aek4 minus
112-  0:	Pso11G35550.0	GSVIVG01033897001	  6e-10
112-  1:	Pso11G35830.0	GSVIVG01024778001	 1e-126
112-  2:	Pso11G35860.0	GSVIVG01024781001	      0
112-  3:	Pso11G35950.0	GSVIVG01024786001	  5e-88
112-  4:	Pso11G35990.0	GSVIVG01024789001	      0
112-  5:	Pso11G36000.0	GSVIVG01024791001	      0
112-  6:	Pso11G36320.0	GSVIVG01033978001	 2e-155
## Alignment 113: score=296.0 e_value=1.3e-07 N=6 post-WGD-1 ancestor_chr11&aek4 minus
113-  0:	Pso11G25720.0	GSVIVG01022506001	 8e-141
113-  1:	Pso11G25770.0	GSVIVG01022505001	      0
113-  2:	Pso11G25790.0	GSVIVG01022498001	      0
113-  3:	Pso11G25820.0	GSVIVG01022496001	  4e-31
113-  4:	Pso11G25850.0	GSVIVG01022493001	      0
113-  5:	Pso11G25890.0	GSVIVG01022480001	 9e-153
## Alignment 114: score=286.0 e_value=7.1e-12 N=7 post-WGD-1 ancestor_chr11&aek4 minus
114-  0:	Pso11G22620.0	GSVIVG01025314001	 9e-109
114-  1:	Pso11G22680.0	GSVIVG01025317001	 3e-179
114-  2:	Pso11G22860.0	GSVIVG01025336001	 4e-174
114-  3:	Pso11G23040.0	GSVIVG01025352001	      0
114-  4:	Pso11G23050.0	GSVIVG01025353001	      0
114-  5:	Pso11G23080.0	GSVIVG01025357001	 3e-124
114-  6:	Pso11G23090.0	GSVIVG01025359001	      0
## Alignment 115: score=286.0 e_value=2.4e-11 N=7 post-WGD-1 ancestor_chr11&aek4 minus
115-  0:	Pso11G10540.0	GSVIVG01016227001	 6e-128
115-  1:	Pso11G11040.0	GSVIVG01016225001	      0
115-  2:	Pso11G11100.0	GSVIVG01016224001	  7e-28
115-  3:	Pso11G11370.0	GSVIVG01016184001	  5e-33
115-  4:	Pso11G11610.0	GSVIVG01016195001	  7e-98
115-  5:	Pso11G13000.0	GSVIVG01016169001	  3e-50
115-  6:	Pso11G12910.0	GSVIVG01016165001	 2e-158
## Alignment 116: score=270.0 e_value=3.2e-08 N=6 post-WGD-1 ancestor_chr11&aek4 minus
116-  0:	Pso11G35040.0	GSVIVG01025583001	  3e-18
116-  1:	Pso11G35100.0	GSVIVG01016390001	      0
116-  2:	Pso11G35160.0	GSVIVG01016387001	 2e-151
116-  3:	Pso11G35290.0	GSVIVG01016383001	 1e-150
116-  4:	Pso11G35320.0	GSVIVG01016382001	 6e-107
116-  5:	Pso11G35340.0	GSVIVG01016380001	      0
## Alignment 117: score=266.0 e_value=1.2e-08 N=6 post-WGD-1 ancestor_chr11&aek4 minus
117-  0:	Pso11G31030.0	GSVIVG01025593001	      0
117-  1:	Pso11G31040.0	GSVIVG01025594001	      0
117-  2:	Pso11G31070.0	GSVIVG01025597001	 7e-149
117-  3:	Pso11G31230.0	GSVIVG01025612001	      0
117-  4:	Pso11G31100.0	GSVIVG01025029001	 4e-130
117-  5:	Pso11G31120.0	GSVIVG01033680001	 2e-110
## Alignment 118: score=1133.0 e_value=2e-71 N=25 post-WGD-1 ancestor_chr2&aek2 plus
118-  0:	Pso02G35750.0	GSVIVG01035614001	  9e-46
118-  1:	Pso02G35760.0	GSVIVG01035616001	  8e-46
118-  2:	Pso02G35850.0	GSVIVG01035621001	      0
118-  3:	Pso02G35990.0	GSVIVG01015331001	      0
118-  4:	Pso02G36030.0	GSVIVG01015335001	  3e-57
118-  5:	Pso02G36070.0	GSVIVG01015338001	      0
118-  6:	Pso02G36100.0	GSVIVG01035716001	  6e-29
118-  7:	Pso02G36120.0	GSVIVG01035636001	      0
118-  8:	Pso02G36170.0	GSVIVG01015345001	 2e-107
118-  9:	Pso02G36200.0	GSVIVG01015347001	      0
118- 10:	Pso02G36280.0	GSVIVG01015350001	  1e-69
118- 11:	Pso02G36520.0	GSVIVG01015352001	      0
118- 12:	Pso02G36660.0	GSVIVG01035652001	 3e-156
118- 13:	Pso02G36700.0	GSVIVG01035657001	 4e-143
118- 14:	Pso02G36710.0	GSVIVG01035658001	      0
118- 15:	Pso02G36750.0	GSVIVG01035662001	      0
118- 16:	Pso02G36780.0	GSVIVG01015369001	      0
118- 17:	Pso02G36820.0	GSVIVG01035667001	  3e-86
118- 18:	Pso02G36930.0	GSVIVG01015373001	 2e-155
118- 19:	Pso02G37050.0	GSVIVG01035672001	      0
118- 20:	Pso02G37120.0	GSVIVG01035673001	 3e-111
118- 21:	Pso02G37130.0	GSVIVG01015381001	      0
118- 22:	Pso02G37200.0	GSVIVG01035678001	      0
118- 23:	Pso02G37360.0	GSVIVG01015383001	  2e-77
118- 24:	Pso02G37520.0	GSVIVG01035737001	  2e-78
## Alignment 119: score=826.0 e_value=4.7e-54 N=20 post-WGD-1 ancestor_chr2&aek2 plus
119-  0:	Pso02G55790.0	GSVIVG01017060001	 2e-166
119-  1:	Pso02G56160.0	GSVIVG01017063001	      0
119-  2:	Pso02G56370.0	GSVIVG01017067001	 2e-152
119-  3:	Pso02G56390.0	GSVIVG01017070001	      0
119-  4:	Pso02G56440.0	GSVIVG01017073001	      0
119-  5:	Pso02G56480.0	GSVIVG01017074001	  3e-44
119-  6:	Pso02G56510.0	GSVIVG01017076001	 3e-141
119-  7:	Pso02G57020.0	GSVIVG01017046001	 2e-106
119-  8:	Pso02G57340.0	GSVIVG01017040001	      0
119-  9:	Pso02G57350.0	GSVIVG01017039001	      0
119- 10:	Pso02G57460.0	GSVIVG01017035001	      0
119- 11:	Pso02G57600.0	GSVIVG01017030001	  5e-49
119- 12:	Pso02G57660.0	GSVIVG01017011001	 2e-113
119- 13:	Pso02G58070.0	GSVIVG01017000001	  2e-59
119- 14:	Pso02G58100.0	GSVIVG01016998001	      0
119- 15:	Pso02G58140.0	GSVIVG01016997001	      0
119- 16:	Pso02G58270.0	GSVIVG01016986001	  1e-79
119- 17:	Pso02G58470.0	GSVIVG01016975001	      0
119- 18:	Pso02G58490.0	GSVIVG01016972001	  2e-90
119- 19:	Pso02G58740.0	GSVIVG01016949001	  2e-89
## Alignment 120: score=631.0 e_value=2.1e-36 N=15 post-WGD-1 ancestor_chr2&aek2 plus
120-  0:	Pso02G62520.0	GSVIVG01035370001	 4e-101
120-  1:	Pso02G62880.0	GSVIVG01015202001	  6e-80
120-  2:	Pso02G62900.0	GSVIVG01015201001	      0
120-  3:	Pso02G62950.0	GSVIVG01015199001	  2e-16
120-  4:	Pso02G63170.0	GSVIVG01015197001	  1e-77
120-  5:	Pso02G64300.0	GSVIVG01015193001	      0
120-  6:	Pso02G64210.0	GSVIVG01035393001	  4e-83
120-  7:	Pso02G64580.0	GSVIVG01015176001	      0
120-  8:	Pso02G64660.0	GSVIVG01015175001	  2e-40
120-  9:	Pso02G64670.0	GSVIVG01015174001	      0
120- 10:	Pso02G65170.0	GSVIVG01035414001	 1e-173
120- 11:	Pso02G65360.0	GSVIVG01035418001	      0
120- 12:	Pso02G65740.0	GSVIVG01035420001	 6e-178
120- 13:	Pso02G65760.0	GSVIVG01015155001	  1e-81
120- 14:	Pso02G65770.0	GSVIVG01015153001	  1e-86
## Alignment 121: score=396.0 e_value=7.6e-17 N=9 post-WGD-1 ancestor_chr2&aek2 plus
121-  0:	Pso02G32400.0	GSVIVG01035351001	      0
121-  1:	Pso02G32460.0	GSVIVG01035354001	 3e-116
121-  2:	Pso02G32910.0	GSVIVG01035359001	      0
121-  3:	Pso02G32920.0	GSVIVG01035360001	 2e-116
121-  4:	Pso02G33020.0	GSVIVG01035361001	 4e-129
121-  5:	Pso02G33050.0	GSVIVG01016880001	      0
121-  6:	Pso02G33090.0	GSVIVG01016879001	      0
121-  7:	Pso02G33200.0	GSVIVG01016878001	      0
121-  8:	Pso02G33570.0	GSVIVG01016877001	 6e-108
## Alignment 122: score=366.0 e_value=1.8e-17 N=9 post-WGD-1 ancestor_chr2&aek2 plus
122-  0:	Pso02G29550.0	GSVIVG01035373001	  1e-67
122-  1:	Pso02G29580.0	GSVIVG01035376001	 4e-170
122-  2:	Pso02G29630.0	GSVIVG01035377001	 6e-114
122-  3:	Pso02G29900.0	GSVIVG01035382001	 7e-153
122-  4:	Pso02G30540.0	GSVIVG01015193001	      0
122-  5:	Pso02G30900.0	GSVIVG01035402001	  9e-82
122-  6:	Pso02G31240.0	GSVIVG01035408001	      0
122-  7:	Pso02G31250.0	GSVIVG01035409001	      0
122-  8:	Pso02G31270.0	GSVIVG01035412001	 2e-139
## Alignment 123: score=331.0 e_value=3.4e-13 N=8 post-WGD-1 ancestor_chr2&aek2 plus
123-  0:	Pso02G35920.0	GSVIVG01035623001	      0
123-  1:	Pso02G35950.0	GSVIVG01015329001	 2e-166
123-  2:	Pso02G36050.0	GSVIVG01015339001	      0
123-  3:	Pso02G36080.0	GSVIVG01035639001	      0
123-  4:	Pso02G36310.0	GSVIVG01035648001	      0
123-  5:	Pso02G36650.0	GSVIVG01015361001	      0
123-  6:	Pso02G36690.0	GSVIVG01015365001	      0
123-  7:	Pso02G36830.0	GSVIVG01035666001	 5e-168
## Alignment 124: score=320.0 e_value=2e-14 N=8 post-WGD-1 ancestor_chr2&aek2 plus
124-  0:	Pso02G37470.0	GSVIVG01015415001	      0
124-  1:	Pso02G37480.0	GSVIVG01015428001	  7e-27
124-  2:	Pso02G37620.0	GSVIVG01035807001	  4e-61
124-  3:	Pso02G37730.0	GSVIVG01035819001	  4e-37
124-  4:	Pso02G37760.0	GSVIVG01035826001	  2e-88
124-  5:	Pso02G37800.0	GSVIVG01035831001	  1e-68
124-  6:	Pso02G37850.0	GSVIVG01035834001	  2e-53
124-  7:	Pso02G38080.0	GSVIVG01015489001	 5e-100
## Alignment 125: score=316.0 e_value=4.4e-12 N=7 post-WGD-1 ancestor_chr2&aek2 plus
125-  0:	Pso02G28670.0	GSVIVG01016816001	 3e-174
125-  1:	Pso02G28960.0	GSVIVG01035421001	  1e-16
125-  2:	Pso02G29150.0	GSVIVG01035413001	      0
125-  3:	Pso02G29180.0	GSVIVG01015162001	      0
125-  4:	Pso02G29210.0	GSVIVG01035415001	      0
125-  5:	Pso02G29240.0	GSVIVG01015161001	  2e-85
125-  6:	Pso02G29260.0	GSVIVG01035416001	      0
## Alignment 126: score=291.0 e_value=5.3e-11 N=7 post-WGD-1 ancestor_chr2&aek2 plus
126-  0:	Pso02G67360.0	GSVIVG01016791001	 6e-127
126-  1:	Pso02G67370.0	GSVIVG01016790001	  2e-66
126-  2:	Pso02G67440.0	GSVIVG01016786001	 4e-170
126-  3:	Pso02G67630.0	GSVIVG01016781001	      0
126-  4:	Pso02G67740.0	GSVIVG01016780001	  2e-37
126-  5:	Pso02G68090.0	GSVIVG01016774001	 5e-126
126-  6:	Pso02G68530.0	GSVIVG01035424001	 9e-102
## Alignment 127: score=284.0 e_value=6.3e-12 N=7 post-WGD-1 ancestor_chr2&aek2 plus
127-  0:	Pso02G37850.0	GSVIVG01035835001	  8e-62
127-  1:	Pso02G37970.0	GSVIVG01015522001	      0
127-  2:	Pso02G38040.0	GSVIVG01015545001	  5e-40
127-  3:	Pso02G38060.0	GSVIVG01015546001	  1e-47
127-  4:	Pso02G38090.0	GSVIVG01015564001	  3e-78
127-  5:	Pso02G38180.0	GSVIVG01015579001	      0
127-  6:	Pso02G38650.0	GSVIVG01012862001	 1e-176
## Alignment 128: score=1210.0 e_value=4.8e-81 N=27 post-WGD-1 ancestor_chr2&aek2 minus
128-  0:	Pso02G55170.0	GSVIVG01015387001	  9e-27
128-  1:	Pso02G55590.0	GSVIVG01035737001	  2e-78
128-  2:	Pso02G55790.0	GSVIVG01015383001	      0
128-  3:	Pso02G55950.0	GSVIVG01035678001	      0
128-  4:	Pso02G56110.0	GSVIVG01015381001	      0
128-  5:	Pso02G56120.0	GSVIVG01035673001	 8e-112
128-  6:	Pso02G56150.0	GSVIVG01035672001	      0
128-  7:	Pso02G56270.0	GSVIVG01015373001	 3e-150
128-  8:	Pso02G56310.0	GSVIVG01035667001	 6e-122
128-  9:	Pso02G56330.0	GSVIVG01035666001	 2e-146
128- 10:	Pso02G56430.0	GSVIVG01035662001	      0
128- 11:	Pso02G56450.0	GSVIVG01035658001	  7e-60
128- 12:	Pso02G56510.0	GSVIVG01015361001	 2e-152
128- 13:	Pso02G57000.0	GSVIVG01035648001	      0
128- 14:	Pso02G57020.0	GSVIVG01015350001	  1e-84
128- 15:	Pso02G57080.0	GSVIVG01015347001	      0
128- 16:	Pso02G57110.0	GSVIVG01015345001	      0
128- 17:	Pso02G57130.0	GSVIVG01015344001	  4e-62
128- 18:	Pso02G57140.0	GSVIVG01015342001	 7e-140
128- 19:	Pso02G57170.0	GSVIVG01015339001	      0
128- 20:	Pso02G57220.0	GSVIVG01015338001	      0
128- 21:	Pso02G57260.0	GSVIVG01015336001	  1e-88
128- 22:	Pso02G57330.0	GSVIVG01015335001	  5e-57
128- 23:	Pso02G57430.0	GSVIVG01015331001	      0
128- 24:	Pso02G57590.0	GSVIVG01035621001	      0
128- 25:	Pso02G57650.0	GSVIVG01035616001	  6e-46
128- 26:	Pso02G57660.0	GSVIVG01035614001	  1e-45
## Alignment 129: score=750.0 e_value=1.4e-45 N=18 post-WGD-1 ancestor_chr2&aek2 minus
129-  0:	Pso02G34720.0	GSVIVG01016949001	  1e-81
129-  1:	Pso02G34970.0	GSVIVG01016972001	  1e-92
129-  2:	Pso02G35000.0	GSVIVG01016978001	  1e-98
129-  3:	Pso02G35150.0	GSVIVG01016986001	  2e-78
129-  4:	Pso02G35370.0	GSVIVG01016997001	      0
129-  5:	Pso02G35750.0	GSVIVG01017011001	 4e-113
129-  6:	Pso02G35840.0	GSVIVG01017030001	  2e-43
129-  7:	Pso02G35980.0	GSVIVG01017035001	      0
129-  8:	Pso02G36010.0	GSVIVG01017039001	      0
129-  9:	Pso02G36020.0	GSVIVG01017040001	      0
129- 10:	Pso02G36280.0	GSVIVG01017046001	  4e-77
129- 11:	Pso02G36650.0	GSVIVG01017076001	      0
129- 12:	Pso02G36680.0	GSVIVG01017074001	  2e-44
129- 13:	Pso02G36720.0	GSVIVG01017073001	      0
129- 14:	Pso02G36780.0	GSVIVG01017070001	      0
129- 15:	Pso02G36860.0	GSVIVG01017067001	 1e-152
129- 16:	Pso02G37040.0	GSVIVG01017063001	      0
129- 17:	Pso02G37360.0	GSVIVG01017060001	  1e-72
## Alignment 130: score=527.0 e_value=1.5e-25 N=12 post-WGD-1 ancestor_chr2&aek2 minus
130-  0:	Pso02G29560.0	GSVIVG01015174001	      0
130-  1:	Pso02G29570.0	GSVIVG01015175001	  2e-42
130-  2:	Pso02G29620.0	GSVIVG01015176001	      0
130-  3:	Pso02G29870.0	GSVIVG01015179001	  2e-24
130-  4:	Pso02G30370.0	GSVIVG01016800001	  6e-65
130-  5:	Pso02G30420.0	GSVIVG01035393001	      0
130-  6:	Pso02G30480.0	GSVIVG01015190001	 3e-117
130-  7:	Pso02G30650.0	GSVIVG01016859001	      0
130-  8:	Pso02G30850.0	GSVIVG01015197001	  4e-77
130-  9:	Pso02G31090.0	GSVIVG01015201001	      0
130- 10:	Pso02G31110.0	GSVIVG01015202001	  6e-76
130- 11:	Pso02G31310.0	GSVIVG01035370001	 6e-112
## Alignment 131: score=490.0 e_value=1.2e-23 N=11 post-WGD-1 ancestor_chr2&aek2 minus
131-  0:	Pso02G69940.0	GSVIVG01015038001	      0
131-  1:	Pso02G70100.0	GSVIVG01015039001	  1e-66
131-  2:	Pso02G70180.0	GSVIVG01015044001	      0
131-  3:	Pso02G70200.0	GSVIVG01015045001	 1e-143
131-  4:	Pso02G70520.0	GSVIVG01015053001	      0
131-  5:	Pso02G70840.0	GSVIVG01015066001	  2e-77
131-  6:	Pso02G70850.0	GSVIVG01015069001	      0
131-  7:	Pso02G70930.0	GSVIVG01015076001	 6e-149
131-  8:	Pso02G71010.0	GSVIVG01015078001	      0
131-  9:	Pso02G71070.0	GSVIVG01015081001	      0
131- 10:	Pso02G71100.0	GSVIVG01015082001	      0
## Alignment 132: score=431.0 e_value=1.2e-19 N=10 post-WGD-1 ancestor_chr2&aek2 minus
132-  0:	Pso02G70310.0	GSVIVG01017076001	  1e-06
132-  1:	Pso02G70530.0	GSVIVG01035495001	      0
132-  2:	Pso02G70620.0	GSVIVG01035494001	      0
132-  3:	Pso02G70790.0	GSVIVG01035490001	      0
132-  4:	Pso02G70980.0	GSVIVG01035486001	 3e-177
132-  5:	Pso02G71190.0	GSVIVG01035484001	  6e-70
132-  6:	Pso02G71220.0	GSVIVG01035483001	      0
132-  7:	Pso02G71230.0	GSVIVG01035482001	 2e-164
132-  8:	Pso02G71270.0	GSVIVG01035481001	      0
132-  9:	Pso02G71370.0	GSVIVG01035461001	  1e-40
## Alignment 133: score=420.0 e_value=1.9e-20 N=10 post-WGD-1 ancestor_chr2&aek2 minus
133-  0:	Pso02G56390.0	GSVIVG01015369001	      0
133-  1:	Pso02G56460.0	GSVIVG01015365001	      0
133-  2:	Pso02G56910.0	GSVIVG01015361001	  3e-06
133-  3:	Pso02G57050.0	GSVIVG01035650001	      0
133-  4:	Pso02G57230.0	GSVIVG01035639001	      0
133-  5:	Pso02G57270.0	GSVIVG01035636001	      0
133-  6:	Pso02G57450.0	GSVIVG01035629001	  4e-45
133-  7:	Pso02G57500.0	GSVIVG01035626001	      0
133-  8:	Pso02G57520.0	GSVIVG01035625001	 1e-155
133-  9:	Pso02G57530.0	GSVIVG01035623001	      0
## Alignment 134: score=419.0 e_value=1.1e-19 N=10 post-WGD-1 ancestor_chr2&aek2 minus
134-  0:	Pso02G62500.0	GSVIVG01035412001	  5e-17
134-  1:	Pso02G62660.0	GSVIVG01035409001	      0
134-  2:	Pso02G62670.0	GSVIVG01035408001	      0
134-  3:	Pso02G63100.0	GSVIVG01035402001	  5e-86
134-  4:	Pso02G64020.0	GSVIVG01016800001	  3e-65
134-  5:	Pso02G64150.0	GSVIVG01035393001	      0
134-  6:	Pso02G64210.0	GSVIVG01015190001	  3e-91
134-  7:	Pso02G64560.0	GSVIVG01035377001	 4e-106
134-  8:	Pso02G64610.0	GSVIVG01035376001	  4e-35
134-  9:	Pso02G64680.0	GSVIVG01035373001	  1e-67
## Alignment 135: score=396.0 e_value=4e-17 N=9 post-WGD-1 ancestor_chr2&aek2 minus
135-  0:	Pso02G60350.0	GSVIVG01016878001	      0
135-  1:	Pso02G60460.0	GSVIVG01016879001	      0
135-  2:	Pso02G60480.0	GSVIVG01016880001	      0
135-  3:	Pso02G60520.0	GSVIVG01035361001	 2e-130
135-  4:	Pso02G60700.0	GSVIVG01035360001	 7e-116
135-  5:	Pso02G60720.0	GSVIVG01035359001	      0
135-  6:	Pso02G60760.0	GSVIVG01035358001	  5e-58
135-  7:	Pso02G61280.0	GSVIVG01035357001	      0
135-  8:	Pso02G61300.0	GSVIVG01035351001	      0
## Alignment 136: score=338.0 e_value=1.3e-16 N=9 post-WGD-1 ancestor_chr2&aek2 minus
136-  0:	Pso02G54610.0	GSVIVG01035952001	      0
136-  1:	Pso02G54670.0	GSVIVG01015494001	  8e-19
136-  2:	Pso02G55010.0	GSVIVG01015489001	 6e-100
136-  3:	Pso02G55200.0	GSVIVG01035834001	  2e-54
136-  4:	Pso02G55230.0	GSVIVG01035831001	  1e-68
136-  5:	Pso02G55410.0	GSVIVG01035826001	  1e-89
136-  6:	Pso02G55440.0	GSVIVG01035807001	  1e-61
136-  7:	Pso02G55650.0	GSVIVG01015428001	      0
136-  8:	Pso02G55660.0	GSVIVG01015415001	      0
## Alignment 137: score=272.0 e_value=2e-08 N=6 post-WGD-1 ancestor_chr2&aek2 minus
137-  0:	Pso02G71460.0	GSVIVG01015085001	 2e-112
137-  1:	Pso02G71670.0	GSVIVG01015088001	 5e-173
137-  2:	Pso02G71720.0	GSVIVG01015090001	 1e-150
137-  3:	Pso02G71860.0	GSVIVG01015093001	      0
137-  4:	Pso02G71880.0	GSVIVG01015094001	      0
137-  5:	Pso02G71890.0	GSVIVG01015096001	      0
## Alignment 138: score=269.0 e_value=2.3e-08 N=6 post-WGD-1 ancestor_chr2&aek2 minus
138-  0:	Pso02G60140.0	GSVIVG01015215001	  1e-46
138-  1:	Pso02G60200.0	GSVIVG01015218001	  8e-57
138-  2:	Pso02G60250.0	GSVIVG01015222001	      0
138-  3:	Pso02G60270.0	GSVIVG01015223001	  2e-76
138-  4:	Pso02G60360.0	GSVIVG01015225001	 2e-166
138-  5:	Pso02G60590.0	GSVIVG01035380001	 4e-128
## Alignment 139: score=257.0 e_value=6.8e-09 N=6 post-WGD-1 ancestor_chr2&aek2 minus
139-  0:	Pso02G69660.0	GSVIVG01016714001	      0
139-  1:	Pso02G69690.0	GSVIVG01016716001	      0
139-  2:	Pso02G69700.0	GSVIVG01016718001	  1e-49
139-  3:	Pso02G70080.0	GSVIVG01016719001	 5e-115
139-  4:	Pso02G70440.0	GSVIVG01016723001	      0
139-  5:	Pso02G70510.0	GSVIVG01016727001	  5e-62
## Alignment 140: score=1601.0 e_value=1.3e-134 N=39 post-WGD-1 ancestor_chr2&aek3 plus
140-  0:	Pso02G44280.0	GSVIVG01035148001	 3e-118
140-  1:	Pso02G44370.0	GSVIVG01017725001	  7e-73
140-  2:	Pso02G44380.0	GSVIVG01017727001	      0
140-  3:	Pso02G44680.0	GSVIVG01017756001	  1e-44
140-  4:	Pso02G44920.0	GSVIVG01017767001	      0
140-  5:	Pso02G45020.0	GSVIVG01017783001	      0
140-  6:	Pso02G45090.0	GSVIVG01017789001	      0
140-  7:	Pso02G45100.0	GSVIVG01017791001	      0
140-  8:	Pso02G45160.0	GSVIVG01017799001	  1e-18
140-  9:	Pso02G45210.0	GSVIVG01017810001	      0
140- 10:	Pso02G45220.0	GSVIVG01017814001	      0
140- 11:	Pso02G45370.0	GSVIVG01017834001	  4e-55
140- 12:	Pso02G45480.0	GSVIVG01017841001	 2e-131
140- 13:	Pso02G45530.0	GSVIVG01017842001	      0
140- 14:	Pso02G45570.0	GSVIVG01017848001	 3e-173
140- 15:	Pso02G45580.0	GSVIVG01017849001	 8e-116
140- 16:	Pso02G45740.0	GSVIVG01017857001	  2e-49
140- 17:	Pso02G45960.0	GSVIVG01017904001	      0
140- 18:	Pso02G45970.0	GSVIVG01011122001	 7e-149
140- 19:	Pso02G46090.0	GSVIVG01021895001	  2e-79
140- 20:	Pso02G46100.0	GSVIVG01017925001	      0
140- 21:	Pso02G46160.0	GSVIVG01001146001	  8e-68
140- 22:	Pso02G46170.0	GSVIVG01001148001	 4e-112
140- 23:	Pso02G46220.0	GSVIVG01001153001	      0
140- 24:	Pso02G46230.0	GSVIVG01001156001	 5e-119
140- 25:	Pso02G46240.0	GSVIVG01001164001	 4e-133
140- 26:	Pso02G46290.0	GSVIVG01017968001	      0
140- 27:	Pso02G46390.0	GSVIVG01017985001	 7e-103
140- 28:	Pso02G46520.0	GSVIVG01001173001	  4e-66
140- 29:	Pso02G46530.0	GSVIVG01001175001	 4e-123
140- 30:	Pso02G46540.0	GSVIVG01018008001	  4e-08
140- 31:	Pso02G46580.0	GSVIVG01001186001	 5e-119
140- 32:	Pso02G46610.0	GSVIVG01018012001	      0
140- 33:	Pso02G46710.0	GSVIVG01001191001	  2e-49
140- 34:	Pso02G46740.0	GSVIVG01021827001	 1e-106
140- 35:	Pso02G46770.0	GSVIVG01001203001	 1e-120
140- 36:	Pso02G46870.0	GSVIVG01021787001	  3e-33
140- 37:	Pso02G47160.0	GSVIVG01036277001	  3e-43
140- 38:	Pso02G47190.0	GSVIVG01036275001	  2e-63
## Alignment 141: score=901.0 e_value=6e-55 N=20 post-WGD-1 ancestor_chr2&aek3 plus
141-  0:	Pso02G50380.0	GSVIVG01017729001	 2e-166
141-  1:	Pso02G50470.0	GSVIVG01017731001	 2e-102
141-  2:	Pso02G50540.0	GSVIVG01017752001	  2e-37
141-  3:	Pso02G50550.0	GSVIVG01017751001	 2e-128
141-  4:	Pso02G50560.0	GSVIVG01017750001	  7e-24
141-  5:	Pso02G50590.0	GSVIVG01017745001	      0
141-  6:	Pso02G50610.0	GSVIVG01017744001	  1e-68
141-  7:	Pso02G50660.0	GSVIVG01017767001	      0
141-  8:	Pso02G50690.0	GSVIVG01017769001	  2e-41
141-  9:	Pso02G50760.0	GSVIVG01017779001	 3e-128
141- 10:	Pso02G50780.0	GSVIVG01017782001	  3e-68
141- 11:	Pso02G50790.0	GSVIVG01017786001	  3e-36
141- 12:	Pso02G50880.0	GSVIVG01017789001	      0
141- 13:	Pso02G51080.0	GSVIVG01017797001	  1e-29
141- 14:	Pso02G51140.0	GSVIVG01031092001	 1e-172
141- 15:	Pso02G51270.0	GSVIVG01017808001	      0
141- 16:	Pso02G51280.0	GSVIVG01017810001	      0
141- 17:	Pso02G51320.0	GSVIVG01017814001	      0
141- 18:	Pso02G51410.0	GSVIVG01017819001	      0
141- 19:	Pso02G51630.0	GSVIVG01017826001	 4e-116
## Alignment 142: score=830.0 e_value=3.7e-48 N=18 post-WGD-1 ancestor_chr2&aek3 plus
142-  0:	Pso02G04940.0	GSVIVG01017948001	      0
142-  1:	Pso02G04970.0	GSVIVG01017952001	      0
142-  2:	Pso02G05050.0	GSVIVG01017967001	  3e-17
142-  3:	Pso02G05120.0	GSVIVG01017981001	  7e-71
142-  4:	Pso02G05270.0	GSVIVG01017995001	  3e-39
142-  5:	Pso02G05390.0	GSVIVG01018007001	 8e-124
142-  6:	Pso02G05400.0	GSVIVG01018010001	  3e-11
142-  7:	Pso02G05490.0	GSVIVG01018017001	  2e-57
142-  8:	Pso02G05500.0	GSVIVG01018019001	  4e-52
142-  9:	Pso02G05530.0	GSVIVG01018021001	 1e-165
142- 10:	Pso02G05590.0	GSVIVG01018026001	      0
142- 11:	Pso02G05630.0	GSVIVG01018029001	 2e-176
142- 12:	Pso02G05710.0	GSVIVG01018032001	      0
142- 13:	Pso02G05730.0	GSVIVG01018036001	  6e-83
142- 14:	Pso02G05740.0	GSVIVG01018037001	  1e-30
142- 15:	Pso02G05830.0	GSVIVG01018050001	 5e-144
142- 16:	Pso02G05850.0	GSVIVG01018052001	      0
142- 17:	Pso02G05860.0	GSVIVG01018057001	      0
## Alignment 143: score=764.0 e_value=7.2e-42 N=17 post-WGD-1 ancestor_chr2&aek3 plus
143-  0:	Pso02G04870.0	GSVIVG01017888001	  6e-10
143-  1:	Pso02G04930.0	GSVIVG01001156001	  3e-16
143-  2:	Pso02G04950.0	GSVIVG01017944001	  9e-61
143-  3:	Pso02G04940.0	GSVIVG01001160001	 4e-169
143-  4:	Pso02G05000.0	GSVIVG01001162001	  3e-92
143-  5:	Pso02G05070.0	GSVIVG01001164001	  4e-33
143-  6:	Pso02G05080.0	GSVIVG01017968001	      0
143-  7:	Pso02G05150.0	GSVIVG01017985001	 2e-100
143-  8:	Pso02G05200.0	GSVIVG01001173001	  1e-78
143-  9:	Pso02G05400.0	GSVIVG01018008001	  3e-49
143- 10:	Pso02G05430.0	GSVIVG01001184001	  2e-92
143- 11:	Pso02G05440.0	GSVIVG01001186001	 4e-110
143- 12:	Pso02G05520.0	GSVIVG01001193001	      0
143- 13:	Pso02G05600.0	GSVIVG01001198001	      0
143- 14:	Pso02G05640.0	GSVIVG01001201001	  1e-45
143- 15:	Pso02G05720.0	GSVIVG01001203001	  9e-07
143- 16:	Pso02G05780.0	GSVIVG01021822001	  2e-49
## Alignment 144: score=479.0 e_value=9e-20 N=10 post-WGD-1 ancestor_chr2&aek3 plus
144-  0:	Pso02G43710.0	GSVIVG01035089001	      0
144-  1:	Pso02G43720.0	GSVIVG01035091001	  2e-49
144-  2:	Pso02G43770.0	GSVIVG01035095001	      0
144-  3:	Pso02G43890.0	GSVIVG01035107001	      0
144-  4:	Pso02G43910.0	GSVIVG01035108001	      0
144-  5:	Pso02G43930.0	GSVIVG01035111001	  3e-89
144-  6:	Pso02G43950.0	GSVIVG01035121001	      0
144-  7:	Pso02G43960.0	GSVIVG01035122001	      0
144-  8:	Pso02G43970.0	GSVIVG01035125001	  5e-44
144-  9:	Pso02G44000.0	GSVIVG01035128001	      0
## Alignment 145: score=473.0 e_value=1.6e-25 N=11 post-WGD-1 ancestor_chr2&aek3 plus
145-  0:	Pso02G46260.0	GSVIVG01017963001	      0
145-  1:	Pso02G46360.0	GSVIVG01017976001	 4e-155
145-  2:	Pso02G46370.0	GSVIVG01017978001	  4e-54
145-  3:	Pso02G46480.0	GSVIVG01017989001	      0
145-  4:	Pso02G46500.0	GSVIVG01017998001	  2e-54
145-  5:	Pso02G46510.0	GSVIVG01017999001	      0
145-  6:	Pso02G46540.0	GSVIVG01018010001	  3e-46
145-  7:	Pso02G46560.0	GSVIVG01018011001	      0
145-  8:	Pso02G46730.0	GSVIVG01018014001	 1e-131
145-  9:	Pso02G47020.0	GSVIVG01018086001	 1e-154
145- 10:	Pso02G47250.0	GSVIVG01018109001	      0
## Alignment 146: score=464.0 e_value=4.2e-21 N=10 post-WGD-1 ancestor_chr2&aek3 plus
146-  0:	Pso02G03520.0	GSVIVG01017645001	  1e-46
146-  1:	Pso02G03710.0	GSVIVG01017666001	 2e-129
146-  2:	Pso02G03910.0	GSVIVG01017680001	  4e-68
146-  3:	Pso02G03980.0	GSVIVG01017683001	 5e-153
146-  4:	Pso02G03990.0	GSVIVG01017684001	      0
146-  5:	Pso02G04070.0	GSVIVG01017689001	      0
146-  6:	Pso02G04110.0	GSVIVG01017690001	      0
146-  7:	Pso02G04130.0	GSVIVG01017693001	 5e-157
146-  8:	Pso02G04160.0	GSVIVG01017694001	      0
146-  9:	Pso02G04170.0	GSVIVG01017695001	      0
## Alignment 147: score=318.0 e_value=2e-11 N=7 post-WGD-1 ancestor_chr2&aek3 plus
147-  0:	Pso02G44730.0	GSVIVG01031126001	      0
147-  1:	Pso02G44760.0	GSVIVG01031120001	  9e-81
147-  2:	Pso02G44770.0	GSVIVG01031116001	      0
147-  3:	Pso02G44790.0	GSVIVG01031113001	 7e-122
147-  4:	Pso02G44820.0	GSVIVG01031112001	 6e-165
147-  5:	Pso02G44840.0	GSVIVG01031092001	 4e-155
147-  6:	Pso02G45100.0	GSVIVG01017820001	 5e-134
## Alignment 148: score=292.0 e_value=5.3e-12 N=7 post-WGD-1 ancestor_chr2&aek3 plus
148-  0:	Pso02G03330.0	GSVIVG01034945001	 5e-146
148-  1:	Pso02G03380.0	GSVIVG01031268001	 1e-117
148-  2:	Pso02G03430.0	GSVIVG01031272001	      0
148-  3:	Pso02G03460.0	GSVIVG01031278001	 9e-131
148-  4:	Pso02G03840.0	GSVIVG01017644001	      0
148-  5:	Pso02G03860.0	GSVIVG01031300001	  3e-69
148-  6:	Pso02G03920.0	GSVIVG01017681001	 6e-167
## Alignment 149: score=273.0 e_value=1.9e-08 N=6 post-WGD-1 ancestor_chr2&aek3 plus
149-  0:	Pso02G02670.0	GSVIVG01034987001	  5e-62
149-  1:	Pso02G02700.0	GSVIVG01034989001	      0
149-  2:	Pso02G02710.0	GSVIVG01034990001	      0
149-  3:	Pso02G02770.0	GSVIVG01034998001	 2e-128
149-  4:	Pso02G02820.0	GSVIVG01035004001	  4e-64
149-  5:	Pso02G02880.0	GSVIVG01035008001	 2e-143
## Alignment 150: score=698.0 e_value=3.7e-41 N=16 post-WGD-1 ancestor_chr2&aek3 minus
150-  0:	Pso02G02440.0	GSVIVG01035038001	  3e-53
150-  1:	Pso02G02490.0	GSVIVG01035033001	      0
150-  2:	Pso02G02500.0	GSVIVG01035031001	      0
150-  3:	Pso02G02530.0	GSVIVG01035027001	      0
150-  4:	Pso02G02600.0	GSVIVG01035021001	 8e-120
150-  5:	Pso02G02620.0	GSVIVG01035019001	  5e-98
150-  6:	Pso02G02630.0	GSVIVG01035017001	  3e-29
150-  7:	Pso02G02640.0	GSVIVG01035016001	  8e-79
150-  8:	Pso02G02770.0	GSVIVG01034998001	 2e-128
150-  9:	Pso02G02800.0	GSVIVG01034992001	      0
150- 10:	Pso02G03010.0	GSVIVG01034983001	  2e-74
150- 11:	Pso02G03040.0	GSVIVG01034978001	      0
150- 12:	Pso02G03140.0	GSVIVG01034964001	      0
150- 13:	Pso02G03200.0	GSVIVG01034952001	  2e-99
150- 14:	Pso02G03330.0	GSVIVG01034945001	 5e-146
150- 15:	Pso02G03350.0	GSVIVG01034944001	      0
## Alignment 151: score=623.0 e_value=5e-31 N=14 post-WGD-1 ancestor_chr2&aek3 minus
151-  0:	Pso02G51700.0	GSVIVG01017935001	      0
151-  1:	Pso02G51720.0	GSVIVG01017933001	      0
151-  2:	Pso02G51750.0	GSVIVG01017926001	      0
151-  3:	Pso02G51770.0	GSVIVG01017924001	  2e-73
151-  4:	Pso02G53450.0	GSVIVG01017923001	  7e-65
151-  5:	Pso02G53420.0	GSVIVG01017921001	      0
151-  6:	Pso02G53400.0	GSVIVG01017920001	 2e-168
151-  7:	Pso02G53390.0	GSVIVG01017919001	      0
151-  8:	Pso02G53210.0	GSVIVG01017912001	  2e-67
151-  9:	Pso02G53180.0	GSVIVG01017909001	  9e-87
151- 10:	Pso02G53080.0	GSVIVG01017906001	  2e-33
151- 11:	Pso02G53050.0	GSVIVG01017905001	      0
151- 12:	Pso02G52980.0	GSVIVG01017899001	 7e-142
151- 13:	Pso02G52950.0	GSVIVG01017895001	  7e-30
## Alignment 152: score=520.0 e_value=8.4e-26 N=12 post-WGD-1 ancestor_chr2&aek3 minus
152-  0:	Pso02G15680.0	GSVIVG01035021001	      0
152-  1:	Pso02G15710.0	GSVIVG01035014001	      0
152-  2:	Pso02G15750.0	GSVIVG01035010001	 6e-102
152-  3:	Pso02G15830.0	GSVIVG01035008001	 8e-148
152-  4:	Pso02G15850.0	GSVIVG01035003001	      0
152-  5:	Pso02G15930.0	GSVIVG01035000001	 2e-114
152-  6:	Pso02G15990.0	GSVIVG01034988001	  8e-29
152-  7:	Pso02G16150.0	GSVIVG01034985001	 1e-169
152-  8:	Pso02G16160.0	GSVIVG01034984001	 1e-112
152-  9:	Pso02G16270.0	GSVIVG01034983001	 6e-131
152- 10:	Pso02G16500.0	GSVIVG01031295001	 2e-173
152- 11:	Pso02G16670.0	GSVIVG01034956001	      0
## Alignment 153: score=505.0 e_value=1.6e-25 N=12 post-WGD-1 ancestor_chr2&aek3 minus
153-  0:	Pso02G44830.0	GSVIVG01035096001	  9e-19
153-  1:	Pso02G44840.0	GSVIVG01017743001	 4e-153
153-  2:	Pso02G44880.0	GSVIVG01017738001	      0
153-  3:	Pso02G45040.0	GSVIVG01010983001	      0
153-  4:	Pso02G45180.0	GSVIVG01010993001	  4e-97
153-  5:	Pso02G45220.0	GSVIVG01011001001	      0
153-  6:	Pso02G45310.0	GSVIVG01011009001	  1e-57
153-  7:	Pso02G45350.0	GSVIVG01011013001	 7e-169
153-  8:	Pso02G45360.0	GSVIVG01011015001	 2e-164
153-  9:	Pso02G45550.0	GSVIVG01031315001	  3e-73
153- 10:	Pso02G45590.0	GSVIVG01011091001	 3e-125
153- 11:	Pso02G45700.0	GSVIVG01017644001	  1e-34
## Alignment 154: score=501.0 e_value=5.9e-23 N=11 post-WGD-1 ancestor_chr2&aek3 minus
154-  0:	Pso02G50630.0	GSVIVG01017738001	      0
154-  1:	Pso02G50700.0	GSVIVG01010978001	      0
154-  2:	Pso02G50710.0	GSVIVG01010979001	      0
154-  3:	Pso02G50730.0	GSVIVG01010983001	      0
154-  4:	Pso02G50750.0	GSVIVG01010984001	  2e-31
154-  5:	Pso02G50800.0	GSVIVG01010986001	  4e-46
154-  6:	Pso02G51170.0	GSVIVG01010991001	  8e-96
154-  7:	Pso02G51220.0	GSVIVG01010995001	      0
154-  8:	Pso02G51320.0	GSVIVG01011001001	      0
154-  9:	Pso02G51400.0	GSVIVG01011002001	  3e-79
154- 10:	Pso02G51430.0	GSVIVG01011007001	      0
## Alignment 155: score=337.0 e_value=1.7e-13 N=8 post-WGD-1 ancestor_chr2&aek3 minus
155-  0:	Pso02G45590.0	GSVIVG01017876001	 3e-125
155-  1:	Pso02G45620.0	GSVIVG01017870001	      0
155-  2:	Pso02G45710.0	GSVIVG01017860001	  2e-31
155-  3:	Pso02G45720.0	GSVIVG01017858001	      0
155-  4:	Pso02G45750.0	GSVIVG01017855001	 3e-110
155-  5:	Pso02G45760.0	GSVIVG01017851001	  1e-24
155-  6:	Pso02G45800.0	GSVIVG01017850001	 9e-163
155-  7:	Pso02G45810.0	GSVIVG01017883001	      0
## Alignment 156: score=324.0 e_value=1e-14 N=8 post-WGD-1 ancestor_chr2&aek3 minus
156-  0:	Pso02G03550.0	GSVIVG01017677001	      0
156-  1:	Pso02G03690.0	GSVIVG01017670001	      0
156-  2:	Pso02G03700.0	GSVIVG01017668001	 2e-133
156-  3:	Pso02G03730.0	GSVIVG01017599001	 4e-147
156-  4:	Pso02G03820.0	GSVIVG01017641001	      0
156-  5:	Pso02G04040.0	GSVIVG01035108001	 1e-145
156-  6:	Pso02G04250.0	GSVIVG01035089001	 1e-166
156-  7:	Pso02G04440.0	GSVIVG01035029001	  2e-48
## Alignment 157: score=291.0 e_value=6.5e-11 N=7 post-WGD-1 ancestor_chr2&aek3 minus
157-  0:	Pso02G51760.0	GSVIVG01017925001	 1e-163
157-  1:	Pso02G53410.0	GSVIVG01011082001	      0
157-  2:	Pso02G53310.0	GSVIVG01011085001	      0
157-  3:	Pso02G53250.0	GSVIVG01011128001	      0
157-  4:	Pso02G53170.0	GSVIVG01011123001	 8e-117
157-  5:	Pso02G52900.0	GSVIVG01017904001	  2e-74
157-  6:	Pso02G52560.0	GSVIVG01017859001	      0
## Alignment 158: score=1452.0 e_value=3.1e-99 N=32 post-WGD-1 ancestor_chr2&aek5 plus
158-  0:	Pso02G00200.0	GSVIVG01022142001	  2e-27
158-  1:	Pso02G00240.0	GSVIVG01022140001	  1e-77
158-  2:	Pso02G00270.0	GSVIVG01022136001	      0
158-  3:	Pso02G00300.0	GSVIVG01022134001	 1e-104
158-  4:	Pso02G00330.0	GSVIVG01022130001	      0
158-  5:	Pso02G00340.0	GSVIVG01022129001	 7e-140
158-  6:	Pso02G00350.0	GSVIVG01022128001	      0
158-  7:	Pso02G00380.0	GSVIVG01022127001	 1e-118
158-  8:	Pso02G00390.0	GSVIVG01022125001	      0
158-  9:	Pso02G00410.0	GSVIVG01022120001	  1e-70
158- 10:	Pso02G00430.0	GSVIVG01022118001	  1e-45
158- 11:	Pso02G00460.0	GSVIVG01022116001	  4e-69
158- 12:	Pso02G00480.0	GSVIVG01022114001	      0
158- 13:	Pso02G00500.0	GSVIVG01022111001	  1e-81
158- 14:	Pso02G00520.0	GSVIVG01022099001	  3e-27
158- 15:	Pso02G00610.0	GSVIVG01022076001	  3e-57
158- 16:	Pso02G00630.0	GSVIVG01022074001	  7e-57
158- 17:	Pso02G00640.0	GSVIVG01022072001	      0
158- 18:	Pso02G00680.0	GSVIVG01022070001	 3e-161
158- 19:	Pso02G00690.0	GSVIVG01022069001	 2e-173
158- 20:	Pso02G00710.0	GSVIVG01022068001	 2e-109
158- 21:	Pso02G00720.0	GSVIVG01022067001	  6e-92
158- 22:	Pso02G00730.0	GSVIVG01022064001	      0
158- 23:	Pso02G00740.0	GSVIVG01022063001	 2e-124
158- 24:	Pso02G00780.0	GSVIVG01000228001	 4e-121
158- 25:	Pso02G00810.0	GSVIVG01000226001	 8e-127
158- 26:	Pso02G00880.0	GSVIVG01000224001	 2e-114
158- 27:	Pso02G00920.0	GSVIVG01000223001	 2e-122
158- 28:	Pso02G01180.0	GSVIVG01023982001	      0
158- 29:	Pso02G01270.0	GSVIVG01023971001	      0
158- 30:	Pso02G01380.0	GSVIVG01023966001	      0
158- 31:	Pso02G01400.0	GSVIVG01023958001	      0
## Alignment 159: score=777.0 e_value=3.9e-47 N=18 post-WGD-1 ancestor_chr2&aek5 plus
159-  0:	Pso02G08610.0	GSVIVG01022257001	  3e-86
159-  1:	Pso02G08750.0	GSVIVG01022246001	  5e-15
159-  2:	Pso02G08790.0	GSVIVG01022231001	  2e-40
159-  3:	Pso02G08810.0	GSVIVG01022235001	      0
159-  4:	Pso02G08820.0	GSVIVG01022234001	  1e-34
159-  5:	Pso02G08830.0	GSVIVG01022232001	      0
159-  6:	Pso02G08860.0	GSVIVG01022229001	 2e-100
159-  7:	Pso02G08930.0	GSVIVG01022222001	  3e-62
159-  8:	Pso02G08990.0	GSVIVG01022218001	  1e-62
159-  9:	Pso02G09020.0	GSVIVG01022214001	  5e-61
159- 10:	Pso02G09060.0	GSVIVG01024119001	  2e-76
159- 11:	Pso02G09150.0	GSVIVG01022196001	      0
159- 12:	Pso02G09180.0	GSVIVG01022191001	  4e-73
159- 13:	Pso02G09190.0	GSVIVG01022190001	 1e-120
159- 14:	Pso02G09200.0	GSVIVG01022187001	      0
159- 15:	Pso02G09290.0	GSVIVG01022182001	 2e-131
159- 16:	Pso02G09330.0	GSVIVG01022164001	  4e-19
159- 17:	Pso02G09340.0	GSVIVG01022160001	 1e-127
## Alignment 160: score=413.0 e_value=5.7e-20 N=10 post-WGD-1 ancestor_chr2&aek5 plus
160-  0:	Pso02G11680.0	GSVIVG01009639001	 4e-107
160-  1:	Pso02G11750.0	GSVIVG01009644001	  4e-36
160-  2:	Pso02G11820.0	GSVIVG01019018001	 2e-106
160-  3:	Pso02G11850.0	GSVIVG01009650001	 8e-121
160-  4:	Pso02G12030.0	GSVIVG01019014001	  3e-92
160-  5:	Pso02G12100.0	GSVIVG01009656001	  8e-81
160-  6:	Pso02G12260.0	GSVIVG01031953001	  1e-89
160-  7:	Pso02G12270.0	GSVIVG01031963001	  3e-32
160-  8:	Pso02G12370.0	GSVIVG01018984001	  5e-78
160-  9:	Pso02G12430.0	GSVIVG01018982001	 2e-144
## Alignment 161: score=409.0 e_value=1.7e-16 N=9 post-WGD-1 ancestor_chr2&aek5 plus
161-  0:	Pso02G49890.0	GSVIVG01009175001	      0
161-  1:	Pso02G49940.0	GSVIVG01009182001	  2e-42
161-  2:	Pso02G49950.0	GSVIVG01009183001	 2e-106
161-  3:	Pso02G49990.0	GSVIVG01009186001	 3e-148
161-  4:	Pso02G50020.0	GSVIVG01009189001	  2e-94
161-  5:	Pso02G50040.0	GSVIVG01009192001	      0
161-  6:	Pso02G50110.0	GSVIVG01009199001	      0
161-  7:	Pso02G50120.0	GSVIVG01009200001	  5e-73
161-  8:	Pso02G50190.0	GSVIVG01009206001	      0
## Alignment 162: score=385.0 e_value=2e-16 N=9 post-WGD-1 ancestor_chr2&aek5 plus
162-  0:	Pso02G10780.0	GSVIVG01018736001	      0
162-  1:	Pso02G10800.0	GSVIVG01018742001	      0
162-  2:	Pso02G10860.0	GSVIVG01018765001	  1e-15
162-  3:	Pso02G11040.0	GSVIVG01018778001	      0
162-  4:	Pso02G11100.0	GSVIVG01018782001	  3e-16
162-  5:	Pso02G11300.0	GSVIVG01031888001	      0
162-  6:	Pso02G11390.0	GSVIVG01031890001	  3e-78
162-  7:	Pso02G11470.0	GSVIVG01031895001	  6e-77
162-  8:	Pso02G11570.0	GSVIVG01031903001	      0
## Alignment 163: score=328.0 e_value=1.1e-14 N=8 post-WGD-1 ancestor_chr2&aek5 plus
163-  0:	Pso02G49010.0	GSVIVG01024172001	      0
163-  1:	Pso02G49200.0	GSVIVG01024169001	      0
163-  2:	Pso02G49210.0	GSVIVG01024168001	 1e-161
163-  3:	Pso02G49240.0	GSVIVG01024167001	 7e-148
163-  4:	Pso02G49430.0	GSVIVG01024154001	  2e-64
163-  5:	Pso02G49440.0	GSVIVG01024133001	  9e-15
163-  6:	Pso02G49460.0	GSVIVG01024134001	  4e-23
163-  7:	Pso02G49690.0	GSVIVG01008696001	 9e-143
## Alignment 164: score=306.0 e_value=1.7e-11 N=7 post-WGD-1 ancestor_chr2&aek5 plus
164-  0:	Pso02G09770.0	GSVIVG01015735001	  7e-98
164-  1:	Pso02G09960.0	GSVIVG01009076001	  1e-88
164-  2:	Pso02G10050.0	GSVIVG01003431001	  1e-92
164-  3:	Pso02G10090.0	GSVIVG01009084001	      0
164-  4:	Pso02G10100.0	GSVIVG01009087001	      0
164-  5:	Pso02G10110.0	GSVIVG01009090001	  4e-42
164-  6:	Pso02G10170.0	GSVIVG01009096001	  9e-24
## Alignment 165: score=865.0 e_value=6.3e-53 N=20 post-WGD-1 ancestor_chr2&aek5 minus
165-  0:	Pso02G01410.0	GSVIVG01008724001	  1e-72
165-  1:	Pso02G01480.0	GSVIVG01008707001	      0
165-  2:	Pso02G01510.0	GSVIVG01008697001	  2e-53
165-  3:	Pso02G01520.0	GSVIVG01008693001	      0
165-  4:	Pso02G01550.0	GSVIVG01008688001	 1e-132
165-  5:	Pso02G01570.0	GSVIVG01008686001	      0
165-  6:	Pso02G01580.0	GSVIVG01023930001	      0
165-  7:	Pso02G01600.0	GSVIVG01008681001	      0
165-  8:	Pso02G01630.0	GSVIVG01008680001	      0
165-  9:	Pso02G01680.0	GSVIVG01023934001	      0
165- 10:	Pso02G01710.0	GSVIVG01013362001	      0
165- 11:	Pso02G01840.0	GSVIVG01013378001	 1e-180
165- 12:	Pso02G01850.0	GSVIVG01013381001	 1e-153
165- 13:	Pso02G01930.0	GSVIVG01013389001	      0
165- 14:	Pso02G01980.0	GSVIVG01013393001	  8e-74
165- 15:	Pso02G02010.0	GSVIVG01013395001	      0
165- 16:	Pso02G02020.0	GSVIVG01013397001	 4e-169
165- 17:	Pso02G02030.0	GSVIVG01022296001	      0
165- 18:	Pso02G02100.0	GSVIVG01022303001	  3e-58
165- 19:	Pso02G02110.0	GSVIVG01022305001	      0
## Alignment 166: score=698.0 e_value=1.6e-35 N=15 post-WGD-1 ancestor_chr2&aek5 minus
166-  0:	Pso02G00740.0	GSVIVG01003179001	      0
166-  1:	Pso02G00810.0	GSVIVG01003175001	 7e-132
166-  2:	Pso02G00820.0	GSVIVG01003172001	  2e-84
166-  3:	Pso02G00860.0	GSVIVG01003169001	 6e-155
166-  4:	Pso02G00900.0	GSVIVG01003167001	  2e-44
166-  5:	Pso02G00910.0	GSVIVG01003165001	      0
166-  6:	Pso02G00920.0	GSVIVG01003163001	  2e-76
166-  7:	Pso02G00930.0	GSVIVG01003162001	      0
166-  8:	Pso02G00940.0	GSVIVG01003161001	 2e-128
166-  9:	Pso02G00950.0	GSVIVG01003159001	  4e-67
166- 10:	Pso02G01010.0	GSVIVG01037921001	  1e-93
166- 11:	Pso02G01020.0	GSVIVG01037920001	      0
166- 12:	Pso02G01090.0	GSVIVG01037899001	  5e-20
166- 13:	Pso02G01110.0	GSVIVG01037897001	  2e-39
166- 14:	Pso02G01120.0	GSVIVG01037895001	 1e-111
## Alignment 167: score=663.0 e_value=2.4e-33 N=14 post-WGD-1 ancestor_chr2&aek5 minus
167-  0:	Pso02G00150.0	GSVIVG01031762001	  6e-32
167-  1:	Pso02G00160.0	GSVIVG01009518001	      0
167-  2:	Pso02G00180.0	GSVIVG01009517001	  1e-30
167-  3:	Pso02G00260.0	GSVIVG01009495001	  2e-69
167-  4:	Pso02G00270.0	GSVIVG01009493001	      0
167-  5:	Pso02G00310.0	GSVIVG01009490001	  3e-52
167-  6:	Pso02G00360.0	GSVIVG01009485001	  4e-55
167-  7:	Pso02G00370.0	GSVIVG01009484001	      0
167-  8:	Pso02G00380.0	GSVIVG01009482001	      0
167-  9:	Pso02G00410.0	GSVIVG01009479001	  2e-86
167- 10:	Pso02G00420.0	GSVIVG01009476001	 1e-104
167- 11:	Pso02G00460.0	GSVIVG01009475001	 7e-137
167- 12:	Pso02G00480.0	GSVIVG01009470001	      0
167- 13:	Pso02G00510.0	GSVIVG01009466001	  2e-90
## Alignment 168: score=453.0 e_value=5.2e-20 N=10 post-WGD-1 ancestor_chr2&aek5 minus
168-  0:	Pso02G10720.0	GSVIVG01009947001	 9e-140
168-  1:	Pso02G10760.0	GSVIVG01009943001	      0
168-  2:	Pso02G10810.0	GSVIVG01009938001	      0
168-  3:	Pso02G10890.0	GSVIVG01018772001	      0
168-  4:	Pso02G10940.0	GSVIVG01009920001	      0
168-  5:	Pso02G11200.0	GSVIVG01009889001	  2e-84
168-  6:	Pso02G11210.0	GSVIVG01009888001	  4e-62
168-  7:	Pso02G11220.0	GSVIVG01009887001	 5e-178
168-  8:	Pso02G11280.0	GSVIVG01009879001	      0
168-  9:	Pso02G11350.0	GSVIVG01009854001	  7e-07
## Alignment 169: score=350.0 e_value=8.4e-14 N=8 post-WGD-1 ancestor_chr2&aek5 minus
169-  0:	Pso02G00270.0	GSVIVG01031738001	      0
169-  1:	Pso02G00290.0	GSVIVG01031737001	      0
169-  2:	Pso02G00360.0	GSVIVG01031730001	  3e-26
169-  3:	Pso02G00470.0	GSVIVG01031722001	      0
169-  4:	Pso02G00490.0	GSVIVG01031720001	  2e-93
169-  5:	Pso02G00510.0	GSVIVG01031717001	  7e-71
169-  6:	Pso02G00610.0	GSVIVG01009801001	  5e-16
169-  7:	Pso02G00740.0	GSVIVG01009796001	 3e-134
## Alignment 170: score=315.0 e_value=1.1e-10 N=7 post-WGD-1 ancestor_chr2&aek5 minus
170-  0:	Pso02G11890.0	GSVIVG01018993001	      0
170-  1:	Pso02G11900.0	GSVIVG01019000001	 1e-122
170-  2:	Pso02G11920.0	GSVIVG01019005001	 8e-122
170-  3:	Pso02G11930.0	GSVIVG01019009001	 2e-130
170-  4:	Pso02G11970.0	GSVIVG01019012001	  2e-58
170-  5:	Pso02G12050.0	GSVIVG01019016001	      0
170-  6:	Pso02G12060.0	GSVIVG01019022001	  2e-75
## Alignment 171: score=260.0 e_value=2.5e-09 N=6 post-WGD-1 ancestor_chr2&aek5 minus
171-  0:	Pso02G12520.0	GSVIVG01009778001	 6e-105
171-  1:	Pso02G12530.0	GSVIVG01023831001	      0
171-  2:	Pso02G12610.0	GSVIVG01023822001	  1e-24
171-  3:	Pso02G12670.0	GSVIVG01023841001	  4e-50
171-  4:	Pso02G12710.0	GSVIVG01009762001	  2e-82
171-  5:	Pso02G08700.0	GSVIVG01003417001	  1e-94
## Alignment 172: score=254.0 e_value=5e-08 N=6 post-WGD-1 ancestor_chr2&aek5 minus
172-  0:	Pso02G10950.0	GSVIVG01024071001	  4e-92
172-  1:	Pso02G10990.0	GSVIVG01024081001	  2e-45
172-  2:	Pso02G11020.0	GSVIVG01024083001	 2e-166
172-  3:	Pso02G11090.0	GSVIVG01024106001	 4e-160
172-  4:	Pso02G11180.0	GSVIVG01024116001	 3e-177
172-  5:	Pso02G11270.0	GSVIVG01024119001	      0
## Alignment 173: score=703.0 e_value=1.3e-43 N=17 post-WGD-1 ancestor_chr2&aek7 plus
173-  0:	Pso02G42660.0	GSVIVG01021163001	      0
173-  1:	Pso02G42670.0	GSVIVG01021151001	  7e-91
173-  2:	Pso02G42680.0	GSVIVG01021150001	 2e-147
173-  3:	Pso02G42690.0	GSVIVG01021149001	 4e-153
173-  4:	Pso02G42770.0	GSVIVG01014259001	      0
173-  5:	Pso02G42810.0	GSVIVG01014275001	 2e-144
173-  6:	Pso02G42890.0	GSVIVG01021547001	  3e-48
173-  7:	Pso02G43020.0	GSVIVG01014301001	 1e-157
173-  8:	Pso02G43060.0	GSVIVG01014302001	  2e-47
173-  9:	Pso02G43340.0	GSVIVG01014368001	      0
173- 10:	Pso02G43420.0	GSVIVG01014371001	      0
173- 11:	Pso02G43440.0	GSVIVG01014382001	 2e-152
173- 12:	Pso02G43530.0	GSVIVG01014388001	      0
173- 13:	Pso02G43550.0	GSVIVG01014389001	      0
173- 14:	Pso02G43570.0	GSVIVG01014391001	  4e-98
173- 15:	Pso02G43610.0	GSVIVG01014403001	  1e-76
173- 16:	Pso02G43630.0	GSVIVG01014407001	  8e-78
## Alignment 174: score=316.0 e_value=2.9e-11 N=7 post-WGD-1 ancestor_chr2&aek7 plus
174-  0:	Pso02G42860.0	GSVIVG01021119001	 7e-119
174-  1:	Pso02G42980.0	GSVIVG01021103001	  8e-35
174-  2:	Pso02G43010.0	GSVIVG01021099001	      0
174-  3:	Pso02G43030.0	GSVIVG01021091001	 2e-163
174-  4:	Pso02G43050.0	GSVIVG01021089001	 1e-147
174-  5:	Pso02G43060.0	GSVIVG01021087001	  5e-42
174-  6:	Pso02G43140.0	GSVIVG01001982001	  2e-29
## Alignment 175: score=788.0 e_value=7.5e-53 N=19 post-WGD-1 ancestor_chr2&aek7 minus
175-  0:	Pso02G38880.0	GSVIVG01014698001	  4e-38
175-  1:	Pso02G39240.0	GSVIVG01014695001	  3e-24
175-  2:	Pso02G39510.0	GSVIVG01014668001	  4e-51
175-  3:	Pso02G39520.0	GSVIVG01014657001	 5e-158
175-  4:	Pso02G39570.0	GSVIVG01014646001	 6e-135
175-  5:	Pso02G39590.0	GSVIVG01037786001	      0
175-  6:	Pso02G39690.0	GSVIVG01037765001	  6e-64
175-  7:	Pso02G39750.0	GSVIVG01037750001	      0
175-  8:	Pso02G39780.0	GSVIVG01037738001	      0
175-  9:	Pso02G39810.0	GSVIVG01037706001	  1e-17
175- 10:	Pso02G40710.0	GSVIVG01037658001	  8e-59
175- 11:	Pso02G40740.0	GSVIVG01037652001	      0
175- 12:	Pso02G40760.0	GSVIVG01037650001	  3e-92
175- 13:	Pso02G40770.0	GSVIVG01037647001	 2e-125
175- 14:	Pso02G40790.0	GSVIVG01037646001	      0
175- 15:	Pso02G40880.0	GSVIVG01037614001	      0
175- 16:	Pso02G40910.0	GSVIVG01037610001	      0
175- 17:	Pso02G40940.0	GSVIVG01002001001	  2e-80
175- 18:	Pso02G40950.0	GSVIVG01012655001	      0
## Alignment 176: score=300.0 e_value=1.7e-10 N=7 post-WGD-1 ancestor_chr3&aek1 plus
176-  0:	Pso03G07640.0	GSVIVG01019492001	      0
176-  1:	Pso03G07650.0	GSVIVG01027075001	 7e-143
176-  2:	Pso03G07690.0	GSVIVG01027083001	  3e-99
176-  3:	Pso03G07780.0	GSVIVG01027089001	  9e-17
176-  4:	Pso03G07820.0	GSVIVG01027095001	  3e-28
176-  5:	Pso03G07880.0	GSVIVG01027118001	      0
176-  6:	Pso03G07930.0	GSVIVG01027122001	 5e-117
## Alignment 177: score=455.0 e_value=1.2e-26 N=12 post-WGD-1 ancestor_chr3&aek1 minus
177-  0:	Pso03G06800.0	GSVIVG01028859001	  4e-43
177-  1:	Pso03G06830.0	GSVIVG01028852001	 1e-115
177-  2:	Pso03G06850.0	GSVIVG01028844001	  8e-33
177-  3:	Pso03G06870.0	GSVIVG01028829001	  5e-40
177-  4:	Pso03G07050.0	GSVIVG01019915001	 1e-157
177-  5:	Pso03G07310.0	GSVIVG01027162001	 8e-120
177-  6:	Pso03G07490.0	GSVIVG01027159001	  4e-88
177-  7:	Pso03G07510.0	GSVIVG01027157001	      0
177-  8:	Pso03G07560.0	GSVIVG01027149001	 5e-103
177-  9:	Pso03G07900.0	GSVIVG01027147001	      0
177- 10:	Pso03G08090.0	GSVIVG01028749001	  1e-55
177- 11:	Pso03G08190.0	GSVIVG01028713001	  6e-48
## Alignment 178: score=286.0 e_value=3.5e-09 N=6 post-WGD-1 ancestor_chr3&aek1 minus
178-  0:	Pso03G07740.0	GSVIVG01028710001	      0
178-  1:	Pso03G07830.0	GSVIVG01038714001	      0
178-  2:	Pso03G07840.0	GSVIVG01038712001	  2e-63
178-  3:	Pso03G07850.0	GSVIVG01038711001	      0
178-  4:	Pso03G07860.0	GSVIVG01038710001	      0
178-  5:	Pso03G07940.0	GSVIVG01038707001	 3e-127
## Alignment 179: score=274.0 e_value=2.1e-08 N=6 post-WGD-1 ancestor_chr3&aek1 minus
179-  0:	Pso03G07220.0	GSVIVG01027183001	      0
179-  1:	Pso03G07410.0	GSVIVG01038560001	 5e-117
179-  2:	Pso03G07520.0	GSVIVG01038550001	      0
179-  3:	Pso03G07540.0	GSVIVG01038551001	      0
179-  4:	Pso03G07570.0	GSVIVG01038549001	 6e-124
179-  5:	Pso03G07590.0	GSVIVG01027150001	 4e-155
## Alignment 180: score=2014.0 e_value=1.8e-157 N=45 post-WGD-1 ancestor_chr3&aek2 plus
180-  0:	Pso03G21900.0	GSVIVG01035791001	      0
180-  1:	Pso03G21940.0	GSVIVG01015459001	      0
180-  2:	Pso03G22060.0	GSVIVG01015460001	      0
180-  3:	Pso03G22170.0	GSVIVG01015462001	  1e-77
180-  4:	Pso03G22200.0	GSVIVG01015464001	      0
180-  5:	Pso03G22620.0	GSVIVG01015473001	      0
180-  6:	Pso03G22690.0	GSVIVG01015477001	 5e-153
180-  7:	Pso03G22850.0	GSVIVG01015481001	  9e-29
180-  8:	Pso03G22870.0	GSVIVG01015482001	  7e-50
180-  9:	Pso03G22940.0	GSVIVG01015486001	  2e-64
180- 10:	Pso03G23000.0	GSVIVG01015488001	      0
180- 11:	Pso03G23070.0	GSVIVG01015489001	 2e-178
180- 12:	Pso03G23110.0	GSVIVG01015493001	  2e-97
180- 13:	Pso03G23150.0	GSVIVG01015496001	 5e-112
180- 14:	Pso03G23160.0	GSVIVG01015498001	  3e-41
180- 15:	Pso03G23170.0	GSVIVG01015499001	  4e-30
180- 16:	Pso03G23210.0	GSVIVG01015501001	  9e-66
180- 17:	Pso03G23270.0	GSVIVG01015506001	  5e-62
180- 18:	Pso03G23410.0	GSVIVG01015511001	  5e-87
180- 19:	Pso03G23460.0	GSVIVG01015514001	  8e-54
180- 20:	Pso03G23680.0	GSVIVG01015518001	  1e-74
180- 21:	Pso03G23760.0	GSVIVG01015519001	  4e-38
180- 22:	Pso03G23770.0	GSVIVG01015522001	      0
180- 23:	Pso03G23960.0	GSVIVG01015528001	      0
180- 24:	Pso03G23980.0	GSVIVG01035843001	      0
180- 25:	Pso03G24000.0	GSVIVG01035845001	  2e-35
180- 26:	Pso03G24010.0	GSVIVG01035849001	 4e-142
180- 27:	Pso03G24050.0	GSVIVG01015535001	 3e-115
180- 28:	Pso03G24070.0	GSVIVG01015537001	      0
180- 29:	Pso03G24260.0	GSVIVG01015540001	  1e-70
180- 30:	Pso03G24270.0	GSVIVG01015542001	      0
180- 31:	Pso03G24280.0	GSVIVG01015546001	  2e-71
180- 32:	Pso03G24460.0	GSVIVG01015558001	  6e-90
180- 33:	Pso03G24560.0	GSVIVG01015573001	  1e-40
180- 34:	Pso03G24650.0	GSVIVG01015580001	 2e-177
180- 35:	Pso03G24690.0	GSVIVG01015582001	      0
180- 36:	Pso03G24790.0	GSVIVG01015589001	      0
180- 37:	Pso03G24800.0	GSVIVG01015594001	      0
180- 38:	Pso03G24890.0	GSVIVG01015603001	      0
180- 39:	Pso03G24900.0	GSVIVG01012804001	  2e-15
180- 40:	Pso03G24940.0	GSVIVG01012821001	 1e-143
180- 41:	Pso03G25230.0	GSVIVG01012850001	 3e-152
180- 42:	Pso03G25290.0	GSVIVG01012857001	      0
180- 43:	Pso03G25300.0	GSVIVG01012858001	      0
180- 44:	Pso03G25420.0	GSVIVG01012872001	 6e-115
## Alignment 181: score=782.0 e_value=6.9e-42 N=17 post-WGD-1 ancestor_chr3&aek2 plus
181-  0:	Pso03G22580.0	GSVIVG01035772001	  6e-88
181-  1:	Pso03G22700.0	GSVIVG01035760001	  1e-42
181-  2:	Pso03G22720.0	GSVIVG01035799001	      0
181-  3:	Pso03G22730.0	GSVIVG01035800001	      0
181-  4:	Pso03G22750.0	GSVIVG01035801001	      0
181-  5:	Pso03G22770.0	GSVIVG01035802001	  3e-62
181-  6:	Pso03G22870.0	GSVIVG01035804001	  3e-50
181-  7:	Pso03G22970.0	GSVIVG01035808001	 2e-174
181-  8:	Pso03G23010.0	GSVIVG01035813001	  4e-38
181-  9:	Pso03G23080.0	GSVIVG01035817001	 6e-156
181- 10:	Pso03G23090.0	GSVIVG01035818001	 2e-147
181- 11:	Pso03G23170.0	GSVIVG01035819001	  5e-70
181- 12:	Pso03G23260.0	GSVIVG01035827001	 6e-112
181- 13:	Pso03G23310.0	GSVIVG01035829001	  3e-67
181- 14:	Pso03G23350.0	GSVIVG01035830001	      0
181- 15:	Pso03G23500.0	GSVIVG01035831001	  5e-71
181- 16:	Pso03G23560.0	GSVIVG01035833001	      0
## Alignment 182: score=495.0 e_value=2.2e-28 N=12 post-WGD-1 ancestor_chr3&aek2 plus
182-  0:	Pso03G25090.0	GSVIVG01035993001	 7e-178
182-  1:	Pso03G25130.0	GSVIVG01035995001	 1e-176
182-  2:	Pso03G25480.0	GSVIVG01012890001	  7e-23
182-  3:	Pso03G25530.0	GSVIVG01012897001	      0
182-  4:	Pso03G25560.0	GSVIVG01001035001	      0
182-  5:	Pso03G25570.0	GSVIVG01001036001	      0
182-  6:	Pso03G25700.0	GSVIVG01023597001	 3e-137
182-  7:	Pso03G25720.0	GSVIVG01023596001	 4e-108
182-  8:	Pso03G25760.0	GSVIVG01023592001	 6e-123
182-  9:	Pso03G25930.0	GSVIVG01023660001	  3e-32
182- 10:	Pso03G25950.0	GSVIVG01023690001	 1e-133
182- 11:	Pso03G26340.0	GSVIVG01023726001	  9e-94
## Alignment 183: score=434.0 e_value=2.2e-20 N=10 post-WGD-1 ancestor_chr3&aek2 plus
183-  0:	Pso03G24460.0	GSVIVG01035861001	  6e-99
183-  1:	Pso03G24530.0	GSVIVG01035864001	 2e-165
183-  2:	Pso03G24560.0	GSVIVG01035866001	  9e-48
183-  3:	Pso03G24650.0	GSVIVG01035867001	 3e-179
183-  4:	Pso03G24670.0	GSVIVG01035870001	      0
183-  5:	Pso03G24680.0	GSVIVG01035871001	      0
183-  6:	Pso03G24740.0	GSVIVG01017355001	      0
183-  7:	Pso03G24850.0	GSVIVG01017376001	      0
183-  8:	Pso03G25210.0	GSVIVG01017455001	  2e-89
183-  9:	Pso03G25290.0	GSVIVG01017472001	      0
## Alignment 184: score=420.0 e_value=1.2e-21 N=10 post-WGD-1 ancestor_chr3&aek2 plus
184-  0:	Pso03G04420.0	GSVIVG01010864001	      0
184-  1:	Pso03G04700.0	GSVIVG01029318001	  1e-61
184-  2:	Pso03G04850.0	GSVIVG01029311001	 2e-102
184-  3:	Pso03G04990.0	GSVIVG01029310001	  3e-85
184-  4:	Pso03G05170.0	GSVIVG01029304001	      0
184-  5:	Pso03G05180.0	GSVIVG01029303001	      0
184-  6:	Pso03G05240.0	GSVIVG01029286001	  7e-50
184-  7:	Pso03G05250.0	GSVIVG01029283001	      0
184-  8:	Pso03G05620.0	GSVIVG01029239001	  3e-08
184-  9:	Pso03G05950.0	GSVIVG01029161001	  4e-93
## Alignment 185: score=310.0 e_value=1.6e-11 N=7 post-WGD-1 ancestor_chr3&aek2 plus
185-  0:	Pso03G21920.0	GSVIVG01035788001	      0
185-  1:	Pso03G22260.0	GSVIVG01017208001	      0
185-  2:	Pso03G22340.0	GSVIVG01017209001	      0
185-  3:	Pso03G22350.0	GSVIVG01017210001	      0
185-  4:	Pso03G22370.0	GSVIVG01017211001	      0
185-  5:	Pso03G22420.0	GSVIVG01017215001	      0
185-  6:	Pso03G22620.0	GSVIVG01017219001	      0
## Alignment 186: score=315.0 e_value=4e-14 N=8 post-WGD-1 ancestor_chr3&aek2 minus
186-  0:	Pso03G24970.0	GSVIVG01035956001	      0
186-  1:	Pso03G25090.0	GSVIVG01035954001	      0
186-  2:	Pso03G25120.0	GSVIVG01035953001	  1e-83
186-  3:	Pso03G25300.0	GSVIVG01035938001	      0
186-  4:	Pso03G25330.0	GSVIVG01035923001	 5e-173
186-  5:	Pso03G25350.0	GSVIVG01035778001	 8e-121
186-  6:	Pso03G25490.0	GSVIVG01015464001	  3e-19
186-  7:	Pso03G25900.0	GSVIVG01035807001	  1e-40
## Alignment 187: score=1074.0 e_value=1.3e-73 N=24 post-WGD-1 ancestor_chr3&aek3 plus
187-  0:	Pso03G41470.0	GSVIVG01017948001	      0
187-  1:	Pso03G41550.0	GSVIVG01017967001	 9e-111
187-  2:	Pso03G41640.0	GSVIVG01017981001	  1e-68
187-  3:	Pso03G41740.0	GSVIVG01017993001	 2e-129
187-  4:	Pso03G41750.0	GSVIVG01017994001	  4e-28
187-  5:	Pso03G41790.0	GSVIVG01017995001	  3e-39
187-  6:	Pso03G41800.0	GSVIVG01017996001	      0
187-  7:	Pso03G41820.0	GSVIVG01017997001	  1e-97
187-  8:	Pso03G41830.0	GSVIVG01017998001	  3e-51
187-  9:	Pso03G42470.0	GSVIVG01018017001	  3e-57
187- 10:	Pso03G42480.0	GSVIVG01018019001	 1e-179
187- 11:	Pso03G42510.0	GSVIVG01018021001	 5e-166
187- 12:	Pso03G42560.0	GSVIVG01018026001	      0
187- 13:	Pso03G42600.0	GSVIVG01018029001	 1e-176
187- 14:	Pso03G42640.0	GSVIVG01018032001	      0
187- 15:	Pso03G42660.0	GSVIVG01018036001	 2e-147
187- 16:	Pso03G42670.0	GSVIVG01018037001	  3e-31
187- 17:	Pso03G42720.0	GSVIVG01018050001	 2e-146
187- 18:	Pso03G42730.0	GSVIVG01018052001	      0
187- 19:	Pso03G42750.0	GSVIVG01018057001	      0
187- 20:	Pso03G43040.0	GSVIVG01018083001	      0
187- 21:	Pso03G43280.0	GSVIVG01018095001	      0
187- 22:	Pso03G43330.0	GSVIVG01018097001	      0
187- 23:	Pso03G43420.0	GSVIVG01018103001	      0
## Alignment 188: score=888.0 e_value=1.9e-54 N=20 post-WGD-1 ancestor_chr3&aek3 plus
188-  0:	Pso03G49440.0	GSVIVG01017680001	  2e-12
188-  1:	Pso03G50780.0	GSVIVG01017729001	 2e-163
188-  2:	Pso03G50920.0	GSVIVG01017751001	 1e-106
188-  3:	Pso03G50950.0	GSVIVG01017750001	  2e-46
188-  4:	Pso03G51010.0	GSVIVG01017745001	      0
188-  5:	Pso03G51020.0	GSVIVG01017744001	  5e-69
188-  6:	Pso03G51060.0	GSVIVG01017767001	      0
188-  7:	Pso03G51090.0	GSVIVG01017769001	  2e-32
188-  8:	Pso03G51100.0	GSVIVG01017770001	      0
188-  9:	Pso03G51180.0	GSVIVG01017779001	 2e-163
188- 10:	Pso03G51220.0	GSVIVG01017782001	  3e-65
188- 11:	Pso03G51240.0	GSVIVG01017786001	  3e-37
188- 12:	Pso03G51300.0	GSVIVG01017789001	      0
188- 13:	Pso03G51310.0	GSVIVG01017792001	      0
188- 14:	Pso03G51520.0	GSVIVG01017797001	  6e-28
188- 15:	Pso03G51820.0	GSVIVG01017810001	      0
188- 16:	Pso03G51870.0	GSVIVG01017814001	      0
188- 17:	Pso03G51920.0	GSVIVG01017819001	      0
188- 18:	Pso03G52070.0	GSVIVG01017820001	  1e-25
188- 19:	Pso03G52150.0	GSVIVG01017826001	  3e-16
## Alignment 189: score=749.0 e_value=3.1e-45 N=18 post-WGD-1 ancestor_chr3&aek3 plus
189-  0:	Pso03G41400.0	GSVIVG01017888001	  1e-09
189-  1:	Pso03G41340.0	GSVIVG01001156001	  1e-17
189-  2:	Pso03G41470.0	GSVIVG01001160001	 4e-169
189-  3:	Pso03G41520.0	GSVIVG01001162001	  3e-92
189-  4:	Pso03G41590.0	GSVIVG01017968001	      0
189-  5:	Pso03G41670.0	GSVIVG01017985001	 9e-100
189-  6:	Pso03G41860.0	GSVIVG01001173001	  3e-81
189-  7:	Pso03G42420.0	GSVIVG01018012001	 2e-167
189-  8:	Pso03G42500.0	GSVIVG01001193001	      0
189-  9:	Pso03G42570.0	GSVIVG01001198001	      0
189- 10:	Pso03G42590.0	GSVIVG01001201001	  2e-45
189- 11:	Pso03G42650.0	GSVIVG01001203001	 5e-114
189- 12:	Pso03G42760.0	GSVIVG01021804001	 8e-124
189- 13:	Pso03G43110.0	GSVIVG01021790001	  1e-97
189- 14:	Pso03G43160.0	GSVIVG01021788001	  1e-34
189- 15:	Pso03G43260.0	GSVIVG01021787001	 1e-102
189- 16:	Pso03G43380.0	GSVIVG01036279001	  5e-55
189- 17:	Pso03G43430.0	GSVIVG01036277001	  6e-43
## Alignment 190: score=437.0 e_value=3.6e-19 N=10 post-WGD-1 ancestor_chr3&aek3 plus
190-  0:	Pso03G54190.0	GSVIVG01017864001	 2e-128
190-  1:	Pso03G54330.0	GSVIVG01017866001	 6e-175
190-  2:	Pso03G54380.0	GSVIVG01017869001	      0
190-  3:	Pso03G54430.0	GSVIVG01017872001	      0
190-  4:	Pso03G54550.0	GSVIVG01017873001	      0
190-  5:	Pso03G54710.0	GSVIVG01017880001	      0
190-  6:	Pso03G55140.0	GSVIVG01017886001	  6e-63
190-  7:	Pso03G55160.0	GSVIVG01017887001	 1e-123
190-  8:	Pso03G55200.0	GSVIVG01017888001	 6e-134
190-  9:	Pso03G55240.0	GSVIVG01017892001	  2e-87
## Alignment 191: score=353.0 e_value=1.8e-15 N=8 post-WGD-1 ancestor_chr3&aek3 plus
191-  0:	Pso03G55710.0	GSVIVG01035096001	 6e-115
191-  1:	Pso03G55790.0	GSVIVG01035106001	      0
191-  2:	Pso03G56030.0	GSVIVG01035110001	  9e-21
191-  3:	Pso03G56360.0	GSVIVG01035117001	 1e-141
191-  4:	Pso03G56370.0	GSVIVG01035118001	      0
191-  5:	Pso03G56380.0	GSVIVG01035122001	      0
191-  6:	Pso03G56390.0	GSVIVG01035123001	  3e-27
191-  7:	Pso03G56400.0	GSVIVG01035125001	  1e-44
## Alignment 192: score=306.0 e_value=3.2e-16 N=8 post-WGD-1 ancestor_chr3&aek3 plus
192-  0:	Pso03G38760.0	GSVIVG01035016001	  1e-79
192-  1:	Pso03G38770.0	GSVIVG01035017001	  3e-29
192-  2:	Pso03G38780.0	GSVIVG01035019001	  2e-97
192-  3:	Pso03G38840.0	GSVIVG01035027001	      0
192-  4:	Pso03G39070.0	GSVIVG01035029001	  9e-49
192-  5:	Pso03G39190.0	GSVIVG01035089001	 7e-166
192-  6:	Pso03G39520.0	GSVIVG01035108001	 3e-152
192-  7:	Pso03G39840.0	GSVIVG01017666001	 2e-129
## Alignment 193: score=257.0 e_value=4.9e-09 N=6 post-WGD-1 ancestor_chr3&aek3 plus
193-  0:	Pso03G09600.0	GSVIVG01017855001	  3e-26
193-  1:	Pso03G09970.0	GSVIVG01028094001	      0
193-  2:	Pso03G09980.0	GSVIVG01028091001	  7e-73
193-  3:	Pso03G09990.0	GSVIVG01028088001	  2e-93
193-  4:	Pso03G10050.0	GSVIVG01028079001	      0
193-  5:	Pso03G10170.0	GSVIVG01017904001	  1e-82
## Alignment 194: score=761.0 e_value=7.4e-40 N=16 post-WGD-1 ancestor_chr3&aek3 minus
194-  0:	Pso03G39270.0	GSVIVG01017698001	 4e-165
194-  1:	Pso03G39400.0	GSVIVG01017694001	      0
194-  2:	Pso03G39430.0	GSVIVG01017693001	 1e-146
194-  3:	Pso03G39440.0	GSVIVG01017690001	      0
194-  4:	Pso03G39470.0	GSVIVG01017689001	      0
194-  5:	Pso03G39500.0	GSVIVG01017688001	 1e-163
194-  6:	Pso03G39590.0	GSVIVG01017684001	      0
194-  7:	Pso03G39600.0	GSVIVG01017683001	 6e-153
194-  8:	Pso03G39670.0	GSVIVG01017680001	  4e-67
194-  9:	Pso03G39680.0	GSVIVG01017678001	      0
194- 10:	Pso03G39690.0	GSVIVG01017677001	      0
194- 11:	Pso03G39820.0	GSVIVG01017670001	      0
194- 12:	Pso03G39830.0	GSVIVG01017668001	 2e-131
194- 13:	Pso03G39840.0	GSVIVG01017666001	 2e-129
194- 14:	Pso03G39870.0	GSVIVG01017599001	  9e-99
194- 15:	Pso03G40040.0	GSVIVG01017645001	  1e-46
## Alignment 195: score=622.0 e_value=4e-31 N=14 post-WGD-1 ancestor_chr3&aek3 minus
195-  0:	Pso03G52220.0	GSVIVG01017935001	      0
195-  1:	Pso03G52260.0	GSVIVG01017933001	      0
195-  2:	Pso03G52290.0	GSVIVG01017926001	      0
195-  3:	Pso03G52350.0	GSVIVG01017923001	  2e-65
195-  4:	Pso03G52390.0	GSVIVG01017921001	      0
195-  5:	Pso03G52470.0	GSVIVG01017920001	 2e-100
195-  6:	Pso03G52480.0	GSVIVG01017919001	      0
195-  7:	Pso03G52620.0	GSVIVG01017912001	  8e-67
195-  8:	Pso03G52670.0	GSVIVG01017909001	  9e-86
195-  9:	Pso03G52750.0	GSVIVG01017906001	  2e-34
195- 10:	Pso03G52780.0	GSVIVG01017905001	      0
195- 11:	Pso03G52810.0	GSVIVG01017901001	  1e-32
195- 12:	Pso03G52860.0	GSVIVG01017899001	 5e-141
195- 13:	Pso03G52910.0	GSVIVG01017895001	  6e-51
## Alignment 196: score=579.0 e_value=9.3e-33 N=14 post-WGD-1 ancestor_chr3&aek3 minus
196-  0:	Pso03G09940.0	GSVIVG01035078001	  9e-27
196-  1:	Pso03G10180.0	GSVIVG01035038001	  1e-42
196-  2:	Pso03G10310.0	GSVIVG01035021001	      0
196-  3:	Pso03G10340.0	GSVIVG01035014001	      0
196-  4:	Pso03G10390.0	GSVIVG01035010001	 8e-101
196-  5:	Pso03G10460.0	GSVIVG01035008001	 1e-147
196-  6:	Pso03G10510.0	GSVIVG01035003001	      0
196-  7:	Pso03G10540.0	GSVIVG01035000001	 3e-120
196-  8:	Pso03G10660.0	GSVIVG01034988001	  2e-26
196-  9:	Pso03G10730.0	GSVIVG01034985001	 8e-169
196- 10:	Pso03G10740.0	GSVIVG01034984001	 8e-116
196- 11:	Pso03G10840.0	GSVIVG01034983001	 2e-130
196- 12:	Pso03G11130.0	GSVIVG01031295001	      0
196- 13:	Pso03G11310.0	GSVIVG01034956001	      0
## Alignment 197: score=453.0 e_value=4.4e-19 N=10 post-WGD-1 ancestor_chr3&aek3 minus
197-  0:	Pso03G51120.0	GSVIVG01010978001	      0
197-  1:	Pso03G51150.0	GSVIVG01010979001	      0
197-  2:	Pso03G51200.0	GSVIVG01010983001	      0
197-  3:	Pso03G51250.0	GSVIVG01010986001	  4e-47
197-  4:	Pso03G51630.0	GSVIVG01010991001	 2e-115
197-  5:	Pso03G51640.0	GSVIVG01035014001	  3e-10
197-  6:	Pso03G51750.0	GSVIVG01010995001	      0
197-  7:	Pso03G51870.0	GSVIVG01011001001	      0
197-  8:	Pso03G51910.0	GSVIVG01011002001	  4e-75
197-  9:	Pso03G51950.0	GSVIVG01011007001	      0
## Alignment 198: score=337.0 e_value=1e-13 N=8 post-WGD-1 ancestor_chr3&aek3 minus
198-  0:	Pso03G39660.0	GSVIVG01017681001	      0
198-  1:	Pso03G39800.0	GSVIVG01031310001	 6e-134
198-  2:	Pso03G39980.0	GSVIVG01031301001	      0
198-  3:	Pso03G40000.0	GSVIVG01031300001	  5e-66
198-  4:	Pso03G40020.0	GSVIVG01031297001	  8e-79
198-  5:	Pso03G40160.0	GSVIVG01031278001	  7e-51
198-  6:	Pso03G40230.0	GSVIVG01031268001	 1e-116
198-  7:	Pso03G40270.0	GSVIVG01034944001	      0
## Alignment 199: score=276.0 e_value=5.4e-08 N=6 post-WGD-1 ancestor_chr3&aek3 minus
199-  0:	Pso03G52470.0	GSVIVG01011082001	      0
199-  1:	Pso03G52490.0	GSVIVG01011085001	      0
199-  2:	Pso03G52550.0	GSVIVG01011128001	      0
199-  3:	Pso03G52580.0	GSVIVG01011126001	 2e-105
199-  4:	Pso03G52700.0	GSVIVG01011123001	 2e-123
199-  5:	Pso03G52790.0	GSVIVG01017904001	      0
## Alignment 200: score=273.0 e_value=3.2e-08 N=6 post-WGD-1 ancestor_chr3&aek3 minus
200-  0:	Pso03G40840.0	GSVIVG01035008001	  6e-71
200-  1:	Pso03G40910.0	GSVIVG01035004001	  2e-63
200-  2:	Pso03G40970.0	GSVIVG01034998001	 6e-131
200-  3:	Pso03G41020.0	GSVIVG01034990001	      0
200-  4:	Pso03G41030.0	GSVIVG01034989001	      0
200-  5:	Pso03G41080.0	GSVIVG01034987001	  5e-62
## Alignment 201: score=333.0 e_value=1.2e-14 N=8 post-WGD-1 ancestor_chr3&aek4 plus
201-  0:	Pso03G19310.0	GSVIVG01032775001	      0
201-  1:	Pso03G19350.0	GSVIVG01032774001	 8e-147
201-  2:	Pso03G19370.0	GSVIVG01024682001	 8e-103
201-  3:	Pso03G19540.0	GSVIVG01032764001	      0
201-  4:	Pso03G19580.0	GSVIVG01032763001	      0
201-  5:	Pso03G19790.0	GSVIVG01024662001	  4e-44
201-  6:	Pso03G19860.0	GSVIVG01032750001	  4e-40
201-  7:	Pso03G20190.0	GSVIVG01032743001	  9e-12
## Alignment 202: score=1367.0 e_value=7.2e-102 N=32 post-WGD-1 ancestor_chr3&aek4 minus
202-  0:	Pso03G16180.0	GSVIVG01032673001	 1e-133
202-  1:	Pso03G16200.0	GSVIVG01032689001	 5e-173
202-  2:	Pso03G16350.0	GSVIVG01024572001	 7e-138
202-  3:	Pso03G16850.0	GSVIVG01030205001	      0
202-  4:	Pso03G16870.0	GSVIVG01030206001	 5e-168
202-  5:	Pso03G16600.0	GSVIVG01024575001	 2e-112
202-  6:	Pso03G17180.0	GSVIVG01024598001	  5e-61
202-  7:	Pso03G17260.0	GSVIVG01024604001	      0
202-  8:	Pso03G17270.0	GSVIVG01024605001	  1e-47
202-  9:	Pso03G17300.0	GSVIVG01024607001	  6e-67
202- 10:	Pso03G17370.0	GSVIVG01032723001	  1e-36
202- 11:	Pso03G17790.0	GSVIVG01030252001	      0
202- 12:	Pso03G17890.0	GSVIVG01024624001	 4e-144
202- 13:	Pso03G18100.0	GSVIVG01024628001	  1e-48
202- 14:	Pso03G18110.0	GSVIVG01030264001	      0
202- 15:	Pso03G18210.0	GSVIVG01030267001	 7e-177
202- 16:	Pso03G18290.0	GSVIVG01032740001	  5e-74
202- 17:	Pso03G18430.0	GSVIVG01024632001	 5e-122
202- 18:	Pso03G18510.0	GSVIVG01032746001	  9e-52
202- 19:	Pso03G18590.0	GSVIVG01030288001	  8e-86
202- 20:	Pso03G18620.0	GSVIVG01032751001	      0
202- 21:	Pso03G18630.0	GSVIVG01024662001	  4e-86
202- 22:	Pso03G18860.0	GSVIVG01032758001	      0
202- 23:	Pso03G19240.0	GSVIVG01032773001	  3e-06
202- 24:	Pso03G19270.0	GSVIVG01024685001	      0
202- 25:	Pso03G19350.0	GSVIVG01032774001	 8e-147
202- 26:	Pso03G19680.0	GSVIVG01032777001	      0
202- 27:	Pso03G19690.0	GSVIVG01032778001	      0
202- 28:	Pso03G19790.0	GSVIVG01032779001	  4e-58
202- 29:	Pso03G19820.0	GSVIVG01032781001	  4e-56
202- 30:	Pso03G19910.0	GSVIVG01032784001	      0
202- 31:	Pso03G20050.0	GSVIVG01024699001	      0
## Alignment 203: score=352.0 e_value=2.3e-18 N=9 post-WGD-1 ancestor_chr3&aek4 minus
203-  0:	Pso03G17870.0	GSVIVG01024630001	  8e-68
203-  1:	Pso03G17920.0	GSVIVG01032732001	  3e-44
203-  2:	Pso03G18250.0	GSVIVG01024631001	      0
203-  3:	Pso03G18280.0	GSVIVG01030269001	  3e-50
203-  4:	Pso03G18530.0	GSVIVG01024637001	      0
203-  5:	Pso03G18710.0	GSVIVG01030293001	 6e-110
203-  6:	Pso03G18950.0	GSVIVG01024653001	  3e-46
203-  7:	Pso03G19180.0	GSVIVG01024686001	 2e-177
203-  8:	Pso03G19310.0	GSVIVG01032775001	      0
## Alignment 204: score=1053.0 e_value=4.2e-70 N=24 post-WGD-1 ancestor_chr3&aek5 plus
204-  0:	Pso03G35990.0	GSVIVG01022142001	  2e-26
204-  1:	Pso03G36050.0	GSVIVG01022140001	  3e-96
204-  2:	Pso03G36090.0	GSVIVG01022136001	      0
204-  3:	Pso03G36150.0	GSVIVG01022134001	  1e-93
204-  4:	Pso03G36190.0	GSVIVG01022130001	  6e-78
204-  5:	Pso03G36200.0	GSVIVG01022129001	 3e-138
204-  6:	Pso03G36210.0	GSVIVG01022128001	      0
204-  7:	Pso03G36280.0	GSVIVG01022127001	 4e-117
204-  8:	Pso03G36290.0	GSVIVG01022125001	      0
204-  9:	Pso03G36330.0	GSVIVG01022120001	  3e-71
204- 10:	Pso03G36350.0	GSVIVG01022118001	  4e-49
204- 11:	Pso03G36370.0	GSVIVG01022116001	  1e-69
204- 12:	Pso03G36390.0	GSVIVG01022114001	      0
204- 13:	Pso03G36440.0	GSVIVG01022111001	  2e-88
204- 14:	Pso03G36460.0	GSVIVG01022099001	  4e-27
204- 15:	Pso03G36570.0	GSVIVG01024012001	  2e-32
204- 16:	Pso03G36790.0	GSVIVG01022069001	  6e-83
204- 17:	Pso03G37120.0	GSVIVG01023994001	      0
204- 18:	Pso03G37130.0	GSVIVG01023992001	      0
204- 19:	Pso03G37140.0	GSVIVG01023991001	 3e-113
204- 20:	Pso03G37170.0	GSVIVG01023982001	      0
204- 21:	Pso03G37260.0	GSVIVG01023971001	      0
204- 22:	Pso03G37390.0	GSVIVG01023966001	      0
204- 23:	Pso03G37410.0	GSVIVG01023958001	      0
## Alignment 205: score=485.0 e_value=1e-22 N=11 post-WGD-1 ancestor_chr3&aek5 plus
205-  0:	Pso03G33750.0	GSVIVG01000146001	 4e-166
205-  1:	Pso03G33770.0	GSVIVG01000144001	 1e-102
205-  2:	Pso03G33800.0	GSVIVG01000143001	  2e-94
205-  3:	Pso03G33880.0	GSVIVG01000141001	  5e-86
205-  4:	Pso03G33890.0	GSVIVG01000134001	      0
205-  5:	Pso03G33910.0	GSVIVG01000131001	      0
205-  6:	Pso03G34020.0	GSVIVG01000128001	 5e-114
205-  7:	Pso03G34050.0	GSVIVG01000127001	      0
205-  8:	Pso03G34140.0	GSVIVG01000112001	 2e-143
205-  9:	Pso03G34160.0	GSVIVG01000111001	 1e-116
205- 10:	Pso03G34180.0	GSVIVG01000105001	      0
## Alignment 206: score=441.0 e_value=2.5e-20 N=10 post-WGD-1 ancestor_chr3&aek5 plus
206-  0:	Pso03G50180.0	GSVIVG01009173001	 1e-140
206-  1:	Pso03G50190.0	GSVIVG01009175001	      0
206-  2:	Pso03G50200.0	GSVIVG01009181001	      0
206-  3:	Pso03G50220.0	GSVIVG01009182001	  3e-42
206-  4:	Pso03G50230.0	GSVIVG01009183001	 1e-106
206-  5:	Pso03G50290.0	GSVIVG01009186001	 2e-147
206-  6:	Pso03G50350.0	GSVIVG01009189001	  3e-95
206-  7:	Pso03G50370.0	GSVIVG01009192001	 2e-166
206-  8:	Pso03G50450.0	GSVIVG01009199001	      0
206-  9:	Pso03G50520.0	GSVIVG01009206001	      0
## Alignment 207: score=415.0 e_value=6.7e-21 N=10 post-WGD-1 ancestor_chr3&aek5 plus
207-  0:	Pso03G47590.0	GSVIVG01019034001	  5e-72
207-  1:	Pso03G47800.0	GSVIVG01019022001	  2e-11
207-  2:	Pso03G47700.0	GSVIVG01009650001	 3e-118
207-  3:	Pso03G48280.0	GSVIVG01019004001	 1e-169
207-  4:	Pso03G48270.0	GSVIVG01019000001	 2e-122
207-  5:	Pso03G48250.0	GSVIVG01018993001	      0
207-  6:	Pso03G48210.0	GSVIVG01009685001	      0
207-  7:	Pso03G48180.0	GSVIVG01018989001	  4e-53
207-  8:	Pso03G48140.0	GSVIVG01018986001	  2e-45
207-  9:	Pso03G48110.0	GSVIVG01018984001	  2e-79
## Alignment 208: score=410.0 e_value=5.3e-18 N=9 post-WGD-1 ancestor_chr3&aek5 plus
208-  0:	Pso03G36540.0	GSVIVG01003161001	 2e-127
208-  1:	Pso03G36550.0	GSVIVG01003162001	      0
208-  2:	Pso03G36560.0	GSVIVG01003163001	  4e-77
208-  3:	Pso03G36570.0	GSVIVG01003165001	      0
208-  4:	Pso03G36610.0	GSVIVG01003169001	 1e-159
208-  5:	Pso03G36660.0	GSVIVG01003172001	  9e-84
208-  6:	Pso03G36670.0	GSVIVG01003175001	 5e-135
208-  7:	Pso03G36760.0	GSVIVG01003179001	      0
208-  8:	Pso03G37020.0	GSVIVG01031965001	  7e-07
## Alignment 209: score=361.0 e_value=1.5e-13 N=8 post-WGD-1 ancestor_chr3&aek5 plus
209-  0:	Pso03G28520.0	GSVIVG01008882001	      0
209-  1:	Pso03G28560.0	GSVIVG01008884001	 6e-122
209-  2:	Pso03G28580.0	GSVIVG01008885001	  5e-84
209-  3:	Pso03G28760.0	GSVIVG01008886001	  1e-56
209-  4:	Pso03G28770.0	GSVIVG01008887001	 2e-110
209-  5:	Pso03G28810.0	GSVIVG01008891001	  8e-28
209-  6:	Pso03G28850.0	GSVIVG01008896001	 5e-136
209-  7:	Pso03G28880.0	GSVIVG01008898001	 3e-172
## Alignment 210: score=312.0 e_value=2.7e-11 N=7 post-WGD-1 ancestor_chr3&aek5 plus
210-  0:	Pso03G49360.0	GSVIVG01024203001	      0
210-  1:	Pso03G49370.0	GSVIVG01024202001	 2e-118
210-  2:	Pso03G49380.0	GSVIVG01024199001	  7e-74
210-  3:	Pso03G49390.0	GSVIVG01024196001	      0
210-  4:	Pso03G49430.0	GSVIVG01024183001	  6e-51
210-  5:	Pso03G49450.0	GSVIVG01024181001	      0
210-  6:	Pso03G49550.0	GSVIVG01024172001	      0
## Alignment 211: score=292.0 e_value=3.2e-11 N=7 post-WGD-1 ancestor_chr3&aek5 plus
211-  0:	Pso03G47630.0	GSVIVG01009639001	 2e-106
211-  1:	Pso03G48230.0	GSVIVG01024153001	  2e-16
211-  2:	Pso03G47670.0	GSVIVG01019022001	  2e-40
211-  3:	Pso03G47660.0	GSVIVG01019016001	      0
211-  4:	Pso03G47900.0	GSVIVG01019014001	  2e-93
211-  5:	Pso03G47930.0	GSVIVG01019012001	  3e-60
211-  6:	Pso03G48050.0	GSVIVG01031953001	  5e-90
## Alignment 212: score=280.0 e_value=9.8e-09 N=6 post-WGD-1 ancestor_chr3&aek5 plus
212-  0:	Pso03G35470.0	GSVIVG01009147001	 1e-127
212-  1:	Pso03G35490.0	GSVIVG01009148001	      0
212-  2:	Pso03G35500.0	GSVIVG01009149001	  1e-46
212-  3:	Pso03G35590.0	GSVIVG01009165001	 6e-117
212-  4:	Pso03G35600.0	GSVIVG01009166001	  4e-58
212-  5:	Pso03G35680.0	GSVIVG01009171001	 4e-102
## Alignment 213: score=276.0 e_value=2.4e-08 N=6 post-WGD-1 ancestor_chr3&aek5 plus
213-  0:	Pso03G48840.0	GSVIVG01026477001	 4e-124
213-  1:	Pso03G47260.0	GSVIVG01009616001	 9e-152
213-  2:	Pso03G47330.0	GSVIVG01009621001	  5e-98
213-  3:	Pso03G47350.0	GSVIVG01009623001	      0
213-  4:	Pso03G47380.0	GSVIVG01009625001	  3e-72
213-  5:	Pso03G47480.0	GSVIVG01031904001	      0
## Alignment 214: score=271.0 e_value=6.6e-08 N=6 post-WGD-1 ancestor_chr3&aek5 plus
214-  0:	Pso03G38000.0	GSVIVG01022303001	  2e-68
214-  1:	Pso03G38040.0	GSVIVG01022301001	      0
214-  2:	Pso03G38070.0	GSVIVG01022296001	      0
214-  3:	Pso03G38080.0	GSVIVG01013397001	 5e-168
214-  4:	Pso03G38100.0	GSVIVG01013395001	      0
214-  5:	Pso03G38160.0	GSVIVG01013393001	  5e-68
## Alignment 215: score=792.0 e_value=2.8e-43 N=17 post-WGD-1 ancestor_chr3&aek5 minus
215-  0:	Pso03G33740.0	GSVIVG01009364001	  3e-47
215-  1:	Pso03G33790.0	GSVIVG01009363001	  8e-27
215-  2:	Pso03G33850.0	GSVIVG01009362001	  6e-27
215-  3:	Pso03G33860.0	GSVIVG01009361001	      0
215-  4:	Pso03G33880.0	GSVIVG01009360001	  9e-72
215-  5:	Pso03G33940.0	GSVIVG01009358001	 3e-107
215-  6:	Pso03G34010.0	GSVIVG01009356001	      0
215-  7:	Pso03G34060.0	GSVIVG01009354001	 2e-172
215-  8:	Pso03G34090.0	GSVIVG01009353001	  3e-83
215-  9:	Pso03G34170.0	GSVIVG01009344001	      0
215- 10:	Pso03G34280.0	GSVIVG01009339001	 2e-124
215- 11:	Pso03G34420.0	GSVIVG01009312001	  9e-58
215- 12:	Pso03G34460.0	GSVIVG01009309001	  7e-12
215- 13:	Pso03G34480.0	GSVIVG01009308001	  2e-08
215- 14:	Pso03G34510.0	GSVIVG01009301001	  2e-21
215- 15:	Pso03G34570.0	GSVIVG01009299001	      0
215- 16:	Pso03G34590.0	GSVIVG01009294001	 1e-100
## Alignment 216: score=628.0 e_value=4.6e-28 N=13 post-WGD-1 ancestor_chr3&aek5 minus
216-  0:	Pso03G36060.0	GSVIVG01009495001	  4e-69
216-  1:	Pso03G36090.0	GSVIVG01009493001	      0
216-  2:	Pso03G36160.0	GSVIVG01009490001	  3e-43
216-  3:	Pso03G36180.0	GSVIVG01009489001	      0
216-  4:	Pso03G36220.0	GSVIVG01009485001	  1e-51
216-  5:	Pso03G36230.0	GSVIVG01009484001	      0
216-  6:	Pso03G36280.0	GSVIVG01009482001	      0
216-  7:	Pso03G36330.0	GSVIVG01009479001	  1e-86
216-  8:	Pso03G36340.0	GSVIVG01009476001	  7e-80
216-  9:	Pso03G36370.0	GSVIVG01009475001	 1e-136
216- 10:	Pso03G36380.0	GSVIVG01009471001	 2e-151
216- 11:	Pso03G36390.0	GSVIVG01009470001	      0
216- 12:	Pso03G36430.0	GSVIVG01009469001	  5e-68
## Alignment 217: score=604.0 e_value=4.7e-32 N=14 post-WGD-1 ancestor_chr3&aek5 minus
217-  0:	Pso03G37420.0	GSVIVG01023963001	 2e-160
217-  1:	Pso03G37440.0	GSVIVG01008724001	  8e-74
217-  2:	Pso03G37500.0	GSVIVG01008707001	      0
217-  3:	Pso03G37570.0	GSVIVG01008697001	  2e-26
217-  4:	Pso03G37580.0	GSVIVG01008693001	      0
217-  5:	Pso03G37610.0	GSVIVG01008688001	 1e-132
217-  6:	Pso03G37650.0	GSVIVG01008686001	      0
217-  7:	Pso03G37660.0	GSVIVG01023930001	      0
217-  8:	Pso03G37670.0	GSVIVG01008681001	      0
217-  9:	Pso03G37710.0	GSVIVG01008680001	      0
217- 10:	Pso03G37730.0	GSVIVG01023934001	      0
217- 11:	Pso03G37770.0	GSVIVG01013362001	      0
217- 12:	Pso03G38320.0	GSVIVG01013378001	 1e-152
217- 13:	Pso03G38300.0	GSVIVG01013379001	  7e-71
## Alignment 218: score=576.0 e_value=3e-29 N=13 post-WGD-1 ancestor_chr3&aek5 minus
218-  0:	Pso03G33740.0	GSVIVG01037862001	  2e-51
218-  1:	Pso03G33860.0	GSVIVG01037854001	 9e-117
218-  2:	Pso03G33880.0	GSVIVG01037853001	  5e-65
218-  3:	Pso03G33930.0	GSVIVG01037851001	  3e-18
218-  4:	Pso03G33960.0	GSVIVG01037850001	      0
218-  5:	Pso03G33970.0	GSVIVG01037848001	      0
218-  6:	Pso03G33990.0	GSVIVG01037845001	      0
218-  7:	Pso03G34130.0	GSVIVG01037840001	 3e-178
218-  8:	Pso03G34160.0	GSVIVG01037835001	 8e-121
218-  9:	Pso03G34200.0	GSVIVG01037822001	 9e-123
218- 10:	Pso03G34290.0	GSVIVG01037816001	  4e-69
218- 11:	Pso03G34440.0	GSVIVG01037056001	 6e-143
218- 12:	Pso03G34460.0	GSVIVG01037055001	  1e-22
## Alignment 219: score=478.0 e_value=1.3e-22 N=11 post-WGD-1 ancestor_chr3&aek5 minus
219-  0:	Pso03G45730.0	GSVIVG01022216001	  6e-67
219-  1:	Pso03G45820.0	GSVIVG01022222001	  9e-44
219-  2:	Pso03G45940.0	GSVIVG01022232001	      0
219-  3:	Pso03G45960.0	GSVIVG01022234001	  8e-34
219-  4:	Pso03G45970.0	GSVIVG01022235001	      0
219-  5:	Pso03G45990.0	GSVIVG01022231001	  3e-45
219-  6:	Pso03G46030.0	GSVIVG01022246001	  4e-15
219-  7:	Pso03G46070.0	GSVIVG01022251001	  6e-85
219-  8:	Pso03G46160.0	GSVIVG01022257001	  2e-82
219-  9:	Pso03G46260.0	GSVIVG01022262001	      0
219- 10:	Pso03G46350.0	GSVIVG01022267001	 1e-172
## Alignment 220: score=450.0 e_value=2.7e-20 N=10 post-WGD-1 ancestor_chr3&aek5 minus
220-  0:	Pso03G36670.0	GSVIVG01000226001	 7e-128
220-  1:	Pso03G36720.0	GSVIVG01000228001	 2e-108
220-  2:	Pso03G36760.0	GSVIVG01022063001	 4e-124
220-  3:	Pso03G36770.0	GSVIVG01022064001	      0
220-  4:	Pso03G36780.0	GSVIVG01022067001	  2e-91
220-  5:	Pso03G36810.0	GSVIVG01022070001	 7e-163
220-  6:	Pso03G36820.0	GSVIVG01022072001	      0
220-  7:	Pso03G36830.0	GSVIVG01022074001	 3e-100
220-  8:	Pso03G36860.0	GSVIVG01022076001	  2e-57
220-  9:	Pso03G37130.0	GSVIVG01008847001	  7e-58
## Alignment 221: score=396.0 e_value=3.2e-17 N=9 post-WGD-1 ancestor_chr3&aek5 minus
221-  0:	Pso03G42220.0	GSVIVG01036959001	  8e-76
221-  1:	Pso03G42270.0	GSVIVG01036958001	      0
221-  2:	Pso03G42280.0	GSVIVG01036957001	      0
221-  3:	Pso03G44320.0	GSVIVG01003423001	  9e-96
221-  4:	Pso03G44350.0	GSVIVG01009076001	  9e-88
221-  5:	Pso03G44460.0	GSVIVG01009071001	      0
221-  6:	Pso03G44580.0	GSVIVG01009070001	      0
221-  7:	Pso03G44680.0	GSVIVG01015726001	  8e-91
221-  8:	Pso03G44810.0	GSVIVG01015735001	 8e-100
## Alignment 222: score=376.0 e_value=1.4e-19 N=10 post-WGD-1 ancestor_chr3&aek5 minus
222-  0:	Pso03G48290.0	GSVIVG01019005001	 5e-132
222-  1:	Pso03G47890.0	GSVIVG01009659001	 3e-124
222-  2:	Pso03G47750.0	GSVIVG01009655001	  5e-89
222-  3:	Pso03G47070.0	GSVIVG01031926001	  3e-15
222-  4:	Pso03G47950.0	GSVIVG01031921001	 2e-127
222-  5:	Pso03G47960.0	GSVIVG01018866001	  2e-14
222-  6:	Pso03G49270.0	GSVIVG01018860001	  1e-95
222-  7:	Pso03G49400.0	GSVIVG01018833001	  3e-69
222-  8:	Pso03G49450.0	GSVIVG01018827001	      0
222-  9:	Pso03G50830.0	GSVIVG01018767001	  2e-69
## Alignment 223: score=348.0 e_value=4.9e-15 N=8 post-WGD-1 ancestor_chr3&aek5 minus
223-  0:	Pso03G47120.0	GSVIVG01009899001	      0
223-  1:	Pso03G47090.0	GSVIVG01009891001	      0
223-  2:	Pso03G47070.0	GSVIVG01009889001	  1e-82
223-  3:	Pso03G47050.0	GSVIVG01009888001	  3e-63
223-  4:	Pso03G47040.0	GSVIVG01009887001	 2e-176
223-  5:	Pso03G47010.0	GSVIVG01018794001	 1e-155
223-  6:	Pso03G48070.0	GSVIVG01009854001	  2e-15
223-  7:	Pso03G49330.0	GSVIVG01018839001	  6e-36
## Alignment 224: score=337.0 e_value=1.3e-14 N=8 post-WGD-1 ancestor_chr3&aek5 minus
224-  0:	Pso03G45480.0	GSVIVG01022160001	  1e-98
224-  1:	Pso03G45490.0	GSVIVG01022164001	  3e-19
224-  2:	Pso03G45510.0	GSVIVG01022182001	 5e-132
224-  3:	Pso03G45560.0	GSVIVG01022187001	      0
224-  4:	Pso03G45570.0	GSVIVG01022190001	 8e-117
224-  5:	Pso03G45600.0	GSVIVG01022196001	      0
224-  6:	Pso03G45700.0	GSVIVG01024119001	  3e-58
224-  7:	Pso03G45850.0	GSVIVG01022210001	  9e-51
## Alignment 225: score=334.0 e_value=3.5e-14 N=8 post-WGD-1 ancestor_chr3&aek5 minus
225-  0:	Pso03G36020.0	GSVIVG01031752001	  5e-06
225-  1:	Pso03G36090.0	GSVIVG01031738001	      0
225-  2:	Pso03G36140.0	GSVIVG01031737001	      0
225-  3:	Pso03G36220.0	GSVIVG01031730001	  1e-24
225-  4:	Pso03G36380.0	GSVIVG01031722001	      0
225-  5:	Pso03G36410.0	GSVIVG01031720001	  4e-93
225-  6:	Pso03G36430.0	GSVIVG01031718001	  3e-88
225-  7:	Pso03G36760.0	GSVIVG01009796001	 1e-133
## Alignment 226: score=266.0 e_value=3.6e-09 N=6 post-WGD-1 ancestor_chr3&aek5 minus
226-  0:	Pso03G44000.0	GSVIVG01009265001	 6e-149
226-  1:	Pso03G42230.0	GSVIVG01009254001	      0
226-  2:	Pso03G42240.0	GSVIVG01009253001	      0
226-  3:	Pso03G42260.0	GSVIVG01009251001	      0
226-  4:	Pso03G42340.0	GSVIVG01009242001	 7e-119
226-  5:	Pso03G42410.0	GSVIVG01009238001	 6e-117
## Alignment 227: score=263.0 e_value=2.2e-09 N=6 post-WGD-1 ancestor_chr3&aek5 minus
227-  0:	Pso03G36770.0	GSVIVG01009245001	  3e-29
227-  1:	Pso03G36950.0	GSVIVG01037921001	  8e-96
227-  2:	Pso03G36960.0	GSVIVG01037920001	 1e-125
227-  3:	Pso03G37020.0	GSVIVG01037899001	  2e-19
227-  4:	Pso03G37040.0	GSVIVG01037897001	  1e-38
227-  5:	Pso03G37050.0	GSVIVG01037895001	 6e-114
## Alignment 228: score=253.0 e_value=9.8e-12 N=7 post-WGD-1 ancestor_chr3&aek5 minus
228-  0:	Pso03G49910.0	GSVIVG01024125001	  6e-33
228-  1:	Pso03G49870.0	GSVIVG01024134001	  4e-23
228-  2:	Pso03G49830.0	GSVIVG01024135001	  6e-17
228-  3:	Pso03G49820.0	GSVIVG01024154001	  1e-66
228-  4:	Pso03G50440.0	GSVIVG01022230001	  6e-96
228-  5:	Pso03G54130.0	GSVIVG01022232001	  2e-13
228-  6:	Pso03G54530.0	GSVIVG01022247001	  5e-22
## Alignment 229: score=902.0 e_value=1.3e-60 N=21 post-WGD-1 ancestor_chr4&aek1 plus
229-  0:	Pso04G12040.0	GSVIVG01027547001	      0
229-  1:	Pso04G12440.0	GSVIVG01027563001	      0
229-  2:	Pso04G12500.0	GSVIVG01027564001	 6e-131
229-  3:	Pso04G12680.0	GSVIVG01027566001	  5e-44
229-  4:	Pso04G12820.0	GSVIVG01027572001	 1e-100
229-  5:	Pso04G12890.0	GSVIVG01027574001	      0
229-  6:	Pso04G12940.0	GSVIVG01027575001	  5e-67
229-  7:	Pso04G13060.0	GSVIVG01027577001	  3e-74
229-  8:	Pso04G13070.0	GSVIVG01018449001	      0
229-  9:	Pso04G13480.0	GSVIVG01018482001	  5e-38
229- 10:	Pso04G13520.0	GSVIVG01018483001	      0
229- 11:	Pso04G13760.0	GSVIVG01018489001	  4e-84
229- 12:	Pso04G13870.0	GSVIVG01018490001	      0
229- 13:	Pso04G15540.0	GSVIVG01018547001	      0
229- 14:	Pso04G15600.0	GSVIVG01018556001	 6e-133
229- 15:	Pso04G15610.0	GSVIVG01027664001	      0
229- 16:	Pso04G15670.0	GSVIVG01018558001	  9e-51
229- 17:	Pso04G15760.0	GSVIVG01018563001	      0
229- 18:	Pso04G15780.0	GSVIVG01018574001	      0
229- 19:	Pso04G15800.0	GSVIVG01018577001	  4e-95
229- 20:	Pso04G15900.0	GSVIVG01018597001	      0
## Alignment 230: score=781.0 e_value=1.9e-48 N=18 post-WGD-1 ancestor_chr4&aek1 plus
230-  0:	Pso04G04340.0	GSVIVG01026968001	  1e-56
230-  1:	Pso04G04330.0	GSVIVG01026966001	      0
230-  2:	Pso04G04630.0	GSVIVG01026964001	      0
230-  3:	Pso04G04690.0	GSVIVG01026963001	 7e-169
230-  4:	Pso04G05160.0	GSVIVG01026960001	 5e-143
230-  5:	Pso04G05170.0	GSVIVG01026959001	      0
230-  6:	Pso04G05240.0	GSVIVG01026956001	 2e-117
230-  7:	Pso04G05360.0	GSVIVG01026868001	  5e-50
230-  8:	Pso04G05750.0	GSVIVG01026888001	 8e-121
230-  9:	Pso04G05820.0	GSVIVG01026892001	      0
230- 10:	Pso04G05870.0	GSVIVG01026893001	  3e-37
230- 11:	Pso04G06080.0	GSVIVG01026894001	  5e-26
230- 12:	Pso04G06100.0	GSVIVG01026897001	 5e-153
230- 13:	Pso04G06170.0	GSVIVG01026904001	  1e-17
230- 14:	Pso04G06500.0	GSVIVG01026927001	      0
230- 15:	Pso04G06550.0	GSVIVG01026930001	 2e-174
230- 16:	Pso04G06580.0	GSVIVG01026935001	  4e-67
230- 17:	Pso04G06860.0	GSVIVG01026938001	      0
## Alignment 231: score=648.0 e_value=6.6e-37 N=15 post-WGD-1 ancestor_chr4&aek1 plus
231-  0:	Pso04G04220.0	GSVIVG01028818001	 9e-173
231-  1:	Pso04G04440.0	GSVIVG01028823001	  2e-30
231-  2:	Pso04G04470.0	GSVIVG01028824001	      0
231-  3:	Pso04G04650.0	GSVIVG01028825001	      0
231-  4:	Pso04G04660.0	GSVIVG01028826001	 5e-139
231-  5:	Pso04G04670.0	GSVIVG01028827001	 3e-155
231-  6:	Pso04G04680.0	GSVIVG01028828001	  5e-22
231-  7:	Pso04G04980.0	GSVIVG01028844001	  4e-20
231-  8:	Pso04G05240.0	GSVIVG01028852001	 4e-117
231-  9:	Pso04G05420.0	GSVIVG01028856001	      0
231- 10:	Pso04G05460.0	GSVIVG01028857001	 1e-126
231- 11:	Pso04G05540.0	GSVIVG01028864001	 1e-121
231- 12:	Pso04G05560.0	GSVIVG01028865001	 4e-105
231- 13:	Pso04G05750.0	GSVIVG01019937001	  2e-67
231- 14:	Pso04G05850.0	GSVIVG01028879001	 3e-151
## Alignment 232: score=374.0 e_value=1.4e-17 N=9 post-WGD-1 ancestor_chr4&aek1 plus
232-  0:	Pso04G01540.0	GSVIVG01028702001	 3e-142
232-  1:	Pso04G01570.0	GSVIVG01027076001	      0
232-  2:	Pso04G01710.0	GSVIVG01028717001	      0
232-  3:	Pso04G01790.0	GSVIVG01028718001	  2e-55
232-  4:	Pso04G01890.0	GSVIVG01028719001	 1e-105
232-  5:	Pso04G02040.0	GSVIVG01028720001	      0
232-  6:	Pso04G02500.0	GSVIVG01028727001	      0
232-  7:	Pso04G02770.0	GSVIVG01028745001	  2e-51
232-  8:	Pso04G02780.0	GSVIVG01019888001	  4e-31
## Alignment 233: score=369.0 e_value=2.1e-17 N=9 post-WGD-1 ancestor_chr4&aek1 plus
233-  0:	Pso04G00870.0	GSVIVG01027443001	  9e-07
233-  1:	Pso04G01020.0	GSVIVG01027094001	  2e-58
233-  2:	Pso04G01370.0	GSVIVG01027086001	 6e-178
233-  3:	Pso04G01790.0	GSVIVG01027069001	  9e-58
233-  4:	Pso04G01920.0	GSVIVG01027063001	 3e-113
233-  5:	Pso04G02290.0	GSVIVG01027051001	  4e-27
233-  6:	Pso04G02350.0	GSVIVG01027048001	      0
233-  7:	Pso04G02550.0	GSVIVG01027042001	      0
233-  8:	Pso04G02570.0	GSVIVG01027040001	 7e-115
## Alignment 234: score=361.0 e_value=3.9e-14 N=8 post-WGD-1 ancestor_chr4&aek1 plus
234-  0:	Pso04G13950.0	GSVIVG01018490001	 7e-104
234-  1:	Pso04G14310.0	GSVIVG01018505001	 3e-134
234-  2:	Pso04G14340.0	GSVIVG01018510001	  2e-74
234-  3:	Pso04G14400.0	GSVIVG01027619001	      0
234-  4:	Pso04G14470.0	GSVIVG01018513001	 1e-106
234-  5:	Pso04G14500.0	GSVIVG01018514001	  2e-28
234-  6:	Pso04G14540.0	GSVIVG01018517001	      0
234-  7:	Pso04G14670.0	GSVIVG01018547001	  2e-93
## Alignment 235: score=264.0 e_value=2e-11 N=7 post-WGD-1 ancestor_chr4&aek1 plus
235-  0:	Pso04G15540.0	GSVIVG01027161001	  8e-86
235-  1:	Pso04G13890.0	GSVIVG01019918001	 1e-149
235-  2:	Pso04G13960.0	GSVIVG01019921001	 3e-111
235-  3:	Pso04G14240.0	GSVIVG01019932001	  4e-96
235-  4:	Pso04G14410.0	GSVIVG01019935001	      0
235-  5:	Pso04G14470.0	GSVIVG01019937001	 1e-112
235-  6:	Pso04G14490.0	GSVIVG01028879001	 2e-131
## Alignment 236: score=891.0 e_value=1.3e-54 N=20 post-WGD-1 ancestor_chr4&aek1 minus
236-  0:	Pso04G09860.0	GSVIVG01010623001	  1e-32
236-  1:	Pso04G10090.0	GSVIVG01010621001	      0
236-  2:	Pso04G10150.0	GSVIVG01010619001	 3e-129
236-  3:	Pso04G10160.0	GSVIVG01010618001	 1e-178
236-  4:	Pso04G10170.0	GSVIVG01010617001	  2e-37
236-  5:	Pso04G10240.0	GSVIVG01010616001	      0
236-  6:	Pso04G10430.0	GSVIVG01027514001	 7e-147
236-  7:	Pso04G10710.0	GSVIVG01010602001	  5e-91
236-  8:	Pso04G10770.0	GSVIVG01010600001	      0
236-  9:	Pso04G10850.0	GSVIVG01010599001	      0
236- 10:	Pso04G11060.0	GSVIVG01010552001	  8e-83
236- 11:	Pso04G11420.0	GSVIVG01010541001	  2e-08
236- 12:	Pso04G11440.0	GSVIVG01010540001	      0
236- 13:	Pso04G11500.0	GSVIVG01028986001	  1e-49
236- 14:	Pso04G11520.0	GSVIVG01028985001	 6e-141
236- 15:	Pso04G11530.0	GSVIVG01028984001	  5e-81
236- 16:	Pso04G11570.0	GSVIVG01028983001	  1e-53
236- 17:	Pso04G11620.0	GSVIVG01028980001	  9e-62
236- 18:	Pso04G11690.0	GSVIVG01028979001	 4e-105
236- 19:	Pso04G11880.0	GSVIVG01028963001	  1e-78
## Alignment 237: score=562.0 e_value=4.1e-31 N=13 post-WGD-1 ancestor_chr4&aek1 minus
237-  0:	Pso04G12190.0	GSVIVG01018468001	      0
237-  1:	Pso04G12510.0	GSVIVG01018459001	  1e-39
237-  2:	Pso04G12550.0	GSVIVG01018458001	 1e-153
237-  3:	Pso04G12610.0	GSVIVG01018456001	      0
237-  4:	Pso04G12680.0	GSVIVG01018455001	  4e-71
237-  5:	Pso04G12820.0	GSVIVG01018453001	 8e-121
237-  6:	Pso04G12830.0	GSVIVG01018452001	      0
237-  7:	Pso04G13070.0	GSVIVG01027578001	      0
237-  8:	Pso04G13120.0	GSVIVG01027577001	  7e-11
237-  9:	Pso04G13180.0	GSVIVG01027546001	  4e-57
237- 10:	Pso04G13270.0	GSVIVG01027537001	      0
237- 11:	Pso04G13350.0	GSVIVG01027536001	 4e-142
237- 12:	Pso04G13680.0	GSVIVG01027532001	      0
## Alignment 238: score=551.0 e_value=2.1e-25 N=12 post-WGD-1 ancestor_chr4&aek1 minus
238-  0:	Pso04G13990.0	GSVIVG01027629001	  7e-12
238-  1:	Pso04G14220.0	GSVIVG01027627001	      0
238-  2:	Pso04G14260.0	GSVIVG01027623001	      0
238-  3:	Pso04G14320.0	GSVIVG01027622001	 5e-162
238-  4:	Pso04G14330.0	GSVIVG01027620001	  7e-64
238-  5:	Pso04G14420.0	GSVIVG01027618001	      0
238-  6:	Pso04G14600.0	GSVIVG01027615001	  7e-44
238-  7:	Pso04G14620.0	GSVIVG01027613001	 6e-143
238-  8:	Pso04G14630.0	GSVIVG01027612001	  2e-84
238-  9:	Pso04G14640.0	GSVIVG01027610001	      0
238- 10:	Pso04G14890.0	GSVIVG01027608001	  4e-99
238- 11:	Pso04G15050.0	GSVIVG01027606001	  1e-38
## Alignment 239: score=548.0 e_value=2e-29 N=13 post-WGD-1 ancestor_chr4&aek1 minus
239-  0:	Pso04G00130.0	GSVIVG01027164001	 2e-173
239-  1:	Pso04G00370.0	GSVIVG01027161001	  5e-33
239-  2:	Pso04G00620.0	GSVIVG01027152001	      0
239-  3:	Pso04G00810.0	GSVIVG01027147001	      0
239-  4:	Pso04G00850.0	GSVIVG01027122001	 4e-127
239-  5:	Pso04G00920.0	GSVIVG01027118001	      0
239-  6:	Pso04G01390.0	GSVIVG01027083001	      0
239-  7:	Pso04G01490.0	GSVIVG01027081001	      0
239-  8:	Pso04G01510.0	GSVIVG01027078001	 9e-101
239-  9:	Pso04G01700.0	GSVIVG01027071001	  1e-33
239- 10:	Pso04G01980.0	GSVIVG01019502001	 6e-167
239- 11:	Pso04G02090.0	GSVIVG01027057001	      0
239- 12:	Pso04G02270.0	GSVIVG01019492001	      0
## Alignment 240: score=412.0 e_value=3.2e-22 N=10 post-WGD-1 ancestor_chr4&aek1 minus
240-  0:	Pso04G12450.0	GSVIVG01019896001	  1e-42
240-  1:	Pso04G12910.0	GSVIVG01027161001	  6e-29
240-  2:	Pso04G12950.0	GSVIVG01019890001	 2e-166
240-  3:	Pso04G12970.0	GSVIVG01019889001	 2e-112
240-  4:	Pso04G13020.0	GSVIVG01019888001	 3e-103
240-  5:	Pso04G13050.0	GSVIVG01019887001	      0
240-  6:	Pso04G13110.0	GSVIVG01019884001	 5e-115
240-  7:	Pso04G13160.0	GSVIVG01019881001	 2e-120
240-  8:	Pso04G13580.0	GSVIVG01027095001	 1e-117
240-  9:	Pso04G15360.0	GSVIVG01027078001	  1e-45
## Alignment 241: score=407.0 e_value=4e-16 N=9 post-WGD-1 ancestor_chr4&aek1 minus
241-  0:	Pso04G08290.0	GSVIVG01019880001	 4e-164
241-  1:	Pso04G08310.0	GSVIVG01019879001	      0
241-  2:	Pso04G08530.0	GSVIVG01019878001	  2e-50
241-  3:	Pso04G08590.0	GSVIVG01019876001	  2e-57
241-  4:	Pso04G08600.0	GSVIVG01019875001	      0
241-  5:	Pso04G08700.0	GSVIVG01019870001	      0
241-  6:	Pso04G08850.0	GSVIVG01019869001	      0
241-  7:	Pso04G08900.0	GSVIVG01019868001	      0
241-  8:	Pso04G09010.0	GSVIVG01019866001	  8e-81
## Alignment 242: score=314.0 e_value=1.6e-10 N=7 post-WGD-1 ancestor_chr4&aek1 minus
242-  0:	Pso04G06150.0	GSVIVG01028920001	      0
242-  1:	Pso04G06310.0	GSVIVG01028918001	      0
242-  2:	Pso04G06490.0	GSVIVG01028915001	  5e-32
242-  3:	Pso04G06560.0	GSVIVG01028913001	  2e-16
242-  4:	Pso04G06600.0	GSVIVG01028910001	 1e-143
242-  5:	Pso04G06680.0	GSVIVG01028908001	      0
242-  6:	Pso04G06700.0	GSVIVG01028907001	  4e-38
## Alignment 243: score=290.0 e_value=3.3e-08 N=6 post-WGD-1 ancestor_chr4&aek1 minus
243-  0:	Pso04G05250.0	GSVIVG01026955001	 6e-167
243-  1:	Pso04G05260.0	GSVIVG01027006001	 7e-132
243-  2:	Pso04G05290.0	GSVIVG01026980001	 5e-104
243-  3:	Pso04G05470.0	GSVIVG01026981001	      0
243-  4:	Pso04G05510.0	GSVIVG01026982001	      0
243-  5:	Pso04G05530.0	GSVIVG01026984001	      0
## Alignment 244: score=275.0 e_value=5.6e-08 N=6 post-WGD-1 ancestor_chr4&aek1 minus
244-  0:	Pso04G10630.0	GSVIVG01027512001	      0
244-  1:	Pso04G10670.0	GSVIVG01027510001	      0
244-  2:	Pso04G10770.0	GSVIVG01027508001	      0
244-  3:	Pso04G10790.0	GSVIVG01027506001	      0
244-  4:	Pso04G10890.0	GSVIVG01027503001	 2e-156
244-  5:	Pso04G10970.0	GSVIVG01027497001	 2e-100
## Alignment 245: score=272.0 e_value=1.1e-09 N=6 post-WGD-1 ancestor_chr4&aek1 minus
245-  0:	Pso04G00030.0	GSVIVG01038567001	      0
245-  1:	Pso04G00040.0	GSVIVG01038565001	  6e-46
245-  2:	Pso04G00050.0	GSVIVG01038564001	  8e-95
245-  3:	Pso04G00520.0	GSVIVG01038557001	      0
245-  4:	Pso04G00640.0	GSVIVG01038548001	      0
245-  5:	Pso04G00700.0	GSVIVG01027150001	 4e-165
## Alignment 246: score=626.0 e_value=2e-32 N=14 post-WGD-1 ancestor_chr4&aek6 plus
246-  0:	Pso04G23280.0	GSVIVG01012001001	 1e-132
246-  1:	Pso04G23340.0	GSVIVG01008005001	  2e-64
246-  2:	Pso04G23380.0	GSVIVG01011424001	      0
246-  3:	Pso04G23410.0	GSVIVG01019976001	 2e-167
246-  4:	Pso04G23440.0	GSVIVG01019977001	 9e-165
246-  5:	Pso04G23550.0	GSVIVG01019985001	  2e-71
246-  6:	Pso04G23560.0	GSVIVG01019987001	  2e-67
246-  7:	Pso04G23570.0	GSVIVG01019993001	 2e-180
246-  8:	Pso04G23590.0	GSVIVG01008020001	      0
246-  9:	Pso04G23640.0	GSVIVG01020000001	 4e-161
246- 10:	Pso04G23650.0	GSVIVG01020002001	 2e-138
246- 11:	Pso04G23770.0	GSVIVG01020006001	 3e-132
246- 12:	Pso04G23820.0	GSVIVG01020008001	      0
246- 13:	Pso04G23850.0	GSVIVG01020012001	  1e-71
## Alignment 247: score=620.0 e_value=2.4e-33 N=14 post-WGD-1 ancestor_chr4&aek6 plus
247-  0:	Pso04G16890.0	GSVIVG01011659001	 2e-131
247-  1:	Pso04G17170.0	GSVIVG01011665001	      0
247-  2:	Pso04G17290.0	GSVIVG01011666001	      0
247-  3:	Pso04G17300.0	GSVIVG01011668001	  7e-69
247-  4:	Pso04G17330.0	GSVIVG01011669001	 7e-134
247-  5:	Pso04G17360.0	GSVIVG01011671001	  4e-98
247-  6:	Pso04G17400.0	GSVIVG01011675001	  7e-93
247-  7:	Pso04G17430.0	GSVIVG01011676001	  2e-82
247-  8:	Pso04G17460.0	GSVIVG01011678001	  3e-80
247-  9:	Pso04G17470.0	GSVIVG01011679001	 7e-101
247- 10:	Pso04G17530.0	GSVIVG01011680001	      0
247- 11:	Pso04G17650.0	GSVIVG01011682001	      0
247- 12:	Pso04G17670.0	GSVIVG01011683001	  3e-38
247- 13:	Pso04G17980.0	GSVIVG01011726001	  2e-15
## Alignment 248: score=590.0 e_value=2.7e-31 N=13 post-WGD-1 ancestor_chr4&aek6 plus
248-  0:	Pso04G20040.0	GSVIVG01031038001	      0
248-  1:	Pso04G20360.0	GSVIVG01011938001	      0
248-  2:	Pso04G20440.0	GSVIVG01011944001	 2e-100
248-  3:	Pso04G20450.0	GSVIVG01011947001	  4e-54
248-  4:	Pso04G20500.0	GSVIVG01011958001	 3e-172
248-  5:	Pso04G20510.0	GSVIVG01011959001	      0
248-  6:	Pso04G20640.0	GSVIVG01011966001	      0
248-  7:	Pso04G20660.0	GSVIVG01011969001	  1e-59
248-  8:	Pso04G20670.0	GSVIVG01011971001	 1e-174
248-  9:	Pso04G20760.0	GSVIVG01011978001	  9e-55
248- 10:	Pso04G20770.0	GSVIVG01011979001	      0
248- 11:	Pso04G20820.0	GSVIVG01012002001	  3e-38
248- 12:	Pso04G20910.0	GSVIVG01012005001	      0
## Alignment 249: score=358.0 e_value=1.3e-14 N=8 post-WGD-1 ancestor_chr4&aek6 plus
249-  0:	Pso04G20650.0	GSVIVG01036451001	      0
249-  1:	Pso04G20660.0	GSVIVG01036452001	 4e-125
249-  2:	Pso04G20680.0	GSVIVG01008222001	 5e-127
249-  3:	Pso04G20700.0	GSVIVG01008218001	 5e-133
249-  4:	Pso04G20720.0	GSVIVG01011976001	 2e-105
249-  5:	Pso04G20900.0	GSVIVG01008210001	  6e-27
249-  6:	Pso04G20910.0	GSVIVG01008205001	      0
249-  7:	Pso04G20920.0	GSVIVG01036463001	 1e-139
## Alignment 250: score=356.0 e_value=4.4e-14 N=8 post-WGD-1 ancestor_chr4&aek6 plus
250-  0:	Pso04G17960.0	GSVIVG01031002001	 4e-163
250-  1:	Pso04G17990.0	GSVIVG01031001001	      0
250-  2:	Pso04G18000.0	GSVIVG01030994001	 2e-141
250-  3:	Pso04G18050.0	GSVIVG01030979001	      0
250-  4:	Pso04G18070.0	GSVIVG01030977001	  2e-61
250-  5:	Pso04G18220.0	GSVIVG01030969001	  3e-62
250-  6:	Pso04G18510.0	GSVIVG01030921001	 3e-165
250-  7:	Pso04G18560.0	GSVIVG01030903001	  1e-20
## Alignment 251: score=333.0 e_value=1.9e-14 N=8 post-WGD-1 ancestor_chr4&aek6 plus
251-  0:	Pso04G29750.0	GSVIVG01000958001	 2e-101
251-  1:	Pso04G29760.0	GSVIVG01000957001	  1e-49
251-  2:	Pso04G29850.0	GSVIVG01008615001	  7e-87
251-  3:	Pso04G29860.0	GSVIVG01008613001	      0
251-  4:	Pso04G29980.0	GSVIVG01008591001	      0
251-  5:	Pso04G29990.0	GSVIVG01033043001	  8e-61
251-  6:	Pso04G30170.0	GSVIVG01033049001	      0
251-  7:	Pso04G30340.0	GSVIVG01010443001	  1e-12
## Alignment 252: score=252.0 e_value=4.2e-10 N=6 post-WGD-1 ancestor_chr4&aek6 plus
252-  0:	Pso04G22900.0	GSVIVG01012479001	      0
252-  1:	Pso04G23020.0	GSVIVG01012496001	 4e-116
252-  2:	Pso04G23070.0	GSVIVG01003214001	      0
252-  3:	Pso04G23100.0	GSVIVG01003215001	  4e-94
252-  4:	Pso04G23270.0	GSVIVG01003216001	      0
252-  5:	Pso04G23530.0	GSVIVG01010149001	  1e-07
## Alignment 253: score=1000.0 e_value=3.3e-70 N=24 post-WGD-1 ancestor_chr4&aek6 minus
253-  0:	Pso04G21930.0	GSVIVG01007865001	  1e-15
253-  1:	Pso04G22290.0	GSVIVG01007873001	  2e-42
253-  2:	Pso04G22350.0	GSVIVG01007883001	      0
253-  3:	Pso04G22390.0	GSVIVG01007885001	 1e-102
253-  4:	Pso04G22420.0	GSVIVG01007898001	  3e-89
253-  5:	Pso04G22520.0	GSVIVG01007921001	  5e-55
253-  6:	Pso04G22600.0	GSVIVG01011496001	      0
253-  7:	Pso04G22620.0	GSVIVG01011494001	      0
253-  8:	Pso04G22630.0	GSVIVG01011493001	  3e-81
253-  9:	Pso04G22700.0	GSVIVG01011485001	  3e-63
253- 10:	Pso04G22720.0	GSVIVG01011483001	 1e-164
253- 11:	Pso04G22750.0	GSVIVG01011480001	 1e-130
253- 12:	Pso04G22780.0	GSVIVG01011478001	 2e-154
253- 13:	Pso04G22800.0	GSVIVG01011473001	  3e-71
253- 14:	Pso04G22840.0	GSVIVG01011471001	      0
253- 15:	Pso04G22950.0	GSVIVG01011467001	      0
253- 16:	Pso04G22960.0	GSVIVG01011465001	  2e-23
253- 17:	Pso04G22970.0	GSVIVG01011464001	      0
253- 18:	Pso04G23100.0	GSVIVG01011454001	  2e-91
253- 19:	Pso04G23280.0	GSVIVG01011453001	  2e-91
253- 20:	Pso04G23510.0	GSVIVG01011447001	  5e-61
253- 21:	Pso04G23560.0	GSVIVG01008013001	  3e-86
253- 22:	Pso04G23830.0	GSVIVG01008023001	 6e-105
253- 23:	Pso04G23850.0	GSVIVG01008026001	  6e-73
## Alignment 254: score=735.0 e_value=6.9e-39 N=16 post-WGD-1 ancestor_chr4&aek6 minus
254-  0:	Pso04G18640.0	GSVIVG01011773001	      0
254-  1:	Pso04G18660.0	GSVIVG01011766001	  6e-67
254-  2:	Pso04G18670.0	GSVIVG01011764001	      0
254-  3:	Pso04G18690.0	GSVIVG01011761001	 3e-140
254-  4:	Pso04G18910.0	GSVIVG01011756001	 2e-153
254-  5:	Pso04G18940.0	GSVIVG01011754001	  3e-89
254-  6:	Pso04G19000.0	GSVIVG01011751001	  3e-69
254-  7:	Pso04G19010.0	GSVIVG01011749001	      0
254-  8:	Pso04G19030.0	GSVIVG01011746001	      0
254-  9:	Pso04G19050.0	GSVIVG01011745001	 2e-114
254- 10:	Pso04G19120.0	GSVIVG01011744001	      0
254- 11:	Pso04G19300.0	GSVIVG01011740001	      0
254- 12:	Pso04G19320.0	GSVIVG01011739001	 2e-152
254- 13:	Pso04G19340.0	GSVIVG01011737001	 5e-133
254- 14:	Pso04G19350.0	GSVIVG01011734001	 3e-172
254- 15:	Pso04G19370.0	GSVIVG01011726001	  7e-25
## Alignment 255: score=360.0 e_value=4.3e-15 N=8 post-WGD-1 ancestor_chr4&aek6 minus
255-  0:	Pso04G22040.0	GSVIVG01007618001	  9e-79
255-  1:	Pso04G22060.0	GSVIVG01032898001	      0
255-  2:	Pso04G22080.0	GSVIVG01032900001	      0
255-  3:	Pso04G22090.0	GSVIVG01032901001	  1e-33
255-  4:	Pso04G22270.0	GSVIVG01012213001	  2e-81
255-  5:	Pso04G22290.0	GSVIVG01012212001	  1e-44
255-  6:	Pso04G22370.0	GSVIVG01012208001	  2e-48
255-  7:	Pso04G22520.0	GSVIVG01012200001	 1e-112
## Alignment 256: score=326.0 e_value=1.5e-10 N=7 post-WGD-1 ancestor_chr4&aek6 minus
256-  0:	Pso04G20000.0	GSVIVG01031037001	      0
256-  1:	Pso04G20160.0	GSVIVG01031052001	  2e-78
256-  2:	Pso04G20190.0	GSVIVG01031053001	  5e-62
256-  3:	Pso04G20220.0	GSVIVG01011925001	  2e-60
256-  4:	Pso04G20240.0	GSVIVG01031067001	      0
256-  5:	Pso04G20250.0	GSVIVG01031070001	  3e-80
256-  6:	Pso04G20400.0	GSVIVG01036443001	  4e-66
## Alignment 257: score=324.0 e_value=9.5e-11 N=7 post-WGD-1 ancestor_chr4&aek6 minus
257-  0:	Pso04G31860.0	GSVIVG01033038001	      0
257-  1:	Pso04G31870.0	GSVIVG01000937001	      0
257-  2:	Pso04G31900.0	GSVIVG01000939001	 6e-148
257-  3:	Pso04G32010.0	GSVIVG01000942001	  3e-24
257-  4:	Pso04G32120.0	GSVIVG01000948001	 3e-115
257-  5:	Pso04G32210.0	GSVIVG01033018001	      0
257-  6:	Pso04G32260.0	GSVIVG01000954001	  6e-72
## Alignment 258: score=284.0 e_value=4.5e-12 N=7 post-WGD-1 ancestor_chr4&aek6 minus
258-  0:	Pso04G32940.0	GSVIVG01008545001	  1e-47
258-  1:	Pso04G33150.0	GSVIVG01033062001	 4e-126
258-  2:	Pso04G33170.0	GSVIVG01008554001	 3e-159
258-  3:	Pso04G33650.0	GSVIVG01008575001	 5e-165
258-  4:	Pso04G33670.0	GSVIVG01008576001	  8e-56
258-  5:	Pso04G33760.0	GSVIVG01008579001	  6e-32
258-  6:	Pso04G33810.0	GSVIVG01008584001	      0
## Alignment 259: score=277.0 e_value=1.7e-11 N=7 post-WGD-1 ancestor_chr4&aek6 minus
259-  0:	Pso04G23000.0	GSVIVG01007961001	      0
259-  1:	Pso04G23010.0	GSVIVG01007970001	  3e-37
259-  2:	Pso04G23040.0	GSVIVG01007971001	      0
259-  3:	Pso04G23120.0	GSVIVG01007985001	  9e-92
259-  4:	Pso04G23180.0	GSVIVG01007990001	 3e-139
259-  5:	Pso04G23430.0	GSVIVG01008001001	 4e-128
259-  6:	Pso04G23520.0	GSVIVG01008006001	 9e-173
## Alignment 260: score=265.0 e_value=1.9e-08 N=6 post-WGD-1 ancestor_chr4&aek6 minus
260-  0:	Pso04G23140.0	GSVIVG01011430001	  2e-88
260-  1:	Pso04G23160.0	GSVIVG01019969001	  5e-77
260-  2:	Pso04G23190.0	GSVIVG01019967001	 3e-121
260-  3:	Pso04G23240.0	GSVIVG01019958001	      0
260-  4:	Pso04G23250.0	GSVIVG01019957001	  6e-58
260-  5:	Pso04G23360.0	GSVIVG01019954001	  3e-52
## Alignment 261: score=1989.0 e_value=1.5e-159 N=45 post-WGD-1 ancestor_chr5&aek2 minus
261-  0:	Pso05G21520.0	GSVIVG01012869001	 5e-138
261-  1:	Pso05G21650.0	GSVIVG01012858001	      0
261-  2:	Pso05G21670.0	GSVIVG01012857001	      0
261-  3:	Pso05G21760.0	GSVIVG01012856001	      0
261-  4:	Pso05G22040.0	GSVIVG01012821001	 3e-107
261-  5:	Pso05G22070.0	GSVIVG01015603001	      0
261-  6:	Pso05G22180.0	GSVIVG01015594001	      0
261-  7:	Pso05G22190.0	GSVIVG01015589001	      0
261-  8:	Pso05G22380.0	GSVIVG01015582001	      0
261-  9:	Pso05G22410.0	GSVIVG01015580001	 1e-177
261- 10:	Pso05G22470.0	GSVIVG01015573001	  5e-37
261- 11:	Pso05G22650.0	GSVIVG01015559001	  2e-27
261- 12:	Pso05G22820.0	GSVIVG01015546001	  1e-77
261- 13:	Pso05G22830.0	GSVIVG01015542001	      0
261- 14:	Pso05G22840.0	GSVIVG01015540001	  7e-71
261- 15:	Pso05G23090.0	GSVIVG01015537001	      0
261- 16:	Pso05G23120.0	GSVIVG01015535001	 9e-106
261- 17:	Pso05G23190.0	GSVIVG01035849001	 7e-142
261- 18:	Pso05G23200.0	GSVIVG01035845001	  1e-33
261- 19:	Pso05G23210.0	GSVIVG01035843001	      0
261- 20:	Pso05G23220.0	GSVIVG01015527001	 7e-149
261- 21:	Pso05G23310.0	GSVIVG01015522001	      0
261- 22:	Pso05G23330.0	GSVIVG01015519001	  8e-78
261- 23:	Pso05G23520.0	GSVIVG01015518001	  9e-75
261- 24:	Pso05G23800.0	GSVIVG01015514001	  8e-51
261- 25:	Pso05G23910.0	GSVIVG01015512001	      0
261- 26:	Pso05G23920.0	GSVIVG01015511001	  7e-88
261- 27:	Pso05G23930.0	GSVIVG01015509001	      0
261- 28:	Pso05G24070.0	GSVIVG01015506001	  2e-62
261- 29:	Pso05G24160.0	GSVIVG01015501001	 2e-173
261- 30:	Pso05G24190.0	GSVIVG01015499001	  7e-32
261- 31:	Pso05G24200.0	GSVIVG01015498001	  4e-41
261- 32:	Pso05G24210.0	GSVIVG01015496001	 6e-112
261- 33:	Pso05G24250.0	GSVIVG01015493001	  3e-97
261- 34:	Pso05G24290.0	GSVIVG01015489001	 1e-123
261- 35:	Pso05G24340.0	GSVIVG01015468001	 1e-177
261- 36:	Pso05G24370.0	GSVIVG01035813001	  3e-39
261- 37:	Pso05G24400.0	GSVIVG01035808001	 8e-172
261- 38:	Pso05G24460.0	GSVIVG01035804001	 3e-157
261- 39:	Pso05G24560.0	GSVIVG01035802001	  3e-62
261- 40:	Pso05G24570.0	GSVIVG01035801001	      0
261- 41:	Pso05G24620.0	GSVIVG01035800001	      0
261- 42:	Pso05G24640.0	GSVIVG01035799001	  7e-80
261- 43:	Pso05G24700.0	GSVIVG01035760001	  2e-41
261- 44:	Pso05G24900.0	GSVIVG01035771001	      0
## Alignment 262: score=445.0 e_value=1.5e-19 N=10 post-WGD-1 ancestor_chr5&aek2 minus
262-  0:	Pso05G27290.0	GSVIVG01015567001	  2e-53
262-  1:	Pso05G24780.0	GSVIVG01017219001	      0
262-  2:	Pso05G25030.0	GSVIVG01017215001	      0
262-  3:	Pso05G25160.0	GSVIVG01017211001	      0
262-  4:	Pso05G25170.0	GSVIVG01017210001	      0
262-  5:	Pso05G25190.0	GSVIVG01017209001	      0
262-  6:	Pso05G25360.0	GSVIVG01017208001	      0
262-  7:	Pso05G25450.0	GSVIVG01017201001	      0
262-  8:	Pso05G25530.0	GSVIVG01017197001	  2e-84
262-  9:	Pso05G25630.0	GSVIVG01035788001	      0
## Alignment 263: score=442.0 e_value=8.4e-22 N=10 post-WGD-1 ancestor_chr5&aek2 minus
263-  0:	Pso05G21020.0	GSVIVG01023697001	 5e-152
263-  1:	Pso05G21030.0	GSVIVG01023694001	 4e-117
263-  2:	Pso05G21040.0	GSVIVG01023690001	 2e-139
263-  3:	Pso05G21050.0	GSVIVG01023660001	      0
263-  4:	Pso05G21190.0	GSVIVG01023592001	 1e-121
263-  5:	Pso05G21200.0	GSVIVG01023596001	 3e-114
263-  6:	Pso05G21240.0	GSVIVG01023597001	 6e-149
263-  7:	Pso05G21360.0	GSVIVG01001036001	      0
263-  8:	Pso05G21370.0	GSVIVG01001035001	      0
263-  9:	Pso05G21400.0	GSVIVG01012897001	      0
## Alignment 264: score=400.0 e_value=2.1e-17 N=9 post-WGD-1 ancestor_chr5&aek2 minus
264-  0:	Pso05G22110.0	GSVIVG01017376001	      0
264-  1:	Pso05G22120.0	GSVIVG01035876001	  8e-74
264-  2:	Pso05G22310.0	GSVIVG01035871001	  4e-28
264-  3:	Pso05G22400.0	GSVIVG01035870001	      0
264-  4:	Pso05G22410.0	GSVIVG01035867001	 2e-179
264-  5:	Pso05G22470.0	GSVIVG01035866001	  1e-47
264-  6:	Pso05G22610.0	GSVIVG01017334001	  3e-88
264-  7:	Pso05G22650.0	GSVIVG01017332001	  9e-35
264-  8:	Pso05G22680.0	GSVIVG01017331001	      0
## Alignment 265: score=311.0 e_value=1.3e-10 N=7 post-WGD-1 ancestor_chr5&aek2 minus
265-  0:	Pso05G23690.0	GSVIVG01035833001	      0
265-  1:	Pso05G23750.0	GSVIVG01035831001	  4e-52
265-  2:	Pso05G24030.0	GSVIVG01035829001	  6e-68
265-  3:	Pso05G24080.0	GSVIVG01035827001	 3e-112
265-  4:	Pso05G24190.0	GSVIVG01035819001	  5e-70
265-  5:	Pso05G24270.0	GSVIVG01035818001	 1e-147
265-  6:	Pso05G24280.0	GSVIVG01035817001	 1e-155
## Alignment 266: score=289.0 e_value=5.8e-08 N=6 post-WGD-1 ancestor_chr5&aek2 minus
266-  0:	Pso05G25410.0	GSVIVG01015464001	      0
266-  1:	Pso05G25420.0	GSVIVG01015463001	  3e-97
266-  2:	Pso05G25430.0	GSVIVG01015462001	  5e-64
266-  3:	Pso05G25540.0	GSVIVG01015460001	      0
266-  4:	Pso05G25620.0	GSVIVG01015459001	      0
266-  5:	Pso05G25650.0	GSVIVG01035791001	      0
## Alignment 267: score=278.0 e_value=5.4e-08 N=6 post-WGD-1 ancestor_chr5&aek2 minus
267-  0:	Pso05G24390.0	GSVIVG01015488001	      0
267-  1:	Pso05G24430.0	GSVIVG01015486001	  8e-63
267-  2:	Pso05G24460.0	GSVIVG01015482001	 1e-156
267-  3:	Pso05G24540.0	GSVIVG01015481001	  6e-28
267-  4:	Pso05G24710.0	GSVIVG01015477001	 1e-153
267-  5:	Pso05G24780.0	GSVIVG01015473001	      0
## Alignment 268: score=1291.0 e_value=3.3e-98 N=31 post-WGD-1 ancestor_chr5&aek4 plus
268-  0:	Pso05G28000.0	GSVIVG01024699001	      0
268-  1:	Pso05G28220.0	GSVIVG01032784001	 9e-177
268-  2:	Pso05G28430.0	GSVIVG01032781001	  7e-56
268-  3:	Pso05G28630.0	GSVIVG01032778001	      0
268-  4:	Pso05G28640.0	GSVIVG01032777001	      0
268-  5:	Pso05G29020.0	GSVIVG01032774001	 7e-151
268-  6:	Pso05G29100.0	GSVIVG01024685001	      0
268-  7:	Pso05G29160.0	GSVIVG01032773001	  7e-08
268-  8:	Pso05G29310.0	GSVIVG01030298001	  3e-24
268-  9:	Pso05G30190.0	GSVIVG01030288001	  7e-90
268- 10:	Pso05G30210.0	GSVIVG01030284001	 5e-137
268- 11:	Pso05G30250.0	GSVIVG01032746001	      0
268- 12:	Pso05G30290.0	GSVIVG01032743001	  1e-06
268- 13:	Pso05G30370.0	GSVIVG01024632001	 1e-120
268- 14:	Pso05G30510.0	GSVIVG01032740001	 2e-133
268- 15:	Pso05G30630.0	GSVIVG01030267001	      0
268- 16:	Pso05G30780.0	GSVIVG01030264001	      0
268- 17:	Pso05G31000.0	GSVIVG01032732001	  9e-46
268- 18:	Pso05G31130.0	GSVIVG01024624001	 1e-141
268- 19:	Pso05G31150.0	GSVIVG01024623001	      0
268- 20:	Pso05G31240.0	GSVIVG01030252001	      0
268- 21:	Pso05G31410.0	GSVIVG01030249001	  4e-26
268- 22:	Pso05G32110.0	GSVIVG01024608001	  1e-78
268- 23:	Pso05G32140.0	GSVIVG01024607001	  4e-66
268- 24:	Pso05G32180.0	GSVIVG01024605001	  5e-58
268- 25:	Pso05G32190.0	GSVIVG01024604001	      0
268- 26:	Pso05G32230.0	GSVIVG01024598001	  3e-38
268- 27:	Pso05G32380.0	GSVIVG01030206001	 6e-165
268- 28:	Pso05G32930.0	GSVIVG01030200001	  1e-32
268- 29:	Pso05G33390.0	GSVIVG01032684001	  2e-74
268- 30:	Pso05G33480.0	GSVIVG01030183001	      0
## Alignment 269: score=494.0 e_value=4.6e-30 N=13 post-WGD-1 ancestor_chr5&aek4 plus
269-  0:	Pso05G29050.0	GSVIVG01032775001	      0
269-  1:	Pso05G29190.0	GSVIVG01024686001	 1e-180
269-  2:	Pso05G29650.0	GSVIVG01032758001	      0
269-  3:	Pso05G30200.0	GSVIVG01024640001	  2e-30
269-  4:	Pso05G30240.0	GSVIVG01024637001	      0
269-  5:	Pso05G30560.0	GSVIVG01024631001	      0
269-  6:	Pso05G30570.0	GSVIVG01024630001	 3e-101
269-  7:	Pso05G30800.0	GSVIVG01024628001	  8e-49
269-  8:	Pso05G31320.0	GSVIVG01032729001	  1e-50
269-  9:	Pso05G31410.0	GSVIVG01032727001	  1e-17
269- 10:	Pso05G32070.0	GSVIVG01024623001	  6e-11
269- 11:	Pso05G32240.0	GSVIVG01032716001	      0
269- 12:	Pso05G32530.0	GSVIVG01032711001	 3e-165
## Alignment 270: score=284.0 e_value=7.6e-08 N=6 post-WGD-1 ancestor_chr5&aek4 plus
270-  0:	Pso05G34090.0	GSVIVG01032663001	      0
270-  1:	Pso05G34110.0	GSVIVG01032662001	  2e-51
270-  2:	Pso05G34120.0	GSVIVG01032660001	      0
270-  3:	Pso05G34130.0	GSVIVG01032657001	  3e-64
270-  4:	Pso05G34140.0	GSVIVG01032656001	      0
270-  5:	Pso05G34180.0	GSVIVG01032654001	  5e-54
## Alignment 271: score=257.0 e_value=6.6e-09 N=6 post-WGD-1 ancestor_chr5&aek4 plus
271-  0:	Pso05G28170.0	GSVIVG01024694001	 7e-169
271-  1:	Pso05G28190.0	GSVIVG01024693001	  5e-64
271-  2:	Pso05G28370.0	GSVIVG01024692001	  4e-67
271-  3:	Pso05G28480.0	GSVIVG01024690001	 7e-113
271-  4:	Pso05G28820.0	GSVIVG01032764001	 6e-179
271-  5:	Pso05G28900.0	GSVIVG01024681001	 4e-167
## Alignment 272: score=797.0 e_value=1.8e-43 N=17 post-WGD-1 ancestor_chr5&aek5 plus
272-  0:	Pso05G35370.0	GSVIVG01009294001	 7e-100
272-  1:	Pso05G35410.0	GSVIVG01009299001	      0
272-  2:	Pso05G35450.0	GSVIVG01009301001	  1e-24
272-  3:	Pso05G35480.0	GSVIVG01009307001	  1e-48
272-  4:	Pso05G35490.0	GSVIVG01009308001	  1e-25
272-  5:	Pso05G35500.0	GSVIVG01009309001	  2e-12
272-  6:	Pso05G35510.0	GSVIVG01009311001	 4e-105
272-  7:	Pso05G35550.0	GSVIVG01009319001	      0
272-  8:	Pso05G35720.0	GSVIVG01009339001	 1e-101
272-  9:	Pso05G35830.0	GSVIVG01009344001	      0
272- 10:	Pso05G35910.0	GSVIVG01009353001	  2e-82
272- 11:	Pso05G35920.0	GSVIVG01009354001	 3e-169
272- 12:	Pso05G35950.0	GSVIVG01009356001	      0
272- 13:	Pso05G35990.0	GSVIVG01009357001	  8e-59
272- 14:	Pso05G36160.0	GSVIVG01009360001	  9e-72
272- 15:	Pso05G36190.0	GSVIVG01009363001	  2e-26
272- 16:	Pso05G36260.0	GSVIVG01009364001	  3e-86
## Alignment 273: score=535.0 e_value=1.5e-25 N=12 post-WGD-1 ancestor_chr5&aek5 plus
273-  0:	Pso05G35500.0	GSVIVG01037055001	  7e-24
273-  1:	Pso05G35520.0	GSVIVG01037056001	 4e-126
273-  2:	Pso05G35800.0	GSVIVG01037822001	 8e-118
273-  3:	Pso05G35840.0	GSVIVG01037835001	 1e-120
273-  4:	Pso05G35870.0	GSVIVG01037840001	      0
273-  5:	Pso05G35980.0	GSVIVG01037845001	      0
273-  6:	Pso05G36000.0	GSVIVG01037848001	      0
273-  7:	Pso05G36010.0	GSVIVG01037850001	      0
273-  8:	Pso05G36040.0	GSVIVG01037851001	  9e-19
273-  9:	Pso05G36060.0	GSVIVG01037852001	 3e-122
273- 10:	Pso05G36110.0	GSVIVG01037854001	 2e-115
273- 11:	Pso05G36260.0	GSVIVG01037862001	  3e-95
## Alignment 274: score=484.0 e_value=1.5e-22 N=11 post-WGD-1 ancestor_chr5&aek5 minus
274-  0:	Pso05G35810.0	GSVIVG01000105001	      0
274-  1:	Pso05G35820.0	GSVIVG01000109001	  9e-61
274-  2:	Pso05G35840.0	GSVIVG01000111001	 2e-117
274-  3:	Pso05G35860.0	GSVIVG01000112001	 2e-142
274-  4:	Pso05G35930.0	GSVIVG01000127001	      0
274-  5:	Pso05G35940.0	GSVIVG01000128001	 6e-114
274-  6:	Pso05G36070.0	GSVIVG01000131001	      0
274-  7:	Pso05G36090.0	GSVIVG01000134001	 5e-111
274-  8:	Pso05G36160.0	GSVIVG01000141001	  5e-87
274-  9:	Pso05G36200.0	GSVIVG01000143001	  1e-94
274- 10:	Pso05G36250.0	GSVIVG01000146001	      0
## Alignment 275: score=455.0 e_value=2.2e-21 N=10 post-WGD-1 ancestor_chr5&aek5 minus
275-  0:	Pso05G33900.0	GSVIVG01037845001	      0
275-  1:	Pso05G34430.0	GSVIVG01009171001	  7e-63
275-  2:	Pso05G34490.0	GSVIVG01009166001	  6e-58
275-  3:	Pso05G34500.0	GSVIVG01009165001	 3e-119
275-  4:	Pso05G34520.0	GSVIVG01009157001	  1e-48
275-  5:	Pso05G34530.0	GSVIVG01009155001	  4e-76
275-  6:	Pso05G34540.0	GSVIVG01009154001	  4e-57
275-  7:	Pso05G34610.0	GSVIVG01009149001	  1e-56
275-  8:	Pso05G34620.0	GSVIVG01009148001	      0
275-  9:	Pso05G34640.0	GSVIVG01009147001	      0
## Alignment 276: score=915.0 e_value=9.6e-57 N=21 post-WGD-1 ancestor_chr5&aek6 plus
276-  0:	Pso05G12830.0	GSVIVG01008001001	 3e-132
276-  1:	Pso05G12970.0	GSVIVG01007992001	  4e-86
276-  2:	Pso05G13100.0	GSVIVG01011467001	      0
276-  3:	Pso05G13460.0	GSVIVG01011471001	      0
276-  4:	Pso05G13580.0	GSVIVG01011478001	 6e-146
276-  5:	Pso05G13610.0	GSVIVG01011480001	 4e-132
276-  6:	Pso05G13660.0	GSVIVG01011483001	 1e-164
276-  7:	Pso05G13690.0	GSVIVG01011485001	  3e-63
276-  8:	Pso05G13730.0	GSVIVG01011489001	 2e-104
276-  9:	Pso05G13740.0	GSVIVG01011492001	  5e-32
276- 10:	Pso05G13760.0	GSVIVG01011493001	  9e-81
276- 11:	Pso05G13780.0	GSVIVG01011494001	      0
276- 12:	Pso05G13790.0	GSVIVG01011496001	      0
276- 13:	Pso05G13840.0	GSVIVG01011500001	      0
276- 14:	Pso05G13880.0	GSVIVG01007921001	  6e-56
276- 15:	Pso05G13940.0	GSVIVG01011506001	  3e-18
276- 16:	Pso05G14020.0	GSVIVG01007898001	 1e-105
276- 17:	Pso05G14040.0	GSVIVG01007885001	 7e-102
276- 18:	Pso05G14080.0	GSVIVG01007883001	      0
276- 19:	Pso05G14100.0	GSVIVG01007873001	  9e-43
276- 20:	Pso05G14230.0	GSVIVG01007865001	  2e-47
## Alignment 277: score=402.0 e_value=9.2e-19 N=9 post-WGD-1 ancestor_chr5&aek6 plus
277-  0:	Pso05G14000.0	GSVIVG01012190001	      0
277-  1:	Pso05G14050.0	GSVIVG01012208001	  2e-49
277-  2:	Pso05G14100.0	GSVIVG01012212001	  4e-45
277-  3:	Pso05G14120.0	GSVIVG01012213001	 8e-166
277-  4:	Pso05G14340.0	GSVIVG01032917001	      0
277-  5:	Pso05G14360.0	GSVIVG01032901001	  7e-32
277-  6:	Pso05G14370.0	GSVIVG01032900001	  1e-33
277-  7:	Pso05G14400.0	GSVIVG01032898001	 2e-131
277-  8:	Pso05G14410.0	GSVIVG01007618001	  2e-79
## Alignment 278: score=399.0 e_value=3.1e-21 N=10 post-WGD-1 ancestor_chr5&aek6 plus
278-  0:	Pso05G20440.0	GSVIVG01008218001	  2e-56
278-  1:	Pso05G15650.0	GSVIVG01011976001	 4e-106
278-  2:	Pso05G15820.0	GSVIVG01031038001	      0
278-  3:	Pso05G16200.0	GSVIVG01011938001	      0
278-  4:	Pso05G16290.0	GSVIVG01011944001	  2e-72
278-  5:	Pso05G16310.0	GSVIVG01011947001	  4e-54
278-  6:	Pso05G16360.0	GSVIVG01011958001	 5e-180
278-  7:	Pso05G16370.0	GSVIVG01011959001	      0
278-  8:	Pso05G16530.0	GSVIVG01011966001	      0
278-  9:	Pso05G16820.0	GSVIVG01011412001	  9e-22
## Alignment 279: score=384.0 e_value=1.5e-16 N=9 post-WGD-1 ancestor_chr5&aek6 plus
279-  0:	Pso05G17470.0	GSVIVG01011744001	      0
279-  1:	Pso05G17570.0	GSVIVG01011745001	  1e-90
279-  2:	Pso05G17600.0	GSVIVG01011746001	      0
279-  3:	Pso05G17670.0	GSVIVG01011749001	      0
279-  4:	Pso05G17700.0	GSVIVG01011753001	      0
279-  5:	Pso05G17710.0	GSVIVG01011754001	  9e-89
279-  6:	Pso05G17140.0	GSVIVG01011756001	 3e-109
279-  7:	Pso05G17780.0	GSVIVG01011767001	  3e-26
279-  8:	Pso05G17960.0	GSVIVG01011773001	      0
## Alignment 280: score=370.0 e_value=3.1e-17 N=9 post-WGD-1 ancestor_chr5&aek6 plus
280-  0:	Pso05G02190.0	GSVIVG01008584001	      0
280-  1:	Pso05G02550.0	GSVIVG01008554001	 1e-176
280-  2:	Pso05G02610.0	GSVIVG01008556001	  1e-95
280-  3:	Pso05G02640.0	GSVIVG01033066001	  4e-27
280-  4:	Pso05G02700.0	GSVIVG01033068001	  2e-27
280-  5:	Pso05G02830.0	GSVIVG01033079001	      0
280-  6:	Pso05G02850.0	GSVIVG01033083001	 7e-127
280-  7:	Pso05G02880.0	GSVIVG01033084001	  4e-41
280-  8:	Pso05G03370.0	GSVIVG01008535001	  2e-82
## Alignment 281: score=360.0 e_value=7.6e-14 N=8 post-WGD-1 ancestor_chr5&aek6 plus
281-  0:	Pso05G19520.0	GSVIVG01011634001	      0
281-  1:	Pso05G19580.0	GSVIVG01011647001	  2e-23
281-  2:	Pso05G19610.0	GSVIVG01011650001	      0
281-  3:	Pso05G19620.0	GSVIVG01011651001	  1e-42
281-  4:	Pso05G19630.0	GSVIVG01011656001	      0
281-  5:	Pso05G19680.0	GSVIVG01011657001	      0
281-  6:	Pso05G19690.0	GSVIVG01011659001	 7e-130
281-  7:	Pso05G19700.0	GSVIVG01011660001	 3e-147
## Alignment 282: score=342.0 e_value=1.9e-13 N=8 post-WGD-1 ancestor_chr5&aek6 plus
282-  0:	Pso05G03860.0	GSVIVG01032994001	 3e-169
282-  1:	Pso05G03900.0	GSVIVG01032993001	  2e-37
282-  2:	Pso05G04140.0	GSVIVG01032990001	      0
282-  3:	Pso05G04320.0	GSVIVG01032984001	 1e-113
282-  4:	Pso05G04470.0	GSVIVG01032978001	 2e-132
282-  5:	Pso05G04760.0	GSVIVG01032959001	      0
282-  6:	Pso05G04780.0	GSVIVG01032954001	  5e-49
282-  7:	Pso05G04840.0	GSVIVG01032952001	      0
## Alignment 283: score=310.0 e_value=9.6e-12 N=7 post-WGD-1 ancestor_chr5&aek6 plus
283-  0:	Pso05G14460.0	GSVIVG01019952001	  2e-17
283-  1:	Pso05G14830.0	GSVIVG01010101001	 1e-103
283-  2:	Pso05G14880.0	GSVIVG01010109001	  4e-27
283-  3:	Pso05G14900.0	GSVIVG01010120001	      0
283-  4:	Pso05G14940.0	GSVIVG01010126001	      0
283-  5:	Pso05G14990.0	GSVIVG01010139001	      0
283-  6:	Pso05G15020.0	GSVIVG01010152001	  1e-66
## Alignment 284: score=301.0 e_value=3.4e-12 N=7 post-WGD-1 ancestor_chr5&aek6 plus
284-  0:	Pso05G17510.0	GSVIVG01011726001	  2e-30
284-  1:	Pso05G17710.0	GSVIVG01032491001	  6e-21
284-  2:	Pso05G17230.0	GSVIVG01011734001	 9e-139
284-  3:	Pso05G17240.0	GSVIVG01011737001	 3e-135
284-  4:	Pso05G17860.0	GSVIVG01007713001	  1e-82
284-  5:	Pso05G17260.0	GSVIVG01011739001	 6e-150
284-  6:	Pso05G17290.0	GSVIVG01011740001	      0
## Alignment 285: score=259.0 e_value=3.2e-10 N=7 post-WGD-1 ancestor_chr5&aek6 plus
285-  0:	Pso05G05080.0	GSVIVG01013775001	  2e-34
285-  1:	Pso05G05210.0	GSVIVG01020231001	  1e-69
285-  2:	Pso05G05360.0	GSVIVG01020219001	      0
285-  3:	Pso05G05600.0	GSVIVG01012490001	  1e-22
285-  4:	Pso05G05900.0	GSVIVG01010112001	  1e-91
285-  5:	Pso05G06060.0	GSVIVG01010126001	  5e-44
285-  6:	Pso05G06560.0	GSVIVG01010312001	  1e-43
## Alignment 286: score=259.0 e_value=1.9e-09 N=6 post-WGD-1 ancestor_chr5&aek6 plus
286-  0:	Pso05G06170.0	GSVIVG01000958001	 2e-102
286-  1:	Pso05G06180.0	GSVIVG01000957001	  3e-50
286-  2:	Pso05G06320.0	GSVIVG01008615001	  2e-79
286-  3:	Pso05G06330.0	GSVIVG01008613001	      0
286-  4:	Pso05G06470.0	GSVIVG01008591001	 1e-179
286-  5:	Pso05G06780.0	GSVIVG01008582001	 1e-112
## Alignment 287: score=648.0 e_value=7.4e-31 N=14 post-WGD-1 ancestor_chr5&aek6 minus
287-  0:	Pso05G18950.0	GSVIVG01011685001	  8e-66
287-  1:	Pso05G18960.0	GSVIVG01011683001	  2e-41
287-  2:	Pso05G18990.0	GSVIVG01011682001	      0
287-  3:	Pso05G19010.0	GSVIVG01011680001	      0
287-  4:	Pso05G19170.0	GSVIVG01011679001	 2e-100
287-  5:	Pso05G19180.0	GSVIVG01011678001	  2e-79
287-  6:	Pso05G19230.0	GSVIVG01011676001	  2e-82
287-  7:	Pso05G19270.0	GSVIVG01011675001	 6e-103
287-  8:	Pso05G19290.0	GSVIVG01011673001	  6e-60
287-  9:	Pso05G19320.0	GSVIVG01011671001	  8e-99
287- 10:	Pso05G19340.0	GSVIVG01011669001	  5e-83
287- 11:	Pso05G19380.0	GSVIVG01011668001	  6e-69
287- 12:	Pso05G19400.0	GSVIVG01011666001	      0
287- 13:	Pso05G19510.0	GSVIVG01011665001	      0
## Alignment 288: score=373.0 e_value=2.4e-13 N=8 post-WGD-1 ancestor_chr5&aek6 minus
288-  0:	Pso05G12840.0	GSVIVG01019977001	 1e-172
288-  1:	Pso05G12880.0	GSVIVG01019975001	      0
288-  2:	Pso05G12890.0	GSVIVG01010088001	  7e-32
288-  3:	Pso05G12900.0	GSVIVG01011424001	      0
288-  4:	Pso05G12970.0	GSVIVG01019969001	  2e-77
288-  5:	Pso05G13020.0	GSVIVG01019967001	 3e-118
288-  6:	Pso05G13080.0	GSVIVG01019958001	      0
288-  7:	Pso05G13090.0	GSVIVG01019957001	  6e-58
## Alignment 289: score=355.0 e_value=1.3e-13 N=8 post-WGD-1 ancestor_chr5&aek6 minus
289-  0:	Pso05G15580.0	GSVIVG01012000001	      0
289-  1:	Pso05G15800.0	GSVIVG01031037001	      0
289-  2:	Pso05G15950.0	GSVIVG01031052001	  1e-77
289-  3:	Pso05G16010.0	GSVIVG01031053001	  3e-61
289-  4:	Pso05G16040.0	GSVIVG01031065001	  1e-83
289-  5:	Pso05G16070.0	GSVIVG01031067001	      0
289-  6:	Pso05G16080.0	GSVIVG01031070001	  4e-80
289-  7:	Pso05G16260.0	GSVIVG01036443001	  2e-61
## Alignment 290: score=312.0 e_value=3.4e-11 N=7 post-WGD-1 ancestor_chr5&aek6 minus
290-  0:	Pso05G18010.0	GSVIVG01030903001	  1e-35
290-  1:	Pso05G18060.0	GSVIVG01030921001	  1e-53
290-  2:	Pso05G18360.0	GSVIVG01030969001	  5e-61
290-  3:	Pso05G18520.0	GSVIVG01030977001	  4e-58
290-  4:	Pso05G18530.0	GSVIVG01030979001	      0
290-  5:	Pso05G18610.0	GSVIVG01030990001	      0
290-  6:	Pso05G18660.0	GSVIVG01030994001	 1e-141
## Alignment 291: score=267.0 e_value=8.7e-10 N=6 post-WGD-1 ancestor_chr5&aek6 minus
291-  0:	Pso05G15560.0	GSVIVG01011406001	 9e-147
291-  1:	Pso05G15570.0	GSVIVG01012002001	  4e-36
291-  2:	Pso05G15600.0	GSVIVG01011979001	      0
291-  3:	Pso05G15610.0	GSVIVG01011978001	  2e-23
291-  4:	Pso05G15730.0	GSVIVG01011971001	 5e-173
291-  5:	Pso05G15740.0	GSVIVG01011969001	  9e-60
## Alignment 292: score=265.0 e_value=8.4e-09 N=6 post-WGD-1 ancestor_chr5&aek6 minus
292-  0:	Pso05G03270.0	GSVIVG01033047001	  7e-65
292-  1:	Pso05G03380.0	GSVIVG01033038001	      0
292-  2:	Pso05G03390.0	GSVIVG01000937001	      0
292-  3:	Pso05G03410.0	GSVIVG01000939001	 4e-127
292-  4:	Pso05G03630.0	GSVIVG01033029001	 5e-100
292-  5:	Pso05G03670.0	GSVIVG01000942001	  9e-25
## Alignment 293: score=258.0 e_value=2.6e-09 N=6 post-WGD-1 ancestor_chr5&aek6 minus
293-  0:	Pso05G05360.0	GSVIVG01032959001	      0
293-  1:	Pso05G05520.0	GSVIVG01032970001	      0
293-  2:	Pso05G05530.0	GSVIVG01032979001	 1e-129
293-  3:	Pso05G05610.0	GSVIVG01032980001	 2e-118
293-  4:	Pso05G05960.0	GSVIVG01032999001	 1e-130
293-  5:	Pso05G05990.0	GSVIVG01033003001	 2e-113
## Alignment 294: score=926.0 e_value=1.4e-60 N=22 post-WGD-1 ancestor_chr6&aek5 plus
294-  0:	Pso06G35090.0	GSVIVG01022265001	 2e-138
294-  1:	Pso06G35220.0	GSVIVG01022259001	  5e-70
294-  2:	Pso06G35280.0	GSVIVG01022254001	 2e-127
294-  3:	Pso06G35550.0	GSVIVG01022250001	      0
294-  4:	Pso06G35590.0	GSVIVG01022247001	  3e-74
294-  5:	Pso06G36080.0	GSVIVG01022234001	  3e-38
294-  6:	Pso06G36160.0	GSVIVG01022229001	 2e-107
294-  7:	Pso06G36220.0	GSVIVG01022227001	 9e-140
294-  8:	Pso06G36290.0	GSVIVG01022225001	 1e-180
294-  9:	Pso06G36300.0	GSVIVG01022223001	      0
294- 10:	Pso06G36400.0	GSVIVG01022217001	      0
294- 11:	Pso06G36480.0	GSVIVG01022215001	 5e-121
294- 12:	Pso06G36670.0	GSVIVG01022212001	      0
294- 13:	Pso06G36910.0	GSVIVG01022200001	      0
294- 14:	Pso06G37210.0	GSVIVG01022196001	  2e-95
294- 15:	Pso06G37380.0	GSVIVG01022193001	 7e-124
294- 16:	Pso06G37390.0	GSVIVG01022192001	      0
294- 17:	Pso06G37400.0	GSVIVG01022190001	 1e-114
294- 18:	Pso06G37470.0	GSVIVG01022183001	  9e-97
294- 19:	Pso06G37520.0	GSVIVG01022168001	      0
294- 20:	Pso06G37580.0	GSVIVG01022160001	 6e-120
294- 21:	Pso06G37750.0	GSVIVG01022158001	      0
## Alignment 295: score=898.0 e_value=2.5e-58 N=20 post-WGD-1 ancestor_chr6&aek5 plus
295-  0:	Pso06G22840.0	GSVIVG01031926001	  4e-82
295-  1:	Pso06G22940.0	GSVIVG01019012001	  5e-54
295-  2:	Pso06G22990.0	GSVIVG01009657001	 1e-123
295-  3:	Pso06G23250.0	GSVIVG01031963001	  7e-07
295-  4:	Pso06G23470.0	GSVIVG01018995001	 3e-133
295-  5:	Pso06G23490.0	GSVIVG01009684001	      0
295-  6:	Pso06G23530.0	GSVIVG01018991001	 3e-161
295-  7:	Pso06G23550.0	GSVIVG01009688001	  3e-85
295-  8:	Pso06G23560.0	GSVIVG01009690001	  4e-60
295-  9:	Pso06G23570.0	GSVIVG01018988001	 5e-177
295- 10:	Pso06G23580.0	GSVIVG01018987001	 1e-145
295- 11:	Pso06G23610.0	GSVIVG01018986001	  1e-68
295- 12:	Pso06G23620.0	GSVIVG01018985001	 2e-167
295- 13:	Pso06G23680.0	GSVIVG01018981001	 1e-148
295- 14:	Pso06G23690.0	GSVIVG01018980001	      0
295- 15:	Pso06G23750.0	GSVIVG01018977001	      0
295- 16:	Pso06G23770.0	GSVIVG01018976001	      0
295- 17:	Pso06G23790.0	GSVIVG01018975001	      0
295- 18:	Pso06G23800.0	GSVIVG01018974001	  8e-17
295- 19:	Pso06G24160.0	GSVIVG01008980001	  2e-25
## Alignment 296: score=816.0 e_value=3e-46 N=18 post-WGD-1 ancestor_chr6&aek5 plus
296-  0:	Pso06G39180.0	GSVIVG01015743001	  4e-96
296-  1:	Pso06G39330.0	GSVIVG01015729001	 2e-128
296-  2:	Pso06G39650.0	GSVIVG01009069001	 2e-105
296-  3:	Pso06G39700.0	GSVIVG01009070001	      0
296-  4:	Pso06G39880.0	GSVIVG01009072001	 5e-166
296-  5:	Pso06G39890.0	GSVIVG01009074001	      0
296-  6:	Pso06G39920.0	GSVIVG01009076001	  7e-86
296-  7:	Pso06G39950.0	GSVIVG01009078001	 8e-152
296-  8:	Pso06G40070.0	GSVIVG01009080001	      0
296-  9:	Pso06G40170.0	GSVIVG01009090001	  9e-43
296- 10:	Pso06G40180.0	GSVIVG01009091001	  5e-79
296- 11:	Pso06G40230.0	GSVIVG01009096001	  5e-62
296- 12:	Pso06G40600.0	GSVIVG01009104001	      0
296- 13:	Pso06G40670.0	GSVIVG01009117001	 2e-158
296- 14:	Pso06G40690.0	GSVIVG01009119001	  1e-69
296- 15:	Pso06G40750.0	GSVIVG01009121001	      0
296- 16:	Pso06G40790.0	GSVIVG01009122001	  6e-33
296- 17:	Pso06G40800.0	GSVIVG01009124001	 1e-110
## Alignment 297: score=714.0 e_value=2.4e-40 N=16 post-WGD-1 ancestor_chr6&aek5 plus
297-  0:	Pso06G19430.0	GSVIVG01013407001	      0
297-  1:	Pso06G19480.0	GSVIVG01022300001	      0
297-  2:	Pso06G19520.0	GSVIVG01013403001	      0
297-  3:	Pso06G19540.0	GSVIVG01022297001	      0
297-  4:	Pso06G19550.0	GSVIVG01022296001	 3e-160
297-  5:	Pso06G19590.0	GSVIVG01013392001	      0
297-  6:	Pso06G19760.0	GSVIVG01013379001	      0
297-  7:	Pso06G19770.0	GSVIVG01013378001	 2e-106
297-  8:	Pso06G19780.0	GSVIVG01013375001	 2e-170
297-  9:	Pso06G20000.0	GSVIVG01008673001	      0
297- 10:	Pso06G20080.0	GSVIVG01013360001	      0
297- 11:	Pso06G20140.0	GSVIVG01008675001	 8e-165
297- 12:	Pso06G20150.0	GSVIVG01023934001	      0
297- 13:	Pso06G20160.0	GSVIVG01008677001	      0
297- 14:	Pso06G20200.0	GSVIVG01023930001	      0
297- 15:	Pso06G20210.0	GSVIVG01008686001	      0
## Alignment 298: score=628.0 e_value=9.8e-33 N=14 post-WGD-1 ancestor_chr6&aek5 plus
298-  0:	Pso06G30670.0	GSVIVG01000154001	 2e-147
298-  1:	Pso06G30720.0	GSVIVG01000153001	  3e-29
298-  2:	Pso06G30740.0	GSVIVG01000152001	      0
298-  3:	Pso06G30820.0	GSVIVG01000149001	      0
298-  4:	Pso06G30850.0	GSVIVG01000146001	      0
298-  5:	Pso06G30860.0	GSVIVG01000145001	  5e-45
298-  6:	Pso06G30930.0	GSVIVG01000142001	  5e-84
298-  7:	Pso06G31090.0	GSVIVG01000131001	      0
298-  8:	Pso06G31200.0	GSVIVG01000127001	      0
298-  9:	Pso06G31210.0	GSVIVG01000126001	      0
298- 10:	Pso06G31250.0	GSVIVG01000124001	 2e-180
298- 11:	Pso06G31320.0	GSVIVG01023893001	  5e-63
298- 12:	Pso06G31480.0	GSVIVG01000108001	      0
298- 13:	Pso06G31490.0	GSVIVG01000107001	      0
## Alignment 299: score=614.0 e_value=4.8e-31 N=13 post-WGD-1 ancestor_chr6&aek5 plus
299-  0:	Pso06G20480.0	GSVIVG01009470001	      0
299-  1:	Pso06G20530.0	GSVIVG01009476001	 2e-100
299-  2:	Pso06G20540.0	GSVIVG01009477001	  2e-76
299-  3:	Pso06G20550.0	GSVIVG01009478001	      0
299-  4:	Pso06G20560.0	GSVIVG01009479001	  9e-73
299-  5:	Pso06G20650.0	GSVIVG01009482001	      0
299-  6:	Pso06G20710.0	GSVIVG01009493001	      0
299-  7:	Pso06G20720.0	GSVIVG01009494001	  7e-82
299-  8:	Pso06G20840.0	GSVIVG01009501001	      0
299-  9:	Pso06G20850.0	GSVIVG01009503001	 6e-119
299- 10:	Pso06G20910.0	GSVIVG01009517001	  3e-20
299- 11:	Pso06G20920.0	GSVIVG01009518001	      0
299- 12:	Pso06G20950.0	GSVIVG01031762001	  2e-51
## Alignment 300: score=593.0 e_value=9.3e-29 N=13 post-WGD-1 ancestor_chr6&aek5 plus
300-  0:	Pso06G24080.0	GSVIVG01037888001	 1e-117
300-  1:	Pso06G24210.0	GSVIVG01037899001	  4e-22
300-  2:	Pso06G24270.0	GSVIVG01037902001	  6e-41
300-  3:	Pso06G24330.0	GSVIVG01037903001	  4e-52
300-  4:	Pso06G24350.0	GSVIVG01037905001	  4e-10
300-  5:	Pso06G24370.0	GSVIVG01037911001	  2e-20
300-  6:	Pso06G24410.0	GSVIVG01037915001	      0
300-  7:	Pso06G24430.0	GSVIVG01037920001	      0
300-  8:	Pso06G24550.0	GSVIVG01003155001	  2e-51
300-  9:	Pso06G24640.0	GSVIVG01003166001	      0
300- 10:	Pso06G24670.0	GSVIVG01003172001	  2e-99
300- 11:	Pso06G24700.0	GSVIVG01003174001	 7e-122
300- 12:	Pso06G24760.0	GSVIVG01003179001	      0
## Alignment 301: score=533.0 e_value=1.1e-25 N=12 post-WGD-1 ancestor_chr6&aek5 plus
301-  0:	Pso06G27030.0	GSVIVG01018732001	      0
301-  1:	Pso06G27070.0	GSVIVG01018739001	      0
301-  2:	Pso06G27100.0	GSVIVG01018742001	      0
301-  3:	Pso06G27150.0	GSVIVG01018749001	  2e-84
301-  4:	Pso06G27300.0	GSVIVG01018757001	      0
301-  5:	Pso06G27340.0	GSVIVG01018760001	  1e-49
301-  6:	Pso06G27610.0	GSVIVG01018775001	  2e-39
301-  7:	Pso06G27840.0	GSVIVG01018778001	      0
301-  8:	Pso06G27900.0	GSVIVG01018782001	  1e-51
301-  9:	Pso06G27930.0	GSVIVG01018783001	      0
301- 10:	Pso06G27970.0	GSVIVG01018786001	  1e-48
301- 11:	Pso06G28010.0	GSVIVG01018788001	 2e-163
## Alignment 302: score=530.0 e_value=8.3e-26 N=12 post-WGD-1 ancestor_chr6&aek5 plus
302-  0:	Pso06G20380.0	GSVIVG01031715001	 7e-168
302-  1:	Pso06G20490.0	GSVIVG01031721001	      0
302-  2:	Pso06G20520.0	GSVIVG01031727001	  8e-47
302-  3:	Pso06G20610.0	GSVIVG01031728001	  4e-25
302-  4:	Pso06G20640.0	GSVIVG01031729001	      0
302-  5:	Pso06G20700.0	GSVIVG01031736001	      0
302-  6:	Pso06G20710.0	GSVIVG01031738001	      0
302-  7:	Pso06G20740.0	GSVIVG01031739001	 5e-149
302-  8:	Pso06G20860.0	GSVIVG01031750001	      0
302-  9:	Pso06G20870.0	GSVIVG01031751001	  9e-69
302- 10:	Pso06G21080.0	GSVIVG01031769001	  3e-55
302- 11:	Pso06G21380.0	GSVIVG01031784001	 5e-102
## Alignment 303: score=448.0 e_value=2.7e-20 N=10 post-WGD-1 ancestor_chr6&aek5 plus
303-  0:	Pso06G25130.0	GSVIVG01008688001	 5e-127
303-  1:	Pso06G25360.0	GSVIVG01008696001	      0
303-  2:	Pso06G25460.0	GSVIVG01008707001	      0
303-  3:	Pso06G25480.0	GSVIVG01008708001	      0
303-  4:	Pso06G25620.0	GSVIVG01008711001	      0
303-  5:	Pso06G25680.0	GSVIVG01008714001	      0
303-  6:	Pso06G25690.0	GSVIVG01008716001	      0
303-  7:	Pso06G25810.0	GSVIVG01008718001	 6e-106
303-  8:	Pso06G25900.0	GSVIVG01008725001	 2e-129
303-  9:	Pso06G25910.0	GSVIVG01023963001	 2e-167
## Alignment 304: score=439.0 e_value=2.1e-21 N=10 post-WGD-1 ancestor_chr6&aek5 plus
304-  0:	Pso06G29020.0	GSVIVG01018819001	      0
304-  1:	Pso06G29060.0	GSVIVG01018824001	      0
304-  2:	Pso06G29070.0	GSVIVG01018828001	      0
304-  3:	Pso06G29090.0	GSVIVG01018829001	  2e-99
304-  4:	Pso06G29110.0	GSVIVG01018833001	  1e-76
304-  5:	Pso06G29200.0	GSVIVG01018835001	  3e-66
304-  6:	Pso06G29320.0	GSVIVG01018844001	      0
304-  7:	Pso06G29370.0	GSVIVG01018847001	      0
304-  8:	Pso06G29620.0	GSVIVG01018858001	      0
304-  9:	Pso06G30010.0	GSVIVG01018921001	  5e-48
## Alignment 305: score=428.0 e_value=8.9e-22 N=11 post-WGD-1 ancestor_chr6&aek5 plus
305-  0:	Pso06G22070.0	GSVIVG01026648001	  8e-19
305-  1:	Pso06G22100.0	GSVIVG01031802001	      0
305-  2:	Pso06G22320.0	GSVIVG01031824001	  8e-46
305-  3:	Pso06G22370.0	GSVIVG01031842001	      0
305-  4:	Pso06G22440.0	GSVIVG01031847001	 1e-109
305-  5:	Pso06G22540.0	GSVIVG01031879001	      0
305-  6:	Pso06G22660.0	GSVIVG01031888001	 5e-145
305-  7:	Pso06G22780.0	GSVIVG01031892001	      0
305-  8:	Pso06G22980.0	GSVIVG01018833001	  1e-09
305-  9:	Pso06G23030.0	GSVIVG01031917001	      0
305- 10:	Pso06G23150.0	GSVIVG01009647001	      0
## Alignment 306: score=373.0 e_value=1.2e-17 N=9 post-WGD-1 ancestor_chr6&aek5 plus
306-  0:	Pso06G22110.0	GSVIVG01009575001	 2e-159
306-  1:	Pso06G22190.0	GSVIVG01009577001	      0
306-  2:	Pso06G22340.0	GSVIVG01009580001	  4e-69
306-  3:	Pso06G22360.0	GSVIVG01009581001	      0
306-  4:	Pso06G22400.0	GSVIVG01009585001	  3e-82
306-  5:	Pso06G22420.0	GSVIVG01031762001	  1e-11
306-  6:	Pso06G22670.0	GSVIVG01009854001	  4e-07
306-  7:	Pso06G22840.0	GSVIVG01009889001	  1e-15
306-  8:	Pso06G23160.0	GSVIVG01009928001	  3e-75
## Alignment 307: score=317.0 e_value=3.8e-10 N=7 post-WGD-1 ancestor_chr6&aek5 plus
307-  0:	Pso06G41350.0	GSVIVG01009219001	  1e-95
307-  1:	Pso06G41570.0	GSVIVG01009226001	      0
307-  2:	Pso06G41720.0	GSVIVG01009228001	      0
307-  3:	Pso06G41820.0	GSVIVG01009232001	 6e-153
307-  4:	Pso06G41950.0	GSVIVG01009238001	 2e-136
307-  5:	Pso06G42000.0	GSVIVG01009243001	  5e-91
307-  6:	Pso06G42020.0	GSVIVG01009245001	 9e-168
## Alignment 308: score=265.0 e_value=3.4e-08 N=6 post-WGD-1 ancestor_chr6&aek5 plus
308-  0:	Pso06G29720.0	GSVIVG01023830001	  1e-18
308-  1:	Pso06G29730.0	GSVIVG01009777001	  3e-83
308-  2:	Pso06G29780.0	GSVIVG01023820001	 5e-156
308-  3:	Pso06G29910.0	GSVIVG01023814001	      0
308-  4:	Pso06G30080.0	GSVIVG01023805001	      0
308-  5:	Pso06G30100.0	GSVIVG01023803001	  2e-48
## Alignment 309: score=1557.0 e_value=6.5e-117 N=36 post-WGD-1 ancestor_chr6&aek5 minus
309-  0:	Pso06G25390.0	GSVIVG01023953001	  2e-62
309-  1:	Pso06G25880.0	GSVIVG01023965001	 4e-161
309-  2:	Pso06G26040.0	GSVIVG01023968001	      0
309-  3:	Pso06G26160.0	GSVIVG01037045001	  3e-95
309-  4:	Pso06G26210.0	GSVIVG01023975001	 4e-165
309-  5:	Pso06G26310.0	GSVIVG01023991001	 8e-104
309-  6:	Pso06G26550.0	GSVIVG01024004001	  6e-95
309-  7:	Pso06G26570.0	GSVIVG01024005001	      0
309-  8:	Pso06G26630.0	GSVIVG01024010001	 2e-129
309-  9:	Pso06G26700.0	GSVIVG01024014001	  6e-57
309- 10:	Pso06G26800.0	GSVIVG01024018001	 2e-130
309- 11:	Pso06G26880.0	GSVIVG01024021001	  1e-60
309- 12:	Pso06G26950.0	GSVIVG01024026001	 1e-180
309- 13:	Pso06G26990.0	GSVIVG01024029001	 4e-134
309- 14:	Pso06G27000.0	GSVIVG01024030001	 3e-144
309- 15:	Pso06G27010.0	GSVIVG01024031001	      0
309- 16:	Pso06G27020.0	GSVIVG01024033001	      0
309- 17:	Pso06G27130.0	GSVIVG01024036001	  4e-90
309- 18:	Pso06G27250.0	GSVIVG01024042001	      0
309- 19:	Pso06G27280.0	GSVIVG01024043001	  2e-89
309- 20:	Pso06G27360.0	GSVIVG01024048001	      0
309- 21:	Pso06G27370.0	GSVIVG01024049001	 4e-164
309- 22:	Pso06G27430.0	GSVIVG01024054001	      0
309- 23:	Pso06G27540.0	GSVIVG01024056001	 4e-144
309- 24:	Pso06G27560.0	GSVIVG01024057001	  2e-38
309- 25:	Pso06G27590.0	GSVIVG01024060001	  4e-68
309- 26:	Pso06G27620.0	GSVIVG01024062001	      0
309- 27:	Pso06G27740.0	GSVIVG01024073001	      0
309- 28:	Pso06G27810.0	GSVIVG01024082001	 1e-115
309- 29:	Pso06G27830.0	GSVIVG01024086001	 9e-161
309- 30:	Pso06G27870.0	GSVIVG01024104001	      0
309- 31:	Pso06G27880.0	GSVIVG01024106001	 2e-161
309- 32:	Pso06G27910.0	GSVIVG01024107001	 6e-102
309- 33:	Pso06G27920.0	GSVIVG01024109001	 4e-133
309- 34:	Pso06G28020.0	GSVIVG01024116001	  1e-56
309- 35:	Pso06G28340.0	GSVIVG01024122001	  7e-14
## Alignment 310: score=1510.0 e_value=1.5e-103 N=33 post-WGD-1 ancestor_chr6&aek5 minus
310-  0:	Pso06G26870.0	GSVIVG01009956001	      0
310-  1:	Pso06G26930.0	GSVIVG01009954001	 2e-141
310-  2:	Pso06G26950.0	GSVIVG01009950001	  3e-99
310-  3:	Pso06G26990.0	GSVIVG01009947001	 2e-142
310-  4:	Pso06G27040.0	GSVIVG01009945001	  5e-53
310-  5:	Pso06G27080.0	GSVIVG01009943001	      0
310-  6:	Pso06G27210.0	GSVIVG01009941001	      0
310-  7:	Pso06G27270.0	GSVIVG01009934001	  3e-59
310-  8:	Pso06G27380.0	GSVIVG01009931001	      0
310-  9:	Pso06G27520.0	GSVIVG01018772001	      0
310- 10:	Pso06G27560.0	GSVIVG01009924001	  2e-28
310- 11:	Pso06G27720.0	GSVIVG01009920001	 5e-155
310- 12:	Pso06G27970.0	GSVIVG01009898001	  7e-45
310- 13:	Pso06G28120.0	GSVIVG01009881001	      0
310- 14:	Pso06G28130.0	GSVIVG01009880001	 9e-136
310- 15:	Pso06G28150.0	GSVIVG01009879001	      0
310- 16:	Pso06G28160.0	GSVIVG01009876001	      0
310- 17:	Pso06G28450.0	GSVIVG01009861001	  1e-77
310- 18:	Pso06G28470.0	GSVIVG01009860001	  4e-65
310- 19:	Pso06G28510.0	GSVIVG01009858001	  4e-70
310- 20:	Pso06G28570.0	GSVIVG01009846001	  5e-41
310- 21:	Pso06G28710.0	GSVIVG01009840001	  2e-56
310- 22:	Pso06G28720.0	GSVIVG01009837001	      0
310- 23:	Pso06G28730.0	GSVIVG01009836001	      0
310- 24:	Pso06G28760.0	GSVIVG01009833001	 3e-155
310- 25:	Pso06G28840.0	GSVIVG01009830001	      0
310- 26:	Pso06G28870.0	GSVIVG01009828001	      0
310- 27:	Pso06G29030.0	GSVIVG01009826001	      0
310- 28:	Pso06G29040.0	GSVIVG01009825001	 6e-144
310- 29:	Pso06G29130.0	GSVIVG01009822001	      0
310- 30:	Pso06G29270.0	GSVIVG01018839001	  1e-63
310- 31:	Pso06G29300.0	GSVIVG01009813001	      0
310- 32:	Pso06G29340.0	GSVIVG01018845001	  1e-95
## Alignment 311: score=1374.0 e_value=1.7e-93 N=30 post-WGD-1 ancestor_chr6&aek5 minus
311-  0:	Pso06G30870.0	GSVIVG01009363001	  1e-23
311-  1:	Pso06G30970.0	GSVIVG01009361001	  2e-08
311-  2:	Pso06G31050.0	GSVIVG01009357001	  6e-62
311-  3:	Pso06G31140.0	GSVIVG01009355001	      0
311-  4:	Pso06G31230.0	GSVIVG01009354001	 3e-106
311-  5:	Pso06G31240.0	GSVIVG01009353001	  2e-74
311-  6:	Pso06G31260.0	GSVIVG01009350001	      0
311-  7:	Pso06G31280.0	GSVIVG01009348001	 8e-101
311-  8:	Pso06G31540.0	GSVIVG01009343001	      0
311-  9:	Pso06G31550.0	GSVIVG01009341001	  3e-67
311- 10:	Pso06G31590.0	GSVIVG01009338001	  7e-82
311- 11:	Pso06G31610.0	GSVIVG01009336001	      0
311- 12:	Pso06G31740.0	GSVIVG01009335001	  1e-24
311- 13:	Pso06G31820.0	GSVIVG01009320001	      0
311- 14:	Pso06G31840.0	GSVIVG01009318001	      0
311- 15:	Pso06G31860.0	GSVIVG01009315001	  2e-52
311- 16:	Pso06G31870.0	GSVIVG01009313001	  4e-68
311- 17:	Pso06G31920.0	GSVIVG01009312001	  2e-85
311- 18:	Pso06G31960.0	GSVIVG01009308001	  2e-24
311- 19:	Pso06G31970.0	GSVIVG01009307001	      0
311- 20:	Pso06G31990.0	GSVIVG01009305001	      0
311- 21:	Pso06G32040.0	GSVIVG01009296001	  2e-95
311- 22:	Pso06G32100.0	GSVIVG01009290001	      0
311- 23:	Pso06G32120.0	GSVIVG01009289001	      0
311- 24:	Pso06G32450.0	GSVIVG01009273001	 2e-135
311- 25:	Pso06G32500.0	GSVIVG01009271001	 1e-160
311- 26:	Pso06G32730.0	GSVIVG01009265001	 1e-154
311- 27:	Pso06G32780.0	GSVIVG01009260001	  1e-31
311- 28:	Pso06G32790.0	GSVIVG01009256001	 5e-110
311- 29:	Pso06G32890.0	GSVIVG01009253001	      0
## Alignment 312: score=806.0 e_value=2.1e-46 N=18 post-WGD-1 ancestor_chr6&aek5 minus
312-  0:	Pso06G29470.0	GSVIVG01009801001	  3e-31
312-  1:	Pso06G29490.0	GSVIVG01009797001	  3e-97
312-  2:	Pso06G29500.0	GSVIVG01009796001	      0
312-  3:	Pso06G29550.0	GSVIVG01009791001	      0
312-  4:	Pso06G29560.0	GSVIVG01009788001	      0
312-  5:	Pso06G29640.0	GSVIVG01009782001	 5e-161
312-  6:	Pso06G29650.0	GSVIVG01009779001	  3e-89
312-  7:	Pso06G29720.0	GSVIVG01023830001	  1e-18
312-  8:	Pso06G29840.0	GSVIVG01009766001	 4e-121
312-  9:	Pso06G29850.0	GSVIVG01009763001	      0
312- 10:	Pso06G29880.0	GSVIVG01009761001	  8e-68
312- 11:	Pso06G29900.0	GSVIVG01009760001	      0
312- 12:	Pso06G29910.0	GSVIVG01023815001	      0
312- 13:	Pso06G29940.0	GSVIVG01009755001	 6e-144
312- 14:	Pso06G30080.0	GSVIVG01009747001	      0
312- 15:	Pso06G30090.0	GSVIVG01018923001	      0
312- 16:	Pso06G30140.0	GSVIVG01009735001	 5e-123
312- 17:	Pso06G30400.0	GSVIVG01003702001	  4e-23
## Alignment 313: score=667.0 e_value=4e-35 N=15 post-WGD-1 ancestor_chr6&aek5 minus
313-  0:	Pso06G20280.0	GSVIVG01022097001	      0
313-  1:	Pso06G20450.0	GSVIVG01022112001	      0
313-  2:	Pso06G20460.0	GSVIVG01022113001	      0
313-  3:	Pso06G20480.0	GSVIVG01022114001	      0
313-  4:	Pso06G20490.0	GSVIVG01022115001	      0
313-  5:	Pso06G20510.0	GSVIVG01022118001	  5e-35
313-  6:	Pso06G20560.0	GSVIVG01022120001	  1e-58
313-  7:	Pso06G20650.0	GSVIVG01022127001	 1e-110
313-  8:	Pso06G20670.0	GSVIVG01022129001	 3e-144
313-  9:	Pso06G20710.0	GSVIVG01022136001	      0
313- 10:	Pso06G20830.0	GSVIVG01022141001	      0
313- 11:	Pso06G20900.0	GSVIVG01022142001	  4e-35
313- 12:	Pso06G20970.0	GSVIVG01022144001	      0
313- 13:	Pso06G21020.0	GSVIVG01022145001	  1e-31
313- 14:	Pso06G21040.0	GSVIVG01022152001	 7e-159
## Alignment 314: score=508.0 e_value=3.1e-22 N=11 post-WGD-1 ancestor_chr6&aek5 minus
314-  0:	Pso06G18850.0	GSVIVG01023845001	 3e-175
314-  1:	Pso06G19000.0	GSVIVG01023850001	      0
314-  2:	Pso06G19090.0	GSVIVG01023854001	      0
314-  3:	Pso06G19190.0	GSVIVG01023856001	  1e-75
314-  4:	Pso06G19200.0	GSVIVG01023857001	 2e-132
314-  5:	Pso06G19230.0	GSVIVG01023858001	  4e-38
314-  6:	Pso06G19270.0	GSVIVG01023861001	 4e-159
314-  7:	Pso06G19290.0	GSVIVG01023863001	      0
314-  8:	Pso06G19310.0	GSVIVG01023864001	      0
314-  9:	Pso06G19330.0	GSVIVG01023865001	  3e-35
314- 10:	Pso06G19340.0	GSVIVG01023866001	      0
## Alignment 315: score=497.0 e_value=3.3e-28 N=12 post-WGD-1 ancestor_chr6&aek5 minus
315-  0:	Pso06G30380.0	GSVIVG01009198001	  1e-07
315-  1:	Pso06G30620.0	GSVIVG01009185001	  4e-09
315-  2:	Pso06G30970.0	GSVIVG01037854001	  2e-10
315-  3:	Pso06G31070.0	GSVIVG01037848001	      0
315-  4:	Pso06G31320.0	GSVIVG01000169001	  1e-85
315-  5:	Pso06G31350.0	GSVIVG01037839001	  7e-72
315-  6:	Pso06G31370.0	GSVIVG01037837001	  4e-93
315-  7:	Pso06G31440.0	GSVIVG01037836001	 7e-149
315-  8:	Pso06G31450.0	GSVIVG01037825001	      0
315-  9:	Pso06G31510.0	GSVIVG01037822001	 1e-119
315- 10:	Pso06G31590.0	GSVIVG01037819001	  2e-78
315- 11:	Pso06G31600.0	GSVIVG01037816001	  3e-60
## Alignment 316: score=467.0 e_value=4.2e-19 N=10 post-WGD-1 ancestor_chr6&aek5 minus
316-  0:	Pso06G21760.0	GSVIVG01009197001	  2e-67
316-  1:	Pso06G21830.0	GSVIVG01009194001	      0
316-  2:	Pso06G21870.0	GSVIVG01009187001	 8e-105
316-  3:	Pso06G21880.0	GSVIVG01009185001	      0
316-  4:	Pso06G21910.0	GSVIVG01009183001	      0
316-  5:	Pso06G21920.0	GSVIVG01009182001	  1e-54
316-  6:	Pso06G22000.0	GSVIVG01009178001	      0
316-  7:	Pso06G22030.0	GSVIVG01009175001	      0
316-  8:	Pso06G22040.0	GSVIVG01009174001	      0
316-  9:	Pso06G22050.0	GSVIVG01009173001	 4e-112
## Alignment 317: score=428.0 e_value=2e-20 N=10 post-WGD-1 ancestor_chr6&aek5 minus
317-  0:	Pso06G28530.0	GSVIVG01024158001	      0
317-  1:	Pso06G28740.0	GSVIVG01024163001	 1e-156
317-  2:	Pso06G28750.0	GSVIVG01024164001	      0
317-  3:	Pso06G28770.0	GSVIVG01024165001	 1e-109
317-  4:	Pso06G28870.0	GSVIVG01024172001	      0
317-  5:	Pso06G29050.0	GSVIVG01024179001	      0
317-  6:	Pso06G29120.0	GSVIVG01024195001	      0
317-  7:	Pso06G29130.0	GSVIVG01024196001	      0
317-  8:	Pso06G29140.0	GSVIVG01024197001	      0
317-  9:	Pso06G29170.0	GSVIVG01024203001	      0
## Alignment 318: score=415.0 e_value=6.2e-18 N=9 post-WGD-1 ancestor_chr6&aek5 minus
318-  0:	Pso06G21240.0	GSVIVG01009165001	 4e-119
318-  1:	Pso06G21490.0	GSVIVG01009149001	  2e-81
318-  2:	Pso06G21510.0	GSVIVG01009148001	      0
318-  3:	Pso06G21520.0	GSVIVG01009143001	  4e-55
318-  4:	Pso06G21540.0	GSVIVG01009141001	  5e-83
318-  5:	Pso06G21560.0	GSVIVG01009139001	 8e-108
318-  6:	Pso06G21620.0	GSVIVG01009127001	  1e-96
318-  7:	Pso06G21630.0	GSVIVG01009126001	      0
318-  8:	Pso06G21640.0	GSVIVG01009125001	      0
## Alignment 319: score=399.0 e_value=2.6e-18 N=9 post-WGD-1 ancestor_chr6&aek5 minus
319-  0:	Pso06G24750.0	GSVIVG01022062001	      0
319-  1:	Pso06G24760.0	GSVIVG01022063001	 3e-123
319-  2:	Pso06G24770.0	GSVIVG01022064001	      0
319-  3:	Pso06G24810.0	GSVIVG01022072001	      0
319-  4:	Pso06G24820.0	GSVIVG01022074001	  8e-60
319-  5:	Pso06G24890.0	GSVIVG01022075001	 5e-116
319-  6:	Pso06G24910.0	GSVIVG01022076001	  3e-53
319-  7:	Pso06G25000.0	GSVIVG01022089001	  3e-94
319-  8:	Pso06G25430.0	GSVIVG01022116001	  5e-44
## Alignment 320: score=383.0 e_value=3.7e-13 N=8 post-WGD-1 ancestor_chr6&aek5 minus
320-  0:	Pso06G30500.0	GSVIVG01018959001	 3e-101
320-  1:	Pso06G30550.0	GSVIVG01018960001	      0
320-  2:	Pso06G30560.0	GSVIVG01009712001	  2e-60
320-  3:	Pso06G30570.0	GSVIVG01009711001	      0
320-  4:	Pso06G30580.0	GSVIVG01009710001	 1e-162
320-  5:	Pso06G30590.0	GSVIVG01009709001	      0
320-  6:	Pso06G30620.0	GSVIVG01009707001	      0
320-  7:	Pso06G30640.0	GSVIVG01018963001	 6e-162
## Alignment 321: score=356.0 e_value=3.1e-13 N=8 post-WGD-1 ancestor_chr6&aek5 minus
321-  0:	Pso06G22800.0	GSVIVG01009681001	      0
321-  1:	Pso06G22810.0	GSVIVG01019000001	      0
321-  2:	Pso06G22850.0	GSVIVG01009666001	      0
321-  3:	Pso06G22920.0	GSVIVG01019010001	 4e-101
321-  4:	Pso06G23020.0	GSVIVG01009655001	  1e-91
321-  5:	Pso06G23110.0	GSVIVG01009650001	 8e-113
321-  6:	Pso06G23140.0	GSVIVG01009648001	 7e-111
321-  7:	Pso06G23170.0	GSVIVG01009639001	 8e-103
## Alignment 322: score=325.0 e_value=2.6e-10 N=7 post-WGD-1 ancestor_chr6&aek5 minus
322-  0:	Pso06G23900.0	GSVIVG01000162001	 4e-138
322-  1:	Pso06G23950.0	GSVIVG01000163001	      0
322-  2:	Pso06G24000.0	GSVIVG01000164001	      0
322-  3:	Pso06G24050.0	GSVIVG01000167001	      0
322-  4:	Pso06G24110.0	GSVIVG01000171001	 7e-145
322-  5:	Pso06G24160.0	GSVIVG01000175001	  7e-25
322-  6:	Pso06G24170.0	GSVIVG01000179001	 2e-136
## Alignment 323: score=272.0 e_value=2.9e-08 N=6 post-WGD-1 ancestor_chr6&aek5 minus
323-  0:	Pso06G39800.0	GSVIVG01003415001	 7e-121
323-  1:	Pso06G39840.0	GSVIVG01003416001	      0
323-  2:	Pso06G39860.0	GSVIVG01003417001	 5e-165
323-  3:	Pso06G39890.0	GSVIVG01003419001	      0
323-  4:	Pso06G40090.0	GSVIVG01003424001	      0
323-  5:	Pso06G40160.0	GSVIVG01003433001	      0
## Alignment 324: score=424.0 e_value=1.8e-16 N=9 post-WGD-1 ancestor_chr6&aek6 minus
324-  0:	Pso06G07080.0	GSVIVG01012151001	      0
324-  1:	Pso06G07110.0	GSVIVG01012145001	      0
324-  2:	Pso06G07130.0	GSVIVG01012142001	  2e-47
324-  3:	Pso06G07140.0	GSVIVG01012141001	 7e-152
324-  4:	Pso06G07150.0	GSVIVG01012140001	 1e-173
324-  5:	Pso06G07180.0	GSVIVG01012138001	 1e-137
324-  6:	Pso06G07290.0	GSVIVG01012122001	  2e-84
324-  7:	Pso06G07350.0	GSVIVG01012116001	      0
324-  8:	Pso06G07360.0	GSVIVG01012113001	 3e-160
## Alignment 325: score=344.0 e_value=6.3e-15 N=8 post-WGD-1 ancestor_chr6&aek6 minus
325-  0:	Pso06G03440.0	GSVIVG01012106001	      0
325-  1:	Pso06G03520.0	GSVIVG01012105001	  3e-82
325-  2:	Pso06G03570.0	GSVIVG01012104001	  1e-54
325-  3:	Pso06G03580.0	GSVIVG01012103001	      0
325-  4:	Pso06G03920.0	GSVIVG01012095001	      0
325-  5:	Pso06G04220.0	GSVIVG01012084001	  1e-74
325-  6:	Pso06G04320.0	GSVIVG01012076001	  3e-40
325-  7:	Pso06G04330.0	GSVIVG01012074001	      0
## Alignment 326: score=2390.0 e_value=3.8e-192 N=52 post-WGD-1 ancestor_chr6&aek7 plus
326-  0:	Pso06G12840.0	GSVIVG01012636001	      0
326-  1:	Pso06G12880.0	GSVIVG01012640001	  2e-35
326-  2:	Pso06G12890.0	GSVIVG01001979001	      0
326-  3:	Pso06G12900.0	GSVIVG01001982001	  2e-56
326-  4:	Pso06G12910.0	GSVIVG01001983001	      0
326-  5:	Pso06G12950.0	GSVIVG01012648001	      0
326-  6:	Pso06G13000.0	GSVIVG01012651001	      0
326-  7:	Pso06G13020.0	GSVIVG01012652001	      0
326-  8:	Pso06G13060.0	GSVIVG01012656001	  1e-17
326-  9:	Pso06G13100.0	GSVIVG01037610001	      0
326- 10:	Pso06G13130.0	GSVIVG01037612001	  8e-76
326- 11:	Pso06G13150.0	GSVIVG01037621001	      0
326- 12:	Pso06G13160.0	GSVIVG01037625001	  2e-80
326- 13:	Pso06G13190.0	GSVIVG01037630001	      0
326- 14:	Pso06G13240.0	GSVIVG01037634001	 9e-104
326- 15:	Pso06G13310.0	GSVIVG01037636001	  9e-71
326- 16:	Pso06G13450.0	GSVIVG01037647001	  2e-54
326- 17:	Pso06G13640.0	GSVIVG01037668001	  3e-66
326- 18:	Pso06G13690.0	GSVIVG01037670001	 1e-180
326- 19:	Pso06G13700.0	GSVIVG01037672001	  4e-29
326- 20:	Pso06G13750.0	GSVIVG01037673001	  1e-91
326- 21:	Pso06G13760.0	GSVIVG01037674001	      0
326- 22:	Pso06G13790.0	GSVIVG01037676001	      0
326- 23:	Pso06G13950.0	GSVIVG01037685001	      0
326- 24:	Pso06G13980.0	GSVIVG01037689001	  5e-40
326- 25:	Pso06G14160.0	GSVIVG01037709001	      0
326- 26:	Pso06G14730.0	GSVIVG01037714001	      0
326- 27:	Pso06G14770.0	GSVIVG01037719001	  2e-62
326- 28:	Pso06G14850.0	GSVIVG01037723001	 1e-121
326- 29:	Pso06G14860.0	GSVIVG01037727001	      0
326- 30:	Pso06G14870.0	GSVIVG01037730001	      0
326- 31:	Pso06G14890.0	GSVIVG01030539001	      0
326- 32:	Pso06G14950.0	GSVIVG01037750001	      0
326- 33:	Pso06G15010.0	GSVIVG01037751001	 2e-101
326- 34:	Pso06G15040.0	GSVIVG01037753001	      0
326- 35:	Pso06G15090.0	GSVIVG01037758001	 3e-167
326- 36:	Pso06G15130.0	GSVIVG01037761001	 7e-180
326- 37:	Pso06G15140.0	GSVIVG01037763001	 2e-119
326- 38:	Pso06G15170.0	GSVIVG01037766001	      0
326- 39:	Pso06G15240.0	GSVIVG01037771001	 7e-149
326- 40:	Pso06G15280.0	GSVIVG01037773001	 2e-161
326- 41:	Pso06G15300.0	GSVIVG01037775001	      0
326- 42:	Pso06G15320.0	GSVIVG01030047001	      0
326- 43:	Pso06G15330.0	GSVIVG01037778001	  2e-44
326- 44:	Pso06G15340.0	GSVIVG01037780001	      0
326- 45:	Pso06G15650.0	GSVIVG01014640001	  2e-80
326- 46:	Pso06G15660.0	GSVIVG01014641001	 2e-130
326- 47:	Pso06G15670.0	GSVIVG01014643001	      0
326- 48:	Pso06G15700.0	GSVIVG01014657001	 4e-102
326- 49:	Pso06G16000.0	GSVIVG01014681001	      0
326- 50:	Pso06G16050.0	GSVIVG01014698001	      0
326- 51:	Pso06G16070.0	GSVIVG01030113001	  3e-31
## Alignment 327: score=438.0 e_value=1.9e-20 N=10 post-WGD-1 ancestor_chr6&aek7 plus
327-  0:	Pso06G14160.0	GSVIVG01030494001	      0
327-  1:	Pso06G14510.0	GSVIVG01030495001	      0
327-  2:	Pso06G14520.0	GSVIVG01030496001	 6e-166
327-  3:	Pso06G14640.0	GSVIVG01030506001	      0
327-  4:	Pso06G14690.0	GSVIVG01030512001	      0
327-  5:	Pso06G14700.0	GSVIVG01030514001	      0
327-  6:	Pso06G14740.0	GSVIVG01030530001	      0
327-  7:	Pso06G14790.0	GSVIVG01030533001	      0
327-  8:	Pso06G14810.0	GSVIVG01030535001	 1e-137
327-  9:	Pso06G14910.0	GSVIVG01030540001	 8e-103
## Alignment 328: score=428.0 e_value=1.5e-22 N=10 post-WGD-1 ancestor_chr6&aek7 plus
328-  0:	Pso06G14880.0	GSVIVG01014693001	  2e-14
328-  1:	Pso06G15060.0	GSVIVG01014698001	  1e-47
328-  2:	Pso06G15260.0	GSVIVG01030042001	 3e-109
328-  3:	Pso06G15270.0	GSVIVG01030043001	      0
328-  4:	Pso06G15300.0	GSVIVG01030046001	 2e-102
328-  5:	Pso06G15370.0	GSVIVG01030051001	      0
328-  6:	Pso06G15400.0	GSVIVG01030053001	 2e-106
328-  7:	Pso06G15490.0	GSVIVG01030058001	  4e-99
328-  8:	Pso06G15500.0	GSVIVG01030060001	  6e-39
328-  9:	Pso06G15870.0	GSVIVG01030112001	      0
## Alignment 329: score=392.0 e_value=1.3e-16 N=9 post-WGD-1 ancestor_chr6&aek7 plus
329-  0:	Pso06G09140.0	GSVIVG01021166001	  2e-98
329-  1:	Pso06G09250.0	GSVIVG01021154001	      0
329-  2:	Pso06G09280.0	GSVIVG01021153001	 9e-121
329-  3:	Pso06G09400.0	GSVIVG01014255001	 5e-111
329-  4:	Pso06G09420.0	GSVIVG01014257001	  2e-54
329-  5:	Pso06G09430.0	GSVIVG01021137001	      0
329-  6:	Pso06G09480.0	GSVIVG01014263001	  2e-90
329-  7:	Pso06G09540.0	GSVIVG01014264001	  2e-36
329-  8:	Pso06G09570.0	GSVIVG01014274001	      0
## Alignment 330: score=384.0 e_value=3.7e-18 N=9 post-WGD-1 ancestor_chr6&aek7 plus
330-  0:	Pso06G09670.0	GSVIVG01021122001	      0
330-  1:	Pso06G09830.0	GSVIVG01014287001	  4e-99
330-  2:	Pso06G09850.0	GSVIVG01014290001	  2e-70
330-  3:	Pso06G09860.0	GSVIVG01014293001	  4e-75
330-  4:	Pso06G09900.0	GSVIVG01014295001	 1e-132
330-  5:	Pso06G09910.0	GSVIVG01014296001	  8e-69
330-  6:	Pso06G09920.0	GSVIVG01014297001	      0
330-  7:	Pso06G10060.0	GSVIVG01014302001	  1e-53
330-  8:	Pso06G14200.0	GSVIVG01030489001	 4e-132
## Alignment 331: score=353.0 e_value=2e-13 N=8 post-WGD-1 ancestor_chr6&aek7 plus
331-  0:	Pso06G07410.0	GSVIVG01021533001	  5e-34
331-  1:	Pso06G07420.0	GSVIVG01021532001	      0
331-  2:	Pso06G07460.0	GSVIVG01021525001	  6e-53
331-  3:	Pso06G07490.0	GSVIVG01021520001	      0
331-  4:	Pso06G07500.0	GSVIVG01021514001	  1e-11
331-  5:	Pso06G07540.0	GSVIVG01021502001	      0
331-  6:	Pso06G07560.0	GSVIVG01021471001	 8e-113
331-  7:	Pso06G07570.0	GSVIVG01021470001	      0
## Alignment 332: score=329.0 e_value=1.7e-10 N=7 post-WGD-1 ancestor_chr6&aek7 plus
332-  0:	Pso06G11360.0	GSVIVG01014412001	      0
332-  1:	Pso06G11450.0	GSVIVG01014414001	 1e-126
332-  2:	Pso06G11460.0	GSVIVG01014415001	 6e-158
332-  3:	Pso06G11490.0	GSVIVG01014417001	      0
332-  4:	Pso06G11500.0	GSVIVG01030570001	 8e-137
332-  5:	Pso06G11560.0	GSVIVG01014421001	 9e-123
332-  6:	Pso06G11580.0	GSVIVG01030577001	  5e-08
## Alignment 333: score=294.0 e_value=1.5e-11 N=7 post-WGD-1 ancestor_chr6&aek7 plus
333-  0:	Pso06G08290.0	GSVIVG01030537001	  4e-69
333-  1:	Pso06G09780.0	GSVIVG01021103001	  3e-57
333-  2:	Pso06G09880.0	GSVIVG01021096001	      0
333-  3:	Pso06G10000.0	GSVIVG01021092001	  2e-27
333-  4:	Pso06G10050.0	GSVIVG01021091001	  9e-53
333-  5:	Pso06G10060.0	GSVIVG01021087001	  2e-48
333-  6:	Pso06G10080.0	GSVIVG01021086001	  4e-58
## Alignment 334: score=491.0 e_value=1.8e-22 N=11 post-WGD-1 ancestor_chr6&aek7 minus
334-  0:	Pso06G10680.0	GSVIVG01014408001	      0
334-  1:	Pso06G10700.0	GSVIVG01014407001	 2e-146
334-  2:	Pso06G10750.0	GSVIVG01014403001	  7e-74
334-  3:	Pso06G10800.0	GSVIVG01014402001	      0
334-  4:	Pso06G10840.0	GSVIVG01014395001	  9e-68
334-  5:	Pso06G10920.0	GSVIVG01014389001	      0
334-  6:	Pso06G10930.0	GSVIVG01014388001	      0
334-  7:	Pso06G11030.0	GSVIVG01014382001	 6e-145
334-  8:	Pso06G11040.0	GSVIVG01014381001	      0
334-  9:	Pso06G11210.0	GSVIVG01014366001	      0
334- 10:	Pso06G11230.0	GSVIVG01014363001	  1e-88
## Alignment 335: score=464.0 e_value=1.7e-24 N=11 post-WGD-1 ancestor_chr6&aek7 minus
335-  0:	Pso06G11700.0	GSVIVG01030053001	  9e-79
335-  1:	Pso06G11820.0	GSVIVG01030002001	 1e-118
335-  2:	Pso06G11880.0	GSVIVG01000458001	 2e-145
335-  3:	Pso06G11900.0	GSVIVG01000457001	      0
335-  4:	Pso06G11920.0	GSVIVG01000453001	 1e-103
335-  5:	Pso06G12030.0	GSVIVG01000446001	  9e-78
335-  6:	Pso06G12050.0	GSVIVG01000443001	  2e-26
335-  7:	Pso06G12060.0	GSVIVG01000442001	  5e-94
335-  8:	Pso06G12070.0	GSVIVG01000428001	  9e-16
335-  9:	Pso06G12400.0	GSVIVG01014681001	 2e-111
335- 10:	Pso06G12500.0	GSVIVG01030583001	 4e-106
## Alignment 336: score=404.0 e_value=1.4e-16 N=9 post-WGD-1 ancestor_chr6&aek7 minus
336-  0:	Pso06G12510.0	GSVIVG01030625001	  7e-64
336-  1:	Pso06G12600.0	GSVIVG01030621001	 2e-151
336-  2:	Pso06G12670.0	GSVIVG01030615001	  2e-53
336-  3:	Pso06G12780.0	GSVIVG01030614001	  2e-96
336-  4:	Pso06G12810.0	GSVIVG01030612001	  3e-72
336-  5:	Pso06G12850.0	GSVIVG01030608001	 3e-134
336-  6:	Pso06G12920.0	GSVIVG01030606001	  2e-25
336-  7:	Pso06G12940.0	GSVIVG01030605001	      0
336-  8:	Pso06G12970.0	GSVIVG01030603001	  2e-29
## Alignment 337: score=284.0 e_value=3.7e-08 N=6 post-WGD-1 ancestor_chr6&aek7 minus
337-  0:	Pso06G13890.0	GSVIVG01012696001	 2e-149
337-  1:	Pso06G13920.0	GSVIVG01012687001	 4e-120
337-  2:	Pso06G13930.0	GSVIVG01012686001	  3e-53
337-  3:	Pso06G13960.0	GSVIVG01012682001	 1e-172
337-  4:	Pso06G14060.0	GSVIVG01012671001	 6e-140
337-  5:	Pso06G14090.0	GSVIVG01012670001	  5e-76
## Alignment 338: score=254.0 e_value=5.1e-11 N=7 post-WGD-1 ancestor_chr6&aek7 minus
338-  0:	Pso06G17250.0	GSVIVG01014417001	  2e-46
338-  1:	Pso06G18670.0	GSVIVG01021445001	      0
338-  2:	Pso06G18790.0	GSVIVG01021450001	      0
338-  3:	Pso06G18820.0	GSVIVG01021499001	      0
338-  4:	Pso06G19000.0	GSVIVG01030467001	 2e-106
338-  5:	Pso06G19300.0	GSVIVG01030495001	  1e-10
338-  6:	Pso06G19370.0	GSVIVG01021530001	  7e-36
## Alignment 339: score=799.0 e_value=1.1e-42 N=17 post-WGD-1 ancestor_chr7&aek1 plus
339-  0:	Pso07G02420.0	GSVIVG01004825001	  5e-87
339-  1:	Pso07G02450.0	GSVIVG01018314001	      0
339-  2:	Pso07G02470.0	GSVIVG01013286001	 3e-175
339-  3:	Pso07G02480.0	GSVIVG01013285001	  6e-93
339-  4:	Pso07G02490.0	GSVIVG01013280001	 1e-134
339-  5:	Pso07G02500.0	GSVIVG01013279001	      0
339-  6:	Pso07G02510.0	GSVIVG01013278001	  1e-59
339-  7:	Pso07G02540.0	GSVIVG01018330001	  5e-85
339-  8:	Pso07G02550.0	GSVIVG01013276001	 6e-144
339-  9:	Pso07G02580.0	GSVIVG01013272001	      0
339- 10:	Pso07G02600.0	GSVIVG01013268001	      0
339- 11:	Pso07G02610.0	GSVIVG01013267001	  8e-25
339- 12:	Pso07G02620.0	GSVIVG01013266001	 1e-118
339- 13:	Pso07G02630.0	GSVIVG01013265001	  1e-68
339- 14:	Pso07G02640.0	GSVIVG01013264001	      0
339- 15:	Pso07G02700.0	GSVIVG01013249001	      0
339- 16:	Pso07G02730.0	GSVIVG01013247001	      0
## Alignment 340: score=399.0 e_value=1.2e-18 N=9 post-WGD-1 ancestor_chr7&aek1 plus
340-  0:	Pso07G02430.0	GSVIVG01018317001	 1e-128
340-  1:	Pso07G02580.0	GSVIVG01026920001	 3e-132
340-  2:	Pso07G02660.0	GSVIVG01018340001	 3e-101
340-  3:	Pso07G02680.0	GSVIVG01018341001	      0
340-  4:	Pso07G02690.0	GSVIVG01018343001	  4e-28
340-  5:	Pso07G02710.0	GSVIVG01018352001	  5e-72
340-  6:	Pso07G02740.0	GSVIVG01018374001	 6e-127
340-  7:	Pso07G02760.0	GSVIVG01018372001	  1e-56
340-  8:	Pso07G02830.0	GSVIVG01013222001	 9e-116
## Alignment 341: score=613.0 e_value=1.5e-28 N=13 post-WGD-1 ancestor_chr7&aek1 minus
341-  0:	Pso07G28340.0	GSVIVG01038590001	      0
341-  1:	Pso07G28350.0	GSVIVG01038589001	      0
341-  2:	Pso07G28450.0	GSVIVG01038586001	 2e-112
341-  3:	Pso07G28460.0	GSVIVG01038583001	      0
341-  4:	Pso07G28510.0	GSVIVG01038571001	      0
341-  5:	Pso07G28570.0	GSVIVG01038562001	  5e-06
341-  6:	Pso07G28630.0	GSVIVG01038559001	      0
341-  7:	Pso07G28680.0	GSVIVG01038557001	      0
341-  8:	Pso07G28700.0	GSVIVG01038554001	  5e-57
341-  9:	Pso07G28760.0	GSVIVG01038550001	      0
341- 10:	Pso07G28780.0	GSVIVG01038551001	      0
341- 11:	Pso07G28820.0	GSVIVG01038549001	 6e-119
341- 12:	Pso07G28840.0	GSVIVG01027150001	 9e-159
## Alignment 342: score=564.0 e_value=8.8e-26 N=12 post-WGD-1 ancestor_chr7&aek1 minus
342-  0:	Pso07G05810.0	GSVIVG01027443001	 9e-124
342-  1:	Pso07G05830.0	GSVIVG01038643001	 1e-117
342-  2:	Pso07G05900.0	GSVIVG01038636001	  4e-99
342-  3:	Pso07G05940.0	GSVIVG01038633001	 1e-171
342-  4:	Pso07G05990.0	GSVIVG01038627001	  6e-34
342-  5:	Pso07G06050.0	GSVIVG01038623001	      0
342-  6:	Pso07G06180.0	GSVIVG01038606001	 5e-109
342-  7:	Pso07G06190.0	GSVIVG01038605001	      0
342-  8:	Pso07G06200.0	GSVIVG01038604001	  2e-73
342-  9:	Pso07G06210.0	GSVIVG01038603001	      0
342- 10:	Pso07G06300.0	GSVIVG01038599001	      0
342- 11:	Pso07G06420.0	GSVIVG01038593001	  1e-54
## Alignment 343: score=464.0 e_value=2.2e-27 N=12 post-WGD-1 ancestor_chr7&aek1 minus
343-  0:	Pso07G27990.0	GSVIVG01018521001	  2e-09
343-  1:	Pso07G28320.0	GSVIVG01028860001	  5e-14
343-  2:	Pso07G28330.0	GSVIVG01027185001	  2e-96
343-  3:	Pso07G28370.0	GSVIVG01027181001	 8e-100
343-  4:	Pso07G28390.0	GSVIVG01027179001	      0
343-  5:	Pso07G28690.0	GSVIVG01027162001	 6e-118
343-  6:	Pso07G28710.0	GSVIVG01027159001	  2e-95
343-  7:	Pso07G28750.0	GSVIVG01027157001	      0
343-  8:	Pso07G28800.0	GSVIVG01027149001	 7e-103
343-  9:	Pso07G28900.0	GSVIVG01027120001	      0
343- 10:	Pso07G28950.0	GSVIVG01027083001	      0
343- 11:	Pso07G28960.0	GSVIVG01019804001	      0
## Alignment 344: score=312.0 e_value=5.6e-11 N=7 post-WGD-1 ancestor_chr7&aek1 minus
344-  0:	Pso07G05720.0	GSVIVG01027462001	      0
344-  1:	Pso07G05730.0	GSVIVG01027459001	 2e-132
344-  2:	Pso07G05750.0	GSVIVG01027456001	  1e-78
344-  3:	Pso07G05760.0	GSVIVG01027447001	  4e-67
344-  4:	Pso07G05820.0	GSVIVG01027442001	 1e-112
344-  5:	Pso07G05860.0	GSVIVG01027438001	      0
344-  6:	Pso07G05950.0	GSVIVG01027434001	 2e-100
## Alignment 345: score=308.0 e_value=1.3e-11 N=7 post-WGD-1 ancestor_chr7&aek1 minus
345-  0:	Pso07G06050.0	GSVIVG01027409001	      0
345-  1:	Pso07G06120.0	GSVIVG01027398001	 2e-113
345-  2:	Pso07G06320.0	GSVIVG01027193001	  3e-92
345-  3:	Pso07G06350.0	GSVIVG01027189001	      0
345-  4:	Pso07G06360.0	GSVIVG01027188001	      0
345-  5:	Pso07G06370.0	GSVIVG01027187001	  6e-62
345-  6:	Pso07G06390.0	GSVIVG01027186001	 3e-101
## Alignment 346: score=733.0 e_value=7.5e-43 N=17 post-WGD-1 ancestor_chr7&aek2 plus
346-  0:	Pso07G13800.0	GSVIVG01015383001	  2e-79
346-  1:	Pso07G15640.0	GSVIVG01015392001	  1e-85
346-  2:	Pso07G15980.0	GSVIVG01015405001	  3e-88
346-  3:	Pso07G16170.0	GSVIVG01015407001	      0
346-  4:	Pso07G16330.0	GSVIVG01015413001	      0
346-  5:	Pso07G16390.0	GSVIVG01015415001	      0
346-  6:	Pso07G16550.0	GSVIVG01015419001	      0
346-  7:	Pso07G16570.0	GSVIVG01015420001	  1e-64
346-  8:	Pso07G16600.0	GSVIVG01015424001	      0
346-  9:	Pso07G16650.0	GSVIVG01015426001	 4e-118
346- 10:	Pso07G16710.0	GSVIVG01015428001	  1e-48
346- 11:	Pso07G16740.0	GSVIVG01015431001	 2e-162
346- 12:	Pso07G16950.0	GSVIVG01015439001	      0
346- 13:	Pso07G17050.0	GSVIVG01015448001	      0
346- 14:	Pso07G17100.0	GSVIVG01015449001	  2e-72
346- 15:	Pso07G17110.0	GSVIVG01015451001	      0
346- 16:	Pso07G17350.0	GSVIVG01015456001	      0
## Alignment 347: score=370.0 e_value=1.7e-15 N=8 post-WGD-1 ancestor_chr7&aek2 plus
347-  0:	Pso07G06440.0	GSVIVG01029217001	 1e-138
347-  1:	Pso07G06550.0	GSVIVG01029152001	      0
347-  2:	Pso07G06560.0	GSVIVG01029151001	      0
347-  3:	Pso07G06570.0	GSVIVG01029150001	 2e-169
347-  4:	Pso07G06640.0	GSVIVG01029147001	      0
347-  5:	Pso07G06660.0	GSVIVG01029120001	 2e-148
347-  6:	Pso07G06670.0	GSVIVG01029116001	      0
347-  7:	Pso07G06680.0	GSVIVG01029114001	      0
## Alignment 348: score=345.0 e_value=8.6e-15 N=8 post-WGD-1 ancestor_chr7&aek2 plus
348-  0:	Pso07G29350.0	GSVIVG01032232001	  3e-93
348-  1:	Pso07G29680.0	GSVIVG01010864001	      0
348-  2:	Pso07G29870.0	GSVIVG01010860001	      0
348-  3:	Pso07G29890.0	GSVIVG01010859001	  8e-57
348-  4:	Pso07G29970.0	GSVIVG01029318001	  3e-62
348-  5:	Pso07G30010.0	GSVIVG01029314001	      0
348-  6:	Pso07G30160.0	GSVIVG01029311001	 1e-108
348-  7:	Pso07G30190.0	GSVIVG01029309001	 4e-122
## Alignment 349: score=292.0 e_value=1.9e-11 N=7 post-WGD-1 ancestor_chr7&aek2 plus
349-  0:	Pso07G07640.0	GSVIVG01035985001	      0
349-  1:	Pso07G07830.0	GSVIVG01035987001	      0
349-  2:	Pso07G07920.0	GSVIVG01035999001	  2e-59
349-  3:	Pso07G07950.0	GSVIVG01036003001	  2e-31
349-  4:	Pso07G08020.0	GSVIVG01036007001	      0
349-  5:	Pso07G08040.0	GSVIVG01036010001	 5e-147
349-  6:	Pso07G08120.0	GSVIVG01001034001	 2e-114
## Alignment 350: score=265.0 e_value=1.2e-09 N=6 post-WGD-1 ancestor_chr7&aek2 plus
350-  0:	Pso07G07080.0	GSVIVG01023743001	  4e-27
350-  1:	Pso07G07110.0	GSVIVG01023724001	 7e-107
350-  2:	Pso07G07170.0	GSVIVG01023749001	 1e-121
350-  3:	Pso07G07180.0	GSVIVG01023777001	      0
350-  4:	Pso07G07190.0	GSVIVG01023776001	 3e-115
350-  5:	Pso07G07520.0	GSVIVG01010864001	 4e-134
## Alignment 351: score=262.0 e_value=5.3e-08 N=6 post-WGD-1 ancestor_chr7&aek2 plus
351-  0:	Pso07G07650.0	GSVIVG01023683001	      0
351-  1:	Pso07G07700.0	GSVIVG01023682001	      0
351-  2:	Pso07G07860.0	GSVIVG01023689001	      0
351-  3:	Pso07G07930.0	GSVIVG01023691001	  3e-26
351-  4:	Pso07G07940.0	GSVIVG01023696001	  4e-68
351-  5:	Pso07G08010.0	GSVIVG01023699001	      0
## Alignment 352: score=388.0 e_value=2.4e-17 N=9 post-WGD-1 ancestor_chr7&aek2 minus
352-  0:	Pso07G16090.0	GSVIVG01035750001	 3e-131
352-  1:	Pso07G16200.0	GSVIVG01035748001	      0
352-  2:	Pso07G16310.0	GSVIVG01035743001	 3e-169
352-  3:	Pso07G16400.0	GSVIVG01035741001	      0
352-  4:	Pso07G16410.0	GSVIVG01035740001	 7e-110
352-  5:	Pso07G16550.0	GSVIVG01035737001	  6e-99
352-  6:	Pso07G16690.0	GSVIVG01035731001	      0
352-  7:	Pso07G16930.0	GSVIVG01035727001	      0
352-  8:	Pso07G16940.0	GSVIVG01035726001	 1e-128
## Alignment 353: score=317.0 e_value=6.2e-13 N=7 post-WGD-1 ancestor_chr7&aek2 minus
353-  0:	Pso07G07190.0	GSVIVG01023776001	 3e-115
353-  1:	Pso07G07440.0	GSVIVG01023716001	  4e-96
353-  2:	Pso07G07490.0	GSVIVG01023713001	      0
353-  3:	Pso07G07530.0	GSVIVG01023711001	      0
353-  4:	Pso07G07540.0	GSVIVG01023710001	      0
353-  5:	Pso07G07590.0	GSVIVG01023706001	  9e-75
353-  6:	Pso07G07650.0	GSVIVG01023683001	      0
## Alignment 354: score=537.0 e_value=7.3e-25 N=12 post-WGD-1 ancestor_chr7&aek6 plus
354-  0:	Pso07G11580.0	GSVIVG01020116001	      0
354-  1:	Pso07G11650.0	GSVIVG01020121001	  4e-84
354-  2:	Pso07G11700.0	GSVIVG01020126001	  1e-47
354-  3:	Pso07G11720.0	GSVIVG01020128001	      0
354-  4:	Pso07G11920.0	GSVIVG01020131001	 7e-101
354-  5:	Pso07G11940.0	GSVIVG01020132001	  1e-75
354-  6:	Pso07G12200.0	GSVIVG01020133001	 5e-125
354-  7:	Pso07G12250.0	GSVIVG01020135001	      0
354-  8:	Pso07G12340.0	GSVIVG01020137001	      0
354-  9:	Pso07G12540.0	GSVIVG01020145001	      0
354- 10:	Pso07G12580.0	GSVIVG01020146001	  8e-70
354- 11:	Pso07G12810.0	GSVIVG01020160001	  7e-56
## Alignment 355: score=431.0 e_value=9.3e-21 N=10 post-WGD-1 ancestor_chr7&aek6 plus
355-  0:	Pso07G31440.0	GSVIVG01007665001	 5e-173
355-  1:	Pso07G31470.0	GSVIVG01007669001	      0
355-  2:	Pso07G31610.0	GSVIVG01007672001	  1e-95
355-  3:	Pso07G31690.0	GSVIVG01007674001	  7e-97
355-  4:	Pso07G31800.0	GSVIVG01032436001	 2e-115
355-  5:	Pso07G31890.0	GSVIVG01032432001	      0
355-  6:	Pso07G31970.0	GSVIVG01032428001	  5e-70
355-  7:	Pso07G32650.0	GSVIVG01032389001	  7e-70
355-  8:	Pso07G32870.0	GSVIVG01032403001	      0
355-  9:	Pso07G32880.0	GSVIVG01032402001	  2e-84
## Alignment 356: score=417.0 e_value=7.8e-20 N=10 post-WGD-1 ancestor_chr7&aek6 plus
356-  0:	Pso07G08500.0	GSVIVG01019965001	  6e-99
356-  1:	Pso07G08820.0	GSVIVG01008036001	  5e-17
356-  2:	Pso07G09100.0	GSVIVG01008034001	  1e-40
356-  3:	Pso07G09150.0	GSVIVG01008033001	      0
356-  4:	Pso07G09170.0	GSVIVG01008031001	      0
356-  5:	Pso07G09240.0	GSVIVG01008026001	  6e-88
356-  6:	Pso07G09280.0	GSVIVG01008023001	  1e-78
356-  7:	Pso07G09350.0	GSVIVG01008020001	      0
356-  8:	Pso07G09380.0	GSVIVG01019995001	  6e-14
356-  9:	Pso07G09680.0	GSVIVG01011447001	  1e-61
## Alignment 357: score=410.0 e_value=7.1e-23 N=10 post-WGD-1 ancestor_chr7&aek6 plus
357-  0:	Pso07G22830.0	GSVIVG01010362001	  2e-29
357-  1:	Pso07G22960.0	GSVIVG01033095001	  1e-83
357-  2:	Pso07G23230.0	GSVIVG01008523001	      0
357-  3:	Pso07G23240.0	GSVIVG01033109001	  2e-45
357-  4:	Pso07G23410.0	GSVIVG01008504001	      0
357-  5:	Pso07G23490.0	GSVIVG01001824001	      0
357-  6:	Pso07G23510.0	GSVIVG01001825001	      0
357-  7:	Pso07G23690.0	GSVIVG01001828001	      0
357-  8:	Pso07G23700.0	GSVIVG01001829001	      0
357-  9:	Pso07G23740.0	GSVIVG01001830001	      0
## Alignment 358: score=376.0 e_value=2.6e-18 N=9 post-WGD-1 ancestor_chr7&aek6 plus
358-  0:	Pso07G23100.0	GSVIVG01010374001	      0
358-  1:	Pso07G23360.0	GSVIVG01010362001	      0
358-  2:	Pso07G23550.0	GSVIVG01010336001	      0
358-  3:	Pso07G23720.0	GSVIVG01010340001	      0
358-  4:	Pso07G23750.0	GSVIVG01010341001	  6e-67
358-  5:	Pso07G23760.0	GSVIVG01010345001	      0
358-  6:	Pso07G23780.0	GSVIVG01010346001	  4e-23
358-  7:	Pso07G23800.0	GSVIVG01010352001	 1e-178
358-  8:	Pso07G23950.0	GSVIVG01008515001	  1e-09
## Alignment 359: score=331.0 e_value=2.6e-11 N=7 post-WGD-1 ancestor_chr7&aek6 plus
359-  0:	Pso07G30260.0	GSVIVG01011579001	 2e-123
359-  1:	Pso07G30400.0	GSVIVG01000592001	      0
359-  2:	Pso07G30480.0	GSVIVG01000587001	      0
359-  3:	Pso07G30500.0	GSVIVG01000583001	 1e-140
359-  4:	Pso07G30520.0	GSVIVG01000581001	  3e-21
359-  5:	Pso07G30530.0	GSVIVG01000580001	      0
359-  6:	Pso07G30580.0	GSVIVG01000576001	      0
## Alignment 360: score=321.0 e_value=5.6e-11 N=7 post-WGD-1 ancestor_chr7&aek6 plus
360-  0:	Pso07G31790.0	GSVIVG01007715001	  1e-99
360-  1:	Pso07G31910.0	GSVIVG01007705001	 4e-136
360-  2:	Pso07G31920.0	GSVIVG01007704001	 8e-128
360-  3:	Pso07G32000.0	GSVIVG01007699001	  2e-63
360-  4:	Pso07G32020.0	GSVIVG01007695001	 4e-120
360-  5:	Pso07G32040.0	GSVIVG01007693001	      0
360-  6:	Pso07G32470.0	GSVIVG01032462001	      0
## Alignment 361: score=611.0 e_value=5.7e-33 N=14 post-WGD-1 ancestor_chr7&aek6 minus
361-  0:	Pso07G09020.0	GSVIVG01020033001	 9e-104
361-  1:	Pso07G09100.0	GSVIVG01020027001	  8e-44
361-  2:	Pso07G09130.0	GSVIVG01020024001	 2e-133
361-  3:	Pso07G09150.0	GSVIVG01020023001	 4e-148
361-  4:	Pso07G09220.0	GSVIVG01020015001	 1e-108
361-  5:	Pso07G09240.0	GSVIVG01020012001	  6e-79
361-  6:	Pso07G09290.0	GSVIVG01020008001	      0
361-  7:	Pso07G09320.0	GSVIVG01020005001	      0
361-  8:	Pso07G09360.0	GSVIVG01008019001	      0
361-  9:	Pso07G09390.0	GSVIVG01019993001	 3e-176
361- 10:	Pso07G09400.0	GSVIVG01019985001	  7e-69
361- 11:	Pso07G09560.0	GSVIVG01011428001	  2e-36
361- 12:	Pso07G09940.0	GSVIVG01008036001	 1e-134
361- 13:	Pso07G10170.0	GSVIVG01011356001	  2e-82
## Alignment 362: score=505.0 e_value=9.8e-23 N=11 post-WGD-1 ancestor_chr7&aek6 minus
362-  0:	Pso07G08450.0	GSVIVG01007787001	 7e-144
362-  1:	Pso07G08460.0	GSVIVG01007788001	 3e-144
362-  2:	Pso07G08530.0	GSVIVG01007790001	  5e-40
362-  3:	Pso07G08550.0	GSVIVG01007792001	      0
362-  4:	Pso07G08560.0	GSVIVG01007793001	  1e-90
362-  5:	Pso07G08570.0	GSVIVG01007794001	  3e-50
362-  6:	Pso07G08610.0	GSVIVG01007802001	  3e-77
362-  7:	Pso07G08760.0	GSVIVG01032512001	      0
362-  8:	Pso07G08880.0	GSVIVG01020171001	  5e-74
362-  9:	Pso07G08890.0	GSVIVG01020166001	  4e-44
362- 10:	Pso07G08970.0	GSVIVG01007818001	 5e-142
## Alignment 363: score=457.0 e_value=1.1e-19 N=10 post-WGD-1 ancestor_chr7&aek6 minus
363-  0:	Pso07G37710.0	GSVIVG01011479001	 4e-152
363-  1:	Pso07G37730.0	GSVIVG01011478001	 2e-151
363-  2:	Pso07G37780.0	GSVIVG01011476001	  2e-59
363-  3:	Pso07G37820.0	GSVIVG01011473001	  6e-89
363-  4:	Pso07G37890.0	GSVIVG01011471001	      0
363-  5:	Pso07G37990.0	GSVIVG01011470001	      0
363-  6:	Pso07G38040.0	GSVIVG01011468001	  1e-45
363-  7:	Pso07G38170.0	GSVIVG01011465001	  1e-40
363-  8:	Pso07G38360.0	GSVIVG01011454001	  3e-93
363-  9:	Pso07G38960.0	GSVIVG01011453001	  2e-66
## Alignment 364: score=434.0 e_value=9.9e-22 N=10 post-WGD-1 ancestor_chr7&aek6 minus
364-  0:	Pso07G22760.0	GSVIVG01008291001	  1e-15
364-  1:	Pso07G23020.0	GSVIVG01001819001	      0
364-  2:	Pso07G23030.0	GSVIVG01001818001	  5e-96
364-  3:	Pso07G23040.0	GSVIVG01001817001	      0
364-  4:	Pso07G23090.0	GSVIVG01001814001	      0
364-  5:	Pso07G23180.0	GSVIVG01001811001	      0
364-  6:	Pso07G23190.0	GSVIVG01001809001	  5e-19
364-  7:	Pso07G23250.0	GSVIVG01033108001	      0
364-  8:	Pso07G23260.0	GSVIVG01033101001	  4e-67
364-  9:	Pso07G23320.0	GSVIVG01008527001	 3e-164
## Alignment 365: score=433.0 e_value=1.2e-20 N=10 post-WGD-1 ancestor_chr7&aek6 minus
365-  0:	Pso07G30930.0	GSVIVG01032366001	 3e-135
365-  1:	Pso07G31040.0	GSVIVG01032367001	      0
365-  2:	Pso07G31100.0	GSVIVG01032391001	 3e-131
365-  3:	Pso07G31120.0	GSVIVG01032392001	 6e-116
365-  4:	Pso07G31190.0	GSVIVG01032398001	 4e-110
365-  5:	Pso07G31210.0	GSVIVG01032399001	 8e-124
365-  6:	Pso07G31420.0	GSVIVG01032404001	      0
365-  7:	Pso07G31680.0	GSVIVG01032413001	      0
365-  8:	Pso07G31780.0	GSVIVG01032423001	 7e-122
365-  9:	Pso07G32460.0	GSVIVG01007682001	  7e-82
## Alignment 366: score=395.0 e_value=2.5e-19 N=9 post-WGD-1 ancestor_chr7&aek6 minus
366-  0:	Pso07G23970.0	GSVIVG01010323001	  1e-76
366-  1:	Pso07G23980.0	GSVIVG01010321001	 6e-120
366-  2:	Pso07G24020.0	GSVIVG01010320001	 3e-159
366-  3:	Pso07G24050.0	GSVIVG01010319001	      0
366-  4:	Pso07G24110.0	GSVIVG01010306001	  4e-72
366-  5:	Pso07G24210.0	GSVIVG01010300001	 2e-146
366-  6:	Pso07G24220.0	GSVIVG01010299001	 7e-121
366-  7:	Pso07G24510.0	GSVIVG01010294001	  6e-94
366-  8:	Pso07G24850.0	GSVIVG01010112001	  3e-27
## Alignment 367: score=362.0 e_value=7.8e-15 N=8 post-WGD-1 ancestor_chr7&aek6 minus
367-  0:	Pso07G30330.0	GSVIVG01007576001	      0
367-  1:	Pso07G30340.0	GSVIVG01007577001	      0
367-  2:	Pso07G30370.0	GSVIVG01007580001	      0
367-  3:	Pso07G30570.0	GSVIVG01007593001	  1e-65
367-  4:	Pso07G30620.0	GSVIVG01007597001	 4e-103
367-  5:	Pso07G30680.0	GSVIVG01007604001	 7e-139
367-  6:	Pso07G30710.0	GSVIVG01007614001	  2e-21
367-  7:	Pso07G30860.0	GSVIVG01000550001	  6e-58
## Alignment 368: score=346.0 e_value=2.8e-10 N=7 post-WGD-1 ancestor_chr7&aek6 minus
368-  0:	Pso07G19450.0	GSVIVG01012049001	      0
368-  1:	Pso07G19460.0	GSVIVG01012047001	  4e-92
368-  2:	Pso07G19470.0	GSVIVG01012045001	      0
368-  3:	Pso07G19480.0	GSVIVG01012044001	      0
368-  4:	Pso07G19500.0	GSVIVG01012043001	      0
368-  5:	Pso07G19510.0	GSVIVG01012040001	      0
368-  6:	Pso07G19530.0	GSVIVG01012035001	 4e-150
## Alignment 369: score=313.0 e_value=6.7e-12 N=7 post-WGD-1 ancestor_chr7&aek6 minus
369-  0:	Pso07G20830.0	GSVIVG01000584001	  3e-10
369-  1:	Pso07G20920.0	GSVIVG01011572001	      0
369-  2:	Pso07G21040.0	GSVIVG01011586001	      0
369-  3:	Pso07G21080.0	GSVIVG01011608001	  7e-18
369-  4:	Pso07G21090.0	GSVIVG01011612001	      0
369-  5:	Pso07G21120.0	GSVIVG01011615001	      0
369-  6:	Pso07G21140.0	GSVIVG01011619001	      0
## Alignment 370: score=304.0 e_value=1.6e-11 N=7 post-WGD-1 ancestor_chr7&aek6 minus
370-  0:	Pso07G23840.0	GSVIVG01001837001	 4e-114
370-  1:	Pso07G23890.0	GSVIVG01001842001	 1e-177
370-  2:	Pso07G24010.0	GSVIVG01001850001	 3e-100
370-  3:	Pso07G24100.0	GSVIVG01003965001	      0
370-  4:	Pso07G24130.0	GSVIVG01003966001	  5e-86
370-  5:	Pso07G24610.0	GSVIVG01003979001	      0
370-  6:	Pso07G24620.0	GSVIVG01003981001	  3e-62
## Alignment 371: score=300.0 e_value=1e-10 N=7 post-WGD-1 ancestor_chr7&aek6 minus
371-  0:	Pso07G22950.0	GSVIVG01033096001	  8e-60
371-  1:	Pso07G23040.0	GSVIVG01010363001	      0
371-  2:	Pso07G23090.0	GSVIVG01010364001	      0
371-  3:	Pso07G23160.0	GSVIVG01010376001	      0
371-  4:	Pso07G23220.0	GSVIVG01010442001	 2e-151
371-  5:	Pso07G23270.0	GSVIVG01010446001	      0
371-  6:	Pso07G23310.0	GSVIVG01010448001	  3e-38
## Alignment 372: score=288.0 e_value=1.1e-11 N=7 post-WGD-1 ancestor_chr7&aek6 minus
372-  0:	Pso07G09940.0	GSVIVG01020073001	 3e-151
372-  1:	Pso07G10090.0	GSVIVG01020063001	 3e-177
372-  2:	Pso07G10100.0	GSVIVG01020061001	  8e-32
372-  3:	Pso07G10190.0	GSVIVG01020059001	 2e-178
372-  4:	Pso07G10220.0	GSVIVG01020055001	      0
372-  5:	Pso07G10270.0	GSVIVG01020054001	 2e-166
372-  6:	Pso07G11580.0	GSVIVG01011470001	 9e-107
## Alignment 373: score=279.0 e_value=3.5e-12 N=7 post-WGD-1 ancestor_chr7&aek6 minus
373-  0:	Pso07G36850.0	GSVIVG01007885001	  1e-07
373-  1:	Pso07G37240.0	GSVIVG01011506001	  1e-72
373-  2:	Pso07G37320.0	GSVIVG01011504001	      0
373-  3:	Pso07G37600.0	GSVIVG01011500001	      0
373-  4:	Pso07G37610.0	GSVIVG01011498001	  1e-57
373-  5:	Pso07G37770.0	GSVIVG01007953001	  1e-89
373-  6:	Pso07G38190.0	GSVIVG01007963001	 2e-146
## Alignment 374: score=276.0 e_value=5.3e-09 N=6 post-WGD-1 ancestor_chr7&aek6 minus
374-  0:	Pso07G22670.0	GSVIVG01011971001	 4e-147
374-  1:	Pso07G22700.0	GSVIVG01011967001	      0
374-  2:	Pso07G22740.0	GSVIVG01011959001	 2e-158
374-  3:	Pso07G22760.0	GSVIVG01011954001	      0
374-  4:	Pso07G22910.0	GSVIVG01011948001	      0
374-  5:	Pso07G22920.0	GSVIVG01011947001	  3e-45
## Alignment 375: score=271.0 e_value=6.8e-10 N=6 post-WGD-1 ancestor_chr7&aek6 minus
375-  0:	Pso07G22180.0	GSVIVG01012000001	 2e-179
375-  1:	Pso07G22230.0	GSVIVG01036463001	 5e-168
375-  2:	Pso07G22250.0	GSVIVG01036465001	      0
375-  3:	Pso07G22330.0	GSVIVG01036475001	 8e-137
375-  4:	Pso07G22610.0	GSVIVG01011976001	 4e-119
375-  5:	Pso07G22620.0	GSVIVG01008217001	      0
## Alignment 376: score=264.0 e_value=1.1e-09 N=6 post-WGD-1 ancestor_chr7&aek6 minus
376-  0:	Pso07G23620.0	GSVIVG01007539001	  1e-20
376-  1:	Pso07G23640.0	GSVIVG01007540001	 1e-174
376-  2:	Pso07G23660.0	GSVIVG01007544001	      0
376-  3:	Pso07G23670.0	GSVIVG01007546001	 1e-142
376-  4:	Pso07G23950.0	GSVIVG01001843001	  4e-16
376-  5:	Pso07G24060.0	GSVIVG01000582001	  4e-96
## Alignment 377: score=260.0 e_value=5.8e-09 N=6 post-WGD-1 ancestor_chr7&aek6 minus
377-  0:	Pso07G23990.0	GSVIVG01011622001	  5e-23
377-  1:	Pso07G24150.0	GSVIVG01007538001	      0
377-  2:	Pso07G24180.0	GSVIVG01007548001	  5e-71
377-  3:	Pso07G24220.0	GSVIVG01010297001	 6e-105
377-  4:	Pso07G24520.0	GSVIVG01007555001	 2e-115
377-  5:	Pso07G24580.0	GSVIVG01007563001	 3e-113
## Alignment 378: score=253.0 e_value=5e-09 N=6 post-WGD-1 ancestor_chr7&aek6 minus
378-  0:	Pso07G21300.0	GSVIVG01011785001	      0
378-  1:	Pso07G21390.0	GSVIVG01011922001	      0
378-  2:	Pso07G21400.0	GSVIVG01011912001	  1e-29
378-  3:	Pso07G21490.0	GSVIVG01011923001	      0
378-  4:	Pso07G21640.0	GSVIVG01008296001	  1e-75
378-  5:	Pso07G21660.0	GSVIVG01011878001	  2e-82
## Alignment 379: score=1378.0 e_value=6.9e-104 N=32 post-WGD-1 ancestor_chr8&aek1 plus
379-  0:	Pso08G11290.0	GSVIVG01027547001	      0
379-  1:	Pso08G11710.0	GSVIVG01027564001	 1e-130
379-  2:	Pso08G11820.0	GSVIVG01027566001	  9e-45
379-  3:	Pso08G11960.0	GSVIVG01027572001	 1e-122
379-  4:	Pso08G12060.0	GSVIVG01027574001	      0
379-  5:	Pso08G12090.0	GSVIVG01027575001	  1e-66
379-  6:	Pso08G12170.0	GSVIVG01027577001	  4e-86
379-  7:	Pso08G12180.0	GSVIVG01027578001	      0
379-  8:	Pso08G12200.0	GSVIVG01018448001	 3e-115
379-  9:	Pso08G12470.0	GSVIVG01018475001	  4e-46
379- 10:	Pso08G12610.0	GSVIVG01018482001	  1e-37
379- 11:	Pso08G12640.0	GSVIVG01018483001	      0
379- 12:	Pso08G12820.0	GSVIVG01018489001	  3e-92
379- 13:	Pso08G12990.0	GSVIVG01018490001	  5e-72
379- 14:	Pso08G13340.0	GSVIVG01018505001	 1e-133
379- 15:	Pso08G13350.0	GSVIVG01018506001	      0
379- 16:	Pso08G13380.0	GSVIVG01018510001	  1e-69
379- 17:	Pso08G13400.0	GSVIVG01027619001	 1e-170
379- 18:	Pso08G13500.0	GSVIVG01018513001	 7e-107
379- 19:	Pso08G13540.0	GSVIVG01018514001	  2e-28
379- 20:	Pso08G13590.0	GSVIVG01018517001	      0
379- 21:	Pso08G14060.0	GSVIVG01018528001	      0
379- 22:	Pso08G14320.0	GSVIVG01018547001	      0
379- 23:	Pso08G14340.0	GSVIVG01027637001	 1e-104
379- 24:	Pso08G14530.0	GSVIVG01018556001	 3e-134
379- 25:	Pso08G14540.0	GSVIVG01027664001	      0
379- 26:	Pso08G14580.0	GSVIVG01018558001	  4e-52
379- 27:	Pso08G14740.0	GSVIVG01018574001	      0
379- 28:	Pso08G14780.0	GSVIVG01018577001	  1e-93
379- 29:	Pso08G14900.0	GSVIVG01018597001	      0
379- 30:	Pso08G14980.0	GSVIVG01018598001	  2e-66
379- 31:	Pso08G15030.0	GSVIVG01018186001	      0
## Alignment 380: score=829.0 e_value=1.1e-51 N=19 post-WGD-1 ancestor_chr8&aek1 plus
380-  0:	Pso08G04250.0	GSVIVG01026968001	      0
380-  1:	Pso08G04290.0	GSVIVG01026966001	      0
380-  2:	Pso08G04340.0	GSVIVG01026964001	      0
380-  3:	Pso08G04410.0	GSVIVG01026963001	 5e-167
380-  4:	Pso08G05020.0	GSVIVG01026960001	 2e-143
380-  5:	Pso08G05030.0	GSVIVG01026959001	      0
380-  6:	Pso08G05140.0	GSVIVG01026956001	 2e-115
380-  7:	Pso08G05250.0	GSVIVG01026868001	  5e-51
380-  8:	Pso08G05730.0	GSVIVG01026888001	 2e-119
380-  9:	Pso08G05770.0	GSVIVG01026892001	      0
380- 10:	Pso08G05810.0	GSVIVG01026893001	  2e-38
380- 11:	Pso08G05940.0	GSVIVG01026894001	  1e-25
380- 12:	Pso08G05950.0	GSVIVG01026897001	 1e-167
380- 13:	Pso08G06010.0	GSVIVG01026904001	  2e-76
380- 14:	Pso08G06400.0	GSVIVG01026920001	      0
380- 15:	Pso08G06550.0	GSVIVG01026927001	      0
380- 16:	Pso08G06610.0	GSVIVG01026930001	 3e-174
380- 17:	Pso08G06640.0	GSVIVG01026935001	  2e-69
380- 18:	Pso08G06820.0	GSVIVG01026938001	      0
## Alignment 381: score=600.0 e_value=3.3e-36 N=15 post-WGD-1 ancestor_chr8&aek1 plus
381-  0:	Pso08G12700.0	GSVIVG01027095001	 3e-130
381-  1:	Pso08G12730.0	GSVIVG01019887001	 2e-112
381-  2:	Pso08G12770.0	GSVIVG01019914001	  9e-95
381-  3:	Pso08G12940.0	GSVIVG01019915001	      0
381-  4:	Pso08G12930.0	GSVIVG01019918001	 4e-150
381-  5:	Pso08G13000.0	GSVIVG01019921001	 2e-113
381-  6:	Pso08G13240.0	GSVIVG01019931001	      0
381-  7:	Pso08G13260.0	GSVIVG01019932001	  4e-96
381-  8:	Pso08G13430.0	GSVIVG01019935001	      0
381-  9:	Pso08G13500.0	GSVIVG01019937001	 1e-112
381- 10:	Pso08G13550.0	GSVIVG01019940001	  9e-39
381- 11:	Pso08G13980.0	GSVIVG01004906001	      0
381- 12:	Pso08G14050.0	GSVIVG01004905001	      0
381- 13:	Pso08G14150.0	GSVIVG01004908001	  6e-87
381- 14:	Pso08G14270.0	GSVIVG01004911001	 4e-164
## Alignment 382: score=592.0 e_value=1.8e-34 N=14 post-WGD-1 ancestor_chr8&aek1 plus
382-  0:	Pso08G01010.0	GSVIVG01027443001	  1e-06
382-  1:	Pso08G01150.0	GSVIVG01027094001	  2e-45
382-  2:	Pso08G01390.0	GSVIVG01027086001	 1e-177
382-  3:	Pso08G01680.0	GSVIVG01027069001	  3e-52
382-  4:	Pso08G01780.0	GSVIVG01027063001	  2e-49
382-  5:	Pso08G02100.0	GSVIVG01027053001	      0
382-  6:	Pso08G02120.0	GSVIVG01027051001	  3e-27
382-  7:	Pso08G02170.0	GSVIVG01027048001	      0
382-  8:	Pso08G02220.0	GSVIVG01027045001	 2e-108
382-  9:	Pso08G02310.0	GSVIVG01027042001	      0
382- 10:	Pso08G02340.0	GSVIVG01027040001	 5e-116
382- 11:	Pso08G02850.0	GSVIVG01027024001	 2e-121
382- 12:	Pso08G03110.0	GSVIVG01027018001	 2e-114
382- 13:	Pso08G03120.0	GSVIVG01027017001	 6e-101
## Alignment 383: score=577.0 e_value=9.5e-25 N=12 post-WGD-1 ancestor_chr8&aek1 plus
383-  0:	Pso08G22990.0	GSVIVG01013280001	 2e-133
383-  1:	Pso08G23000.0	GSVIVG01013279001	      0
383-  2:	Pso08G23010.0	GSVIVG01013278001	  1e-59
383-  3:	Pso08G23040.0	GSVIVG01013276001	 1e-147
383-  4:	Pso08G23050.0	GSVIVG01013272001	      0
383-  5:	Pso08G23070.0	GSVIVG01013268001	      0
383-  6:	Pso08G23080.0	GSVIVG01013267001	  2e-25
383-  7:	Pso08G23090.0	GSVIVG01013266001	 5e-119
383-  8:	Pso08G23110.0	GSVIVG01013265001	  2e-68
383-  9:	Pso08G23120.0	GSVIVG01013264001	      0
383- 10:	Pso08G23210.0	GSVIVG01013249001	      0
383- 11:	Pso08G23250.0	GSVIVG01013247001	      0
## Alignment 384: score=555.0 e_value=2.3e-30 N=13 post-WGD-1 ancestor_chr8&aek1 plus
384-  0:	Pso08G04140.0	GSVIVG01028818001	 8e-176
384-  1:	Pso08G04300.0	GSVIVG01028823001	  2e-30
384-  2:	Pso08G04310.0	GSVIVG01028824001	      0
384-  3:	Pso08G04360.0	GSVIVG01028825001	      0
384-  4:	Pso08G04380.0	GSVIVG01028826001	 9e-148
384-  5:	Pso08G04390.0	GSVIVG01028827001	 5e-153
384-  6:	Pso08G04400.0	GSVIVG01028828001	  4e-07
384-  7:	Pso08G04960.0	GSVIVG01028844001	  1e-35
384-  8:	Pso08G05140.0	GSVIVG01028852001	 4e-115
384-  9:	Pso08G05330.0	GSVIVG01028856001	      0
384- 10:	Pso08G05410.0	GSVIVG01028857001	 3e-129
384- 11:	Pso08G05730.0	GSVIVG01019937001	  2e-67
384- 12:	Pso08G05800.0	GSVIVG01028879001	 2e-146
## Alignment 385: score=486.0 e_value=9e-24 N=11 post-WGD-1 ancestor_chr8&aek1 plus
385-  0:	Pso08G24870.0	GSVIVG01027445001	  4e-18
385-  1:	Pso08G24880.0	GSVIVG01027447001	  2e-66
385-  2:	Pso08G24890.0	GSVIVG01027456001	  3e-76
385-  3:	Pso08G24900.0	GSVIVG01027459001	 5e-176
385-  4:	Pso08G24920.0	GSVIVG01027462001	  2e-62
385-  5:	Pso08G26140.0	GSVIVG01027463001	  3e-88
385-  6:	Pso08G26210.0	GSVIVG01027472001	  3e-57
385-  7:	Pso08G26300.0	GSVIVG01027480001	      0
385-  8:	Pso08G26320.0	GSVIVG01027484001	 5e-168
385-  9:	Pso08G26340.0	GSVIVG01027485001	      0
385- 10:	Pso08G26390.0	GSVIVG01010538001	  5e-10
## Alignment 386: score=484.0 e_value=3.7e-24 N=11 post-WGD-1 ancestor_chr8&aek1 plus
386-  0:	Pso08G22760.0	GSVIVG01026966001	  1e-15
386-  1:	Pso08G22920.0	GSVIVG01004825001	  7e-46
386-  2:	Pso08G22940.0	GSVIVG01018314001	      0
386-  3:	Pso08G22980.0	GSVIVG01013286001	      0
386-  4:	Pso08G23050.0	GSVIVG01026920001	 8e-133
386-  5:	Pso08G23160.0	GSVIVG01018340001	 7e-101
386-  6:	Pso08G23190.0	GSVIVG01018341001	      0
386-  7:	Pso08G23200.0	GSVIVG01018343001	  2e-14
386-  8:	Pso08G23230.0	GSVIVG01018352001	  5e-55
386-  9:	Pso08G23260.0	GSVIVG01018374001	      0
386- 10:	Pso08G23270.0	GSVIVG01018372001	  1e-55
## Alignment 387: score=308.0 e_value=1.6e-14 N=8 post-WGD-1 ancestor_chr8&aek1 plus
387-  0:	Pso08G21240.0	GSVIVG01018568001	  2e-74
387-  1:	Pso08G21310.0	GSVIVG01027631001	  7e-67
387-  2:	Pso08G21380.0	GSVIVG01018623001	 3e-109
387-  3:	Pso08G21420.0	GSVIVG01018625001	      0
387-  4:	Pso08G21430.0	GSVIVG01018628001	      0
387-  5:	Pso08G21670.0	GSVIVG01018166001	  6e-99
387-  6:	Pso08G21980.0	GSVIVG01018168001	  1e-94
387-  7:	Pso08G22240.0	GSVIVG01027683001	  7e-55
## Alignment 388: score=798.0 e_value=6.3e-47 N=18 post-WGD-1 ancestor_chr8&aek1 minus
388-  0:	Pso08G09430.0	GSVIVG01010621001	      0
388-  1:	Pso08G09500.0	GSVIVG01010619001	 3e-128
388-  2:	Pso08G09510.0	GSVIVG01010618001	 4e-178
388-  3:	Pso08G09520.0	GSVIVG01010617001	  2e-11
388-  4:	Pso08G09620.0	GSVIVG01027515001	  3e-79
388-  5:	Pso08G09860.0	GSVIVG01027514001	 3e-147
388-  6:	Pso08G10030.0	GSVIVG01027512001	      0
388-  7:	Pso08G10070.0	GSVIVG01027510001	      0
388-  8:	Pso08G10120.0	GSVIVG01027508001	      0
388-  9:	Pso08G10150.0	GSVIVG01027506001	      0
388- 10:	Pso08G10220.0	GSVIVG01027503001	 2e-157
388- 11:	Pso08G10470.0	GSVIVG01027495001	  5e-52
388- 12:	Pso08G10890.0	GSVIVG01028986001	  2e-50
388- 13:	Pso08G10920.0	GSVIVG01028985001	 6e-141
388- 14:	Pso08G10930.0	GSVIVG01028984001	  1e-79
388- 15:	Pso08G11000.0	GSVIVG01028980001	  1e-61
388- 16:	Pso08G11050.0	GSVIVG01028979001	 7e-105
388- 17:	Pso08G11190.0	GSVIVG01028963001	  6e-82
## Alignment 389: score=675.0 e_value=9.6e-39 N=15 post-WGD-1 ancestor_chr8&aek1 minus
389-  0:	Pso08G23560.0	GSVIVG01028701001	  1e-26
389-  1:	Pso08G26240.0	GSVIVG01027478001	      0
389-  2:	Pso08G26450.0	GSVIVG01027443001	 2e-125
389-  3:	Pso08G26460.0	GSVIVG01038643001	 9e-112
389-  4:	Pso08G26540.0	GSVIVG01038636001	  7e-49
389-  5:	Pso08G26590.0	GSVIVG01038633001	 5e-172
389-  6:	Pso08G26670.0	GSVIVG01038627001	  6e-32
389-  7:	Pso08G26710.0	GSVIVG01038623001	      0
389-  8:	Pso08G26850.0	GSVIVG01038606001	 3e-108
389-  9:	Pso08G26860.0	GSVIVG01038605001	      0
389- 10:	Pso08G26870.0	GSVIVG01038604001	  4e-56
389- 11:	Pso08G26880.0	GSVIVG01038603001	  6e-72
389- 12:	Pso08G26940.0	GSVIVG01038599001	      0
389- 13:	Pso08G27070.0	GSVIVG01038593001	 3e-160
389- 14:	Pso08G27080.0	GSVIVG01038592001	      0
## Alignment 390: score=630.0 e_value=2.7e-32 N=14 post-WGD-1 ancestor_chr8&aek1 minus
390-  0:	Pso08G00960.0	GSVIVG01027147001	      0
390-  1:	Pso08G00990.0	GSVIVG01027122001	 2e-122
390-  2:	Pso08G01060.0	GSVIVG01027118001	      0
390-  3:	Pso08G01380.0	GSVIVG01027087001	      0
390-  4:	Pso08G01410.0	GSVIVG01027083001	      0
390-  5:	Pso08G01440.0	GSVIVG01027081001	      0
390-  6:	Pso08G01450.0	GSVIVG01027078001	 9e-101
390-  7:	Pso08G01490.0	GSVIVG01027076001	      0
390-  8:	Pso08G01500.0	GSVIVG01027073001	  2e-45
390-  9:	Pso08G01560.0	GSVIVG01027071001	  1e-33
390- 10:	Pso08G01850.0	GSVIVG01019502001	 2e-176
390- 11:	Pso08G01970.0	GSVIVG01027057001	      0
390- 12:	Pso08G02050.0	GSVIVG01019497001	      0
390- 13:	Pso08G02080.0	GSVIVG01019492001	      0
## Alignment 391: score=529.0 e_value=5.4e-27 N=12 post-WGD-1 ancestor_chr8&aek1 minus
391-  0:	Pso08G11480.0	GSVIVG01018468001	      0
391-  1:	Pso08G11720.0	GSVIVG01018459001	  2e-42
391-  2:	Pso08G11750.0	GSVIVG01018458001	  2e-80
391-  3:	Pso08G11790.0	GSVIVG01018456001	      0
391-  4:	Pso08G11820.0	GSVIVG01018455001	  3e-69
391-  5:	Pso08G11960.0	GSVIVG01018453001	  6e-96
391-  6:	Pso08G11990.0	GSVIVG01018452001	      0
391-  7:	Pso08G12180.0	GSVIVG01018449001	      0
391-  8:	Pso08G12260.0	GSVIVG01027577001	  6e-10
391-  9:	Pso08G12310.0	GSVIVG01027546001	  5e-56
391- 10:	Pso08G12420.0	GSVIVG01027537001	      0
391- 11:	Pso08G12510.0	GSVIVG01027536001	  2e-53
## Alignment 392: score=461.0 e_value=6.7e-20 N=10 post-WGD-1 ancestor_chr8&aek1 minus
392-  0:	Pso08G00270.0	GSVIVG01038594001	  6e-44
392-  1:	Pso08G00300.0	GSVIVG01038582001	 3e-143
392-  2:	Pso08G00340.0	GSVIVG01038572001	 2e-158
392-  3:	Pso08G00390.0	GSVIVG01038567001	      0
392-  4:	Pso08G00400.0	GSVIVG01038565001	  2e-42
392-  5:	Pso08G00410.0	GSVIVG01038564001	  5e-96
392-  6:	Pso08G00600.0	GSVIVG01038557001	      0
392-  7:	Pso08G00670.0	GSVIVG01038551001	      0
392-  8:	Pso08G00690.0	GSVIVG01038548001	      0
392-  9:	Pso08G00750.0	GSVIVG01027150001	 3e-163
## Alignment 393: score=451.0 e_value=2.2e-19 N=10 post-WGD-1 ancestor_chr8&aek1 minus
393-  0:	Pso08G13060.0	GSVIVG01027629001	  3e-12
393-  1:	Pso08G13230.0	GSVIVG01027627001	      0
393-  2:	Pso08G13280.0	GSVIVG01027623001	      0
393-  3:	Pso08G13360.0	GSVIVG01027622001	 3e-163
393-  4:	Pso08G13370.0	GSVIVG01027620001	  2e-64
393-  5:	Pso08G13440.0	GSVIVG01027618001	      0
393-  6:	Pso08G13660.0	GSVIVG01027615001	  9e-41
393-  7:	Pso08G13690.0	GSVIVG01027613001	 4e-143
393-  8:	Pso08G13700.0	GSVIVG01027612001	  2e-86
393-  9:	Pso08G13920.0	GSVIVG01027608001	  2e-63
## Alignment 394: score=435.0 e_value=3.7e-21 N=10 post-WGD-1 ancestor_chr8&aek1 minus
394-  0:	Pso08G11150.0	GSVIVG01028844001	  8e-16
394-  1:	Pso08G11470.0	GSVIVG01019903001	 4e-131
394-  2:	Pso08G11580.0	GSVIVG01019902001	 1e-135
394-  3:	Pso08G12050.0	GSVIVG01019892001	  4e-98
394-  4:	Pso08G12080.0	GSVIVG01019890001	 1e-164
394-  5:	Pso08G12110.0	GSVIVG01019889001	 2e-110
394-  6:	Pso08G12150.0	GSVIVG01019888001	 3e-103
394-  7:	Pso08G12160.0	GSVIVG01019887001	      0
394-  8:	Pso08G12240.0	GSVIVG01019884001	 6e-101
394-  9:	Pso08G12280.0	GSVIVG01019881001	 6e-119
## Alignment 395: score=404.0 e_value=1.4e-16 N=9 post-WGD-1 ancestor_chr8&aek1 minus
395-  0:	Pso08G26710.0	GSVIVG01027409001	      0
395-  1:	Pso08G26800.0	GSVIVG01027398001	 1e-113
395-  2:	Pso08G26910.0	GSVIVG01028893001	  3e-23
395-  3:	Pso08G26970.0	GSVIVG01027195001	      0
395-  4:	Pso08G26980.0	GSVIVG01027193001	  3e-95
395-  5:	Pso08G27010.0	GSVIVG01027189001	 2e-158
395-  6:	Pso08G27020.0	GSVIVG01027188001	      0
395-  7:	Pso08G27030.0	GSVIVG01027187001	  4e-61
395-  8:	Pso08G27050.0	GSVIVG01027186001	      0
## Alignment 396: score=358.0 e_value=2e-13 N=8 post-WGD-1 ancestor_chr8&aek1 minus
396-  0:	Pso08G08000.0	GSVIVG01019880001	 9e-164
396-  1:	Pso08G08030.0	GSVIVG01019879001	      0
396-  2:	Pso08G08140.0	GSVIVG01019878001	  2e-50
396-  3:	Pso08G08190.0	GSVIVG01019876001	  1e-60
396-  4:	Pso08G08400.0	GSVIVG01019870001	      0
396-  5:	Pso08G08500.0	GSVIVG01019869001	      0
396-  6:	Pso08G08550.0	GSVIVG01019868001	      0
396-  7:	Pso08G08660.0	GSVIVG01019866001	  3e-78
## Alignment 397: score=332.0 e_value=1.1e-13 N=8 post-WGD-1 ancestor_chr8&aek1 minus
397-  0:	Pso08G09340.0	GSVIVG01027519001	      0
397-  1:	Pso08G09360.0	GSVIVG01027517001	 5e-149
397-  2:	Pso08G09900.0	GSVIVG01010611001	 4e-166
397-  3:	Pso08G10100.0	GSVIVG01010602001	 3e-149
397-  4:	Pso08G10120.0	GSVIVG01010600001	      0
397-  5:	Pso08G10190.0	GSVIVG01010599001	      0
397-  6:	Pso08G10400.0	GSVIVG01010550001	  2e-32
397-  7:	Pso08G10520.0	GSVIVG01010548001	  3e-58
## Alignment 398: score=323.0 e_value=4.2e-12 N=7 post-WGD-1 ancestor_chr8&aek1 minus
398-  0:	Pso08G21510.0	GSVIVG01027682001	  4e-54
398-  1:	Pso08G21550.0	GSVIVG01027683001	 3e-109
398-  2:	Pso08G21580.0	GSVIVG01018663001	 8e-135
398-  3:	Pso08G21780.0	GSVIVG01018204001	  4e-33
398-  4:	Pso08G21790.0	GSVIVG01018190001	      0
398-  5:	Pso08G21830.0	GSVIVG01018212001	 5e-128
398-  6:	Pso08G21850.0	GSVIVG01018186001	      0
## Alignment 399: score=313.0 e_value=1.3e-11 N=7 post-WGD-1 ancestor_chr8&aek1 minus
399-  0:	Pso08G14130.0	GSVIVG01027631001	 5e-172
399-  1:	Pso08G14280.0	GSVIVG01027636001	 1e-128
399-  2:	Pso08G14460.0	GSVIVG01027679001	  2e-49
399-  3:	Pso08G14480.0	GSVIVG01027673001	      0
399-  4:	Pso08G14490.0	GSVIVG01027667001	      0
399-  5:	Pso08G14500.0	GSVIVG01027665001	 1e-100
399-  6:	Pso08G14630.0	GSVIVG01018547001	  7e-81
## Alignment 400: score=628.0 e_value=3.2e-39 N=15 post-WGD-1 ancestor_chr8&aek2 plus
400-  0:	Pso08G27190.0	GSVIVG01003724001	      0
400-  1:	Pso08G27300.0	GSVIVG01023603001	  6e-94
400-  2:	Pso08G27450.0	GSVIVG01023682001	      0
400-  3:	Pso08G27510.0	GSVIVG01023689001	      0
400-  4:	Pso08G27750.0	GSVIVG01023696001	  4e-60
400-  5:	Pso08G27780.0	GSVIVG01023699001	      0
400-  6:	Pso08G28050.0	GSVIVG01023710001	  5e-67
400-  7:	Pso08G28290.0	GSVIVG01023743001	  4e-09
400-  8:	Pso08G28300.0	GSVIVG01023724001	 7e-124
400-  9:	Pso08G28320.0	GSVIVG01023746001	  2e-37
400- 10:	Pso08G28330.0	GSVIVG01023749001	  1e-87
400- 11:	Pso08G28340.0	GSVIVG01023777001	      0
400- 12:	Pso08G28360.0	GSVIVG01023776001	 1e-113
400- 13:	Pso08G28510.0	GSVIVG01010864001	 3e-147
400- 14:	Pso08G25240.0	GSVIVG01029311001	  1e-08
## Alignment 401: score=418.0 e_value=1.3e-21 N=10 post-WGD-1 ancestor_chr8&aek2 plus
401-  0:	Pso08G26640.0	GSVIVG01017369001	  3e-07
401-  1:	Pso08G26900.0	GSVIVG01035972001	  6e-23
401-  2:	Pso08G27120.0	GSVIVG01017510001	 7e-109
401-  3:	Pso08G27310.0	GSVIVG01035985001	      0
401-  4:	Pso08G27580.0	GSVIVG01035988001	      0
401-  5:	Pso08G27690.0	GSVIVG01035993001	  8e-93
401-  6:	Pso08G27710.0	GSVIVG01035995001	      0
401-  7:	Pso08G27740.0	GSVIVG01035999001	  2e-58
401-  8:	Pso08G27770.0	GSVIVG01036003001	  1e-29
401-  9:	Pso08G27790.0	GSVIVG01036007001	      0
## Alignment 402: score=379.0 e_value=7.4e-18 N=9 post-WGD-1 ancestor_chr8&aek2 plus
402-  0:	Pso08G38340.0	GSVIVG01035726001	 2e-128
402-  1:	Pso08G38330.0	GSVIVG01035727001	      0
402-  2:	Pso08G37990.0	GSVIVG01035731001	      0
402-  3:	Pso08G39430.0	GSVIVG01015387001	  3e-06
402-  4:	Pso08G38920.0	GSVIVG01035740001	 1e-124
402-  5:	Pso08G38930.0	GSVIVG01035741001	      0
402-  6:	Pso08G39000.0	GSVIVG01015413001	      0
402-  7:	Pso08G39120.0	GSVIVG01035743001	 5e-149
402-  8:	Pso08G39220.0	GSVIVG01035749001	      0
## Alignment 403: score=301.0 e_value=2.4e-11 N=7 post-WGD-1 ancestor_chr8&aek2 plus
403-  0:	Pso08G42220.0	GSVIVG01015330001	 1e-106
403-  1:	Pso08G42280.0	GSVIVG01015335001	  1e-40
403-  2:	Pso08G42330.0	GSVIVG01017044001	 7e-145
403-  3:	Pso08G42510.0	GSVIVG01015346001	  4e-45
403-  4:	Pso08G42520.0	GSVIVG01015348001	 2e-114
403-  5:	Pso08G42810.0	GSVIVG01035644001	 7e-150
403-  6:	Pso08G42850.0	GSVIVG01035647001	 4e-123
## Alignment 404: score=1661.0 e_value=2.8e-131 N=39 post-WGD-1 ancestor_chr8&aek2 minus
404-  0:	Pso08G38710.0	GSVIVG01015454001	 6e-144
404-  1:	Pso08G38650.0	GSVIVG01015451001	      0
404-  2:	Pso08G37770.0	GSVIVG01035807001	  2e-34
404-  3:	Pso08G38660.0	GSVIVG01015449001	  4e-71
404-  4:	Pso08G38350.0	GSVIVG01015439001	      0
404-  5:	Pso08G38110.0	GSVIVG01015431001	 1e-162
404-  6:	Pso08G38080.0	GSVIVG01015430001	  2e-15
404-  7:	Pso08G38030.0	GSVIVG01015428001	      0
404-  8:	Pso08G37970.0	GSVIVG01015426001	 7e-118
404-  9:	Pso08G37890.0	GSVIVG01015424001	      0
404- 10:	Pso08G37850.0	GSVIVG01015420001	  1e-63
404- 11:	Pso08G39420.0	GSVIVG01035750001	 1e-130
404- 12:	Pso08G38940.0	GSVIVG01015416001	  3e-36
404- 13:	Pso08G38950.0	GSVIVG01015415001	      0
404- 14:	Pso08G39330.0	GSVIVG01015407001	      0
404- 15:	Pso08G39570.0	GSVIVG01015405001	  5e-71
404- 16:	Pso08G39630.0	GSVIVG01015401001	  1e-65
404- 17:	Pso08G39900.0	GSVIVG01015392001	  1e-72
404- 18:	Pso08G39940.0	GSVIVG01015391001	      0
404- 19:	Pso08G40270.0	GSVIVG01015389001	  8e-77
404- 20:	Pso08G40360.0	GSVIVG01015387001	      0
404- 21:	Pso08G40510.0	GSVIVG01015386001	      0
404- 22:	Pso08G40590.0	GSVIVG01015385001	      0
404- 23:	Pso08G40600.0	GSVIVG01015384001	      0
404- 24:	Pso08G40710.0	GSVIVG01035673001	  6e-97
404- 25:	Pso08G41100.0	GSVIVG01015377001	  4e-88
404- 26:	Pso08G41300.0	GSVIVG01015376001	 1e-112
404- 27:	Pso08G41310.0	GSVIVG01035667001	 4e-111
404- 28:	Pso08G41340.0	GSVIVG01035666001	 2e-153
404- 29:	Pso08G41380.0	GSVIVG01035663001	 4e-119
404- 30:	Pso08G41460.0	GSVIVG01035662001	      0
404- 31:	Pso08G41480.0	GSVIVG01035660001	      0
404- 32:	Pso08G41610.0	GSVIVG01035659001	 2e-156
404- 33:	Pso08G41660.0	GSVIVG01035657001	      0
404- 34:	Pso08G41760.0	GSVIVG01035654001	 3e-113
404- 35:	Pso08G41980.0	GSVIVG01035652001	 7e-145
404- 36:	Pso08G42300.0	GSVIVG01035640001	  1e-72
404- 37:	Pso08G42650.0	GSVIVG01035629001	  4e-37
404- 38:	Pso08G42660.0	GSVIVG01015328001	 1e-156
## Alignment 405: score=447.0 e_value=2e-25 N=11 post-WGD-1 ancestor_chr8&aek2 minus
405-  0:	Pso08G28270.0	GSVIVG01023725001	  3e-45
405-  1:	Pso08G28500.0	GSVIVG01023713001	      0
405-  2:	Pso08G28520.0	GSVIVG01023711001	 7e-166
405-  3:	Pso08G28530.0	GSVIVG01023710001	      0
405-  4:	Pso08G28550.0	GSVIVG01023706001	  8e-77
405-  5:	Pso08G28660.0	GSVIVG01023658001	      0
405-  6:	Pso08G28690.0	GSVIVG01023655001	 1e-100
405-  7:	Pso08G25880.0	GSVIVG01023608001	      0
405-  8:	Pso08G25340.0	GSVIVG01036039001	  1e-70
405-  9:	Pso08G25500.0	GSVIVG01001034001	  6e-41
405- 10:	Pso08G25710.0	GSVIVG01036028001	  2e-45
## Alignment 406: score=462.0 e_value=4e-19 N=10 post-WGD-1 ancestor_chr8&aek5 minus
406-  0:	Pso08G17300.0	GSVIVG01023937001	  2e-39
406-  1:	Pso08G17490.0	GSVIVG01008902001	  1e-32
406-  2:	Pso08G17510.0	GSVIVG01008901001	      0
406-  3:	Pso08G17530.0	GSVIVG01008900001	      0
406-  4:	Pso08G17580.0	GSVIVG01008898001	 1e-173
406-  5:	Pso08G17600.0	GSVIVG01008896001	 2e-139
406-  6:	Pso08G17630.0	GSVIVG01008892001	  2e-67
406-  7:	Pso08G17640.0	GSVIVG01008888001	 4e-165
406-  8:	Pso08G17680.0	GSVIVG01008887001	  2e-98
406-  9:	Pso08G17690.0	GSVIVG01008886001	 3e-131
## Alignment 407: score=341.0 e_value=6.2e-11 N=7 post-WGD-1 ancestor_chr8&aek6 plus
407-  0:	Pso08G35540.0	GSVIVG01012035001	 1e-165
407-  1:	Pso08G35650.0	GSVIVG01012040001	      0
407-  2:	Pso08G35680.0	GSVIVG01012043001	      0
407-  3:	Pso08G35700.0	GSVIVG01012044001	      0
407-  4:	Pso08G35710.0	GSVIVG01012045001	      0
407-  5:	Pso08G35720.0	GSVIVG01012047001	  1e-92
407-  6:	Pso08G35730.0	GSVIVG01012049001	      0
## Alignment 408: score=280.0 e_value=1.6e-08 N=6 post-WGD-1 ancestor_chr8&aek6 plus
408-  0:	Pso08G33310.0	GSVIVG01008291001	  4e-16
408-  1:	Pso08G33470.0	GSVIVG01011890001	  1e-10
408-  2:	Pso08G33500.0	GSVIVG01008270001	      0
408-  3:	Pso08G33530.0	GSVIVG01011923001	      0
408-  4:	Pso08G33560.0	GSVIVG01011907001	  2e-94
408-  5:	Pso08G33580.0	GSVIVG01011909001	 5e-136
## Alignment 409: score=420.0 e_value=1.1e-18 N=9 post-WGD-1 ancestor_chr8&aek6 minus
409-  0:	Pso08G33050.0	GSVIVG01012005001	      0
409-  1:	Pso08G33240.0	GSVIVG01011967001	  8e-29
409-  2:	Pso08G33290.0	GSVIVG01011959001	      0
409-  3:	Pso08G33310.0	GSVIVG01011954001	      0
409-  4:	Pso08G33320.0	GSVIVG01011952001	      0
409-  5:	Pso08G33350.0	GSVIVG01011948001	      0
409-  6:	Pso08G33360.0	GSVIVG01011947001	  2e-46
409-  7:	Pso08G33370.0	GSVIVG01011946001	 5e-176
409-  8:	Pso08G33600.0	GSVIVG01011929001	      0
## Alignment 410: score=311.0 e_value=1.7e-11 N=7 post-WGD-1 ancestor_chr8&aek6 minus
410-  0:	Pso08G32830.0	GSVIVG01036463001	 9e-170
410-  1:	Pso08G32850.0	GSVIVG01036465001	      0
410-  2:	Pso08G33030.0	GSVIVG01036475001	 3e-137
410-  3:	Pso08G33050.0	GSVIVG01008205001	      0
410-  4:	Pso08G33120.0	GSVIVG01008217001	      0
410-  5:	Pso08G33220.0	GSVIVG01008223001	  7e-16
410-  6:	Pso08G33230.0	GSVIVG01008224001	      0
## Alignment 411: score=1723.0 e_value=1.8e-127 N=38 post-WGD-1 ancestor_chr9&aek4 plus
411-  0:	Pso09G24460.0	GSVIVG01011165001	 4e-136
411-  1:	Pso09G24470.0	GSVIVG01011167001	      0
411-  2:	Pso09G24500.0	GSVIVG01024723001	      0
411-  3:	Pso09G24510.0	GSVIVG01032802001	  1e-85
411-  4:	Pso09G24520.0	GSVIVG01024710001	 3e-121
411-  5:	Pso09G24530.0	GSVIVG01032795001	  7e-25
411-  6:	Pso09G24550.0	GSVIVG01011183001	 5e-118
411-  7:	Pso09G24700.0	GSVIVG01003934001	      0
411-  8:	Pso09G24750.0	GSVIVG01003938001	      0
411-  9:	Pso09G24900.0	GSVIVG01024685001	      0
411- 10:	Pso09G24920.0	GSVIVG01032773001	  1e-74
411- 11:	Pso09G24930.0	GSVIVG01024684001	 5e-172
411- 12:	Pso09G25040.0	GSVIVG01030301001	  5e-26
411- 13:	Pso09G25120.0	GSVIVG01032758001	      0
411- 14:	Pso09G25180.0	GSVIVG01024662001	  6e-78
411- 15:	Pso09G25190.0	GSVIVG01024661001	  5e-46
411- 16:	Pso09G25210.0	GSVIVG01032749001	 1e-130
411- 17:	Pso09G25230.0	GSVIVG01024642001	 4e-167
411- 18:	Pso09G25240.0	GSVIVG01024641001	 4e-117
411- 19:	Pso09G25430.0	GSVIVG01030280001	      0
411- 20:	Pso09G25440.0	GSVIVG01030279001	      0
411- 21:	Pso09G25480.0	GSVIVG01024632001	 2e-114
411- 22:	Pso09G25500.0	GSVIVG01032740001	  2e-09
411- 23:	Pso09G25540.0	GSVIVG01032739001	      0
411- 24:	Pso09G25560.0	GSVIVG01032737001	 1e-107
411- 25:	Pso09G25570.0	GSVIVG01030264001	      0
411- 26:	Pso09G25620.0	GSVIVG01024628001	  3e-52
411- 27:	Pso09G25650.0	GSVIVG01030260001	      0
411- 28:	Pso09G25680.0	GSVIVG01024624001	 2e-118
411- 29:	Pso09G25690.0	GSVIVG01032727001	  9e-18
411- 30:	Pso09G25730.0	GSVIVG01032726001	 3e-131
411- 31:	Pso09G25770.0	GSVIVG01032725001	  9e-91
411- 32:	Pso09G26020.0	GSVIVG01032714001	 2e-102
411- 33:	Pso09G26060.0	GSVIVG01024601001	 8e-111
411- 34:	Pso09G26110.0	GSVIVG01032710001	      0
411- 35:	Pso09G26140.0	GSVIVG01024585001	  8e-36
411- 36:	Pso09G26150.0	GSVIVG01030211001	 1e-167
411- 37:	Pso09G26160.0	GSVIVG01030208001	      0
## Alignment 412: score=1364.0 e_value=4.6e-92 N=30 post-WGD-1 ancestor_chr9&aek4 plus
412-  0:	Pso09G11030.0	GSVIVG01031526001	  6e-08
412-  1:	Pso09G11100.0	GSVIVG01031522001	  1e-33
412-  2:	Pso09G11190.0	GSVIVG01031508001	  2e-26
412-  3:	Pso09G11200.0	GSVIVG01031505001	      0
412-  4:	Pso09G11280.0	GSVIVG01031500001	 5e-124
412-  5:	Pso09G11300.0	GSVIVG01031499001	 4e-121
412-  6:	Pso09G11340.0	GSVIVG01031496001	  1e-72
412-  7:	Pso09G11350.0	GSVIVG01031495001	      0
412-  8:	Pso09G11380.0	GSVIVG01031492001	  3e-32
412-  9:	Pso09G11440.0	GSVIVG01031486001	 1e-142
412- 10:	Pso09G11480.0	GSVIVG01031485001	 4e-148
412- 11:	Pso09G11620.0	GSVIVG01031479001	 3e-175
412- 12:	Pso09G11630.0	GSVIVG01031478001	  7e-28
412- 13:	Pso09G11640.0	GSVIVG01031471001	  7e-56
412- 14:	Pso09G11650.0	GSVIVG01031470001	      0
412- 15:	Pso09G11740.0	GSVIVG01031467001	 1e-154
412- 16:	Pso09G11800.0	GSVIVG01031466001	  7e-59
412- 17:	Pso09G11890.0	GSVIVG01031461001	  4e-56
412- 18:	Pso09G11990.0	GSVIVG01034664001	  9e-13
412- 19:	Pso09G12230.0	GSVIVG01031447001	  2e-42
412- 20:	Pso09G12310.0	GSVIVG01016162001	      0
412- 21:	Pso09G12400.0	GSVIVG01016163001	 5e-120
412- 22:	Pso09G12430.0	GSVIVG01016165001	 5e-146
412- 23:	Pso09G12640.0	GSVIVG01031427001	      0
412- 24:	Pso09G12800.0	GSVIVG01031411001	      0
412- 25:	Pso09G12870.0	GSVIVG01031405001	      0
412- 26:	Pso09G12900.0	GSVIVG01031401001	      0
412- 27:	Pso09G12920.0	GSVIVG01031400001	      0
412- 28:	Pso09G12940.0	GSVIVG01031398001	  1e-13
412- 29:	Pso09G12960.0	GSVIVG01031396001	      0
## Alignment 413: score=745.0 e_value=7e-42 N=16 post-WGD-1 ancestor_chr9&aek4 plus
413-  0:	Pso09G05450.0	GSVIVG01024748001	  2e-53
413-  1:	Pso09G06530.0	GSVIVG01033875001	 2e-117
413-  2:	Pso09G06520.0	GSVIVG01033873001	      0
413-  3:	Pso09G06600.0	GSVIVG01033871001	      0
413-  4:	Pso09G06610.0	GSVIVG01033868001	  2e-46
413-  5:	Pso09G06630.0	GSVIVG01033865001	      0
413-  6:	Pso09G06690.0	GSVIVG01033862001	      0
413-  7:	Pso09G06730.0	GSVIVG01033859001	  5e-51
413-  8:	Pso09G06740.0	GSVIVG01033857001	  7e-73
413-  9:	Pso09G06760.0	GSVIVG01033855001	 6e-104
413- 10:	Pso09G06780.0	GSVIVG01033852001	  6e-88
413- 11:	Pso09G06790.0	GSVIVG01033851001	 6e-105
413- 12:	Pso09G06860.0	GSVIVG01033836001	 4e-164
413- 13:	Pso09G06930.0	GSVIVG01033832001	  2e-08
413- 14:	Pso09G06990.0	GSVIVG01033830001	      0
413- 15:	Pso09G07100.0	GSVIVG01033813001	 8e-134
## Alignment 414: score=703.0 e_value=7.2e-41 N=16 post-WGD-1 ancestor_chr9&aek4 plus
414-  0:	Pso09G28170.0	GSVIVG01033781001	  2e-60
414-  1:	Pso09G28340.0	GSVIVG01033741001	      0
414-  2:	Pso09G28350.0	GSVIVG01033734001	      0
414-  3:	Pso09G28390.0	GSVIVG01033731001	      0
414-  4:	Pso09G28560.0	GSVIVG01033725001	      0
414-  5:	Pso09G28580.0	GSVIVG01033724001	 2e-171
414-  6:	Pso09G28590.0	GSVIVG01033723001	      0
414-  7:	Pso09G28610.0	GSVIVG01033714001	  3e-79
414-  8:	Pso09G28830.0	GSVIVG01033711001	      0
414-  9:	Pso09G29060.0	GSVIVG01033689001	      0
414- 10:	Pso09G29250.0	GSVIVG01033668001	  2e-79
414- 11:	Pso09G29440.0	GSVIVG01033664001	      0
414- 12:	Pso09G29470.0	GSVIVG01033661001	  4e-73
414- 13:	Pso09G29530.0	GSVIVG01033656001	  5e-12
414- 14:	Pso09G29600.0	GSVIVG01033653001	      0
414- 15:	Pso09G29730.0	GSVIVG01033645001	      0
## Alignment 415: score=623.0 e_value=1.6e-33 N=14 post-WGD-1 ancestor_chr9&aek4 plus
415-  0:	Pso09G07460.0	GSVIVG01025529001	      0
415-  1:	Pso09G07520.0	GSVIVG01025526001	  8e-39
415-  2:	Pso09G07720.0	GSVIVG01034196001	  3e-98
415-  3:	Pso09G07820.0	GSVIVG01025003001	 4e-159
415-  4:	Pso09G07830.0	GSVIVG01016575001	      0
415-  5:	Pso09G08010.0	GSVIVG01034188001	      0
415-  6:	Pso09G08030.0	GSVIVG01024983001	      0
415-  7:	Pso09G08040.0	GSVIVG01024982001	  4e-63
415-  8:	Pso09G08050.0	GSVIVG01034185001	 1e-112
415-  9:	Pso09G08100.0	GSVIVG01024976001	      0
415- 10:	Pso09G08150.0	GSVIVG01034173001	  4e-19
415- 11:	Pso09G08190.0	GSVIVG01034172001	  1e-56
415- 12:	Pso09G08270.0	GSVIVG01034166001	  2e-97
415- 13:	Pso09G08320.0	GSVIVG01034164001	  1e-20
## Alignment 416: score=599.0 e_value=1.1e-28 N=13 post-WGD-1 ancestor_chr9&aek4 plus
416-  0:	Pso09G06020.0	GSVIVG01033944001	 1e-140
416-  1:	Pso09G06030.0	GSVIVG01033943001	  4e-66
416-  2:	Pso09G06060.0	GSVIVG01033934001	  7e-88
416-  3:	Pso09G06100.0	GSVIVG01033933001	 4e-148
416-  4:	Pso09G06150.0	GSVIVG01033928001	 1e-129
416-  5:	Pso09G06220.0	GSVIVG01033925001	 6e-103
416-  6:	Pso09G06310.0	GSVIVG01033902001	  9e-88
416-  7:	Pso09G06320.0	GSVIVG01033901001	  1e-80
416-  8:	Pso09G06340.0	GSVIVG01033900001	 7e-107
416-  9:	Pso09G06370.0	GSVIVG01033897001	  4e-35
416- 10:	Pso09G06400.0	GSVIVG01033895001	 5e-137
416- 11:	Pso09G06450.0	GSVIVG01033891001	      0
416- 12:	Pso09G06480.0	GSVIVG01033886001	  4e-65
## Alignment 417: score=594.0 e_value=5.4e-35 N=15 post-WGD-1 ancestor_chr9&aek4 plus
417-  0:	Pso09G30340.0	GSVIVG01025716001	      0
417-  1:	Pso09G30420.0	GSVIVG01025706001	 3e-117
417-  2:	Pso09G30600.0	GSVIVG01025693001	      0
417-  3:	Pso09G30840.0	GSVIVG01025691001	      0
417-  4:	Pso09G31040.0	GSVIVG01025683001	  2e-52
417-  5:	Pso09G31480.0	GSVIVG01025678001	  1e-53
417-  6:	Pso09G31640.0	GSVIVG01025674001	  3e-51
417-  7:	Pso09G31840.0	GSVIVG01025656001	 1e-145
417-  8:	Pso09G31980.0	GSVIVG01025655001	 7e-134
417-  9:	Pso09G32220.0	GSVIVG01025650001	      0
417- 10:	Pso09G32250.0	GSVIVG01025649001	  6e-74
417- 11:	Pso09G32550.0	GSVIVG01025642001	  5e-48
417- 12:	Pso09G32650.0	GSVIVG01025634001	  6e-53
417- 13:	Pso09G32660.0	GSVIVG01025131001	  9e-49
417- 14:	Pso09G32830.0	GSVIVG01025121001	 2e-133
## Alignment 418: score=593.0 e_value=2.2e-31 N=14 post-WGD-1 ancestor_chr9&aek4 plus
418-  0:	Pso09G30180.0	GSVIVG01025711001	  2e-60
418-  1:	Pso09G30370.0	GSVIVG01016245001	  2e-99
418-  2:	Pso09G30430.0	GSVIVG01016250001	      0
418-  3:	Pso09G30490.0	GSVIVG01025213001	      0
418-  4:	Pso09G30600.0	GSVIVG01016261001	      0
418-  5:	Pso09G30630.0	GSVIVG01025201001	      0
418-  6:	Pso09G30840.0	GSVIVG01025198001	 3e-127
418-  7:	Pso09G30860.0	GSVIVG01016267001	      0
418-  8:	Pso09G30900.0	GSVIVG01016269001	      0
418-  9:	Pso09G31250.0	GSVIVG01016280001	  4e-35
418- 10:	Pso09G31580.0	GSVIVG01016286001	 9e-140
418- 11:	Pso09G31690.0	GSVIVG01016294001	      0
418- 12:	Pso09G31710.0	GSVIVG01016295001	 3e-132
418- 13:	Pso09G31740.0	GSVIVG01016297001	 7e-146
## Alignment 419: score=569.0 e_value=2.7e-25 N=12 post-WGD-1 ancestor_chr9&aek4 plus
419-  0:	Pso09G13000.0	GSVIVG01034158001	      0
419-  1:	Pso09G13090.0	GSVIVG01034153001	  7e-49
419-  2:	Pso09G13110.0	GSVIVG01034152001	 1e-107
419-  3:	Pso09G13120.0	GSVIVG01024928001	 5e-126
419-  4:	Pso09G13170.0	GSVIVG01034148001	  2e-77
419-  5:	Pso09G13210.0	GSVIVG01034146001	      0
419-  6:	Pso09G13240.0	GSVIVG01034135001	  2e-48
419-  7:	Pso09G13250.0	GSVIVG01034134001	 4e-115
419-  8:	Pso09G13390.0	GSVIVG01034128001	  5e-76
419-  9:	Pso09G13400.0	GSVIVG01034127001	 3e-147
419- 10:	Pso09G13410.0	GSVIVG01034125001	  4e-22
419- 11:	Pso09G13450.0	GSVIVG01034119001	 1e-176
## Alignment 420: score=555.0 e_value=3.1e-28 N=13 post-WGD-1 ancestor_chr9&aek4 plus
420-  0:	Pso09G25130.0	GSVIVG01030295001	 5e-134
420-  1:	Pso09G25320.0	GSVIVG01030288001	 2e-100
420-  2:	Pso09G25370.0	GSVIVG01030284001	      0
420-  3:	Pso09G25470.0	GSVIVG01032746001	  1e-30
420-  4:	Pso09G25550.0	GSVIVG01030269001	  3e-69
420-  5:	Pso09G25600.0	GSVIVG01032735001	      0
420-  6:	Pso09G25670.0	GSVIVG01030259001	  2e-68
420-  7:	Pso09G25690.0	GSVIVG01030249001	  2e-23
420-  8:	Pso09G25700.0	GSVIVG01030246001	 7e-120
420-  9:	Pso09G25750.0	GSVIVG01030240001	      0
420- 10:	Pso09G25890.0	GSVIVG01024601001	      0
420- 11:	Pso09G25940.0	GSVIVG01024600001	  2e-71
420- 12:	Pso09G26100.0	GSVIVG01030215001	  3e-56
## Alignment 421: score=542.0 e_value=6.8e-34 N=14 post-WGD-1 ancestor_chr9&aek4 plus
421-  0:	Pso09G07700.0	GSVIVG01016504001	  1e-56
421-  1:	Pso09G08080.0	GSVIVG01016517001	  5e-23
421-  2:	Pso09G08380.0	GSVIVG01016531001	      0
421-  3:	Pso09G08680.0	GSVIVG01025119001	  9e-48
421-  4:	Pso09G08710.0	GSVIVG01025116001	 9e-134
421-  5:	Pso09G08720.0	GSVIVG01025114001	 2e-124
421-  6:	Pso09G08780.0	GSVIVG01025107001	  7e-56
421-  7:	Pso09G08810.0	GSVIVG01025105001	      0
421-  8:	Pso09G08830.0	GSVIVG01025100001	 6e-127
421-  9:	Pso09G08840.0	GSVIVG01025099001	      0
421- 10:	Pso09G08940.0	GSVIVG01025091001	      0
421- 11:	Pso09G09270.0	GSVIVG01024976001	  1e-36
421- 12:	Pso09G09380.0	GSVIVG01025081001	      0
421- 13:	Pso09G09590.0	GSVIVG01025073001	  2e-53
## Alignment 422: score=525.0 e_value=1e-26 N=12 post-WGD-1 ancestor_chr9&aek4 plus
422-  0:	Pso09G28770.0	GSVIVG01031457001	      0
422-  1:	Pso09G28790.0	GSVIVG01031454001	  3e-47
422-  2:	Pso09G28820.0	GSVIVG01031450001	  9e-63
422-  3:	Pso09G28940.0	GSVIVG01031446001	  1e-43
422-  4:	Pso09G28950.0	GSVIVG01031445001	 2e-106
422-  5:	Pso09G29040.0	GSVIVG01016165001	 3e-160
422-  6:	Pso09G29140.0	GSVIVG01016169001	  3e-50
422-  7:	Pso09G29370.0	GSVIVG01016195001	 1e-102
422-  8:	Pso09G29530.0	GSVIVG01016184001	  7e-33
422-  9:	Pso09G29900.0	GSVIVG01016224001	      0
422- 10:	Pso09G29960.0	GSVIVG01016225001	      0
422- 11:	Pso09G30040.0	GSVIVG01016227001	 5e-128
## Alignment 423: score=522.0 e_value=2.7e-25 N=12 post-WGD-1 ancestor_chr9&aek4 plus
423-  0:	Pso09G30590.0	GSVIVG01025206001	 3e-144
423-  1:	Pso09G30610.0	GSVIVG01025204001	      0
423-  2:	Pso09G30620.0	GSVIVG01025203001	 3e-159
423-  3:	Pso09G30730.0	GSVIVG01025200001	 4e-105
423-  4:	Pso09G30960.0	GSVIVG01025195001	      0
423-  5:	Pso09G31010.0	GSVIVG01025192001	 4e-143
423-  6:	Pso09G31260.0	GSVIVG01025186001	  4e-42
423-  7:	Pso09G31280.0	GSVIVG01025184001	      0
423-  8:	Pso09G31500.0	GSVIVG01025182001	      0
423-  9:	Pso09G31680.0	GSVIVG01025173001	      0
423- 10:	Pso09G31720.0	GSVIVG01025172001	 1e-112
423- 11:	Pso09G31760.0	GSVIVG01025168001	      0
## Alignment 424: score=510.0 e_value=2.6e-31 N=13 post-WGD-1 ancestor_chr9&aek4 plus
424-  0:	Pso09G13550.0	GSVIVG01022489001	 1e-153
424-  1:	Pso09G13690.0	GSVIVG01029954001	      0
424-  2:	Pso09G13930.0	GSVIVG01022470001	  1e-47
424-  3:	Pso09G13940.0	GSVIVG01022493001	      0
424-  4:	Pso09G13960.0	GSVIVG01022496001	  1e-64
424-  5:	Pso09G14010.0	GSVIVG01022498001	      0
424-  6:	Pso09G14070.0	GSVIVG01022505001	      0
424-  7:	Pso09G14110.0	GSVIVG01022506001	 3e-173
424-  8:	Pso09G14220.0	GSVIVG01037274001	  5e-13
424-  9:	Pso09G14480.0	GSVIVG01037267001	  7e-75
424- 10:	Pso09G14700.0	GSVIVG01036651001	      0
424- 11:	Pso09G14760.0	GSVIVG01036597001	      0
424- 12:	Pso09G14870.0	GSVIVG01027353001	      0
## Alignment 425: score=500.0 e_value=4.4e-26 N=12 post-WGD-1 ancestor_chr9&aek4 plus
425-  0:	Pso09G32800.0	GSVIVG01025124001	  8e-84
425-  1:	Pso09G32810.0	GSVIVG01025122001	 3e-121
425-  2:	Pso09G32880.0	GSVIVG01025119001	  4e-57
425-  3:	Pso09G32910.0	GSVIVG01025118001	 2e-175
425-  4:	Pso09G32930.0	GSVIVG01025116001	      0
425-  5:	Pso09G33120.0	GSVIVG01025105001	      0
425-  6:	Pso09G33170.0	GSVIVG01024983001	  1e-13
425-  7:	Pso09G33560.0	GSVIVG01024976001	  6e-37
425-  8:	Pso09G33750.0	GSVIVG01025084001	      0
425-  9:	Pso09G33810.0	GSVIVG01025074001	      0
425- 10:	Pso09G33900.0	GSVIVG01025073001	  2e-75
425- 11:	Pso09G34110.0	GSVIVG01025065001	  5e-39
## Alignment 426: score=393.0 e_value=5.8e-16 N=9 post-WGD-1 ancestor_chr9&aek4 plus
426-  0:	Pso09G13000.0	GSVIVG01024937001	      0
426-  1:	Pso09G13070.0	GSVIVG01024933001	  8e-61
426-  2:	Pso09G13100.0	GSVIVG01024930001	  9e-44
426-  3:	Pso09G13160.0	GSVIVG01024926001	  4e-75
426-  4:	Pso09G13220.0	GSVIVG01024921001	 9e-138
426-  5:	Pso09G13300.0	GSVIVG01024918001	      0
426-  6:	Pso09G13340.0	GSVIVG01024916001	  4e-57
426-  7:	Pso09G13420.0	GSVIVG01024907001	 2e-124
426-  8:	Pso09G13480.0	GSVIVG01024875001	 5e-152
## Alignment 427: score=363.0 e_value=8.2e-17 N=9 post-WGD-1 ancestor_chr9&aek4 plus
427-  0:	Pso09G09090.0	GSVIVG01025594001	      0
427-  1:	Pso09G09100.0	GSVIVG01025593001	      0
427-  2:	Pso09G09170.0	GSVIVG01025589001	  9e-35
427-  3:	Pso09G09200.0	GSVIVG01025587001	      0
427-  4:	Pso09G09340.0	GSVIVG01025582001	      0
427-  5:	Pso09G09610.0	GSVIVG01025574001	  5e-77
427-  6:	Pso09G10340.0	GSVIVG01025180001	 2e-129
427-  7:	Pso09G10440.0	GSVIVG01025171001	 6e-143
427-  8:	Pso09G10640.0	GSVIVG01025159001	  7e-76
## Alignment 428: score=347.0 e_value=1.5e-15 N=8 post-WGD-1 ancestor_chr9&aek4 plus
428-  0:	Pso09G03340.0	GSVIVG01033978001	 4e-155
428-  1:	Pso09G03350.0	GSVIVG01033979001	  1e-34
428-  2:	Pso09G03490.0	GSVIVG01024791001	      0
428-  3:	Pso09G03500.0	GSVIVG01024789001	      0
428-  4:	Pso09G03610.0	GSVIVG01024786001	  9e-88
428-  5:	Pso09G03670.0	GSVIVG01024781001	      0
428-  6:	Pso09G03680.0	GSVIVG01024778001	 2e-129
428-  7:	Pso09G04070.0	GSVIVG01033897001	  2e-11
## Alignment 429: score=347.0 e_value=2.7e-14 N=8 post-WGD-1 ancestor_chr9&aek4 plus
429-  0:	Pso09G03770.0	GSVIVG01016368001	      0
429-  1:	Pso09G04230.0	GSVIVG01016380001	 1e-160
429-  2:	Pso09G04290.0	GSVIVG01016382001	 6e-107
429-  3:	Pso09G04330.0	GSVIVG01016383001	 3e-157
429-  4:	Pso09G04460.0	GSVIVG01034025001	  7e-65
429-  5:	Pso09G04520.0	GSVIVG01016387001	      0
429-  6:	Pso09G04540.0	GSVIVG01016390001	      0
429-  7:	Pso09G04670.0	GSVIVG01025583001	  3e-17
## Alignment 430: score=330.0 e_value=2.5e-10 N=7 post-WGD-1 ancestor_chr9&aek4 plus
430-  0:	Pso09G12070.0	GSVIVG01033723001	      0
430-  1:	Pso09G12160.0	GSVIVG01033715001	  1e-15
430-  2:	Pso09G12240.0	GSVIVG01033705001	      0
430-  3:	Pso09G12260.0	GSVIVG01033707001	      0
430-  4:	Pso09G12290.0	GSVIVG01033708001	  3e-90
430-  5:	Pso09G12340.0	GSVIVG01033711001	      0
430-  6:	Pso09G12390.0	GSVIVG01033696001	      0
## Alignment 431: score=311.0 e_value=3.1e-14 N=8 post-WGD-1 ancestor_chr9&aek4 plus
431-  0:	Pso09G26240.0	GSVIVG01024582001	  3e-35
431-  1:	Pso09G23550.0	GSVIVG01032652001	 2e-106
431-  2:	Pso09G23800.0	GSVIVG01032673001	 1e-108
431-  3:	Pso09G23820.0	GSVIVG01024559001	      0
431-  4:	Pso09G23840.0	GSVIVG01030183001	      0
431-  5:	Pso09G23960.0	GSVIVG01032678001	  1e-83
431-  6:	Pso09G26430.0	GSVIVG01029870001	  2e-66
431-  7:	Pso09G26910.0	GSVIVG01029882001	  2e-08
## Alignment 432: score=307.0 e_value=5.3e-11 N=7 post-WGD-1 ancestor_chr9&aek4 plus
432-  0:	Pso09G07600.0	GSVIVG01025021001	  2e-61
432-  1:	Pso09G07780.0	GSVIVG01025002001	      0
432-  2:	Pso09G07970.0	GSVIVG01024985001	 8e-174
432-  3:	Pso09G08090.0	GSVIVG01024979001	      0
432-  4:	Pso09G08110.0	GSVIVG01024973001	 2e-104
432-  5:	Pso09G08140.0	GSVIVG01024971001	 5e-164
432-  6:	Pso09G08180.0	GSVIVG01024962001	  2e-58
## Alignment 433: score=301.0 e_value=1.6e-11 N=7 post-WGD-1 ancestor_chr9&aek4 plus
433-  0:	Pso09G17480.0	GSVIVG01025359001	      0
433-  1:	Pso09G17500.0	GSVIVG01025357001	 7e-121
433-  2:	Pso09G17530.0	GSVIVG01025353001	      0
433-  3:	Pso09G17540.0	GSVIVG01025354001	  1e-89
433-  4:	Pso09G17580.0	GSVIVG01025348001	 7e-147
433-  5:	Pso09G17720.0	GSVIVG01025342001	      0
433-  6:	Pso09G17800.0	GSVIVG01025332001	      0
## Alignment 434: score=299.0 e_value=4.9e-12 N=7 post-WGD-1 ancestor_chr9&aek4 plus
434-  0:	Pso09G07370.0	GSVIVG01034193001	 2e-104
434-  1:	Pso09G07580.0	GSVIVG01016595001	  9e-92
434-  2:	Pso09G07590.0	GSVIVG01016597001	      0
434-  3:	Pso09G07610.0	GSVIVG01025032001	      0
434-  4:	Pso09G07620.0	GSVIVG01025033001	 3e-118
434-  5:	Pso09G07630.0	GSVIVG01016604001	 1e-110
434-  6:	Pso09G07660.0	GSVIVG01025036001	  3e-96
## Alignment 435: score=297.0 e_value=7.2e-11 N=7 post-WGD-1 ancestor_chr9&aek4 plus
435-  0:	Pso09G05910.0	GSVIVG01034634001	 4e-171
435-  1:	Pso09G05970.0	GSVIVG01034645001	      0
435-  2:	Pso09G06010.0	GSVIVG01034647001	  9e-82
435-  3:	Pso09G06020.0	GSVIVG01034648001	      0
435-  4:	Pso09G06240.0	GSVIVG01034651001	      0
435-  5:	Pso09G06330.0	GSVIVG01034656001	      0
435-  6:	Pso09G03480.0	GSVIVG01033646001	  8e-14
## Alignment 436: score=274.0 e_value=5.4e-11 N=7 post-WGD-1 ancestor_chr9&aek4 plus
436-  0:	Pso09G26930.0	GSVIVG01033973001	  2e-42
436-  1:	Pso09G27060.0	GSVIVG01024773001	 6e-165
436-  2:	Pso09G27200.0	GSVIVG01024777001	  2e-07
436-  3:	Pso09G27460.0	GSVIVG01033904001	      0
436-  4:	Pso09G27820.0	GSVIVG01033879001	 2e-167
436-  5:	Pso09G27930.0	GSVIVG01033871001	      0
436-  6:	Pso09G28030.0	GSVIVG01033865001	 2e-152
## Alignment 437: score=274.0 e_value=8e-08 N=6 post-WGD-1 ancestor_chr9&aek4 plus
437-  0:	Pso09G19070.0	GSVIVG01037248001	  5e-53
437-  1:	Pso09G19160.0	GSVIVG01037235001	      0
437-  2:	Pso09G19210.0	GSVIVG01037232001	 1e-150
437-  3:	Pso09G19240.0	GSVIVG01037231001	      0
437-  4:	Pso09G19260.0	GSVIVG01031548001	  5e-35
437-  5:	Pso09G19370.0	GSVIVG01031545001	      0
## Alignment 438: score=263.0 e_value=4.7e-08 N=6 post-WGD-1 ancestor_chr9&aek4 plus
438-  0:	Pso09G14700.0	GSVIVG01029973001	  2e-29
438-  1:	Pso09G14880.0	GSVIVG01037455001	      0
438-  2:	Pso09G14930.0	GSVIVG01037451001	 8e-103
438-  3:	Pso09G14990.0	GSVIVG01037449001	  6e-88
438-  4:	Pso09G15080.0	GSVIVG01037448001	  2e-13
438-  5:	Pso09G15170.0	GSVIVG01029985001	  1e-06
## Alignment 439: score=1197.0 e_value=7.3e-81 N=27 post-WGD-1 ancestor_chr9&aek4 minus
439-  0:	Pso09G03460.0	GSVIVG01033986001	      0
439-  1:	Pso09G03640.0	GSVIVG01033992001	      0
439-  2:	Pso09G04060.0	GSVIVG01024804001	      0
439-  3:	Pso09G04110.0	GSVIVG01024809001	      0
439-  4:	Pso09G04160.0	GSVIVG01024812001	 1e-175
439-  5:	Pso09G04170.0	GSVIVG01034018001	 3e-107
439-  6:	Pso09G04210.0	GSVIVG01034019001	 3e-123
439-  7:	Pso09G04240.0	GSVIVG01034020001	  1e-98
439-  8:	Pso09G04280.0	GSVIVG01034021001	 4e-129
439-  9:	Pso09G04330.0	GSVIVG01034023001	      0
439- 10:	Pso09G04490.0	GSVIVG01034026001	      0
439- 11:	Pso09G04520.0	GSVIVG01034027001	      0
439- 12:	Pso09G04660.0	GSVIVG01034031001	  2e-52
439- 13:	Pso09G04710.0	GSVIVG01034033001	 2e-125
439- 14:	Pso09G04740.0	GSVIVG01034038001	  2e-75
439- 15:	Pso09G04780.0	GSVIVG01034042001	  2e-68
439- 16:	Pso09G04820.0	GSVIVG01034043001	      0
439- 17:	Pso09G04830.0	GSVIVG01034044001	 8e-163
439- 18:	Pso09G04900.0	GSVIVG01034052001	      0
439- 19:	Pso09G04950.0	GSVIVG01034054001	  7e-86
439- 20:	Pso09G04970.0	GSVIVG01034055001	  2e-84
439- 21:	Pso09G04980.0	GSVIVG01034066001	  9e-24
439- 22:	Pso09G04990.0	GSVIVG01034068001	  1e-87
439- 23:	Pso09G05070.0	GSVIVG01034072001	 6e-104
439- 24:	Pso09G05130.0	GSVIVG01034089001	      0
439- 25:	Pso09G05150.0	GSVIVG01034102001	 3e-157
439- 26:	Pso09G05190.0	GSVIVG01034106001	  4e-83
## Alignment 440: score=976.0 e_value=1e-55 N=21 post-WGD-1 ancestor_chr9&aek4 minus
440-  0:	Pso09G01750.0	GSVIVG01003941001	      0
440-  1:	Pso09G01790.0	GSVIVG01003934001	      0
440-  2:	Pso09G01930.0	GSVIVG01003933001	      0
440-  3:	Pso09G02020.0	GSVIVG01011188001	  8e-41
440-  4:	Pso09G02040.0	GSVIVG01011187001	      0
440-  5:	Pso09G02080.0	GSVIVG01011185001	      0
440-  6:	Pso09G02120.0	GSVIVG01011181001	  4e-28
440-  7:	Pso09G02140.0	GSVIVG01032800001	 3e-140
440-  8:	Pso09G02270.0	GSVIVG01011178001	 4e-140
440-  9:	Pso09G02280.0	GSVIVG01011177001	      0
440- 10:	Pso09G02340.0	GSVIVG01011175001	      0
440- 11:	Pso09G02410.0	GSVIVG01011172001	  1e-89
440- 12:	Pso09G02440.0	GSVIVG01032805001	 2e-116
440- 13:	Pso09G02470.0	GSVIVG01011168001	  1e-67
440- 14:	Pso09G02500.0	GSVIVG01011167001	  1e-21
440- 15:	Pso09G02530.0	GSVIVG01011165001	 4e-132
440- 16:	Pso09G02550.0	GSVIVG01011162001	 3e-136
440- 17:	Pso09G02590.0	GSVIVG01024729001	 7e-113
440- 18:	Pso09G02650.0	GSVIVG01011160001	 5e-147
440- 19:	Pso09G02710.0	GSVIVG01011158001	 1e-119
440- 20:	Pso09G02830.0	GSVIVG01024731001	      0
## Alignment 441: score=842.0 e_value=2.5e-50 N=19 post-WGD-1 ancestor_chr9&aek4 minus
441-  0:	Pso09G11170.0	GSVIVG01016227001	 4e-102
441-  1:	Pso09G11320.0	GSVIVG01016221001	 8e-139
441-  2:	Pso09G11330.0	GSVIVG01016220001	      0
441-  3:	Pso09G11360.0	GSVIVG01016219001	      0
441-  4:	Pso09G11370.0	GSVIVG01016218001	      0
441-  5:	Pso09G11410.0	GSVIVG01016213001	  5e-64
441-  6:	Pso09G11500.0	GSVIVG01016194001	      0
441-  7:	Pso09G11790.0	GSVIVG01016183001	      0
441-  8:	Pso09G11860.0	GSVIVG01016181001	 1e-110
441-  9:	Pso09G12090.0	GSVIVG01031434001	 3e-109
441- 10:	Pso09G12100.0	GSVIVG01031442001	 1e-170
441- 11:	Pso09G12200.0	GSVIVG01031445001	  2e-95
441- 12:	Pso09G12210.0	GSVIVG01031446001	  3e-48
441- 13:	Pso09G12320.0	GSVIVG01031450001	  2e-57
441- 14:	Pso09G12370.0	GSVIVG01031454001	  1e-47
441- 15:	Pso09G12650.0	GSVIVG01034672001	      0
441- 16:	Pso09G12670.0	GSVIVG01034673001	      0
441- 17:	Pso09G12690.0	GSVIVG01034677001	      0
441- 18:	Pso09G12730.0	GSVIVG01034681001	 4e-166
## Alignment 442: score=790.0 e_value=4.8e-51 N=19 post-WGD-1 ancestor_chr9&aek4 minus
442-  0:	Pso09G21930.0	GSVIVG01029948001	  4e-83
442-  1:	Pso09G21960.0	GSVIVG01029951001	 3e-103
442-  2:	Pso09G21980.0	GSVIVG01029953001	      0
442-  3:	Pso09G22010.0	GSVIVG01029973001	      0
442-  4:	Pso09G22030.0	GSVIVG01029949001	      0
442-  5:	Pso09G22080.0	GSVIVG01022465001	 9e-103
442-  6:	Pso09G22090.0	GSVIVG01022464001	 5e-117
442-  7:	Pso09G22100.0	GSVIVG01022489001	      0
442-  8:	Pso09G22350.0	GSVIVG01037540001	      0
442-  9:	Pso09G22580.0	GSVIVG01037585001	  1e-58
442- 10:	Pso09G22620.0	GSVIVG01037598001	 2e-146
442- 11:	Pso09G22900.0	GSVIVG01024517001	  1e-67
442- 12:	Pso09G23030.0	GSVIVG01024525001	      0
442- 13:	Pso09G23080.0	GSVIVG01024527001	      0
442- 14:	Pso09G23180.0	GSVIVG01024531001	 4e-130
442- 15:	Pso09G24330.0	GSVIVG01032684001	  1e-12
442- 16:	Pso09G23510.0	GSVIVG01032651001	      0
442- 17:	Pso09G23590.0	GSVIVG01032658001	  3e-60
442- 18:	Pso09G23640.0	GSVIVG01032662001	  2e-18
## Alignment 443: score=725.0 e_value=3.1e-35 N=15 post-WGD-1 ancestor_chr9&aek4 minus
443-  0:	Pso09G12520.0	GSVIVG01033724001	      0
443-  1:	Pso09G12530.0	GSVIVG01033727001	      0
443-  2:	Pso09G12570.0	GSVIVG01033731001	      0
443-  3:	Pso09G12610.0	GSVIVG01033738001	      0
443-  4:	Pso09G12630.0	GSVIVG01033741001	      0
443-  5:	Pso09G12750.0	GSVIVG01033747001	      0
443-  6:	Pso09G12770.0	GSVIVG01033748001	      0
443-  7:	Pso09G12780.0	GSVIVG01033749001	      0
443-  8:	Pso09G12790.0	GSVIVG01033751001	      0
443-  9:	Pso09G12810.0	GSVIVG01033764001	      0
443- 10:	Pso09G12840.0	GSVIVG01033765001	 9e-101
443- 11:	Pso09G12870.0	GSVIVG01033767001	      0
443- 12:	Pso09G12880.0	GSVIVG01033771001	 1e-127
443- 13:	Pso09G12910.0	GSVIVG01033776001	      0
443- 14:	Pso09G12920.0	GSVIVG01033777001	      0
## Alignment 444: score=707.0 e_value=2e-35 N=15 post-WGD-1 ancestor_chr9&aek4 minus
444-  0:	Pso09G11140.0	GSVIVG01033628001	  3e-17
444-  1:	Pso09G11250.0	GSVIVG01033644001	  2e-58
444-  2:	Pso09G11260.0	GSVIVG01033645001	      0
444-  3:	Pso09G11310.0	GSVIVG01033647001	 7e-102
444-  4:	Pso09G11380.0	GSVIVG01033651001	      0
444-  5:	Pso09G11390.0	GSVIVG01033652001	  2e-74
444-  6:	Pso09G11450.0	GSVIVG01033662001	  5e-27
444-  7:	Pso09G11470.0	GSVIVG01033664001	      0
444-  8:	Pso09G11570.0	GSVIVG01033668001	  3e-73
444-  9:	Pso09G11580.0	GSVIVG01033669001	  1e-66
444- 10:	Pso09G11740.0	GSVIVG01033674001	 5e-162
444- 11:	Pso09G11810.0	GSVIVG01033677001	 1e-125
444- 12:	Pso09G11880.0	GSVIVG01033679001	  7e-84
444- 13:	Pso09G11930.0	GSVIVG01033691001	  8e-92
444- 14:	Pso09G11970.0	GSVIVG01033692001	      0
## Alignment 445: score=581.0 e_value=4.2e-30 N=13 post-WGD-1 ancestor_chr9&aek4 minus
445-  0:	Pso09G28810.0	GSVIVG01016162001	      0
445-  1:	Pso09G29160.0	GSVIVG01031461001	  6e-54
445-  2:	Pso09G29200.0	GSVIVG01031466001	  5e-33
445-  3:	Pso09G29220.0	GSVIVG01031469001	  2e-75
445-  4:	Pso09G29230.0	GSVIVG01031471001	  3e-52
445-  5:	Pso09G29330.0	GSVIVG01031480001	      0
445-  6:	Pso09G29430.0	GSVIVG01031485001	      0
445-  7:	Pso09G29510.0	GSVIVG01031486001	 8e-141
445-  8:	Pso09G29540.0	GSVIVG01031490001	      0
445-  9:	Pso09G29630.0	GSVIVG01031494001	 5e-166
445- 10:	Pso09G29650.0	GSVIVG01031496001	  6e-84
445- 11:	Pso09G29910.0	GSVIVG01031504001	  2e-50
445- 12:	Pso09G29920.0	GSVIVG01031505001	      0
## Alignment 446: score=488.0 e_value=4.8e-24 N=11 post-WGD-1 ancestor_chr9&aek4 minus
446-  0:	Pso09G08750.0	GSVIVG01025535001	      0
446-  1:	Pso09G08760.0	GSVIVG01025536001	      0
446-  2:	Pso09G08770.0	GSVIVG01025539001	  7e-78
446-  3:	Pso09G08800.0	GSVIVG01025552001	      0
446-  4:	Pso09G08820.0	GSVIVG01025102001	      0
446-  5:	Pso09G08850.0	GSVIVG01025547001	 8e-135
446-  6:	Pso09G08870.0	GSVIVG01025544001	  3e-89
446-  7:	Pso09G08880.0	GSVIVG01025542001	  1e-48
446-  8:	Pso09G08920.0	GSVIVG01025540001	      0
446-  9:	Pso09G09260.0	GSVIVG01025570001	  3e-38
446- 10:	Pso09G09290.0	GSVIVG01025581001	  3e-12
## Alignment 447: score=457.0 e_value=3.5e-23 N=11 post-WGD-1 ancestor_chr9&aek4 minus
447-  0:	Pso09G33080.0	GSVIVG01025537001	      0
447-  1:	Pso09G33090.0	GSVIVG01025539001	  2e-81
447-  2:	Pso09G33100.0	GSVIVG01025552001	      0
447-  3:	Pso09G33200.0	GSVIVG01025104001	 2e-151
447-  4:	Pso09G33210.0	GSVIVG01016511001	  6e-93
447-  5:	Pso09G33280.0	GSVIVG01025541001	      0
447-  6:	Pso09G33460.0	GSVIVG01025565001	      0
447-  7:	Pso09G33570.0	GSVIVG01025570001	  4e-32
447-  8:	Pso09G33900.0	GSVIVG01025574001	 2e-157
447-  9:	Pso09G34150.0	GSVIVG01025581001	  8e-11
447- 10:	Pso09G34270.0	GSVIVG01025592001	  1e-10
## Alignment 448: score=456.0 e_value=2.2e-19 N=10 post-WGD-1 ancestor_chr9&aek4 minus
448-  0:	Pso09G27270.0	GSVIVG01033883001	      0
448-  1:	Pso09G27300.0	GSVIVG01033888001	  2e-58
448-  2:	Pso09G27320.0	GSVIVG01033892001	 6e-106
448-  3:	Pso09G27380.0	GSVIVG01033895001	 8e-160
448-  4:	Pso09G27410.0	GSVIVG01033899001	      0
448-  5:	Pso09G27450.0	GSVIVG01033902001	  4e-60
448-  6:	Pso09G27460.0	GSVIVG01033904001	      0
448-  7:	Pso09G27560.0	GSVIVG01033925001	  2e-97
448-  8:	Pso09G27570.0	GSVIVG01024791001	  5e-52
448-  9:	Pso09G27650.0	GSVIVG01024796001	      0
## Alignment 449: score=446.0 e_value=4.8e-19 N=10 post-WGD-1 ancestor_chr9&aek4 minus
449-  0:	Pso09G10220.0	GSVIVG01025659001	      0
449-  1:	Pso09G10410.0	GSVIVG01025674001	  4e-50
449-  2:	Pso09G10590.0	GSVIVG01025685001	  4e-46
449-  3:	Pso09G10640.0	GSVIVG01025691001	      0
449-  4:	Pso09G10710.0	GSVIVG01025693001	 5e-164
449-  5:	Pso09G10770.0	GSVIVG01025697001	  2e-62
449-  6:	Pso09G10820.0	GSVIVG01025701001	  9e-83
449-  7:	Pso09G11000.0	GSVIVG01025708001	  2e-37
449-  8:	Pso09G11040.0	GSVIVG01025716001	 1e-169
449-  9:	Pso09G11050.0	GSVIVG01025715001	 2e-146
## Alignment 450: score=426.0 e_value=1.1e-20 N=10 post-WGD-1 ancestor_chr9&aek4 minus
450-  0:	Pso09G23400.0	GSVIVG01029882001	 2e-130
450-  1:	Pso09G23570.0	GSVIVG01029870001	  7e-07
450-  2:	Pso09G23830.0	GSVIVG01024560001	  3e-67
450-  3:	Pso09G23860.0	GSVIVG01024562001	  1e-99
450-  4:	Pso09G23880.0	GSVIVG01024563001	  4e-32
450-  5:	Pso09G23920.0	GSVIVG01024571001	  4e-11
450-  6:	Pso09G23930.0	GSVIVG01024572001	 2e-143
450-  7:	Pso09G23970.0	GSVIVG01024575001	 2e-109
450-  8:	Pso09G26330.0	GSVIVG01024578001	      0
450-  9:	Pso09G26570.0	GSVIVG01032656001	  8e-27
## Alignment 451: score=380.0 e_value=1.4e-16 N=9 post-WGD-1 ancestor_chr9&aek4 minus
451-  0:	Pso09G10400.0	GSVIVG01016288001	      0
451-  1:	Pso09G10630.0	GSVIVG01016268001	 7e-137
451-  2:	Pso09G10640.0	GSVIVG01025198001	      0
451-  3:	Pso09G10670.0	GSVIVG01016265001	  2e-38
451-  4:	Pso09G10710.0	GSVIVG01016261001	      0
451-  5:	Pso09G10790.0	GSVIVG01025213001	      0
451-  6:	Pso09G10970.0	GSVIVG01016246001	      0
451-  7:	Pso09G11080.0	GSVIVG01016236001	      0
451-  8:	Pso09G11140.0	GSVIVG01016234001	      0
## Alignment 452: score=356.0 e_value=3.9e-16 N=9 post-WGD-1 ancestor_chr9&aek4 minus
452-  0:	Pso09G12800.0	GSVIVG01025526001	  7e-09
452-  1:	Pso09G12990.0	GSVIVG01016524001	      0
452-  2:	Pso09G13070.0	GSVIVG01016520001	  9e-67
452-  3:	Pso09G13220.0	GSVIVG01016511001	 5e-145
452-  4:	Pso09G13280.0	GSVIVG01016509001	  1e-72
452-  5:	Pso09G13410.0	GSVIVG01016503001	 3e-101
452-  6:	Pso09G13440.0	GSVIVG01016497001	  3e-99
452-  7:	Pso09G13790.0	GSVIVG01025188001	 4e-113
452-  8:	Pso09G14030.0	GSVIVG01025195001	      0
## Alignment 453: score=341.0 e_value=8.5e-14 N=8 post-WGD-1 ancestor_chr9&aek4 minus
453-  0:	Pso09G01720.0	GSVIVG01024701001	 1e-125
453-  1:	Pso09G01770.0	GSVIVG01024708001	      0
453-  2:	Pso09G02020.0	GSVIVG01032795001	  2e-40
453-  3:	Pso09G02130.0	GSVIVG01024713001	      0
453-  4:	Pso09G02190.0	GSVIVG01024714001	 2e-152
453-  5:	Pso09G02430.0	GSVIVG01024726001	      0
453-  6:	Pso09G02460.0	GSVIVG01024728001	      0
453-  7:	Pso09G02690.0	GSVIVG01032814001	      0
## Alignment 454: score=316.0 e_value=4.6e-15 N=8 post-WGD-1 ancestor_chr9&aek4 minus
454-  0:	Pso09G07190.0	GSVIVG01025082001	 1e-109
454-  1:	Pso09G07290.0	GSVIVG01025042001	      0
454-  2:	Pso09G07350.0	GSVIVG01025038001	 2e-126
454-  3:	Pso09G07530.0	GSVIVG01016596001	 4e-111
454-  4:	Pso09G07890.0	GSVIVG01034209001	      0
454-  5:	Pso09G07900.0	GSVIVG01034212001	  8e-96
454-  6:	Pso09G07910.0	GSVIVG01016564001	  2e-20
454-  7:	Pso09G08060.0	GSVIVG01016549001	 1e-174
## Alignment 455: score=257.0 e_value=1e-09 N=6 post-WGD-1 ancestor_chr9&aek4 minus
455-  0:	Pso09G13580.0	GSVIVG01022435001	  1e-42
455-  1:	Pso09G13590.0	GSVIVG01029985001	      0
455-  2:	Pso09G13610.0	GSVIVG01029980001	  1e-94
455-  3:	Pso09G13620.0	GSVIVG01029979001	  2e-88
455-  4:	Pso09G13840.0	GSVIVG01029973001	  2e-12
455-  5:	Pso09G14120.0	GSVIVG01037526001	  8e-56
## Alignment 456: score=285.0 e_value=6.3e-11 N=7 post-WGD-1 ancestor_chr9&aek6 plus
456-  0:	Pso09G15380.0	GSVIVG01019965001	 2e-119
456-  1:	Pso09G15410.0	GSVIVG01019967001	  2e-78
456-  2:	Pso09G15440.0	GSVIVG01019969001	  6e-74
456-  3:	Pso09G15460.0	GSVIVG01019971001	  3e-73
456-  4:	Pso09G15530.0	GSVIVG01019987001	  9e-64
456-  5:	Pso09G15580.0	GSVIVG01011447001	  1e-59
456-  6:	Pso09G15620.0	GSVIVG01007995001	  7e-33
## Alignment 457: score=252.0 e_value=4.4e-08 N=6 post-WGD-1 ancestor_chr9&aek6 minus
457-  0:	Pso09G15220.0	GSVIVG01011454001	  3e-16
457-  1:	Pso09G15300.0	GSVIVG01011445001	  4e-94
457-  2:	Pso09G15430.0	GSVIVG01011435001	  2e-20
457-  3:	Pso09G15530.0	GSVIVG01019987001	  9e-64
457-  4:	Pso09G15590.0	GSVIVG01019977001	 7e-118
457-  5:	Pso09G15700.0	GSVIVG01019971001	  8e-47
