# Supplementary material for: Three chromosome-scale Papaver genomes reveal punctuated patchwork evolution of the morphinan and noscapine biosynthesis pathway
Source: Nat Commun. 2021 Oct 15;12:6030. doi: 10.1038/s41467-021-26330-8 (PMC8521590; doi:10.1038/s41467-021-26330-8)
Supplement: Supplementary file 15 — Source Data [file 41467_2021_26330_MOESM15_ESM.zip › Source Data/Supplementary Fig. 20 Simulations with infinite sites assumption.xlsx]

## Sheet: Sheet1
Simulations with infinite sites assumption for three ancestors and non infinite sites assumption for pre-WGD-1 ancestor
Ancestor	Consistency		Ancestor	Consistency		Ancestor	Consistency			Ancestor	Change adjacency number	Repeat time	non-IS block endpoints rate	Adjacency inconsistence rate
Species2	1		Species3	1		Species5	1			Species2	1	1	0	0
Species2	1		Species3	1		Species5	0.978622			Species2	1	2	0	0
Species2	1		Species3	1		Species5	1			Species2	1	3	0	0
Species2	1		Species3	1		Species5	0.985714			Species2	1	4	0	0
Species2	1		Species3	1		Species5	1			Species2	1	5	0	0
Species2	1		Species3	1		Species5	1			Species2	1	6	0	0
Species2	1		Species3	1		Species5	1			Species2	1	7	0	0
Species2	1		Species3	1		Species5	1			Species2	1	8	0	0
Species2	1		Species3	1		Species5	1			Species2	1	9	0	0
Species2	1		Species3	1		Species5	1			Species2	1	10	0	0
Species2	1		Species3	1		Species5	1			Species2	1	11	0	0
Species2	1		Species3	1		Species5	1			Species2	1	12	0	0
Species2	1		Species3	1		Species5	1			Species2	1	13	0	0
Species2	1		Species3	1		Species5	1			Species2	1	14	0	0
Species2	1		Species3	1		Species5	1			Species2	1	15	0	0
Species2	1		Species3	1		Species5	0.990476			Species2	1	16	0	0
Species2	1		Species3	1		Species5	1			Species2	1	17	0	0
Species2	1		Species3	1		Species5	1			Species2	1	18	0	0
Species2	1		Species3	1		Species5	1			Species2	1	19	0	0
Species2	1		Species3	1		Species5	1			Species2	1	20	0	0
Species2	1		Species3	1		Species5	1			Species2	2	1	0	0
Species2	1		Species3	1		Species5	0.980952			Species2	2	2	0	0
Species2	1		Species3	1		Species5	1			Species2	2	3	0	0
Species2	1		Species3	1		Species5	1			Species2	2	4	0	0
Species2	1		Species3	1		Species5	1			Species2	2	5	0	0
Species2	1		Species3	1		Species5	1			Species2	2	6	0	0
Species2	1		Species3	1		Species5	1			Species2	2	7	0	0
Species2	1		Species3	1		Species5	1			Species2	2	8	0	0
Species2	1		Species3	1		Species5	0.985714			Species2	2	9	0	0
Species2	1		Species3	1		Species5	0.990476			Species2	2	10	0	0
Species2	1		Species3	1		Species5	0.990476			Species2	2	11	0	0
Species2	1		Species3	1		Species5	1			Species2	2	12	0	0
Species2	1		Species3	1		Species5	0.990476			Species2	2	13	0	0
Species2	1		Species3	1		Species5	0.990476			Species2	2	14	0	0
Species2	1		Species3	1		Species5	1			Species2	2	15	0	0
Species2	1		Species3	1		Species5	1			Species2	2	16	0	0
Species2	1		Species3	1		Species5	0.990476			Species2	2	17	0	0
Species2	1		Species3	1		Species5	1			Species2	2	18	0.02	0
Species2	1		Species3	1		Species5	1			Species2	2	19	0	0
Species2	1		Species3	1		Species5	1			Species2	2	20	0	0
Species2	1		Species3	1		Species5	1			Species2	3	1	0	0
Species2	1		Species3	1		Species5	1			Species2	3	2	0	0
Species2	1		Species3	1		Species5	1			Species2	3	3	0	0
Species2	1		Species3	1		Species5	0.990476			Species2	3	4	0.02	0
Species2	1		Species3	1		Species5	1			Species2	3	5	0.01	0
Species2	1		Species3	1		Species5	1			Species2	3	6	0.02	0
Species2	1		Species3	1		Species5	1			Species2	3	7	0	0
Species2	1		Species3	1		Species5	0.990476			Species2	3	8	0.02	0
Species2	1		Species3	1		Species5	0.985714			Species2	3	9	0.04	0.0545455
Species2	1		Species3	1		Species5	1			Species2	3	10	0	0
Species2	1		Species3	1		Species5	1			Species2	3	11	0	0
Species2	1		Species3	1		Species5	0.990476			Species2	3	12	0	0
Species2	1		Species3	1		Species5	0.985714			Species2	3	13	0	0
Species2	1		Species3	1		Species5	1			Species2	3	14	0.02	0.027027
Species2	1		Species3	1		Species5	1			Species2	3	15	0	0
Species2	1		Species3	1		Species5	1			Species2	3	16	0.02	0
Species2	1		Species3	1		Species5	1			Species2	3	17	0.02	0
Species2	1		Species3	1		Species5	1			Species2	3	18	0	0
Species2	1		Species3	1		Species5	0.990476			Species2	3	19	0	0
Species2	1		Species3	1		Species5	0.990476			Species2	3	20	0	0
Species2	1		Species3	1		Species5	0.988124			Species2	4	1	0	0
Species2	1		Species3	1		Species5	1			Species2	4	2	0	0
Species2	1		Species3	1		Species5	1			Species2	4	3	0.02	0
Species2	1		Species3	1		Species5	1			Species2	4	4	0.02	0
Species2	1		Species3	1		Species5	1			Species2	4	5	0	0
Species2	1		Species3	1		Species5	1			Species2	4	6	0	0
Species2	1		Species3	1		Species5	1			Species2	4	7	0	0
Species2	1		Species3	1		Species5	1			Species2	4	8	0.01	0
Species2	1		Species3	1		Species5	1			Species2	4	9	0.02	0.027027
Species2	1		Species3	1		Species5	1			Species2	4	10	0.04	0
Species2	1		Species3	1		Species5	1			Species2	4	11	0	0
Species2	1		Species3	1		Species5	1			Species2	4	12	0	0
Species2	1		Species3	1		Species5	1			Species2	4	13	0	0
Species2	1		Species3	1		Species5	1			Species2	4	14	0.02	0
Species2	1		Species3	1		Species5	1			Species2	4	15	0.02	0
Species2	1		Species3	1		Species5	0.978622			Species2	4	16	0.04	0
Species2	1		Species3	1		Species5	1			Species2	4	17	0.04	0
Species2	1		Species3	1		Species5	1			Species2	4	18	0.02	0.027027
Species2	1		Species3	1		Species5	0.990476			Species2	4	19	0.02	0
Species2	1		Species3	1		Species5	1			Species2	4	20	0.05	0.0363636
Species2	1		Species3	1		Species5	1			Species2	5	1	0	0
Species2	1		Species3	1		Species5	1			Species2	5	2	0.02	0.027027
Species2	1		Species3	1		Species5	1			Species2	5	3	0.02	0
Species2	1		Species3	1		Species5	0.973872			Species2	5	4	0.02	0
Species2	1		Species3	1		Species5	1			Species2	5	5	0.02	0.027027
Species2	1		Species3	1		Species5	1			Species2	5	6	0.11	0
Species2	1		Species3	1		Species5	1			Species2	5	7	0.05	0
Species2	1		Species3	1		Species5	0.990476			Species2	5	8	0.02	0
Species2	1		Species3	1		Species5	1			Species2	5	9	0.02	0
Species2	1		Species3	1		Species5	1			Species2	5	10	0	0
Species2	1		Species3	1		Species5	0.990385			Species2	5	11	0.02	0.027027
Species2	1		Species3	1		Species5	1			Species2	5	12	0.02	0
Species2	1		Species3	1		Species5	0.990476			Species2	5	13	0.02	0
Species2	1		Species3	1		Species5	0.985714			Species2	5	14	0.01	0
Species2	1		Species3	1		Species5	1			Species2	5	15	0.04	0.0545455
Species2	1		Species3	1		Species5	1			Species2	5	16	0.04	0
Species2	1		Species3	1		Species5	1			Species2	5	17	0.08	0.0810811
Species2	1		Species3	1		Species5	1			Species2	5	18	0.04	0
Species2	1		Species3	1		Species5	1			Species2	5	19	0.04	0
Species2	1		Species3	1		Species5	1			Species2	5	20	0.03	0.027027
Species2	1		Species3	1		Species5	1			Species2	6	1	0.04	0
Species2	1		Species3	1		Species5	1			Species2	6	2	0.05	0.027027
Species2	1		Species3	1		Species5	1			Species2	6	3	0.04	0
Species2	1		Species3	1		Species5	1			Species2	6	4	0.04	0
Species2	1		Species3	1		Species5	1			Species2	6	5	0.03	0.027027
Species2	1		Species3	1		Species5	1			Species2	6	6	0.04	0.0545455
Species2	1		Species3	1		Species5	1			Species2	6	7	0.02	0
Species2	1		Species3	1		Species5	1			Species2	6	8	0.04	0
Species2	1		Species3	1		Species5	1			Species2	6	9	0.08	0
Species2	1		Species3	1		Species5	0.980952			Species2	6	10	0.01	0
Species2	1		Species3	1		Species5	1			Species2	6	11	0.03	0
Species2	1		Species3	1		Species5	0.990476			Species2	6	12	0.04	0
Species2	1		Species3	1		Species5	1			Species2	6	13	0.04	0.0363636
Species2	1		Species3	1		Species5	1			Species2	6	14	0.03	0.0363636
Species2	1		Species3	1		Species5	0.990385			Species2	6	15	0.06	0
Species2	1		Species3	1		Species5	1			Species2	6	16	0	0
Species2	1		Species3	1		Species5	0.990476			Species2	6	17	0.04	0
Species2	1		Species3	1		Species5	0.988124			Species2	6	18	0.06	0
Species2	1		Species3	1		Species5	0.988124			Species2	6	19	0.04	0.0363636
Species2	1		Species3	1		Species5	1			Species2	6	20	0.04	0
Species2	1		Species3	1		Species5	1			Species2	7	1	0.06	0.0458716
Species2	1		Species3	1		Species5	1			Species2	7	2	0.06	0
Species2	1		Species3	1		Species5	0.992874			Species2	7	3	0.08	0.0630631
Species2	1		Species3	1		Species5	1			Species2	7	4	0.05	0.0363636
Species2	1		Species3	1		Species5	0.980952			Species2	7	5	0.05	0
Species2	1		Species3	1		Species5	0.988124			Species2	7	6	0.03	0
Species2	1		Species3	1		Species5	1			Species2	7	7	0.07	0
Species2	1		Species3	1		Species5	1			Species2	7	8	0.07	0.0825688
Species2	1		Species3	1		Species5	1			Species2	7	9	0.05	0.0727273
Species2	1		Species3	1		Species5	1			Species2	7	10	0.05	0.0275229
Species2	1		Species3	1		Species5	1			Species2	7	11	0.09	0
Species2	1		Species3	1		Species5	1			Species2	7	12	0.08	0.0363636
Species2	1		Species3	1		Species5	1			Species2	7	13	0.02	0.027027
Species2	1		Species3	1		Species5	1			Species2	7	14	0.06	0
Species2	1		Species3	1		Species5	1			Species2	7	15	0.08	0.045045
Species2	1		Species3	1		Species5	0.990476			Species2	7	16	0.11	0
Species2	1		Species3	1		Species5	1			Species2	7	17	0.09	0.0630631
Species2	1		Species3	1		Species5	1			Species2	7	18	0.06	0
Species2	1		Species3	1		Species5	1			Species2	7	19	0.06	0.0363636
Species2	1		Species3	1		Species5	1			Species2	7	20	0.01	0.0363636
Species2	1		Species3	1		Species5	0.978622			Species2	8	1	0.06	0.100917
Species2	1		Species3	1		Species5	0.990476			Species2	8	2	0.11	0.0545455
Species2	1		Species3	1		Species5	0.990476			Species2	8	3	0.04	0
Species2	1		Species3	1		Species5	1			Species2	8	4	0.12	0
Species2	1		Species3	1		Species5	1			Species2	8	5	0.12	0.0990991
Species2	1		Species3	1		Species5	1			Species2	8	6	0.05	0.0545455
Species2	1		Species3	1		Species5	1			Species2	8	7	0.1	0.0630631
Species2	1		Species3	1		Species5	1			Species2	8	8	0.05	0.0535714
Species2	1		Species3	1		Species5	1			Species2	8	9	0.05	0
Species2	1		Species3	1		Species5	1			Species2	8	10	0.09	0.0727273
Species2	1		Species3	1		Species5	1			Species2	8	11	0.13	0
Species2	1		Species3	1		Species5	1			Species2	8	12	0.08	0.0630631
Species2	1		Species3	1		Species5	1			Species2	8	13	0.09	0.111111
Species2	1		Species3	1		Species5	1			Species2	8	14	0.06	0.027027
Species2	1		Species3	1		Species5	1			Species2	8	15	0.05	0.0363636
Species2	1		Species3	1		Species5	1			Species2	8	16	0.14	0.0810811
Species2	1		Species3	1		Species5	1			Species2	8	17	0.08	0
Species2	1		Species3	1		Species5	0.990476			Species2	8	18	0.03	0.0363636
Species2	1		Species3	1		Species5	1			Species2	8	19	0.09	0.0727273
Species2	1		Species3	1		Species5	1			Species2	8	20	0.1	0
Species2	1		Species3	1		Species5	1			Species2	9	1	0.12	0
Species2	1		Species3	1		Species5	1			Species2	9	2	0.12	0.045045
Species2	1		Species3	1		Species5	1			Species2	9	3	0.12	0.0825688
Species2	1		Species3	1		Species5	1			Species2	9	4	0.04	0.027027
Species2	1		Species3	1		Species5	1			Species2	9	5	0.1	0.0990991
Species2	1		Species3	1		Species5	1			Species2	9	6	0.12	0.045045
Species2	1		Species3	1		Species5	0.990476			Species2	9	7	0.1	0
Species2	1		Species3	1		Species5	1			Species2	9	8	0.04	0.0363636
Species2	1		Species3	1		Species5	1			Species2	9	9	0.11	0.0545455
Species2	1		Species3	1		Species5	0.985714			Species2	9	10	0.06	0
Species2	1		Species3	1		Species5	1			Species2	9	11	0.09	0.0545455
Species2	1		Species3	1		Species5	1			Species2	9	12	0.16	0.163636
Species2	1		Species3	1		Species5	0.990476			Species2	9	13	0.14	0.0630631
Species2	1		Species3	1		Species5	1			Species2	9	14	0.08	0
Species2	1		Species3	1		Species5	0.985714			Species2	9	15	0.12	0
Species2	1		Species3	1		Species5	0.985714			Species2	9	16	0.08	0.027027
Species2	1		Species3	1		Species5	1			Species2	9	17	0.1	0.0545455
Species2	1		Species3	1		Species5	1			Species2	9	18	0.07	0.0545455
Species2	1		Species3	1		Species5	1			Species2	9	19	0.13	0.045045
Species2	1		Species3	1		Species5	0.990476			Species2	9	20	0.15	0.109091
Species2	1		Species3	1		Species5	1			Species2	10	1	0.12	0.0458716
Species2	1		Species3	1		Species5	1			Species2	10	2	0.14	0.0990991
Species2	1		Species3	1		Species5	1			Species2	10	3	0.13	0.0545455
Species2	1		Species3	1		Species5	1			Species2	10	4	0.14	0
Species2	1		Species3	1		Species5	1			Species2	10	5	0.11	0
Species2	1		Species3	1		Species5	0.971564			Species2	10	6	0.16	0.045045
Species2	1		Species3	1		Species5	1			Species2	10	7	0.1	0.0642202
Species2	1		Species3	1		Species5	1			Species2	10	8	0.15	0.0545455
Species2	1		Species3	1		Species5	0.990476			Species2	10	9	0.12	0.0363636
Species2	1		Species3	1		Species5	1			Species2	10	10	0.1	0.0925926
Species2	1		Species3	1		Species5	1			Species2	10	11	0.18	0.0727273
Species2	1		Species3	1		Species5	1			Species2	10	12	0.13	0.0630631
Species2	1		Species3	1		Species5	1			Species2	10	13	0.1	0.0363636
Species2	1		Species3	1		Species5	1			Species2	10	14	0.12	0.0727273
Species2	1		Species3	1		Species5	0.990476			Species2	10	15	0.15	0.0630631
Species2	1		Species3	1		Species5	0.990476			Species2	10	16	0.07	0.0458716
Species2	1		Species3	1		Species5	0.985714			Species2	10	17	0.15	0
Species2	1		Species3	1		Species5	1			Species2	10	18	0.08	0.027027
Species2	1		Species3	1		Species5	0.988067			Species2	10	19	0.09	0.027027
Species2	1		Species3	1		Species5	1			Species2	10	20	0.16	0
										Species2	11	1	0.14	0.100917
										Species2	11	2	0.12	0.0535714
										Species2	11	3	0.14	0.0630631
										Species2	11	4	0.15	0.145455
										Species2	11	5	0.14	0.117117
										Species2	11	6	0.13	0.117117
										Species2	11	7	0.16	0.027027
										Species2	11	8	0.12	0.0363636
										Species2	11	9	0.2	0.0990991
										Species2	11	10	0.13	0.163636
										Species2	11	11	0.13	0
										Species2	11	12	0.1	0.027027
										Species2	11	13	0.12	0.0363636
										Species2	11	14	0.19	0.135135
										Species2	11	15	0.24	0.117117
										Species2	11	16	0.18	0.0990991
										Species2	11	17	0.21	0.0545455
										Species2	11	18	0.12	0.027027
										Species2	11	19	0.08	0.045045
										Species2	11	20	0.18	0.0727273
										Species2	12	1	0.12	0.0363636
										Species2	12	2	0.19	0
										Species2	12	3	0.16	0.0727273
										Species2	12	4	0.19	0.0363636
										Species2	12	5	0.2	0.0990991
										Species2	12	6	0.17	0.0630631
										Species2	12	7	0.13	0.0545455
										Species2	12	8	0.09	0.0545455
										Species2	12	9	0.16	0.0810811
										Species2	12	10	0.21	0.109091
										Species2	12	11	0.19	0.135135
										Species2	12	12	0.14	0.0727273
										Species2	12	13	0.22	0.0545455
										Species2	12	14	0.16	0.109091
										Species2	12	15	0.25	0.153153
										Species2	12	16	0.14	0.0892857
										Species2	12	17	0.16	0.137615
										Species2	12	18	0.15	0.192661
										Species2	12	19	0.15	0.0545455
										Species2	12	20	0.14	0
										Species2	13	1	0.19	0.119266
										Species2	13	2	0.16	0.2
										Species2	13	3	0.2	0.117117
										Species2	13	4	0.15	0.0630631
										Species2	13	5	0.19	0.0909091
										Species2	13	6	0.16	0.117117
										Species2	13	7	0.15	0.0909091
										Species2	13	8	0.12	0.137615
										Species2	13	9	0.21	0.0630631
										Species2	13	10	0.23	0.0810811
										Species2	13	11	0.18	0.027027
										Species2	13	12	0.12	0.181818
										Species2	13	13	0.19	0.0363636
										Species2	13	14	0.24	0.211009
										Species2	13	15	0.15	0.0740741
										Species2	13	16	0.19	0.0630631
										Species2	13	17	0.16	0.127273
										Species2	13	18	0.19	0.045045
										Species2	13	19	0.16	0.135135
										Species2	13	20	0.19	0.0555556
										Species2	14	1	0.2	0.189189
										Species2	14	2	0.23	0.0892857
										Species2	14	3	0.18	0.0363636
										Species2	14	4	0.27	0.0545455
										Species2	14	5	0.26	0.240741
										Species2	14	6	0.18	0.153153
										Species2	14	7	0.22	0.189189
										Species2	14	8	0.21	0.0990991
										Species2	14	9	0.23	0.145455
										Species2	14	10	0.17	0.0990991
										Species2	14	11	0.22	0.127273
										Species2	14	12	0.29	0.127273
										Species2	14	13	0.23	0.145455
										Species2	14	14	0.2	0.0810811
										Species2	14	15	0.19	0.109091
										Species2	14	16	0.2	0.109091
										Species2	14	17	0.22	0.027027
										Species2	14	18	0.21	0.163636
										Species2	14	19	0.22	0.0630631
										Species2	14	20	0.25	0.125
										Species2	15	1	0.27	0.135135
										Species2	15	2	0.21	0.0909091
										Species2	15	3	0.3	0.127273
										Species2	15	4	0.21	0.0825688
										Species2	15	5	0.33	0.153153
										Species2	15	6	0.27	0.0892857
										Species2	15	7	0.3	0.0810811
										Species2	15	8	0.17	0.181818
										Species2	15	9	0.22	0.117117
										Species2	15	10	0.23	0.243243
										Species2	15	11	0.24	0.127273
										Species2	15	12	0.28	0.163636
										Species2	15	13	0.31	0.163636
										Species2	15	14	0.28	0.109091
										Species2	15	15	0.22	0.0990991
										Species2	15	16	0.3	0.127273
										Species2	15	17	0.24	0.109091
										Species2	15	18	0.22	0.148148
										Species2	15	19	0.24	0.127273
										Species2	15	20	0.21	0.137615
										Species2	16	1	0.25	0.181818
										Species2	16	2	0.2	0.125
										Species2	16	3	0.19	0.0909091
										Species2	16	4	0.33	0.127273
										Species2	16	5	0.25	0.117117
										Species2	16	6	0.3	0.192661
										Species2	16	7	0.26	0.145455
										Species2	16	8	0.22	0.0545455
										Species2	16	9	0.29	0.153153
										Species2	16	10	0.29	0.181818
										Species2	16	11	0.25	0.2
										Species2	16	12	0.28	0.0990991
										Species2	16	13	0.31	0.0825688
										Species2	16	14	0.23	0.243243
										Species2	16	15	0.2	0.0727273
										Species2	16	16	0.23	0.192661
										Species2	16	17	0.33	0.135135
										Species2	16	18	0.29	0.0810811
										Species2	16	19	0.22	0.218182
										Species2	16	20	0.31	0.0909091
										Species2	17	1	0.3	0.109091
										Species2	17	2	0.27	0.127273
										Species2	17	3	0.29	0.236364
										Species2	17	4	0.31	0.296296
										Species2	17	5	0.32	0.160714
										Species2	17	6	0.32	0.236364
										Species2	17	7	0.31	0.181818
										Species2	17	8	0.35	0.174312
										Species2	17	9	0.24	0.0990991
										Species2	17	10	0.27	0.107143
										Species2	17	11	0.29	0.243243
										Species2	17	12	0.33	0.127273
										Species2	17	13	0.33	0.225225
										Species2	17	14	0.31	0.189189
										Species2	17	15	0.31	0.0727273
										Species2	17	16	0.29	0.174312
										Species2	17	17	0.26	0.2
										Species2	17	18	0.38	0.297297
										Species2	17	19	0.23	0.153153
										Species2	17	20	0.29	0.2
										Species2	18	1	0.28	0.236364
										Species2	18	2	0.26	0.0825688
										Species2	18	3	0.31	0.218182
										Species2	18	4	0.34	0.2
										Species2	18	5	0.32	0.261261
										Species2	18	6	0.26	0.153153
										Species2	18	7	0.25	0.117117
										Species2	18	8	0.33	0.218182
										Species2	18	9	0.32	0.266055
										Species2	18	10	0.34	0.145455
										Species2	18	11	0.38	0.345455
										Species2	18	12	0.35	0.309091
										Species2	18	13	0.29	0.171171
										Species2	18	14	0.24	0.109091
										Species2	18	15	0.32	0.0825688
										Species2	18	16	0.32	0.225225
										Species2	18	17	0.32	0.222222
										Species2	18	18	0.31	0.211009
										Species2	18	19	0.29	0.155963
										Species2	18	20	0.35	0.181818
										Species2	19	1	0.29	0.218182
										Species2	19	2	0.38	0.272727
										Species2	19	3	0.31	0.290909
										Species2	19	4	0.37	0.267857
										Species2	19	5	0.34	0.218182
										Species2	19	6	0.37	0.192661
										Species2	19	7	0.41	0.2
										Species2	19	8	0.31	0.181818
										Species2	19	9	0.35	0.135135
										Species2	19	10	0.3	0.207207
										Species2	19	11	0.39	0.247706
										Species2	19	12	0.3	0.171171
										Species2	19	13	0.38	0.163636
										Species2	19	14	0.3	0.171171
										Species2	19	15	0.33	0.166667
										Species2	19	16	0.35	0.302752
										Species2	19	17	0.39	0.290909
										Species2	19	18	0.33	0.2
										Species2	19	19	0.33	0.345455
										Species2	19	20	0.31	0.218182
										Species2	20	1	0.36	0.267857
										Species2	20	2	0.41	0.189189
										Species2	20	3	0.3	0.163636
										Species2	20	4	0.4	0.247706
										Species2	20	5	0.36	0.243243
										Species2	20	6	0.51	0.363636
										Species2	20	7	0.38	0.207207
										Species2	20	8	0.4	0.279279
										Species2	20	9	0.37	0.207207
										Species2	20	10	0.31	0.174312
										Species2	20	11	0.41	0.2
										Species2	20	12	0.45	0.376147
										Species2	20	13	0.32	0.181818
										Species2	20	14	0.4	0.137615
										Species2	20	15	0.33	0.272727
										Species2	20	16	0.43	0.284404
										Species2	20	17	0.38	0.285714
										Species2	20	18	0.42	0.236364
										Species2	20	19	0.37	0.247706
										Species2	20	20	0.34	0.163636
										Species2	21	1	0.41	0.357143
										Species2	21	2	0.45	0.0825688
										Species2	21	3	0.43	0.272727
										Species2	21	4	0.37	0.290909
										Species2	21	5	0.48	0.189189
										Species2	21	6	0.42	0.225225
										Species2	21	7	0.4	0.171171
										Species2	21	8	0.36	0.2
										Species2	21	9	0.39	0.279279
										Species2	21	10	0.38	0.302752
										Species2	21	11	0.41	0.284404
										Species2	21	12	0.41	0.2
										Species2	21	13	0.42	0.243243
										Species2	21	14	0.39	0.285714
										Species2	21	15	0.46	0.33945
										Species2	21	16	0.49	0.297297
										Species2	21	17	0.37	0.290909
										Species2	21	18	0.44	0.218182
										Species2	21	19	0.38	0.218182
										Species2	21	20	0.4	0.272727
										Species2	22	1	0.36	0.225225
										Species2	22	2	0.38	0.247706
										Species2	22	3	0.5	0.405405
										Species2	22	4	0.45	0.431193
										Species2	22	5	0.41	0.225225
										Species2	22	6	0.42	0.259259
										Species2	22	7	0.47	0.333333
										Species2	22	8	0.48	0.243243
										Species2	22	9	0.48	0.225225
										Species2	22	10	0.44	0.363636
										Species2	22	11	0.47	0.309091
										Species2	22	12	0.4	0.266055
										Species2	22	13	0.45	0.196262
										Species2	22	14	0.47	0.357798
										Species2	22	15	0.45	0.272727
										Species2	22	16	0.51	0.247706
										Species2	22	17	0.44	0.28972
										Species2	22	18	0.46	0.321101
										Species2	22	19	0.39	0.277778
										Species2	22	20	0.39	0.279279
										Species2	23	1	0.47	0.229358
										Species2	23	2	0.48	0.418182
										Species2	23	3	0.51	0.321101
										Species2	23	4	0.53	0.259259
										Species2	23	5	0.47	0.211009
										Species2	23	6	0.51	0.261261
										Species2	23	7	0.53	0.279279
										Species2	23	8	0.52	0.412844
										Species2	23	9	0.54	0.37037
										Species2	23	10	0.47	0.394495
										Species2	23	11	0.46	0.321429
										Species2	23	12	0.5	0.290909
										Species2	23	13	0.4	0.423423
										Species2	23	14	0.52	0.297297
										Species2	23	15	0.49	0.376147
										Species2	23	16	0.49	0.423423
										Species2	23	17	0.48	0.333333
										Species2	23	18	0.43	0.363636
										Species2	23	19	0.45	0.315315
										Species2	23	20	0.49	0.351852
										Species2	24	1	0.48	0.303571
										Species2	24	2	0.5	0.333333
										Species2	24	3	0.51	0.321101
										Species2	24	4	0.54	0.363636
										Species2	24	5	0.46	0.222222
										Species2	24	6	0.45	0.272727
										Species2	24	7	0.52	0.297297
										Species2	24	8	0.55	0.376147
										Species2	24	9	0.49	0.369369
										Species2	24	10	0.54	0.436364
										Species2	24	11	0.49	0.272727
										Species2	24	12	0.43	0.290909
										Species2	24	13	0.48	0.254545
										Species2	24	14	0.45	0.394495
										Species2	24	15	0.51	0.279279
										Species2	24	16	0.54	0.345455
										Species2	24	17	0.41	0.302752
										Species2	24	18	0.52	0.314815
										Species2	24	19	0.48	0.410714
										Species2	24	20	0.56	0.351351
										Species2	25	1	0.53	0.254545
										Species2	25	2	0.52	0.381818
										Species2	25	3	0.49	0.418182
										Species2	25	4	0.62	0.472727
										Species2	25	5	0.56	0.327273
										Species2	25	6	0.53	0.247706
										Species2	25	7	0.49	0.363636
										Species2	25	8	0.59	0.394495
										Species2	25	9	0.52	0.357798
										Species2	25	10	0.5	0.351351
										Species2	25	11	0.58	0.315315
										Species2	25	12	0.52	0.314815
										Species2	25	13	0.55	0.321101
										Species2	25	14	0.53	0.425926
										Species2	25	15	0.56	0.321429
										Species2	25	16	0.52	0.327273
										Species2	25	17	0.6	0.472727
										Species2	25	18	0.56	0.369369
										Species2	25	19	0.59	0.392857
										Species2	25	20	0.51	0.290909
										Species2	26	1	0.56	0.462963
										Species2	26	2	0.54	0.357143
										Species2	26	3	0.47	0.381818
										Species2	26	4	0.51	0.388889
										Species2	26	5	0.58	0.333333
										Species2	26	6	0.53	0.345455
										Species2	26	7	0.53	0.266055
										Species2	26	8	0.49	0.339286
										Species2	26	9	0.48	0.284404
										Species2	26	10	0.6	0.381818
										Species2	26	11	0.53	0.211009
										Species2	26	12	0.56	0.436364
										Species2	26	13	0.52	0.254545
										Species2	26	14	0.55	0.363636
										Species2	26	15	0.5	0.315315
										Species2	26	16	0.44	0.388889
										Species2	26	17	0.54	0.4
										Species2	26	18	0.56	0.314815
										Species2	26	19	0.56	0.394495
										Species2	26	20	0.49	0.309091
										Species2	27	1	0.57	0.314815
										Species2	27	2	0.54	0.394495
										Species2	27	3	0.67	0.394495
										Species2	27	4	0.64	0.439252
										Species2	27	5	0.6	0.381818
										Species2	27	6	0.53	0.351351
										Species2	27	7	0.55	0.444444
										Species2	27	8	0.52	0.457944
										Species2	27	9	0.45	0.363636
										Species2	27	10	0.62	0.46789
										Species2	27	11	0.55	0.333333
										Species2	27	12	0.53	0.423423
										Species2	27	13	0.58	0.486239
										Species2	27	14	0.52	0.309091
										Species2	27	15	0.58	0.381818
										Species2	27	16	0.61	0.464286
										Species2	27	17	0.53	0.387387
										Species2	27	18	0.48	0.412844
										Species2	27	19	0.6	0.309091
										Species2	27	20	0.58	0.302752
										Species2	28	1	0.59	0.5
										Species2	28	2	0.64	0.5
										Species2	28	3	0.68	0.476636
										Species2	28	4	0.65	0.423423
										Species2	28	5	0.6	0.418182
										Species2	28	6	0.58	0.449541
										Species2	28	7	0.59	0.490909
										Species2	28	8	0.64	0.407407
										Species2	28	9	0.58	0.394495
										Species2	28	10	0.58	0.425926
										Species2	28	11	0.59	0.454545
										Species2	28	12	0.6	0.4
										Species2	28	13	0.55	0.363636
										Species2	28	14	0.6	0.363636
										Species2	28	15	0.68	0.490909
										Species2	28	16	0.65	0.513514
										Species2	28	17	0.55	0.495327
										Species2	28	18	0.61	0.363636
										Species2	28	19	0.58	0.436364
										Species2	28	20	0.59	0.462963
										Species2	29	1	0.61	0.522936
										Species2	29	2	0.61	0.531532
										Species2	29	3	0.59	0.439252
										Species2	29	4	0.61	0.541284
										Species2	29	5	0.58	0.454545
										Species2	29	6	0.7	0.574074
										Species2	29	7	0.66	0.486239
										Species2	29	8	0.6	0.394495
										Species2	29	9	0.61	0.477477
										Species2	29	10	0.63	0.431193
										Species2	29	11	0.6	0.431193
										Species2	29	12	0.57	0.509091
										Species2	29	13	0.64	0.439252
										Species2	29	14	0.58	0.418182
										Species2	29	15	0.66	0.509091
										Species2	29	16	0.63	0.418182
										Species2	29	17	0.61	0.537037
										Species2	29	18	0.55	0.410714
										Species2	29	19	0.57	0.405405
										Species2	29	20	0.73	0.4
										Species2	30	1	0.65	0.490909
										Species2	30	2	0.57	0.46789
										Species2	30	3	0.76	0.559633
										Species2	30	4	0.66	0.425926
										Species2	30	5	0.6	0.454545
										Species2	30	6	0.59	0.495495
										Species2	30	7	0.68	0.425926
										Species2	30	8	0.64	0.486239
										Species2	30	9	0.64	0.490566
										Species2	30	10	0.71	0.490909
										Species2	30	11	0.63	0.459459
										Species2	30	12	0.6	0.454545
										Species2	30	13	0.68	0.486239
										Species2	30	14	0.63	0.490909
										Species2	30	15	0.7	0.481481
										Species2	30	16	0.68	0.4
										Species2	30	17	0.71	0.504587
										Species2	30	18	0.73	0.454545
										Species2	30	19	0.61	0.574074
										Species2	30	20	0.58	0.504425
										Species2	31	1	0.63	0.504587
										Species2	31	2	0.68	0.412844
										Species2	31	3	0.64	0.555556
										Species2	31	4	0.63	0.477477
										Species2	31	5	0.65	0.482143
										Species2	31	6	0.66	0.381818
										Species2	31	7	0.76	0.59633
										Species2	31	8	0.75	0.541284
										Species2	31	9	0.65	0.555556
										Species2	31	10	0.66	0.541284
										Species2	31	11	0.73	0.490909
										Species2	31	12	0.67	0.537037
										Species2	31	13	0.8	0.4
										Species2	31	14	0.72	0.472727
										Species2	31	15	0.66	0.495495
										Species2	31	16	0.64	0.464286
										Species2	31	17	0.74	0.504587
										Species2	31	18	0.66	0.431193
										Species2	31	19	0.63	0.5
										Species2	31	20	0.69	0.428571
										Species2	32	1	0.67	0.46789
										Species2	32	2	0.74	0.513514
										Species2	32	3	0.65	0.394495
										Species2	32	4	0.75	0.518519
										Species2	32	5	0.7	0.541284
										Species2	32	6	0.63	0.46789
										Species2	32	7	0.73	0.495495
										Species2	32	8	0.6	0.428571
										Species2	32	9	0.68	0.527273
										Species2	32	10	0.69	0.54955
										Species2	32	11	0.7	0.62963
										Species2	32	12	0.71	0.537037
										Species2	32	13	0.68	0.509091
										Species2	32	14	0.74	0.537037
										Species2	32	15	0.74	0.486239
										Species2	32	16	0.72	0.522936
										Species2	32	17	0.73	0.527273
										Species2	32	18	0.63	0.545455
										Species2	32	19	0.66	0.459459
										Species2	32	20	0.72	0.509091
										Species2	33	1	0.74	0.490909
										Species2	33	2	0.7	0.5
										Species2	33	3	0.77	0.528302
										Species2	33	4	0.72	0.486239
										Species2	33	5	0.71	0.541284
										Species2	33	6	0.76	0.633028
										Species2	33	7	0.65	0.509434
										Species2	33	8	0.77	0.481481
										Species2	33	9	0.68	0.514019
										Species2	33	10	0.7	0.531532
										Species2	33	11	0.77	0.585586
										Species2	33	12	0.72	0.5
										Species2	33	13	0.7	0.513514
										Species2	33	14	0.67	0.481481
										Species2	33	15	0.74	0.693694
										Species2	33	16	0.67	0.648148
										Species2	33	17	0.7	0.563636
										Species2	33	18	0.72	0.607477
										Species2	33	19	0.74	0.559633
										Species2	33	20	0.78	0.541284
										Species2	34	1	0.77	0.706422
										Species2	34	2	0.75	0.545455
										Species2	34	3	0.64	0.6
										Species2	34	4	0.8	0.618182
										Species2	34	5	0.71	0.490909
										Species2	34	6	0.78	0.559633
										Species2	34	7	0.71	0.62963
										Species2	34	8	0.76	0.563636
										Species2	34	9	0.73	0.541284
										Species2	34	10	0.72	0.53271
										Species2	34	11	0.68	0.545455
										Species2	34	12	0.72	0.611111
										Species2	34	13	0.72	0.509091
										Species2	34	14	0.76	0.541284
										Species2	34	15	0.77	0.611111
										Species2	34	16	0.71	0.486239
										Species2	34	17	0.66	0.46789
										Species2	34	18	0.66	0.63964
										Species2	34	19	0.72	0.633028
										Species2	34	20	0.7	0.486239
										Species2	35	1	0.8	0.518519
										Species2	35	2	0.74	0.59633
										Species2	35	3	0.73	0.570093
										Species2	35	4	0.74	0.577982
										Species2	35	5	0.73	0.63964
										Species2	35	6	0.78	0.527273
										Species2	35	7	0.71	0.577982
										Species2	35	8	0.81	0.654545
										Species2	35	9	0.72	0.570093
										Species2	35	10	0.81	0.654545
										Species2	35	11	0.66	0.6
										Species2	35	12	0.71	0.504587
										Species2	35	13	0.79	0.669725
										Species2	35	14	0.78	0.62963
										Species2	35	15	0.85	0.633028
										Species2	35	16	0.73	0.633028
										Species2	35	17	0.8	0.618182
										Species2	35	18	0.81	0.527273
										Species2	35	19	0.68	0.545455
										Species2	35	20	0.82	0.690909
										Species2	36	1	0.83	0.666667
										Species2	36	2	0.79	0.669725
										Species2	36	3	0.83	0.614679
										Species2	36	4	0.81	0.636364
										Species2	36	5	0.81	0.611111
										Species2	36	6	0.83	0.592593
										Species2	36	7	0.68	0.575221
										Species2	36	8	0.82	0.559633
										Species2	36	9	0.84	0.727273
										Species2	36	10	0.76	0.621622
										Species2	36	11	0.76	0.559633
										Species2	36	12	0.81	0.522936
										Species2	36	13	0.83	0.672727
										Species2	36	14	0.8	0.706422
										Species2	36	15	0.76	0.588785
										Species2	36	16	0.8	0.636364
										Species2	36	17	0.78	0.685185
										Species2	36	18	0.72	0.545455
										Species2	36	19	0.79	0.654545
										Species2	36	20	0.73	0.6
										Species2	37	1	0.83	0.651376
										Species2	37	2	0.83	0.690909
										Species2	37	3	0.79	0.611111
										Species2	37	4	0.79	0.64486
										Species2	37	5	0.84	0.688073
										Species2	37	6	0.9	0.6
										Species2	37	7	0.8	0.577982
										Species2	37	8	0.83	0.703704
										Species2	37	9	0.84	0.518519
										Species2	37	10	0.83	0.522936
										Species2	37	11	0.83	0.654545
										Species2	37	12	0.82	0.703704
										Species2	37	13	0.8	0.685185
										Species2	37	14	0.8	0.6
										Species2	37	15	0.79	0.559633
										Species2	37	16	0.83	0.559633
										Species2	37	17	0.86	0.6
										Species2	37	18	0.83	0.541284
										Species2	37	19	0.83	0.563636
										Species2	37	20	0.75	0.709091
										Species2	38	1	0.85	0.685185
										Species2	38	2	0.79	0.685185
										Species2	38	3	0.75	0.62963
										Species2	38	4	0.92	0.592593
										Species2	38	5	0.83	0.682243
										Species2	38	6	0.82	0.614679
										Species2	38	7	0.83	0.727273
										Species2	38	8	0.83	0.574074
										Species2	38	9	0.84	0.688073
										Species2	38	10	0.83	0.672727
										Species2	38	11	0.88	0.761468
										Species2	38	12	0.86	0.614679
										Species2	38	13	0.81	0.675676
										Species2	38	14	0.76	0.72973
										Species2	38	15	0.82	0.688073
										Species2	38	16	0.81	0.6
										Species2	38	17	0.87	0.722222
										Species2	38	18	0.8	0.709091
										Species2	38	19	0.85	0.607477
										Species2	38	20	0.79	0.654545
										Species2	39	1	0.83	0.607477
										Species2	39	2	0.87	0.614679
										Species2	39	3	0.85	0.719626
										Species2	39	4	0.8	0.633028
										Species2	39	5	0.84	0.618182
										Species2	39	6	0.9	0.761468
										Species2	39	7	0.84	0.703704
										Species2	39	8	0.87	0.522936
										Species2	39	9	0.87	0.618182
										Species2	39	10	0.84	0.669725
										Species2	39	11	0.79	0.621622
										Species2	39	12	0.9	0.761468
										Species2	39	13	0.79	0.585586
										Species2	39	14	0.77	0.794393
										Species2	39	15	0.86	0.761468
										Species2	39	16	0.83	0.722222
										Species2	39	17	0.85	0.722222
										Species2	39	18	0.8	0.654545
										Species2	39	19	0.77	0.696429
										Species2	39	20	0.84	0.614679
										Species2	40	1	0.85	0.648148
										Species2	40	2	0.88	0.669725
										Species2	40	3	0.89	0.663551
										Species2	40	4	0.89	0.761468
										Species2	40	5	0.86	0.690909
										Species2	40	6	0.88	0.651376
										Species2	40	7	0.89	0.738318
										Species2	40	8	0.84	0.709091
										Species2	40	9	0.93	0.688073
										Species2	40	10	0.9	0.727273
										Species2	40	11	0.86	0.626168
										Species2	40	12	0.85	0.745455
										Species2	40	13	0.83	0.700935
										Species2	40	14	0.81	0.709091
										Species2	40	15	0.79	0.585586
										Species2	40	16	0.84	0.675676
										Species2	40	17	0.84	0.675676
										Species2	40	18	0.89	0.777778
										Species2	40	19	0.81	0.62963
										Species2	40	20	0.92	0.794393
										Species2	41	1	0.91	0.775701
										Species2	41	2	0.86	0.592593
										Species2	41	3	0.82	0.690909
										Species2	41	4	0.88	0.833333
										Species2	41	5	0.92	0.592593
										Species2	41	6	0.86	0.777778
										Species2	41	7	0.89	0.738318
										Species2	41	8	0.8	0.727273
										Species2	41	9	0.84	0.745455
										Species2	41	10	0.8	0.669725
										Species2	41	11	0.87	0.657658
										Species2	41	12	0.88	0.636364
										Species2	41	13	0.86	0.626168
										Species2	41	14	0.89	0.765766
										Species2	41	15	0.89	0.724771
										Species2	41	16	0.86	0.672727
										Species2	41	17	0.89	0.798165
										Species2	41	18	0.85	0.724771
										Species2	41	19	0.87	0.757009
										Species2	41	20	0.85	0.651376
										Species2	42	1	0.9	0.700935
										Species2	42	2	0.82	0.682243
										Species2	42	3	0.91	0.740741
										Species2	42	4	0.89	0.669725
										Species2	42	5	0.85	0.711712
										Species2	42	6	0.78	0.648148
										Species2	42	7	0.94	0.685185
										Species2	42	8	0.92	0.777778
										Species2	42	9	0.87	0.759259
										Species2	42	10	0.89	0.672727
										Species2	42	11	0.86	0.690909
										Species2	42	12	0.86	0.8
										Species2	42	13	0.92	0.811321
										Species2	42	14	0.89	0.743119
										Species2	42	15	0.91	0.706422
										Species2	42	16	0.86	0.798165
										Species2	42	17	0.82	0.757009
										Species2	42	18	0.9	0.740741
										Species2	42	19	0.85	0.745455
										Species2	42	20	0.84	0.738318
										Species2	43	1	0.9	0.779817
										Species2	43	2	0.86	0.672727
										Species2	43	3	0.89	0.747748
										Species2	43	4	0.85	0.818182
										Species2	43	5	0.95	0.706422
										Species2	43	6	0.96	0.818182
										Species2	43	7	0.86	0.759259
										Species2	43	8	0.91	0.792453
										Species2	43	9	0.92	0.724771
										Species2	43	10	0.93	0.706422
										Species2	43	11	0.95	0.641509
										Species2	43	12	0.85	0.740741
										Species2	43	13	0.88	0.775701
										Species2	43	14	0.86	0.672727
										Species2	43	15	0.85	0.747748
										Species2	43	16	0.95	0.811321
										Species2	43	17	0.93	0.775701
										Species2	43	18	0.88	0.833333
										Species2	43	19	0.89	0.700935
										Species2	43	20	0.96	0.763636
										Species2	44	1	0.91	0.798165
										Species2	44	2	0.9	0.775701
										Species2	44	3	0.87	0.818182
										Species2	44	4	0.91	0.779817
										Species2	44	5	0.92	0.775701
										Species2	44	6	0.86	0.816514
										Species2	44	7	0.89	0.706422
										Species2	44	8	0.93	0.761468
										Species2	44	9	0.91	0.87156
										Species2	44	10	0.91	0.8
										Species2	44	11	0.91	0.738318
										Species2	44	12	0.87	0.777778
										Species2	44	13	0.94	0.833333
										Species2	44	14	0.92	0.722222
										Species2	44	15	0.87	0.724771
										Species2	44	16	0.9	0.740741
										Species2	44	17	0.9	0.761468
										Species2	44	18	0.91	0.75
										Species2	44	19	0.91	0.763636
										Species2	44	20	0.94	0.813084
										Species2	45	1	0.89	0.816514
										Species2	45	2	0.89	0.803571
										Species2	45	3	0.88	0.761468
										Species2	45	4	0.93	0.833333
										Species2	45	5	0.91	0.740741
										Species2	45	6	0.95	0.813084
										Species2	45	7	0.9	0.706422
										Species2	45	8	0.9	0.796296
										Species2	45	9	0.9	0.833333
										Species2	45	10	0.84	0.818182
										Species2	45	11	0.9	0.777778
										Species2	45	12	0.88	0.763636
										Species2	45	13	0.91	0.792453
										Species2	45	14	0.93	0.709091
										Species2	45	15	0.92	0.8
										Species2	45	16	0.89	0.765766
										Species2	45	17	0.94	0.779817
										Species2	45	18	0.91	0.743119
										Species2	45	19	0.9	0.777778
										Species2	45	20	0.85	0.796296
										Species2	46	1	0.95	0.759259
										Species2	46	2	0.92	0.833333
										Species2	46	3	0.94	0.794393
										Species2	46	4	0.92	0.906542
										Species2	46	5	0.94	0.798165
										Species2	46	6	0.89	0.796296
										Species2	46	7	0.97	0.740741
										Species2	46	8	0.89	0.765766
										Species2	46	9	0.93	0.830189
										Species2	46	10	0.93	0.8
										Species2	46	11	0.98	0.831776
										Species2	46	12	0.91	0.828571
										Species2	46	13	0.93	0.816514
										Species2	46	14	0.91	0.818182
										Species2	46	15	0.93	0.773585
										Species2	46	16	0.94	0.853211
										Species2	46	17	0.88	0.814815
										Species2	46	18	0.86	0.761468
										Species2	46	19	0.9	0.851852
										Species2	46	20	0.91	0.816514
										Species2	47	1	0.83	0.833333
										Species2	47	2	0.9	0.853211
										Species2	47	3	0.91	0.763636
										Species2	47	4	0.95	0.907407
										Species2	47	5	0.89	0.831776
										Species2	47	6	0.95	0.834862
										Species2	47	7	0.94	0.851852
										Species2	47	8	0.87	0.855856
										Species2	47	9	0.88	0.836364
										Species2	47	10	0.95	0.796296
										Species2	47	11	0.93	0.833333
										Species2	47	12	0.9	0.761468
										Species2	47	13	0.94	0.87156
										Species2	47	14	0.93	0.833333
										Species2	47	15	0.91	0.798165
										Species2	47	16	0.95	0.759259
										Species2	47	17	0.94	0.925234
										Species2	47	18	0.96	0.798165
										Species2	47	19	0.97	0.792453
										Species2	47	20	0.9	0.813084
										Species2	48	1	0.95	0.853211
										Species2	48	2	0.93	0.834862
										Species2	48	3	0.94	0.890909
										Species2	48	4	0.89	0.831776
										Species2	48	5	0.96	0.924528
										Species2	48	6	0.95	0.866667
										Species2	48	7	0.96	0.88785
										Species2	48	8	0.99	0.850467
										Species2	48	9	0.92	0.816514
										Species2	48	10	0.92	0.833333
										Species2	48	11	0.93	0.87156
										Species2	48	12	0.92	0.798165
										Species2	48	13	0.95	0.851852
										Species2	48	14	0.95	0.925926
										Species2	48	15	0.97	0.907407
										Species2	48	16	0.95	0.831776
										Species2	48	17	0.97	0.886792
										Species2	48	18	0.95	0.853211
										Species2	48	19	0.92	0.834862
										Species2	48	20	0.96	0.926606
										Species2	49	1	0.91	0.87037
										Species2	49	2	0.88	0.888889
										Species2	49	3	0.96	0.775701
										Species2	49	4	0.96	0.90566
										Species2	49	5	0.87	0.927273
										Species2	49	6	0.98	0.847619
										Species2	49	7	0.91	0.87156
										Species2	49	8	0.95	0.906542
										Species2	49	9	0.9	0.926606
										Species2	49	10	0.91	0.891892
										Species2	49	11	0.97	0.90566
										Species2	49	12	0.94	0.781818
										Species2	49	13	0.95	0.833333
										Species2	49	14	0.91	0.834862
										Species2	49	15	0.89	0.814815
										Species2	49	16	0.99	0.924528
										Species2	49	17	0.93	0.890909
										Species2	49	18	0.94	0.869159
										Species2	49	19	0.98	0.851852
										Species2	49	20	0.93	0.867925
										Species2	50	1	0.94	0.944444
										Species2	50	2	0.93	0.88785
										Species2	50	3	0.98	0.943925
										Species2	50	4	0.96	0.87037
										Species2	50	5	0.95	0.889908
										Species2	50	6	0.94	0.853211
										Species2	50	7	0.93	0.90566
										Species2	50	8	0.96	0.944444
										Species2	50	9	0.97	0.834862
										Species2	50	10	0.92	0.834862
										Species2	50	11	0.96	0.925926
										Species2	50	12	0.92	0.908257
										Species2	50	13	0.92	0.944444
										Species2	50	14	0.96	0.981308
										Species2	50	15	0.95	0.925234
										Species2	50	16	0.92	0.833333
										Species2	50	17	0.95	0.869159
										Species2	50	18	0.99	0.906542
										Species2	50	19	0.93	0.908257
										Species2	50	20	0.9	0.906542
										Adjusted R-squared: 0.9856
