# Supplementary material for: Three chromosome-scale Papaver genomes reveal punctuated patchwork evolution of the morphinan and noscapine biosynthesis pathway
Source: Nat Commun. 2021 Oct 15;12:6030. doi: 10.1038/s41467-021-26330-8 (PMC8521590; doi:10.1038/s41467-021-26330-8)
Supplement: Supplementary file 15 — Source Data [file 41467_2021_26330_MOESM15_ESM.zip › Source Data/Supplementary Fig. 21a pre-WGD-1 ancestor and P. rhoeas.collinearity.txt]

############### Parameters ###############
# MATCH_SCORE: 50
# MATCH_SIZE: 5
# GAP_PENALTY: -1
# OVERLAP_WINDOW: 5
# E_VALUE: 1e-05
# MAX GAPS: 25
############### Statistics ###############
# Number of collinear genes: 23475, Percentage: 42.22
# Number of all genes: 55597
##########################################
## Alignment 0: score=3190.0 e_value=5.1e-285 N=69 pre-WGD-1 ancestor_chr1&P. rhoeas_chr1 plus
  0-  0:	Pso10G24890.0	Prh01G00010.0	 9e-132
  0-  1:	Pso10G24880.0	Prh01G00020.0	      0
  0-  2:	Pso10G24870.0	Prh01G00030.0	      0
  0-  3:	Pso10G24850.0	Prh01G00050.0	      0
  0-  4:	Pso10G24700.0	Prh01G00310.0	      0
  0-  5:	Pso10G24690.0	Prh01G00330.0	  3e-96
  0-  6:	Pso10G24680.0	Prh01G00340.0	      0
  0-  7:	Pso10G24650.0	Prh01G00360.0	 5e-111
  0-  8:	Pso10G24640.0	Prh01G00370.0	  2e-30
  0-  9:	Pso10G24610.0	Prh01G00400.0	      0
  0- 10:	Pso10G24550.0	Prh01G00470.0	      0
  0- 11:	Pso10G24540.0	Prh01G00480.0	      0
  0- 12:	Pso10G24520.0	Prh01G00490.0	      0
  0- 13:	Pso10G24500.0	Prh01G00500.0	      0
  0- 14:	Pso10G24480.0	Prh01G00520.0	      0
  0- 15:	Pso10G24470.0	Prh01G00540.0	 2e-159
  0- 16:	Pso10G24450.0	Prh01G00610.0	      0
  0- 17:	Pso10G24430.0	Prh01G00720.0	      0
  0- 18:	Pso10G24390.0	Prh01G00810.0	  6e-97
  0- 19:	Pso10G24380.0	Prh01G00820.0	  3e-69
  0- 20:	Pso10G24370.0	Prh01G00830.0	  4e-49
  0- 21:	Pso10G24310.0	Prh01G00910.0	  4e-41
  0- 22:	Pso10G24280.0	Prh01G00960.0	  6e-67
  0- 23:	Pso10G24220.0	Prh01G01040.0	      0
  0- 24:	Pso10G24190.0	Prh01G01090.0	 9e-156
  0- 25:	Pso10G24180.0	Prh01G01100.0	 3e-140
  0- 26:	Pso10G24140.0	Prh01G01120.0	      0
  0- 27:	Pso10G24090.0	Prh01G01200.0	  9e-95
  0- 28:	Pso10G24010.0	Prh01G01250.0	      0
  0- 29:	Pso10G23960.0	Prh01G01320.0	      0
  0- 30:	Pso10G23950.0	Prh01G01360.0	      0
  0- 31:	Pso10G23940.0	Prh01G01380.0	      0
  0- 32:	Pso10G23870.0	Prh01G01400.0	      0
  0- 33:	Pso10G23810.0	Prh01G01450.0	  3e-15
  0- 34:	Pso10G23740.0	Prh01G01710.0	  6e-31
  0- 35:	Pso10G23710.0	Prh01G01750.0	 5e-136
  0- 36:	Pso10G23700.0	Prh01G01760.0	      0
  0- 37:	Pso10G23690.0	Prh01G01770.0	      0
  0- 38:	Pso10G23680.0	Prh01G01780.0	      0
  0- 39:	Pso10G23580.0	Prh01G01860.0	      0
  0- 40:	Pso10G23590.0	Prh01G01890.0	  7e-71
  0- 41:	Pso10G23570.0	Prh01G01970.0	      0
  0- 42:	Pso10G23490.0	Prh01G02000.0	      0
  0- 43:	Pso10G23470.0	Prh01G02060.0	 2e-149
  0- 44:	Pso10G23430.0	Prh01G02140.0	      0
  0- 45:	Pso10G23400.0	Prh01G02160.0	  8e-44
  0- 46:	Pso10G23390.0	Prh01G02180.0	      0
  0- 47:	Pso10G23380.0	Prh01G02190.0	  6e-60
  0- 48:	Pso10G23360.0	Prh01G02220.0	      0
  0- 49:	Pso10G23340.0	Prh01G02260.0	      0
  0- 50:	Pso10G23320.0	Prh01G02290.0	 5e-170
  0- 51:	Pso10G23220.0	Prh01G02470.0	      0
  0- 52:	Pso10G23120.0	Prh01G02660.0	      0
  0- 53:	Pso10G23090.0	Prh01G02700.0	 7e-107
  0- 54:	Pso10G22950.0	Prh01G02730.0	 3e-170
  0- 55:	Pso10G22940.0	Prh01G02740.0	      0
  0- 56:	Pso10G22930.0	Prh01G02760.0	      0
  0- 57:	Pso10G22880.0	Prh01G02780.0	      0
  0- 58:	Pso10G22870.0	Prh01G02790.0	  8e-93
  0- 59:	Pso10G22820.0	Prh01G02810.0	      0
  0- 60:	Pso10G22710.0	Prh01G02930.0	      0
  0- 61:	Pso10G22660.0	Prh01G02950.0	      0
  0- 62:	Pso10G22640.0	Prh01G02960.0	      0
  0- 63:	Pso10G22630.0	Prh01G02970.0	      0
  0- 64:	Pso10G22620.0	Prh01G02980.0	      0
  0- 65:	Pso10G22590.0	Prh01G03010.0	  9e-45
  0- 66:	Pso10G22580.0	Prh01G03060.0	      0
  0- 67:	Pso10G22550.0	Prh01G03070.0	      0
  0- 68:	Pso10G22280.0	Prh01G03190.0	      0
## Alignment 1: score=1602.0 e_value=2.1e-117 N=35 pre-WGD-1 ancestor_chr1&P. rhoeas_chr1 plus
  1-  0:	Pso10G34040.0	Prh01G56740.0	      0
  1-  1:	Pso10G34030.0	Prh01G56750.0	      0
  1-  2:	Pso10G34010.0	Prh01G56780.0	      0
  1-  3:	Pso10G33990.0	Prh01G56790.0	 3e-118
  1-  4:	Pso10G33960.0	Prh01G56900.0	      0
  1-  5:	Pso10G33950.0	Prh01G56950.0	 7e-100
  1-  6:	Pso10G33910.0	Prh01G56990.0	      0
  1-  7:	Pso10G33860.0	Prh01G57110.0	      0
  1-  8:	Pso10G33850.0	Prh01G57120.0	      0
  1-  9:	Pso10G33730.0	Prh01G57270.0	      0
  1- 10:	Pso10G33700.0	Prh01G57340.0	      0
  1- 11:	Pso10G33690.0	Prh01G57350.0	      0
  1- 12:	Pso10G33670.0	Prh01G57420.0	      0
  1- 13:	Pso10G33660.0	Prh01G57430.0	      0
  1- 14:	Pso10G33560.0	Prh01G57480.0	 1e-111
  1- 15:	Pso10G33490.0	Prh01G57580.0	      0
  1- 16:	Pso10G33480.0	Prh01G57610.0	      0
  1- 17:	Pso10G33460.0	Prh01G57630.0	 4e-179
  1- 18:	Pso10G33430.0	Prh01G57680.0	      0
  1- 19:	Pso10G33410.0	Prh01G57690.0	      0
  1- 20:	Pso10G33380.0	Prh01G57710.0	  3e-46
  1- 21:	Pso10G33340.0	Prh01G57720.0	 2e-112
  1- 22:	Pso10G33300.0	Prh01G57830.0	  1e-58
  1- 23:	Pso10G33230.0	Prh01G57860.0	      0
  1- 24:	Pso10G33220.0	Prh01G57930.0	      0
  1- 25:	Pso10G33190.0	Prh01G57940.0	  6e-67
  1- 26:	Pso10G33160.0	Prh01G58020.0	      0
  1- 27:	Pso10G33140.0	Prh01G58100.0	      0
  1- 28:	Pso10G33110.0	Prh01G58130.0	 3e-108
  1- 29:	Pso10G33080.0	Prh01G58190.0	  4e-32
  1- 30:	Pso10G33070.0	Prh01G58210.0	      0
  1- 31:	Pso10G33050.0	Prh01G58250.0	  6e-12
  1- 32:	Pso10G32950.0	Prh01G58430.0	      0
  1- 33:	Pso10G32930.0	Prh01G58540.0	 8e-171
  1- 34:	Pso10G32910.0	Prh01G58550.0	 4e-160
## Alignment 2: score=1525.0 e_value=4.3e-117 N=34 pre-WGD-1 ancestor_chr1&P. rhoeas_chr1 plus
  2-  0:	Pso10G30660.0	Prh01G36090.0	      0
  2-  1:	Pso10G30640.0	Prh01G36120.0	      0
  2-  2:	Pso10G30620.0	Prh01G36320.0	      0
  2-  3:	Pso10G30570.0	Prh01G36580.0	      0
  2-  4:	Pso10G30490.0	Prh01G36650.0	 1e-177
  2-  5:	Pso10G30460.0	Prh01G36740.0	      0
  2-  6:	Pso10G30440.0	Prh01G36760.0	 8e-106
  2-  7:	Pso10G30420.0	Prh01G36770.0	      0
  2-  8:	Pso10G30410.0	Prh01G36780.0	      0
  2-  9:	Pso10G30400.0	Prh01G36790.0	  5e-20
  2- 10:	Pso10G30370.0	Prh01G36910.0	 4e-145
  2- 11:	Pso10G30360.0	Prh01G36920.0	      0
  2- 12:	Pso10G30330.0	Prh01G36930.0	      0
  2- 13:	Pso10G30280.0	Prh01G36990.0	 1e-102
  2- 14:	Pso10G30270.0	Prh01G37050.0	      0
  2- 15:	Pso10G30260.0	Prh01G37080.0	  3e-43
  2- 16:	Pso10G30230.0	Prh01G37100.0	 7e-179
  2- 17:	Pso10G30200.0	Prh01G37180.0	      0
  2- 18:	Pso10G30130.0	Prh01G37240.0	      0
  2- 19:	Pso10G30120.0	Prh01G37250.0	 5e-152
  2- 20:	Pso10G30030.0	Prh01G37380.0	      0
  2- 21:	Pso10G29910.0	Prh01G37420.0	  7e-16
  2- 22:	Pso10G29700.0	Prh01G37530.0	  2e-33
  2- 23:	Pso10G29600.0	Prh01G37640.0	      0
  2- 24:	Pso10G29570.0	Prh01G37670.0	 3e-127
  2- 25:	Pso10G29420.0	Prh01G37680.0	      0
  2- 26:	Pso10G29390.0	Prh01G37730.0	      0
  2- 27:	Pso10G29290.0	Prh01G37790.0	 2e-112
  2- 28:	Pso10G29280.0	Prh01G37800.0	      0
  2- 29:	Pso10G29250.0	Prh01G37810.0	      0
  2- 30:	Pso10G29090.0	Prh01G37830.0	      0
  2- 31:	Pso10G29080.0	Prh01G37840.0	      0
  2- 32:	Pso10G29010.0	Prh01G37880.0	  1e-48
  2- 33:	Pso10G28990.0	Prh01G37970.0	  7e-28
## Alignment 3: score=1328.0 e_value=1.5e-96 N=28 pre-WGD-1 ancestor_chr1&P. rhoeas_chr1 plus
  3-  0:	Pso10G28590.0	Prh01G38250.0	  5e-68
  3-  1:	Pso10G28500.0	Prh01G38280.0	      0
  3-  2:	Pso10G28470.0	Prh01G38300.0	  3e-30
  3-  3:	Pso10G28460.0	Prh01G38310.0	  4e-77
  3-  4:	Pso10G28170.0	Prh01G38480.0	  5e-97
  3-  5:	Pso10G27980.0	Prh01G38600.0	      0
  3-  6:	Pso10G27960.0	Prh01G38620.0	 1e-107
  3-  7:	Pso10G27950.0	Prh01G38640.0	 1e-130
  3-  8:	Pso10G27920.0	Prh01G38690.0	      0
  3-  9:	Pso10G27910.0	Prh01G38710.0	      0
  3- 10:	Pso10G27900.0	Prh01G38720.0	  2e-69
  3- 11:	Pso10G27880.0	Prh01G38730.0	  4e-19
  3- 12:	Pso10G27850.0	Prh01G38740.0	      0
  3- 13:	Pso10G27840.0	Prh01G38750.0	      0
  3- 14:	Pso10G27790.0	Prh01G38840.0	 3e-151
  3- 15:	Pso10G27780.0	Prh01G38850.0	      0
  3- 16:	Pso10G27770.0	Prh01G38860.0	 7e-154
  3- 17:	Pso10G27720.0	Prh01G38960.0	 1e-137
  3- 18:	Pso10G27540.0	Prh01G39050.0	      0
  3- 19:	Pso10G27510.0	Prh01G39060.0	      0
  3- 20:	Pso10G27460.0	Prh01G39080.0	      0
  3- 21:	Pso10G27450.0	Prh01G39100.0	      0
  3- 22:	Pso10G27420.0	Prh01G39110.0	      0
  3- 23:	Pso10G27410.0	Prh01G39160.0	  4e-83
  3- 24:	Pso10G27400.0	Prh01G39190.0	      0
  3- 25:	Pso10G27390.0	Prh01G39200.0	      0
  3- 26:	Pso10G27380.0	Prh01G39210.0	      0
  3- 27:	Pso10G27360.0	Prh01G39220.0	      0
## Alignment 4: score=848.0 e_value=2.2e-58 N=19 pre-WGD-1 ancestor_chr1&P. rhoeas_chr1 plus
  4-  0:	Pso10G36720.0	Prh01G46620.0	  1e-07
  4-  1:	Pso10G36610.0	Prh01G46670.0	      0
  4-  2:	Pso10G36530.0	Prh01G46750.0	  1e-84
  4-  3:	Pso10G36480.0	Prh01G46900.0	      0
  4-  4:	Pso10G36470.0	Prh01G46910.0	      0
  4-  5:	Pso10G36450.0	Prh01G46920.0	      0
  4-  6:	Pso10G36430.0	Prh01G46930.0	  4e-22
  4-  7:	Pso10G36390.0	Prh01G47020.0	      0
  4-  8:	Pso10G36380.0	Prh01G47030.0	      0
  4-  9:	Pso10G36330.0	Prh01G47230.0	  4e-35
  4- 10:	Pso10G36320.0	Prh01G47390.0	 5e-130
  4- 11:	Pso10G36270.0	Prh01G47580.0	  1e-55
  4- 12:	Pso10G36260.0	Prh01G47590.0	 5e-147
  4- 13:	Pso10G36240.0	Prh01G47620.0	      0
  4- 14:	Pso10G36230.0	Prh01G47640.0	      0
  4- 15:	Pso10G36220.0	Prh01G47650.0	      0
  4- 16:	Pso10G36210.0	Prh01G47760.0	  6e-89
  4- 17:	Pso10G36200.0	Prh01G47770.0	      0
  4- 18:	Pso10G36180.0	Prh01G47790.0	 6e-119
## Alignment 5: score=509.0 e_value=2.4e-26 N=11 pre-WGD-1 ancestor_chr1&P. rhoeas_chr1 plus
  5-  0:	Pso10G35760.0	Prh01G49660.0	 8e-113
  5-  1:	Pso10G35740.0	Prh01G49720.0	      0
  5-  2:	Pso10G35720.0	Prh01G49770.0	 2e-125
  5-  3:	Pso10G35700.0	Prh01G49850.0	      0
  5-  4:	Pso10G35690.0	Prh01G49860.0	      0
  5-  5:	Pso10G35670.0	Prh01G49910.0	      0
  5-  6:	Pso10G35660.0	Prh01G49920.0	      0
  5-  7:	Pso10G35650.0	Prh01G49960.0	      0
  5-  8:	Pso10G35640.0	Prh01G49990.0	      0
  5-  9:	Pso10G35620.0	Prh01G50000.0	      0
  5- 10:	Pso10G35230.0	Prh01G50160.0	      0
## Alignment 6: score=495.0 e_value=1.2e-26 N=11 pre-WGD-1 ancestor_chr1&P. rhoeas_chr1 plus
  6-  0:	Pso10G34720.0	Prh01G55800.0	 1e-178
  6-  1:	Pso10G34700.0	Prh01G55820.0	      0
  6-  2:	Pso10G34380.0	Prh01G56010.0	 3e-113
  6-  3:	Pso10G34360.0	Prh01G56020.0	      0
  6-  4:	Pso10G34340.0	Prh01G56070.0	      0
  6-  5:	Pso10G34330.0	Prh01G56080.0	 4e-126
  6-  6:	Pso10G34320.0	Prh01G56110.0	 2e-149
  6-  7:	Pso10G34160.0	Prh01G56200.0	  6e-07
  6-  8:	Pso10G34150.0	Prh01G56230.0	      0
  6-  9:	Pso10G34130.0	Prh01G56320.0	  1e-61
  6- 10:	Pso10G33860.0	Prh01G56450.0	  3e-35
## Alignment 7: score=467.0 e_value=1.2e-21 N=10 pre-WGD-1 ancestor_chr1&P. rhoeas_chr1 plus
  7-  0:	Pso10G22030.0	Prh01G04420.0	      0
  7-  1:	Pso10G21950.0	Prh01G04670.0	      0
  7-  2:	Pso10G21940.0	Prh01G04680.0	      0
  7-  3:	Pso10G21920.0	Prh01G04690.0	      0
  7-  4:	Pso10G21830.0	Prh01G04770.0	      0
  7-  5:	Pso10G21820.0	Prh01G04780.0	      0
  7-  6:	Pso10G21810.0	Prh01G04790.0	 9e-148
  7-  7:	Pso10G21790.0	Prh01G04810.0	      0
  7-  8:	Pso10G21770.0	Prh01G04820.0	  2e-63
  7-  9:	Pso10G21760.0	Prh01G04830.0	      0
## Alignment 8: score=430.0 e_value=1.4e-21 N=10 pre-WGD-1 ancestor_chr1&P. rhoeas_chr1 plus
  8-  0:	Pso10G32570.0	Prh01G44270.0	  2e-19
  8-  1:	Pso10G32230.0	Prh01G44470.0	      0
  8-  2:	Pso10G32190.0	Prh01G44600.0	  3e-85
  8-  3:	Pso10G32180.0	Prh01G44620.0	      0
  8-  4:	Pso10G32130.0	Prh01G44720.0	      0
  8-  5:	Pso10G32110.0	Prh01G44790.0	      0
  8-  6:	Pso10G32020.0	Prh01G44980.0	      0
  8-  7:	Pso10G32010.0	Prh01G45000.0	  7e-79
  8-  8:	Pso10G31960.0	Prh01G45050.0	  1e-51
  8-  9:	Pso10G31950.0	Prh01G45060.0	      0
## Alignment 9: score=428.0 e_value=3.8e-20 N=10 pre-WGD-1 ancestor_chr1&P. rhoeas_chr1 plus
  9-  0:	Pso10G34990.0	Prh01G51850.0	      0
  9-  1:	Pso10G34950.0	Prh01G51920.0	      0
  9-  2:	Pso10G34890.0	Prh01G51980.0	      0
  9-  3:	Pso10G34860.0	Prh01G51990.0	  5e-68
  9-  4:	Pso10G34700.0	Prh01G52080.0	  1e-40
  9-  5:	Pso10G34600.0	Prh01G52210.0	      0
  9-  6:	Pso10G34590.0	Prh01G52240.0	 9e-157
  9-  7:	Pso10G34560.0	Prh01G52290.0	  2e-15
  9-  8:	Pso10G34490.0	Prh01G52540.0	  6e-30
  9-  9:	Pso10G34480.0	Prh01G52660.0	  4e-64
## Alignment 10: score=423.0 e_value=3.1e-18 N=9 pre-WGD-1 ancestor_chr1&P. rhoeas_chr1 plus
 10-  0:	Pso10G26550.0	Prh01G31140.0	  3e-12
 10-  1:	Pso10G26500.0	Prh01G31290.0	  2e-85
 10-  2:	Pso10G26490.0	Prh01G31300.0	      0
 10-  3:	Pso10G26480.0	Prh01G31330.0	  8e-12
 10-  4:	Pso10G26470.0	Prh01G31380.0	 7e-164
 10-  5:	Pso10G26450.0	Prh01G31390.0	  1e-79
 10-  6:	Pso10G26440.0	Prh01G31420.0	      0
 10-  7:	Pso10G26340.0	Prh01G31450.0	      0
 10-  8:	Pso10G26290.0	Prh01G31480.0	 2e-103
## Alignment 11: score=422.0 e_value=4.7e-17 N=9 pre-WGD-1 ancestor_chr1&P. rhoeas_chr1 plus
 11-  0:	Pso10G36070.0	Prh01G48300.0	  3e-81
 11-  1:	Pso10G36050.0	Prh01G48310.0	  2e-25
 11-  2:	Pso10G36040.0	Prh01G48390.0	      0
 11-  3:	Pso10G36030.0	Prh01G48410.0	 1e-160
 11-  4:	Pso10G36020.0	Prh01G48430.0	  5e-43
 11-  5:	Pso10G36000.0	Prh01G48470.0	      0
 11-  6:	Pso10G35990.0	Prh01G48480.0	      0
 11-  7:	Pso10G35980.0	Prh01G48590.0	 3e-177
 11-  8:	Pso10G35950.0	Prh01G48660.0	 3e-119
## Alignment 12: score=323.0 e_value=2e-11 N=7 pre-WGD-1 ancestor_chr1&P. rhoeas_chr1 plus
 12-  0:	Pso10G35440.0	Prh01G52910.0	  9e-54
 12-  1:	Pso10G35340.0	Prh01G53070.0	      0
 12-  2:	Pso10G35330.0	Prh01G53090.0	      0
 12-  3:	Pso10G35290.0	Prh01G53100.0	      0
 12-  4:	Pso10G35280.0	Prh01G53130.0	      0
 12-  5:	Pso10G35270.0	Prh01G53140.0	 3e-103
 12-  6:	Pso10G35230.0	Prh01G53230.0	      0
## Alignment 13: score=318.0 e_value=2.8e-18 N=8 pre-WGD-1 ancestor_chr1&P. rhoeas_chr1 plus
 13-  0:	Pso02G58490.0	Prh01G32220.0	  2e-73
 13-  1:	Pso02G58500.0	Prh01G32230.0	      0
 13-  2:	Pso02G58510.0	Prh01G32290.0	  7e-57
 13-  3:	Pso02G58730.0	Prh01G32420.0	      0
 13-  4:	Pso02G59000.0	Prh01G32430.0	  6e-54
 13-  5:	Pso02G59090.0	Prh01G32600.0	  6e-26
 13-  6:	Pso02G59340.0	Prh01G32760.0	  3e-70
 13-  7:	Pso02G59420.0	Prh01G32800.0	 4e-144
## Alignment 14: score=301.0 e_value=1.5e-15 N=7 pre-WGD-1 ancestor_chr1&P. rhoeas_chr1 plus
 14-  0:	Pso10G15350.0	Prh01G14940.0	  2e-79
 14-  1:	Pso10G15100.0	Prh01G15190.0	 6e-132
 14-  2:	Pso10G14930.0	Prh01G15420.0	 1e-123
 14-  3:	Pso10G14910.0	Prh01G15440.0	      0
 14-  4:	Pso10G14900.0	Prh01G15470.0	      0
 14-  5:	Pso10G14890.0	Prh01G15480.0	  1e-43
 14-  6:	Pso10G14880.0	Prh01G15490.0	      0
## Alignment 15: score=299.0 e_value=1.3e-14 N=8 pre-WGD-1 ancestor_chr1&P. rhoeas_chr1 plus
 15-  0:	Pso02G70100.0	Prh01G49660.0	  1e-30
 15-  1:	Pso02G70180.0	Prh01G49860.0	      0
 15-  2:	Pso02G70440.0	Prh01G49920.0	 4e-112
 15-  3:	Pso02G70510.0	Prh01G50000.0	  2e-65
 15-  4:	Pso02G70520.0	Prh01G50050.0	      0
 15-  5:	Pso02G70810.0	Prh01G50180.0	  2e-34
 15-  6:	Pso02G70820.0	Prh01G50380.0	  3e-30
 15-  7:	Pso02G70850.0	Prh01G50600.0	      0
## Alignment 16: score=292.0 e_value=1.6e-10 N=6 pre-WGD-1 ancestor_chr1&P. rhoeas_chr1 plus
 16-  0:	Pso10G23090.0	Prh01G03880.0	 1e-107
 16-  1:	Pso10G22990.0	Prh01G03920.0	 1e-149
 16-  2:	Pso10G22970.0	Prh01G03960.0	  6e-99
 16-  3:	Pso10G22960.0	Prh01G03970.0	      0
 16-  4:	Pso10G22940.0	Prh01G03990.0	      0
 16-  5:	Pso10G22930.0	Prh01G04010.0	      0
## Alignment 17: score=259.0 e_value=1.6e-10 N=6 pre-WGD-1 ancestor_chr1&P. rhoeas_chr1 plus
 17-  0:	Pso10G26150.0	Prh01G30650.0	  7e-72
 17-  1:	Pso10G26130.0	Prh01G30680.0	 8e-122
 17-  2:	Pso10G26110.0	Prh01G30710.0	  8e-99
 17-  3:	Pso10G26090.0	Prh01G30720.0	 2e-154
 17-  4:	Pso10G25870.0	Prh01G30900.0	  4e-80
 17-  5:	Pso10G25740.0	Prh01G31110.0	  4e-13
## Alignment 18: score=252.0 e_value=6e-12 N=6 pre-WGD-1 ancestor_chr1&P. rhoeas_chr1 plus
 18-  0:	Pso10G31450.0	Prh01G59090.0	      0
 18-  1:	Pso10G30950.0	Prh01G59100.0	      0
 18-  2:	Pso10G30940.0	Prh01G59110.0	      0
 18-  3:	Pso10G30830.0	Prh01G59270.0	      0
 18-  4:	Pso10G30820.0	Prh01G59280.0	  1e-18
 18-  5:	Pso10G30800.0	Prh01G59470.0	  2e-91
## Alignment 19: score=5165.0 e_value=0 N=111 pre-WGD-1 ancestor_chr1&P. rhoeas_chr1 minus
 19-  0:	Pso10G20860.0	Prh01G22690.0	  3e-53
 19-  1:	Pso10G20840.0	Prh01G22660.0	  2e-44
 19-  2:	Pso10G20630.0	Prh01G22520.0	 1e-102
 19-  3:	Pso10G20580.0	Prh01G22450.0	  3e-76
 19-  4:	Pso10G20530.0	Prh01G22440.0	      0
 19-  5:	Pso10G20520.0	Prh01G22400.0	      0
 19-  6:	Pso10G20490.0	Prh01G22260.0	  4e-65
 19-  7:	Pso10G20470.0	Prh01G22160.0	 6e-147
 19-  8:	Pso10G20400.0	Prh01G22070.0	      0
 19-  9:	Pso10G20380.0	Prh01G22060.0	      0
 19- 10:	Pso10G20370.0	Prh01G22050.0	 1e-135
 19- 11:	Pso10G20360.0	Prh01G22040.0	  2e-91
 19- 12:	Pso10G20350.0	Prh01G22020.0	      0
 19- 13:	Pso10G20310.0	Prh01G22000.0	  2e-89
 19- 14:	Pso10G20290.0	Prh01G21940.0	  8e-07
 19- 15:	Pso10G20250.0	Prh01G21920.0	 1e-135
 19- 16:	Pso10G20220.0	Prh01G21910.0	      0
 19- 17:	Pso10G20160.0	Prh01G21820.0	      0
 19- 18:	Pso10G20060.0	Prh01G21700.0	  6e-68
 19- 19:	Pso10G20020.0	Prh01G21580.0	      0
 19- 20:	Pso10G20000.0	Prh01G21550.0	      0
 19- 21:	Pso10G19980.0	Prh01G21530.0	      0
 19- 22:	Pso10G19970.0	Prh01G21480.0	      0
 19- 23:	Pso07G13810.0	Prh01G21380.0	  2e-98
 19- 24:	Pso10G19800.0	Prh01G21250.0	      0
 19- 25:	Pso10G19770.0	Prh01G21240.0	      0
 19- 26:	Pso10G19740.0	Prh01G21210.0	  2e-55
 19- 27:	Pso07G13700.0	Prh01G21200.0	      0
 19- 28:	Pso07G13690.0	Prh01G21190.0	      0
 19- 29:	Pso10G19700.0	Prh01G21170.0	 2e-120
 19- 30:	Pso10G19690.0	Prh01G21130.0	  5e-51
 19- 31:	Pso10G19670.0	Prh01G21100.0	      0
 19- 32:	Pso10G19660.0	Prh01G21080.0	 7e-139
 19- 33:	Pso10G19470.0	Prh01G20870.0	      0
 19- 34:	Pso10G19460.0	Prh01G20860.0	 4e-130
 19- 35:	Pso10G19440.0	Prh01G20850.0	      0
 19- 36:	Pso10G19430.0	Prh01G20840.0	 5e-101
 19- 37:	Pso10G19420.0	Prh01G20830.0	      0
 19- 38:	Pso10G19410.0	Prh01G20790.0	 2e-166
 19- 39:	Pso07G13310.0	Prh01G20740.0	      0
 19- 40:	Pso10G19250.0	Prh01G20580.0	      0
 19- 41:	Pso10G19240.0	Prh01G20570.0	      0
 19- 42:	Pso10G19220.0	Prh01G20440.0	  5e-82
 19- 43:	Pso10G19200.0	Prh01G20280.0	  1e-57
 19- 44:	Pso10G19140.0	Prh01G20240.0	      0
 19- 45:	Pso07G12800.0	Prh01G20190.0	      0
 19- 46:	Pso10G19120.0	Prh01G20180.0	      0
 19- 47:	Pso10G19110.0	Prh01G20170.0	 1e-146
 19- 48:	Pso10G19080.0	Prh01G20120.0	      0
 19- 49:	Pso10G19070.0	Prh01G20020.0	  2e-53
 19- 50:	Pso10G19060.0	Prh01G20000.0	      0
 19- 51:	Pso10G19040.0	Prh01G19980.0	      0
 19- 52:	Pso10G19030.0	Prh01G19960.0	  3e-41
 19- 53:	Pso10G19010.0	Prh01G19950.0	      0
 19- 54:	Pso10G19000.0	Prh01G19930.0	      0
 19- 55:	Pso10G18970.0	Prh01G19910.0	  5e-44
 19- 56:	Pso10G18960.0	Prh01G19900.0	  8e-23
 19- 57:	Pso10G18940.0	Prh01G19860.0	      0
 19- 58:	Pso07G12580.0	Prh01G19800.0	 3e-116
 19- 59:	Pso07G12560.0	Prh01G19780.0	 3e-141
 19- 60:	Pso10G18770.0	Prh01G19760.0	      0
 19- 61:	Pso07G12510.0	Prh01G19580.0	  6e-56
 19- 62:	Pso07G12500.0	Prh01G19560.0	  3e-15
 19- 63:	Pso10G18760.0	Prh01G19510.0	  1e-55
 19- 64:	Pso10G18750.0	Prh01G19490.0	      0
 19- 65:	Pso10G18740.0	Prh01G19480.0	      0
 19- 66:	Pso10G18680.0	Prh01G19460.0	      0
 19- 67:	Pso07G12390.0	Prh01G19410.0	  1e-24
 19- 68:	Pso10G18640.0	Prh01G19390.0	      0
 19- 69:	Pso10G18590.0	Prh01G19360.0	      0
 19- 70:	Pso10G18540.0	Prh01G19350.0	      0
 19- 71:	Pso10G18520.0	Prh01G19330.0	      0
 19- 72:	Pso07G12320.0	Prh01G19320.0	      0
 19- 73:	Pso10G18490.0	Prh01G19260.0	  1e-72
 19- 74:	Pso10G18480.0	Prh01G19230.0	      0
 19- 75:	Pso10G18460.0	Prh01G19220.0	      0
 19- 76:	Pso10G18450.0	Prh01G19210.0	  4e-45
 19- 77:	Pso10G18440.0	Prh01G19190.0	 3e-134
 19- 78:	Pso10G18420.0	Prh01G19160.0	  2e-14
 19- 79:	Pso07G12180.0	Prh01G19140.0	  8e-14
 19- 80:	Pso07G12170.0	Prh01G19110.0	 3e-112
 19- 81:	Pso10G18310.0	Prh01G19040.0	  8e-31
 19- 82:	Pso10G18290.0	Prh01G19030.0	      0
 19- 83:	Pso10G18280.0	Prh01G18950.0	      0
 19- 84:	Pso07G12040.0	Prh01G18830.0	  4e-09
 19- 85:	Pso07G11960.0	Prh01G18770.0	  1e-19
 19- 86:	Pso10G18130.0	Prh01G18750.0	 2e-118
 19- 87:	Pso10G18100.0	Prh01G18740.0	      0
 19- 88:	Pso07G11850.0	Prh01G18710.0	      0
 19- 89:	Pso10G18080.0	Prh01G18680.0	 4e-101
 19- 90:	Pso10G18050.0	Prh01G18640.0	  6e-14
 19- 91:	Pso07G11770.0	Prh01G18630.0	  3e-77
 19- 92:	Pso10G18030.0	Prh01G18610.0	  1e-19
 19- 93:	Pso07G11730.0	Prh01G18600.0	      0
 19- 94:	Pso10G18020.0	Prh01G18590.0	      0
 19- 95:	Pso10G18010.0	Prh01G18580.0	  6e-50
 19- 96:	Pso10G18000.0	Prh01G18560.0	  6e-78
 19- 97:	Pso10G17960.0	Prh01G18530.0	      0
 19- 98:	Pso10G17920.0	Prh01G18490.0	  1e-88
 19- 99:	Pso10G17900.0	Prh01G18480.0	      0
 19-100:	Pso07G11630.0	Prh01G18470.0	      0
 19-101:	Pso10G17890.0	Prh01G18450.0	      0
 19-102:	Pso10G17860.0	Prh01G18440.0	      0
 19-103:	Pso10G17850.0	Prh01G18430.0	      0
 19-104:	Pso10G17840.0	Prh01G18420.0	  1e-86
 19-105:	Pso10G17830.0	Prh01G18380.0	  5e-48
 19-106:	Pso07G11500.0	Prh01G18350.0	      0
 19-107:	Pso10G17720.0	Prh01G18320.0	      0
 19-108:	Pso10G17750.0	Prh01G18310.0	      0
 19-109:	Pso10G17690.0	Prh01G18280.0	 9e-114
 19-110:	Pso10G17680.0	Prh01G18270.0	      0
## Alignment 20: score=3719.0 e_value=0 N=77 pre-WGD-1 ancestor_chr1&P. rhoeas_chr1 minus
 20-  0:	Pso10G16240.0	Prh01G16650.0	  2e-60
 20-  1:	Pso10G16230.0	Prh01G16640.0	      0
 20-  2:	Pso10G16180.0	Prh01G16610.0	  2e-71
 20-  3:	Pso10G16130.0	Prh01G16590.0	  2e-71
 20-  4:	Pso10G16110.0	Prh01G16580.0	      0
 20-  5:	Pso10G16090.0	Prh01G16570.0	  5e-80
 20-  6:	Pso07G09240.0	Prh01G16520.0	 8e-110
 20-  7:	Pso10G16020.0	Prh01G16460.0	      0
 20-  8:	Pso10G16010.0	Prh01G16450.0	      0
 20-  9:	Pso10G16000.0	Prh01G16440.0	 5e-104
 20- 10:	Pso10G15990.0	Prh01G16430.0	      0
 20- 11:	Pso07G09330.0	Prh01G16380.0	 1e-158
 20- 12:	Pso07G09350.0	Prh01G16370.0	      0
 20- 13:	Pso10G15940.0	Prh01G16350.0	  7e-68
 20- 14:	Pso07G09360.0	Prh01G16340.0	      0
 20- 15:	Pso10G15930.0	Prh01G16330.0	      0
 20- 16:	Pso10G15910.0	Prh01G16320.0	      0
 20- 17:	Pso10G15900.0	Prh01G16310.0	  7e-77
 20- 18:	Pso10G15890.0	Prh01G16300.0	      0
 20- 19:	Pso10G15880.0	Prh01G16290.0	      0
 20- 20:	Pso10G15870.0	Prh01G16270.0	      0
 20- 21:	Pso10G15860.0	Prh01G16260.0	      0
 20- 22:	Pso10G15850.0	Prh01G16250.0	 2e-139
 20- 23:	Pso10G15840.0	Prh01G16240.0	      0
 20- 24:	Pso10G15830.0	Prh01G16230.0	  9e-75
 20- 25:	Pso10G15820.0	Prh01G16220.0	      0
 20- 26:	Pso10G15760.0	Prh01G16200.0	  6e-66
 20- 27:	Pso10G15750.0	Prh01G16180.0	      0
 20- 28:	Pso10G15740.0	Prh01G16170.0	      0
 20- 29:	Pso10G15730.0	Prh01G16150.0	 9e-121
 20- 30:	Pso10G15710.0	Prh01G16140.0	      0
 20- 31:	Pso10G15700.0	Prh01G16130.0	  2e-93
 20- 32:	Pso10G15690.0	Prh01G16120.0	 7e-104
 20- 33:	Pso10G15680.0	Prh01G16110.0	 7e-121
 20- 34:	Pso10G15670.0	Prh01G16100.0	      0
 20- 35:	Pso10G15650.0	Prh01G16090.0	      0
 20- 36:	Pso10G15620.0	Prh01G16080.0	 5e-175
 20- 37:	Pso10G15590.0	Prh01G16060.0	      0
 20- 38:	Pso10G15570.0	Prh01G16040.0	 1e-134
 20- 39:	Pso10G15560.0	Prh01G16030.0	  2e-69
 20- 40:	Pso10G15520.0	Prh01G16020.0	 1e-105
 20- 41:	Pso10G15510.0	Prh01G16010.0	      0
 20- 42:	Pso10G15500.0	Prh01G16000.0	 1e-170
 20- 43:	Pso10G15490.0	Prh01G15990.0	  5e-47
 20- 44:	Pso10G15470.0	Prh01G15980.0	  4e-78
 20- 45:	Pso10G15460.0	Prh01G15960.0	      0
 20- 46:	Pso10G15450.0	Prh01G15950.0	 2e-108
 20- 47:	Pso10G15440.0	Prh01G15940.0	 6e-129
 20- 48:	Pso10G15410.0	Prh01G15890.0	  6e-10
 20- 49:	Pso10G15390.0	Prh01G15880.0	 2e-134
 20- 50:	Pso10G15380.0	Prh01G15870.0	      0
 20- 51:	Pso10G15360.0	Prh01G15860.0	      0
 20- 52:	Pso10G15340.0	Prh01G15850.0	      0
 20- 53:	Pso10G15320.0	Prh01G15840.0	      0
 20- 54:	Pso10G15310.0	Prh01G15830.0	      0
 20- 55:	Pso10G15300.0	Prh01G15820.0	      0
 20- 56:	Pso10G15280.0	Prh01G15810.0	 2e-149
 20- 57:	Pso07G08760.0	Prh01G15800.0	      0
 20- 58:	Pso10G15260.0	Prh01G15790.0	  5e-91
 20- 59:	Pso10G15250.0	Prh01G15780.0	      0
 20- 60:	Pso10G15220.0	Prh01G15770.0	      0
 20- 61:	Pso10G15200.0	Prh01G15750.0	 4e-106
 20- 62:	Pso10G15160.0	Prh01G15740.0	      0
 20- 63:	Pso10G15150.0	Prh01G15730.0	 4e-125
 20- 64:	Pso10G15120.0	Prh01G15720.0	  4e-68
 20- 65:	Pso10G15110.0	Prh01G15710.0	 4e-125
 20- 66:	Pso10G15090.0	Prh01G15700.0	      0
 20- 67:	Pso10G15070.0	Prh01G15680.0	      0
 20- 68:	Pso10G15060.0	Prh01G15670.0	      0
 20- 69:	Pso10G15040.0	Prh01G15650.0	      0
 20- 70:	Pso10G15030.0	Prh01G15640.0	      0
 20- 71:	Pso10G15010.0	Prh01G15630.0	 4e-113
 20- 72:	Pso10G14970.0	Prh01G15610.0	 1e-149
 20- 73:	Pso10G14960.0	Prh01G15600.0	 6e-162
 20- 74:	Pso10G14950.0	Prh01G15590.0	      0
 20- 75:	Pso10G14880.0	Prh01G15490.0	      0
 20- 76:	Pso10G09180.0	Prh01G15380.0	  4e-49
## Alignment 21: score=2136.0 e_value=1.5e-181 N=47 pre-WGD-1 ancestor_chr1&P. rhoeas_chr1 minus
 21-  0:	Pso10G28720.0	Prh01G34270.0	      0
 21-  1:	Pso10G28700.0	Prh01G34260.0	      0
 21-  2:	Pso10G28680.0	Prh01G34250.0	  2e-56
 21-  3:	Pso10G28590.0	Prh01G34140.0	 1e-148
 21-  4:	Pso10G28540.0	Prh01G34060.0	  5e-79
 21-  5:	Pso10G28530.0	Prh01G34050.0	      0
 21-  6:	Pso10G28520.0	Prh01G34040.0	  1e-82
 21-  7:	Pso10G28500.0	Prh01G34030.0	      0
 21-  8:	Pso10G28460.0	Prh01G34000.0	 4e-119
 21-  9:	Pso10G28400.0	Prh01G33800.0	      0
 21- 10:	Pso10G28360.0	Prh01G33760.0	      0
 21- 11:	Pso10G28340.0	Prh01G33730.0	 4e-123
 21- 12:	Pso10G28330.0	Prh01G33710.0	      0
 21- 13:	Pso10G28210.0	Prh01G33650.0	  2e-86
 21- 14:	Pso10G28170.0	Prh01G33610.0	  2e-95
 21- 15:	Pso10G27950.0	Prh01G33570.0	  2e-10
 21- 16:	Pso10G27790.0	Prh01G33380.0	 1e-138
 21- 17:	Pso10G27780.0	Prh01G33370.0	      0
 21- 18:	Pso10G27770.0	Prh01G33360.0	 2e-154
 21- 19:	Pso10G27510.0	Prh01G33300.0	      0
 21- 20:	Pso10G27460.0	Prh01G33250.0	      0
 21- 21:	Pso10G27450.0	Prh01G33240.0	      0
 21- 22:	Pso10G27300.0	Prh01G33010.0	      0
 21- 23:	Pso10G27210.0	Prh01G32840.0	      0
 21- 24:	Pso10G27170.0	Prh01G32810.0	  1e-86
 21- 25:	Pso10G27140.0	Prh01G32800.0	      0
 21- 26:	Pso10G27130.0	Prh01G32770.0	 7e-151
 21- 27:	Pso10G27120.0	Prh01G32760.0	  2e-84
 21- 28:	Pso10G27090.0	Prh01G32720.0	  3e-56
 21- 29:	Pso10G27060.0	Prh01G32690.0	      0
 21- 30:	Pso10G27040.0	Prh01G32630.0	      0
 21- 31:	Pso10G27030.0	Prh01G32600.0	 2e-129
 21- 32:	Pso10G26990.0	Prh01G32510.0	      0
 21- 33:	Pso10G26940.0	Prh01G32400.0	 4e-115
 21- 34:	Pso10G26850.0	Prh01G32320.0	      0
 21- 35:	Pso10G26820.0	Prh01G32230.0	      0
 21- 36:	Pso10G26810.0	Prh01G32220.0	 6e-143
 21- 37:	Pso10G26770.0	Prh01G32190.0	  2e-83
 21- 38:	Pso10G26750.0	Prh01G32180.0	      0
 21- 39:	Pso10G26740.0	Prh01G32160.0	      0
 21- 40:	Pso10G26700.0	Prh01G32000.0	 2e-151
 21- 41:	Pso10G26680.0	Prh01G31970.0	  1e-22
 21- 42:	Pso10G26670.0	Prh01G31940.0	      0
 21- 43:	Pso10G26660.0	Prh01G31930.0	 7e-162
 21- 44:	Pso10G26650.0	Prh01G31920.0	 9e-151
 21- 45:	Pso10G26340.0	Prh01G31840.0	  6e-95
 21- 46:	Pso10G26290.0	Prh01G31800.0	 2e-103
## Alignment 22: score=1939.0 e_value=3.2e-150 N=42 pre-WGD-1 ancestor_chr1&P. rhoeas_chr1 minus
 22-  0:	Pso10G33220.0	Prh01G44250.0	 5e-130
 22-  1:	Pso10G33080.0	Prh01G44210.0	  2e-47
 22-  2:	Pso10G33070.0	Prh01G44200.0	      0
 22-  3:	Pso10G33050.0	Prh01G44180.0	  6e-48
 22-  4:	Pso10G33030.0	Prh01G44110.0	  6e-50
 22-  5:	Pso10G32970.0	Prh01G44000.0	 2e-149
 22-  6:	Pso10G32950.0	Prh01G43980.0	 4e-171
 22-  7:	Pso10G32930.0	Prh01G43960.0	      0
 22-  8:	Pso10G32880.0	Prh01G43910.0	      0
 22-  9:	Pso10G32870.0	Prh01G43900.0	      0
 22- 10:	Pso10G32860.0	Prh01G43890.0	      0
 22- 11:	Pso10G32850.0	Prh01G43880.0	  1e-79
 22- 12:	Pso10G32840.0	Prh01G43870.0	      0
 22- 13:	Pso10G32750.0	Prh01G43810.0	      0
 22- 14:	Pso10G32730.0	Prh01G43710.0	 6e-177
 22- 15:	Pso10G32680.0	Prh01G43660.0	  5e-86
 22- 16:	Pso10G32660.0	Prh01G43560.0	      0
 22- 17:	Pso10G32640.0	Prh01G43480.0	      0
 22- 18:	Pso10G32630.0	Prh01G43450.0	 2e-111
 22- 19:	Pso10G32610.0	Prh01G43420.0	 2e-170
 22- 20:	Pso10G32590.0	Prh01G43400.0	 4e-148
 22- 21:	Pso10G32580.0	Prh01G43390.0	      0
 22- 22:	Pso10G32570.0	Prh01G43350.0	  8e-17
 22- 23:	Pso10G32540.0	Prh01G43330.0	      0
 22- 24:	Pso10G32390.0	Prh01G43100.0	      0
 22- 25:	Pso10G32360.0	Prh01G43060.0	  4e-49
 22- 26:	Pso10G32310.0	Prh01G43050.0	  4e-18
 22- 27:	Pso10G32300.0	Prh01G43040.0	      0
 22- 28:	Pso10G32290.0	Prh01G43030.0	      0
 22- 29:	Pso10G32230.0	Prh01G42980.0	      0
 22- 30:	Pso10G32220.0	Prh01G42960.0	      0
 22- 31:	Pso10G32210.0	Prh01G42950.0	      0
 22- 32:	Pso10G32200.0	Prh01G42910.0	  2e-79
 22- 33:	Pso10G32180.0	Prh01G42850.0	      0
 22- 34:	Pso10G32140.0	Prh01G42700.0	      0
 22- 35:	Pso10G32130.0	Prh01G42660.0	      0
 22- 36:	Pso10G32110.0	Prh01G42650.0	      0
 22- 37:	Pso10G32100.0	Prh01G42630.0	      0
 22- 38:	Pso10G32020.0	Prh01G42450.0	 3e-127
 22- 39:	Pso10G32010.0	Prh01G42430.0	  7e-79
 22- 40:	Pso10G31980.0	Prh01G42310.0	      0
 22- 41:	Pso10G31950.0	Prh01G42280.0	      0
## Alignment 23: score=1681.0 e_value=1.3e-126 N=36 pre-WGD-1 ancestor_chr1&P. rhoeas_chr1 minus
 23-  0:	Pso10G30460.0	Prh01G36140.0	 1e-172
 23-  1:	Pso10G30180.0	Prh01G36030.0	      0
 23-  2:	Pso10G30170.0	Prh01G35990.0	  2e-41
 23-  3:	Pso10G30150.0	Prh01G35970.0	      0
 23-  4:	Pso10G30130.0	Prh01G35880.0	      0
 23-  5:	Pso10G30120.0	Prh01G35870.0	      0
 23-  6:	Pso10G30030.0	Prh01G35820.0	      0
 23-  7:	Pso10G29970.0	Prh01G35780.0	      0
 23-  8:	Pso10G29960.0	Prh01G35770.0	      0
 23-  9:	Pso10G29950.0	Prh01G35760.0	 1e-152
 23- 10:	Pso10G29940.0	Prh01G35740.0	  1e-97
 23- 11:	Pso10G29910.0	Prh01G35710.0	  6e-10
 23- 12:	Pso10G29810.0	Prh01G35610.0	 1e-128
 23- 13:	Pso10G29790.0	Prh01G35600.0	 1e-136
 23- 14:	Pso10G29780.0	Prh01G35560.0	      0
 23- 15:	Pso10G29770.0	Prh01G35550.0	 5e-162
 23- 16:	Pso10G29700.0	Prh01G35470.0	      0
 23- 17:	Pso10G29690.0	Prh01G35430.0	      0
 23- 18:	Pso10G29680.0	Prh01G35420.0	  9e-31
 23- 19:	Pso10G29650.0	Prh01G35400.0	      0
 23- 20:	Pso10G29600.0	Prh01G35290.0	      0
 23- 21:	Pso10G29580.0	Prh01G35270.0	  1e-87
 23- 22:	Pso10G29570.0	Prh01G35240.0	      0
 23- 23:	Pso10G29480.0	Prh01G35170.0	      0
 23- 24:	Pso10G29460.0	Prh01G35150.0	      0
 23- 25:	Pso10G29450.0	Prh01G35140.0	      0
 23- 26:	Pso10G29420.0	Prh01G35020.0	 3e-176
 23- 27:	Pso10G29390.0	Prh01G34930.0	      0
 23- 28:	Pso10G29190.0	Prh01G34910.0	      0
 23- 29:	Pso10G29180.0	Prh01G34900.0	      0
 23- 30:	Pso10G29140.0	Prh01G34820.0	      0
 23- 31:	Pso10G29110.0	Prh01G34810.0	 6e-100
 23- 32:	Pso10G29120.0	Prh01G34800.0	 2e-158
 23- 33:	Pso10G29090.0	Prh01G34790.0	      0
 23- 34:	Pso10G29040.0	Prh01G34760.0	  5e-32
 23- 35:	Pso10G29010.0	Prh01G34740.0	  9e-62
## Alignment 24: score=753.0 e_value=1.7e-52 N=18 pre-WGD-1 ancestor_chr1&P. rhoeas_chr1 minus
 24-  0:	Pso10G21990.0	Prh01G04550.0	      0
 24-  1:	Pso10G22000.0	Prh01G04530.0	  9e-83
 24-  2:	Pso10G23490.0	Prh01G04310.0	      0
 24-  3:	Pso10G23320.0	Prh01G04270.0	 1e-176
 24-  4:	Pso10G23220.0	Prh01G04230.0	      0
 24-  5:	Pso10G23140.0	Prh01G04150.0	      0
 24-  6:	Pso10G23130.0	Prh01G04140.0	      0
 24-  7:	Pso10G23120.0	Prh01G04130.0	      0
 24-  8:	Pso10G23040.0	Prh01G03950.0	  3e-69
 24-  9:	Pso10G22990.0	Prh01G03920.0	 1e-149
 24- 10:	Pso10G22880.0	Prh01G03780.0	      0
 24- 11:	Pso10G22870.0	Prh01G03770.0	  7e-92
 24- 12:	Pso10G22590.0	Prh01G03730.0	  5e-28
 24- 13:	Pso10G22580.0	Prh01G03710.0	      0
 24- 14:	Pso10G22400.0	Prh01G03490.0	      0
 24- 15:	Pso10G22390.0	Prh01G03430.0	      0
 24- 16:	Pso10G22310.0	Prh01G03240.0	      0
 24- 17:	Pso10G22210.0	Prh01G03140.0	      0
## Alignment 25: score=719.0 e_value=9.1e-46 N=16 pre-WGD-1 ancestor_chr1&P. rhoeas_chr1 minus
 25-  0:	Pso10G36370.0	Prh01G54060.0	  8e-65
 25-  1:	Pso10G36050.0	Prh01G53900.0	 4e-166
 25-  2:	Pso10G36040.0	Prh01G53800.0	      0
 25-  3:	Pso10G36030.0	Prh01G53790.0	 1e-115
 25-  4:	Pso10G35980.0	Prh01G53770.0	 2e-176
 25-  5:	Pso10G35950.0	Prh01G53740.0	 4e-104
 25-  6:	Pso10G35890.0	Prh01G53570.0	      0
 25-  7:	Pso10G35860.0	Prh01G53560.0	      0
 25-  8:	Pso10G35850.0	Prh01G53520.0	  1e-33
 25-  9:	Pso10G35840.0	Prh01G53490.0	  7e-74
 25- 10:	Pso10G35760.0	Prh01G53440.0	 2e-128
 25- 11:	Pso10G35720.0	Prh01G53430.0	 1e-125
 25- 12:	Pso10G35660.0	Prh01G53410.0	      0
 25- 13:	Pso10G35650.0	Prh01G53390.0	      0
 25- 14:	Pso10G35640.0	Prh01G53360.0	      0
 25- 15:	Pso10G35230.0	Prh01G53230.0	      0
## Alignment 26: score=716.0 e_value=4.7e-39 N=15 pre-WGD-1 ancestor_chr1&P. rhoeas_chr1 minus
 26-  0:	Pso10G16550.0	Prh01G17040.0	      0
 26-  1:	Pso10G16540.0	Prh01G17030.0	      0
 26-  2:	Pso07G10210.0	Prh01G17010.0	 4e-111
 26-  3:	Pso10G16520.0	Prh01G17000.0	      0
 26-  4:	Pso10G16510.0	Prh01G16990.0	 6e-115
 26-  5:	Pso10G16490.0	Prh01G16980.0	      0
 26-  6:	Pso10G16470.0	Prh01G16940.0	 1e-105
 26-  7:	Pso10G16390.0	Prh01G16860.0	  1e-80
 26-  8:	Pso07G09960.0	Prh01G16810.0	      0
 26-  9:	Pso07G09950.0	Prh01G16800.0	      0
 26- 10:	Pso10G16360.0	Prh01G16790.0	      0
 26- 11:	Pso10G16340.0	Prh01G16780.0	      0
 26- 12:	Pso10G16330.0	Prh01G16770.0	      0
 26- 13:	Pso10G16310.0	Prh01G16730.0	 1e-138
 26- 14:	Pso07G09890.0	Prh01G16710.0	  3e-55
## Alignment 27: score=598.0 e_value=1.3e-30 N=13 pre-WGD-1 ancestor_chr1&P. rhoeas_chr1 minus
 27-  0:	Pso10G31840.0	Prh01G41970.0	      0
 27-  1:	Pso10G31810.0	Prh01G41840.0	      0
 27-  2:	Pso10G31750.0	Prh01G41690.0	 1e-100
 27-  3:	Pso10G31740.0	Prh01G41680.0	      0
 27-  4:	Pso10G31700.0	Prh01G41620.0	  4e-95
 27-  5:	Pso10G31680.0	Prh01G41570.0	      0
 27-  6:	Pso10G31670.0	Prh01G41550.0	      0
 27-  7:	Pso10G31640.0	Prh01G41540.0	      0
 27-  8:	Pso10G31600.0	Prh01G41480.0	      0
 27-  9:	Pso10G31550.0	Prh01G41410.0	      0
 27- 10:	Pso10G31520.0	Prh01G41380.0	 3e-101
 27- 11:	Pso10G31480.0	Prh01G41340.0	 2e-140
 27- 12:	Pso10G31470.0	Prh01G41330.0	      0
## Alignment 28: score=444.0 e_value=3.6e-23 N=10 pre-WGD-1 ancestor_chr1&P. rhoeas_chr1 minus
 28-  0:	Pso10G36430.0	Prh01G55030.0	  4e-14
 28-  1:	Pso10G36390.0	Prh01G54980.0	      0
 28-  2:	Pso10G36380.0	Prh01G54930.0	  3e-47
 28-  3:	Pso10G36370.0	Prh01G54920.0	  9e-59
 28-  4:	Pso10G36330.0	Prh01G54770.0	  3e-22
 28-  5:	Pso10G36320.0	Prh01G54660.0	  1e-37
 28-  6:	Pso10G36240.0	Prh01G54470.0	      0
 28-  7:	Pso10G36210.0	Prh01G54420.0	  1e-51
 28-  8:	Pso10G36200.0	Prh01G54410.0	      0
 28-  9:	Pso10G36180.0	Prh01G54380.0	 3e-129
## Alignment 29: score=430.0 e_value=2.1e-23 N=10 pre-WGD-1 ancestor_chr1&P. rhoeas_chr1 minus
 29-  0:	Pso10G34560.0	Prh01G46470.0	  3e-35
 29-  1:	Pso10G34330.0	Prh01G46460.0	 2e-136
 29-  2:	Pso10G33860.0	Prh01G46280.0	      0
 29-  3:	Pso10G33850.0	Prh01G46270.0	      0
 29-  4:	Pso10G33730.0	Prh01G46190.0	      0
 29-  5:	Pso10G33720.0	Prh01G46150.0	      0
 29-  6:	Pso10G33700.0	Prh01G46140.0	      0
 29-  7:	Pso10G33690.0	Prh01G46100.0	      0
 29-  8:	Pso10G33560.0	Prh01G46000.0	 1e-111
 29-  9:	Pso10G33300.0	Prh01G45820.0	  6e-53
## Alignment 30: score=410.0 e_value=4.6e-18 N=9 pre-WGD-1 ancestor_chr1&P. rhoeas_chr1 minus
 30-  0:	Pso10G31450.0	Prh01G40540.0	 1e-163
 30-  1:	Pso10G30970.0	Prh01G40470.0	  2e-76
 30-  2:	Pso10G30950.0	Prh01G40450.0	      0
 30-  3:	Pso10G30940.0	Prh01G40430.0	 2e-122
 30-  4:	Pso10G30900.0	Prh01G40310.0	      0
 30-  5:	Pso10G30890.0	Prh01G40250.0	      0
 30-  6:	Pso10G30870.0	Prh01G40220.0	      0
 30-  7:	Pso10G30830.0	Prh01G40150.0	      0
 30-  8:	Pso10G30800.0	Prh01G40130.0	  5e-71
## Alignment 31: score=380.0 e_value=5.7e-19 N=9 pre-WGD-1 ancestor_chr1&P. rhoeas_chr1 minus
 31-  0:	Pso10G26500.0	Prh01G31070.0	  4e-18
 31-  1:	Pso10G26470.0	Prh01G31010.0	  3e-11
 31-  2:	Pso10G26450.0	Prh01G30990.0	  3e-41
 31-  3:	Pso10G26440.0	Prh01G30980.0	      0
 31-  4:	Pso10G26090.0	Prh01G30720.0	 2e-154
 31-  5:	Pso10G26060.0	Prh01G30580.0	      0
 31-  6:	Pso10G26030.0	Prh01G30570.0	      0
 31-  7:	Pso10G25980.0	Prh01G30530.0	 8e-134
 31-  8:	Pso10G25870.0	Prh01G30300.0	 4e-100
## Alignment 32: score=323.0 e_value=1e-15 N=8 pre-WGD-1 ancestor_chr1&P. rhoeas_chr1 minus
 32-  0:	Pso10G19210.0	Prh01G20260.0	  5e-47
 32-  1:	Pso07G12830.0	Prh01G20160.0	 2e-150
 32-  2:	Pso10G19060.0	Prh01G20110.0	  2e-37
 32-  3:	Pso10G19020.0	Prh01G19970.0	 3e-125
 32-  4:	Pso10G18870.0	Prh01G19870.0	  1e-62
 32-  5:	Pso10G18850.0	Prh01G19850.0	      0
 32-  6:	Pso10G18690.0	Prh01G19840.0	  1e-97
 32-  7:	Pso10G18680.0	Prh01G19690.0	  7e-34
## Alignment 33: score=267.0 e_value=3.7e-09 N=6 pre-WGD-1 ancestor_chr1&P. rhoeas_chr1 minus
 33-  0:	Pso10G35440.0	Prh01G50560.0	  9e-62
 33-  1:	Pso10G35340.0	Prh01G50300.0	      0
 33-  2:	Pso10G35330.0	Prh01G50280.0	      0
 33-  3:	Pso10G35290.0	Prh01G50220.0	      0
 33-  4:	Pso10G35280.0	Prh01G50210.0	      0
 33-  5:	Pso10G35270.0	Prh01G50180.0	  9e-97
## Alignment 34: score=264.0 e_value=1.7e-09 N=6 pre-WGD-1 ancestor_chr1&P. rhoeas_chr1 minus
 34-  0:	Pso10G34950.0	Prh01G51770.0	 2e-151
 34-  1:	Pso10G34890.0	Prh01G51750.0	      0
 34-  2:	Pso10G34840.0	Prh01G51630.0	 4e-168
 34-  3:	Pso10G34810.0	Prh01G51540.0	 1e-150
 34-  4:	Pso10G34800.0	Prh01G51530.0	      0
 34-  5:	Pso10G34700.0	Prh01G51360.0	      0
## Alignment 35: score=393.0 e_value=1.1e-17 N=9 pre-WGD-1 ancestor_chr1&P. rhoeas_chr4 plus
 35-  0:	Pso10G07510.0	Prh04G15910.0	 1e-153
 35-  1:	Pso10G07480.0	Prh04G15920.0	 1e-137
 35-  2:	Pso10G07410.0	Prh04G15980.0	  1e-38
 35-  3:	Pso10G07400.0	Prh04G15990.0	  8e-30
 35-  4:	Pso10G07370.0	Prh04G16070.0	  2e-79
 35-  5:	Pso10G07350.0	Prh04G16090.0	  9e-46
 35-  6:	Pso10G07280.0	Prh04G16170.0	 6e-137
 35-  7:	Pso10G07250.0	Prh04G16220.0	  1e-89
 35-  8:	Pso10G08090.0	Prh04G16250.0	      0
## Alignment 36: score=345.0 e_value=3.7e-13 N=8 pre-WGD-1 ancestor_chr1&P. rhoeas_chr4 minus
 36-  0:	Pso10G09610.0	Prh04G15610.0	 4e-161
 36-  1:	Pso02G47080.0	Prh04G15450.0	  4e-87
 36-  2:	Pso10G09830.0	Prh04G15290.0	  1e-68
 36-  3:	Pso10G09810.0	Prh04G15210.0	      0
 36-  4:	Pso10G09770.0	Prh04G15190.0	      0
 36-  5:	Pso10G09720.0	Prh04G15130.0	 1e-162
 36-  6:	Pso10G09670.0	Prh04G15050.0	  5e-94
 36-  7:	Pso10G09600.0	Prh04G15010.0	  1e-52
## Alignment 37: score=334.0 e_value=2.2e-12 N=7 pre-WGD-1 ancestor_chr1&P. rhoeas_chr4 minus
 37-  0:	Pso10G07610.0	Prh04G15890.0	 2e-120
 37-  1:	Pso10G07590.0	Prh04G15870.0	 8e-148
 37-  2:	Pso10G07580.0	Prh04G15850.0	      0
 37-  3:	Pso10G07570.0	Prh04G15840.0	  6e-99
 37-  4:	Pso10G07560.0	Prh04G15820.0	 4e-164
 37-  5:	Pso10G09260.0	Prh04G15770.0	      0
 37-  6:	Pso10G09290.0	Prh04G15740.0	 3e-130
## Alignment 38: score=805.0 e_value=1.4e-48 N=18 pre-WGD-1 ancestor_chr1&P. rhoeas_chr5 plus
 38-  0:	Pso10G06190.0	Prh05G29140.0	 2e-156
 38-  1:	Pso10G06180.0	Prh05G29170.0	 2e-113
 38-  2:	Pso10G06110.0	Prh05G29340.0	      0
 38-  3:	Pso10G06100.0	Prh05G29350.0	      0
 38-  4:	Pso10G06070.0	Prh05G29470.0	  6e-85
 38-  5:	Pso10G06050.0	Prh05G29520.0	      0
 38-  6:	Pso10G06010.0	Prh05G29540.0	 1e-133
 38-  7:	Pso10G05910.0	Prh05G29650.0	 9e-139
 38-  8:	Pso10G05810.0	Prh05G29880.0	      0
 38-  9:	Pso10G05790.0	Prh05G29910.0	  2e-13
 38- 10:	Pso10G05760.0	Prh05G29960.0	      0
 38- 11:	Pso10G05720.0	Prh05G29990.0	      0
 38- 12:	Pso10G05700.0	Prh05G30010.0	      0
 38- 13:	Pso10G05660.0	Prh05G30030.0	  1e-96
 38- 14:	Pso10G05640.0	Prh05G30080.0	  1e-25
 38- 15:	Pso10G05590.0	Prh05G30160.0	  1e-38
 38- 16:	Pso10G05510.0	Prh05G30220.0	  2e-48
 38- 17:	Pso10G05240.0	Prh05G30230.0	  1e-40
## Alignment 39: score=668.0 e_value=3.7e-41 N=15 pre-WGD-1 ancestor_chr1&P. rhoeas_chr5 plus
 39-  0:	Pso10G04610.0	Prh05G28300.0	  1e-95
 39-  1:	Pso02G41480.0	Prh05G28420.0	 1e-103
 39-  2:	Pso10G04470.0	Prh05G28590.0	 1e-115
 39-  3:	Pso10G04410.0	Prh05G28610.0	      0
 39-  4:	Pso10G04400.0	Prh05G28630.0	      0
 39-  5:	Pso10G04290.0	Prh05G28640.0	  2e-34
 39-  6:	Pso10G04270.0	Prh05G28790.0	  2e-70
 39-  7:	Pso10G04200.0	Prh05G28820.0	  7e-27
 39-  8:	Pso10G04190.0	Prh05G28840.0	 3e-148
 39-  9:	Pso10G04180.0	Prh05G28890.0	  2e-53
 39- 10:	Pso10G04160.0	Prh05G28930.0	      0
 39- 11:	Pso02G41870.0	Prh05G28980.0	  1e-15
 39- 12:	Pso10G04030.0	Prh05G28990.0	 6e-154
 39- 13:	Pso10G04010.0	Prh05G29020.0	  3e-76
 39- 14:	Pso10G03980.0	Prh05G29070.0	 4e-109
## Alignment 40: score=438.0 e_value=1.3e-24 N=10 pre-WGD-1 ancestor_chr1&P. rhoeas_chr5 plus
 40-  0:	Pso10G03920.0	Prh05G27520.0	      0
 40-  1:	Pso02G42070.0	Prh05G27560.0	  1e-16
 40-  2:	Pso10G03860.0	Prh05G27580.0	  1e-38
 40-  3:	Pso10G03820.0	Prh05G27600.0	  9e-32
 40-  4:	Pso10G03700.0	Prh05G27860.0	 3e-153
 40-  5:	Pso10G03690.0	Prh05G28000.0	 6e-105
 40-  6:	Pso10G03610.0	Prh05G28020.0	      0
 40-  7:	Pso10G03530.0	Prh05G28030.0	  1e-77
 40-  8:	Pso10G03520.0	Prh05G28060.0	 2e-176
 40-  9:	Pso10G03490.0	Prh05G28070.0	  2e-45
## Alignment 41: score=353.0 e_value=5.4e-14 N=8 pre-WGD-1 ancestor_chr1&P. rhoeas_chr5 plus
 41-  0:	Pso10G05530.0	Prh05G30520.0	 2e-117
 41-  1:	Pso02G43000.0	Prh05G30560.0	      0
 41-  2:	Pso10G05330.0	Prh05G30600.0	  3e-14
 41-  3:	Pso10G05370.0	Prh05G30630.0	  5e-18
 41-  4:	Pso10G05430.0	Prh05G30670.0	      0
 41-  5:	Pso10G05450.0	Prh05G30680.0	 3e-130
 41-  6:	Pso10G05490.0	Prh05G30740.0	 1e-180
 41-  7:	Pso10G05150.0	Prh05G30970.0	 5e-155
## Alignment 42: score=349.0 e_value=4.7e-14 N=8 pre-WGD-1 ancestor_chr1&P. rhoeas_chr5 minus
 42-  0:	Pso02G53760.0	Prh05G24870.0	      0
 42-  1:	Pso02G53930.0	Prh05G24770.0	      0
 42-  2:	Pso02G54000.0	Prh05G24760.0	      0
 42-  3:	Pso02G54060.0	Prh05G24750.0	      0
 42-  4:	Pso02G54100.0	Prh05G24730.0	  2e-53
 42-  5:	Pso02G38910.0	Prh05G24680.0	 2e-155
 42-  6:	Pso02G54270.0	Prh05G24660.0	  2e-17
 42-  7:	Pso02G54410.0	Prh05G24530.0	 1e-101
## Alignment 43: score=252.0 e_value=4.4e-08 N=6 pre-WGD-1 ancestor_chr1&P. rhoeas_chr5 minus
 43-  0:	Pso02G39700.0	Prh05G25630.0	      0
 43-  1:	Pso02G39590.0	Prh05G25520.0	      0
 43-  2:	Pso02G53540.0	Prh05G25350.0	      0
 43-  3:	Pso02G53580.0	Prh05G25340.0	 5e-148
 43-  4:	Pso02G53650.0	Prh05G25270.0	      0
 43-  5:	Pso02G53870.0	Prh05G25140.0	 3e-146
## Alignment 44: score=772.0 e_value=6.7e-52 N=17 pre-WGD-1 ancestor_chr1&P. rhoeas_chr6 plus
 44-  0:	Pso10G15710.0	Prh06G01080.0	 8e-143
 44-  1:	Pso10G15590.0	Prh06G01150.0	      0
 44-  2:	Pso10G15450.0	Prh06G01270.0	  3e-41
 44-  3:	Pso10G15390.0	Prh06G01280.0	  4e-48
 44-  4:	Pso10G15380.0	Prh06G01290.0	      0
 44-  5:	Pso10G15300.0	Prh06G01500.0	      0
 44-  6:	Pso07G08760.0	Prh06G01560.0	      0
 44-  7:	Pso10G15250.0	Prh06G01570.0	  3e-96
 44-  8:	Pso10G15230.0	Prh06G01580.0	  2e-41
 44-  9:	Pso10G15220.0	Prh06G01590.0	 3e-111
 44- 10:	Pso10G15200.0	Prh06G01610.0	  2e-87
 44- 11:	Pso10G15070.0	Prh06G01630.0	      0
 44- 12:	Pso10G15040.0	Prh06G01680.0	      0
 44- 13:	Pso10G15010.0	Prh06G01690.0	  1e-63
 44- 14:	Pso10G14960.0	Prh06G01720.0	 1e-145
 44- 15:	Pso10G14930.0	Prh06G01730.0	 4e-102
 44- 16:	Pso10G14890.0	Prh06G01750.0	  1e-15
## Alignment 45: score=521.0 e_value=5.9e-30 N=12 pre-WGD-1 ancestor_chr1&P. rhoeas_chr6 plus
 45-  0:	Pso07G12580.0	Prh06G00830.0	  3e-70
 45-  1:	Pso10G18770.0	Prh06G00840.0	  4e-88
 45-  2:	Pso10G18740.0	Prh06G00880.0	      0
 45-  3:	Pso10G18640.0	Prh06G00900.0	  1e-82
 45-  4:	Pso10G18520.0	Prh06G00910.0	      0
 45-  5:	Pso10G18480.0	Prh06G00950.0	 2e-167
 45-  6:	Pso10G18310.0	Prh06G00960.0	  2e-39
 45-  7:	Pso10G18130.0	Prh06G00970.0	  1e-51
 45-  8:	Pso10G18100.0	Prh06G00980.0	      0
 45-  9:	Pso07G11730.0	Prh06G00990.0	 2e-136
 45- 10:	Pso10G18020.0	Prh06G01010.0	      0
 45- 11:	Pso10G17960.0	Prh06G01030.0	      0
## Alignment 46: score=276.0 e_value=2.4e-09 N=6 pre-WGD-1 ancestor_chr1&P. rhoeas_chr6 plus
 46-  0:	Pso07G09330.0	Prh06G11420.0	 1e-123
 46-  1:	Pso07G09350.0	Prh06G11450.0	      0
 46-  2:	Pso10G15930.0	Prh06G11470.0	  2e-54
 46-  3:	Pso10G15910.0	Prh06G11480.0	      0
 46-  4:	Pso10G15840.0	Prh06G11550.0	  2e-97
 46-  5:	Pso10G15790.0	Prh06G11570.0	  4e-64
## Alignment 47: score=269.0 e_value=1.4e-08 N=6 pre-WGD-1 ancestor_chr1&P. rhoeas_chr6 plus
 47-  0:	Pso10G16240.0	Prh06G11050.0	  3e-38
 47-  1:	Pso10G16230.0	Prh06G11070.0	      0
 47-  2:	Pso10G16210.0	Prh06G11090.0	      0
 47-  3:	Pso07G09190.0	Prh06G11110.0	 9e-138
 47-  4:	Pso07G09240.0	Prh06G11140.0	  6e-74
 47-  5:	Pso10G16010.0	Prh06G11150.0	 2e-114
## Alignment 48: score=304.0 e_value=1.2e-13 N=7 pre-WGD-1 ancestor_chr1&P. rhoeas_chr6 minus
 48-  0:	Pso10G18480.0	Prh06G00090.0	 1e-166
 48-  1:	Pso10G18310.0	Prh06G00080.0	  2e-38
 48-  2:	Pso10G18130.0	Prh06G00070.0	  1e-51
 48-  3:	Pso10G18100.0	Prh06G00060.0	      0
 48-  4:	Pso07G11730.0	Prh06G00050.0	 2e-137
 48-  5:	Pso10G18020.0	Prh06G00030.0	      0
 48-  6:	Pso10G17960.0	Prh06G00010.0	      0
## Alignment 49: score=20311.0 e_value=0 N=420 pre-WGD-1 ancestor_chr1&P. rhoeas_chr7 plus
 49-  0:	Pso02G39920.0	Prh07G26080.0	      0
 49-  1:	Pso02G39900.0	Prh07G26090.0	 2e-147
 49-  2:	Pso02G39890.0	Prh07G26120.0	      0
 49-  3:	Pso02G39880.0	Prh07G26130.0	      0
 49-  4:	Pso02G39870.0	Prh07G26160.0	  7e-22
 49-  5:	Pso02G39850.0	Prh07G26240.0	      0
 49-  6:	Pso02G39840.0	Prh07G26290.0	      0
 49-  7:	Pso02G39830.0	Prh07G26300.0	      0
 49-  8:	Pso02G39820.0	Prh07G26310.0	      0
 49-  9:	Pso02G39810.0	Prh07G26320.0	      0
 49- 10:	Pso02G39790.0	Prh07G26330.0	      0
 49- 11:	Pso02G39780.0	Prh07G26340.0	      0
 49- 12:	Pso02G39770.0	Prh07G26350.0	  3e-70
 49- 13:	Pso02G39760.0	Prh07G26380.0	      0
 49- 14:	Pso02G39750.0	Prh07G26390.0	      0
 49- 15:	Pso02G39730.0	Prh07G26410.0	      0
 49- 16:	Pso02G39710.0	Prh07G26440.0	  4e-95
 49- 17:	Pso02G39700.0	Prh07G26460.0	      0
 49- 18:	Pso02G39690.0	Prh07G26520.0	 4e-145
 49- 19:	Pso02G39680.0	Prh07G26540.0	      0
 49- 20:	Pso02G39670.0	Prh07G26550.0	  8e-89
 49- 21:	Pso02G39650.0	Prh07G26580.0	      0
 49- 22:	Pso02G39610.0	Prh07G26600.0	      0
 49- 23:	Pso02G39620.0	Prh07G26620.0	 1e-147
 49- 24:	Pso02G39590.0	Prh07G26640.0	      0
 49- 25:	Pso02G53520.0	Prh07G26650.0	      0
 49- 26:	Pso02G53530.0	Prh07G26660.0	 1e-102
 49- 27:	Pso02G53540.0	Prh07G26670.0	      0
 49- 28:	Pso02G39550.0	Prh07G26690.0	      0
 49- 29:	Pso02G53570.0	Prh07G26700.0	      0
 49- 30:	Pso02G53580.0	Prh07G26710.0	      0
 49- 31:	Pso02G53620.0	Prh07G26720.0	  1e-92
 49- 32:	Pso02G53630.0	Prh07G26730.0	  2e-80
 49- 33:	Pso02G53640.0	Prh07G26740.0	      0
 49- 34:	Pso02G53650.0	Prh07G26750.0	      0
 49- 35:	Pso02G53680.0	Prh07G26770.0	      0
 49- 36:	Pso02G53740.0	Prh07G26800.0	 9e-153
 49- 37:	Pso02G53760.0	Prh07G26820.0	      0
 49- 38:	Pso02G53780.0	Prh07G26840.0	 4e-110
 49- 39:	Pso02G53810.0	Prh07G26860.0	      0
 49- 40:	Pso02G53830.0	Prh07G26870.0	      0
 49- 41:	Pso02G53840.0	Prh07G26880.0	      0
 49- 42:	Pso02G39270.0	Prh07G26900.0	 5e-170
 49- 43:	Pso02G53870.0	Prh07G26920.0	      0
 49- 44:	Pso02G53880.0	Prh07G26930.0	      0
 49- 45:	Pso02G53890.0	Prh07G26940.0	 6e-143
 49- 46:	Pso02G53900.0	Prh07G26950.0	      0
 49- 47:	Pso02G53910.0	Prh07G26960.0	      0
 49- 48:	Pso02G53920.0	Prh07G26980.0	      0
 49- 49:	Pso02G53930.0	Prh07G26990.0	      0
 49- 50:	Pso02G53940.0	Prh07G27000.0	      0
 49- 51:	Pso02G53960.0	Prh07G27010.0	      0
 49- 52:	Pso02G53970.0	Prh07G27020.0	      0
 49- 53:	Pso02G53990.0	Prh07G27030.0	  5e-45
 49- 54:	Pso02G54000.0	Prh07G27040.0	      0
 49- 55:	Pso02G54030.0	Prh07G27080.0	      0
 49- 56:	Pso02G54060.0	Prh07G27100.0	      0
 49- 57:	Pso02G54070.0	Prh07G27130.0	      0
 49- 58:	Pso02G54080.0	Prh07G27140.0	      0
 49- 59:	Pso02G54090.0	Prh07G27170.0	      0
 49- 60:	Pso02G54100.0	Prh07G27180.0	 1e-105
 49- 61:	Pso02G54140.0	Prh07G27260.0	      0
 49- 62:	Pso02G54160.0	Prh07G27270.0	      0
 49- 63:	Pso02G54170.0	Prh07G27300.0	      0
 49- 64:	Pso02G54180.0	Prh07G27310.0	  3e-92
 49- 65:	Pso02G54190.0	Prh07G27320.0	 8e-177
 49- 66:	Pso02G54200.0	Prh07G27330.0	 7e-171
 49- 67:	Pso02G38910.0	Prh07G27350.0	 9e-159
 49- 68:	Pso02G38900.0	Prh07G27370.0	 3e-120
 49- 69:	Pso02G38890.0	Prh07G27380.0	 1e-143
 49- 70:	Pso02G54270.0	Prh07G27390.0	 4e-157
 49- 71:	Pso02G54280.0	Prh07G27410.0	  2e-93
 49- 72:	Pso02G54290.0	Prh07G27420.0	      0
 49- 73:	Pso02G54300.0	Prh07G27430.0	      0
 49- 74:	Pso02G54390.0	Prh07G27470.0	      0
 49- 75:	Pso02G54410.0	Prh07G27480.0	      0
 49- 76:	Pso02G54420.0	Prh07G27490.0	      0
 49- 77:	Pso02G54450.0	Prh07G27520.0	  6e-33
 49- 78:	Pso02G38750.0	Prh07G27530.0	  2e-48
 49- 79:	Pso02G54460.0	Prh07G27560.0	      0
 49- 80:	Pso02G54490.0	Prh07G27570.0	      0
 49- 81:	Pso02G54510.0	Prh07G27580.0	      0
 49- 82:	Pso02G54520.0	Prh07G27590.0	 2e-110
 49- 83:	Pso02G38680.0	Prh07G27610.0	      0
 49- 84:	Pso02G54580.0	Prh07G27620.0	      0
 49- 85:	Pso02G54600.0	Prh07G27640.0	      0
 49- 86:	Pso02G54610.0	Prh07G27650.0	      0
 49- 87:	Pso02G54620.0	Prh07G27660.0	  2e-87
 49- 88:	Pso02G54680.0	Prh07G27690.0	      0
 49- 89:	Pso02G54690.0	Prh07G27700.0	      0
 49- 90:	Pso02G54700.0	Prh07G27710.0	      0
 49- 91:	Pso02G54710.0	Prh07G27730.0	  3e-65
 49- 92:	Pso02G38530.0	Prh07G27760.0	  4e-38
 49- 93:	Pso02G38500.0	Prh07G27780.0	  2e-56
 49- 94:	Pso02G54800.0	Prh07G27810.0	 1e-119
 49- 95:	Pso02G54790.0	Prh07G27820.0	 6e-164
 49- 96:	Pso02G54820.0	Prh07G27850.0	      0
 49- 97:	Pso02G54870.0	Prh07G27880.0	  2e-54
 49- 98:	Pso02G54890.0	Prh07G27890.0	      0
 49- 99:	Pso02G54910.0	Prh07G27910.0	      0
 49-100:	Pso02G54920.0	Prh07G27920.0	      0
 49-101:	Pso02G54940.0	Prh07G27930.0	      0
 49-102:	Pso02G54950.0	Prh07G27940.0	 3e-167
 49-103:	Pso02G54960.0	Prh07G27950.0	      0
 49-104:	Pso02G54970.0	Prh07G27960.0	 3e-147
 49-105:	Pso02G54990.0	Prh07G27990.0	      0
 49-106:	Pso02G55000.0	Prh07G28000.0	 5e-143
 49-107:	Pso02G55010.0	Prh07G28010.0	      0
 49-108:	Pso02G55020.0	Prh07G28020.0	  1e-70
 49-109:	Pso02G38060.0	Prh07G28030.0	  8e-45
 49-110:	Pso02G55030.0	Prh07G28040.0	  7e-69
 49-111:	Pso02G55050.0	Prh07G28050.0	  1e-76
 49-112:	Pso02G55070.0	Prh07G28060.0	  3e-61
 49-113:	Pso02G55080.0	Prh07G28070.0	      0
 49-114:	Pso02G55150.0	Prh07G28100.0	  8e-97
 49-115:	Pso02G55160.0	Prh07G28120.0	 3e-151
 49-116:	Pso02G55170.0	Prh07G28130.0	 2e-169
 49-117:	Pso02G55190.0	Prh07G28160.0	      0
 49-118:	Pso02G55200.0	Prh07G28180.0	  5e-91
 49-119:	Pso02G37830.0	Prh07G28200.0	      0
 49-120:	Pso02G55220.0	Prh07G28210.0	      0
 49-121:	Pso02G55230.0	Prh07G28220.0	  7e-91
 49-122:	Pso02G37780.0	Prh07G28230.0	  5e-80
 49-123:	Pso02G37770.0	Prh07G28240.0	      0
 49-124:	Pso02G55410.0	Prh07G28250.0	 9e-122
 49-125:	Pso02G55380.0	Prh07G28270.0	  1e-91
 49-126:	Pso02G55310.0	Prh07G28330.0	  7e-64
 49-127:	Pso02G55460.0	Prh07G28410.0	 1e-174
 49-128:	Pso02G55470.0	Prh07G28420.0	      0
 49-129:	Pso02G37580.0	Prh07G28430.0	  1e-23
 49-130:	Pso02G55540.0	Prh07G28470.0	  3e-93
 49-131:	Pso02G55560.0	Prh07G28480.0	  5e-59
 49-132:	Pso02G55550.0	Prh07G28490.0	  2e-52
 49-133:	Pso02G55580.0	Prh07G28500.0	  1e-61
 49-134:	Pso02G55590.0	Prh07G28550.0	      0
 49-135:	Pso02G55620.0	Prh07G28560.0	      0
 49-136:	Pso02G55640.0	Prh07G28570.0	  5e-12
 49-137:	Pso02G55650.0	Prh07G28590.0	      0
 49-138:	Pso02G55660.0	Prh07G28610.0	      0
 49-139:	Pso02G55700.0	Prh07G28630.0	      0
 49-140:	Pso02G55710.0	Prh07G28660.0	      0
 49-141:	Pso02G55740.0	Prh07G28680.0	      0
 49-142:	Pso02G55770.0	Prh07G28700.0	 8e-138
 49-143:	Pso02G55780.0	Prh07G28710.0	 7e-174
 49-144:	Pso02G55790.0	Prh07G28740.0	      0
 49-145:	Pso02G37350.0	Prh07G28770.0	 4e-143
 49-146:	Pso02G55830.0	Prh07G28790.0	      0
 49-147:	Pso02G55840.0	Prh07G28800.0	  3e-63
 49-148:	Pso02G55850.0	Prh07G28840.0	      0
 49-149:	Pso02G55950.0	Prh07G28920.0	      0
 49-150:	Pso02G56010.0	Prh07G28970.0	      0
 49-151:	Pso02G56020.0	Prh07G28980.0	      0
 49-152:	Pso02G37160.0	Prh07G29000.0	      0
 49-153:	Pso02G56110.0	Prh07G29070.0	      0
 49-154:	Pso02G56120.0	Prh07G29080.0	 1e-154
 49-155:	Pso02G56130.0	Prh07G29090.0	      0
 49-156:	Pso02G56140.0	Prh07G29100.0	  1e-56
 49-157:	Pso02G56150.0	Prh07G29150.0	      0
 49-158:	Pso02G56160.0	Prh07G29160.0	      0
 49-159:	Pso02G56200.0	Prh07G29180.0	      0
 49-160:	Pso02G56210.0	Prh07G29190.0	 8e-131
 49-161:	Pso02G56230.0	Prh07G29220.0	      0
 49-162:	Pso02G56270.0	Prh07G29240.0	      0
 49-163:	Pso02G56320.0	Prh07G29300.0	      0
 49-164:	Pso02G56340.0	Prh07G29320.0	  4e-64
 49-165:	Pso02G56370.0	Prh07G29350.0	      0
 49-166:	Pso02G56380.0	Prh07G29360.0	      0
 49-167:	Pso02G56390.0	Prh07G29380.0	      0
 49-168:	Pso02G36770.0	Prh07G29400.0	  3e-25
 49-169:	Pso02G56430.0	Prh07G29410.0	      0
 49-170:	Pso02G56440.0	Prh07G29430.0	      0
 49-171:	Pso02G56460.0	Prh07G29440.0	      0
 49-172:	Pso02G56480.0	Prh07G29450.0	  1e-95
 49-173:	Pso02G56500.0	Prh07G29460.0	      0
 49-174:	Pso02G56510.0	Prh07G29470.0	      0
 49-175:	Pso02G56520.0	Prh07G29490.0	 1e-126
 49-176:	Pso02G56530.0	Prh07G29500.0	      0
 49-177:	Pso02G56540.0	Prh07G29510.0	  1e-97
 49-178:	Pso02G56550.0	Prh07G29520.0	      0
 49-179:	Pso02G56560.0	Prh07G29550.0	      0
 49-180:	Pso02G36550.0	Prh07G29580.0	      0
 49-181:	Pso02G56660.0	Prh07G29600.0	      0
 49-182:	Pso02G56780.0	Prh07G29630.0	 3e-133
 49-183:	Pso02G56770.0	Prh07G29650.0	 3e-104
 49-184:	Pso02G36410.0	Prh07G29710.0	      0
 49-185:	Pso02G56840.0	Prh07G29740.0	      0
 49-186:	Pso02G56890.0	Prh07G29750.0	      0
 49-187:	Pso02G56900.0	Prh07G29760.0	 2e-171
 49-188:	Pso02G36360.0	Prh07G29770.0	      0
 49-189:	Pso02G57000.0	Prh07G29830.0	      0
 49-190:	Pso02G57010.0	Prh07G29840.0	      0
 49-191:	Pso02G57020.0	Prh07G29850.0	 2e-153
 49-192:	Pso02G57030.0	Prh07G29870.0	      0
 49-193:	Pso02G57040.0	Prh07G29880.0	      0
 49-194:	Pso02G57050.0	Prh07G29940.0	      0
 49-195:	Pso02G57070.0	Prh07G29960.0	      0
 49-196:	Pso02G57080.0	Prh07G29970.0	      0
 49-197:	Pso02G57090.0	Prh07G29990.0	 5e-112
 49-198:	Pso02G57110.0	Prh07G30000.0	      0
 49-199:	Pso02G57120.0	Prh07G30010.0	      0
 49-200:	Pso02G57130.0	Prh07G30020.0	  3e-61
 49-201:	Pso02G57140.0	Prh07G30030.0	 7e-148
 49-202:	Pso02G57170.0	Prh07G30070.0	      0
 49-203:	Pso02G57330.0	Prh07G30140.0	      0
 49-204:	Pso02G57340.0	Prh07G30150.0	      0
 49-205:	Pso02G57350.0	Prh07G30160.0	      0
 49-206:	Pso02G57420.0	Prh07G30170.0	      0
 49-207:	Pso02G57430.0	Prh07G30180.0	      0
 49-208:	Pso02G57440.0	Prh07G30190.0	      0
 49-209:	Pso02G57450.0	Prh07G30200.0	 5e-115
 49-210:	Pso02G57460.0	Prh07G30210.0	      0
 49-211:	Pso02G57480.0	Prh07G30250.0	 4e-163
 49-212:	Pso02G57500.0	Prh07G30270.0	      0
 49-213:	Pso02G57510.0	Prh07G30280.0	  9e-61
 49-214:	Pso02G57520.0	Prh07G30290.0	      0
 49-215:	Pso02G57530.0	Prh07G30310.0	      0
 49-216:	Pso02G57540.0	Prh07G30320.0	 5e-157
 49-217:	Pso02G57550.0	Prh07G30340.0	      0
 49-218:	Pso02G57560.0	Prh07G30350.0	      0
 49-219:	Pso02G57570.0	Prh07G30360.0	      0
 49-220:	Pso02G57580.0	Prh07G30390.0	      0
 49-221:	Pso02G57590.0	Prh07G30400.0	      0
 49-222:	Pso02G57600.0	Prh07G30410.0	 9e-120
 49-223:	Pso02G57630.0	Prh07G30470.0	  6e-96
 49-224:	Pso02G35780.0	Prh07G30490.0	 9e-179
 49-225:	Pso02G57650.0	Prh07G30520.0	  3e-84
 49-226:	Pso02G57660.0	Prh07G30530.0	      0
 49-227:	Pso02G57680.0	Prh07G30550.0	      0
 49-228:	Pso02G57690.0	Prh07G30570.0	      0
 49-229:	Pso02G57730.0	Prh07G30580.0	 2e-154
 49-230:	Pso02G57740.0	Prh07G30600.0	      0
 49-231:	Pso02G57750.0	Prh07G30610.0	      0
 49-232:	Pso02G35630.0	Prh07G30630.0	      0
 49-233:	Pso02G35620.0	Prh07G30650.0	      0
 49-234:	Pso02G57830.0	Prh07G30660.0	 1e-112
 49-235:	Pso02G57860.0	Prh07G30700.0	 2e-133
 49-236:	Pso02G57870.0	Prh07G30710.0	 1e-160
 49-237:	Pso02G57880.0	Prh07G30740.0	  8e-36
 49-238:	Pso02G57930.0	Prh07G30750.0	      0
 49-239:	Pso02G57940.0	Prh07G30780.0	 6e-107
 49-240:	Pso02G58020.0	Prh07G30790.0	      0
 49-241:	Pso02G35430.0	Prh07G30800.0	  7e-71
 49-242:	Pso02G58070.0	Prh07G30820.0	 8e-119
 49-243:	Pso02G58100.0	Prh07G30840.0	      0
 49-244:	Pso02G58110.0	Prh07G30850.0	      0
 49-245:	Pso02G58120.0	Prh07G30880.0	  3e-42
 49-246:	Pso02G58140.0	Prh07G30890.0	      0
 49-247:	Pso02G58150.0	Prh07G30900.0	      0
 49-248:	Pso02G58170.0	Prh07G30920.0	      0
 49-249:	Pso02G58180.0	Prh07G30930.0	 8e-115
 49-250:	Pso02G58200.0	Prh07G30950.0	      0
 49-251:	Pso02G58220.0	Prh07G30960.0	      0
 49-252:	Pso02G58250.0	Prh07G30970.0	      0
 49-253:	Pso02G58260.0	Prh07G30980.0	      0
 49-254:	Pso02G58270.0	Prh07G30990.0	 9e-106
 49-255:	Pso02G58280.0	Prh07G31000.0	      0
 49-256:	Pso02G58290.0	Prh07G31010.0	      0
 49-257:	Pso02G58320.0	Prh07G31020.0	      0
 49-258:	Pso02G58350.0	Prh07G31120.0	 5e-152
 49-259:	Pso02G35010.0	Prh07G31130.0	      0
 49-260:	Pso02G58370.0	Prh07G31140.0	      0
 49-261:	Pso02G35000.0	Prh07G31150.0	      0
 49-262:	Pso02G58460.0	Prh07G31160.0	  4e-37
 49-263:	Pso02G58470.0	Prh07G31200.0	      0
 49-264:	Pso02G58480.0	Prh07G31210.0	  2e-79
 49-265:	Pso02G58500.0	Prh07G31230.0	      0
 49-266:	Pso02G58510.0	Prh07G31250.0	 2e-125
 49-267:	Pso02G58530.0	Prh07G31260.0	  7e-63
 49-268:	Pso02G34860.0	Prh07G31280.0	      0
 49-269:	Pso02G34760.0	Prh07G31410.0	      0
 49-270:	Pso02G58690.0	Prh07G31430.0	      0
 49-271:	Pso02G58700.0	Prh07G31440.0	      0
 49-272:	Pso02G58710.0	Prh07G31500.0	  2e-46
 49-273:	Pso02G58730.0	Prh07G31520.0	      0
 49-274:	Pso02G58740.0	Prh07G31530.0	 2e-174
 49-275:	Pso02G58760.0	Prh07G31540.0	  2e-58
 49-276:	Pso02G58780.0	Prh07G31550.0	      0
 49-277:	Pso02G34700.0	Prh07G31560.0	  7e-56
 49-278:	Pso02G34680.0	Prh07G31580.0	  3e-18
 49-279:	Pso02G58790.0	Prh07G31590.0	      0
 49-280:	Pso02G34610.0	Prh07G31620.0	 8e-151
 49-281:	Pso02G59070.0	Prh07G31700.0	      0
 49-282:	Pso02G34420.0	Prh07G31710.0	      0
 49-283:	Pso02G59090.0	Prh07G31720.0	  8e-97
 49-284:	Pso02G59100.0	Prh07G31760.0	  7e-28
 49-285:	Pso02G59120.0	Prh07G31770.0	      0
 49-286:	Pso02G59230.0	Prh07G31810.0	      0
 49-287:	Pso02G59270.0	Prh07G31870.0	      0
 49-288:	Pso02G59280.0	Prh07G31880.0	  9e-80
 49-289:	Pso02G59340.0	Prh07G31900.0	  3e-94
 49-290:	Pso02G34330.0	Prh07G31920.0	      0
 49-291:	Pso02G34320.0	Prh07G31930.0	      0
 49-292:	Pso02G59350.0	Prh07G31950.0	      0
 49-293:	Pso02G34260.0	Prh07G31960.0	      0
 49-294:	Pso02G34250.0	Prh07G31970.0	  3e-41
 49-295:	Pso02G59410.0	Prh07G31980.0	      0
 49-296:	Pso02G59420.0	Prh07G31990.0	      0
 49-297:	Pso02G59430.0	Prh07G32000.0	      0
 49-298:	Pso02G34170.0	Prh07G32010.0	      0
 49-299:	Pso02G34150.0	Prh07G32040.0	 4e-144
 49-300:	Pso02G59500.0	Prh07G32070.0	  4e-99
 49-301:	Pso02G59530.0	Prh07G32110.0	      0
 49-302:	Pso02G59560.0	Prh07G32160.0	 8e-119
 49-303:	Pso02G59580.0	Prh07G32170.0	 1e-160
 49-304:	Pso02G59600.0	Prh07G32180.0	      0
 49-305:	Pso02G59620.0	Prh07G32210.0	 3e-103
 49-306:	Pso02G59630.0	Prh07G32240.0	      0
 49-307:	Pso02G59670.0	Prh07G32330.0	      0
 49-308:	Pso02G33940.0	Prh07G32380.0	  7e-86
 49-309:	Pso02G33930.0	Prh07G32400.0	  3e-34
 49-310:	Pso02G59710.0	Prh07G32420.0	      0
 49-311:	Pso02G59720.0	Prh07G32440.0	      0
 49-312:	Pso02G59730.0	Prh07G32450.0	      0
 49-313:	Pso02G59760.0	Prh07G32470.0	 8e-155
 49-314:	Pso02G59780.0	Prh07G32480.0	      0
 49-315:	Pso02G59820.0	Prh07G32490.0	      0
 49-316:	Pso02G59830.0	Prh07G32500.0	      0
 49-317:	Pso02G59840.0	Prh07G32510.0	      0
 49-318:	Pso02G59850.0	Prh07G32520.0	 6e-155
 49-319:	Pso02G59870.0	Prh07G32580.0	  5e-20
 49-320:	Pso02G59880.0	Prh07G32590.0	  1e-53
 49-321:	Pso02G33770.0	Prh07G32600.0	  2e-14
 49-322:	Pso02G59920.0	Prh07G32610.0	      0
 49-323:	Pso02G59930.0	Prh07G32630.0	 2e-152
 49-324:	Pso02G60000.0	Prh07G32790.0	 1e-102
 49-325:	Pso02G60020.0	Prh07G32810.0	      0
 49-326:	Pso02G60030.0	Prh07G32820.0	      0
 49-327:	Pso02G60050.0	Prh07G32870.0	 4e-165
 49-328:	Pso02G60070.0	Prh07G32900.0	  1e-77
 49-329:	Pso02G60080.0	Prh07G32990.0	      0
 49-330:	Pso02G60130.0	Prh07G33100.0	 4e-119
 49-331:	Pso02G60140.0	Prh07G33110.0	  1e-66
 49-332:	Pso02G60150.0	Prh07G33120.0	 3e-117
 49-333:	Pso02G60190.0	Prh07G33140.0	      0
 49-334:	Pso02G60200.0	Prh07G33160.0	      0
 49-335:	Pso02G33570.0	Prh07G33190.0	      0
 49-336:	Pso02G33560.0	Prh07G33200.0	      0
 49-337:	Pso02G60230.0	Prh07G33210.0	      0
 49-338:	Pso02G60240.0	Prh07G33220.0	      0
 49-339:	Pso02G60250.0	Prh07G33250.0	      0
 49-340:	Pso02G60270.0	Prh07G33260.0	 3e-162
 49-341:	Pso02G60300.0	Prh07G33330.0	      0
 49-342:	Pso02G60470.0	Prh07G33390.0	  9e-82
 49-343:	Pso02G60530.0	Prh07G33440.0	      0
 49-344:	Pso02G60590.0	Prh07G33490.0	      0
 49-345:	Pso02G60610.0	Prh07G33500.0	      0
 49-346:	Pso02G60640.0	Prh07G33510.0	      0
 49-347:	Pso02G32940.0	Prh07G33540.0	 6e-156
 49-348:	Pso02G60700.0	Prh07G33620.0	 1e-180
 49-349:	Pso02G60720.0	Prh07G33670.0	      0
 49-350:	Pso02G60730.0	Prh07G33680.0	      0
 49-351:	Pso02G32870.0	Prh07G33770.0	      0
 49-352:	Pso02G32840.0	Prh07G33830.0	      0
 49-353:	Pso02G60780.0	Prh07G33840.0	  3e-82
 49-354:	Pso02G60830.0	Prh07G33860.0	      0
 49-355:	Pso02G60860.0	Prh07G33910.0	      0
 49-356:	Pso02G61010.0	Prh07G33970.0	      0
 49-357:	Pso02G61020.0	Prh07G33980.0	  1e-54
 49-358:	Pso02G61040.0	Prh07G34040.0	  4e-88
 49-359:	Pso02G61080.0	Prh07G34070.0	      0
 49-360:	Pso02G61090.0	Prh07G34080.0	      0
 49-361:	Pso02G61130.0	Prh07G34100.0	      0
 49-362:	Pso02G61160.0	Prh07G34120.0	      0
 49-363:	Pso02G61170.0	Prh07G34130.0	  3e-86
 49-364:	Pso02G61180.0	Prh07G34140.0	      0
 49-365:	Pso02G61190.0	Prh07G34150.0	 3e-150
 49-366:	Pso02G61230.0	Prh07G34180.0	      0
 49-367:	Pso02G32460.0	Prh07G34190.0	      0
 49-368:	Pso02G61280.0	Prh07G34210.0	      0
 49-369:	Pso02G61290.0	Prh07G34220.0	      0
 49-370:	Pso02G61300.0	Prh07G34230.0	      0
 49-371:	Pso02G61420.0	Prh07G34240.0	      0
 49-372:	Pso02G61410.0	Prh07G34250.0	 2e-126
 49-373:	Pso02G61480.0	Prh07G34350.0	      0
 49-374:	Pso02G61510.0	Prh07G34370.0	      0
 49-375:	Pso02G61590.0	Prh07G34420.0	  2e-93
 49-376:	Pso02G61620.0	Prh07G34430.0	      0
 49-377:	Pso02G61640.0	Prh07G34450.0	 2e-117
 49-378:	Pso02G61700.0	Prh07G34490.0	      0
 49-379:	Pso02G61710.0	Prh07G34500.0	      0
 49-380:	Pso02G61800.0	Prh07G34600.0	      0
 49-381:	Pso02G61870.0	Prh07G34690.0	      0
 49-382:	Pso02G61880.0	Prh07G34730.0	      0
 49-383:	Pso02G61950.0	Prh07G34770.0	  1e-22
 49-384:	Pso02G61960.0	Prh07G34800.0	 3e-141
 49-385:	Pso02G61970.0	Prh07G34820.0	 2e-166
 49-386:	Pso02G61980.0	Prh07G34870.0	      0
 49-387:	Pso02G31910.0	Prh07G34910.0	 9e-139
 49-388:	Pso02G31900.0	Prh07G34920.0	  2e-49
 49-389:	Pso02G62010.0	Prh07G34930.0	      0
 49-390:	Pso02G62020.0	Prh07G34950.0	      0
 49-391:	Pso02G62030.0	Prh07G34960.0	      0
 49-392:	Pso02G62060.0	Prh07G34970.0	      0
 49-393:	Pso02G31800.0	Prh07G35020.0	  3e-10
 49-394:	Pso02G62150.0	Prh07G35070.0	      0
 49-395:	Pso02G62180.0	Prh07G35100.0	      0
 49-396:	Pso02G31730.0	Prh07G35110.0	  6e-70
 49-397:	Pso02G62210.0	Prh07G35140.0	 2e-136
 49-398:	Pso02G62230.0	Prh07G35160.0	  7e-79
 49-399:	Pso02G31660.0	Prh07G35190.0	  3e-83
 49-400:	Pso02G62280.0	Prh07G35200.0	 3e-166
 49-401:	Pso02G62300.0	Prh07G35260.0	      0
 49-402:	Pso02G62310.0	Prh07G35270.0	  6e-59
 49-403:	Pso02G62320.0	Prh07G35280.0	      0
 49-404:	Pso02G31560.0	Prh07G35290.0	  3e-92
 49-405:	Pso02G62360.0	Prh07G35380.0	      0
 49-406:	Pso02G31490.0	Prh07G35400.0	 2e-167
 49-407:	Pso02G62410.0	Prh07G35410.0	      0
 49-408:	Pso02G62420.0	Prh07G35420.0	      0
 49-409:	Pso02G62430.0	Prh07G35430.0	      0
 49-410:	Pso02G62440.0	Prh07G35450.0	      0
 49-411:	Pso02G62450.0	Prh07G35460.0	      0
 49-412:	Pso02G62460.0	Prh07G35470.0	  8e-89
 49-413:	Pso02G62520.0	Prh07G35560.0	 1e-143
 49-414:	Pso02G62500.0	Prh07G35570.0	  3e-25
 49-415:	Pso02G62660.0	Prh07G35610.0	      0
 49-416:	Pso02G62670.0	Prh07G35620.0	      0
 49-417:	Pso02G62740.0	Prh07G35650.0	 8e-124
 49-418:	Pso02G62750.0	Prh07G35660.0	      0
 49-419:	Pso02G62770.0	Prh07G35670.0	      0
## Alignment 50: score=13009.0 e_value=0 N=264 pre-WGD-1 ancestor_chr1&P. rhoeas_chr7 plus
 50-  0:	Pso02G44720.0	Prh07G21670.0	 2e-163
 50-  1:	Pso10G08050.0	Prh07G21680.0	      0
 50-  2:	Pso10G07100.0	Prh07G21740.0	      0
 50-  3:	Pso10G07080.0	Prh07G21750.0	      0
 50-  4:	Pso10G07070.0	Prh07G21760.0	      0
 50-  5:	Pso02G44540.0	Prh07G21770.0	      0
 50-  6:	Pso10G07050.0	Prh07G21790.0	      0
 50-  7:	Pso10G07040.0	Prh07G21800.0	      0
 50-  8:	Pso10G07030.0	Prh07G21810.0	      0
 50-  9:	Pso10G07020.0	Prh07G21820.0	      0
 50- 10:	Pso10G06980.0	Prh07G21830.0	 8e-143
 50- 11:	Pso10G06990.0	Prh07G21850.0	 4e-156
 50- 12:	Pso10G06970.0	Prh07G21860.0	 4e-139
 50- 13:	Pso10G06960.0	Prh07G21870.0	 6e-171
 50- 14:	Pso02G44380.0	Prh07G21890.0	      0
 50- 15:	Pso10G06950.0	Prh07G21900.0	 3e-113
 50- 16:	Pso10G06940.0	Prh07G21910.0	      0
 50- 17:	Pso10G06920.0	Prh07G21920.0	      0
 50- 18:	Pso10G06910.0	Prh07G21930.0	  2e-72
 50- 19:	Pso10G06900.0	Prh07G21950.0	 2e-147
 50- 20:	Pso10G06890.0	Prh07G21960.0	      0
 50- 21:	Pso02G44290.0	Prh07G21970.0	 8e-118
 50- 22:	Pso10G06880.0	Prh07G21980.0	      0
 50- 23:	Pso10G06870.0	Prh07G21990.0	  9e-79
 50- 24:	Pso10G06860.0	Prh07G22000.0	  3e-59
 50- 25:	Pso10G06820.0	Prh07G22040.0	      0
 50- 26:	Pso02G44210.0	Prh07G22050.0	      0
 50- 27:	Pso10G06790.0	Prh07G22070.0	      0
 50- 28:	Pso10G06780.0	Prh07G22090.0	      0
 50- 29:	Pso10G06770.0	Prh07G22110.0	 5e-126
 50- 30:	Pso10G06760.0	Prh07G22120.0	  2e-86
 50- 31:	Pso10G06750.0	Prh07G22130.0	      0
 50- 32:	Pso10G06720.0	Prh07G22140.0	 1e-106
 50- 33:	Pso10G06700.0	Prh07G22150.0	      0
 50- 34:	Pso10G06690.0	Prh07G22160.0	 3e-139
 50- 35:	Pso10G06680.0	Prh07G22170.0	  1e-77
 50- 36:	Pso10G06670.0	Prh07G22180.0	 3e-150
 50- 37:	Pso10G06660.0	Prh07G22190.0	      0
 50- 38:	Pso02G44020.0	Prh07G22200.0	 8e-100
 50- 39:	Pso10G06640.0	Prh07G22220.0	      0
 50- 40:	Pso10G06630.0	Prh07G22230.0	      0
 50- 41:	Pso10G06620.0	Prh07G22240.0	  2e-84
 50- 42:	Pso10G06610.0	Prh07G22250.0	      0
 50- 43:	Pso10G06600.0	Prh07G22270.0	      0
 50- 44:	Pso10G06590.0	Prh07G22280.0	 9e-132
 50- 45:	Pso10G06580.0	Prh07G22290.0	  2e-94
 50- 46:	Pso10G06570.0	Prh07G22300.0	      0
 50- 47:	Pso10G06560.0	Prh07G22310.0	      0
 50- 48:	Pso10G06550.0	Prh07G22320.0	      0
 50- 49:	Pso10G06540.0	Prh07G22330.0	      0
 50- 50:	Pso10G06210.0	Prh07G22340.0	 1e-173
 50- 51:	Pso10G06500.0	Prh07G22580.0	 1e-163
 50- 52:	Pso10G06510.0	Prh07G22590.0	      0
 50- 53:	Pso10G06520.0	Prh07G22600.0	      0
 50- 54:	Pso10G06200.0	Prh07G22610.0	      0
 50- 55:	Pso10G06190.0	Prh07G22620.0	  3e-86
 50- 56:	Pso10G06180.0	Prh07G22650.0	      0
 50- 57:	Pso10G06170.0	Prh07G22660.0	 7e-123
 50- 58:	Pso10G06160.0	Prh07G22670.0	      0
 50- 59:	Pso10G06120.0	Prh07G22680.0	 2e-128
 50- 60:	Pso02G43560.0	Prh07G22700.0	      0
 50- 61:	Pso10G06110.0	Prh07G22710.0	      0
 50- 62:	Pso10G06100.0	Prh07G22720.0	      0
 50- 63:	Pso10G06070.0	Prh07G22740.0	      0
 50- 64:	Pso10G06060.0	Prh07G22750.0	      0
 50- 65:	Pso10G06050.0	Prh07G22760.0	      0
 50- 66:	Pso10G06040.0	Prh07G22790.0	 2e-117
 50- 67:	Pso10G06030.0	Prh07G22800.0	  5e-78
 50- 68:	Pso10G06010.0	Prh07G22810.0	      0
 50- 69:	Pso10G06000.0	Prh07G22820.0	 3e-175
 50- 70:	Pso10G05990.0	Prh07G22830.0	      0
 50- 71:	Pso10G05980.0	Prh07G22840.0	 5e-170
 50- 72:	Pso10G05970.0	Prh07G22850.0	      0
 50- 73:	Pso10G05960.0	Prh07G22860.0	 7e-112
 50- 74:	Pso10G05920.0	Prh07G22880.0	      0
 50- 75:	Pso10G05910.0	Prh07G22890.0	      0
 50- 76:	Pso10G05900.0	Prh07G22900.0	 6e-171
 50- 77:	Pso10G05860.0	Prh07G22910.0	 1e-139
 50- 78:	Pso10G05850.0	Prh07G22920.0	 2e-115
 50- 79:	Pso10G05840.0	Prh07G22930.0	      0
 50- 80:	Pso10G05820.0	Prh07G22940.0	  7e-41
 50- 81:	Pso10G05810.0	Prh07G22960.0	      0
 50- 82:	Pso10G05800.0	Prh07G22970.0	      0
 50- 83:	Pso10G05790.0	Prh07G22980.0	 4e-124
 50- 84:	Pso10G05780.0	Prh07G22990.0	  2e-69
 50- 85:	Pso10G05770.0	Prh07G23000.0	  3e-65
 50- 86:	Pso10G05760.0	Prh07G23010.0	      0
 50- 87:	Pso10G05730.0	Prh07G23030.0	      0
 50- 88:	Pso10G05720.0	Prh07G23040.0	      0
 50- 89:	Pso10G05710.0	Prh07G23050.0	 3e-130
 50- 90:	Pso10G05700.0	Prh07G23060.0	      0
 50- 91:	Pso10G05660.0	Prh07G23070.0	      0
 50- 92:	Pso10G05650.0	Prh07G23080.0	      0
 50- 93:	Pso10G05640.0	Prh07G23090.0	 5e-109
 50- 94:	Pso10G05620.0	Prh07G23100.0	      0
 50- 95:	Pso02G43150.0	Prh07G23140.0	  7e-56
 50- 96:	Pso10G05590.0	Prh07G23150.0	 4e-133
 50- 97:	Pso10G05560.0	Prh07G23160.0	      0
 50- 98:	Pso10G05530.0	Prh07G23190.0	      0
 50- 99:	Pso02G43080.0	Prh07G23200.0	      0
 50-100:	Pso10G05500.0	Prh07G23210.0	      0
 50-101:	Pso10G05250.0	Prh07G23240.0	      0
 50-102:	Pso10G05260.0	Prh07G23250.0	      0
 50-103:	Pso02G43000.0	Prh07G23270.0	      0
 50-104:	Pso10G05300.0	Prh07G23280.0	      0
 50-105:	Pso10G05310.0	Prh07G23290.0	 6e-142
 50-106:	Pso10G05330.0	Prh07G23310.0	  1e-63
 50-107:	Pso10G05340.0	Prh07G23320.0	      0
 50-108:	Pso10G05350.0	Prh07G23330.0	      0
 50-109:	Pso10G05360.0	Prh07G23340.0	      0
 50-110:	Pso10G05380.0	Prh07G23350.0	      0
 50-111:	Pso10G05390.0	Prh07G23360.0	 8e-157
 50-112:	Pso10G05430.0	Prh07G23400.0	      0
 50-113:	Pso10G05440.0	Prh07G23410.0	      0
 50-114:	Pso10G05450.0	Prh07G23420.0	      0
 50-115:	Pso10G05460.0	Prh07G23430.0	      0
 50-116:	Pso10G05480.0	Prh07G23440.0	 2e-104
 50-117:	Pso10G05490.0	Prh07G23450.0	      0
 50-118:	Pso10G05220.0	Prh07G23460.0	      0
 50-119:	Pso02G42780.0	Prh07G23480.0	 1e-160
 50-120:	Pso10G05200.0	Prh07G23490.0	      0
 50-121:	Pso10G05170.0	Prh07G23510.0	      0
 50-122:	Pso10G05160.0	Prh07G23520.0	      0
 50-123:	Pso10G05150.0	Prh07G23530.0	 9e-161
 50-124:	Pso10G05140.0	Prh07G23550.0	  3e-36
 50-125:	Pso10G05130.0	Prh07G23560.0	      0
 50-126:	Pso10G05120.0	Prh07G23570.0	      0
 50-127:	Pso10G05110.0	Prh07G23580.0	      0
 50-128:	Pso10G05100.0	Prh07G23590.0	      0
 50-129:	Pso10G05090.0	Prh07G23600.0	      0
 50-130:	Pso10G05080.0	Prh07G23610.0	      0
 50-131:	Pso10G05070.0	Prh07G23620.0	  2e-26
 50-132:	Pso10G05050.0	Prh07G23630.0	      0
 50-133:	Pso10G05060.0	Prh07G23640.0	 1e-121
 50-134:	Pso10G05030.0	Prh07G23670.0	      0
 50-135:	Pso10G05020.0	Prh07G23680.0	      0
 50-136:	Pso10G05010.0	Prh07G23700.0	      0
 50-137:	Pso10G05000.0	Prh07G23710.0	 3e-123
 50-138:	Pso10G04960.0	Prh07G23730.0	      0
 50-139:	Pso10G04950.0	Prh07G23740.0	      0
 50-140:	Pso10G04940.0	Prh07G23760.0	      0
 50-141:	Pso10G04930.0	Prh07G23780.0	      0
 50-142:	Pso10G04920.0	Prh07G23790.0	      0
 50-143:	Pso10G04910.0	Prh07G23800.0	      0
 50-144:	Pso10G04900.0	Prh07G23810.0	      0
 50-145:	Pso10G04860.0	Prh07G23860.0	  1e-44
 50-146:	Pso10G04850.0	Prh07G23880.0	      0
 50-147:	Pso10G04840.0	Prh07G23890.0	      0
 50-148:	Pso10G04820.0	Prh07G23900.0	  6e-15
 50-149:	Pso10G04810.0	Prh07G23940.0	      0
 50-150:	Pso10G04790.0	Prh07G23960.0	      0
 50-151:	Pso10G04760.0	Prh07G23980.0	      0
 50-152:	Pso10G04750.0	Prh07G23990.0	      0
 50-153:	Pso10G04740.0	Prh07G24010.0	  2e-33
 50-154:	Pso10G04730.0	Prh07G24020.0	      0
 50-155:	Pso02G42180.0	Prh07G24030.0	      0
 50-156:	Pso10G04720.0	Prh07G24040.0	      0
 50-157:	Pso10G04710.0	Prh07G24050.0	 1e-101
 50-158:	Pso10G04690.0	Prh07G24060.0	 8e-180
 50-159:	Pso02G42120.0	Prh07G24070.0	 2e-144
 50-160:	Pso10G04680.0	Prh07G24080.0	      0
 50-161:	Pso10G04670.0	Prh07G24090.0	      0
 50-162:	Pso10G04660.0	Prh07G24100.0	      0
 50-163:	Pso10G04650.0	Prh07G24110.0	      0
 50-164:	Pso10G04630.0	Prh07G24130.0	      0
 50-165:	Pso10G04610.0	Prh07G24140.0	      0
 50-166:	Pso10G04600.0	Prh07G24150.0	      0
 50-167:	Pso10G04580.0	Prh07G24160.0	  2e-79
 50-168:	Pso10G04570.0	Prh07G24180.0	  1e-81
 50-169:	Pso10G04560.0	Prh07G24190.0	  2e-82
 50-170:	Pso10G04540.0	Prh07G24210.0	      0
 50-171:	Pso10G04520.0	Prh07G24230.0	 4e-146
 50-172:	Pso10G04480.0	Prh07G24250.0	  3e-90
 50-173:	Pso10G04470.0	Prh07G24260.0	      0
 50-174:	Pso10G04460.0	Prh07G24280.0	  5e-50
 50-175:	Pso10G04450.0	Prh07G24290.0	      0
 50-176:	Pso10G04420.0	Prh07G24320.0	      0
 50-177:	Pso10G04410.0	Prh07G24340.0	      0
 50-178:	Pso10G04400.0	Prh07G24350.0	      0
 50-179:	Pso10G04390.0	Prh07G24360.0	      0
 50-180:	Pso10G04380.0	Prh07G24370.0	      0
 50-181:	Pso10G04370.0	Prh07G24380.0	      0
 50-182:	Pso10G04360.0	Prh07G24390.0	 5e-156
 50-183:	Pso10G04340.0	Prh07G24400.0	 5e-156
 50-184:	Pso10G04330.0	Prh07G24410.0	      0
 50-185:	Pso10G04310.0	Prh07G24420.0	  2e-68
 50-186:	Pso10G04300.0	Prh07G24440.0	      0
 50-187:	Pso10G04290.0	Prh07G24450.0	 5e-130
 50-188:	Pso10G04270.0	Prh07G24460.0	      0
 50-189:	Pso10G04220.0	Prh07G24480.0	      0
 50-190:	Pso10G04210.0	Prh07G24490.0	  3e-52
 50-191:	Pso10G04200.0	Prh07G24500.0	  8e-43
 50-192:	Pso10G04190.0	Prh07G24510.0	      0
 50-193:	Pso10G04060.0	Prh07G24520.0	  5e-12
 50-194:	Pso02G41870.0	Prh07G24530.0	  1e-56
 50-195:	Pso10G04040.0	Prh07G24540.0	      0
 50-196:	Pso10G04030.0	Prh07G24550.0	      0
 50-197:	Pso10G04020.0	Prh07G24560.0	      0
 50-198:	Pso10G04010.0	Prh07G24580.0	 2e-139
 50-199:	Pso10G03990.0	Prh07G24590.0	      0
 50-200:	Pso10G03980.0	Prh07G24610.0	 3e-165
 50-201:	Pso10G03970.0	Prh07G24620.0	      0
 50-202:	Pso10G03960.0	Prh07G24630.0	      0
 50-203:	Pso10G03950.0	Prh07G24640.0	  2e-87
 50-204:	Pso10G03940.0	Prh07G24650.0	      0
 50-205:	Pso10G03930.0	Prh07G24660.0	      0
 50-206:	Pso10G03920.0	Prh07G24670.0	      0
 50-207:	Pso10G03910.0	Prh07G24680.0	      0
 50-208:	Pso10G03900.0	Prh07G24690.0	      0
 50-209:	Pso02G42070.0	Prh07G24720.0	 8e-130
 50-210:	Pso10G03860.0	Prh07G24740.0	 2e-104
 50-211:	Pso10G03840.0	Prh07G24750.0	      0
 50-212:	Pso10G03830.0	Prh07G24760.0	 1e-147
 50-213:	Pso10G03820.0	Prh07G24770.0	  2e-52
 50-214:	Pso10G03810.0	Prh07G24780.0	      0
 50-215:	Pso10G03790.0	Prh07G24790.0	      0
 50-216:	Pso10G03740.0	Prh07G24800.0	      0
 50-217:	Pso10G03730.0	Prh07G24820.0	      0
 50-218:	Pso10G03850.0	Prh07G24830.0	 7e-129
 50-219:	Pso02G41260.0	Prh07G24840.0	  5e-36
 50-220:	Pso10G03690.0	Prh07G24890.0	 4e-167
 50-221:	Pso10G03680.0	Prh07G24900.0	  3e-95
 50-222:	Pso10G03670.0	Prh07G24910.0	  1e-89
 50-223:	Pso10G03660.0	Prh07G24920.0	      0
 50-224:	Pso10G03650.0	Prh07G24930.0	 2e-134
 50-225:	Pso10G03640.0	Prh07G24940.0	      0
 50-226:	Pso10G03630.0	Prh07G24950.0	  4e-64
 50-227:	Pso10G03620.0	Prh07G24960.0	 1e-124
 50-228:	Pso10G03610.0	Prh07G24970.0	      0
 50-229:	Pso10G03600.0	Prh07G24980.0	      0
 50-230:	Pso10G03590.0	Prh07G24990.0	 1e-107
 50-231:	Pso10G03580.0	Prh07G25020.0	      0
 50-232:	Pso02G41090.0	Prh07G25030.0	 3e-163
 50-233:	Pso10G03530.0	Prh07G25070.0	  3e-91
 50-234:	Pso10G03520.0	Prh07G25100.0	      0
 50-235:	Pso10G03500.0	Prh07G25110.0	  4e-55
 50-236:	Pso10G03490.0	Prh07G25120.0	 7e-171
 50-237:	Pso10G03480.0	Prh07G25130.0	 2e-139
 50-238:	Pso10G03470.0	Prh07G25140.0	      0
 50-239:	Pso10G03450.0	Prh07G25160.0	 9e-120
 50-240:	Pso10G03430.0	Prh07G25170.0	      0
 50-241:	Pso10G03410.0	Prh07G25180.0	      0
 50-242:	Pso10G03400.0	Prh07G25190.0	  5e-40
 50-243:	Pso02G40940.0	Prh07G25200.0	 2e-126
 50-244:	Pso10G03370.0	Prh07G25220.0	      0
 50-245:	Pso10G03360.0	Prh07G25230.0	      0
 50-246:	Pso10G03350.0	Prh07G25240.0	      0
 50-247:	Pso10G03330.0	Prh07G25250.0	      0
 50-248:	Pso10G03310.0	Prh07G25270.0	  5e-97
 50-249:	Pso10G03300.0	Prh07G25280.0	 7e-171
 50-250:	Pso10G03260.0	Prh07G25300.0	  6e-66
 50-251:	Pso10G03230.0	Prh07G25320.0	  1e-93
 50-252:	Pso10G03220.0	Prh07G25330.0	 6e-157
 50-253:	Pso10G03210.0	Prh07G25340.0	  2e-87
 50-254:	Pso10G03200.0	Prh07G25360.0	      0
 50-255:	Pso10G03190.0	Prh07G25370.0	      0
 50-256:	Pso10G03170.0	Prh07G25380.0	      0
 50-257:	Pso10G03160.0	Prh07G25390.0	 2e-116
 50-258:	Pso10G03140.0	Prh07G25400.0	      0
 50-259:	Pso10G03130.0	Prh07G25410.0	 3e-122
 50-260:	Pso10G03120.0	Prh07G25420.0	      0
 50-261:	Pso10G03100.0	Prh07G25430.0	      0
 50-262:	Pso02G40630.0	Prh07G25450.0	      0
 50-263:	Pso10G03070.0	Prh07G25460.0	      0
## Alignment 51: score=1304.0 e_value=5.5e-94 N=28 pre-WGD-1 ancestor_chr1&P. rhoeas_chr7 plus
 51-  0:	Pso02G29900.0	Prh07G38650.0	      0
 51-  1:	Pso02G29890.0	Prh07G38660.0	 8e-119
 51-  2:	Pso02G29870.0	Prh07G38720.0	  2e-57
 51-  3:	Pso02G29860.0	Prh07G38740.0	      0
 51-  4:	Pso02G64540.0	Prh07G38860.0	      0
 51-  5:	Pso02G64560.0	Prh07G38910.0	 2e-130
 51-  6:	Pso02G64580.0	Prh07G38920.0	      0
 51-  7:	Pso02G64590.0	Prh07G38930.0	      0
 51-  8:	Pso02G64640.0	Prh07G39060.0	  3e-94
 51-  9:	Pso02G64900.0	Prh07G39070.0	      0
 51- 10:	Pso02G64960.0	Prh07G39150.0	  2e-54
 51- 11:	Pso02G29340.0	Prh07G39210.0	      0
 51- 12:	Pso02G65090.0	Prh07G39230.0	  1e-60
 51- 13:	Pso02G65120.0	Prh07G39240.0	      0
 51- 14:	Pso02G65130.0	Prh07G39250.0	 3e-144
 51- 15:	Pso02G29220.0	Prh07G39260.0	 1e-141
 51- 16:	Pso02G65180.0	Prh07G39300.0	      0
 51- 17:	Pso02G29170.0	Prh07G39310.0	  3e-86
 51- 18:	Pso02G65230.0	Prh07G39350.0	      0
 51- 19:	Pso02G65240.0	Prh07G39360.0	      0
 51- 20:	Pso02G65370.0	Prh07G39400.0	      0
 51- 21:	Pso02G28960.0	Prh07G39420.0	      0
 51- 22:	Pso02G28890.0	Prh07G39440.0	 6e-159
 51- 23:	Pso02G28880.0	Prh07G39450.0	      0
 51- 24:	Pso02G65530.0	Prh07G39460.0	 9e-152
 51- 25:	Pso02G28760.0	Prh07G39500.0	      0
 51- 26:	Pso02G65740.0	Prh07G39530.0	      0
 51- 27:	Pso02G65750.0	Prh07G39540.0	  5e-41
## Alignment 52: score=1293.0 e_value=9.1e-88 N=27 pre-WGD-1 ancestor_chr1&P. rhoeas_chr7 plus
 52-  0:	Pso10G07850.0	Prh07G18880.0	  8e-78
 52-  1:	Pso10G08270.0	Prh07G18910.0	 2e-176
 52-  2:	Pso10G08290.0	Prh07G18930.0	 6e-158
 52-  3:	Pso10G08300.0	Prh07G18950.0	 1e-178
 52-  4:	Pso10G08310.0	Prh07G18960.0	      0
 52-  5:	Pso10G08320.0	Prh07G18970.0	      0
 52-  6:	Pso10G08350.0	Prh07G18980.0	  7e-66
 52-  7:	Pso10G08360.0	Prh07G19000.0	      0
 52-  8:	Pso10G08370.0	Prh07G19020.0	      0
 52-  9:	Pso10G08380.0	Prh07G19030.0	      0
 52- 10:	Pso10G08390.0	Prh07G19040.0	 6e-153
 52- 11:	Pso10G08410.0	Prh07G19050.0	      0
 52- 12:	Pso10G08430.0	Prh07G19060.0	      0
 52- 13:	Pso10G08450.0	Prh07G19070.0	      0
 52- 14:	Pso02G46020.0	Prh07G19080.0	      0
 52- 15:	Pso02G46010.0	Prh07G19090.0	      0
 52- 16:	Pso10G08470.0	Prh07G19100.0	      0
 52- 17:	Pso10G08490.0	Prh07G19110.0	      0
 52- 18:	Pso10G08510.0	Prh07G19120.0	      0
 52- 19:	Pso10G08520.0	Prh07G19130.0	 1e-117
 52- 20:	Pso10G08530.0	Prh07G19140.0	      0
 52- 21:	Pso10G08540.0	Prh07G19150.0	      0
 52- 22:	Pso10G08550.0	Prh07G19170.0	      0
 52- 23:	Pso10G08570.0	Prh07G19190.0	 3e-144
 52- 24:	Pso02G45920.0	Prh07G19200.0	  5e-62
 52- 25:	Pso10G08590.0	Prh07G19210.0	 5e-128
 52- 26:	Pso10G08600.0	Prh07G19220.0	      0
## Alignment 53: score=1067.0 e_value=2e-71 N=23 pre-WGD-1 ancestor_chr1&P. rhoeas_chr7 plus
 53-  0:	Pso02G32800.0	Prh07G35720.0	  8e-88
 53-  1:	Pso02G60860.0	Prh07G35770.0	      0
 53-  2:	Pso02G61010.0	Prh07G35780.0	      0
 53-  3:	Pso02G61020.0	Prh07G35790.0	  2e-83
 53-  4:	Pso02G61040.0	Prh07G35830.0	  6e-88
 53-  5:	Pso02G61250.0	Prh07G35850.0	 1e-162
 53-  6:	Pso02G61290.0	Prh07G35870.0	 1e-167
 53-  7:	Pso02G61640.0	Prh07G35910.0	 7e-117
 53-  8:	Pso02G61690.0	Prh07G35930.0	      0
 53-  9:	Pso02G61710.0	Prh07G35940.0	  7e-14
 53- 10:	Pso02G61880.0	Prh07G35960.0	      0
 53- 11:	Pso02G31910.0	Prh07G36000.0	 2e-106
 53- 12:	Pso02G31900.0	Prh07G36010.0	  5e-51
 53- 13:	Pso02G62010.0	Prh07G36020.0	      0
 53- 14:	Pso02G62060.0	Prh07G36030.0	      0
 53- 15:	Pso02G31820.0	Prh07G36040.0	 1e-131
 53- 16:	Pso02G31800.0	Prh07G36050.0	  7e-27
 53- 17:	Pso02G62140.0	Prh07G36070.0	      0
 53- 18:	Pso02G62150.0	Prh07G36080.0	      0
 53- 19:	Pso02G62180.0	Prh07G36100.0	      0
 53- 20:	Pso02G31730.0	Prh07G36170.0	  1e-69
 53- 21:	Pso02G62210.0	Prh07G36190.0	 2e-136
 53- 22:	Pso02G62230.0	Prh07G36230.0	  7e-79
## Alignment 54: score=999.0 e_value=3.9e-61 N=21 pre-WGD-1 ancestor_chr1&P. rhoeas_chr7 plus
 54-  0:	Pso10G07510.0	Prh07G18600.0	      0
 54-  1:	Pso10G07490.0	Prh07G18610.0	      0
 54-  2:	Pso10G07480.0	Prh07G18620.0	      0
 54-  3:	Pso10G07430.0	Prh07G18630.0	      0
 54-  4:	Pso10G07410.0	Prh07G18640.0	  6e-68
 54-  5:	Pso10G07400.0	Prh07G18650.0	 3e-116
 54-  6:	Pso10G07390.0	Prh07G18660.0	      0
 54-  7:	Pso10G07370.0	Prh07G18680.0	      0
 54-  8:	Pso10G07360.0	Prh07G18690.0	      0
 54-  9:	Pso10G07350.0	Prh07G18700.0	  4e-79
 54- 10:	Pso02G46480.0	Prh07G18710.0	  9e-97
 54- 11:	Pso10G07320.0	Prh07G18720.0	      0
 54- 12:	Pso10G07300.0	Prh07G18730.0	      0
 54- 13:	Pso10G07290.0	Prh07G18740.0	 3e-125
 54- 14:	Pso10G07280.0	Prh07G18750.0	      0
 54- 15:	Pso10G07270.0	Prh07G18760.0	 8e-115
 54- 16:	Pso10G07260.0	Prh07G18770.0	 1e-159
 54- 17:	Pso10G07250.0	Prh07G18780.0	      0
 54- 18:	Pso10G07240.0	Prh07G18790.0	 4e-167
 54- 19:	Pso02G46360.0	Prh07G18810.0	      0
 54- 20:	Pso10G08080.0	Prh07G18820.0	      0
## Alignment 55: score=733.0 e_value=1.3e-48 N=16 pre-WGD-1 ancestor_chr1&P. rhoeas_chr7 plus
 55-  0:	Pso10G07750.0	Prh07G21270.0	 4e-102
 55-  1:	Pso10G07810.0	Prh07G21350.0	  1e-56
 55-  2:	Pso02G44920.0	Prh07G21360.0	      0
 55-  3:	Pso10G07840.0	Prh07G21390.0	      0
 55-  4:	Pso10G07850.0	Prh07G21400.0	      0
 55-  5:	Pso10G07860.0	Prh07G21410.0	      0
 55-  6:	Pso10G07880.0	Prh07G21440.0	      0
 55-  7:	Pso10G07900.0	Prh07G21450.0	      0
 55-  8:	Pso10G07920.0	Prh07G21460.0	      0
 55-  9:	Pso02G44840.0	Prh07G21470.0	      0
 55- 10:	Pso10G07960.0	Prh07G21500.0	  3e-83
 55- 11:	Pso10G07970.0	Prh07G21510.0	      0
 55- 12:	Pso10G07980.0	Prh07G21520.0	      0
 55- 13:	Pso10G07990.0	Prh07G21530.0	      0
 55- 14:	Pso10G08000.0	Prh07G21540.0	      0
 55- 15:	Pso10G08010.0	Prh07G21730.0	      0
## Alignment 56: score=436.0 e_value=4.8e-18 N=9 pre-WGD-1 ancestor_chr1&P. rhoeas_chr7 plus
 56-  0:	Pso02G62800.0	Prh07G37340.0	      0
 56-  1:	Pso02G62810.0	Prh07G37350.0	 3e-166
 56-  2:	Pso02G62820.0	Prh07G37360.0	  3e-91
 56-  3:	Pso02G62880.0	Prh07G37440.0	      0
 56-  4:	Pso02G62890.0	Prh07G37470.0	      0
 56-  5:	Pso02G62900.0	Prh07G37490.0	      0
 56-  6:	Pso02G31080.0	Prh07G37500.0	      0
 56-  7:	Pso02G62910.0	Prh07G37510.0	      0
 56-  8:	Pso02G31050.0	Prh07G37560.0	 6e-129
## Alignment 57: score=390.0 e_value=1.2e-20 N=9 pre-WGD-1 ancestor_chr1&P. rhoeas_chr7 plus
 57-  0:	Pso10G09480.0	Prh07G17930.0	      0
 57-  1:	Pso10G09500.0	Prh07G17950.0	  5e-92
 57-  2:	Pso02G47150.0	Prh07G17960.0	      0
 57-  3:	Pso10G09520.0	Prh07G17970.0	      0
 57-  4:	Pso10G09770.0	Prh07G18180.0	      0
 57-  5:	Pso10G09670.0	Prh07G18280.0	  5e-09
 57-  6:	Pso10G09910.0	Prh07G18370.0	 3e-133
 57-  7:	Pso10G09920.0	Prh07G18380.0	      0
 57-  8:	Pso10G07570.0	Prh07G18550.0	      0
## Alignment 58: score=380.0 e_value=1.7e-19 N=10 pre-WGD-1 ancestor_chr1&P. rhoeas_chr7 plus
 58-  0:	Pso02G60400.0	Prh07G33300.0	      0
 58-  1:	Pso02G60460.0	Prh07G33400.0	      0
 58-  2:	Pso02G60510.0	Prh07G33460.0	 1e-133
 58-  3:	Pso02G32870.0	Prh07G33690.0	      0
 58-  4:	Pso02G32800.0	Prh07G33850.0	 3e-114
 58-  5:	Pso02G60780.0	Prh07G33920.0	 2e-106
 58-  6:	Pso02G61140.0	Prh07G34110.0	      0
 58-  7:	Pso02G61420.0	Prh07G34340.0	  6e-26
 58-  8:	Pso02G61480.0	Prh07G34510.0	      0
 58-  9:	Pso02G61730.0	Prh07G34560.0	 9e-172
## Alignment 59: score=349.0 e_value=2.4e-18 N=9 pre-WGD-1 ancestor_chr1&P. rhoeas_chr7 plus
 59-  0:	Pso02G59340.0	Prh07G31800.0	  3e-44
 59-  1:	Pso02G34140.0	Prh07G31980.0	  2e-73
 59-  2:	Pso02G59560.0	Prh07G32090.0	 6e-109
 59-  3:	Pso02G59670.0	Prh07G32220.0	      0
 59-  4:	Pso02G59800.0	Prh07G32400.0	  8e-26
 59-  5:	Pso02G59890.0	Prh07G32540.0	  6e-91
 59-  6:	Pso02G33710.0	Prh07G32710.0	  6e-59
 59-  7:	Pso02G60060.0	Prh07G32880.0	      0
 59-  8:	Pso02G33360.0	Prh07G32890.0	      0
## Alignment 60: score=347.0 e_value=1.9e-11 N=7 pre-WGD-1 ancestor_chr1&P. rhoeas_chr7 plus
 60-  0:	Pso10G06280.0	Prh07G22420.0	      0
 60-  1:	Pso10G06290.0	Prh07G22430.0	 4e-120
 60-  2:	Pso10G06300.0	Prh07G22440.0	 7e-111
 60-  3:	Pso10G06310.0	Prh07G22470.0	      0
 60-  4:	Pso10G06330.0	Prh07G22480.0	  2e-82
 60-  5:	Pso10G06340.0	Prh07G22490.0	 2e-177
 60-  6:	Pso10G06360.0	Prh07G22500.0	      0
## Alignment 61: score=341.0 e_value=1.6e-10 N=7 pre-WGD-1 ancestor_chr1&P. rhoeas_chr7 plus
 61-  0:	Pso10G07730.0	Prh07G20730.0	  8e-50
 61-  1:	Pso10G07720.0	Prh07G20760.0	      0
 61-  2:	Pso10G07710.0	Prh07G20780.0	      0
 61-  3:	Pso10G07700.0	Prh07G20790.0	      0
 61-  4:	Pso10G07690.0	Prh07G20800.0	      0
 61-  5:	Pso10G07680.0	Prh07G20810.0	      0
 61-  6:	Pso10G07670.0	Prh07G20820.0	      0
## Alignment 62: score=317.0 e_value=1.3e-14 N=7 pre-WGD-1 ancestor_chr1&P. rhoeas_chr7 plus
 62-  0:	Pso02G30880.0	Prh07G36290.0	      0
 62-  1:	Pso02G63160.0	Prh07G36340.0	      0
 62-  2:	Pso02G63170.0	Prh07G36350.0	 3e-104
 62-  3:	Pso02G63180.0	Prh07G36370.0	  1e-10
 62-  4:	Pso02G64360.0	Prh07G36520.0	  8e-63
 62-  5:	Pso02G64190.0	Prh07G36670.0	  1e-23
 62-  6:	Pso02G64200.0	Prh07G36680.0	 3e-137
## Alignment 63: score=286.0 e_value=5e-10 N=6 pre-WGD-1 ancestor_chr1&P. rhoeas_chr7 plus
 63-  0:	Pso10G09130.0	Prh07G20980.0	 9e-110
 63-  1:	Pso10G09110.0	Prh07G21000.0	      0
 63-  2:	Pso10G09100.0	Prh07G21010.0	      0
 63-  3:	Pso10G09090.0	Prh07G21020.0	  2e-94
 63-  4:	Pso10G09080.0	Prh07G21030.0	      0
 63-  5:	Pso02G45480.0	Prh07G21140.0	      0
## Alignment 64: score=278.0 e_value=6.7e-10 N=6 pre-WGD-1 ancestor_chr1&P. rhoeas_chr7 plus
 64-  0:	Pso10G07750.0	Prh07G20710.0	 4e-102
 64-  1:	Pso10G09390.0	Prh07G20790.0	  5e-22
 64-  2:	Pso10G07650.0	Prh07G20840.0	  2e-91
 64-  3:	Pso10G07640.0	Prh07G20850.0	 2e-104
 64-  4:	Pso10G07630.0	Prh07G20860.0	 2e-128
 64-  5:	Pso10G07540.0	Prh07G20890.0	      0
## Alignment 65: score=2992.0 e_value=4.4e-244 N=61 pre-WGD-1 ancestor_chr1&P. rhoeas_chr7 minus
 65-  0:	Pso10G08040.0	Prh07G20400.0	      0
 65-  1:	Pso02G44720.0	Prh07G20390.0	 2e-163
 65-  2:	Pso10G08060.0	Prh07G20380.0	 2e-160
 65-  3:	Pso10G08070.0	Prh07G20370.0	  2e-75
 65-  4:	Pso10G07210.0	Prh07G20330.0	      0
 65-  5:	Pso10G07200.0	Prh07G20320.0	  9e-58
 65-  6:	Pso10G07170.0	Prh07G20290.0	      0
 65-  7:	Pso10G07160.0	Prh07G20270.0	  1e-67
 65-  8:	Pso02G44620.0	Prh07G20260.0	      0
 65-  9:	Pso10G07140.0	Prh07G20230.0	      0
 65- 10:	Pso10G07130.0	Prh07G20220.0	      0
 65- 11:	Pso10G07120.0	Prh07G20210.0	 4e-153
 65- 12:	Pso10G07100.0	Prh07G20200.0	      0
 65- 13:	Pso10G07080.0	Prh07G20190.0	      0
 65- 14:	Pso10G07070.0	Prh07G20180.0	      0
 65- 15:	Pso02G44540.0	Prh07G20170.0	      0
 65- 16:	Pso10G07050.0	Prh07G20150.0	      0
 65- 17:	Pso10G07040.0	Prh07G20140.0	      0
 65- 18:	Pso10G07030.0	Prh07G20130.0	      0
 65- 19:	Pso10G07020.0	Prh07G20120.0	      0
 65- 20:	Pso10G07000.0	Prh07G20100.0	 3e-145
 65- 21:	Pso10G06990.0	Prh07G20090.0	 5e-154
 65- 22:	Pso10G06970.0	Prh07G20070.0	 4e-139
 65- 23:	Pso10G06960.0	Prh07G20040.0	      0
 65- 24:	Pso02G44380.0	Prh07G20030.0	      0
 65- 25:	Pso10G06950.0	Prh07G20010.0	 3e-113
 65- 26:	Pso10G06940.0	Prh07G20000.0	      0
 65- 27:	Pso10G06920.0	Prh07G19990.0	      0
 65- 28:	Pso10G06910.0	Prh07G19980.0	 5e-112
 65- 29:	Pso10G06900.0	Prh07G19970.0	 2e-147
 65- 30:	Pso10G06890.0	Prh07G19960.0	      0
 65- 31:	Pso02G44290.0	Prh07G19950.0	 1e-117
 65- 32:	Pso10G06880.0	Prh07G19940.0	      0
 65- 33:	Pso10G06870.0	Prh07G19930.0	  9e-79
 65- 34:	Pso10G06860.0	Prh07G19920.0	  3e-59
 65- 35:	Pso10G06820.0	Prh07G19880.0	      0
 65- 36:	Pso02G44210.0	Prh07G19870.0	      0
 65- 37:	Pso10G06800.0	Prh07G19860.0	  2e-42
 65- 38:	Pso10G06790.0	Prh07G19850.0	 2e-159
 65- 39:	Pso10G06780.0	Prh07G19840.0	      0
 65- 40:	Pso10G06770.0	Prh07G19830.0	 1e-110
 65- 41:	Pso10G06760.0	Prh07G19820.0	  4e-87
 65- 42:	Pso10G06750.0	Prh07G19810.0	      0
 65- 43:	Pso10G06720.0	Prh07G19800.0	 1e-106
 65- 44:	Pso10G06700.0	Prh07G19790.0	      0
 65- 45:	Pso10G06690.0	Prh07G19780.0	 2e-147
 65- 46:	Pso10G06680.0	Prh07G19770.0	  7e-81
 65- 47:	Pso10G06670.0	Prh07G19760.0	 1e-149
 65- 48:	Pso10G06660.0	Prh07G19750.0	      0
 65- 49:	Pso02G44020.0	Prh07G19740.0	 6e-174
 65- 50:	Pso10G06640.0	Prh07G19730.0	      0
 65- 51:	Pso10G06630.0	Prh07G19720.0	      0
 65- 52:	Pso10G06620.0	Prh07G19710.0	  2e-62
 65- 53:	Pso10G06610.0	Prh07G19690.0	      0
 65- 54:	Pso10G06580.0	Prh07G19670.0	  2e-94
 65- 55:	Pso10G06570.0	Prh07G19660.0	      0
 65- 56:	Pso10G06560.0	Prh07G19650.0	      0
 65- 57:	Pso10G06550.0	Prh07G19640.0	      0
 65- 58:	Pso10G06540.0	Prh07G19630.0	      0
 65- 59:	Pso10G06530.0	Prh07G19620.0	      0
 65- 60:	Pso10G06210.0	Prh07G19610.0	      0
## Alignment 66: score=1400.0 e_value=1.7e-93 N=29 pre-WGD-1 ancestor_chr1&P. rhoeas_chr7 minus
 66-  0:	Pso10G09900.0	Prh07G18360.0	      0
 66-  1:	Pso10G09880.0	Prh07G18340.0	 9e-152
 66-  2:	Pso10G09610.0	Prh07G18330.0	      0
 66-  3:	Pso10G09620.0	Prh07G18320.0	      0
 66-  4:	Pso10G09650.0	Prh07G18310.0	      0
 66-  5:	Pso02G47080.0	Prh07G18300.0	 7e-100
 66-  6:	Pso10G09860.0	Prh07G18290.0	      0
 66-  7:	Pso10G09850.0	Prh07G18270.0	      0
 66-  8:	Pso10G09840.0	Prh07G18260.0	  7e-91
 66-  9:	Pso10G09830.0	Prh07G18250.0	      0
 66- 10:	Pso10G09820.0	Prh07G18230.0	      0
 66- 11:	Pso10G09810.0	Prh07G18220.0	      0
 66- 12:	Pso10G09800.0	Prh07G18210.0	 7e-172
 66- 13:	Pso10G09790.0	Prh07G18200.0	      0
 66- 14:	Pso10G09780.0	Prh07G18190.0	  9e-47
 66- 15:	Pso10G09760.0	Prh07G18170.0	      0
 66- 16:	Pso10G09750.0	Prh07G18160.0	      0
 66- 17:	Pso10G09730.0	Prh07G18140.0	 9e-123
 66- 18:	Pso10G09720.0	Prh07G18120.0	      0
 66- 19:	Pso10G09700.0	Prh07G18100.0	 1e-125
 66- 20:	Pso10G09670.0	Prh07G18050.0	      0
 66- 21:	Pso10G09660.0	Prh07G18040.0	      0
 66- 22:	Pso10G09600.0	Prh07G18020.0	      0
 66- 23:	Pso10G09590.0	Prh07G18010.0	      0
 66- 24:	Pso10G09530.0	Prh07G17980.0	      0
 66- 25:	Pso10G09420.0	Prh07G17870.0	      0
 66- 26:	Pso10G09390.0	Prh07G17850.0	 1e-170
 66- 27:	Pso10G09350.0	Prh07G17660.0	  2e-73
 66- 28:	Pso10G09340.0	Prh07G17650.0	      0
## Alignment 67: score=1024.0 e_value=4.9e-60 N=21 pre-WGD-1 ancestor_chr1&P. rhoeas_chr7 minus
 67-  0:	Pso02G63100.0	Prh07G37080.0	      0
 67-  1:	Pso02G30880.0	Prh07G37060.0	 4e-119
 67-  2:	Pso02G63150.0	Prh07G37050.0	      0
 67-  3:	Pso02G63160.0	Prh07G37040.0	      0
 67-  4:	Pso02G63170.0	Prh07G37030.0	 1e-104
 67-  5:	Pso02G30780.0	Prh07G36990.0	      0
 67-  6:	Pso02G64450.0	Prh07G36980.0	 5e-174
 67-  7:	Pso02G64420.0	Prh07G36950.0	      0
 67-  8:	Pso02G64410.0	Prh07G36930.0	  1e-60
 67-  9:	Pso02G64400.0	Prh07G36920.0	      0
 67- 10:	Pso02G64370.0	Prh07G36880.0	      0
 67- 11:	Pso02G64350.0	Prh07G36840.0	 2e-178
 67- 12:	Pso02G30590.0	Prh07G36820.0	  2e-25
 67- 13:	Pso02G30580.0	Prh07G36810.0	 2e-134
 67- 14:	Pso02G64310.0	Prh07G36780.0	      0
 67- 15:	Pso02G64300.0	Prh07G36770.0	      0
 67- 16:	Pso02G30530.0	Prh07G36760.0	  1e-28
 67- 17:	Pso02G64260.0	Prh07G36740.0	      0
 67- 18:	Pso02G64250.0	Prh07G36730.0	 5e-172
 67- 19:	Pso02G64230.0	Prh07G36700.0	  1e-14
 67- 20:	Pso02G64160.0	Prh07G36650.0	      0
## Alignment 68: score=1018.0 e_value=0 N=21 pre-WGD-1 ancestor_chr1&P. rhoeas_chr7 minus
 68-  0:	Pso10G09070.0	Prh07G19570.0	      0
 68-  1:	Pso10G08650.0	Prh07G19540.0	      0
 68-  2:	Pso10G08660.0	Prh07G19530.0	 4e-166
 68-  3:	Pso10G08670.0	Prh07G19520.0	      0
 68-  4:	Pso10G08690.0	Prh07G19480.0	 9e-157
 68-  5:	Pso10G08700.0	Prh07G19470.0	      0
 68-  6:	Pso10G08710.0	Prh07G19460.0	  2e-45
 68-  7:	Pso02G45750.0	Prh07G19450.0	      0
 68-  8:	Pso10G08740.0	Prh07G19440.0	      0
 68-  9:	Pso10G08760.0	Prh07G19420.0	      0
 68- 10:	Pso10G08770.0	Prh07G19400.0	      0
 68- 11:	Pso10G08780.0	Prh07G19390.0	      0
 68- 12:	Pso10G08790.0	Prh07G19380.0	      0
 68- 13:	Pso10G08800.0	Prh07G19370.0	      0
 68- 14:	Pso02G45650.0	Prh07G19360.0	      0
 68- 15:	Pso10G08820.0	Prh07G19350.0	      0
 68- 16:	Pso10G08830.0	Prh07G19340.0	      0
 68- 17:	Pso10G08840.0	Prh07G19330.0	      0
 68- 18:	Pso10G08850.0	Prh07G19320.0	      0
 68- 19:	Pso10G08860.0	Prh07G19300.0	  9e-63
 68- 20:	Pso10G08870.0	Prh07G19290.0	 1e-173
## Alignment 69: score=864.0 e_value=7.1e-55 N=18 pre-WGD-1 ancestor_chr1&P. rhoeas_chr7 minus
 69-  0:	Pso10G07530.0	Prh07G20880.0	 2e-179
 69-  1:	Pso10G07760.0	Prh07G20690.0	 2e-160
 69-  2:	Pso02G44920.0	Prh07G20620.0	      0
 69-  3:	Pso10G07840.0	Prh07G20600.0	      0
 69-  4:	Pso10G07850.0	Prh07G20590.0	      0
 69-  5:	Pso10G07860.0	Prh07G20580.0	  2e-40
 69-  6:	Pso10G07880.0	Prh07G20560.0	      0
 69-  7:	Pso10G07890.0	Prh07G20550.0	 4e-139
 69-  8:	Pso10G07900.0	Prh07G20540.0	      0
 69-  9:	Pso10G07910.0	Prh07G20530.0	      0
 69- 10:	Pso10G07920.0	Prh07G20510.0	      0
 69- 11:	Pso02G44840.0	Prh07G20490.0	      0
 69- 12:	Pso10G07960.0	Prh07G20470.0	  1e-82
 69- 13:	Pso10G07970.0	Prh07G20460.0	      0
 69- 14:	Pso10G07980.0	Prh07G20450.0	      0
 69- 15:	Pso10G07990.0	Prh07G20440.0	      0
 69- 16:	Pso10G08000.0	Prh07G20430.0	      0
 69- 17:	Pso10G08010.0	Prh07G20420.0	      0
## Alignment 70: score=682.0 e_value=2.2e-47 N=15 pre-WGD-1 ancestor_chr1&P. rhoeas_chr7 minus
 70-  0:	Pso10G09050.0	Prh07G21210.0	  5e-89
 70-  1:	Pso02G45520.0	Prh07G21200.0	      0
 70-  2:	Pso10G09030.0	Prh07G21190.0	      0
 70-  3:	Pso10G09020.0	Prh07G21180.0	 1e-100
 70-  4:	Pso10G09010.0	Prh07G21160.0	      0
 70-  5:	Pso10G08980.0	Prh07G21130.0	 4e-113
 70-  6:	Pso10G08960.0	Prh07G21120.0	  2e-55
 70-  7:	Pso10G08950.0	Prh07G21110.0	      0
 70-  8:	Pso10G08940.0	Prh07G21100.0	      0
 70-  9:	Pso10G08920.0	Prh07G21070.0	  1e-76
 70- 10:	Pso10G08910.0	Prh07G21060.0	      0
 70- 11:	Pso10G08900.0	Prh07G21050.0	      0
 70- 12:	Pso10G09220.0	Prh07G20920.0	      0
 70- 13:	Pso10G09230.0	Prh07G20910.0	 2e-139
 70- 14:	Pso10G07740.0	Prh07G20720.0	      0
## Alignment 71: score=498.0 e_value=5.2e-20 N=10 pre-WGD-1 ancestor_chr1&P. rhoeas_chr7 minus
 71-  0:	Pso10G08060.0	Prh07G21660.0	 6e-161
 71-  1:	Pso10G08070.0	Prh07G21650.0	  9e-75
 71-  2:	Pso10G07210.0	Prh07G21640.0	      0
 71-  3:	Pso10G07200.0	Prh07G21630.0	  9e-58
 71-  4:	Pso10G07170.0	Prh07G21600.0	      0
 71-  5:	Pso10G07160.0	Prh07G21590.0	 2e-172
 71-  6:	Pso02G44620.0	Prh07G21580.0	      0
 71-  7:	Pso10G07140.0	Prh07G21570.0	      0
 71-  8:	Pso10G07130.0	Prh07G21560.0	      0
 71-  9:	Pso10G07120.0	Prh07G21550.0	 4e-153
## Alignment 72: score=439.0 e_value=6.3e-21 N=9 pre-WGD-1 ancestor_chr1&P. rhoeas_chr7 minus
 72-  0:	Pso10G07620.0	Prh07G18590.0	      0
 72-  1:	Pso10G07600.0	Prh07G18580.0	 2e-114
 72-  2:	Pso10G07590.0	Prh07G18570.0	 1e-132
 72-  3:	Pso10G07580.0	Prh07G18560.0	      0
 72-  4:	Pso10G07560.0	Prh07G18540.0	      0
 72-  5:	Pso02G46650.0	Prh07G18530.0	      0
 72-  6:	Pso10G09260.0	Prh07G18520.0	      0
 72-  7:	Pso10G09280.0	Prh07G18510.0	      0
 72-  8:	Pso10G09290.0	Prh07G18500.0	      0
## Alignment 73: score=377.0 e_value=2.8e-18 N=8 pre-WGD-1 ancestor_chr1&P. rhoeas_chr7 minus
 73-  0:	Pso02G37720.0	Prh07G28380.0	  3e-22
 73-  1:	Pso02G37690.0	Prh07G28360.0	  1e-96
 73-  2:	Pso02G37680.0	Prh07G28350.0	      0
 73-  3:	Pso02G55320.0	Prh07G28340.0	 4e-134
 73-  4:	Pso02G55300.0	Prh07G28320.0	 3e-162
 73-  5:	Pso02G55420.0	Prh07G28310.0	  2e-99
 73-  6:	Pso02G55440.0	Prh07G28290.0	      0
 73-  7:	Pso02G37400.0	Prh07G28090.0	      0
## Alignment 74: score=286.0 e_value=4.4e-15 N=8 pre-WGD-1 ancestor_chr1&P. rhoeas_chr7 minus
 74-  0:	Pso10G27920.0	Prh07G32450.0	      0
 74-  1:	Pso10G27410.0	Prh07G32210.0	  1e-73
 74-  2:	Pso10G27390.0	Prh07G32180.0	      0
 74-  3:	Pso10G27140.0	Prh07G31990.0	 8e-153
 74-  4:	Pso10G27120.0	Prh07G31800.0	  8e-46
 74-  5:	Pso10G27030.0	Prh07G31720.0	  2e-37
 74-  6:	Pso10G26740.0	Prh07G31460.0	 1e-107
 74-  7:	Pso10G23980.0	Prh07G31300.0	  5e-76
## Alignment 75: score=285.0 e_value=5.3e-09 N=6 pre-WGD-1 ancestor_chr1&P. rhoeas_chr7 minus
 75-  0:	Pso10G08150.0	Prh07G18890.0	      0
 75-  1:	Pso10G08140.0	Prh07G18880.0	      0
 75-  2:	Pso10G08130.0	Prh07G18870.0	      0
 75-  3:	Pso10G08110.0	Prh07G18850.0	      0
 75-  4:	Pso10G08090.0	Prh07G18840.0	      0
 75-  5:	Pso10G07220.0	Prh07G18800.0	      0
## Alignment 76: score=7727.0 e_value=0 N=158 pre-WGD-1 ancestor_chr2&P. rhoeas_chr2 plus
 76-  0:	Pso11G34260.0	Prh02G54350.0	      0
 76-  1:	Pso11G34190.0	Prh02G54390.0	      0
 76-  2:	Pso11G34180.0	Prh02G54400.0	      0
 76-  3:	Pso11G34170.0	Prh02G54410.0	 6e-165
 76-  4:	Pso11G34150.0	Prh02G54430.0	      0
 76-  5:	Pso11G34130.0	Prh02G54440.0	      0
 76-  6:	Pso11G34120.0	Prh02G54460.0	      0
 76-  7:	Pso11G34100.0	Prh02G54470.0	      0
 76-  8:	Pso11G34090.0	Prh02G54490.0	  5e-86
 76-  9:	Pso11G34080.0	Prh02G54500.0	      0
 76- 10:	Pso09G05740.0	Prh02G54510.0	      0
 76- 11:	Pso11G33990.0	Prh02G54560.0	  1e-76
 76- 12:	Pso11G33930.0	Prh02G54700.0	 1e-166
 76- 13:	Pso11G33960.0	Prh02G54720.0	  2e-92
 76- 14:	Pso11G33970.0	Prh02G54730.0	      0
 76- 15:	Pso11G33980.0	Prh02G54740.0	      0
 76- 16:	Pso11G33790.0	Prh02G54750.0	      0
 76- 17:	Pso11G33780.0	Prh02G54760.0	 5e-170
 76- 18:	Pso11G33770.0	Prh02G54770.0	 1e-152
 76- 19:	Pso11G33760.0	Prh02G54780.0	  1e-53
 76- 20:	Pso11G33750.0	Prh02G54790.0	      0
 76- 21:	Pso11G33740.0	Prh02G54800.0	  1e-98
 76- 22:	Pso09G06050.0	Prh02G54830.0	      0
 76- 23:	Pso11G33720.0	Prh02G54840.0	 1e-112
 76- 24:	Pso11G33710.0	Prh02G54850.0	      0
 76- 25:	Pso11G33700.0	Prh02G54860.0	  1e-54
 76- 26:	Pso11G33690.0	Prh02G54870.0	      0
 76- 27:	Pso11G33670.0	Prh02G54880.0	      0
 76- 28:	Pso11G33680.0	Prh02G54890.0	 5e-131
 76- 29:	Pso11G33640.0	Prh02G54920.0	      0
 76- 30:	Pso11G33620.0	Prh02G54950.0	 6e-136
 76- 31:	Pso11G33590.0	Prh02G54960.0	 2e-100
 76- 32:	Pso11G33570.0	Prh02G54970.0	      0
 76- 33:	Pso11G33550.0	Prh02G54990.0	      0
 76- 34:	Pso11G33540.0	Prh02G55000.0	      0
 76- 35:	Pso11G33520.0	Prh02G55020.0	 1e-144
 76- 36:	Pso11G33510.0	Prh02G55040.0	  7e-99
 76- 37:	Pso11G33500.0	Prh02G55050.0	      0
 76- 38:	Pso11G33480.0	Prh02G55070.0	      0
 76- 39:	Pso11G33470.0	Prh02G55080.0	      0
 76- 40:	Pso11G33440.0	Prh02G55090.0	      0
 76- 41:	Pso11G33430.0	Prh02G55110.0	  1e-45
 76- 42:	Pso09G06390.0	Prh02G55130.0	 4e-144
 76- 43:	Pso11G33410.0	Prh02G55150.0	      0
 76- 44:	Pso09G06410.0	Prh02G55160.0	      0
 76- 45:	Pso09G06450.0	Prh02G55180.0	 4e-108
 76- 46:	Pso09G06460.0	Prh02G55190.0	      0
 76- 47:	Pso11G33360.0	Prh02G55210.0	      0
 76- 48:	Pso09G06490.0	Prh02G55220.0	  9e-27
 76- 49:	Pso11G33340.0	Prh02G55230.0	 7e-106
 76- 50:	Pso11G33330.0	Prh02G55240.0	      0
 76- 51:	Pso11G33290.0	Prh02G55250.0	      0
 76- 52:	Pso11G33270.0	Prh02G55270.0	 1e-136
 76- 53:	Pso11G33260.0	Prh02G55280.0	  5e-69
 76- 54:	Pso11G33250.0	Prh02G55300.0	      0
 76- 55:	Pso11G33240.0	Prh02G55320.0	  1e-82
 76- 56:	Pso11G33230.0	Prh02G55330.0	  1e-52
 76- 57:	Pso11G33220.0	Prh02G55340.0	      0
 76- 58:	Pso11G33210.0	Prh02G55370.0	      0
 76- 59:	Pso11G33200.0	Prh02G55380.0	 8e-152
 76- 60:	Pso11G33160.0	Prh02G55390.0	      0
 76- 61:	Pso11G33150.0	Prh02G55410.0	  4e-71
 76- 62:	Pso11G33140.0	Prh02G55420.0	  9e-74
 76- 63:	Pso11G33130.0	Prh02G55430.0	      0
 76- 64:	Pso09G06730.0	Prh02G55440.0	  1e-54
 76- 65:	Pso11G33120.0	Prh02G55450.0	 1e-172
 76- 66:	Pso11G33110.0	Prh02G55460.0	  1e-77
 76- 67:	Pso11G33080.0	Prh02G55470.0	      0
 76- 68:	Pso11G33060.0	Prh02G55480.0	      0
 76- 69:	Pso09G06810.0	Prh02G55490.0	      0
 76- 70:	Pso11G33040.0	Prh02G55520.0	 1e-109
 76- 71:	Pso11G33020.0	Prh02G55530.0	 1e-104
 76- 72:	Pso11G33010.0	Prh02G55540.0	      0
 76- 73:	Pso11G33000.0	Prh02G55550.0	  5e-95
 76- 74:	Pso11G32990.0	Prh02G55560.0	      0
 76- 75:	Pso11G32980.0	Prh02G55570.0	      0
 76- 76:	Pso11G32970.0	Prh02G55580.0	      0
 76- 77:	Pso11G32960.0	Prh02G55590.0	      0
 76- 78:	Pso11G32950.0	Prh02G55620.0	  2e-19
 76- 79:	Pso11G32940.0	Prh02G55630.0	      0
 76- 80:	Pso11G32930.0	Prh02G55640.0	      0
 76- 81:	Pso11G32920.0	Prh02G55650.0	      0
 76- 82:	Pso11G32910.0	Prh02G55660.0	      0
 76- 83:	Pso11G32900.0	Prh02G55670.0	 2e-144
 76- 84:	Pso11G32890.0	Prh02G55680.0	      0
 76- 85:	Pso11G32860.0	Prh02G55700.0	      0
 76- 86:	Pso11G32800.0	Prh02G55740.0	  3e-45
 76- 87:	Pso11G32790.0	Prh02G55750.0	      0
 76- 88:	Pso11G32740.0	Prh02G55770.0	      0
 76- 89:	Pso11G32720.0	Prh02G55780.0	      0
 76- 90:	Pso09G07040.0	Prh02G55790.0	      0
 76- 91:	Pso11G32710.0	Prh02G55800.0	      0
 76- 92:	Pso11G32700.0	Prh02G55810.0	      0
 76- 93:	Pso11G32690.0	Prh02G55820.0	      0
 76- 94:	Pso11G32680.0	Prh02G55830.0	  7e-56
 76- 95:	Pso11G32650.0	Prh02G55840.0	      0
 76- 96:	Pso11G32600.0	Prh02G55860.0	      0
 76- 97:	Pso11G32590.0	Prh02G55880.0	      0
 76- 98:	Pso11G32580.0	Prh02G55890.0	  3e-41
 76- 99:	Pso09G07130.0	Prh02G55910.0	 5e-154
 76-100:	Pso09G07120.0	Prh02G55920.0	      0
 76-101:	Pso11G32250.0	Prh02G55930.0	      0
 76-102:	Pso11G32240.0	Prh02G55940.0	      0
 76-103:	Pso11G32220.0	Prh02G55950.0	      0
 76-104:	Pso11G32210.0	Prh02G55970.0	      0
 76-105:	Pso11G32190.0	Prh02G55990.0	      0
 76-106:	Pso11G32180.0	Prh02G56010.0	      0
 76-107:	Pso11G32150.0	Prh02G56040.0	 5e-120
 76-108:	Pso11G32130.0	Prh02G56070.0	 3e-135
 76-109:	Pso11G32120.0	Prh02G56080.0	      0
 76-110:	Pso11G32100.0	Prh02G56100.0	      0
 76-111:	Pso11G32090.0	Prh02G56110.0	      0
 76-112:	Pso11G32080.0	Prh02G56120.0	      0
 76-113:	Pso11G32070.0	Prh02G56140.0	      0
 76-114:	Pso11G32060.0	Prh02G56170.0	      0
 76-115:	Pso11G32050.0	Prh02G56190.0	 3e-134
 76-116:	Pso11G31990.0	Prh02G56240.0	      0
 76-117:	Pso11G31980.0	Prh02G56250.0	 4e-173
 76-118:	Pso11G31970.0	Prh02G56260.0	      0
 76-119:	Pso11G31960.0	Prh02G56270.0	      0
 76-120:	Pso09G08230.0	Prh02G56330.0	      0
 76-121:	Pso09G08220.0	Prh02G56340.0	  2e-74
 76-122:	Pso11G31920.0	Prh02G56350.0	 3e-158
 76-123:	Pso11G31910.0	Prh02G56360.0	  2e-63
 76-124:	Pso11G31900.0	Prh02G56370.0	 8e-104
 76-125:	Pso11G31890.0	Prh02G56380.0	      0
 76-126:	Pso11G31880.0	Prh02G56390.0	  3e-13
 76-127:	Pso11G31860.0	Prh02G56400.0	      0
 76-128:	Pso09G08120.0	Prh02G56410.0	      0
 76-129:	Pso11G31850.0	Prh02G56420.0	      0
 76-130:	Pso11G31830.0	Prh02G56440.0	      0
 76-131:	Pso11G31810.0	Prh02G56450.0	      0
 76-132:	Pso11G31800.0	Prh02G56470.0	      0
 76-133:	Pso11G31790.0	Prh02G56480.0	      0
 76-134:	Pso11G31780.0	Prh02G56490.0	 2e-143
 76-135:	Pso11G31770.0	Prh02G56510.0	      0
 76-136:	Pso11G31750.0	Prh02G56530.0	      0
 76-137:	Pso11G31740.0	Prh02G56540.0	      0
 76-138:	Pso11G31730.0	Prh02G56550.0	 1e-167
 76-139:	Pso11G31720.0	Prh02G56560.0	      0
 76-140:	Pso11G31690.0	Prh02G56570.0	  8e-79
 76-141:	Pso11G31680.0	Prh02G56590.0	 6e-169
 76-142:	Pso11G31670.0	Prh02G56600.0	  2e-40
 76-143:	Pso11G31660.0	Prh02G56640.0	      0
 76-144:	Pso11G31650.0	Prh02G56650.0	      0
 76-145:	Pso11G31640.0	Prh02G56660.0	      0
 76-146:	Pso11G31620.0	Prh02G56670.0	 1e-120
 76-147:	Pso11G31610.0	Prh02G56680.0	      0
 76-148:	Pso11G31600.0	Prh02G56690.0	  1e-53
 76-149:	Pso11G31550.0	Prh02G56720.0	      0
 76-150:	Pso09G07820.0	Prh02G56740.0	 4e-178
 76-151:	Pso11G31510.0	Prh02G56750.0	  8e-94
 76-152:	Pso11G31500.0	Prh02G56770.0	      0
 76-153:	Pso11G31490.0	Prh02G56790.0	      0
 76-154:	Pso11G31480.0	Prh02G56800.0	 9e-180
 76-155:	Pso11G31450.0	Prh02G56820.0	      0
 76-156:	Pso11G31430.0	Prh02G56830.0	      0
 76-157:	Pso11G31400.0	Prh02G56860.0	      0
## Alignment 77: score=4487.0 e_value=0 N=94 pre-WGD-1 ancestor_chr2&P. rhoeas_chr2 plus
 77-  0:	Pso11G37470.0	Prh02G50460.0	  3e-12
 77-  1:	Pso11G37450.0	Prh02G50590.0	  7e-50
 77-  2:	Pso11G37340.0	Prh02G50830.0	  6e-35
 77-  3:	Pso11G37310.0	Prh02G50880.0	 4e-165
 77-  4:	Pso11G37190.0	Prh02G50980.0	  1e-80
 77-  5:	Pso11G37140.0	Prh02G51020.0	      0
 77-  6:	Pso11G37130.0	Prh02G51030.0	      0
 77-  7:	Pso11G37110.0	Prh02G51040.0	      0
 77-  8:	Pso11G37090.0	Prh02G51060.0	  2e-80
 77-  9:	Pso11G37070.0	Prh02G51070.0	  7e-33
 77- 10:	Pso11G37060.0	Prh02G51090.0	      0
 77- 11:	Pso11G37050.0	Prh02G51100.0	      0
 77- 12:	Pso09G02420.0	Prh02G51120.0	      0
 77- 13:	Pso11G37040.0	Prh02G51150.0	      0
 77- 14:	Pso11G37030.0	Prh02G51160.0	 5e-157
 77- 15:	Pso11G37020.0	Prh02G51170.0	      0
 77- 16:	Pso11G36990.0	Prh02G51190.0	      0
 77- 17:	Pso11G36980.0	Prh02G51200.0	      0
 77- 18:	Pso11G36930.0	Prh02G51220.0	 8e-118
 77- 19:	Pso11G36920.0	Prh02G51300.0	      0
 77- 20:	Pso11G36910.0	Prh02G51330.0	      0
 77- 21:	Pso11G36880.0	Prh02G51340.0	  5e-37
 77- 22:	Pso11G36870.0	Prh02G51350.0	 9e-177
 77- 23:	Pso11G36860.0	Prh02G51410.0	      0
 77- 24:	Pso11G36850.0	Prh02G51420.0	      0
 77- 25:	Pso11G36820.0	Prh02G51450.0	      0
 77- 26:	Pso11G36810.0	Prh02G51470.0	      0
 77- 27:	Pso11G36800.0	Prh02G51480.0	 1e-148
 77- 28:	Pso11G36780.0	Prh02G51520.0	      0
 77- 29:	Pso11G36770.0	Prh02G51540.0	  1e-52
 77- 30:	Pso11G36760.0	Prh02G51580.0	      0
 77- 31:	Pso11G36750.0	Prh02G51590.0	      0
 77- 32:	Pso11G36740.0	Prh02G51600.0	      0
 77- 33:	Pso11G36720.0	Prh02G51620.0	      0
 77- 34:	Pso09G02880.0	Prh02G51670.0	  7e-30
 77- 35:	Pso11G36640.0	Prh02G51700.0	  4e-67
 77- 36:	Pso11G36510.0	Prh02G51720.0	 3e-160
 77- 37:	Pso11G36500.0	Prh02G51740.0	 7e-106
 77- 38:	Pso11G36490.0	Prh02G51750.0	      0
 77- 39:	Pso11G36480.0	Prh02G51760.0	      0
 77- 40:	Pso11G36470.0	Prh02G51770.0	      0
 77- 41:	Pso11G36460.0	Prh02G51780.0	      0
 77- 42:	Pso11G36440.0	Prh02G51810.0	      0
 77- 43:	Pso11G36430.0	Prh02G51820.0	      0
 77- 44:	Pso11G36420.0	Prh02G51840.0	      0
 77- 45:	Pso11G36410.0	Prh02G51880.0	      0
 77- 46:	Pso11G36400.0	Prh02G51890.0	      0
 77- 47:	Pso11G36380.0	Prh02G51900.0	      0
 77- 48:	Pso11G36370.0	Prh02G51910.0	      0
 77- 49:	Pso11G36360.0	Prh02G51930.0	      0
 77- 50:	Pso11G36350.0	Prh02G51940.0	  9e-93
 77- 51:	Pso11G36230.0	Prh02G51970.0	      0
 77- 52:	Pso09G03160.0	Prh02G51980.0	      0
 77- 53:	Pso11G36150.0	Prh02G51990.0	 5e-108
 77- 54:	Pso11G36140.0	Prh02G52000.0	      0
 77- 55:	Pso11G36130.0	Prh02G52010.0	  2e-96
 77- 56:	Pso11G36120.0	Prh02G52020.0	      0
 77- 57:	Pso09G03220.0	Prh02G52030.0	      0
 77- 58:	Pso09G03230.0	Prh02G52040.0	      0
 77- 59:	Pso09G03310.0	Prh02G52060.0	 1e-108
 77- 60:	Pso09G03300.0	Prh02G52070.0	      0
 77- 61:	Pso11G36330.0	Prh02G52090.0	  5e-79
 77- 62:	Pso11G36320.0	Prh02G52100.0	      0
 77- 63:	Pso11G36290.0	Prh02G52310.0	 2e-109
 77- 64:	Pso11G36030.0	Prh02G52330.0	      0
 77- 65:	Pso11G36000.0	Prh02G52350.0	      0
 77- 66:	Pso11G35990.0	Prh02G52360.0	      0
 77- 67:	Pso09G03550.0	Prh02G52370.0	      0
 77- 68:	Pso11G35970.0	Prh02G52390.0	      0
 77- 69:	Pso11G35950.0	Prh02G52430.0	 7e-124
 77- 70:	Pso11G35940.0	Prh02G52440.0	  6e-73
 77- 71:	Pso11G35920.0	Prh02G52450.0	      0
 77- 72:	Pso11G35910.0	Prh02G52460.0	  9e-17
 77- 73:	Pso11G35900.0	Prh02G52470.0	      0
 77- 74:	Pso11G35860.0	Prh02G52490.0	      0
 77- 75:	Pso11G35830.0	Prh02G52520.0	      0
 77- 76:	Pso11G35810.0	Prh02G52740.0	      0
 77- 77:	Pso11G35770.0	Prh02G52750.0	      0
 77- 78:	Pso11G35760.0	Prh02G52760.0	      0
 77- 79:	Pso11G35750.0	Prh02G52770.0	 2e-129
 77- 80:	Pso11G35740.0	Prh02G52780.0	 2e-162
 77- 81:	Pso11G35720.0	Prh02G52790.0	      0
 77- 82:	Pso09G03780.0	Prh02G52800.0	      0
 77- 83:	Pso11G35550.0	Prh02G52830.0	 1e-128
 77- 84:	Pso11G35560.0	Prh02G52840.0	      0
 77- 85:	Pso11G35570.0	Prh02G52870.0	      0
 77- 86:	Pso11G35580.0	Prh02G52940.0	      0
 77- 87:	Pso11G35590.0	Prh02G52960.0	      0
 77- 88:	Pso11G35460.0	Prh02G53000.0	      0
 77- 89:	Pso11G35450.0	Prh02G53020.0	 6e-114
 77- 90:	Pso11G35380.0	Prh02G53070.0	      0
 77- 91:	Pso11G35330.0	Prh02G53130.0	 3e-133
 77- 92:	Pso11G35320.0	Prh02G53140.0	 1e-146
 77- 93:	Pso09G04300.0	Prh02G53150.0	 2e-110
## Alignment 78: score=3587.0 e_value=1e-298 N=73 pre-WGD-1 ancestor_chr2&P. rhoeas_chr2 plus
 78-  0:	Pso11G25990.0	Prh02G44660.0	      0
 78-  1:	Pso11G25960.0	Prh02G44690.0	      0
 78-  2:	Pso11G25920.0	Prh02G44720.0	      0
 78-  3:	Pso11G25910.0	Prh02G44750.0	 8e-125
 78-  4:	Pso11G25900.0	Prh02G44760.0	      0
 78-  5:	Pso11G25890.0	Prh02G44770.0	      0
 78-  6:	Pso11G25860.0	Prh02G44820.0	 1e-166
 78-  7:	Pso11G25850.0	Prh02G44830.0	      0
 78-  8:	Pso11G25840.0	Prh02G44840.0	      0
 78-  9:	Pso11G25820.0	Prh02G44850.0	  2e-20
 78- 10:	Pso11G25800.0	Prh02G44860.0	      0
 78- 11:	Pso11G25790.0	Prh02G44870.0	      0
 78- 12:	Pso11G25780.0	Prh02G44880.0	      0
 78- 13:	Pso11G25770.0	Prh02G44890.0	      0
 78- 14:	Pso11G25760.0	Prh02G44930.0	  3e-13
 78- 15:	Pso11G25720.0	Prh02G44940.0	      0
 78- 16:	Pso11G25700.0	Prh02G44950.0	      0
 78- 17:	Pso11G25690.0	Prh02G44960.0	      0
 78- 18:	Pso11G25680.0	Prh02G44970.0	      0
 78- 19:	Pso11G25670.0	Prh02G44980.0	      0
 78- 20:	Pso11G25660.0	Prh02G44990.0	      0
 78- 21:	Pso11G25650.0	Prh02G45000.0	 1e-148
 78- 22:	Pso11G25640.0	Prh02G45010.0	 1e-129
 78- 23:	Pso11G25630.0	Prh02G45020.0	 2e-113
 78- 24:	Pso11G25620.0	Prh02G45030.0	      0
 78- 25:	Pso09G14220.0	Prh02G45060.0	  4e-79
 78- 26:	Pso11G25590.0	Prh02G45070.0	      0
 78- 27:	Pso11G25580.0	Prh02G45080.0	      0
 78- 28:	Pso11G25570.0	Prh02G45090.0	 2e-146
 78- 29:	Pso11G25530.0	Prh02G45110.0	      0
 78- 30:	Pso11G25520.0	Prh02G45120.0	      0
 78- 31:	Pso11G25510.0	Prh02G45130.0	      0
 78- 32:	Pso11G25500.0	Prh02G45140.0	  2e-67
 78- 33:	Pso11G25490.0	Prh02G45150.0	      0
 78- 34:	Pso11G25480.0	Prh02G45160.0	      0
 78- 35:	Pso11G24970.0	Prh02G45170.0	      0
 78- 36:	Pso11G24980.0	Prh02G45190.0	 1e-127
 78- 37:	Pso11G24990.0	Prh02G45200.0	      0
 78- 38:	Pso11G25010.0	Prh02G45220.0	      0
 78- 39:	Pso11G25020.0	Prh02G45230.0	      0
 78- 40:	Pso09G14450.0	Prh02G45240.0	  3e-97
 78- 41:	Pso11G25080.0	Prh02G45250.0	      0
 78- 42:	Pso11G25090.0	Prh02G45260.0	      0
 78- 43:	Pso11G25100.0	Prh02G45270.0	  6e-52
 78- 44:	Pso11G25120.0	Prh02G45280.0	 9e-172
 78- 45:	Pso11G25130.0	Prh02G45290.0	 2e-163
 78- 46:	Pso11G25150.0	Prh02G45310.0	      0
 78- 47:	Pso09G14530.0	Prh02G45320.0	      0
 78- 48:	Pso11G25170.0	Prh02G45330.0	  2e-95
 78- 49:	Pso11G25180.0	Prh02G45340.0	  7e-87
 78- 50:	Pso09G14550.0	Prh02G45350.0	 3e-100
 78- 51:	Pso11G25200.0	Prh02G45380.0	      0
 78- 52:	Pso11G25210.0	Prh02G45390.0	      0
 78- 53:	Pso11G25220.0	Prh02G45400.0	      0
 78- 54:	Pso11G25240.0	Prh02G45410.0	 4e-178
 78- 55:	Pso11G25260.0	Prh02G45420.0	      0
 78- 56:	Pso11G25270.0	Prh02G45430.0	 2e-139
 78- 57:	Pso09G14700.0	Prh02G45440.0	      0
 78- 58:	Pso11G25290.0	Prh02G45450.0	      0
 78- 59:	Pso11G25320.0	Prh02G45470.0	 3e-119
 78- 60:	Pso11G25330.0	Prh02G45480.0	      0
 78- 61:	Pso11G25340.0	Prh02G45490.0	 4e-106
 78- 62:	Pso11G25350.0	Prh02G45500.0	 8e-107
 78- 63:	Pso11G25370.0	Prh02G45520.0	      0
 78- 64:	Pso11G25380.0	Prh02G45530.0	      0
 78- 65:	Pso11G25390.0	Prh02G45550.0	  1e-62
 78- 66:	Pso11G25400.0	Prh02G45560.0	      0
 78- 67:	Pso11G25420.0	Prh02G45570.0	  1e-84
 78- 68:	Pso11G25440.0	Prh02G45590.0	      0
 78- 69:	Pso11G25450.0	Prh02G45600.0	      0
 78- 70:	Pso11G25460.0	Prh02G45610.0	      0
 78- 71:	Pso09G14870.0	Prh02G45650.0	      0
 78- 72:	Pso09G14880.0	Prh02G45700.0	      0
## Alignment 79: score=2156.0 e_value=6.7e-173 N=47 pre-WGD-1 ancestor_chr2&P. rhoeas_chr2 plus
 79-  0:	Pso11G03520.0	Prh02G08900.0	 7e-120
 79-  1:	Pso11G03480.0	Prh02G08970.0	 9e-139
 79-  2:	Pso11G03470.0	Prh02G08980.0	 2e-128
 79-  3:	Pso11G03460.0	Prh02G08990.0	      0
 79-  4:	Pso11G03450.0	Prh02G09000.0	      0
 79-  5:	Pso11G03420.0	Prh02G09030.0	      0
 79-  6:	Pso11G03430.0	Prh02G09040.0	      0
 79-  7:	Pso11G03390.0	Prh02G09090.0	  7e-25
 79-  8:	Pso11G03380.0	Prh02G09140.0	  7e-62
 79-  9:	Pso11G03330.0	Prh02G09320.0	      0
 79- 10:	Pso11G03340.0	Prh02G09330.0	 4e-167
 79- 11:	Pso11G03320.0	Prh02G09380.0	      0
 79- 12:	Pso11G03310.0	Prh02G09410.0	      0
 79- 13:	Pso11G03300.0	Prh02G09420.0	      0
 79- 14:	Pso11G03290.0	Prh02G09430.0	      0
 79- 15:	Pso11G03280.0	Prh02G09440.0	  6e-33
 79- 16:	Pso11G03250.0	Prh02G09560.0	      0
 79- 17:	Pso11G03220.0	Prh02G09630.0	 3e-123
 79- 18:	Pso11G03210.0	Prh02G09770.0	      0
 79- 19:	Pso11G03200.0	Prh02G09780.0	  8e-77
 79- 20:	Pso11G03190.0	Prh02G09790.0	  9e-71
 79- 21:	Pso11G03170.0	Prh02G09800.0	      0
 79- 22:	Pso11G03160.0	Prh02G09870.0	 6e-170
 79- 23:	Pso11G03150.0	Prh02G09880.0	      0
 79- 24:	Pso11G03090.0	Prh02G09900.0	      0
 79- 25:	Pso11G03010.0	Prh02G09920.0	      0
 79- 26:	Pso11G03000.0	Prh02G09930.0	 7e-116
 79- 27:	Pso11G02960.0	Prh02G09970.0	  8e-48
 79- 28:	Pso11G02890.0	Prh02G10030.0	      0
 79- 29:	Pso11G02860.0	Prh02G10190.0	      0
 79- 30:	Pso11G02840.0	Prh02G10250.0	      0
 79- 31:	Pso11G02850.0	Prh02G10260.0	      0
 79- 32:	Pso11G02800.0	Prh02G10340.0	      0
 79- 33:	Pso11G02790.0	Prh02G10360.0	      0
 79- 34:	Pso11G02780.0	Prh02G10380.0	 2e-106
 79- 35:	Pso11G02720.0	Prh02G10440.0	 4e-116
 79- 36:	Pso11G02670.0	Prh02G10520.0	 2e-139
 79- 37:	Pso11G02620.0	Prh02G10590.0	      0
 79- 38:	Pso11G02590.0	Prh02G10600.0	      0
 79- 39:	Pso11G02530.0	Prh02G10630.0	  2e-43
 79- 40:	Pso11G02460.0	Prh02G10730.0	 2e-132
 79- 41:	Pso11G02430.0	Prh02G10870.0	  3e-75
 79- 42:	Pso11G02420.0	Prh02G10880.0	 3e-102
 79- 43:	Pso11G02410.0	Prh02G10910.0	  3e-52
 79- 44:	Pso11G02400.0	Prh02G10960.0	 8e-132
 79- 45:	Pso11G02390.0	Prh02G11110.0	      0
 79- 46:	Pso11G02370.0	Prh02G11270.0	  5e-34
## Alignment 80: score=2088.0 e_value=2.4e-168 N=44 pre-WGD-1 ancestor_chr2&P. rhoeas_chr2 plus
 80-  0:	Pso11G07650.0	Prh02G22070.0	 5e-173
 80-  1:	Pso11G07560.0	Prh02G22080.0	      0
 80-  2:	Pso11G07550.0	Prh02G22090.0	      0
 80-  3:	Pso11G07540.0	Prh02G22100.0	  3e-85
 80-  4:	Pso09G33720.0	Prh02G22170.0	      0
 80-  5:	Pso09G33750.0	Prh02G22190.0	      0
 80-  6:	Pso09G33760.0	Prh02G22200.0	 9e-115
 80-  7:	Pso11G07400.0	Prh02G22210.0	 1e-159
 80-  8:	Pso11G07380.0	Prh02G22220.0	      0
 80-  9:	Pso11G07370.0	Prh02G22230.0	      0
 80- 10:	Pso11G07340.0	Prh02G22260.0	      0
 80- 11:	Pso11G07330.0	Prh02G22280.0	      0
 80- 12:	Pso11G07300.0	Prh02G22300.0	      0
 80- 13:	Pso11G07290.0	Prh02G22310.0	      0
 80- 14:	Pso11G07280.0	Prh02G22320.0	  3e-76
 80- 15:	Pso11G07250.0	Prh02G22330.0	 3e-113
 80- 16:	Pso11G07240.0	Prh02G22350.0	 4e-130
 80- 17:	Pso11G07200.0	Prh02G22380.0	 3e-179
 80- 18:	Pso09G34050.0	Prh02G22460.0	  2e-24
 80- 19:	Pso11G07190.0	Prh02G22520.0	      0
 80- 20:	Pso11G07180.0	Prh02G22530.0	      0
 80- 21:	Pso11G07140.0	Prh02G22550.0	 1e-104
 80- 22:	Pso11G07120.0	Prh02G22560.0	      0
 80- 23:	Pso09G34270.0	Prh02G22770.0	      0
 80- 24:	Pso11G06950.0	Prh02G23020.0	  1e-47
 80- 25:	Pso11G06940.0	Prh02G23030.0	 5e-122
 80- 26:	Pso11G06930.0	Prh02G23050.0	  2e-25
 80- 27:	Pso11G06920.0	Prh02G23060.0	  5e-08
 80- 28:	Pso11G06910.0	Prh02G23070.0	 4e-107
 80- 29:	Pso11G06900.0	Prh02G23120.0	      0
 80- 30:	Pso11G06870.0	Prh02G23140.0	 1e-150
 80- 31:	Pso11G06860.0	Prh02G23160.0	 1e-142
 80- 32:	Pso11G06830.0	Prh02G23190.0	 4e-102
 80- 33:	Pso11G06820.0	Prh02G23200.0	      0
 80- 34:	Pso11G06810.0	Prh02G23220.0	      0
 80- 35:	Pso11G06790.0	Prh02G23230.0	      0
 80- 36:	Pso11G06750.0	Prh02G23250.0	      0
 80- 37:	Pso11G06760.0	Prh02G23270.0	 3e-141
 80- 38:	Pso11G06730.0	Prh02G23280.0	  2e-90
 80- 39:	Pso11G06690.0	Prh02G23310.0	  5e-53
 80- 40:	Pso11G06660.0	Prh02G23330.0	  2e-88
 80- 41:	Pso11G06640.0	Prh02G23370.0	 1e-152
 80- 42:	Pso11G06620.0	Prh02G23440.0	 7e-162
 80- 43:	Pso11G06610.0	Prh02G23450.0	 1e-124
## Alignment 81: score=2020.0 e_value=6.1e-155 N=42 pre-WGD-1 ancestor_chr2&P. rhoeas_chr2 plus
 81-  0:	Pso11G13490.0	Prh02G30180.0	 1e-105
 81-  1:	Pso11G13470.0	Prh02G30190.0	  2e-65
 81-  2:	Pso11G13430.0	Prh02G30230.0	      0
 81-  3:	Pso11G13420.0	Prh02G30250.0	      0
 81-  4:	Pso11G13410.0	Prh02G30270.0	      0
 81-  5:	Pso11G13400.0	Prh02G30280.0	      0
 81-  6:	Pso11G13370.0	Prh02G30300.0	 1e-135
 81-  7:	Pso11G13350.0	Prh02G30310.0	      0
 81-  8:	Pso11G13340.0	Prh02G30320.0	      0
 81-  9:	Pso11G13330.0	Prh02G30340.0	      0
 81- 10:	Pso11G13320.0	Prh02G30350.0	      0
 81- 11:	Pso11G13310.0	Prh02G30360.0	  7e-55
 81- 12:	Pso09G27710.0	Prh02G30390.0	      0
 81- 13:	Pso11G13290.0	Prh02G30420.0	 5e-158
 81- 14:	Pso11G13260.0	Prh02G30460.0	  6e-67
 81- 15:	Pso11G13250.0	Prh02G30470.0	      0
 81- 16:	Pso09G27800.0	Prh02G30490.0	      0
 81- 17:	Pso11G13220.0	Prh02G30540.0	  7e-98
 81- 18:	Pso11G13210.0	Prh02G30550.0	 1e-173
 81- 19:	Pso11G13180.0	Prh02G30630.0	      0
 81- 20:	Pso09G27860.0	Prh02G30640.0	  1e-71
 81- 21:	Pso11G13160.0	Prh02G30650.0	 1e-105
 81- 22:	Pso11G13150.0	Prh02G30670.0	      0
 81- 23:	Pso09G27900.0	Prh02G30690.0	  4e-78
 81- 24:	Pso11G11870.0	Prh02G30700.0	      0
 81- 25:	Pso11G11910.0	Prh02G30710.0	      0
 81- 26:	Pso11G11980.0	Prh02G30740.0	  7e-17
 81- 27:	Pso11G11950.0	Prh02G30750.0	  3e-35
 81- 28:	Pso11G11990.0	Prh02G30820.0	      0
 81- 29:	Pso11G12000.0	Prh02G30830.0	      0
 81- 30:	Pso09G28100.0	Prh02G30870.0	  8e-93
 81- 31:	Pso09G28220.0	Prh02G30910.0	      0
 81- 32:	Pso11G12230.0	Prh02G30940.0	      0
 81- 33:	Pso11G12220.0	Prh02G30950.0	      0
 81- 34:	Pso11G12240.0	Prh02G30960.0	      0
 81- 35:	Pso11G12260.0	Prh02G30970.0	      0
 81- 36:	Pso11G12430.0	Prh02G31070.0	      0
 81- 37:	Pso11G12440.0	Prh02G31080.0	      0
 81- 38:	Pso11G12480.0	Prh02G31090.0	  3e-95
 81- 39:	Pso09G28580.0	Prh02G31100.0	      0
 81- 40:	Pso11G12490.0	Prh02G31110.0	      0
 81- 41:	Pso09G28610.0	Prh02G31130.0	 2e-149
## Alignment 82: score=1693.0 e_value=2.4e-131 N=37 pre-WGD-1 ancestor_chr2&P. rhoeas_chr2 plus
 82-  0:	Pso11G06580.0	Prh02G15330.0	      0
 82-  1:	Pso11G06380.0	Prh02G15410.0	  2e-57
 82-  2:	Pso11G06310.0	Prh02G15610.0	  4e-07
 82-  3:	Pso11G06270.0	Prh02G15640.0	  2e-91
 82-  4:	Pso11G06200.0	Prh02G15890.0	      0
 82-  5:	Pso11G06010.0	Prh02G15950.0	      0
 82-  6:	Pso11G05860.0	Prh02G16120.0	 2e-134
 82-  7:	Pso11G05850.0	Prh02G16150.0	      0
 82-  8:	Pso11G05660.0	Prh02G16180.0	 8e-157
 82-  9:	Pso11G05640.0	Prh02G16200.0	      0
 82- 10:	Pso11G05620.0	Prh02G16220.0	      0
 82- 11:	Pso11G05590.0	Prh02G16240.0	 6e-171
 82- 12:	Pso11G05580.0	Prh02G16270.0	      0
 82- 13:	Pso11G05570.0	Prh02G16300.0	  1e-75
 82- 14:	Pso11G05550.0	Prh02G16330.0	 7e-104
 82- 15:	Pso11G05500.0	Prh02G16340.0	  5e-29
 82- 16:	Pso11G05380.0	Prh02G16360.0	      0
 82- 17:	Pso11G05360.0	Prh02G16430.0	 4e-168
 82- 18:	Pso11G05350.0	Prh02G16440.0	      0
 82- 19:	Pso11G05330.0	Prh02G16470.0	 3e-144
 82- 20:	Pso11G05320.0	Prh02G16480.0	      0
 82- 21:	Pso11G05310.0	Prh02G16530.0	      0
 82- 22:	Pso11G05290.0	Prh02G16570.0	  9e-38
 82- 23:	Pso11G05250.0	Prh02G16660.0	  9e-36
 82- 24:	Pso11G05240.0	Prh02G16670.0	      0
 82- 25:	Pso11G05230.0	Prh02G16680.0	      0
 82- 26:	Pso11G05220.0	Prh02G16690.0	      0
 82- 27:	Pso11G05210.0	Prh02G16700.0	 1e-117
 82- 28:	Pso11G05200.0	Prh02G16710.0	 2e-144
 82- 29:	Pso11G05170.0	Prh02G16800.0	  5e-35
 82- 30:	Pso11G04980.0	Prh02G16900.0	  8e-98
 82- 31:	Pso11G04950.0	Prh02G16930.0	 2e-116
 82- 32:	Pso11G04900.0	Prh02G16960.0	      0
 82- 33:	Pso11G04840.0	Prh02G17060.0	      0
 82- 34:	Pso11G04830.0	Prh02G17070.0	  1e-95
 82- 35:	Pso11G04820.0	Prh02G17090.0	      0
 82- 36:	Pso11G04810.0	Prh02G17100.0	      0
## Alignment 83: score=1518.0 e_value=3.9e-107 N=31 pre-WGD-1 ancestor_chr2&P. rhoeas_chr2 plus
 83-  0:	Pso09G21320.0	Prh02G38050.0	  8e-64
 83-  1:	Pso09G20780.0	Prh02G38170.0	 8e-152
 83-  2:	Pso09G20790.0	Prh02G38210.0	  3e-26
 83-  3:	Pso09G20800.0	Prh02G38220.0	      0
 83-  4:	Pso09G20810.0	Prh02G38230.0	      0
 83-  5:	Pso09G20820.0	Prh02G38240.0	      0
 83-  6:	Pso09G20830.0	Prh02G38250.0	      0
 83-  7:	Pso09G20840.0	Prh02G38260.0	      0
 83-  8:	Pso09G20860.0	Prh02G38270.0	      0
 83-  9:	Pso09G20870.0	Prh02G38290.0	      0
 83- 10:	Pso09G20880.0	Prh02G38300.0	      0
 83- 11:	Pso09G20890.0	Prh02G38340.0	      0
 83- 12:	Pso09G20900.0	Prh02G38350.0	      0
 83- 13:	Pso09G20920.0	Prh02G38370.0	  2e-71
 83- 14:	Pso09G20930.0	Prh02G38380.0	 5e-117
 83- 15:	Pso09G20940.0	Prh02G38390.0	      0
 83- 16:	Pso09G20970.0	Prh02G38400.0	 7e-112
 83- 17:	Pso09G20980.0	Prh02G38430.0	      0
 83- 18:	Pso09G20990.0	Prh02G38450.0	 8e-166
 83- 19:	Pso09G21000.0	Prh02G38460.0	      0
 83- 20:	Pso09G21020.0	Prh02G38480.0	      0
 83- 21:	Pso09G21030.0	Prh02G38490.0	      0
 83- 22:	Pso09G21050.0	Prh02G38500.0	      0
 83- 23:	Pso09G21060.0	Prh02G38510.0	      0
 83- 24:	Pso09G21090.0	Prh02G38520.0	 2e-140
 83- 25:	Pso09G21100.0	Prh02G38540.0	      0
 83- 26:	Pso09G21120.0	Prh02G38550.0	  5e-41
 83- 27:	Pso09G21130.0	Prh02G38560.0	  3e-63
 83- 28:	Pso09G21190.0	Prh02G38570.0	      0
 83- 29:	Pso09G21200.0	Prh02G38580.0	      0
 83- 30:	Pso09G21210.0	Prh02G38590.0	      0
## Alignment 84: score=1504.0 e_value=1.3e-107 N=32 pre-WGD-1 ancestor_chr2&P. rhoeas_chr2 plus
 84-  0:	Pso11G09840.0	Prh02G21240.0	  2e-62
 84-  1:	Pso11G09700.0	Prh02G21250.0	  8e-81
 84-  2:	Pso09G31350.0	Prh02G21260.0	 9e-124
 84-  3:	Pso11G09660.0	Prh02G21340.0	 6e-130
 84-  4:	Pso11G09640.0	Prh02G21370.0	 5e-102
 84-  5:	Pso11G09540.0	Prh02G21380.0	      0
 84-  6:	Pso11G09380.0	Prh02G21400.0	      0
 84-  7:	Pso11G09320.0	Prh02G21440.0	      0
 84-  8:	Pso11G09310.0	Prh02G21490.0	 9e-145
 84-  9:	Pso11G09210.0	Prh02G21560.0	 2e-159
 84- 10:	Pso11G09180.0	Prh02G21580.0	 3e-106
 84- 11:	Pso09G32110.0	Prh02G21590.0	      0
 84- 12:	Pso09G32120.0	Prh02G21610.0	 8e-162
 84- 13:	Pso11G09110.0	Prh02G21630.0	      0
 84- 14:	Pso11G09100.0	Prh02G21650.0	      0
 84- 15:	Pso11G09090.0	Prh02G21660.0	      0
 84- 16:	Pso09G32160.0	Prh02G21670.0	      0
 84- 17:	Pso11G09020.0	Prh02G21700.0	      0
 84- 18:	Pso11G08970.0	Prh02G21720.0	      0
 84- 19:	Pso11G08940.0	Prh02G21760.0	      0
 84- 20:	Pso11G08930.0	Prh02G21770.0	      0
 84- 21:	Pso11G08910.0	Prh02G21780.0	      0
 84- 22:	Pso11G08870.0	Prh02G21810.0	      0
 84- 23:	Pso11G08860.0	Prh02G21820.0	  2e-44
 84- 24:	Pso11G08850.0	Prh02G21830.0	  2e-53
 84- 25:	Pso11G08840.0	Prh02G21840.0	      0
 84- 26:	Pso11G08830.0	Prh02G21850.0	 2e-160
 84- 27:	Pso11G08790.0	Prh02G21900.0	  3e-77
 84- 28:	Pso09G32510.0	Prh02G21930.0	  2e-92
 84- 29:	Pso11G08780.0	Prh02G21960.0	      0
 84- 30:	Pso11G08770.0	Prh02G21970.0	  4e-56
 84- 31:	Pso11G08670.0	Prh02G22040.0	 3e-108
## Alignment 85: score=1472.0 e_value=7.3e-115 N=33 pre-WGD-1 ancestor_chr2&P. rhoeas_chr2 plus
 85-  0:	Pso11G02370.0	Prh02G11540.0	 3e-100
 85-  1:	Pso11G02360.0	Prh02G11620.0	      0
 85-  2:	Pso11G02350.0	Prh02G11790.0	      0
 85-  3:	Pso11G02290.0	Prh02G12000.0	 1e-169
 85-  4:	Pso11G02280.0	Prh02G12010.0	      0
 85-  5:	Pso11G02260.0	Prh02G12050.0	 2e-113
 85-  6:	Pso11G02240.0	Prh02G12080.0	 4e-170
 85-  7:	Pso11G02220.0	Prh02G12120.0	      0
 85-  8:	Pso11G02200.0	Prh02G12240.0	      0
 85-  9:	Pso11G02190.0	Prh02G12250.0	      0
 85- 10:	Pso11G02180.0	Prh02G12260.0	 2e-168
 85- 11:	Pso11G02170.0	Prh02G12270.0	 2e-122
 85- 12:	Pso11G02160.0	Prh02G12280.0	 2e-122
 85- 13:	Pso11G02150.0	Prh02G12290.0	      0
 85- 14:	Pso11G02100.0	Prh02G12410.0	      0
 85- 15:	Pso11G02090.0	Prh02G12420.0	      0
 85- 16:	Pso11G02050.0	Prh02G12480.0	      0
 85- 17:	Pso11G02030.0	Prh02G12630.0	 4e-113
 85- 18:	Pso11G01960.0	Prh02G12890.0	  2e-54
 85- 19:	Pso11G01910.0	Prh02G12940.0	      0
 85- 20:	Pso11G01890.0	Prh02G12980.0	 1e-152
 85- 21:	Pso11G01870.0	Prh02G13010.0	      0
 85- 22:	Pso11G01850.0	Prh02G13040.0	  5e-40
 85- 23:	Pso11G01820.0	Prh02G13070.0	      0
 85- 24:	Pso11G01790.0	Prh02G13130.0	  1e-55
 85- 25:	Pso11G01700.0	Prh02G13230.0	  2e-76
 85- 26:	Pso11G01710.0	Prh02G13240.0	      0
 85- 27:	Pso11G01690.0	Prh02G13330.0	  7e-71
 85- 28:	Pso11G01590.0	Prh02G13350.0	      0
 85- 29:	Pso11G01600.0	Prh02G13370.0	  1e-42
 85- 30:	Pso11G01430.0	Prh02G13390.0	 5e-159
 85- 31:	Pso11G01420.0	Prh02G13450.0	  1e-09
 85- 32:	Pso11G01300.0	Prh02G13460.0	  5e-36
## Alignment 86: score=1451.0 e_value=1.3e-111 N=32 pre-WGD-1 ancestor_chr2&P. rhoeas_chr2 plus
 86-  0:	Pso11G05320.0	Prh02G17140.0	  4e-19
 86-  1:	Pso11G05300.0	Prh02G17200.0	 4e-104
 86-  2:	Pso11G05210.0	Prh02G17230.0	  9e-32
 86-  3:	Pso11G05170.0	Prh02G17240.0	  5e-56
 86-  4:	Pso11G04980.0	Prh02G17260.0	  1e-96
 86-  5:	Pso11G04950.0	Prh02G17280.0	 1e-116
 86-  6:	Pso11G04900.0	Prh02G17300.0	      0
 86-  7:	Pso11G04840.0	Prh02G17390.0	      0
 86-  8:	Pso11G04830.0	Prh02G17400.0	  3e-95
 86-  9:	Pso11G04790.0	Prh02G17420.0	  3e-45
 86- 10:	Pso11G04750.0	Prh02G17500.0	      0
 86- 11:	Pso11G04730.0	Prh02G17520.0	 1e-106
 86- 12:	Pso11G04720.0	Prh02G17530.0	  5e-69
 86- 13:	Pso11G04710.0	Prh02G17540.0	      0
 86- 14:	Pso11G04700.0	Prh02G17550.0	 7e-130
 86- 15:	Pso11G04670.0	Prh02G17590.0	      0
 86- 16:	Pso11G04660.0	Prh02G17600.0	      0
 86- 17:	Pso11G04640.0	Prh02G17620.0	      0
 86- 18:	Pso11G04630.0	Prh02G17630.0	      0
 86- 19:	Pso11G04610.0	Prh02G17710.0	  2e-44
 86- 20:	Pso11G04440.0	Prh02G17720.0	  1e-94
 86- 21:	Pso11G04380.0	Prh02G17750.0	  2e-60
 86- 22:	Pso11G04360.0	Prh02G17890.0	      0
 86- 23:	Pso11G04350.0	Prh02G17910.0	      0
 86- 24:	Pso11G04340.0	Prh02G18160.0	      0
 86- 25:	Pso11G04300.0	Prh02G18210.0	  2e-52
 86- 26:	Pso11G04270.0	Prh02G18340.0	      0
 86- 27:	Pso11G04180.0	Prh02G18360.0	      0
 86- 28:	Pso11G04140.0	Prh02G18390.0	 3e-108
 86- 29:	Pso11G03950.0	Prh02G18570.0	  2e-67
 86- 30:	Pso11G03510.0	Prh02G18670.0	  7e-50
 86- 31:	Pso11G03500.0	Prh02G18680.0	 5e-111
## Alignment 87: score=1412.0 e_value=1.2e-95 N=29 pre-WGD-1 ancestor_chr2&P. rhoeas_chr2 plus
 87-  0:	Pso11G11950.0	Prh02G29300.0	  3e-35
 87-  1:	Pso11G11990.0	Prh02G29340.0	      0
 87-  2:	Pso11G12000.0	Prh02G29350.0	      0
 87-  3:	Pso11G12010.0	Prh02G29370.0	      0
 87-  4:	Pso11G12020.0	Prh02G29380.0	 6e-163
 87-  5:	Pso11G12030.0	Prh02G29390.0	      0
 87-  6:	Pso11G12040.0	Prh02G29400.0	      0
 87-  7:	Pso11G12050.0	Prh02G29410.0	 7e-142
 87-  8:	Pso11G12060.0	Prh02G29420.0	 6e-152
 87-  9:	Pso11G12080.0	Prh02G29430.0	 1e-125
 87- 10:	Pso11G12110.0	Prh02G29460.0	  4e-71
 87- 11:	Pso11G12120.0	Prh02G29470.0	      0
 87- 12:	Pso11G12130.0	Prh02G29490.0	      0
 87- 13:	Pso11G12140.0	Prh02G29500.0	      0
 87- 14:	Pso09G28220.0	Prh02G29510.0	      0
 87- 15:	Pso11G12220.0	Prh02G29540.0	      0
 87- 16:	Pso11G12240.0	Prh02G29560.0	      0
 87- 17:	Pso11G12260.0	Prh02G29580.0	      0
 87- 18:	Pso11G12270.0	Prh02G29600.0	      0
 87- 19:	Pso11G12280.0	Prh02G29610.0	      0
 87- 20:	Pso09G28370.0	Prh02G29620.0	      0
 87- 21:	Pso11G12290.0	Prh02G29640.0	      0
 87- 22:	Pso09G28400.0	Prh02G29650.0	      0
 87- 23:	Pso11G12310.0	Prh02G29660.0	  2e-51
 87- 24:	Pso11G12320.0	Prh02G29670.0	 3e-141
 87- 25:	Pso11G12330.0	Prh02G29680.0	 1e-124
 87- 26:	Pso11G12350.0	Prh02G29700.0	      0
 87- 27:	Pso11G12430.0	Prh02G29810.0	      0
 87- 28:	Pso11G12440.0	Prh02G29830.0	      0
## Alignment 88: score=1339.0 e_value=3.9e-105 N=30 pre-WGD-1 ancestor_chr2&P. rhoeas_chr2 plus
 88-  0:	Pso11G28720.0	Prh02G27670.0	 2e-173
 88-  1:	Pso11G28290.0	Prh02G27800.0	 6e-103
 88-  2:	Pso11G28270.0	Prh02G27810.0	  6e-17
 88-  3:	Pso11G28260.0	Prh02G27920.0	      0
 88-  4:	Pso09G11240.0	Prh02G28050.0	 2e-143
 88-  5:	Pso11G28210.0	Prh02G28070.0	      0
 88-  6:	Pso11G28150.0	Prh02G28110.0	  4e-74
 88-  7:	Pso11G28100.0	Prh02G28140.0	      0
 88-  8:	Pso11G28050.0	Prh02G28210.0	      0
 88-  9:	Pso11G28040.0	Prh02G28260.0	 9e-133
 88- 10:	Pso09G11470.0	Prh02G28470.0	      0
 88- 11:	Pso11G28000.0	Prh02G28480.0	 4e-137
 88- 12:	Pso11G27970.0	Prh02G28550.0	 1e-173
 88- 13:	Pso11G27930.0	Prh02G28680.0	      0
 88- 14:	Pso11G27910.0	Prh02G28690.0	  1e-75
 88- 15:	Pso11G27900.0	Prh02G28700.0	      0
 88- 16:	Pso11G27870.0	Prh02G28710.0	  4e-72
 88- 17:	Pso11G27790.0	Prh02G28730.0	  5e-55
 88- 18:	Pso11G27760.0	Prh02G28760.0	  3e-65
 88- 19:	Pso09G11870.0	Prh02G28770.0	  1e-99
 88- 20:	Pso09G11860.0	Prh02G28780.0	  5e-70
 88- 21:	Pso09G12460.0	Prh02G28850.0	  2e-19
 88- 22:	Pso11G27610.0	Prh02G28860.0	 2e-148
 88- 23:	Pso09G12370.0	Prh02G29020.0	  4e-48
 88- 24:	Pso11G27570.0	Prh02G29030.0	 3e-154
 88- 25:	Pso11G27560.0	Prh02G29040.0	      0
 88- 26:	Pso11G27530.0	Prh02G29050.0	      0
 88- 27:	Pso11G27470.0	Prh02G29080.0	 9e-167
 88- 28:	Pso11G27170.0	Prh02G29240.0	 4e-179
 88- 29:	Pso11G27180.0	Prh02G29250.0	      0
## Alignment 89: score=1310.0 e_value=2.9e-95 N=27 pre-WGD-1 ancestor_chr2&P. rhoeas_chr2 plus
 89-  0:	Pso11G22320.0	Prh02G41280.0	  8e-28
 89-  1:	Pso11G23100.0	Prh02G41490.0	      0
 89-  2:	Pso11G23090.0	Prh02G41500.0	      0
 89-  3:	Pso11G23080.0	Prh02G41510.0	      0
 89-  4:	Pso11G23060.0	Prh02G41520.0	      0
 89-  5:	Pso09G17540.0	Prh02G41530.0	 3e-136
 89-  6:	Pso11G23050.0	Prh02G41540.0	      0
 89-  7:	Pso11G23040.0	Prh02G41550.0	      0
 89-  8:	Pso09G17560.0	Prh02G41560.0	      0
 89-  9:	Pso11G23030.0	Prh02G41570.0	 1e-114
 89- 10:	Pso09G17580.0	Prh02G41580.0	      0
 89- 11:	Pso11G23020.0	Prh02G41590.0	 2e-132
 89- 12:	Pso11G23000.0	Prh02G41620.0	  1e-79
 89- 13:	Pso11G22980.0	Prh02G41630.0	      0
 89- 14:	Pso11G22970.0	Prh02G41640.0	 1e-120
 89- 15:	Pso11G22930.0	Prh02G41660.0	      0
 89- 16:	Pso09G17700.0	Prh02G41670.0	      0
 89- 17:	Pso09G17720.0	Prh02G41680.0	      0
 89- 18:	Pso11G22900.0	Prh02G41710.0	  4e-90
 89- 19:	Pso11G22890.0	Prh02G41720.0	      0
 89- 20:	Pso11G22870.0	Prh02G41730.0	 5e-171
 89- 21:	Pso11G22860.0	Prh02G41740.0	      0
 89- 22:	Pso11G22850.0	Prh02G41750.0	      0
 89- 23:	Pso09G17790.0	Prh02G41770.0	 2e-109
 89- 24:	Pso09G17800.0	Prh02G41780.0	      0
 89- 25:	Pso11G22800.0	Prh02G41800.0	      0
 89- 26:	Pso11G22790.0	Prh02G41810.0	 8e-168
## Alignment 90: score=1040.0 e_value=1.3e-72 N=24 pre-WGD-1 ancestor_chr2&P. rhoeas_chr2 plus
 90-  0:	Pso11G12260.0	Prh02G46890.0	 3e-109
 90-  1:	Pso11G12290.0	Prh02G46970.0	      0
 90-  2:	Pso09G28580.0	Prh02G46990.0	 9e-173
 90-  3:	Pso11G12490.0	Prh02G47000.0	      0
 90-  4:	Pso11G12710.0	Prh02G47260.0	 7e-166
 90-  5:	Pso09G28790.0	Prh02G47270.0	  4e-48
 90-  6:	Pso11G12910.0	Prh02G47310.0	  2e-84
 90-  7:	Pso11G13010.0	Prh02G47470.0	 9e-129
 90-  8:	Pso11G13020.0	Prh02G47490.0	  1e-44
 90-  9:	Pso09G29180.0	Prh02G47530.0	  1e-17
 90- 10:	Pso11G11810.0	Prh02G47660.0	  2e-74
 90- 11:	Pso11G11790.0	Prh02G47680.0	      0
 90- 12:	Pso11G11770.0	Prh02G47700.0	      0
 90- 13:	Pso11G11650.0	Prh02G47750.0	 9e-137
 90- 14:	Pso11G11530.0	Prh02G47810.0	 2e-132
 90- 15:	Pso11G11520.0	Prh02G47820.0	      0
 90- 16:	Pso11G11410.0	Prh02G47860.0	 7e-152
 90- 17:	Pso11G11340.0	Prh02G47880.0	      0
 90- 18:	Pso11G11280.0	Prh02G47910.0	      0
 90- 19:	Pso11G11250.0	Prh02G47950.0	  4e-76
 90- 20:	Pso11G11210.0	Prh02G48010.0	      0
 90- 21:	Pso11G11180.0	Prh02G48030.0	 5e-141
 90- 22:	Pso11G11080.0	Prh02G48060.0	      0
 90- 23:	Pso11G10540.0	Prh02G48090.0	 3e-109
## Alignment 91: score=1004.0 e_value=6.4e-66 N=22 pre-WGD-1 ancestor_chr2&P. rhoeas_chr2 plus
 91-  0:	Pso11G00840.0	Prh02G03930.0	 7e-105
 91-  1:	Pso11G00820.0	Prh02G03980.0	  5e-24
 91-  2:	Pso11G00790.0	Prh02G04020.0	  2e-82
 91-  3:	Pso11G00780.0	Prh02G04050.0	      0
 91-  4:	Pso11G00740.0	Prh02G04090.0	      0
 91-  5:	Pso11G00730.0	Prh02G04100.0	      0
 91-  6:	Pso11G00540.0	Prh02G04110.0	      0
 91-  7:	Pso11G00600.0	Prh02G04300.0	      0
 91-  8:	Pso11G00590.0	Prh02G04310.0	      0
 91-  9:	Pso11G00570.0	Prh02G04320.0	      0
 91- 10:	Pso11G00550.0	Prh02G04340.0	      0
 91- 11:	Pso11G00340.0	Prh02G04430.0	  4e-63
 91- 12:	Pso11G00470.0	Prh02G04460.0	  1e-29
 91- 13:	Pso11G00460.0	Prh02G04470.0	  4e-16
 91- 14:	Pso11G00450.0	Prh02G04480.0	      0
 91- 15:	Pso11G00420.0	Prh02G04540.0	  5e-89
 91- 16:	Pso11G00310.0	Prh02G04680.0	 5e-113
 91- 17:	Pso11G00270.0	Prh02G04830.0	  3e-70
 91- 18:	Pso11G00260.0	Prh02G04840.0	  2e-91
 91- 19:	Pso11G00180.0	Prh02G05040.0	      0
 91- 20:	Pso11G00170.0	Prh02G05050.0	 1e-180
 91- 21:	Pso11G00150.0	Prh02G05070.0	 2e-107
## Alignment 92: score=882.0 e_value=1.7e-60 N=19 pre-WGD-1 ancestor_chr2&P. rhoeas_chr2 plus
 92-  0:	Pso11G22760.0	Prh02G41840.0	      0
 92-  1:	Pso11G22750.0	Prh02G41850.0	      0
 92-  2:	Pso11G22740.0	Prh02G41860.0	      0
 92-  3:	Pso11G22710.0	Prh02G41870.0	      0
 92-  4:	Pso11G22700.0	Prh02G41880.0	      0
 92-  5:	Pso11G22690.0	Prh02G41990.0	      0
 92-  6:	Pso11G22680.0	Prh02G42020.0	      0
 92-  7:	Pso11G22670.0	Prh02G42030.0	      0
 92-  8:	Pso11G22660.0	Prh02G42040.0	 8e-176
 92-  9:	Pso11G22650.0	Prh02G42050.0	  6e-58
 92- 10:	Pso11G22640.0	Prh02G42090.0	  6e-96
 92- 11:	Pso11G22620.0	Prh02G42100.0	      0
 92- 12:	Pso11G22600.0	Prh02G42120.0	      0
 92- 13:	Pso11G22590.0	Prh02G42140.0	      0
 92- 14:	Pso11G22580.0	Prh02G42150.0	 3e-175
 92- 15:	Pso09G17270.0	Prh02G42160.0	 2e-175
 92- 16:	Pso11G22560.0	Prh02G42170.0	 4e-104
 92- 17:	Pso11G22530.0	Prh02G42200.0	 3e-174
 92- 18:	Pso11G22520.0	Prh02G42210.0	      0
## Alignment 93: score=741.0 e_value=1.3e-47 N=17 pre-WGD-1 ancestor_chr2&P. rhoeas_chr2 plus
 93-  0:	Pso11G29870.0	Prh02G25850.0	      0
 93-  1:	Pso11G29020.0	Prh02G25980.0	  6e-46
 93-  2:	Pso11G29000.0	Prh02G26070.0	      0
 93-  3:	Pso11G28930.0	Prh02G26250.0	 4e-151
 93-  4:	Pso11G28900.0	Prh02G26380.0	  2e-36
 93-  5:	Pso11G28890.0	Prh02G26390.0	 8e-179
 93-  6:	Pso11G28880.0	Prh02G26400.0	 2e-155
 93-  7:	Pso11G28870.0	Prh02G26420.0	      0
 93-  8:	Pso11G28830.0	Prh02G26430.0	  3e-85
 93-  9:	Pso11G28810.0	Prh02G26460.0	      0
 93- 10:	Pso11G28790.0	Prh02G26580.0	      0
 93- 11:	Pso11G28780.0	Prh02G26640.0	  9e-26
 93- 12:	Pso11G28740.0	Prh02G26870.0	      0
 93- 13:	Pso09G10710.0	Prh02G26880.0	      0
 93- 14:	Pso11G28590.0	Prh02G26980.0	  6e-48
 93- 15:	Pso09G10770.0	Prh02G26990.0	 1e-100
 93- 16:	Pso11G28530.0	Prh02G27080.0	      0
## Alignment 94: score=653.0 e_value=1.6e-39 N=16 pre-WGD-1 ancestor_chr2&P. rhoeas_chr2 plus
 94-  0:	Pso11G14730.0	Prh02G50890.0	  1e-07
 94-  1:	Pso11G14610.0	Prh02G51150.0	      0
 94-  2:	Pso11G14600.0	Prh02G51300.0	      0
 94-  3:	Pso11G14590.0	Prh02G51330.0	 2e-135
 94-  4:	Pso11G14560.0	Prh02G51420.0	 2e-157
 94-  5:	Pso11G14530.0	Prh02G51470.0	 7e-119
 94-  6:	Pso11G14500.0	Prh02G51580.0	      0
 94-  7:	Pso09G26450.0	Prh02G51600.0	      0
 94-  8:	Pso11G14370.0	Prh02G51740.0	  1e-55
 94-  9:	Pso11G14350.0	Prh02G51750.0	      0
 94- 10:	Pso11G14280.0	Prh02G51910.0	 3e-175
 94- 11:	Pso11G14210.0	Prh02G51940.0	  3e-56
 94- 12:	Pso11G14160.0	Prh02G52050.0	  9e-57
 94- 13:	Pso11G14050.0	Prh02G52220.0	      0
 94- 14:	Pso11G13990.0	Prh02G52280.0	 1e-144
 94- 15:	Pso11G13870.0	Prh02G52460.0	  2e-23
## Alignment 95: score=638.0 e_value=1.3e-29 N=13 pre-WGD-1 ancestor_chr2&P. rhoeas_chr2 plus
 95-  0:	Pso11G23670.0	Prh02G42810.0	 2e-127
 95-  1:	Pso11G23680.0	Prh02G42820.0	 1e-167
 95-  2:	Pso11G23740.0	Prh02G42830.0	      0
 95-  3:	Pso11G23750.0	Prh02G42840.0	      0
 95-  4:	Pso11G23760.0	Prh02G42850.0	      0
 95-  5:	Pso11G23770.0	Prh02G42860.0	      0
 95-  6:	Pso11G23790.0	Prh02G42870.0	      0
 95-  7:	Pso11G23800.0	Prh02G42880.0	      0
 95-  8:	Pso09G16150.0	Prh02G42900.0	      0
 95-  9:	Pso09G16170.0	Prh02G42920.0	      0
 95- 10:	Pso09G16180.0	Prh02G42950.0	  4e-38
 95- 11:	Pso09G16220.0	Prh02G42990.0	 2e-136
 95- 12:	Pso09G16230.0	Prh02G43010.0	      0
## Alignment 96: score=598.0 e_value=2.3e-35 N=14 pre-WGD-1 ancestor_chr2&P. rhoeas_chr2 plus
 96-  0:	Pso11G01240.0	Prh02G07490.0	 1e-158
 96-  1:	Pso11G01120.0	Prh02G07700.0	  2e-81
 96-  2:	Pso11G00950.0	Prh02G07880.0	      0
 96-  3:	Pso11G00940.0	Prh02G07890.0	      0
 96-  4:	Pso11G00930.0	Prh02G07900.0	      0
 96-  5:	Pso11G00900.0	Prh02G07980.0	 2e-158
 96-  6:	Pso11G00890.0	Prh02G07990.0	 1e-131
 96-  7:	Pso11G00840.0	Prh02G08090.0	 7e-105
 96-  8:	Pso11G00790.0	Prh02G08100.0	  4e-82
 96-  9:	Pso11G00780.0	Prh02G08110.0	      0
 96- 10:	Pso11G00540.0	Prh02G08170.0	      0
 96- 11:	Pso11G00420.0	Prh02G08290.0	      0
 96- 12:	Pso11G00220.0	Prh02G08490.0	  5e-27
 96- 13:	Pso11G00030.0	Prh02G08520.0	 2e-139
## Alignment 97: score=569.0 e_value=4.5e-29 N=12 pre-WGD-1 ancestor_chr2&P. rhoeas_chr2 plus
 97-  0:	Pso11G20730.0	Prh02G39540.0	      0
 97-  1:	Pso11G20790.0	Prh02G39630.0	  2e-87
 97-  2:	Pso11G20800.0	Prh02G39640.0	      0
 97-  3:	Pso11G20820.0	Prh02G39650.0	      0
 97-  4:	Pso11G20830.0	Prh02G39660.0	 4e-152
 97-  5:	Pso11G20840.0	Prh02G39670.0	      0
 97-  6:	Pso11G20850.0	Prh02G39680.0	 2e-161
 97-  7:	Pso11G20860.0	Prh02G39690.0	      0
 97-  8:	Pso11G20870.0	Prh02G39700.0	      0
 97-  9:	Pso11G20880.0	Prh02G39710.0	 3e-168
 97- 10:	Pso11G20900.0	Prh02G39750.0	      0
 97- 11:	Pso11G20920.0	Prh02G39790.0	      0
## Alignment 98: score=548.0 e_value=1.8e-32 N=13 pre-WGD-1 ancestor_chr2&P. rhoeas_chr2 plus
 98-  0:	Pso09G07390.0	Prh02G56870.0	      0
 98-  1:	Pso09G07420.0	Prh02G56910.0	  1e-83
 98-  2:	Pso09G07440.0	Prh02G56940.0	 8e-100
 98-  3:	Pso11G31220.0	Prh02G56950.0	      0
 98-  4:	Pso11G31240.0	Prh02G56970.0	 2e-108
 98-  5:	Pso09G07300.0	Prh02G57020.0	      0
 98-  6:	Pso09G07820.0	Prh02G57190.0	  1e-99
 98-  7:	Pso11G31390.0	Prh02G57350.0	      0
 98-  8:	Pso09G09260.0	Prh02G57450.0	 5e-112
 98-  9:	Pso09G09270.0	Prh02G57460.0	      0
 98- 10:	Pso09G09310.0	Prh02G57500.0	      0
 98- 11:	Pso09G09340.0	Prh02G57530.0	      0
 98- 12:	Pso09G09480.0	Prh02G57560.0	      0
## Alignment 99: score=543.0 e_value=2.8e-31 N=12 pre-WGD-1 ancestor_chr2&P. rhoeas_chr2 plus
 99-  0:	Pso09G21570.0	Prh02G37580.0	      0
 99-  1:	Pso09G21580.0	Prh02G37590.0	      0
 99-  2:	Pso09G21600.0	Prh02G37620.0	      0
 99-  3:	Pso09G21630.0	Prh02G37650.0	      0
 99-  4:	Pso09G21640.0	Prh02G37670.0	      0
 99-  5:	Pso09G21650.0	Prh02G37680.0	 1e-121
 99-  6:	Pso09G21660.0	Prh02G37700.0	 2e-145
 99-  7:	Pso09G21720.0	Prh02G37750.0	  2e-77
 99-  8:	Pso09G21730.0	Prh02G37760.0	      0
 99-  9:	Pso09G21740.0	Prh02G37780.0	      0
 99- 10:	Pso09G21750.0	Prh02G37790.0	      0
 99- 11:	Pso09G16360.0	Prh02G37840.0	      0
## Alignment 100: score=537.0 e_value=3.5e-25 N=11 pre-WGD-1 ancestor_chr2&P. rhoeas_chr2 plus
100-  0:	Pso09G16280.0	Prh02G43060.0	 3e-165
100-  1:	Pso09G16290.0	Prh02G43080.0	      0
100-  2:	Pso09G16300.0	Prh02G43090.0	      0
100-  3:	Pso09G16310.0	Prh02G43100.0	      0
100-  4:	Pso09G16320.0	Prh02G43110.0	 2e-146
100-  5:	Pso09G16330.0	Prh02G43120.0	  6e-10
100-  6:	Pso09G16340.0	Prh02G43150.0	  1e-91
100-  7:	Pso09G16350.0	Prh02G43160.0	      0
100-  8:	Pso09G16360.0	Prh02G43170.0	      0
100-  9:	Pso09G16370.0	Prh02G43190.0	 8e-137
100- 10:	Pso09G16380.0	Prh02G43200.0	 1e-121
## Alignment 101: score=527.0 e_value=3.7e-29 N=12 pre-WGD-1 ancestor_chr2&P. rhoeas_chr2 plus
101-  0:	Pso11G10440.0	Prh02G48460.0	      0
101-  1:	Pso11G10430.0	Prh02G48470.0	      0
101-  2:	Pso11G10420.0	Prh02G48490.0	  4e-87
101-  3:	Pso11G10340.0	Prh02G48520.0	 4e-132
101-  4:	Pso11G10320.0	Prh02G48550.0	      0
101-  5:	Pso11G10150.0	Prh02G48560.0	  9e-14
101-  6:	Pso11G09970.0	Prh02G48640.0	      0
101-  7:	Pso11G09940.0	Prh02G48650.0	 2e-159
101-  8:	Pso11G09930.0	Prh02G48660.0	 8e-165
101-  9:	Pso11G09690.0	Prh02G48750.0	      0
101- 10:	Pso11G09620.0	Prh02G48790.0	  2e-48
101- 11:	Pso11G09550.0	Prh02G48830.0	 5e-141
## Alignment 102: score=493.0 e_value=1e-25 N=11 pre-WGD-1 ancestor_chr2&P. rhoeas_chr2 plus
102-  0:	Pso09G20700.0	Prh02G38640.0	      0
102-  1:	Pso09G20710.0	Prh02G38650.0	  4e-62
102-  2:	Pso09G20730.0	Prh02G38670.0	      0
102-  3:	Pso09G20760.0	Prh02G38710.0	 2e-120
102-  4:	Pso09G20490.0	Prh02G38870.0	      0
102-  5:	Pso09G20420.0	Prh02G38920.0	 1e-180
102-  6:	Pso09G20410.0	Prh02G38930.0	      0
102-  7:	Pso09G20400.0	Prh02G38940.0	  4e-49
102-  8:	Pso09G20370.0	Prh02G38970.0	      0
102-  9:	Pso09G20360.0	Prh02G39000.0	      0
102- 10:	Pso09G20230.0	Prh02G39190.0	      0
## Alignment 103: score=443.0 e_value=2.8e-18 N=9 pre-WGD-1 ancestor_chr2&P. rhoeas_chr2 plus
103-  0:	Pso11G16440.0	Prh02G34390.0	      0
103-  1:	Pso11G16420.0	Prh02G34400.0	 2e-121
103-  2:	Pso11G16410.0	Prh02G34410.0	      0
103-  3:	Pso11G16380.0	Prh02G34430.0	  8e-38
103-  4:	Pso11G16390.0	Prh02G34440.0	  5e-55
103-  5:	Pso11G16360.0	Prh02G34450.0	      0
103-  6:	Pso11G16340.0	Prh02G34460.0	      0
103-  7:	Pso11G16330.0	Prh02G34490.0	      0
103-  8:	Pso09G26090.0	Prh02G34500.0	  8e-96
## Alignment 104: score=424.0 e_value=2.8e-22 N=9 pre-WGD-1 ancestor_chr2&P. rhoeas_chr2 plus
104-  0:	Pso11G34430.0	Prh02G53190.0	      0
104-  1:	Pso11G34360.0	Prh02G53240.0	      0
104-  2:	Pso11G34350.0	Prh02G53250.0	      0
104-  3:	Pso11G34340.0	Prh02G53260.0	      0
104-  4:	Pso11G34280.0	Prh02G53280.0	      0
104-  5:	Pso09G05520.0	Prh02G53290.0	      0
104-  6:	Pso11G34320.0	Prh02G53300.0	  5e-98
104-  7:	Pso11G34270.0	Prh02G53310.0	  3e-99
104-  8:	Pso09G05740.0	Prh02G53460.0	  3e-49
## Alignment 105: score=387.0 e_value=1.4e-14 N=8 pre-WGD-1 ancestor_chr2&P. rhoeas_chr2 plus
105-  0:	Pso11G23900.0	Prh02G43460.0	      0
105-  1:	Pso11G23890.0	Prh02G43470.0	      0
105-  2:	Pso11G23860.0	Prh02G43480.0	      0
105-  3:	Pso11G23830.0	Prh02G43510.0	      0
105-  4:	Pso11G23820.0	Prh02G43520.0	      0
105-  5:	Pso09G15950.0	Prh02G43560.0	  2e-99
105-  6:	Pso09G16680.0	Prh02G43600.0	      0
105-  7:	Pso09G16630.0	Prh02G43610.0	      0
## Alignment 106: score=387.0 e_value=2.7e-15 N=8 pre-WGD-1 ancestor_chr2&P. rhoeas_chr2 plus
106-  0:	Pso11G12580.0	Prh02G28970.0	      0
106-  1:	Pso09G28750.0	Prh02G28990.0	 5e-101
106-  2:	Pso09G28760.0	Prh02G29000.0	  4e-84
106-  3:	Pso09G28790.0	Prh02G29020.0	  1e-56
106-  4:	Pso11G12750.0	Prh02G29050.0	      0
106-  5:	Pso11G12760.0	Prh02G29070.0	 4e-153
106-  6:	Pso09G28860.0	Prh02G29080.0	      0
106-  7:	Pso11G12800.0	Prh02G29090.0	 9e-117
## Alignment 107: score=382.0 e_value=2.5e-18 N=9 pre-WGD-1 ancestor_chr2&P. rhoeas_chr2 plus
107-  0:	Pso11G26710.0	Prh02G04060.0	      0
107-  1:	Pso11G26700.0	Prh02G04100.0	      0
107-  2:	Pso11G26620.0	Prh02G04300.0	 2e-116
107-  3:	Pso11G26610.0	Prh02G04310.0	 1e-124
107-  4:	Pso11G26590.0	Prh02G04320.0	      0
107-  5:	Pso11G26510.0	Prh02G04540.0	  1e-71
107-  6:	Pso11G26500.0	Prh02G04620.0	  6e-44
107-  7:	Pso11G26490.0	Prh02G04740.0	 1e-159
107-  8:	Pso11G26440.0	Prh02G04780.0	      0
## Alignment 108: score=378.0 e_value=2.8e-17 N=8 pre-WGD-1 ancestor_chr2&P. rhoeas_chr2 plus
108-  0:	Pso11G03480.0	Prh02G08610.0	 3e-137
108-  1:	Pso11G03470.0	Prh02G08620.0	 3e-128
108-  2:	Pso11G03460.0	Prh02G08630.0	 9e-175
108-  3:	Pso11G03450.0	Prh02G08640.0	      0
108-  4:	Pso11G03330.0	Prh02G08690.0	      0
108-  5:	Pso11G03340.0	Prh02G08700.0	 3e-162
108-  6:	Pso11G03320.0	Prh02G08740.0	      0
108-  7:	Pso11G03110.0	Prh02G08800.0	      0
## Alignment 109: score=374.0 e_value=2.5e-16 N=8 pre-WGD-1 ancestor_chr2&P. rhoeas_chr2 plus
109-  0:	Pso09G27860.0	Prh02G55220.0	  1e-71
109-  1:	Pso11G13160.0	Prh02G55230.0	 4e-103
109-  2:	Pso11G13150.0	Prh02G55270.0	  2e-76
109-  3:	Pso11G11920.0	Prh02G55280.0	  6e-43
109-  4:	Pso11G12010.0	Prh02G55340.0	 3e-117
109-  5:	Pso11G12020.0	Prh02G55370.0	  6e-42
109-  6:	Pso11G12060.0	Prh02G55380.0	 1e-116
109-  7:	Pso11G12110.0	Prh02G55420.0	  2e-54
## Alignment 110: score=373.0 e_value=9.2e-22 N=8 pre-WGD-1 ancestor_chr2&P. rhoeas_chr2 plus
110-  0:	Pso11G12980.0	Prh02G31230.0	  3e-49
110-  1:	Pso11G12990.0	Prh02G31240.0	  4e-55
110-  2:	Pso11G13000.0	Prh02G31250.0	 5e-158
110-  3:	Pso11G13010.0	Prh02G31260.0	  1e-88
110-  4:	Pso11G11720.0	Prh02G31280.0	  7e-96
110-  5:	Pso11G11710.0	Prh02G31290.0	      0
110-  6:	Pso11G11670.0	Prh02G31300.0	  3e-16
110-  7:	Pso09G29480.0	Prh02G31350.0	  4e-67
## Alignment 111: score=304.0 e_value=3.4e-15 N=7 pre-WGD-1 ancestor_chr2&P. rhoeas_chr2 plus
111-  0:	Pso09G01150.0	Prh02G50370.0	 1e-101
111-  1:	Pso09G01160.0	Prh02G50380.0	 2e-170
111-  2:	Pso09G01260.0	Prh02G50390.0	 4e-122
111-  3:	Pso11G37410.0	Prh02G50490.0	 5e-128
111-  4:	Pso11G38200.0	Prh02G50530.0	  7e-51
111-  5:	Pso11G38090.0	Prh02G50770.0	  3e-69
111-  6:	Pso11G37330.0	Prh02G50840.0	      0
## Alignment 112: score=295.0 e_value=1.5e-09 N=6 pre-WGD-1 ancestor_chr2&P. rhoeas_chr2 plus
112-  0:	Pso11G18370.0	Prh02G37000.0	  2e-26
112-  1:	Pso11G18360.0	Prh02G37020.0	      0
112-  2:	Pso09G22300.0	Prh02G37030.0	      0
112-  3:	Pso09G22310.0	Prh02G37040.0	      0
112-  4:	Pso11G18330.0	Prh02G37050.0	  7e-99
112-  5:	Pso11G18320.0	Prh02G37070.0	      0
## Alignment 113: score=289.0 e_value=8.2e-12 N=6 pre-WGD-1 ancestor_chr2&P. rhoeas_chr2 plus
113-  0:	Pso11G08650.0	Prh02G24840.0	      0
113-  1:	Pso09G32700.0	Prh02G24890.0	      0
113-  2:	Pso11G08550.0	Prh02G24900.0	 2e-178
113-  3:	Pso11G08430.0	Prh02G24920.0	 8e-132
113-  4:	Pso11G08420.0	Prh02G24930.0	      0
113-  5:	Pso11G08410.0	Prh02G24940.0	  8e-10
## Alignment 114: score=267.0 e_value=4.9e-12 N=6 pre-WGD-1 ancestor_chr2&P. rhoeas_chr2 plus
114-  0:	Pso11G31810.0	Prh02G07070.0	      0
114-  1:	Pso11G31800.0	Prh02G07080.0	      0
114-  2:	Pso11G31780.0	Prh02G07180.0	  2e-30
114-  3:	Pso11G31770.0	Prh02G07190.0	      0
114-  4:	Pso11G31750.0	Prh02G07350.0	      0
114-  5:	Pso11G31720.0	Prh02G07360.0	      0
## Alignment 115: score=251.0 e_value=3.7e-10 N=6 pre-WGD-1 ancestor_chr2&P. rhoeas_chr2 plus
115-  0:	Pso09G07130.0	Prh02G16700.0	  1e-37
115-  1:	Pso11G32250.0	Prh02G16920.0	  1e-53
115-  2:	Pso11G32230.0	Prh02G17070.0	  2e-38
115-  3:	Pso11G32210.0	Prh02G17100.0	 3e-110
115-  4:	Pso11G32180.0	Prh02G17110.0	      0
115-  5:	Pso11G32150.0	Prh02G17230.0	  4e-34
## Alignment 116: score=10888.0 e_value=0 N=226 pre-WGD-1 ancestor_chr2&P. rhoeas_chr2 minus
116-  0:	Pso11G12450.0	Prh02G29280.0	 8e-106
116-  1:	Pso11G12470.0	Prh02G29270.0	      0
116-  2:	Pso11G12480.0	Prh02G29260.0	  4e-93
116-  3:	Pso09G28580.0	Prh02G29250.0	      0
116-  4:	Pso11G12490.0	Prh02G29240.0	      0
116-  5:	Pso09G28610.0	Prh02G29190.0	 7e-143
116-  6:	Pso09G28640.0	Prh02G29180.0	  3e-87
116-  7:	Pso11G12520.0	Prh02G29170.0	      0
116-  8:	Pso11G12530.0	Prh02G29160.0	      0
116-  9:	Pso09G28710.0	Prh02G29120.0	      0
116- 10:	Pso11G12720.0	Prh02G29040.0	      0
116- 11:	Pso11G12810.0	Prh02G28940.0	 3e-166
116- 12:	Pso11G12820.0	Prh02G28930.0	 7e-119
116- 13:	Pso11G12850.0	Prh02G28910.0	      0
116- 14:	Pso11G12860.0	Prh02G28900.0	 2e-135
116- 15:	Pso11G12890.0	Prh02G28890.0	      0
116- 16:	Pso09G29030.0	Prh02G28870.0	 3e-110
116- 17:	Pso11G12910.0	Prh02G28860.0	      0
116- 18:	Pso11G12930.0	Prh02G28840.0	      0
116- 19:	Pso11G12980.0	Prh02G28800.0	  3e-49
116- 20:	Pso11G12990.0	Prh02G28790.0	  7e-57
116- 21:	Pso11G13000.0	Prh02G28780.0	 4e-149
116- 22:	Pso11G13010.0	Prh02G28770.0	  2e-88
116- 23:	Pso11G13020.0	Prh02G28760.0	 3e-121
116- 24:	Pso11G13030.0	Prh02G28750.0	 6e-142
116- 25:	Pso09G29180.0	Prh02G28730.0	  1e-33
116- 26:	Pso11G11820.0	Prh02G28720.0	      0
116- 27:	Pso11G11810.0	Prh02G28710.0	 4e-153
116- 28:	Pso11G11790.0	Prh02G28700.0	      0
116- 29:	Pso11G11780.0	Prh02G28690.0	  1e-56
116- 30:	Pso11G11770.0	Prh02G28680.0	      0
116- 31:	Pso11G11710.0	Prh02G28650.0	      0
116- 32:	Pso11G11670.0	Prh02G28640.0	  2e-16
116- 33:	Pso09G29340.0	Prh02G28560.0	      0
116- 34:	Pso11G11610.0	Prh02G28540.0	      0
116- 35:	Pso11G11570.0	Prh02G28530.0	 3e-170
116- 36:	Pso11G11560.0	Prh02G28500.0	 6e-112
116- 37:	Pso11G11530.0	Prh02G28480.0	      0
116- 38:	Pso11G11520.0	Prh02G28470.0	      0
116- 39:	Pso11G11510.0	Prh02G28440.0	  2e-69
116- 40:	Pso11G11470.0	Prh02G28420.0	  2e-93
116- 41:	Pso09G29480.0	Prh02G28310.0	  4e-67
116- 42:	Pso11G11410.0	Prh02G28260.0	      0
116- 43:	Pso11G11370.0	Prh02G28250.0	  2e-69
116- 44:	Pso11G11350.0	Prh02G28220.0	      0
116- 45:	Pso11G11340.0	Prh02G28210.0	      0
116- 46:	Pso11G11330.0	Prh02G28200.0	  4e-72
116- 47:	Pso11G11320.0	Prh02G28190.0	 2e-126
116- 48:	Pso11G11300.0	Prh02G28180.0	      0
116- 49:	Pso11G11310.0	Prh02G28170.0	      0
116- 50:	Pso11G11280.0	Prh02G28140.0	      0
116- 51:	Pso11G11270.0	Prh02G28130.0	  3e-47
116- 52:	Pso11G11260.0	Prh02G28120.0	      0
116- 53:	Pso11G11250.0	Prh02G28110.0	      0
116- 54:	Pso09G29660.0	Prh02G28090.0	      0
116- 55:	Pso09G29710.0	Prh02G28080.0	      0
116- 56:	Pso11G11210.0	Prh02G28070.0	      0
116- 57:	Pso11G11190.0	Prh02G28060.0	 1e-173
116- 58:	Pso11G11180.0	Prh02G28050.0	      0
116- 59:	Pso11G11120.0	Prh02G27990.0	  4e-85
116- 60:	Pso11G11110.0	Prh02G27980.0	 8e-148
116- 61:	Pso11G11100.0	Prh02G27940.0	  4e-32
116- 62:	Pso11G11090.0	Prh02G27930.0	  2e-85
116- 63:	Pso11G11080.0	Prh02G27920.0	      0
116- 64:	Pso11G11070.0	Prh02G27910.0	 1e-143
116- 65:	Pso11G11040.0	Prh02G27880.0	      0
116- 66:	Pso11G10980.0	Prh02G27830.0	  7e-22
116- 67:	Pso11G10540.0	Prh02G27800.0	 2e-148
116- 68:	Pso11G10700.0	Prh02G27610.0	      0
116- 69:	Pso09G30230.0	Prh02G27500.0	 1e-161
116- 70:	Pso09G30440.0	Prh02G27250.0	      0
116- 71:	Pso11G10440.0	Prh02G27080.0	      0
116- 72:	Pso11G10420.0	Prh02G27040.0	 6e-123
116- 73:	Pso11G10370.0	Prh02G27000.0	      0
116- 74:	Pso09G30540.0	Prh02G26950.0	      0
116- 75:	Pso11G10350.0	Prh02G26910.0	      0
116- 76:	Pso11G10340.0	Prh02G26890.0	 2e-161
116- 77:	Pso11G10330.0	Prh02G26880.0	      0
116- 78:	Pso11G10320.0	Prh02G26870.0	      0
116- 79:	Pso11G10310.0	Prh02G26860.0	      0
116- 80:	Pso11G10290.0	Prh02G26850.0	      0
116- 81:	Pso09G30660.0	Prh02G26760.0	      0
116- 82:	Pso09G30670.0	Prh02G26720.0	  1e-08
116- 83:	Pso11G10270.0	Prh02G26710.0	      0
116- 84:	Pso11G10150.0	Prh02G26640.0	      0
116- 85:	Pso11G10140.0	Prh02G26630.0	      0
116- 86:	Pso11G10130.0	Prh02G26620.0	  8e-22
116- 87:	Pso09G30830.0	Prh02G26590.0	  2e-52
116- 88:	Pso11G10090.0	Prh02G26580.0	      0
116- 89:	Pso09G30860.0	Prh02G26560.0	      0
116- 90:	Pso11G10020.0	Prh02G26530.0	  2e-33
116- 91:	Pso11G10010.0	Prh02G26520.0	      0
116- 92:	Pso11G10000.0	Prh02G26510.0	      0
116- 93:	Pso09G30930.0	Prh02G26500.0	      0
116- 94:	Pso09G30940.0	Prh02G26490.0	      0
116- 95:	Pso11G09990.0	Prh02G26460.0	      0
116- 96:	Pso11G09970.0	Prh02G26420.0	      0
116- 97:	Pso11G09940.0	Prh02G26400.0	      0
116- 98:	Pso11G09930.0	Prh02G26390.0	      0
116- 99:	Pso11G09920.0	Prh02G26380.0	  1e-99
116-100:	Pso09G31050.0	Prh02G26360.0	  2e-73
116-101:	Pso09G31080.0	Prh02G26310.0	 3e-149
116-102:	Pso11G09840.0	Prh02G26210.0	  2e-61
116-103:	Pso11G09760.0	Prh02G26190.0	      0
116-104:	Pso11G09720.0	Prh02G26170.0	      0
116-105:	Pso11G09700.0	Prh02G26130.0	  3e-76
116-106:	Pso09G31270.0	Prh02G26110.0	      0
116-107:	Pso11G09690.0	Prh02G26070.0	      0
116-108:	Pso09G31330.0	Prh02G26050.0	 1e-102
116-109:	Pso11G09670.0	Prh02G26030.0	      0
116-110:	Pso11G09660.0	Prh02G26020.0	 6e-129
116-111:	Pso11G09640.0	Prh02G26010.0	      0
116-112:	Pso09G31470.0	Prh02G25990.0	  8e-14
116-113:	Pso11G09620.0	Prh02G25980.0	  6e-69
116-114:	Pso11G09610.0	Prh02G25970.0	      0
116-115:	Pso11G09590.0	Prh02G25960.0	      0
116-116:	Pso11G09550.0	Prh02G25950.0	      0
116-117:	Pso11G09540.0	Prh02G25930.0	      0
116-118:	Pso11G09520.0	Prh02G25880.0	 4e-173
116-119:	Pso11G09510.0	Prh02G25860.0	      0
116-120:	Pso11G09500.0	Prh02G25850.0	      0
116-121:	Pso11G09490.0	Prh02G25830.0	      0
116-122:	Pso11G09480.0	Prh02G25820.0	      0
116-123:	Pso11G09470.0	Prh02G25810.0	 8e-180
116-124:	Pso11G09460.0	Prh02G25800.0	      0
116-125:	Pso11G09450.0	Prh02G25780.0	  2e-70
116-126:	Pso11G09420.0	Prh02G25770.0	      0
116-127:	Pso11G09410.0	Prh02G25760.0	      0
116-128:	Pso11G09400.0	Prh02G25750.0	      0
116-129:	Pso11G09390.0	Prh02G25740.0	 1e-124
116-130:	Pso11G09380.0	Prh02G25700.0	      0
116-131:	Pso11G09340.0	Prh02G25680.0	      0
116-132:	Pso11G09330.0	Prh02G25670.0	      0
116-133:	Pso11G09320.0	Prh02G25660.0	      0
116-134:	Pso11G09310.0	Prh02G25540.0	 4e-117
116-135:	Pso11G09260.0	Prh02G25530.0	      0
116-136:	Pso11G09250.0	Prh02G25520.0	      0
116-137:	Pso11G09240.0	Prh02G25510.0	  2e-70
116-138:	Pso09G32020.0	Prh02G25500.0	      0
116-139:	Pso11G09210.0	Prh02G25490.0	      0
116-140:	Pso11G09180.0	Prh02G25470.0	 1e-104
116-141:	Pso11G09170.0	Prh02G25450.0	      0
116-142:	Pso11G09160.0	Prh02G25440.0	      0
116-143:	Pso11G09150.0	Prh02G25420.0	      0
116-144:	Pso09G32110.0	Prh02G25410.0	      0
116-145:	Pso11G09100.0	Prh02G25370.0	      0
116-146:	Pso11G09030.0	Prh02G25350.0	      0
116-147:	Pso11G09020.0	Prh02G25330.0	      0
116-148:	Pso09G32250.0	Prh02G25310.0	      0
116-149:	Pso11G08970.0	Prh02G25300.0	      0
116-150:	Pso11G08960.0	Prh02G25290.0	      0
116-151:	Pso11G08940.0	Prh02G25280.0	      0
116-152:	Pso11G08930.0	Prh02G25270.0	      0
116-153:	Pso11G08910.0	Prh02G25250.0	      0
116-154:	Pso11G08870.0	Prh02G25210.0	      0
116-155:	Pso11G08860.0	Prh02G25200.0	  6e-45
116-156:	Pso11G08850.0	Prh02G25190.0	 4e-166
116-157:	Pso11G08840.0	Prh02G25180.0	      0
116-158:	Pso11G08830.0	Prh02G25170.0	 3e-157
116-159:	Pso11G08790.0	Prh02G25110.0	  4e-75
116-160:	Pso09G32510.0	Prh02G25090.0	  1e-92
116-161:	Pso11G08780.0	Prh02G25080.0	      0
116-162:	Pso11G08770.0	Prh02G25070.0	  4e-56
116-163:	Pso09G32540.0	Prh02G25060.0	 1e-115
116-164:	Pso11G08740.0	Prh02G25030.0	      0
116-165:	Pso11G08710.0	Prh02G25000.0	      0
116-166:	Pso11G08700.0	Prh02G24990.0	 2e-173
116-167:	Pso11G08690.0	Prh02G24980.0	 2e-131
116-168:	Pso11G08680.0	Prh02G24970.0	  2e-89
116-169:	Pso11G08660.0	Prh02G24860.0	      0
116-170:	Pso11G08650.0	Prh02G24840.0	      0
116-171:	Pso11G08630.0	Prh02G24830.0	  5e-84
116-172:	Pso11G08620.0	Prh02G24820.0	      0
116-173:	Pso11G08550.0	Prh02G24790.0	      0
116-174:	Pso11G08520.0	Prh02G24760.0	 8e-117
116-175:	Pso11G08460.0	Prh02G24680.0	 4e-113
116-176:	Pso09G32830.0	Prh02G24650.0	      0
116-177:	Pso11G08370.0	Prh02G24630.0	 6e-100
116-178:	Pso11G08360.0	Prh02G24600.0	  4e-80
116-179:	Pso11G08350.0	Prh02G24590.0	      0
116-180:	Pso11G08340.0	Prh02G24580.0	  3e-32
116-181:	Pso11G08330.0	Prh02G24570.0	      0
116-182:	Pso11G08320.0	Prh02G24560.0	 6e-161
116-183:	Pso11G08310.0	Prh02G24550.0	  9e-76
116-184:	Pso09G32910.0	Prh02G24510.0	      0
116-185:	Pso11G08240.0	Prh02G24500.0	      0
116-186:	Pso11G08270.0	Prh02G24410.0	 8e-111
116-187:	Pso11G08250.0	Prh02G24400.0	  3e-28
116-188:	Pso11G08220.0	Prh02G24370.0	      0
116-189:	Pso11G08200.0	Prh02G24350.0	      0
116-190:	Pso11G08170.0	Prh02G24330.0	 1e-167
116-191:	Pso09G33060.0	Prh02G24300.0	 3e-134
116-192:	Pso11G08110.0	Prh02G24290.0	      0
116-193:	Pso11G08100.0	Prh02G24280.0	  1e-83
116-194:	Pso11G08080.0	Prh02G24270.0	 3e-117
116-195:	Pso09G33100.0	Prh02G24170.0	      0
116-196:	Pso11G08010.0	Prh02G24160.0	      0
116-197:	Pso11G07960.0	Prh02G24090.0	      0
116-198:	Pso11G07920.0	Prh02G24050.0	      0
116-199:	Pso11G07910.0	Prh02G24040.0	  7e-94
116-200:	Pso11G07900.0	Prh02G24030.0	      0
116-201:	Pso11G07880.0	Prh02G24010.0	      0
116-202:	Pso11G07860.0	Prh02G24000.0	      0
116-203:	Pso11G07850.0	Prh02G23990.0	      0
116-204:	Pso11G07840.0	Prh02G23970.0	  7e-94
116-205:	Pso11G07830.0	Prh02G23960.0	      0
116-206:	Pso11G07820.0	Prh02G23950.0	      0
116-207:	Pso11G07800.0	Prh02G23940.0	      0
116-208:	Pso11G07780.0	Prh02G23920.0	      0
116-209:	Pso11G07760.0	Prh02G23880.0	      0
116-210:	Pso11G07750.0	Prh02G23850.0	      0
116-211:	Pso11G07730.0	Prh02G23840.0	      0
116-212:	Pso11G07670.0	Prh02G23790.0	  2e-13
116-213:	Pso11G07660.0	Prh02G23770.0	      0
116-214:	Pso11G07650.0	Prh02G23760.0	 8e-174
116-215:	Pso11G07640.0	Prh02G23750.0	      0
116-216:	Pso11G07630.0	Prh02G23740.0	      0
116-217:	Pso11G07620.0	Prh02G23730.0	      0
116-218:	Pso11G07610.0	Prh02G23720.0	  1e-82
116-219:	Pso11G07600.0	Prh02G23710.0	      0
116-220:	Pso11G07580.0	Prh02G23700.0	      0
116-221:	Pso11G07570.0	Prh02G23690.0	 1e-111
116-222:	Pso11G07560.0	Prh02G23680.0	      0
116-223:	Pso11G07550.0	Prh02G23670.0	      0
116-224:	Pso11G07540.0	Prh02G23660.0	 6e-156
116-225:	Pso11G07520.0	Prh02G23580.0	 3e-134
## Alignment 117: score=9422.0 e_value=0 N=194 pre-WGD-1 ancestor_chr2&P. rhoeas_chr2 minus
117-  0:	Pso09G09430.0	Prh02G49570.0	      0
117-  1:	Pso09G09460.0	Prh02G49390.0	      0
117-  2:	Pso09G09540.0	Prh02G49380.0	 4e-132
117-  3:	Pso11G29830.0	Prh02G49350.0	  4e-49
117-  4:	Pso11G29500.0	Prh02G49270.0	      0
117-  5:	Pso11G29420.0	Prh02G49180.0	      0
117-  6:	Pso11G29410.0	Prh02G49170.0	      0
117-  7:	Pso11G29380.0	Prh02G49140.0	      0
117-  8:	Pso11G29370.0	Prh02G49130.0	      0
117-  9:	Pso11G29340.0	Prh02G49120.0	  3e-99
117- 10:	Pso11G29950.0	Prh02G48960.0	      0
117- 11:	Pso09G10330.0	Prh02G48800.0	      0
117- 12:	Pso11G29000.0	Prh02G48750.0	      0
117- 13:	Pso11G28990.0	Prh02G48740.0	      0
117- 14:	Pso11G28980.0	Prh02G48730.0	      0
117- 15:	Pso11G28930.0	Prh02G48690.0	      0
117- 16:	Pso11G28890.0	Prh02G48660.0	      0
117- 17:	Pso11G28880.0	Prh02G48650.0	      0
117- 18:	Pso11G28870.0	Prh02G48640.0	      0
117- 19:	Pso11G28860.0	Prh02G48630.0	  2e-91
117- 20:	Pso11G28850.0	Prh02G48620.0	      0
117- 21:	Pso11G28830.0	Prh02G48610.0	 3e-116
117- 22:	Pso11G28800.0	Prh02G48600.0	      0
117- 23:	Pso11G28790.0	Prh02G48590.0	 8e-117
117- 24:	Pso11G28780.0	Prh02G48560.0	      0
117- 25:	Pso11G28740.0	Prh02G48550.0	      0
117- 26:	Pso11G28620.0	Prh02G48540.0	  1e-88
117- 27:	Pso09G10770.0	Prh02G48510.0	      0
117- 28:	Pso11G28580.0	Prh02G48500.0	      0
117- 29:	Pso11G28570.0	Prh02G48490.0	      0
117- 30:	Pso11G28560.0	Prh02G48480.0	      0
117- 31:	Pso11G28550.0	Prh02G48470.0	      0
117- 32:	Pso11G28530.0	Prh02G48460.0	      0
117- 33:	Pso11G28520.0	Prh02G48420.0	 1e-180
117- 34:	Pso11G28730.0	Prh02G48240.0	      0
117- 35:	Pso11G28650.0	Prh02G48220.0	      0
117- 36:	Pso11G28640.0	Prh02G48210.0	      0
117- 37:	Pso11G28630.0	Prh02G48200.0	      0
117- 38:	Pso11G28330.0	Prh02G48160.0	  3e-09
117- 39:	Pso11G28320.0	Prh02G48140.0	      0
117- 40:	Pso11G28310.0	Prh02G48120.0	      0
117- 41:	Pso11G28300.0	Prh02G48110.0	      0
117- 42:	Pso09G11160.0	Prh02G48100.0	      0
117- 43:	Pso11G28290.0	Prh02G48090.0	 5e-139
117- 44:	Pso11G28280.0	Prh02G48080.0	  4e-73
117- 45:	Pso11G28270.0	Prh02G48070.0	 1e-100
117- 46:	Pso11G28260.0	Prh02G48060.0	      0
117- 47:	Pso11G28240.0	Prh02G48050.0	  1e-75
117- 48:	Pso09G11240.0	Prh02G48030.0	      0
117- 49:	Pso11G28220.0	Prh02G48020.0	  7e-78
117- 50:	Pso11G28210.0	Prh02G48010.0	      0
117- 51:	Pso11G28200.0	Prh02G48000.0	      0
117- 52:	Pso11G28190.0	Prh02G47990.0	 4e-131
117- 53:	Pso11G28180.0	Prh02G47980.0	 1e-167
117- 54:	Pso09G11320.0	Prh02G47970.0	      0
117- 55:	Pso11G28160.0	Prh02G47960.0	      0
117- 56:	Pso11G28150.0	Prh02G47950.0	      0
117- 57:	Pso11G28140.0	Prh02G47940.0	      0
117- 58:	Pso11G28130.0	Prh02G47930.0	      0
117- 59:	Pso11G28110.0	Prh02G47920.0	      0
117- 60:	Pso11G28100.0	Prh02G47910.0	      0
117- 61:	Pso11G28090.0	Prh02G47900.0	  1e-96
117- 62:	Pso11G28060.0	Prh02G47890.0	 2e-155
117- 63:	Pso11G28050.0	Prh02G47880.0	      0
117- 64:	Pso11G28040.0	Prh02G47860.0	      0
117- 65:	Pso11G28030.0	Prh02G47850.0	  3e-56
117- 66:	Pso11G28020.0	Prh02G47840.0	      0
117- 67:	Pso09G11470.0	Prh02G47820.0	      0
117- 68:	Pso11G28000.0	Prh02G47810.0	      0
117- 69:	Pso11G27990.0	Prh02G47790.0	      0
117- 70:	Pso11G27970.0	Prh02G47750.0	      0
117- 71:	Pso09G11550.0	Prh02G47720.0	      0
117- 72:	Pso11G27930.0	Prh02G47700.0	      0
117- 73:	Pso11G27920.0	Prh02G47690.0	  1e-85
117- 74:	Pso11G27900.0	Prh02G47680.0	      0
117- 75:	Pso09G11630.0	Prh02G47650.0	      0
117- 76:	Pso11G27840.0	Prh02G47580.0	 5e-102
117- 77:	Pso11G27820.0	Prh02G47550.0	      0
117- 78:	Pso11G27810.0	Prh02G47540.0	 4e-106
117- 79:	Pso11G27790.0	Prh02G47530.0	      0
117- 80:	Pso11G27780.0	Prh02G47520.0	 5e-179
117- 81:	Pso11G27770.0	Prh02G47510.0	      0
117- 82:	Pso11G27760.0	Prh02G47490.0	      0
117- 83:	Pso11G27750.0	Prh02G47480.0	  9e-80
117- 84:	Pso09G11870.0	Prh02G47470.0	 2e-167
117- 85:	Pso11G27720.0	Prh02G47450.0	      0
117- 86:	Pso11G27710.0	Prh02G47430.0	      0
117- 87:	Pso11G27680.0	Prh02G47410.0	 5e-127
117- 88:	Pso11G27660.0	Prh02G47400.0	      0
117- 89:	Pso11G27650.0	Prh02G47390.0	      0
117- 90:	Pso11G27640.0	Prh02G47350.0	      0
117- 91:	Pso11G27630.0	Prh02G47330.0	  3e-97
117- 92:	Pso11G27620.0	Prh02G47320.0	      0
117- 93:	Pso11G27610.0	Prh02G47310.0	 1e-131
117- 94:	Pso11G27600.0	Prh02G47300.0	  8e-22
117- 95:	Pso11G27580.0	Prh02G47290.0	      0
117- 96:	Pso09G12370.0	Prh02G47270.0	  2e-58
117- 97:	Pso11G27570.0	Prh02G47260.0	      0
117- 98:	Pso11G27540.0	Prh02G47250.0	 2e-143
117- 99:	Pso11G27530.0	Prh02G47240.0	      0
117-100:	Pso11G27520.0	Prh02G47220.0	      0
117-101:	Pso11G27510.0	Prh02G47210.0	      0
117-102:	Pso11G27490.0	Prh02G47200.0	      0
117-103:	Pso11G27480.0	Prh02G47190.0	      0
117-104:	Pso11G27470.0	Prh02G47180.0	      0
117-105:	Pso11G27460.0	Prh02G47170.0	      0
117-106:	Pso11G27170.0	Prh02G47000.0	      0
117-107:	Pso11G27180.0	Prh02G46990.0	      0
117-108:	Pso11G27190.0	Prh02G46980.0	      0
117-109:	Pso11G27210.0	Prh02G46970.0	      0
117-110:	Pso11G27220.0	Prh02G46950.0	  7e-88
117-111:	Pso11G27230.0	Prh02G46940.0	      0
117-112:	Pso11G27250.0	Prh02G46930.0	      0
117-113:	Pso11G27260.0	Prh02G46920.0	      0
117-114:	Pso11G27270.0	Prh02G46910.0	      0
117-115:	Pso11G27280.0	Prh02G46900.0	      0
117-116:	Pso11G27290.0	Prh02G46890.0	      0
117-117:	Pso11G27300.0	Prh02G46880.0	      0
117-118:	Pso09G12650.0	Prh02G46850.0	  2e-21
117-119:	Pso11G27120.0	Prh02G46840.0	      0
117-120:	Pso11G27100.0	Prh02G46830.0	      0
117-121:	Pso11G27090.0	Prh02G46820.0	      0
117-122:	Pso11G27050.0	Prh02G46810.0	      0
117-123:	Pso11G27040.0	Prh02G46800.0	      0
117-124:	Pso11G27030.0	Prh02G46790.0	 2e-127
117-125:	Pso11G27020.0	Prh02G46780.0	 3e-144
117-126:	Pso11G27010.0	Prh02G46770.0	      0
117-127:	Pso11G27000.0	Prh02G46760.0	      0
117-128:	Pso11G26990.0	Prh02G46750.0	 3e-177
117-129:	Pso11G26980.0	Prh02G46730.0	      0
117-130:	Pso11G26950.0	Prh02G46720.0	      0
117-131:	Pso11G26940.0	Prh02G46710.0	      0
117-132:	Pso09G12830.0	Prh02G46700.0	  4e-60
117-133:	Pso11G26930.0	Prh02G46690.0	      0
117-134:	Pso11G26910.0	Prh02G46660.0	      0
117-135:	Pso11G26890.0	Prh02G46650.0	      0
117-136:	Pso11G26880.0	Prh02G46640.0	      0
117-137:	Pso11G26870.0	Prh02G46630.0	      0
117-138:	Pso11G26860.0	Prh02G46610.0	 2e-124
117-139:	Pso11G26850.0	Prh02G46600.0	 6e-154
117-140:	Pso11G26840.0	Prh02G46590.0	      0
117-141:	Pso11G26820.0	Prh02G46580.0	      0
117-142:	Pso11G26810.0	Prh02G46570.0	 3e-175
117-143:	Pso11G26800.0	Prh02G46560.0	  4e-63
117-144:	Pso11G26780.0	Prh02G46550.0	      0
117-145:	Pso11G26770.0	Prh02G46540.0	      0
117-146:	Pso09G12970.0	Prh02G46520.0	      0
117-147:	Pso11G26750.0	Prh02G46510.0	      0
117-148:	Pso11G26720.0	Prh02G46500.0	 4e-165
117-149:	Pso11G26710.0	Prh02G46490.0	      0
117-150:	Pso11G26700.0	Prh02G46480.0	      0
117-151:	Pso11G26670.0	Prh02G46410.0	 5e-107
117-152:	Pso11G26660.0	Prh02G46400.0	 5e-116
117-153:	Pso11G26620.0	Prh02G46380.0	      0
117-154:	Pso11G26610.0	Prh02G46360.0	      0
117-155:	Pso11G26590.0	Prh02G46340.0	      0
117-156:	Pso11G26580.0	Prh02G46320.0	      0
117-157:	Pso11G26560.0	Prh02G46310.0	  8e-31
117-158:	Pso11G26510.0	Prh02G46300.0	      0
117-159:	Pso11G26500.0	Prh02G46290.0	  3e-96
117-160:	Pso11G26490.0	Prh02G46280.0	      0
117-161:	Pso11G26480.0	Prh02G46270.0	      0
117-162:	Pso11G26470.0	Prh02G46260.0	  6e-92
117-163:	Pso11G26460.0	Prh02G46250.0	      0
117-164:	Pso11G26450.0	Prh02G46240.0	      0
117-165:	Pso11G26440.0	Prh02G46230.0	      0
117-166:	Pso11G26430.0	Prh02G46220.0	      0
117-167:	Pso11G26420.0	Prh02G46210.0	      0
117-168:	Pso11G26320.0	Prh02G46140.0	 6e-159
117-169:	Pso11G26310.0	Prh02G46120.0	 1e-160
117-170:	Pso11G26300.0	Prh02G46100.0	      0
117-171:	Pso11G26290.0	Prh02G46080.0	      0
117-172:	Pso11G26280.0	Prh02G46070.0	      0
117-173:	Pso11G26260.0	Prh02G46050.0	 1e-159
117-174:	Pso11G26240.0	Prh02G46020.0	      0
117-175:	Pso11G26230.0	Prh02G46010.0	      0
117-176:	Pso11G26220.0	Prh02G46000.0	      0
117-177:	Pso11G26210.0	Prh02G45990.0	      0
117-178:	Pso11G26200.0	Prh02G45970.0	      0
117-179:	Pso11G26190.0	Prh02G45960.0	      0
117-180:	Pso11G26180.0	Prh02G45930.0	      0
117-181:	Pso11G26160.0	Prh02G45900.0	      0
117-182:	Pso11G26140.0	Prh02G45890.0	      0
117-183:	Pso11G26130.0	Prh02G45880.0	      0
117-184:	Pso11G26120.0	Prh02G45870.0	      0
117-185:	Pso11G26110.0	Prh02G45860.0	 1e-164
117-186:	Pso11G26100.0	Prh02G45850.0	  8e-58
117-187:	Pso09G13640.0	Prh02G45840.0	 6e-108
117-188:	Pso11G26060.0	Prh02G45800.0	 3e-109
117-189:	Pso11G26050.0	Prh02G45790.0	      0
117-190:	Pso11G26040.0	Prh02G45770.0	      0
117-191:	Pso11G26030.0	Prh02G45760.0	      0
117-192:	Pso11G26020.0	Prh02G45750.0	      0
117-193:	Pso11G26010.0	Prh02G45740.0	      0
## Alignment 118: score=4083.0 e_value=0 N=83 pre-WGD-1 ancestor_chr2&P. rhoeas_chr2 minus
118-  0:	Pso09G18310.0	Prh02G41010.0	  7e-98
118-  1:	Pso11G22130.0	Prh02G41000.0	      0
118-  2:	Pso09G18330.0	Prh02G40990.0	 3e-109
118-  3:	Pso11G22120.0	Prh02G40980.0	 3e-141
118-  4:	Pso11G22110.0	Prh02G40970.0	 3e-143
118-  5:	Pso11G22090.0	Prh02G40960.0	 8e-160
118-  6:	Pso11G22080.0	Prh02G40950.0	 7e-149
118-  7:	Pso11G22070.0	Prh02G40930.0	      0
118-  8:	Pso11G22050.0	Prh02G40920.0	      0
118-  9:	Pso11G22040.0	Prh02G40910.0	      0
118- 10:	Pso11G22030.0	Prh02G40900.0	      0
118- 11:	Pso11G22020.0	Prh02G40890.0	      0
118- 12:	Pso11G22010.0	Prh02G40880.0	 8e-169
118- 13:	Pso11G21990.0	Prh02G40860.0	      0
118- 14:	Pso11G21970.0	Prh02G40850.0	      0
118- 15:	Pso11G21960.0	Prh02G40840.0	      0
118- 16:	Pso11G21940.0	Prh02G40820.0	      0
118- 17:	Pso11G21920.0	Prh02G40800.0	      0
118- 18:	Pso11G21910.0	Prh02G40790.0	      0
118- 19:	Pso11G21890.0	Prh02G40760.0	      0
118- 20:	Pso11G21880.0	Prh02G40750.0	 9e-137
118- 21:	Pso11G21840.0	Prh02G40730.0	 1e-179
118- 22:	Pso11G21830.0	Prh02G40720.0	  4e-52
118- 23:	Pso11G21820.0	Prh02G40710.0	      0
118- 24:	Pso11G21800.0	Prh02G40700.0	      0
118- 25:	Pso11G21780.0	Prh02G40680.0	      0
118- 26:	Pso09G18700.0	Prh02G40640.0	      0
118- 27:	Pso11G21760.0	Prh02G40630.0	      0
118- 28:	Pso11G21750.0	Prh02G40620.0	      0
118- 29:	Pso11G21740.0	Prh02G40600.0	      0
118- 30:	Pso11G21730.0	Prh02G40580.0	 9e-138
118- 31:	Pso11G21720.0	Prh02G40570.0	      0
118- 32:	Pso11G21710.0	Prh02G40560.0	      0
118- 33:	Pso11G21690.0	Prh02G40520.0	      0
118- 34:	Pso11G21670.0	Prh02G40500.0	 7e-163
118- 35:	Pso09G18840.0	Prh02G40480.0	      0
118- 36:	Pso11G21640.0	Prh02G40470.0	      0
118- 37:	Pso11G21630.0	Prh02G40450.0	      0
118- 38:	Pso11G21600.0	Prh02G40430.0	      0
118- 39:	Pso11G21570.0	Prh02G40410.0	      0
118- 40:	Pso11G21560.0	Prh02G40400.0	  1e-82
118- 41:	Pso11G21540.0	Prh02G40390.0	      0
118- 42:	Pso11G21530.0	Prh02G40380.0	      0
118- 43:	Pso11G21520.0	Prh02G40370.0	      0
118- 44:	Pso09G18990.0	Prh02G40360.0	      0
118- 45:	Pso11G21470.0	Prh02G40330.0	      0
118- 46:	Pso09G19070.0	Prh02G40300.0	  3e-73
118- 47:	Pso11G21440.0	Prh02G40290.0	      0
118- 48:	Pso11G21420.0	Prh02G40250.0	      0
118- 49:	Pso11G21410.0	Prh02G40240.0	      0
118- 50:	Pso11G21400.0	Prh02G40230.0	      0
118- 51:	Pso11G21390.0	Prh02G40220.0	      0
118- 52:	Pso11G21370.0	Prh02G40210.0	      0
118- 53:	Pso11G21340.0	Prh02G40190.0	      0
118- 54:	Pso11G21330.0	Prh02G40180.0	      0
118- 55:	Pso11G21320.0	Prh02G40170.0	  6e-47
118- 56:	Pso11G21280.0	Prh02G40160.0	      0
118- 57:	Pso11G21270.0	Prh02G40140.0	      0
118- 58:	Pso11G21260.0	Prh02G40130.0	 6e-170
118- 59:	Pso11G21240.0	Prh02G40110.0	      0
118- 60:	Pso11G21230.0	Prh02G40090.0	      0
118- 61:	Pso11G21220.0	Prh02G40080.0	      0
118- 62:	Pso11G21210.0	Prh02G40070.0	      0
118- 63:	Pso09G19350.0	Prh02G40060.0	      0
118- 64:	Pso11G21200.0	Prh02G40050.0	      0
118- 65:	Pso11G21190.0	Prh02G40040.0	      0
118- 66:	Pso11G21150.0	Prh02G40030.0	      0
118- 67:	Pso11G21140.0	Prh02G40020.0	      0
118- 68:	Pso11G21130.0	Prh02G40010.0	  7e-95
118- 69:	Pso11G21120.0	Prh02G40000.0	 3e-100
118- 70:	Pso11G21110.0	Prh02G39990.0	      0
118- 71:	Pso11G21090.0	Prh02G39980.0	 7e-101
118- 72:	Pso11G21080.0	Prh02G39950.0	      0
118- 73:	Pso11G21070.0	Prh02G39940.0	      0
118- 74:	Pso11G21060.0	Prh02G39930.0	 7e-140
118- 75:	Pso11G21050.0	Prh02G39920.0	      0
118- 76:	Pso11G21040.0	Prh02G39910.0	  5e-95
118- 77:	Pso11G21030.0	Prh02G39900.0	      0
118- 78:	Pso11G21020.0	Prh02G39880.0	      0
118- 79:	Pso11G21010.0	Prh02G39870.0	      0
118- 80:	Pso11G21000.0	Prh02G39860.0	      0
118- 81:	Pso11G20990.0	Prh02G39840.0	      0
118- 82:	Pso11G20970.0	Prh02G39820.0	 4e-152
## Alignment 119: score=3991.0 e_value=0 N=82 pre-WGD-1 ancestor_chr2&P. rhoeas_chr2 minus
119-  0:	Pso11G16530.0	Prh02G34540.0	 2e-122
119-  1:	Pso11G16520.0	Prh02G34530.0	      0
119-  2:	Pso11G16450.0	Prh02G34510.0	      0
119-  3:	Pso11G16370.0	Prh02G34420.0	      0
119-  4:	Pso11G16310.0	Prh02G34370.0	  2e-84
119-  5:	Pso11G16300.0	Prh02G34360.0	  3e-95
119-  6:	Pso11G16290.0	Prh02G34350.0	 3e-175
119-  7:	Pso09G25980.0	Prh02G34280.0	 1e-106
119-  8:	Pso11G16130.0	Prh02G34240.0	 1e-147
119-  9:	Pso11G16040.0	Prh02G34220.0	      0
119- 10:	Pso11G16020.0	Prh02G34180.0	  3e-97
119- 11:	Pso11G16000.0	Prh02G34170.0	      0
119- 12:	Pso11G15990.0	Prh02G34160.0	      0
119- 13:	Pso11G15980.0	Prh02G34150.0	      0
119- 14:	Pso11G15970.0	Prh02G34140.0	      0
119- 15:	Pso11G15860.0	Prh02G34050.0	      0
119- 16:	Pso11G15840.0	Prh02G34040.0	      0
119- 17:	Pso11G15820.0	Prh02G34030.0	      0
119- 18:	Pso11G15810.0	Prh02G34020.0	      0
119- 19:	Pso11G15780.0	Prh02G34010.0	      0
119- 20:	Pso11G15770.0	Prh02G34000.0	 3e-130
119- 21:	Pso11G15760.0	Prh02G33980.0	 3e-149
119- 22:	Pso11G15740.0	Prh02G33940.0	 6e-116
119- 23:	Pso11G15710.0	Prh02G33920.0	 2e-180
119- 24:	Pso11G15700.0	Prh02G33910.0	      0
119- 25:	Pso11G15670.0	Prh02G33880.0	 2e-169
119- 26:	Pso11G15660.0	Prh02G33870.0	  2e-18
119- 27:	Pso11G15650.0	Prh02G33860.0	      0
119- 28:	Pso11G15640.0	Prh02G33850.0	      0
119- 29:	Pso11G15630.0	Prh02G33840.0	  4e-69
119- 30:	Pso11G15620.0	Prh02G33830.0	      0
119- 31:	Pso11G15610.0	Prh02G33820.0	 3e-147
119- 32:	Pso11G15600.0	Prh02G33810.0	      0
119- 33:	Pso11G15590.0	Prh02G33790.0	      0
119- 34:	Pso11G15520.0	Prh02G33760.0	 2e-122
119- 35:	Pso11G15510.0	Prh02G33750.0	      0
119- 36:	Pso11G15500.0	Prh02G33740.0	      0
119- 37:	Pso11G15490.0	Prh02G33730.0	 4e-143
119- 38:	Pso09G25450.0	Prh02G33720.0	 5e-150
119- 39:	Pso11G15480.0	Prh02G33710.0	      0
119- 40:	Pso11G15450.0	Prh02G33700.0	      0
119- 41:	Pso11G15430.0	Prh02G33610.0	 3e-123
119- 42:	Pso11G15390.0	Prh02G33600.0	 6e-122
119- 43:	Pso11G15350.0	Prh02G33580.0	      0
119- 44:	Pso09G25320.0	Prh02G33570.0	  3e-89
119- 45:	Pso11G15340.0	Prh02G33560.0	      0
119- 46:	Pso11G15280.0	Prh02G33530.0	      0
119- 47:	Pso09G25230.0	Prh02G33520.0	      0
119- 48:	Pso09G25220.0	Prh02G33510.0	      0
119- 49:	Pso09G25200.0	Prh02G33490.0	      0
119- 50:	Pso11G15260.0	Prh02G33470.0	 5e-160
119- 51:	Pso11G15250.0	Prh02G33460.0	  2e-49
119- 52:	Pso11G15230.0	Prh02G33440.0	      0
119- 53:	Pso11G15220.0	Prh02G33400.0	 1e-180
119- 54:	Pso11G15210.0	Prh02G33390.0	      0
119- 55:	Pso11G15200.0	Prh02G33380.0	      0
119- 56:	Pso11G15190.0	Prh02G33370.0	  9e-72
119- 57:	Pso09G25090.0	Prh02G33310.0	 3e-135
119- 58:	Pso11G15170.0	Prh02G33300.0	      0
119- 59:	Pso11G15120.0	Prh02G33230.0	      0
119- 60:	Pso11G15110.0	Prh02G33220.0	  1e-53
119- 61:	Pso11G15090.0	Prh02G33210.0	      0
119- 62:	Pso11G15080.0	Prh02G33190.0	 3e-117
119- 63:	Pso11G15070.0	Prh02G33180.0	      0
119- 64:	Pso09G24950.0	Prh02G33140.0	  9e-64
119- 65:	Pso11G15020.0	Prh02G33110.0	      0
119- 66:	Pso11G15010.0	Prh02G33100.0	      0
119- 67:	Pso11G15000.0	Prh02G33090.0	  3e-85
119- 68:	Pso11G14980.0	Prh02G33070.0	      0
119- 69:	Pso11G14970.0	Prh02G33060.0	      0
119- 70:	Pso11G14960.0	Prh02G33050.0	      0
119- 71:	Pso11G14950.0	Prh02G33040.0	      0
119- 72:	Pso11G14940.0	Prh02G33030.0	  2e-59
119- 73:	Pso11G14930.0	Prh02G33020.0	      0
119- 74:	Pso11G14920.0	Prh02G33010.0	 3e-137
119- 75:	Pso11G14880.0	Prh02G32980.0	      0
119- 76:	Pso09G24800.0	Prh02G32970.0	 9e-162
119- 77:	Pso11G14870.0	Prh02G32960.0	 8e-100
119- 78:	Pso11G14840.0	Prh02G32920.0	      0
119- 79:	Pso11G14830.0	Prh02G32910.0	      0
119- 80:	Pso11G14820.0	Prh02G32900.0	 9e-150
119- 81:	Pso11G14800.0	Prh02G32860.0	      0
## Alignment 120: score=3707.0 e_value=7.6e-317 N=76 pre-WGD-1 ancestor_chr2&P. rhoeas_chr2 minus
120-  0:	Pso11G14760.0	Prh02G32820.0	      0
120-  1:	Pso11G14740.0	Prh02G32800.0	      0
120-  2:	Pso11G14730.0	Prh02G32790.0	  3e-23
120-  3:	Pso11G14690.0	Prh02G32760.0	      0
120-  4:	Pso11G14680.0	Prh02G32750.0	      0
120-  5:	Pso11G14660.0	Prh02G32730.0	      0
120-  6:	Pso11G14650.0	Prh02G32720.0	      0
120-  7:	Pso11G14630.0	Prh02G32660.0	 2e-134
120-  8:	Pso11G14620.0	Prh02G32650.0	      0
120-  9:	Pso11G14610.0	Prh02G32640.0	      0
120- 10:	Pso11G14600.0	Prh02G32630.0	      0
120- 11:	Pso11G14590.0	Prh02G32620.0	      0
120- 12:	Pso11G14570.0	Prh02G32560.0	      0
120- 13:	Pso11G14560.0	Prh02G32550.0	      0
120- 14:	Pso11G14550.0	Prh02G32530.0	      0
120- 15:	Pso11G14530.0	Prh02G32500.0	      0
120- 16:	Pso11G14520.0	Prh02G32490.0	 1e-109
120- 17:	Pso09G26390.0	Prh02G32480.0	      0
120- 18:	Pso11G14510.0	Prh02G32470.0	 1e-125
120- 19:	Pso11G14500.0	Prh02G32460.0	      0
120- 20:	Pso11G14470.0	Prh02G32430.0	      0
120- 21:	Pso11G14430.0	Prh02G32400.0	      0
120- 22:	Pso11G14420.0	Prh02G32380.0	 5e-167
120- 23:	Pso11G14410.0	Prh02G32360.0	      0
120- 24:	Pso11G14400.0	Prh02G32350.0	      0
120- 25:	Pso11G14390.0	Prh02G32340.0	 1e-110
120- 26:	Pso11G14380.0	Prh02G32330.0	      0
120- 27:	Pso09G26580.0	Prh02G32320.0	 8e-140
120- 28:	Pso11G14370.0	Prh02G32310.0	 4e-148
120- 29:	Pso11G14360.0	Prh02G32300.0	 5e-114
120- 30:	Pso11G14350.0	Prh02G32290.0	      0
120- 31:	Pso09G26630.0	Prh02G32280.0	 1e-166
120- 32:	Pso11G14310.0	Prh02G32250.0	 3e-129
120- 33:	Pso11G14290.0	Prh02G32240.0	      0
120- 34:	Pso11G14280.0	Prh02G32220.0	      0
120- 35:	Pso11G14270.0	Prh02G32210.0	  4e-78
120- 36:	Pso11G14240.0	Prh02G32180.0	  7e-75
120- 37:	Pso11G14220.0	Prh02G32160.0	      0
120- 38:	Pso09G26890.0	Prh02G32150.0	      0
120- 39:	Pso11G14210.0	Prh02G32140.0	  6e-94
120- 40:	Pso11G14200.0	Prh02G32120.0	  2e-95
120- 41:	Pso09G26920.0	Prh02G32110.0	      0
120- 42:	Pso11G14190.0	Prh02G32090.0	 3e-106
120- 43:	Pso09G26930.0	Prh02G32080.0	  7e-85
120- 44:	Pso11G14160.0	Prh02G32070.0	 5e-102
120- 45:	Pso09G26980.0	Prh02G32030.0	  2e-92
120- 46:	Pso11G14070.0	Prh02G32020.0	  6e-94
120- 47:	Pso11G14050.0	Prh02G32010.0	      0
120- 48:	Pso11G14030.0	Prh02G32000.0	      0
120- 49:	Pso11G14020.0	Prh02G31990.0	      0
120- 50:	Pso11G14010.0	Prh02G31980.0	      0
120- 51:	Pso11G14000.0	Prh02G31960.0	      0
120- 52:	Pso11G13990.0	Prh02G31950.0	      0
120- 53:	Pso09G27090.0	Prh02G31930.0	      0
120- 54:	Pso11G13940.0	Prh02G31870.0	  7e-93
120- 55:	Pso11G13930.0	Prh02G31770.0	 6e-179
120- 56:	Pso11G13880.0	Prh02G31640.0	      0
120- 57:	Pso11G13870.0	Prh02G31630.0	      0
120- 58:	Pso11G13860.0	Prh02G31620.0	 6e-154
120- 59:	Pso11G13850.0	Prh02G31610.0	 4e-128
120- 60:	Pso11G13830.0	Prh02G31600.0	      0
120- 61:	Pso11G13820.0	Prh02G31590.0	      0
120- 62:	Pso11G13790.0	Prh02G31540.0	      0
120- 63:	Pso11G13750.0	Prh02G31510.0	      0
120- 64:	Pso11G13740.0	Prh02G31500.0	 3e-179
120- 65:	Pso11G13720.0	Prh02G31460.0	 6e-155
120- 66:	Pso11G13730.0	Prh02G31440.0	      0
120- 67:	Pso11G13650.0	Prh02G31430.0	      0
120- 68:	Pso11G13640.0	Prh02G31420.0	      0
120- 69:	Pso11G13630.0	Prh02G31410.0	      0
120- 70:	Pso11G13610.0	Prh02G31400.0	      0
120- 71:	Pso09G27410.0	Prh02G31390.0	      0
120- 72:	Pso11G13600.0	Prh02G31380.0	      0
120- 73:	Pso11G13590.0	Prh02G31370.0	 8e-176
120- 74:	Pso09G27500.0	Prh02G31360.0	  3e-28
120- 75:	Pso11G13530.0	Prh02G31340.0	  2e-98
## Alignment 121: score=3238.0 e_value=6.1e-272 N=66 pre-WGD-1 ancestor_chr2&P. rhoeas_chr2 minus
121-  0:	Pso11G24960.0	Prh02G44650.0	  4e-34
121-  1:	Pso11G24950.0	Prh02G44640.0	  5e-89
121-  2:	Pso11G24940.0	Prh02G44630.0	      0
121-  3:	Pso09G14960.0	Prh02G44620.0	      0
121-  4:	Pso11G24920.0	Prh02G44610.0	  3e-71
121-  5:	Pso11G24890.0	Prh02G44600.0	 3e-110
121-  6:	Pso11G24880.0	Prh02G44590.0	      0
121-  7:	Pso11G24870.0	Prh02G44570.0	      0
121-  8:	Pso11G24860.0	Prh02G44560.0	      0
121-  9:	Pso11G24830.0	Prh02G44550.0	      0
121- 10:	Pso11G24840.0	Prh02G44540.0	      0
121- 11:	Pso09G15040.0	Prh02G44530.0	      0
121- 12:	Pso11G24710.0	Prh02G44520.0	 3e-144
121- 13:	Pso11G24700.0	Prh02G44510.0	      0
121- 14:	Pso11G24690.0	Prh02G44500.0	      0
121- 15:	Pso11G24680.0	Prh02G44490.0	      0
121- 16:	Pso11G24670.0	Prh02G44480.0	      0
121- 17:	Pso11G24660.0	Prh02G44470.0	 1e-122
121- 18:	Pso11G24650.0	Prh02G44460.0	      0
121- 19:	Pso11G24630.0	Prh02G44450.0	  1e-85
121- 20:	Pso11G24620.0	Prh02G44440.0	      0
121- 21:	Pso11G24600.0	Prh02G44430.0	      0
121- 22:	Pso09G15260.0	Prh02G44420.0	      0
121- 23:	Pso11G24570.0	Prh02G44400.0	      0
121- 24:	Pso11G24560.0	Prh02G44390.0	      0
121- 25:	Pso11G24550.0	Prh02G44370.0	      0
121- 26:	Pso11G24540.0	Prh02G44360.0	      0
121- 27:	Pso11G24520.0	Prh02G44350.0	      0
121- 28:	Pso11G24490.0	Prh02G44330.0	      0
121- 29:	Pso11G24480.0	Prh02G44300.0	      0
121- 30:	Pso11G24470.0	Prh02G44290.0	      0
121- 31:	Pso11G24460.0	Prh02G44280.0	      0
121- 32:	Pso11G24450.0	Prh02G44270.0	      0
121- 33:	Pso09G15390.0	Prh02G44260.0	      0
121- 34:	Pso11G24400.0	Prh02G44250.0	 2e-143
121- 35:	Pso11G24390.0	Prh02G44190.0	      0
121- 36:	Pso11G24380.0	Prh02G44180.0	  7e-84
121- 37:	Pso09G15470.0	Prh02G44160.0	      0
121- 38:	Pso11G24370.0	Prh02G44150.0	      0
121- 39:	Pso11G24340.0	Prh02G44140.0	      0
121- 40:	Pso11G24320.0	Prh02G44130.0	 2e-131
121- 41:	Pso11G24310.0	Prh02G44120.0	 7e-173
121- 42:	Pso11G24300.0	Prh02G44110.0	      0
121- 43:	Pso11G24290.0	Prh02G44090.0	  2e-64
121- 44:	Pso11G24280.0	Prh02G44080.0	      0
121- 45:	Pso09G15570.0	Prh02G44070.0	      0
121- 46:	Pso11G24250.0	Prh02G44030.0	      0
121- 47:	Pso11G24240.0	Prh02G44010.0	      0
121- 48:	Pso11G24230.0	Prh02G43980.0	 1e-158
121- 49:	Pso11G24220.0	Prh02G43970.0	  4e-91
121- 50:	Pso11G24200.0	Prh02G43960.0	  2e-98
121- 51:	Pso09G15620.0	Prh02G43940.0	      0
121- 52:	Pso11G24180.0	Prh02G43930.0	 7e-144
121- 53:	Pso11G24170.0	Prh02G43920.0	  4e-66
121- 54:	Pso11G24130.0	Prh02G43900.0	 2e-159
121- 55:	Pso11G24120.0	Prh02G43890.0	      0
121- 56:	Pso11G24110.0	Prh02G43880.0	      0
121- 57:	Pso11G24070.0	Prh02G43850.0	 1e-140
121- 58:	Pso11G24020.0	Prh02G43780.0	      0
121- 59:	Pso11G23970.0	Prh02G43750.0	 1e-136
121- 60:	Pso11G23960.0	Prh02G43740.0	      0
121- 61:	Pso11G23950.0	Prh02G43730.0	      0
121- 62:	Pso11G23940.0	Prh02G43720.0	      0
121- 63:	Pso09G15920.0	Prh02G43590.0	      0
121- 64:	Pso09G15930.0	Prh02G43580.0	      0
121- 65:	Pso09G15940.0	Prh02G43570.0	 5e-123
## Alignment 122: score=3133.0 e_value=1.4e-254 N=64 pre-WGD-1 ancestor_chr2&P. rhoeas_chr2 minus
122-  0:	Pso11G35300.0	Prh02G54280.0	 8e-139
122-  1:	Pso11G35290.0	Prh02G54270.0	      0
122-  2:	Pso11G35260.0	Prh02G54240.0	  6e-39
122-  3:	Pso09G04390.0	Prh02G54230.0	      0
122-  4:	Pso11G35240.0	Prh02G54210.0	 4e-103
122-  5:	Pso11G35230.0	Prh02G54200.0	 2e-105
122-  6:	Pso11G35210.0	Prh02G54190.0	  2e-60
122-  7:	Pso11G35170.0	Prh02G54150.0	  8e-24
122-  8:	Pso11G35160.0	Prh02G54120.0	      0
122-  9:	Pso11G35130.0	Prh02G54110.0	      0
122- 10:	Pso11G35100.0	Prh02G54100.0	      0
122- 11:	Pso11G35050.0	Prh02G54050.0	      0
122- 12:	Pso11G35040.0	Prh02G54040.0	      0
122- 13:	Pso11G35030.0	Prh02G54030.0	 6e-137
122- 14:	Pso11G35020.0	Prh02G54020.0	      0
122- 15:	Pso11G35000.0	Prh02G54010.0	      0
122- 16:	Pso11G34990.0	Prh02G54000.0	 2e-134
122- 17:	Pso11G34980.0	Prh02G53950.0	      0
122- 18:	Pso11G34970.0	Prh02G53940.0	      0
122- 19:	Pso11G34960.0	Prh02G53930.0	 3e-172
122- 20:	Pso11G34950.0	Prh02G53920.0	  5e-74
122- 21:	Pso11G34940.0	Prh02G53910.0	  7e-62
122- 22:	Pso11G34900.0	Prh02G53900.0	      0
122- 23:	Pso11G34890.0	Prh02G53880.0	 3e-141
122- 24:	Pso11G34870.0	Prh02G53870.0	      0
122- 25:	Pso11G34830.0	Prh02G53850.0	      0
122- 26:	Pso11G34840.0	Prh02G53840.0	      0
122- 27:	Pso11G34810.0	Prh02G53810.0	      0
122- 28:	Pso11G34800.0	Prh02G53790.0	      0
122- 29:	Pso11G34780.0	Prh02G53780.0	      0
122- 30:	Pso11G34760.0	Prh02G53770.0	 2e-114
122- 31:	Pso11G34750.0	Prh02G53750.0	  4e-76
122- 32:	Pso11G34740.0	Prh02G53740.0	 1e-109
122- 33:	Pso11G34730.0	Prh02G53730.0	      0
122- 34:	Pso11G34710.0	Prh02G53720.0	      0
122- 35:	Pso09G05020.0	Prh02G53710.0	 3e-178
122- 36:	Pso11G34690.0	Prh02G53700.0	  4e-90
122- 37:	Pso11G34680.0	Prh02G53690.0	 7e-161
122- 38:	Pso11G34670.0	Prh02G53680.0	      0
122- 39:	Pso11G34660.0	Prh02G53670.0	      0
122- 40:	Pso11G34650.0	Prh02G53660.0	      0
122- 41:	Pso11G34640.0	Prh02G53640.0	  1e-82
122- 42:	Pso11G34630.0	Prh02G53620.0	 1e-177
122- 43:	Pso11G34610.0	Prh02G53580.0	      0
122- 44:	Pso11G34600.0	Prh02G53570.0	 2e-145
122- 45:	Pso11G34590.0	Prh02G53560.0	  3e-57
122- 46:	Pso11G34580.0	Prh02G53550.0	      0
122- 47:	Pso11G34560.0	Prh02G53530.0	      0
122- 48:	Pso11G34550.0	Prh02G53520.0	      0
122- 49:	Pso11G34540.0	Prh02G53510.0	      0
122- 50:	Pso11G34530.0	Prh02G53490.0	  2e-98
122- 51:	Pso11G34520.0	Prh02G53480.0	      0
122- 52:	Pso11G34510.0	Prh02G53470.0	  3e-45
122- 53:	Pso11G34490.0	Prh02G53450.0	      0
122- 54:	Pso11G34480.0	Prh02G53440.0	      0
122- 55:	Pso11G34470.0	Prh02G53430.0	  4e-73
122- 56:	Pso11G34450.0	Prh02G53410.0	      0
122- 57:	Pso11G34430.0	Prh02G53400.0	      0
122- 58:	Pso11G34410.0	Prh02G53380.0	  3e-79
122- 59:	Pso11G34400.0	Prh02G53350.0	      0
122- 60:	Pso11G34390.0	Prh02G53340.0	      0
122- 61:	Pso11G34380.0	Prh02G53330.0	      0
122- 62:	Pso11G34370.0	Prh02G53320.0	      0
122- 63:	Pso09G05560.0	Prh02G53230.0	      0
## Alignment 123: score=2891.0 e_value=7.8e-251 N=60 pre-WGD-1 ancestor_chr2&P. rhoeas_chr2 minus
123-  0:	Pso11G17470.0	Prh02G35620.0	      0
123-  1:	Pso11G17460.0	Prh02G35600.0	      0
123-  2:	Pso11G17440.0	Prh02G35590.0	      0
123-  3:	Pso09G23080.0	Prh02G35580.0	      0
123-  4:	Pso11G17400.0	Prh02G35570.0	      0
123-  5:	Pso11G17390.0	Prh02G35560.0	  2e-64
123-  6:	Pso11G17350.0	Prh02G35480.0	      0
123-  7:	Pso11G18040.0	Prh02G35430.0	      0
123-  8:	Pso11G17340.0	Prh02G35420.0	 4e-124
123-  9:	Pso11G17330.0	Prh02G35410.0	      0
123- 10:	Pso11G17320.0	Prh02G35400.0	 2e-176
123- 11:	Pso11G17310.0	Prh02G35390.0	  8e-42
123- 12:	Pso11G17300.0	Prh02G35380.0	      0
123- 13:	Pso11G17290.0	Prh02G35370.0	  9e-48
123- 14:	Pso11G17260.0	Prh02G35350.0	      0
123- 15:	Pso11G17230.0	Prh02G35330.0	      0
123- 16:	Pso11G17210.0	Prh02G35310.0	 4e-165
123- 17:	Pso11G17190.0	Prh02G35280.0	      0
123- 18:	Pso11G17180.0	Prh02G35270.0	 2e-160
123- 19:	Pso09G23360.0	Prh02G35260.0	 2e-132
123- 20:	Pso11G17160.0	Prh02G35230.0	      0
123- 21:	Pso11G17150.0	Prh02G35220.0	 2e-155
123- 22:	Pso11G17140.0	Prh02G35210.0	      0
123- 23:	Pso11G17130.0	Prh02G35200.0	      0
123- 24:	Pso11G17100.0	Prh02G35190.0	      0
123- 25:	Pso11G17090.0	Prh02G35180.0	      0
123- 26:	Pso11G17070.0	Prh02G35150.0	 7e-108
123- 27:	Pso11G17060.0	Prh02G35140.0	 8e-125
123- 28:	Pso11G17010.0	Prh02G35100.0	      0
123- 29:	Pso11G17000.0	Prh02G35090.0	  4e-44
123- 30:	Pso11G16990.0	Prh02G35080.0	      0
123- 31:	Pso11G16950.0	Prh02G35050.0	 9e-166
123- 32:	Pso11G16940.0	Prh02G35040.0	 6e-105
123- 33:	Pso11G16920.0	Prh02G35030.0	 6e-121
123- 34:	Pso11G16910.0	Prh02G35020.0	      0
123- 35:	Pso11G16900.0	Prh02G35010.0	      0
123- 36:	Pso09G23620.0	Prh02G35000.0	  7e-33
123- 37:	Pso11G16870.0	Prh02G34950.0	      0
123- 38:	Pso11G16850.0	Prh02G34930.0	      0
123- 39:	Pso11G16840.0	Prh02G34920.0	 8e-148
123- 40:	Pso11G16790.0	Prh02G34860.0	      0
123- 41:	Pso11G16780.0	Prh02G34850.0	 2e-149
123- 42:	Pso11G16770.0	Prh02G34840.0	      0
123- 43:	Pso09G23780.0	Prh02G34820.0	      0
123- 44:	Pso11G16750.0	Prh02G34790.0	      0
123- 45:	Pso11G16740.0	Prh02G34780.0	      0
123- 46:	Pso11G16720.0	Prh02G34770.0	      0
123- 47:	Pso11G16710.0	Prh02G34760.0	      0
123- 48:	Pso11G16700.0	Prh02G34750.0	      0
123- 49:	Pso11G16690.0	Prh02G34740.0	      0
123- 50:	Pso11G16680.0	Prh02G34720.0	      0
123- 51:	Pso11G16670.0	Prh02G34710.0	 2e-103
123- 52:	Pso09G23880.0	Prh02G34690.0	  2e-48
123- 53:	Pso11G16640.0	Prh02G34660.0	      0
123- 54:	Pso11G16630.0	Prh02G34640.0	      0
123- 55:	Pso09G23950.0	Prh02G34630.0	 5e-124
123- 56:	Pso11G16610.0	Prh02G34620.0	 5e-114
123- 57:	Pso09G23970.0	Prh02G34610.0	 4e-165
123- 58:	Pso11G16600.0	Prh02G34600.0	      0
123- 59:	Pso11G16590.0	Prh02G34590.0	      0
## Alignment 124: score=2177.0 e_value=1.1e-182 N=46 pre-WGD-1 ancestor_chr2&P. rhoeas_chr2 minus
124-  0:	Pso11G20470.0	Prh02G37390.0	 9e-103
124-  1:	Pso11G20480.0	Prh02G37380.0	  2e-97
124-  2:	Pso11G20490.0	Prh02G37370.0	      0
124-  3:	Pso11G20510.0	Prh02G37360.0	 1e-112
124-  4:	Pso11G20500.0	Prh02G37350.0	      0
124-  5:	Pso11G20520.0	Prh02G37310.0	 8e-177
124-  6:	Pso11G20530.0	Prh02G37300.0	      0
124-  7:	Pso11G20540.0	Prh02G37290.0	      0
124-  8:	Pso11G20560.0	Prh02G37260.0	      0
124-  9:	Pso11G20580.0	Prh02G37250.0	      0
124- 10:	Pso11G20590.0	Prh02G37240.0	      0
124- 11:	Pso11G20600.0	Prh02G37220.0	  1e-85
124- 12:	Pso11G20610.0	Prh02G37210.0	 2e-141
124- 13:	Pso09G22080.0	Prh02G37200.0	      0
124- 14:	Pso11G20640.0	Prh02G37190.0	      0
124- 15:	Pso11G20650.0	Prh02G37180.0	      0
124- 16:	Pso11G18410.0	Prh02G37130.0	  9e-42
124- 17:	Pso11G18390.0	Prh02G37110.0	      0
124- 18:	Pso11G18370.0	Prh02G37090.0	      0
124- 19:	Pso09G22280.0	Prh02G37080.0	 2e-139
124- 20:	Pso11G18310.0	Prh02G36990.0	      0
124- 21:	Pso11G18300.0	Prh02G36960.0	  6e-37
124- 22:	Pso11G18290.0	Prh02G36950.0	      0
124- 23:	Pso11G18260.0	Prh02G36930.0	      0
124- 24:	Pso11G18220.0	Prh02G36880.0	      0
124- 25:	Pso11G18210.0	Prh02G36850.0	      0
124- 26:	Pso09G22510.0	Prh02G36840.0	      0
124- 27:	Pso11G18180.0	Prh02G36830.0	      0
124- 28:	Pso11G18170.0	Prh02G36820.0	 2e-177
124- 29:	Pso11G18160.0	Prh02G36810.0	 6e-153
124- 30:	Pso11G18150.0	Prh02G36790.0	      0
124- 31:	Pso11G18140.0	Prh02G36770.0	      0
124- 32:	Pso11G18130.0	Prh02G36760.0	      0
124- 33:	Pso11G18120.0	Prh02G36750.0	      0
124- 34:	Pso11G18110.0	Prh02G36740.0	  2e-81
124- 35:	Pso11G18100.0	Prh02G36730.0	 3e-133
124- 36:	Pso11G18090.0	Prh02G36710.0	  6e-51
124- 37:	Pso11G18080.0	Prh02G36690.0	      0
124- 38:	Pso11G17980.0	Prh02G36660.0	      0
124- 39:	Pso11G17870.0	Prh02G36540.0	      0
124- 40:	Pso11G17860.0	Prh02G36530.0	  6e-56
124- 41:	Pso11G17790.0	Prh02G36520.0	  2e-82
124- 42:	Pso11G17760.0	Prh02G36480.0	  3e-91
124- 43:	Pso11G17750.0	Prh02G36470.0	 4e-149
124- 44:	Pso11G17680.0	Prh02G36360.0	  8e-71
124- 45:	Pso11G17010.0	Prh02G36170.0	  1e-79
## Alignment 125: score=2053.0 e_value=1.8e-161 N=44 pre-WGD-1 ancestor_chr2&P. rhoeas_chr2 minus
125-  0:	Pso11G06650.0	Prh02G15360.0	  1e-13
125-  1:	Pso11G06610.0	Prh02G15350.0	 1e-124
125-  2:	Pso11G06560.0	Prh02G15320.0	      0
125-  3:	Pso11G06550.0	Prh02G15280.0	      0
125-  4:	Pso11G06540.0	Prh02G15270.0	      0
125-  5:	Pso11G06480.0	Prh02G15220.0	  6e-33
125-  6:	Pso11G06380.0	Prh02G15170.0	  4e-39
125-  7:	Pso11G06450.0	Prh02G15160.0	  3e-06
125-  8:	Pso11G06290.0	Prh02G15010.0	      0
125-  9:	Pso11G06280.0	Prh02G15000.0	      0
125- 10:	Pso11G06270.0	Prh02G14990.0	 1e-105
125- 11:	Pso11G06260.0	Prh02G14980.0	      0
125- 12:	Pso11G06200.0	Prh02G14810.0	      0
125- 13:	Pso11G06150.0	Prh02G14710.0	      0
125- 14:	Pso11G06130.0	Prh02G14570.0	      0
125- 15:	Pso11G06100.0	Prh02G14530.0	      0
125- 16:	Pso11G06040.0	Prh02G14500.0	  1e-59
125- 17:	Pso11G06010.0	Prh02G14410.0	      0
125- 18:	Pso11G05990.0	Prh02G14380.0	      0
125- 19:	Pso11G05980.0	Prh02G14370.0	      0
125- 20:	Pso11G05970.0	Prh02G14360.0	      0
125- 21:	Pso11G05960.0	Prh02G14350.0	      0
125- 22:	Pso11G05950.0	Prh02G14340.0	      0
125- 23:	Pso11G05940.0	Prh02G14330.0	 1e-176
125- 24:	Pso11G05900.0	Prh02G14300.0	      0
125- 25:	Pso11G05860.0	Prh02G14250.0	 6e-180
125- 26:	Pso11G05820.0	Prh02G14160.0	 3e-132
125- 27:	Pso11G05810.0	Prh02G14140.0	  2e-48
125- 28:	Pso11G05750.0	Prh02G13950.0	  1e-14
125- 29:	Pso11G05660.0	Prh02G13910.0	 3e-156
125- 30:	Pso11G05640.0	Prh02G13900.0	      0
125- 31:	Pso11G05620.0	Prh02G13850.0	      0
125- 32:	Pso11G05590.0	Prh02G13820.0	      0
125- 33:	Pso11G05580.0	Prh02G13770.0	  1e-40
125- 34:	Pso11G05570.0	Prh02G13760.0	 1e-157
125- 35:	Pso11G05550.0	Prh02G13730.0	 1e-104
125- 36:	Pso11G05540.0	Prh02G13720.0	      0
125- 37:	Pso11G05500.0	Prh02G13700.0	      0
125- 38:	Pso11G05460.0	Prh02G13630.0	      0
125- 39:	Pso11G05450.0	Prh02G13620.0	      0
125- 40:	Pso11G05440.0	Prh02G13610.0	  2e-52
125- 41:	Pso11G05420.0	Prh02G13580.0	      0
125- 42:	Pso11G05380.0	Prh02G13540.0	      0
125- 43:	Pso11G05370.0	Prh02G13530.0	  7e-65
## Alignment 126: score=1714.0 e_value=2.2e-133 N=38 pre-WGD-1 ancestor_chr2&P. rhoeas_chr2 minus
126-  0:	Pso11G01790.0	Prh02G07440.0	 3e-152
126-  1:	Pso11G01780.0	Prh02G07370.0	  2e-64
126-  2:	Pso11G01770.0	Prh02G07360.0	      0
126-  3:	Pso11G01750.0	Prh02G07330.0	      0
126-  4:	Pso11G01710.0	Prh02G07270.0	      0
126-  5:	Pso11G01690.0	Prh02G07240.0	  1e-66
126-  6:	Pso11G01650.0	Prh02G07200.0	  1e-70
126-  7:	Pso11G01640.0	Prh02G07190.0	      0
126-  8:	Pso11G01630.0	Prh02G07180.0	 5e-124
126-  9:	Pso11G01620.0	Prh02G07080.0	      0
126- 10:	Pso11G01610.0	Prh02G07070.0	      0
126- 11:	Pso11G01600.0	Prh02G07050.0	      0
126- 12:	Pso11G01550.0	Prh02G06920.0	  4e-07
126- 13:	Pso11G01540.0	Prh02G06770.0	  5e-21
126- 14:	Pso11G01530.0	Prh02G06720.0	  9e-48
126- 15:	Pso11G01560.0	Prh02G06670.0	 8e-143
126- 16:	Pso11G01500.0	Prh02G06570.0	      0
126- 17:	Pso11G01490.0	Prh02G06560.0	      0
126- 18:	Pso11G01470.0	Prh02G06510.0	      0
126- 19:	Pso11G01440.0	Prh02G06480.0	      0
126- 20:	Pso11G01430.0	Prh02G06460.0	      0
126- 21:	Pso11G01420.0	Prh02G06430.0	  3e-90
126- 22:	Pso11G01410.0	Prh02G06410.0	  2e-97
126- 23:	Pso11G01360.0	Prh02G06250.0	      0
126- 24:	Pso11G01670.0	Prh02G06200.0	  5e-74
126- 25:	Pso11G01300.0	Prh02G06080.0	      0
126- 26:	Pso11G01290.0	Prh02G06070.0	      0
126- 27:	Pso11G01280.0	Prh02G06060.0	      0
126- 28:	Pso11G01240.0	Prh02G05940.0	 7e-149
126- 29:	Pso11G01130.0	Prh02G05820.0	 4e-143
126- 30:	Pso11G01120.0	Prh02G05730.0	      0
126- 31:	Pso11G01040.0	Prh02G05570.0	  1e-95
126- 32:	Pso11G00950.0	Prh02G05330.0	 1e-146
126- 33:	Pso11G00940.0	Prh02G05320.0	      0
126- 34:	Pso11G00930.0	Prh02G05310.0	      0
126- 35:	Pso11G00920.0	Prh02G05280.0	 3e-107
126- 36:	Pso11G00900.0	Prh02G05230.0	 6e-166
126- 37:	Pso11G00890.0	Prh02G05210.0	      0
## Alignment 127: score=1562.0 e_value=3.2e-115 N=32 pre-WGD-1 ancestor_chr2&P. rhoeas_chr2 minus
127-  0:	Pso11G22470.0	Prh02G41450.0	      0
127-  1:	Pso11G22460.0	Prh02G41440.0	      0
127-  2:	Pso11G22450.0	Prh02G41410.0	      0
127-  3:	Pso11G22440.0	Prh02G41400.0	      0
127-  4:	Pso11G22430.0	Prh02G41390.0	      0
127-  5:	Pso11G22420.0	Prh02G41380.0	 8e-138
127-  6:	Pso11G22410.0	Prh02G41370.0	      0
127-  7:	Pso11G22400.0	Prh02G41360.0	 1e-146
127-  8:	Pso11G22390.0	Prh02G41350.0	      0
127-  9:	Pso11G22380.0	Prh02G41340.0	  7e-82
127- 10:	Pso11G22370.0	Prh02G41330.0	 6e-117
127- 11:	Pso11G22360.0	Prh02G41320.0	      0
127- 12:	Pso11G22350.0	Prh02G41310.0	      0
127- 13:	Pso11G22340.0	Prh02G41300.0	  4e-69
127- 14:	Pso11G22330.0	Prh02G41290.0	  2e-37
127- 15:	Pso11G22310.0	Prh02G41190.0	      0
127- 16:	Pso11G22300.0	Prh02G41180.0	      0
127- 17:	Pso11G22290.0	Prh02G41170.0	      0
127- 18:	Pso11G22280.0	Prh02G41160.0	      0
127- 19:	Pso11G22270.0	Prh02G41150.0	 1e-149
127- 20:	Pso11G22260.0	Prh02G41140.0	      0
127- 21:	Pso11G22250.0	Prh02G41130.0	      0
127- 22:	Pso11G22240.0	Prh02G41120.0	      0
127- 23:	Pso11G22230.0	Prh02G41110.0	 2e-163
127- 24:	Pso11G22210.0	Prh02G41100.0	  3e-57
127- 25:	Pso11G22190.0	Prh02G41080.0	 2e-173
127- 26:	Pso11G22180.0	Prh02G41070.0	 4e-180
127- 27:	Pso11G22160.0	Prh02G41060.0	      0
127- 28:	Pso11G22170.0	Prh02G41040.0	      0
127- 29:	Pso11G22150.0	Prh02G41030.0	      0
127- 30:	Pso11G22140.0	Prh02G41020.0	 2e-178
127- 31:	Pso11G22960.0	Prh02G40820.0	  5e-58
## Alignment 128: score=1477.0 e_value=8.1e-97 N=30 pre-WGD-1 ancestor_chr2&P. rhoeas_chr2 minus
128-  0:	Pso09G16710.0	Prh02G42750.0	      0
128-  1:	Pso11G23560.0	Prh02G42710.0	      0
128-  2:	Pso11G23540.0	Prh02G42700.0	      0
128-  3:	Pso11G23530.0	Prh02G42690.0	      0
128-  4:	Pso11G23520.0	Prh02G42680.0	 7e-140
128-  5:	Pso11G23510.0	Prh02G42670.0	  1e-27
128-  6:	Pso11G23480.0	Prh02G42650.0	      0
128-  7:	Pso11G23470.0	Prh02G42640.0	 8e-130
128-  8:	Pso11G23460.0	Prh02G42610.0	 3e-175
128-  9:	Pso11G23450.0	Prh02G42600.0	      0
128- 10:	Pso09G16940.0	Prh02G42590.0	 4e-178
128- 11:	Pso11G23430.0	Prh02G42580.0	      0
128- 12:	Pso11G23420.0	Prh02G42540.0	 1e-128
128- 13:	Pso11G23390.0	Prh02G42510.0	  1e-82
128- 14:	Pso11G23380.0	Prh02G42500.0	      0
128- 15:	Pso11G23370.0	Prh02G42490.0	  7e-21
128- 16:	Pso11G23360.0	Prh02G42480.0	      0
128- 17:	Pso11G23340.0	Prh02G42470.0	 2e-139
128- 18:	Pso11G23320.0	Prh02G42450.0	      0
128- 19:	Pso11G23310.0	Prh02G42440.0	      0
128- 20:	Pso11G23290.0	Prh02G42430.0	      0
128- 21:	Pso11G23260.0	Prh02G42410.0	  1e-81
128- 22:	Pso11G23250.0	Prh02G42400.0	      0
128- 23:	Pso11G23240.0	Prh02G42390.0	  3e-81
128- 24:	Pso11G23230.0	Prh02G42380.0	      0
128- 25:	Pso11G23220.0	Prh02G42370.0	      0
128- 26:	Pso11G23210.0	Prh02G42360.0	      0
128- 27:	Pso11G23200.0	Prh02G42340.0	      0
128- 28:	Pso11G23190.0	Prh02G42330.0	 5e-178
128- 29:	Pso09G17870.0	Prh02G42300.0	 4e-107
## Alignment 129: score=1320.0 e_value=3.7e-90 N=28 pre-WGD-1 ancestor_chr2&P. rhoeas_chr2 minus
129-  0:	Pso09G01340.0	Prh02G50570.0	 2e-133
129-  1:	Pso11G38210.0	Prh02G50520.0	  2e-92
129-  2:	Pso09G01450.0	Prh02G50510.0	      0
129-  3:	Pso11G38190.0	Prh02G50500.0	      0
129-  4:	Pso11G38160.0	Prh02G50340.0	      0
129-  5:	Pso11G38140.0	Prh02G50300.0	      0
129-  6:	Pso09G01480.0	Prh02G50290.0	 2e-106
129-  7:	Pso11G38120.0	Prh02G50280.0	      0
129-  8:	Pso11G38050.0	Prh02G50240.0	      0
129-  9:	Pso11G38080.0	Prh02G50210.0	      0
129- 10:	Pso09G01560.0	Prh02G50160.0	  2e-97
129- 11:	Pso11G38000.0	Prh02G50120.0	 4e-167
129- 12:	Pso11G37970.0	Prh02G50110.0	      0
129- 13:	Pso11G37950.0	Prh02G50090.0	 7e-114
129- 14:	Pso11G37940.0	Prh02G50080.0	      0
129- 15:	Pso11G37930.0	Prh02G50040.0	      0
129- 16:	Pso11G37920.0	Prh02G50030.0	      0
129- 17:	Pso11G37900.0	Prh02G50020.0	      0
129- 18:	Pso11G37880.0	Prh02G50000.0	      0
129- 19:	Pso09G01700.0	Prh02G49930.0	 1e-110
129- 20:	Pso11G37850.0	Prh02G49890.0	 3e-169
129- 21:	Pso09G01720.0	Prh02G49860.0	 3e-173
129- 22:	Pso11G37690.0	Prh02G49830.0	      0
129- 23:	Pso11G37630.0	Prh02G49770.0	      0
129- 24:	Pso11G37640.0	Prh02G49760.0	      0
129- 25:	Pso11G37660.0	Prh02G49750.0	      0
129- 26:	Pso11G37610.0	Prh02G49720.0	 6e-154
129- 27:	Pso11G37590.0	Prh02G49700.0	      0
## Alignment 130: score=1293.0 e_value=1.6e-88 N=27 pre-WGD-1 ancestor_chr2&P. rhoeas_chr2 minus
130-  0:	Pso11G20780.0	Prh02G39620.0	      0
130-  1:	Pso11G20770.0	Prh02G39610.0	  2e-75
130-  2:	Pso11G20760.0	Prh02G39590.0	  3e-99
130-  3:	Pso11G20750.0	Prh02G39570.0	      0
130-  4:	Pso11G20740.0	Prh02G39560.0	  1e-97
130-  5:	Pso09G19920.0	Prh02G39550.0	      0
130-  6:	Pso11G20720.0	Prh02G39530.0	      0
130-  7:	Pso11G20710.0	Prh02G39520.0	      0
130-  8:	Pso11G20700.0	Prh02G39510.0	 4e-159
130-  9:	Pso11G20690.0	Prh02G39500.0	      0
130- 10:	Pso09G19980.0	Prh02G39480.0	      0
130- 11:	Pso09G20000.0	Prh02G39470.0	  1e-34
130- 12:	Pso09G20020.0	Prh02G39440.0	      0
130- 13:	Pso09G20040.0	Prh02G39420.0	      0
130- 14:	Pso09G20050.0	Prh02G39410.0	      0
130- 15:	Pso09G20070.0	Prh02G39400.0	  3e-89
130- 16:	Pso09G20080.0	Prh02G39380.0	      0
130- 17:	Pso09G20090.0	Prh02G39360.0	      0
130- 18:	Pso09G20110.0	Prh02G39350.0	      0
130- 19:	Pso09G20120.0	Prh02G39340.0	      0
130- 20:	Pso09G20130.0	Prh02G39330.0	      0
130- 21:	Pso09G20150.0	Prh02G39290.0	      0
130- 22:	Pso09G20160.0	Prh02G39280.0	      0
130- 23:	Pso09G20170.0	Prh02G39270.0	      0
130- 24:	Pso09G20180.0	Prh02G39260.0	      0
130- 25:	Pso09G20190.0	Prh02G39250.0	      0
130- 26:	Pso09G20200.0	Prh02G39240.0	 2e-147
## Alignment 131: score=1271.0 e_value=3.3e-90 N=27 pre-WGD-1 ancestor_chr2&P. rhoeas_chr2 minus
131-  0:	Pso11G18370.0	Prh02G36350.0	  1e-26
131-  1:	Pso11G18330.0	Prh02G36340.0	  5e-96
131-  2:	Pso11G18320.0	Prh02G36330.0	 7e-164
131-  3:	Pso09G22510.0	Prh02G36320.0	      0
131-  4:	Pso09G22610.0	Prh02G36270.0	  3e-55
131-  5:	Pso11G18080.0	Prh02G36260.0	      0
131-  6:	Pso11G18040.0	Prh02G36220.0	 1e-108
131-  7:	Pso11G18030.0	Prh02G36200.0	      0
131-  8:	Pso11G18020.0	Prh02G36190.0	      0
131-  9:	Pso11G17990.0	Prh02G36160.0	      0
131- 10:	Pso11G17980.0	Prh02G36150.0	      0
131- 11:	Pso11G17930.0	Prh02G36110.0	      0
131- 12:	Pso11G17920.0	Prh02G36100.0	      0
131- 13:	Pso11G17910.0	Prh02G36090.0	      0
131- 14:	Pso11G17890.0	Prh02G36080.0	 4e-100
131- 15:	Pso11G17870.0	Prh02G36060.0	      0
131- 16:	Pso11G17860.0	Prh02G36050.0	  5e-59
131- 17:	Pso09G22930.0	Prh02G36020.0	      0
131- 18:	Pso11G17850.0	Prh02G36010.0	  1e-35
131- 19:	Pso11G17840.0	Prh02G36000.0	      0
131- 20:	Pso11G17830.0	Prh02G35990.0	      0
131- 21:	Pso11G17820.0	Prh02G35980.0	      0
131- 22:	Pso11G17810.0	Prh02G35970.0	      0
131- 23:	Pso11G17790.0	Prh02G35960.0	  8e-86
131- 24:	Pso11G17760.0	Prh02G35930.0	  4e-93
131- 25:	Pso11G17750.0	Prh02G35920.0	 3e-149
131- 26:	Pso11G17680.0	Prh02G35860.0	 2e-144
## Alignment 132: score=1016.0 e_value=9.9e-71 N=23 pre-WGD-1 ancestor_chr2&P. rhoeas_chr2 minus
132-  0:	Pso11G03430.0	Prh02G57400.0	  7e-57
132-  1:	Pso11G03340.0	Prh02G57370.0	  6e-39
132-  2:	Pso11G03310.0	Prh02G57360.0	      0
132-  3:	Pso11G03300.0	Prh02G57330.0	      0
132-  4:	Pso11G03290.0	Prh02G57320.0	  1e-45
132-  5:	Pso11G03170.0	Prh02G57160.0	  4e-18
132-  6:	Pso11G02860.0	Prh02G57020.0	      0
132-  7:	Pso11G02420.0	Prh02G56940.0	  5e-79
132-  8:	Pso11G02350.0	Prh02G56860.0	 9e-163
132-  9:	Pso11G02290.0	Prh02G56800.0	  2e-69
132- 10:	Pso11G02220.0	Prh02G56770.0	      0
132- 11:	Pso11G02200.0	Prh02G56740.0	      0
132- 12:	Pso11G02160.0	Prh02G56670.0	  9e-99
132- 13:	Pso11G02090.0	Prh02G56640.0	      0
132- 14:	Pso11G01820.0	Prh02G56570.0	  2e-91
132- 15:	Pso11G01770.0	Prh02G56560.0	      0
132- 16:	Pso11G01650.0	Prh02G56520.0	  2e-70
132- 17:	Pso11G01640.0	Prh02G56510.0	      0
132- 18:	Pso11G01630.0	Prh02G56490.0	  3e-38
132- 19:	Pso11G01620.0	Prh02G56470.0	      0
132- 20:	Pso11G01610.0	Prh02G56450.0	      0
132- 21:	Pso11G01490.0	Prh02G56430.0	 9e-144
132- 22:	Pso11G01290.0	Prh02G56330.0	 2e-178
## Alignment 133: score=881.0 e_value=1.1e-59 N=20 pre-WGD-1 ancestor_chr2&P. rhoeas_chr2 minus
133-  0:	Pso11G37510.0	Prh02G32920.0	  2e-65
133-  1:	Pso09G02020.0	Prh02G32790.0	  2e-30
133-  2:	Pso11G37340.0	Prh02G32780.0	  5e-17
133-  3:	Pso09G02130.0	Prh02G32750.0	      0
133-  4:	Pso09G02140.0	Prh02G32740.0	      0
133-  5:	Pso11G37210.0	Prh02G32730.0	 6e-166
133-  6:	Pso11G37040.0	Prh02G32640.0	      0
133-  7:	Pso11G36920.0	Prh02G32630.0	      0
133-  8:	Pso11G36910.0	Prh02G32620.0	 5e-169
133-  9:	Pso11G36850.0	Prh02G32550.0	 6e-172
133- 10:	Pso11G36810.0	Prh02G32500.0	 4e-112
133- 11:	Pso11G36760.0	Prh02G32460.0	  3e-98
133- 12:	Pso11G36740.0	Prh02G32410.0	      0
133- 13:	Pso11G36500.0	Prh02G32310.0	  1e-43
133- 14:	Pso11G36490.0	Prh02G32290.0	      0
133- 15:	Pso11G36380.0	Prh02G32230.0	 4e-132
133- 16:	Pso11G36370.0	Prh02G32220.0	 3e-172
133- 17:	Pso11G36350.0	Prh02G32140.0	  5e-51
133- 18:	Pso11G36150.0	Prh02G32120.0	 2e-122
133- 19:	Pso11G36310.0	Prh02G31960.0	 9e-100
## Alignment 134: score=814.0 e_value=1.8e-48 N=17 pre-WGD-1 ancestor_chr2&P. rhoeas_chr2 minus
134-  0:	Pso09G33860.0	Prh02G22960.0	  7e-69
134-  1:	Pso11G07250.0	Prh02G22940.0	  2e-17
134-  2:	Pso11G07200.0	Prh02G22930.0	 6e-155
134-  3:	Pso09G34050.0	Prh02G22890.0	  6e-49
134-  4:	Pso11G07190.0	Prh02G22880.0	      0
134-  5:	Pso11G07180.0	Prh02G22870.0	      0
134-  6:	Pso11G07140.0	Prh02G22840.0	 2e-104
134-  7:	Pso11G07130.0	Prh02G22830.0	 3e-123
134-  8:	Pso11G07100.0	Prh02G22820.0	  5e-81
134-  9:	Pso11G07090.0	Prh02G22810.0	 6e-111
134- 10:	Pso11G07030.0	Prh02G22740.0	 1e-157
134- 11:	Pso11G07070.0	Prh02G22690.0	  3e-39
134- 12:	Pso11G07020.0	Prh02G22660.0	      0
134- 13:	Pso11G07010.0	Prh02G22610.0	 2e-120
134- 14:	Pso11G07000.0	Prh02G22600.0	      0
134- 15:	Pso11G06990.0	Prh02G22590.0	      0
134- 16:	Pso11G06970.0	Prh02G22580.0	      0
## Alignment 135: score=779.0 e_value=1.5e-41 N=16 pre-WGD-1 ancestor_chr2&P. rhoeas_chr2 minus
135-  0:	Pso09G20770.0	Prh02G38160.0	      0
135-  1:	Pso09G21230.0	Prh02G38150.0	      0
135-  2:	Pso09G21250.0	Prh02G38130.0	      0
135-  3:	Pso09G21270.0	Prh02G38120.0	      0
135-  4:	Pso09G21280.0	Prh02G38100.0	  1e-76
135-  5:	Pso09G21300.0	Prh02G38080.0	      0
135-  6:	Pso09G21310.0	Prh02G38060.0	      0
135-  7:	Pso09G21440.0	Prh02G37930.0	 2e-161
135-  8:	Pso09G21460.0	Prh02G37920.0	      0
135-  9:	Pso09G21470.0	Prh02G37910.0	 7e-172
135- 10:	Pso09G21490.0	Prh02G37890.0	      0
135- 11:	Pso09G21500.0	Prh02G37880.0	      0
135- 12:	Pso09G21510.0	Prh02G37870.0	 1e-121
135- 13:	Pso09G21520.0	Prh02G37860.0	  1e-80
135- 14:	Pso09G21530.0	Prh02G37850.0	      0
135- 15:	Pso09G21550.0	Prh02G37840.0	      0
## Alignment 136: score=682.0 e_value=2.7e-38 N=15 pre-WGD-1 ancestor_chr2&P. rhoeas_chr2 minus
136-  0:	Pso11G04440.0	Prh02G20760.0	  2e-79
136-  1:	Pso11G04340.0	Prh02G20680.0	      0
136-  2:	Pso11G04300.0	Prh02G20620.0	  4e-53
136-  3:	Pso11G04240.0	Prh02G20560.0	      0
136-  4:	Pso11G04260.0	Prh02G20550.0	      0
136-  5:	Pso11G04270.0	Prh02G20520.0	      0
136-  6:	Pso11G04230.0	Prh02G20510.0	  6e-91
136-  7:	Pso11G04220.0	Prh02G20490.0	      0
136-  8:	Pso11G04180.0	Prh02G20480.0	      0
136-  9:	Pso11G04170.0	Prh02G20470.0	      0
136- 10:	Pso11G04140.0	Prh02G20350.0	      0
136- 11:	Pso11G04110.0	Prh02G20340.0	      0
136- 12:	Pso11G04090.0	Prh02G20230.0	  2e-90
136- 13:	Pso11G04010.0	Prh02G20100.0	  1e-63
136- 14:	Pso11G03890.0	Prh02G19970.0	  4e-49
## Alignment 137: score=674.0 e_value=3.2e-37 N=14 pre-WGD-1 ancestor_chr2&P. rhoeas_chr2 minus
137-  0:	Pso09G20440.0	Prh02G38910.0	 4e-148
137-  1:	Pso09G20500.0	Prh02G38860.0	      0
137-  2:	Pso09G20510.0	Prh02G38850.0	      0
137-  3:	Pso09G20540.0	Prh02G38830.0	      0
137-  4:	Pso09G20560.0	Prh02G38820.0	  4e-74
137-  5:	Pso09G20590.0	Prh02G38810.0	      0
137-  6:	Pso09G20600.0	Prh02G38800.0	      0
137-  7:	Pso09G20610.0	Prh02G38790.0	      0
137-  8:	Pso09G20620.0	Prh02G38780.0	 7e-140
137-  9:	Pso09G20640.0	Prh02G38770.0	      0
137- 10:	Pso09G20650.0	Prh02G38760.0	      0
137- 11:	Pso09G20660.0	Prh02G38740.0	  7e-95
137- 12:	Pso09G20670.0	Prh02G38730.0	 5e-157
137- 13:	Pso09G21220.0	Prh02G38600.0	      0
## Alignment 138: score=618.0 e_value=1.5e-35 N=14 pre-WGD-1 ancestor_chr2&P. rhoeas_chr2 minus
138-  0:	Pso11G03890.0	Prh02G19660.0	  3e-72
138-  1:	Pso11G03780.0	Prh02G19560.0	  7e-63
138-  2:	Pso11G03760.0	Prh02G19500.0	  1e-63
138-  3:	Pso11G03990.0	Prh02G19450.0	      0
138-  4:	Pso11G03980.0	Prh02G19400.0	      0
138-  5:	Pso11G03970.0	Prh02G19390.0	      0
138-  6:	Pso11G03700.0	Prh02G19310.0	      0
138-  7:	Pso11G03690.0	Prh02G19300.0	 2e-159
138-  8:	Pso11G03680.0	Prh02G19280.0	      0
138-  9:	Pso11G03670.0	Prh02G19270.0	 1e-167
138- 10:	Pso11G03660.0	Prh02G19240.0	      0
138- 11:	Pso11G03600.0	Prh02G19100.0	  3e-59
138- 12:	Pso11G03560.0	Prh02G18870.0	 3e-177
138- 13:	Pso11G03520.0	Prh02G18710.0	  4e-28
## Alignment 139: score=572.0 e_value=2.2e-27 N=12 pre-WGD-1 ancestor_chr2&P. rhoeas_chr2 minus
139-  0:	Pso11G13350.0	Prh02G30170.0	      0
139-  1:	Pso11G13340.0	Prh02G30160.0	      0
139-  2:	Pso11G13290.0	Prh02G30120.0	 6e-158
139-  3:	Pso11G13240.0	Prh02G30090.0	 2e-134
139-  4:	Pso11G13210.0	Prh02G30080.0	 1e-168
139-  5:	Pso11G13180.0	Prh02G29980.0	      0
139-  6:	Pso11G13150.0	Prh02G29960.0	      0
139-  7:	Pso09G27900.0	Prh02G29950.0	  3e-82
139-  8:	Pso11G11860.0	Prh02G29920.0	 3e-107
139-  9:	Pso11G11910.0	Prh02G29890.0	      0
139- 10:	Pso11G11920.0	Prh02G29870.0	 7e-152
139- 11:	Pso11G11980.0	Prh02G29840.0	  1e-16
## Alignment 140: score=556.0 e_value=4.8e-27 N=12 pre-WGD-1 ancestor_chr2&P. rhoeas_chr2 minus
140-  0:	Pso11G06280.0	Prh02G46850.0	  1e-15
140-  1:	Pso11G06200.0	Prh02G46780.0	 1e-119
140-  2:	Pso11G05980.0	Prh02G46770.0	      0
140-  3:	Pso11G05970.0	Prh02G46760.0	      0
140-  4:	Pso11G05940.0	Prh02G46690.0	  1e-56
140-  5:	Pso11G05900.0	Prh02G46650.0	  8e-64
140-  6:	Pso11G05850.0	Prh02G46640.0	      0
140-  7:	Pso11G05590.0	Prh02G46630.0	 4e-144
140-  8:	Pso11G05570.0	Prh02G46610.0	  2e-56
140-  9:	Pso11G05540.0	Prh02G46580.0	  6e-65
140- 10:	Pso11G05440.0	Prh02G46560.0	  7e-17
140- 11:	Pso11G05420.0	Prh02G46550.0	      0
## Alignment 141: score=522.0 e_value=6.5e-29 N=11 pre-WGD-1 ancestor_chr2&P. rhoeas_chr2 minus
141-  0:	Pso11G17630.0	Prh02G35790.0	 4e-177
141-  1:	Pso09G24220.0	Prh02G35780.0	      0
141-  2:	Pso11G17620.0	Prh02G35770.0	      0
141-  3:	Pso11G17610.0	Prh02G35750.0	      0
141-  4:	Pso11G17590.0	Prh02G35730.0	 6e-149
141-  5:	Pso11G17580.0	Prh02G35720.0	      0
141-  6:	Pso11G17570.0	Prh02G35710.0	 9e-155
141-  7:	Pso11G17560.0	Prh02G35700.0	  5e-86
141-  8:	Pso11G17530.0	Prh02G35680.0	 6e-130
141-  9:	Pso11G17500.0	Prh02G35650.0	 9e-175
141- 10:	Pso11G14600.0	Prh02G35460.0	  2e-64
## Alignment 142: score=518.0 e_value=2.7e-29 N=11 pre-WGD-1 ancestor_chr2&P. rhoeas_chr2 minus
142-  0:	Pso09G08520.0	Prh02G49190.0	      0
142-  1:	Pso09G08550.0	Prh02G49180.0	      0
142-  2:	Pso09G08560.0	Prh02G49170.0	      0
142-  3:	Pso09G08570.0	Prh02G49140.0	      0
142-  4:	Pso09G08580.0	Prh02G49130.0	      0
142-  5:	Pso09G08610.0	Prh02G49120.0	  1e-84
142-  6:	Pso09G08820.0	Prh02G49100.0	      0
142-  7:	Pso09G08830.0	Prh02G49090.0	      0
142-  8:	Pso09G08840.0	Prh02G49060.0	 6e-102
142-  9:	Pso09G08920.0	Prh02G48940.0	      0
142- 10:	Pso09G08870.0	Prh02G48920.0	      0
## Alignment 143: score=511.0 e_value=2.4e-27 N=12 pre-WGD-1 ancestor_chr2&P. rhoeas_chr2 minus
143-  0:	Pso11G05240.0	Prh02G56140.0	 1e-107
143-  1:	Pso11G05230.0	Prh02G56110.0	      0
143-  2:	Pso11G05220.0	Prh02G56080.0	      0
143-  3:	Pso11G05210.0	Prh02G56040.0	  2e-53
143-  4:	Pso11G04810.0	Prh02G55970.0	 7e-112
143-  5:	Pso11G04690.0	Prh02G55900.0	  4e-07
143-  6:	Pso11G04610.0	Prh02G55850.0	  3e-36
143-  7:	Pso11G04340.0	Prh02G55840.0	 7e-138
143-  8:	Pso11G04240.0	Prh02G55810.0	 1e-140
143-  9:	Pso11G03990.0	Prh02G55780.0	      0
143- 10:	Pso11G03440.0	Prh02G55660.0	  2e-24
143- 11:	Pso11G03420.0	Prh02G55640.0	      0
## Alignment 144: score=484.0 e_value=2.3e-27 N=11 pre-WGD-1 ancestor_chr2&P. rhoeas_chr2 minus
144-  0:	Pso09G16540.0	Prh02G43350.0	      0
144-  1:	Pso09G16530.0	Prh02G43340.0	      0
144-  2:	Pso09G16520.0	Prh02G43330.0	      0
144-  3:	Pso09G16510.0	Prh02G43320.0	      0
144-  4:	Pso09G16490.0	Prh02G43300.0	  8e-90
144-  5:	Pso09G16480.0	Prh02G43290.0	  1e-60
144-  6:	Pso09G16430.0	Prh02G43270.0	  1e-76
144-  7:	Pso09G16410.0	Prh02G43240.0	  1e-63
144-  8:	Pso09G16250.0	Prh02G43020.0	  3e-88
144-  9:	Pso11G23640.0	Prh02G42780.0	      0
144- 10:	Pso11G23620.0	Prh02G42760.0	  6e-70
## Alignment 145: score=443.0 e_value=5.4e-23 N=10 pre-WGD-1 ancestor_chr2&P. rhoeas_chr2 minus
145-  0:	Pso11G11120.0	Prh02G27710.0	 2e-162
145-  1:	Pso11G10740.0	Prh02G27550.0	  4e-84
145-  2:	Pso09G30180.0	Prh02G27350.0	  5e-91
145-  3:	Pso11G10550.0	Prh02G27340.0	      0
145-  4:	Pso11G10560.0	Prh02G27320.0	      0
145-  5:	Pso11G10580.0	Prh02G27280.0	      0
145-  6:	Pso11G10590.0	Prh02G27270.0	      0
145-  7:	Pso11G10420.0	Prh02G27240.0	 1e-148
145-  8:	Pso11G10370.0	Prh02G27210.0	      0
145-  9:	Pso11G10350.0	Prh02G27180.0	      0
## Alignment 146: score=429.0 e_value=3e-22 N=10 pre-WGD-1 ancestor_chr2&P. rhoeas_chr2 minus
146-  0:	Pso11G26440.0	Prh02G37810.0	  1e-48
146-  1:	Pso09G13320.0	Prh02G37690.0	 1e-112
146-  2:	Pso11G26210.0	Prh02G37560.0	      0
146-  3:	Pso11G26140.0	Prh02G37460.0	      0
146-  4:	Pso11G26130.0	Prh02G37430.0	  2e-16
146-  5:	Pso09G13640.0	Prh02G37360.0	  4e-99
146-  6:	Pso11G26030.0	Prh02G37250.0	      0
146-  7:	Pso09G13730.0	Prh02G37220.0	  8e-48
146-  8:	Pso11G26010.0	Prh02G37210.0	  2e-27
146-  9:	Pso11G25790.0	Prh02G37080.0	  7e-67
## Alignment 147: score=425.0 e_value=4.9e-22 N=10 pre-WGD-1 ancestor_chr2&P. rhoeas_chr2 minus
147-  0:	Pso11G27010.0	Prh02G14370.0	      0
147-  1:	Pso11G27000.0	Prh02G14360.0	      0
147-  2:	Pso11G26930.0	Prh02G14330.0	  9e-55
147-  3:	Pso11G26890.0	Prh02G14300.0	  2e-59
147-  4:	Pso11G26880.0	Prh02G14080.0	      0
147-  5:	Pso11G26870.0	Prh02G13820.0	 6e-141
147-  6:	Pso11G26860.0	Prh02G13760.0	  1e-50
147-  7:	Pso11G26820.0	Prh02G13720.0	      0
147-  8:	Pso11G26800.0	Prh02G13610.0	  6e-18
147-  9:	Pso11G26780.0	Prh02G13580.0	      0
## Alignment 148: score=409.0 e_value=6e-18 N=9 pre-WGD-1 ancestor_chr2&P. rhoeas_chr2 minus
148-  0:	Pso09G04000.0	Prh02G52910.0	      0
148-  1:	Pso11G35540.0	Prh02G52820.0	      0
148-  2:	Pso09G03780.0	Prh02G52710.0	      0
148-  3:	Pso11G35680.0	Prh02G52640.0	      0
148-  4:	Pso11G35670.0	Prh02G52620.0	      0
148-  5:	Pso11G35660.0	Prh02G52610.0	      0
148-  6:	Pso11G35650.0	Prh02G52600.0	      0
148-  7:	Pso11G35610.0	Prh02G52590.0	 3e-108
148-  8:	Pso11G35450.0	Prh02G52540.0	 1e-147
## Alignment 149: score=378.0 e_value=2.6e-19 N=9 pre-WGD-1 ancestor_chr2&P. rhoeas_chr2 minus
149-  0:	Pso09G07440.0	Prh02G10880.0	  1e-78
149-  1:	Pso09G07470.0	Prh02G10730.0	  7e-16
149-  2:	Pso09G07490.0	Prh02G10690.0	  1e-77
149-  3:	Pso09G07510.0	Prh02G10600.0	 1e-179
149-  4:	Pso11G31100.0	Prh02G10590.0	 1e-129
149-  5:	Pso11G31120.0	Prh02G10430.0	 9e-104
149-  6:	Pso11G31160.0	Prh02G10420.0	      0
149-  7:	Pso11G31200.0	Prh02G10360.0	  1e-99
149-  8:	Pso09G07300.0	Prh02G10190.0	      0
## Alignment 150: score=329.0 e_value=5e-14 N=7 pre-WGD-1 ancestor_chr2&P. rhoeas_chr2 minus
150-  0:	Pso09G21040.0	Prh02G39290.0	  3e-34
150-  1:	Pso09G20250.0	Prh02G39140.0	      0
150-  2:	Pso09G20310.0	Prh02G39070.0	      0
150-  3:	Pso09G20320.0	Prh02G39060.0	      0
150-  4:	Pso09G20330.0	Prh02G39040.0	 2e-109
150-  5:	Pso09G20340.0	Prh02G39030.0	 2e-132
150-  6:	Pso09G20350.0	Prh02G39020.0	  4e-97
## Alignment 151: score=324.0 e_value=1.6e-12 N=7 pre-WGD-1 ancestor_chr2&P. rhoeas_chr2 minus
151-  0:	Pso11G34470.0	Prh02G36970.0	 5e-152
151-  1:	Pso11G34400.0	Prh02G36850.0	 3e-149
151-  2:	Pso11G34390.0	Prh02G36840.0	      0
151-  3:	Pso11G34370.0	Prh02G36830.0	  6e-39
151-  4:	Pso11G34340.0	Prh02G36790.0	 2e-105
151-  5:	Pso11G34240.0	Prh02G36730.0	  2e-41
151-  6:	Pso11G34220.0	Prh02G36710.0	 1e-125
## Alignment 152: score=303.0 e_value=4.1e-12 N=7 pre-WGD-1 ancestor_chr2&P. rhoeas_chr2 minus
152-  0:	Pso11G06990.0	Prh02G55580.0	      0
152-  1:	Pso11G06960.0	Prh02G55550.0	  1e-28
152-  2:	Pso11G06930.0	Prh02G55530.0	  2e-16
152-  3:	Pso11G06840.0	Prh02G55520.0	  2e-51
152-  4:	Pso11G06730.0	Prh02G55470.0	  1e-73
152-  5:	Pso11G06650.0	Prh02G55450.0	 2e-127
152-  6:	Pso11G06290.0	Prh02G55190.0	  9e-98
## Alignment 153: score=302.0 e_value=1.5e-15 N=7 pre-WGD-1 ancestor_chr2&P. rhoeas_chr2 minus
153-  0:	Pso09G09330.0	Prh02G57540.0	      0
153-  1:	Pso09G09380.0	Prh02G57490.0	      0
153-  2:	Pso09G09620.0	Prh02G57480.0	      0
153-  3:	Pso09G09710.0	Prh02G57240.0	      0
153-  4:	Pso09G09730.0	Prh02G57230.0	      0
153-  5:	Pso11G31080.0	Prh02G57200.0	      0
153-  6:	Pso11G31070.0	Prh02G57190.0	 1e-166
## Alignment 154: score=301.0 e_value=8.2e-12 N=7 pre-WGD-1 ancestor_chr2&P. rhoeas_chr2 minus
154-  0:	Pso11G00950.0	Prh02G46520.0	 2e-162
154-  1:	Pso11G00730.0	Prh02G46480.0	      0
154-  2:	Pso11G00600.0	Prh02G46380.0	 3e-116
154-  3:	Pso11G00590.0	Prh02G46360.0	 4e-127
154-  4:	Pso11G00570.0	Prh02G46340.0	      0
154-  5:	Pso11G00420.0	Prh02G46300.0	      0
154-  6:	Pso11G00020.0	Prh02G46110.0	      0
## Alignment 155: score=283.0 e_value=5e-08 N=6 pre-WGD-1 ancestor_chr2&P. rhoeas_chr2 minus
155-  0:	Pso11G13640.0	Prh02G55150.0	 1e-116
155-  1:	Pso11G13610.0	Prh02G55080.0	 3e-112
155-  2:	Pso11G13600.0	Prh02G55070.0	      0
155-  3:	Pso11G13590.0	Prh02G55050.0	  3e-50
155-  4:	Pso11G13490.0	Prh02G54980.0	  1e-11
155-  5:	Pso11G13470.0	Prh02G54960.0	  2e-89
## Alignment 156: score=283.0 e_value=7.8e-11 N=6 pre-WGD-1 ancestor_chr2&P. rhoeas_chr2 minus
156-  0:	Pso09G09810.0	Prh02G57070.0	      0
156-  1:	Pso09G09820.0	Prh02G57060.0	      0
156-  2:	Pso09G07290.0	Prh02G57050.0	      0
156-  3:	Pso09G07310.0	Prh02G57010.0	 2e-161
156-  4:	Pso09G07320.0	Prh02G57000.0	      0
156-  5:	Pso09G07350.0	Prh02G56980.0	 1e-175
## Alignment 157: score=277.0 e_value=4.4e-10 N=7 pre-WGD-1 ancestor_chr2&P. rhoeas_chr2 minus
157-  0:	Pso09G25940.0	Prh02G34240.0	  4e-93
157-  1:	Pso11G15920.0	Prh02G34100.0	 1e-126
157-  2:	Pso11G15870.0	Prh02G34060.0	  3e-73
157-  3:	Pso11G15750.0	Prh02G33960.0	      0
157-  4:	Pso11G15530.0	Prh02G33770.0	 2e-103
157-  5:	Pso11G15380.0	Prh02G33630.0	 4e-160
157-  6:	Pso11G15270.0	Prh02G33500.0	  2e-92
## Alignment 158: score=271.0 e_value=8.4e-10 N=6 pre-WGD-1 ancestor_chr2&P. rhoeas_chr2 minus
158-  0:	Pso09G08730.0	Prh02G24330.0	  9e-94
158-  1:	Pso09G08770.0	Prh02G24280.0	  3e-66
158-  2:	Pso09G08800.0	Prh02G24170.0	      0
158-  3:	Pso09G08810.0	Prh02G24160.0	      0
158-  4:	Pso09G08820.0	Prh02G24000.0	      0
158-  5:	Pso09G08830.0	Prh02G23990.0	 1e-128
## Alignment 159: score=254.0 e_value=1.1e-08 N=6 pre-WGD-1 ancestor_chr2&P. rhoeas_chr6 plus
159-  0:	Pso11G15780.0	Prh06G41500.0	 2e-122
159-  1:	Pso11G15770.0	Prh06G41680.0	  4e-25
159-  2:	Pso11G15670.0	Prh06G41690.0	  3e-37
159-  3:	Pso11G15630.0	Prh06G41870.0	  3e-28
159-  4:	Pso11G15610.0	Prh06G41930.0	  1e-68
159-  5:	Pso11G15590.0	Prh06G41940.0	      0
## Alignment 160: score=1164.0 e_value=1.9e-78 N=24 pre-WGD-1 ancestor_chr3&P. rhoeas_chr1 plus
160-  0:	Pso07G23350.0	Prh01G12800.0	      0
160-  1:	Pso07G23320.0	Prh01G13020.0	 6e-173
160-  2:	Pso07G23310.0	Prh01G13030.0	  7e-53
160-  3:	Pso07G23300.0	Prh01G13040.0	      0
160-  4:	Pso07G23290.0	Prh01G13060.0	  2e-74
160-  5:	Pso07G23280.0	Prh01G13070.0	  3e-75
160-  6:	Pso07G23270.0	Prh01G13090.0	      0
160-  7:	Pso07G23260.0	Prh01G13100.0	      0
160-  8:	Pso07G23250.0	Prh01G13110.0	      0
160-  9:	Pso07G23240.0	Prh01G13130.0	  3e-80
160- 10:	Pso07G23230.0	Prh01G13150.0	      0
160- 11:	Pso07G23220.0	Prh01G13160.0	      0
160- 12:	Pso07G23190.0	Prh01G13200.0	 4e-151
160- 13:	Pso07G23180.0	Prh01G13210.0	      0
160- 14:	Pso07G23170.0	Prh01G13220.0	  2e-92
160- 15:	Pso07G23160.0	Prh01G13230.0	      0
160- 16:	Pso07G23120.0	Prh01G13270.0	 4e-108
160- 17:	Pso07G23130.0	Prh01G13280.0	      0
160- 18:	Pso07G23090.0	Prh01G13290.0	      0
160- 19:	Pso07G23080.0	Prh01G13300.0	      0
160- 20:	Pso07G23070.0	Prh01G13310.0	      0
160- 21:	Pso07G23040.0	Prh01G13340.0	      0
160- 22:	Pso07G23030.0	Prh01G13350.0	 1e-176
160- 23:	Pso07G23020.0	Prh01G13360.0	      0
## Alignment 161: score=1110.0 e_value=1.2e-84 N=25 pre-WGD-1 ancestor_chr3&P. rhoeas_chr1 plus
161-  0:	Pso07G37900.0	Prh01G24330.0	      0
161-  1:	Pso07G37890.0	Prh01G24340.0	      0
161-  2:	Pso07G37850.0	Prh01G24410.0	      0
161-  3:	Pso07G37820.0	Prh01G24420.0	 5e-161
161-  4:	Pso07G37800.0	Prh01G24430.0	      0
161-  5:	Pso07G37730.0	Prh01G24520.0	      0
161-  6:	Pso07G37660.0	Prh01G24750.0	  4e-08
161-  7:	Pso07G37640.0	Prh01G24760.0	      0
161-  8:	Pso07G37630.0	Prh01G24770.0	      0
161-  9:	Pso07G37610.0	Prh01G24790.0	  8e-83
161- 10:	Pso07G37600.0	Prh01G24800.0	 7e-179
161- 11:	Pso07G37590.0	Prh01G24810.0	      0
161- 12:	Pso07G37580.0	Prh01G24820.0	      0
161- 13:	Pso07G37560.0	Prh01G24860.0	  2e-33
161- 14:	Pso07G37540.0	Prh01G24890.0	 2e-104
161- 15:	Pso07G37520.0	Prh01G24910.0	 2e-160
161- 16:	Pso07G37410.0	Prh01G25160.0	  1e-46
161- 17:	Pso07G37400.0	Prh01G25180.0	      0
161- 18:	Pso07G37320.0	Prh01G25290.0	      0
161- 19:	Pso07G37300.0	Prh01G25310.0	      0
161- 20:	Pso07G37240.0	Prh01G25470.0	      0
161- 21:	Pso07G37170.0	Prh01G25550.0	      0
161- 22:	Pso07G37160.0	Prh01G25560.0	      0
161- 23:	Pso07G37100.0	Prh01G25700.0	  2e-48
161- 24:	Pso07G37040.0	Prh01G25950.0	 6e-129
## Alignment 162: score=886.0 e_value=6.6e-59 N=19 pre-WGD-1 ancestor_chr3&P. rhoeas_chr1 plus
162-  0:	Pso07G24620.0	Prh01G13700.0	  5e-92
162-  1:	Pso07G24610.0	Prh01G13720.0	      0
162-  2:	Pso07G24520.0	Prh01G13930.0	 6e-141
162-  3:	Pso07G24510.0	Prh01G13940.0	      0
162-  4:	Pso07G24090.0	Prh01G13950.0	      0
162-  5:	Pso07G24060.0	Prh01G14000.0	      0
162-  6:	Pso07G24050.0	Prh01G14010.0	      0
162-  7:	Pso07G24020.0	Prh01G14020.0	      0
162-  8:	Pso07G24010.0	Prh01G14030.0	 1e-170
162-  9:	Pso07G23980.0	Prh01G14050.0	      0
162- 10:	Pso07G23970.0	Prh01G14070.0	      0
162- 11:	Pso07G23950.0	Prh01G14080.0	 7e-125
162- 12:	Pso07G23940.0	Prh01G14090.0	 2e-150
162- 13:	Pso07G23930.0	Prh01G14120.0	  1e-60
162- 14:	Pso07G23870.0	Prh01G14130.0	      0
162- 15:	Pso07G23850.0	Prh01G14160.0	      0
162- 16:	Pso07G23840.0	Prh01G14170.0	 1e-169
162- 17:	Pso08G34760.0	Prh01G14180.0	 2e-173
162- 18:	Pso07G23800.0	Prh01G14190.0	      0
## Alignment 163: score=872.0 e_value=1.4e-49 N=18 pre-WGD-1 ancestor_chr3&P. rhoeas_chr1 plus
163-  0:	Pso08G37210.0	Prh01G07810.0	 4e-163
163-  1:	Pso08G37160.0	Prh01G07840.0	      0
163-  2:	Pso08G37140.0	Prh01G07860.0	      0
163-  3:	Pso08G37130.0	Prh01G07870.0	      0
163-  4:	Pso08G37120.0	Prh01G07880.0	  2e-91
163-  5:	Pso08G37110.0	Prh01G07900.0	      0
163-  6:	Pso08G37560.0	Prh01G07910.0	      0
163-  7:	Pso08G37570.0	Prh01G07920.0	      0
163-  8:	Pso08G37580.0	Prh01G07930.0	 1e-134
163-  9:	Pso08G37590.0	Prh01G07970.0	  6e-24
163- 10:	Pso08G37600.0	Prh01G07980.0	 2e-102
163- 11:	Pso08G37680.0	Prh01G08010.0	 2e-116
163- 12:	Pso08G37740.0	Prh01G08060.0	      0
163- 13:	Pso08G37760.0	Prh01G08080.0	      0
163- 14:	Pso08G37780.0	Prh01G08090.0	      0
163- 15:	Pso08G38810.0	Prh01G08130.0	      0
163- 16:	Pso08G38800.0	Prh01G08140.0	  1e-96
163- 17:	Pso08G38790.0	Prh01G08150.0	      0
## Alignment 164: score=739.0 e_value=1e-34 N=15 pre-WGD-1 ancestor_chr3&P. rhoeas_chr1 plus
164-  0:	Pso08G34210.0	Prh01G11000.0	      0
164-  1:	Pso08G34220.0	Prh01G11010.0	      0
164-  2:	Pso08G34230.0	Prh01G11020.0	      0
164-  3:	Pso08G34260.0	Prh01G11030.0	      0
164-  4:	Pso08G34270.0	Prh01G11040.0	  1e-09
164-  5:	Pso08G34280.0	Prh01G11050.0	 7e-175
164-  6:	Pso08G34290.0	Prh01G11060.0	      0
164-  7:	Pso08G34300.0	Prh01G11080.0	      0
164-  8:	Pso08G34310.0	Prh01G11090.0	      0
164-  9:	Pso08G34380.0	Prh01G11110.0	      0
164- 10:	Pso07G20870.0	Prh01G11120.0	      0
164- 11:	Pso08G34390.0	Prh01G11130.0	 2e-159
164- 12:	Pso08G34400.0	Prh01G11140.0	      0
164- 13:	Pso08G34420.0	Prh01G11180.0	 1e-156
164- 14:	Pso08G34440.0	Prh01G11200.0	      0
## Alignment 165: score=729.0 e_value=8.2e-47 N=16 pre-WGD-1 ancestor_chr3&P. rhoeas_chr1 plus
165-  0:	Pso08G33290.0	Prh01G12030.0	      0
165-  1:	Pso08G33170.0	Prh01G12090.0	      0
165-  2:	Pso08G33120.0	Prh01G12150.0	      0
165-  3:	Pso08G33110.0	Prh01G12160.0	      0
165-  4:	Pso08G33010.0	Prh01G12370.0	      0
165-  5:	Pso07G22150.0	Prh01G12610.0	      0
165-  6:	Pso07G22130.0	Prh01G12630.0	      0
165-  7:	Pso07G22120.0	Prh01G12640.0	      0
165-  8:	Pso07G22110.0	Prh01G12650.0	      0
165-  9:	Pso07G22100.0	Prh01G12660.0	      0
165- 10:	Pso07G22080.0	Prh01G12670.0	      0
165- 11:	Pso07G22070.0	Prh01G12680.0	      0
165- 12:	Pso07G22050.0	Prh01G12690.0	 3e-145
165- 13:	Pso07G22040.0	Prh01G12700.0	      0
165- 14:	Pso07G21940.0	Prh01G12750.0	 2e-115
165- 15:	Pso07G21760.0	Prh01G12850.0	 3e-131
## Alignment 166: score=658.0 e_value=4.4e-39 N=14 pre-WGD-1 ancestor_chr3&P. rhoeas_chr1 plus
166-  0:	Pso08G35540.0	Prh01G09880.0	      0
166-  1:	Pso08G35570.0	Prh01G09950.0	 5e-115
166-  2:	Pso08G35620.0	Prh01G09970.0	      0
166-  3:	Pso08G35260.0	Prh01G10220.0	      0
166-  4:	Pso08G35240.0	Prh01G10230.0	      0
166-  5:	Pso08G35130.0	Prh01G10260.0	      0
166-  6:	Pso08G35140.0	Prh01G10280.0	      0
166-  7:	Pso08G35160.0	Prh01G10300.0	 2e-150
166-  8:	Pso08G35170.0	Prh01G10310.0	      0
166-  9:	Pso08G35180.0	Prh01G10320.0	  1e-82
166- 10:	Pso08G35190.0	Prh01G10330.0	      0
166- 11:	Pso07G19990.0	Prh01G10340.0	 5e-111
166- 12:	Pso08G35200.0	Prh01G10350.0	  6e-78
166- 13:	Pso08G35220.0	Prh01G10360.0	 5e-174
## Alignment 167: score=647.0 e_value=2.4e-40 N=15 pre-WGD-1 ancestor_chr3&P. rhoeas_chr1 plus
167-  0:	Pso08G40810.0	Prh01G03490.0	      0
167-  1:	Pso08G41010.0	Prh01G03610.0	  3e-70
167-  2:	Pso08G41090.0	Prh01G03730.0	  6e-30
167-  3:	Pso08G41270.0	Prh01G03750.0	      0
167-  4:	Pso08G41310.0	Prh01G03770.0	 6e-141
167-  5:	Pso08G41320.0	Prh01G03780.0	      0
167-  6:	Pso08G41450.0	Prh01G03880.0	 7e-105
167-  7:	Pso08G41460.0	Prh01G04130.0	      0
167-  8:	Pso08G41480.0	Prh01G04140.0	      0
167-  9:	Pso08G41490.0	Prh01G04150.0	      0
167- 10:	Pso08G41510.0	Prh01G04230.0	      0
167- 11:	Pso08G41520.0	Prh01G04250.0	 7e-156
167- 12:	Pso08G41600.0	Prh01G04260.0	  5e-41
167- 13:	Pso08G41800.0	Prh01G04330.0	  5e-31
167- 14:	Pso08G41980.0	Prh01G04390.0	  8e-74
## Alignment 168: score=405.0 e_value=3.3e-17 N=9 pre-WGD-1 ancestor_chr3&P. rhoeas_chr1 plus
168-  0:	Pso07G39380.0	Prh01G22070.0	      0
168-  1:	Pso07G39350.0	Prh01G22160.0	 2e-146
168-  2:	Pso07G39340.0	Prh01G22260.0	      0
168-  3:	Pso07G39230.0	Prh01G22410.0	      0
168-  4:	Pso07G39200.0	Prh01G22430.0	      0
168-  5:	Pso07G39180.0	Prh01G22440.0	      0
168-  6:	Pso07G39130.0	Prh01G22470.0	      0
168-  7:	Pso07G39050.0	Prh01G22520.0	  4e-95
168-  8:	Pso07G38960.0	Prh01G22600.0	      0
## Alignment 169: score=327.0 e_value=6.5e-15 N=7 pre-WGD-1 ancestor_chr3&P. rhoeas_chr1 plus
169-  0:	Pso07G32040.0	Prh01G14960.0	      0
169-  1:	Pso07G32020.0	Prh01G14970.0	 2e-173
169-  2:	Pso07G31980.0	Prh01G15000.0	      0
169-  3:	Pso07G31970.0	Prh01G15010.0	 4e-140
169-  4:	Pso07G31700.0	Prh01G15150.0	  2e-35
169-  5:	Pso07G31680.0	Prh01G15180.0	      0
169-  6:	Pso07G31610.0	Prh01G15240.0	 3e-170
## Alignment 170: score=292.0 e_value=3.6e-08 N=6 pre-WGD-1 ancestor_chr3&P. rhoeas_chr1 plus
170-  0:	Pso08G37390.0	Prh01G08320.0	      0
170-  1:	Pso08G37410.0	Prh01G08340.0	  1e-94
170-  2:	Pso08G37420.0	Prh01G08360.0	      0
170-  3:	Pso08G37430.0	Prh01G08370.0	  2e-41
170-  4:	Pso08G37440.0	Prh01G08400.0	 1e-139
170-  5:	Pso08G37450.0	Prh01G08450.0	      0
## Alignment 171: score=263.0 e_value=1.4e-10 N=7 pre-WGD-1 ancestor_chr3&P. rhoeas_chr1 plus
171-  0:	Pso08G40770.0	Prh01G03520.0	      0
171-  1:	Pso08G40880.0	Prh01G03640.0	  5e-92
171-  2:	Pso08G40930.0	Prh01G03750.0	      0
171-  3:	Pso08G41310.0	Prh01G03870.0	 4e-121
171-  4:	Pso08G41400.0	Prh01G03920.0	      0
171-  5:	Pso08G41600.0	Prh01G04040.0	  1e-44
171-  6:	Pso08G42050.0	Prh01G04190.0	  2e-32
## Alignment 172: score=250.0 e_value=3.4e-06 N=5 pre-WGD-1 ancestor_chr3&P. rhoeas_chr1 plus
172-  0:	Pso08G38920.0	Prh01G06560.0	      0
172-  1:	Pso08G38930.0	Prh01G06570.0	      0
172-  2:	Pso08G38940.0	Prh01G06580.0	      0
172-  3:	Pso08G38950.0	Prh01G06590.0	      0
172-  4:	Pso08G38960.0	Prh01G06600.0	      0
## Alignment 173: score=6376.0 e_value=0 N=134 pre-WGD-1 ancestor_chr3&P. rhoeas_chr1 minus
173-  0:	Pso08G37050.0	Prh01G08520.0	      0
173-  1:	Pso08G37070.0	Prh01G08510.0	      0
173-  2:	Pso08G37370.0	Prh01G08310.0	      0
173-  3:	Pso08G37360.0	Prh01G08290.0	      0
173-  4:	Pso08G37320.0	Prh01G08240.0	 7e-106
173-  5:	Pso08G37310.0	Prh01G08230.0	 5e-142
173-  6:	Pso08G37290.0	Prh01G08220.0	      0
173-  7:	Pso08G37300.0	Prh01G08210.0	      0
173-  8:	Pso08G37260.0	Prh01G08190.0	      0
173-  9:	Pso08G37250.0	Prh01G08180.0	      0
173- 10:	Pso08G37240.0	Prh01G08170.0	      0
173- 11:	Pso08G37230.0	Prh01G08160.0	      0
173- 12:	Pso08G37640.0	Prh01G07960.0	      0
173- 13:	Pso08G38780.0	Prh01G07790.0	      0
173- 14:	Pso08G38770.0	Prh01G07780.0	 2e-102
173- 15:	Pso08G38760.0	Prh01G07770.0	      0
173- 16:	Pso08G38750.0	Prh01G07760.0	      0
173- 17:	Pso08G38730.0	Prh01G07750.0	      0
173- 18:	Pso08G38710.0	Prh01G07710.0	      0
173- 19:	Pso08G38700.0	Prh01G07700.0	      0
173- 20:	Pso08G38530.0	Prh01G07690.0	      0
173- 21:	Pso08G38540.0	Prh01G07660.0	  1e-13
173- 22:	Pso08G38590.0	Prh01G07580.0	      0
173- 23:	Pso08G38630.0	Prh01G07560.0	 1e-135
173- 24:	Pso08G38640.0	Prh01G07530.0	      0
173- 25:	Pso08G38650.0	Prh01G07520.0	      0
173- 26:	Pso08G38660.0	Prh01G07460.0	  1e-34
173- 27:	Pso07G17050.0	Prh01G07450.0	      0
173- 28:	Pso08G38470.0	Prh01G07440.0	      0
173- 29:	Pso07G17030.0	Prh01G07430.0	      0
173- 30:	Pso08G38450.0	Prh01G07420.0	  2e-93
173- 31:	Pso08G38430.0	Prh01G07410.0	  7e-85
173- 32:	Pso08G38370.0	Prh01G07300.0	      0
173- 33:	Pso08G38350.0	Prh01G07270.0	      0
173- 34:	Pso08G38340.0	Prh01G07260.0	      0
173- 35:	Pso08G38260.0	Prh01G07230.0	      0
173- 36:	Pso08G38210.0	Prh01G07170.0	 1e-136
173- 37:	Pso08G38200.0	Prh01G07160.0	      0
173- 38:	Pso08G38180.0	Prh01G07150.0	      0
173- 39:	Pso07G16770.0	Prh01G07130.0	 4e-179
173- 40:	Pso08G38080.0	Prh01G07080.0	      0
173- 41:	Pso08G38030.0	Prh01G06990.0	      0
173- 42:	Pso08G38020.0	Prh01G06970.0	  7e-69
173- 43:	Pso08G37990.0	Prh01G06960.0	      0
173- 44:	Pso08G37980.0	Prh01G06950.0	      0
173- 45:	Pso07G16660.0	Prh01G06920.0	  6e-77
173- 46:	Pso08G37970.0	Prh01G06910.0	      0
173- 47:	Pso07G16640.0	Prh01G06880.0	  3e-14
173- 48:	Pso08G37920.0	Prh01G06870.0	      0
173- 49:	Pso08G37930.0	Prh01G06860.0	      0
173- 50:	Pso08G37910.0	Prh01G06840.0	  6e-67
173- 51:	Pso08G37890.0	Prh01G06830.0	      0
173- 52:	Pso08G37880.0	Prh01G06810.0	 2e-113
173- 53:	Pso08G37860.0	Prh01G06750.0	  1e-93
173- 54:	Pso08G37850.0	Prh01G06740.0	  3e-98
173- 55:	Pso08G37840.0	Prh01G06730.0	 6e-123
173- 56:	Pso07G16550.0	Prh01G06720.0	      0
173- 57:	Pso08G37810.0	Prh01G06710.0	      0
173- 58:	Pso08G37790.0	Prh01G06700.0	      0
173- 59:	Pso08G38850.0	Prh01G06680.0	 3e-108
173- 60:	Pso08G38860.0	Prh01G06660.0	  2e-67
173- 61:	Pso07G16430.0	Prh01G06620.0	      0
173- 62:	Pso08G38940.0	Prh01G06580.0	      0
173- 63:	Pso08G39010.0	Prh01G06530.0	  1e-88
173- 64:	Pso08G39050.0	Prh01G06470.0	  2e-58
173- 65:	Pso08G39100.0	Prh01G06460.0	      0
173- 66:	Pso08G39110.0	Prh01G06450.0	 2e-105
173- 67:	Pso08G39120.0	Prh01G06440.0	      0
173- 68:	Pso08G39130.0	Prh01G06430.0	      0
173- 69:	Pso08G39150.0	Prh01G06400.0	      0
173- 70:	Pso08G39160.0	Prh01G06380.0	      0
173- 71:	Pso07G16250.0	Prh01G06370.0	      0
173- 72:	Pso08G39310.0	Prh01G06360.0	 2e-175
173- 73:	Pso08G39300.0	Prh01G06350.0	      0
173- 74:	Pso08G39240.0	Prh01G06310.0	      0
173- 75:	Pso08G39220.0	Prh01G06290.0	      0
173- 76:	Pso07G16190.0	Prh01G06280.0	  3e-41
173- 77:	Pso08G39330.0	Prh01G06260.0	      0
173- 78:	Pso08G39360.0	Prh01G06230.0	      0
173- 79:	Pso08G39390.0	Prh01G06140.0	      0
173- 80:	Pso08G39410.0	Prh01G06130.0	      0
173- 81:	Pso08G39420.0	Prh01G06120.0	      0
173- 82:	Pso08G39430.0	Prh01G06100.0	      0
173- 83:	Pso08G39490.0	Prh01G06070.0	 1e-106
173- 84:	Pso08G39500.0	Prh01G06050.0	      0
173- 85:	Pso08G39510.0	Prh01G06040.0	  1e-86
173- 86:	Pso08G39530.0	Prh01G06010.0	      0
173- 87:	Pso08G39550.0	Prh01G05990.0	      0
173- 88:	Pso08G39560.0	Prh01G05970.0	 7e-140
173- 89:	Pso08G39570.0	Prh01G05960.0	 4e-168
173- 90:	Pso08G39580.0	Prh01G05940.0	      0
173- 91:	Pso08G39590.0	Prh01G05930.0	      0
173- 92:	Pso08G39600.0	Prh01G05920.0	      0
173- 93:	Pso08G39610.0	Prh01G05910.0	 5e-114
173- 94:	Pso08G39620.0	Prh01G05900.0	  7e-85
173- 95:	Pso08G39630.0	Prh01G05880.0	 1e-149
173- 96:	Pso08G39650.0	Prh01G05850.0	      0
173- 97:	Pso08G39660.0	Prh01G05840.0	      0
173- 98:	Pso08G39690.0	Prh01G05790.0	      0
173- 99:	Pso08G39710.0	Prh01G05760.0	 3e-123
173-100:	Pso07G15800.0	Prh01G05750.0	      0
173-101:	Pso07G15790.0	Prh01G05740.0	      0
173-102:	Pso08G39720.0	Prh01G05710.0	      0
173-103:	Pso08G39740.0	Prh01G05670.0	      0
173-104:	Pso08G39800.0	Prh01G05640.0	      0
173-105:	Pso08G39890.0	Prh01G05490.0	      0
173-106:	Pso08G39900.0	Prh01G05460.0	      0
173-107:	Pso08G39910.0	Prh01G05450.0	      0
173-108:	Pso08G39920.0	Prh01G05440.0	      0
173-109:	Pso08G39940.0	Prh01G05430.0	      0
173-110:	Pso08G39950.0	Prh01G05410.0	 4e-135
173-111:	Pso08G39960.0	Prh01G05400.0	      0
173-112:	Pso08G40100.0	Prh01G05170.0	 3e-136
173-113:	Pso08G40150.0	Prh01G05080.0	      0
173-114:	Pso08G40170.0	Prh01G05020.0	 2e-180
173-115:	Pso08G40260.0	Prh01G05000.0	  2e-31
173-116:	Pso08G40270.0	Prh01G04930.0	 5e-158
173-117:	Pso08G40300.0	Prh01G04830.0	      0
173-118:	Pso08G40310.0	Prh01G04820.0	  3e-64
173-119:	Pso08G40360.0	Prh01G04810.0	      0
173-120:	Pso08G40420.0	Prh01G04790.0	 2e-145
173-121:	Pso08G40430.0	Prh01G04780.0	      0
173-122:	Pso08G40440.0	Prh01G04770.0	 6e-171
173-123:	Pso08G40470.0	Prh01G04730.0	      0
173-124:	Pso08G40480.0	Prh01G04720.0	      0
173-125:	Pso08G40520.0	Prh01G04680.0	      0
173-126:	Pso08G40530.0	Prh01G04670.0	      0
173-127:	Pso08G40590.0	Prh01G04560.0	      0
173-128:	Pso08G40600.0	Prh01G04550.0	      0
173-129:	Pso08G40610.0	Prh01G04530.0	  3e-82
173-130:	Pso08G40640.0	Prh01G04520.0	  3e-42
173-131:	Pso08G40650.0	Prh01G04480.0	  2e-87
173-132:	Pso08G40660.0	Prh01G04420.0	      0
173-133:	Pso08G40710.0	Prh01G04400.0	 2e-157
## Alignment 174: score=4861.0 e_value=0 N=99 pre-WGD-1 ancestor_chr3&P. rhoeas_chr1 minus
174-  0:	Pso08G33360.0	Prh01G11920.0	      0
174-  1:	Pso08G33370.0	Prh01G11910.0	      0
174-  2:	Pso08G33380.0	Prh01G11900.0	      0
174-  3:	Pso08G33420.0	Prh01G11890.0	      0
174-  4:	Pso07G21430.0	Prh01G11880.0	      0
174-  5:	Pso07G21420.0	Prh01G11860.0	      0
174-  6:	Pso08G33460.0	Prh01G11850.0	      0
174-  7:	Pso08G33470.0	Prh01G11840.0	  1e-92
174-  8:	Pso08G33490.0	Prh01G11830.0	      0
174-  9:	Pso08G33500.0	Prh01G11820.0	      0
174- 10:	Pso08G33510.0	Prh01G11810.0	 6e-180
174- 11:	Pso08G33530.0	Prh01G11780.0	      0
174- 12:	Pso08G33540.0	Prh01G11770.0	      0
174- 13:	Pso08G33570.0	Prh01G11740.0	 5e-162
174- 14:	Pso08G33580.0	Prh01G11730.0	      0
174- 15:	Pso08G33590.0	Prh01G11720.0	      0
174- 16:	Pso08G33600.0	Prh01G11710.0	      0
174- 17:	Pso08G33630.0	Prh01G11700.0	  8e-58
174- 18:	Pso08G33620.0	Prh01G11690.0	      0
174- 19:	Pso08G33730.0	Prh01G11680.0	      0
174- 20:	Pso08G33740.0	Prh01G11670.0	      0
174- 21:	Pso08G33750.0	Prh01G11660.0	  3e-94
174- 22:	Pso07G21630.0	Prh01G11650.0	  1e-59
174- 23:	Pso08G33770.0	Prh01G11630.0	  9e-71
174- 24:	Pso08G33780.0	Prh01G11610.0	 9e-148
174- 25:	Pso08G33790.0	Prh01G11600.0	      0
174- 26:	Pso08G33800.0	Prh01G11580.0	      0
174- 27:	Pso08G33830.0	Prh01G11570.0	      0
174- 28:	Pso08G33840.0	Prh01G11550.0	      0
174- 29:	Pso08G33850.0	Prh01G11540.0	 6e-125
174- 30:	Pso08G33860.0	Prh01G11530.0	      0
174- 31:	Pso08G33900.0	Prh01G11500.0	 2e-168
174- 32:	Pso08G33920.0	Prh01G11470.0	      0
174- 33:	Pso08G33930.0	Prh01G11460.0	      0
174- 34:	Pso08G33940.0	Prh01G11450.0	      0
174- 35:	Pso08G33960.0	Prh01G11440.0	      0
174- 36:	Pso08G33970.0	Prh01G11430.0	      0
174- 37:	Pso08G33980.0	Prh01G11420.0	      0
174- 38:	Pso08G34000.0	Prh01G11410.0	 4e-147
174- 39:	Pso08G34010.0	Prh01G11400.0	  2e-14
174- 40:	Pso08G34020.0	Prh01G11390.0	      0
174- 41:	Pso08G34030.0	Prh01G11380.0	      0
174- 42:	Pso08G34040.0	Prh01G11370.0	      0
174- 43:	Pso08G34060.0	Prh01G11350.0	      0
174- 44:	Pso08G34070.0	Prh01G11340.0	      0
174- 45:	Pso08G34080.0	Prh01G11320.0	 4e-134
174- 46:	Pso08G34090.0	Prh01G11310.0	      0
174- 47:	Pso08G34100.0	Prh01G11290.0	      0
174- 48:	Pso08G34110.0	Prh01G11280.0	      0
174- 49:	Pso08G34120.0	Prh01G11270.0	      0
174- 50:	Pso08G34130.0	Prh01G11260.0	  3e-89
174- 51:	Pso08G34140.0	Prh01G11250.0	      0
174- 52:	Pso08G34160.0	Prh01G11240.0	      0
174- 53:	Pso08G34180.0	Prh01G11220.0	      0
174- 54:	Pso08G34190.0	Prh01G11210.0	  3e-84
174- 55:	Pso08G34450.0	Prh01G10990.0	      0
174- 56:	Pso08G34460.0	Prh01G10980.0	  8e-38
174- 57:	Pso08G34470.0	Prh01G10970.0	      0
174- 58:	Pso08G34490.0	Prh01G10960.0	 9e-161
174- 59:	Pso08G34500.0	Prh01G10940.0	      0
174- 60:	Pso08G34510.0	Prh01G10930.0	 5e-158
174- 61:	Pso08G34560.0	Prh01G10910.0	      0
174- 62:	Pso08G34580.0	Prh01G10890.0	      0
174- 63:	Pso08G34590.0	Prh01G10880.0	      0
174- 64:	Pso08G34600.0	Prh01G10870.0	      0
174- 65:	Pso08G34610.0	Prh01G10840.0	      0
174- 66:	Pso08G34630.0	Prh01G10820.0	  2e-68
174- 67:	Pso08G34640.0	Prh01G10800.0	  1e-85
174- 68:	Pso08G34650.0	Prh01G10790.0	      0
174- 69:	Pso08G34660.0	Prh01G10780.0	      0
174- 70:	Pso08G34670.0	Prh01G10770.0	      0
174- 71:	Pso08G34680.0	Prh01G10760.0	      0
174- 72:	Pso08G34690.0	Prh01G10750.0	 2e-102
174- 73:	Pso08G34710.0	Prh01G10740.0	      0
174- 74:	Pso07G20530.0	Prh01G10730.0	  1e-84
174- 75:	Pso08G34730.0	Prh01G10720.0	      0
174- 76:	Pso08G34740.0	Prh01G10710.0	      0
174- 77:	Pso08G34820.0	Prh01G10670.0	      0
174- 78:	Pso08G34810.0	Prh01G10660.0	      0
174- 79:	Pso08G34800.0	Prh01G10650.0	      0
174- 80:	Pso08G34770.0	Prh01G10640.0	      0
174- 81:	Pso07G20390.0	Prh01G10610.0	      0
174- 82:	Pso08G34890.0	Prh01G10590.0	      0
174- 83:	Pso08G34900.0	Prh01G10580.0	  3e-94
174- 84:	Pso08G34910.0	Prh01G10570.0	      0
174- 85:	Pso08G34940.0	Prh01G10540.0	 8e-134
174- 86:	Pso08G34950.0	Prh01G10530.0	      0
174- 87:	Pso08G34960.0	Prh01G10520.0	      0
174- 88:	Pso08G34970.0	Prh01G10500.0	      0
174- 89:	Pso08G34980.0	Prh01G10490.0	      0
174- 90:	Pso07G20210.0	Prh01G10460.0	      0
174- 91:	Pso08G35050.0	Prh01G10450.0	      0
174- 92:	Pso08G35060.0	Prh01G10440.0	      0
174- 93:	Pso08G35070.0	Prh01G10430.0	      0
174- 94:	Pso08G35080.0	Prh01G10420.0	      0
174- 95:	Pso08G35090.0	Prh01G10410.0	      0
174- 96:	Pso08G35100.0	Prh01G10400.0	      0
174- 97:	Pso08G35110.0	Prh01G10390.0	  5e-35
174- 98:	Pso07G19950.0	Prh01G10370.0	  1e-81
## Alignment 175: score=3814.0 e_value=0 N=81 pre-WGD-1 ancestor_chr3&P. rhoeas_chr1 minus
175-  0:	Pso08G40830.0	Prh01G03430.0	      0
175-  1:	Pso08G40890.0	Prh01G03250.0	  2e-37
175-  2:	Pso08G40900.0	Prh01G03240.0	      0
175-  3:	Pso08G40910.0	Prh01G03230.0	      0
175-  4:	Pso08G40930.0	Prh01G03190.0	      0
175-  5:	Pso08G41010.0	Prh01G03120.0	  2e-09
175-  6:	Pso08G41060.0	Prh01G03070.0	      0
175-  7:	Pso08G41080.0	Prh01G03040.0	      0
175-  8:	Pso08G41090.0	Prh01G03010.0	  2e-44
175-  9:	Pso08G41100.0	Prh01G03000.0	      0
175- 10:	Pso08G41110.0	Prh01G02990.0	  3e-33
175- 11:	Pso08G41120.0	Prh01G02980.0	      0
175- 12:	Pso08G41150.0	Prh01G02960.0	      0
175- 13:	Pso08G41170.0	Prh01G02940.0	      0
175- 14:	Pso08G41180.0	Prh01G02930.0	      0
175- 15:	Pso08G41190.0	Prh01G02920.0	      0
175- 16:	Pso08G41270.0	Prh01G02820.0	      0
175- 17:	Pso08G41300.0	Prh01G02810.0	      0
175- 18:	Pso08G41310.0	Prh01G02790.0	 6e-108
175- 19:	Pso08G41320.0	Prh01G02780.0	      0
175- 20:	Pso08G41340.0	Prh01G02760.0	      0
175- 21:	Pso08G41350.0	Prh01G02750.0	  7e-64
175- 22:	Pso08G41360.0	Prh01G02740.0	      0
175- 23:	Pso08G41370.0	Prh01G02730.0	      0
175- 24:	Pso08G41450.0	Prh01G02700.0	 5e-104
175- 25:	Pso08G41460.0	Prh01G02660.0	      0
175- 26:	Pso08G41510.0	Prh01G02470.0	      0
175- 27:	Pso08G41520.0	Prh01G02460.0	 7e-154
175- 28:	Pso08G41530.0	Prh01G02400.0	      0
175- 29:	Pso08G41580.0	Prh01G02290.0	 3e-168
175- 30:	Pso08G41600.0	Prh01G02270.0	      0
175- 31:	Pso08G41610.0	Prh01G02260.0	      0
175- 32:	Pso08G41620.0	Prh01G02250.0	      0
175- 33:	Pso08G41640.0	Prh01G02230.0	 3e-109
175- 34:	Pso08G41650.0	Prh01G02200.0	  5e-84
175- 35:	Pso08G41660.0	Prh01G02180.0	      0
175- 36:	Pso08G41670.0	Prh01G02160.0	  3e-49
175- 37:	Pso08G41700.0	Prh01G02120.0	      0
175- 38:	Pso08G41730.0	Prh01G02080.0	      0
175- 39:	Pso08G41760.0	Prh01G02070.0	 5e-117
175- 40:	Pso08G41770.0	Prh01G02060.0	 3e-150
175- 41:	Pso08G41800.0	Prh01G02010.0	  2e-53
175- 42:	Pso08G41980.0	Prh01G01830.0	      0
175- 43:	Pso08G42010.0	Prh01G01780.0	      0
175- 44:	Pso08G42020.0	Prh01G01770.0	      0
175- 45:	Pso08G42030.0	Prh01G01760.0	      0
175- 46:	Pso08G42040.0	Prh01G01750.0	 3e-158
175- 47:	Pso08G42050.0	Prh01G01710.0	  1e-11
175- 48:	Pso08G42060.0	Prh01G01700.0	      0
175- 49:	Pso08G42170.0	Prh01G01450.0	  1e-68
175- 50:	Pso08G42160.0	Prh01G01400.0	      0
175- 51:	Pso08G42220.0	Prh01G01380.0	      0
175- 52:	Pso08G42240.0	Prh01G01360.0	      0
175- 53:	Pso08G42250.0	Prh01G01350.0	 2e-109
175- 54:	Pso08G42280.0	Prh01G01320.0	      0
175- 55:	Pso08G42290.0	Prh01G01310.0	      0
175- 56:	Pso08G42310.0	Prh01G01270.0	      0
175- 57:	Pso08G42330.0	Prh01G01250.0	      0
175- 58:	Pso08G42340.0	Prh01G01230.0	      0
175- 59:	Pso08G42390.0	Prh01G01200.0	  1e-93
175- 60:	Pso08G42460.0	Prh01G01120.0	 9e-160
175- 61:	Pso08G42510.0	Prh01G01100.0	 2e-139
175- 62:	Pso08G42520.0	Prh01G01090.0	 5e-134
175- 63:	Pso08G42550.0	Prh01G01040.0	      0
175- 64:	Pso08G42560.0	Prh01G01030.0	      0
175- 65:	Pso08G42570.0	Prh01G01020.0	      0
175- 66:	Pso08G42650.0	Prh01G00960.0	  2e-74
175- 67:	Pso08G42660.0	Prh01G00950.0	      0
175- 68:	Pso08G42670.0	Prh01G00940.0	  6e-53
175- 69:	Pso08G42700.0	Prh01G00910.0	      0
175- 70:	Pso08G42720.0	Prh01G00830.0	  2e-24
175- 71:	Pso08G42730.0	Prh01G00820.0	  3e-59
175- 72:	Pso08G42790.0	Prh01G00610.0	      0
175- 73:	Pso08G42810.0	Prh01G00520.0	      0
175- 74:	Pso08G42820.0	Prh01G00500.0	      0
175- 75:	Pso08G42830.0	Prh01G00490.0	      0
175- 76:	Pso08G42840.0	Prh01G00410.0	      0
175- 77:	Pso08G42850.0	Prh01G00400.0	      0
175- 78:	Pso08G42870.0	Prh01G00370.0	      0
175- 79:	Pso08G42900.0	Prh01G00340.0	      0
175- 80:	Pso08G42920.0	Prh01G00330.0	  9e-96
## Alignment 176: score=1860.0 e_value=2.9e-136 N=38 pre-WGD-1 ancestor_chr3&P. rhoeas_chr1 minus
176-  0:	Pso08G35280.0	Prh01G10190.0	      0
176-  1:	Pso08G35290.0	Prh01G10180.0	      0
176-  2:	Pso08G35300.0	Prh01G10170.0	 2e-164
176-  3:	Pso08G35310.0	Prh01G10160.0	  2e-47
176-  4:	Pso08G35330.0	Prh01G10150.0	  2e-63
176-  5:	Pso08G35340.0	Prh01G10140.0	      0
176-  6:	Pso08G35350.0	Prh01G10130.0	      0
176-  7:	Pso07G19860.0	Prh01G10120.0	  2e-86
176-  8:	Pso08G35360.0	Prh01G10110.0	      0
176-  9:	Pso08G35380.0	Prh01G10100.0	      0
176- 10:	Pso08G35390.0	Prh01G10090.0	      0
176- 11:	Pso08G35420.0	Prh01G10050.0	      0
176- 12:	Pso07G19760.0	Prh01G10040.0	      0
176- 13:	Pso08G35450.0	Prh01G10020.0	      0
176- 14:	Pso07G19710.0	Prh01G10010.0	  2e-88
176- 15:	Pso08G35480.0	Prh01G10000.0	      0
176- 16:	Pso08G35490.0	Prh01G09990.0	      0
176- 17:	Pso08G35550.0	Prh01G09980.0	 4e-153
176- 18:	Pso08G35540.0	Prh01G09970.0	      0
176- 19:	Pso08G35530.0	Prh01G09960.0	 2e-161
176- 20:	Pso08G35590.0	Prh01G09930.0	  4e-27
176- 21:	Pso07G19570.0	Prh01G09900.0	 6e-154
176- 22:	Pso08G35620.0	Prh01G09880.0	      0
176- 23:	Pso08G35640.0	Prh01G09870.0	      0
176- 24:	Pso08G35650.0	Prh01G09850.0	      0
176- 25:	Pso08G35660.0	Prh01G09840.0	      0
176- 26:	Pso08G35670.0	Prh01G09830.0	  2e-11
176- 27:	Pso08G35680.0	Prh01G09820.0	      0
176- 28:	Pso08G35690.0	Prh01G09810.0	      0
176- 29:	Pso08G35700.0	Prh01G09800.0	      0
176- 30:	Pso08G35710.0	Prh01G09790.0	      0
176- 31:	Pso08G35720.0	Prh01G09770.0	      0
176- 32:	Pso08G35730.0	Prh01G09760.0	      0
176- 33:	Pso08G35740.0	Prh01G09750.0	  1e-64
176- 34:	Pso08G35760.0	Prh01G09740.0	      0
176- 35:	Pso08G35780.0	Prh01G09730.0	  3e-86
176- 36:	Pso08G35790.0	Prh01G09720.0	      0
176- 37:	Pso08G35800.0	Prh01G09600.0	      0
## Alignment 177: score=1129.0 e_value=1.2e-67 N=23 pre-WGD-1 ancestor_chr3&P. rhoeas_chr1 minus
177-  0:	Pso07G22580.0	Prh01G12580.0	      0
177-  1:	Pso07G22570.0	Prh01G12570.0	 1e-111
177-  2:	Pso07G22530.0	Prh01G12540.0	      0
177-  3:	Pso07G22520.0	Prh01G12530.0	      0
177-  4:	Pso07G22490.0	Prh01G12510.0	 2e-104
177-  5:	Pso07G22470.0	Prh01G12490.0	  2e-96
177-  6:	Pso07G22460.0	Prh01G12480.0	 3e-140
177-  7:	Pso07G22450.0	Prh01G12450.0	  5e-64
177-  8:	Pso08G32940.0	Prh01G12440.0	      0
177-  9:	Pso08G32950.0	Prh01G12430.0	      0
177- 10:	Pso07G22420.0	Prh01G12420.0	      0
177- 11:	Pso08G32980.0	Prh01G12400.0	 9e-166
177- 12:	Pso08G32990.0	Prh01G12390.0	  9e-90
177- 13:	Pso08G33000.0	Prh01G12380.0	      0
177- 14:	Pso08G33020.0	Prh01G12360.0	      0
177- 15:	Pso08G33030.0	Prh01G12350.0	      0
177- 16:	Pso08G33040.0	Prh01G12340.0	 7e-121
177- 17:	Pso08G32890.0	Prh01G12310.0	 4e-166
177- 18:	Pso08G33050.0	Prh01G12240.0	      0
177- 19:	Pso08G33060.0	Prh01G12210.0	      0
177- 20:	Pso08G33070.0	Prh01G12190.0	 4e-151
177- 21:	Pso08G33080.0	Prh01G12180.0	  1e-29
177- 22:	Pso07G22170.0	Prh01G12170.0	      0
## Alignment 178: score=782.0 e_value=6.1e-55 N=17 pre-WGD-1 ancestor_chr3&P. rhoeas_chr1 minus
178-  0:	Pso07G23670.0	Prh01G13840.0	 3e-179
178-  1:	Pso07G23660.0	Prh01G13830.0	      0
178-  2:	Pso07G23640.0	Prh01G13820.0	      0
178-  3:	Pso07G23650.0	Prh01G13810.0	  2e-50
178-  4:	Pso07G23630.0	Prh01G13780.0	 2e-126
178-  5:	Pso07G23620.0	Prh01G13770.0	  4e-14
178-  6:	Pso07G23610.0	Prh01G13540.0	      0
178-  7:	Pso07G23560.0	Prh01G13490.0	      0
178-  8:	Pso07G23520.0	Prh01G13460.0	  8e-27
178-  9:	Pso07G23500.0	Prh01G13450.0	      0
178- 10:	Pso07G23490.0	Prh01G13440.0	      0
178- 11:	Pso07G23440.0	Prh01G13400.0	  4e-45
178- 12:	Pso07G23410.0	Prh01G13390.0	      0
178- 13:	Pso07G23380.0	Prh01G13380.0	      0
178- 14:	Pso07G23360.0	Prh01G13370.0	      0
178- 15:	Pso07G23110.0	Prh01G13260.0	 4e-120
178- 16:	Pso07G23100.0	Prh01G13250.0	      0
## Alignment 179: score=699.0 e_value=1.3e-46 N=15 pre-WGD-1 ancestor_chr3&P. rhoeas_chr1 minus
179-  0:	Pso07G32720.0	Prh01G15500.0	 1e-169
179-  1:	Pso07G32640.0	Prh01G15400.0	 2e-134
179-  2:	Pso07G32610.0	Prh01G15390.0	 3e-109
179-  3:	Pso07G32600.0	Prh01G15380.0	  2e-88
179-  4:	Pso07G32590.0	Prh01G15370.0	  8e-96
179-  5:	Pso07G32580.0	Prh01G15360.0	  2e-87
179-  6:	Pso07G32570.0	Prh01G15350.0	      0
179-  7:	Pso07G32560.0	Prh01G15320.0	      0
179-  8:	Pso07G32550.0	Prh01G15310.0	      0
179-  9:	Pso07G32530.0	Prh01G15290.0	      0
179- 10:	Pso07G32520.0	Prh01G15280.0	      0
179- 11:	Pso07G32060.0	Prh01G15040.0	      0
179- 12:	Pso07G31920.0	Prh01G14930.0	      0
179- 13:	Pso07G31910.0	Prh01G14910.0	  5e-76
179- 14:	Pso07G31790.0	Prh01G14850.0	      0
## Alignment 180: score=339.0 e_value=4.5e-12 N=7 pre-WGD-1 ancestor_chr3&P. rhoeas_chr1 minus
180-  0:	Pso07G32330.0	Prh01G14770.0	      0
180-  1:	Pso07G32300.0	Prh01G14760.0	  2e-40
180-  2:	Pso07G32290.0	Prh01G14750.0	      0
180-  3:	Pso07G32280.0	Prh01G14740.0	      0
180-  4:	Pso07G32270.0	Prh01G14730.0	 4e-130
180-  5:	Pso07G32260.0	Prh01G14720.0	 2e-161
180-  6:	Pso07G32240.0	Prh01G14710.0	      0
## Alignment 181: score=318.0 e_value=2.9e-17 N=7 pre-WGD-1 ancestor_chr3&P. rhoeas_chr1 minus
181-  0:	Pso07G24650.0	Prh01G14010.0	  5e-25
181-  1:	Pso07G24220.0	Prh01G13890.0	      0
181-  2:	Pso07G24210.0	Prh01G13880.0	      0
181-  3:	Pso07G24150.0	Prh01G13760.0	      0
181-  4:	Pso07G24140.0	Prh01G13750.0	  1e-93
181-  5:	Pso07G24130.0	Prh01G13740.0	      0
181-  6:	Pso07G24110.0	Prh01G13730.0	 2e-167
## Alignment 182: score=300.0 e_value=3.2e-08 N=6 pre-WGD-1 ancestor_chr3&P. rhoeas_chr1 minus
182-  0:	Pso08G32880.0	Prh01G12300.0	      0
182-  1:	Pso08G32870.0	Prh01G12290.0	  2e-72
182-  2:	Pso08G32860.0	Prh01G12280.0	      0
182-  3:	Pso08G32850.0	Prh01G12270.0	      0
182-  4:	Pso08G32830.0	Prh01G12260.0	      0
182-  5:	Pso08G32820.0	Prh01G12250.0	 6e-113
## Alignment 183: score=299.0 e_value=1.5e-07 N=6 pre-WGD-1 ancestor_chr3&P. rhoeas_chr1 minus
183-  0:	Pso07G21840.0	Prh01G12920.0	      0
183-  1:	Pso07G21830.0	Prh01G12900.0	 5e-112
183-  2:	Pso07G21820.0	Prh01G12890.0	      0
183-  3:	Pso07G21800.0	Prh01G12880.0	      0
183-  4:	Pso07G21780.0	Prh01G12870.0	 1e-140
183-  5:	Pso07G21770.0	Prh01G12860.0	      0
## Alignment 184: score=298.0 e_value=3.3e-09 N=6 pre-WGD-1 ancestor_chr3&P. rhoeas_chr1 minus
184-  0:	Pso08G33310.0	Prh01G12050.0	      0
184-  1:	Pso08G33300.0	Prh01G12040.0	      0
184-  2:	Pso08G33280.0	Prh01G12020.0	      0
184-  3:	Pso08G33260.0	Prh01G12010.0	      0
184-  4:	Pso08G33250.0	Prh01G12000.0	 2e-100
184-  5:	Pso08G33240.0	Prh01G11980.0	  1e-30
## Alignment 185: score=290.0 e_value=1.2e-10 N=6 pre-WGD-1 ancestor_chr3&P. rhoeas_chr1 minus
185-  0:	Pso07G23740.0	Prh01G13610.0	      0
185-  1:	Pso07G23730.0	Prh01G13590.0	  6e-61
185-  2:	Pso07G23720.0	Prh01G13580.0	      0
185-  3:	Pso07G23700.0	Prh01G13560.0	      0
185-  4:	Pso07G23690.0	Prh01G13550.0	      0
185-  5:	Pso07G23580.0	Prh01G13470.0	      0
## Alignment 186: score=327.0 e_value=5.1e-16 N=8 pre-WGD-1 ancestor_chr3&P. rhoeas_chr2 plus
186-  0:	Pso04G02370.0	Prh02G35080.0	      0
186-  1:	Pso08G02210.0	Prh02G35140.0	  7e-28
186-  2:	Pso08G02220.0	Prh02G35150.0	 2e-107
186-  3:	Pso08G02290.0	Prh02G35190.0	      0
186-  4:	Pso08G02360.0	Prh02G35270.0	 2e-113
186-  5:	Pso08G02590.0	Prh02G35400.0	  2e-49
186-  6:	Pso08G02790.0	Prh02G35630.0	  2e-07
186-  7:	Pso08G03040.0	Prh02G35640.0	 5e-106
## Alignment 187: score=4080.0 e_value=0 N=87 pre-WGD-1 ancestor_chr3&P. rhoeas_chr3 plus
187-  0:	Pso08G00040.0	Prh03G45390.0	      0
187-  1:	Pso08G00050.0	Prh03G45400.0	 4e-159
187-  2:	Pso08G00070.0	Prh03G45620.0	  5e-23
187-  3:	Pso08G00270.0	Prh03G45760.0	  3e-69
187-  4:	Pso08G00280.0	Prh03G45780.0	      0
187-  5:	Pso08G00300.0	Prh03G45810.0	      0
187-  6:	Pso08G00310.0	Prh03G45820.0	      0
187-  7:	Pso04G00010.0	Prh03G45870.0	 6e-109
187-  8:	Pso04G00160.0	Prh03G46010.0	      0
187-  9:	Pso04G00370.0	Prh03G46060.0	 2e-160
187- 10:	Pso04G00430.0	Prh03G46070.0	      0
187- 11:	Pso08G00580.0	Prh03G46090.0	 3e-133
187- 12:	Pso04G00540.0	Prh03G46110.0	  6e-86
187- 13:	Pso08G00620.0	Prh03G46140.0	 8e-100
187- 14:	Pso04G00560.0	Prh03G46150.0	  5e-40
187- 15:	Pso08G00720.0	Prh03G46180.0	      0
187- 16:	Pso04G00690.0	Prh03G46200.0	  1e-08
187- 17:	Pso08G00750.0	Prh03G46230.0	      0
187- 18:	Pso08G00760.0	Prh03G46240.0	  1e-59
187- 19:	Pso08G00790.0	Prh03G46250.0	      0
187- 20:	Pso08G00810.0	Prh03G46260.0	      0
187- 21:	Pso08G00840.0	Prh03G46310.0	  6e-49
187- 22:	Pso08G00910.0	Prh03G46340.0	      0
187- 23:	Pso08G00950.0	Prh03G46400.0	 3e-169
187- 24:	Pso08G00980.0	Prh03G46430.0	 2e-154
187- 25:	Pso08G00990.0	Prh03G46440.0	      0
187- 26:	Pso08G01010.0	Prh03G46530.0	      0
187- 27:	Pso08G01030.0	Prh03G46550.0	  2e-72
187- 28:	Pso08G01040.0	Prh03G46590.0	 1e-129
187- 29:	Pso08G01050.0	Prh03G46650.0	 1e-169
187- 30:	Pso08G01060.0	Prh03G46680.0	      0
187- 31:	Pso08G01070.0	Prh03G46690.0	      0
187- 32:	Pso08G01150.0	Prh03G46740.0	  3e-44
187- 33:	Pso08G01200.0	Prh03G46820.0	      0
187- 34:	Pso08G01230.0	Prh03G46870.0	  4e-30
187- 35:	Pso04G01140.0	Prh03G46930.0	      0
187- 36:	Pso04G01190.0	Prh03G46980.0	      0
187- 37:	Pso08G01280.0	Prh03G46990.0	      0
187- 38:	Pso04G01250.0	Prh03G47040.0	      0
187- 39:	Pso08G01310.0	Prh03G47050.0	      0
187- 40:	Pso08G01330.0	Prh03G47070.0	      0
187- 41:	Pso08G01350.0	Prh03G47080.0	      0
187- 42:	Pso08G01370.0	Prh03G47110.0	      0
187- 43:	Pso08G01380.0	Prh03G47120.0	      0
187- 44:	Pso08G01390.0	Prh03G47130.0	 1e-165
187- 45:	Pso08G01400.0	Prh03G47150.0	      0
187- 46:	Pso08G01410.0	Prh03G47160.0	      0
187- 47:	Pso08G01490.0	Prh03G47360.0	      0
187- 48:	Pso08G01500.0	Prh03G47430.0	  2e-50
187- 49:	Pso04G01580.0	Prh03G47460.0	      0
187- 50:	Pso04G01590.0	Prh03G47470.0	      0
187- 51:	Pso04G01660.0	Prh03G47520.0	  5e-20
187- 52:	Pso04G01690.0	Prh03G47540.0	  3e-33
187- 53:	Pso08G01560.0	Prh03G47550.0	  8e-64
187- 54:	Pso08G01570.0	Prh03G47560.0	      0
187- 55:	Pso08G01850.0	Prh03G47580.0	      0
187- 56:	Pso08G01990.0	Prh03G47630.0	  2e-62
187- 57:	Pso08G02050.0	Prh03G47660.0	 9e-139
187- 58:	Pso08G02060.0	Prh03G47690.0	      0
187- 59:	Pso08G02080.0	Prh03G47720.0	      0
187- 60:	Pso08G02090.0	Prh03G47730.0	      0
187- 61:	Pso08G02100.0	Prh03G47740.0	 4e-113
187- 62:	Pso08G02120.0	Prh03G47780.0	  1e-53
187- 63:	Pso08G02140.0	Prh03G47800.0	      0
187- 64:	Pso04G02320.0	Prh03G47810.0	      0
187- 65:	Pso08G02170.0	Prh03G47830.0	      0
187- 66:	Pso08G02180.0	Prh03G47840.0	  1e-41
187- 67:	Pso04G02370.0	Prh03G47850.0	      0
187- 68:	Pso08G02190.0	Prh03G47880.0	 5e-170
187- 69:	Pso08G02200.0	Prh03G47890.0	      0
187- 70:	Pso08G02240.0	Prh03G47900.0	      0
187- 71:	Pso08G02220.0	Prh03G47910.0	 2e-108
187- 72:	Pso08G02260.0	Prh03G47930.0	  5e-34
187- 73:	Pso08G02280.0	Prh03G48070.0	 2e-175
187- 74:	Pso08G02290.0	Prh03G48080.0	      0
187- 75:	Pso08G02300.0	Prh03G48090.0	      0
187- 76:	Pso04G02520.0	Prh03G48170.0	      0
187- 77:	Pso04G02530.0	Prh03G48180.0	      0
187- 78:	Pso04G02560.0	Prh03G48190.0	 1e-150
187- 79:	Pso08G02340.0	Prh03G48210.0	      0
187- 80:	Pso08G02350.0	Prh03G48220.0	      0
187- 81:	Pso08G02360.0	Prh03G48230.0	 6e-162
187- 82:	Pso08G02370.0	Prh03G48260.0	 6e-160
187- 83:	Pso04G02620.0	Prh03G48300.0	  2e-67
187- 84:	Pso08G02380.0	Prh03G48330.0	  4e-79
187- 85:	Pso08G02450.0	Prh03G48440.0	      0
187- 86:	Pso04G02660.0	Prh03G48510.0	      0
## Alignment 188: score=1581.0 e_value=5.1e-128 N=36 pre-WGD-1 ancestor_chr3&P. rhoeas_chr3 plus
188-  0:	Pso07G38820.0	Prh03G01260.0	  3e-69
188-  1:	Pso07G36390.0	Prh03G01370.0	  1e-77
188-  2:	Pso07G36050.0	Prh03G01430.0	      0
188-  3:	Pso07G36040.0	Prh03G01460.0	 2e-159
188-  4:	Pso07G36030.0	Prh03G01480.0	      0
188-  5:	Pso07G36020.0	Prh03G01490.0	      0
188-  6:	Pso07G35960.0	Prh03G01500.0	  2e-96
188-  7:	Pso07G35700.0	Prh03G01760.0	      0
188-  8:	Pso07G35520.0	Prh03G01940.0	 2e-143
188-  9:	Pso07G35510.0	Prh03G01960.0	      0
188- 10:	Pso07G35500.0	Prh03G01970.0	 1e-113
188- 11:	Pso07G35490.0	Prh03G02000.0	      0
188- 12:	Pso07G35330.0	Prh03G02120.0	  1e-98
188- 13:	Pso07G35320.0	Prh03G02140.0	      0
188- 14:	Pso07G35250.0	Prh03G02250.0	      0
188- 15:	Pso07G35070.0	Prh03G02400.0	  2e-98
188- 16:	Pso07G34770.0	Prh03G02550.0	  5e-87
188- 17:	Pso07G34740.0	Prh03G02560.0	      0
188- 18:	Pso07G34580.0	Prh03G02660.0	      0
188- 19:	Pso07G34530.0	Prh03G02770.0	      0
188- 20:	Pso07G34400.0	Prh03G02940.0	 4e-136
188- 21:	Pso07G34390.0	Prh03G02950.0	 8e-112
188- 22:	Pso07G34380.0	Prh03G02960.0	      0
188- 23:	Pso07G34370.0	Prh03G02970.0	  2e-84
188- 24:	Pso07G34320.0	Prh03G03050.0	  2e-41
188- 25:	Pso07G34260.0	Prh03G03080.0	 5e-160
188- 26:	Pso07G34170.0	Prh03G03230.0	      0
188- 27:	Pso07G34140.0	Prh03G03250.0	  2e-41
188- 28:	Pso07G34070.0	Prh03G03310.0	      0
188- 29:	Pso07G34060.0	Prh03G03330.0	  3e-06
188- 30:	Pso07G34010.0	Prh03G03370.0	  5e-55
188- 31:	Pso07G34000.0	Prh03G03380.0	      0
188- 32:	Pso07G33980.0	Prh03G03420.0	      0
188- 33:	Pso07G33960.0	Prh03G03570.0	  7e-12
188- 34:	Pso07G33940.0	Prh03G03610.0	 9e-172
188- 35:	Pso07G33910.0	Prh03G03620.0	  6e-49
## Alignment 189: score=1374.0 e_value=1e-85 N=28 pre-WGD-1 ancestor_chr3&P. rhoeas_chr3 plus
189-  0:	Pso07G29220.0	Prh03G16080.0	      0
189-  1:	Pso07G28980.0	Prh03G16090.0	 1e-131
189-  2:	Pso07G28960.0	Prh03G16100.0	      0
189-  3:	Pso07G28940.0	Prh03G16120.0	      0
189-  4:	Pso07G28930.0	Prh03G16140.0	      0
189-  5:	Pso07G28920.0	Prh03G16150.0	      0
189-  6:	Pso07G28910.0	Prh03G16160.0	      0
189-  7:	Pso07G28900.0	Prh03G16170.0	      0
189-  8:	Pso07G28860.0	Prh03G16200.0	      0
189-  9:	Pso07G28840.0	Prh03G16210.0	      0
189- 10:	Pso07G28830.0	Prh03G16240.0	      0
189- 11:	Pso07G28820.0	Prh03G16250.0	 5e-138
189- 12:	Pso07G28800.0	Prh03G16260.0	      0
189- 13:	Pso07G28790.0	Prh03G16270.0	 2e-146
189- 14:	Pso07G28780.0	Prh03G16280.0	      0
189- 15:	Pso07G28770.0	Prh03G16290.0	      0
189- 16:	Pso07G28760.0	Prh03G16300.0	      0
189- 17:	Pso07G28750.0	Prh03G16330.0	      0
189- 18:	Pso07G28730.0	Prh03G16340.0	      0
189- 19:	Pso07G28710.0	Prh03G16350.0	 5e-163
189- 20:	Pso07G28700.0	Prh03G16360.0	      0
189- 21:	Pso07G28690.0	Prh03G16370.0	      0
189- 22:	Pso07G28680.0	Prh03G16380.0	      0
189- 23:	Pso07G28670.0	Prh03G16390.0	      0
189- 24:	Pso07G28660.0	Prh03G16410.0	  7e-58
189- 25:	Pso07G28650.0	Prh03G16420.0	      0
189- 26:	Pso07G28630.0	Prh03G16430.0	      0
189- 27:	Pso07G28620.0	Prh03G16450.0	      0
## Alignment 190: score=1283.0 e_value=3.1e-90 N=27 pre-WGD-1 ancestor_chr3&P. rhoeas_chr3 plus
190-  0:	Pso08G07290.0	Prh03G37660.0	  4e-54
190-  1:	Pso08G07310.0	Prh03G37690.0	      0
190-  2:	Pso08G07320.0	Prh03G37700.0	      0
190-  3:	Pso08G07340.0	Prh03G37710.0	      0
190-  4:	Pso04G07610.0	Prh03G37720.0	  2e-69
190-  5:	Pso08G07360.0	Prh03G37740.0	 1e-130
190-  6:	Pso08G07370.0	Prh03G37760.0	      0
190-  7:	Pso08G07380.0	Prh03G37780.0	 6e-146
190-  8:	Pso08G07390.0	Prh03G37790.0	  4e-92
190-  9:	Pso08G07400.0	Prh03G37800.0	  3e-77
190- 10:	Pso04G07700.0	Prh03G37820.0	  8e-94
190- 11:	Pso08G07430.0	Prh03G37830.0	      0
190- 12:	Pso08G07450.0	Prh03G37880.0	 1e-128
190- 13:	Pso08G07460.0	Prh03G37890.0	      0
190- 14:	Pso08G07480.0	Prh03G37910.0	      0
190- 15:	Pso08G07510.0	Prh03G37920.0	      0
190- 16:	Pso04G07850.0	Prh03G37930.0	 2e-165
190- 17:	Pso08G07600.0	Prh03G38040.0	      0
190- 18:	Pso08G07590.0	Prh03G38050.0	 1e-102
190- 19:	Pso04G07920.0	Prh03G38070.0	      0
190- 20:	Pso08G07630.0	Prh03G38090.0	      0
190- 21:	Pso08G07690.0	Prh03G38110.0	 6e-125
190- 22:	Pso04G08040.0	Prh03G38240.0	 1e-174
190- 23:	Pso08G07920.0	Prh03G38260.0	  2e-81
190- 24:	Pso04G08240.0	Prh03G38270.0	  4e-67
190- 25:	Pso08G07940.0	Prh03G38280.0	      0
190- 26:	Pso04G08340.0	Prh03G38300.0	 2e-106
## Alignment 191: score=1281.0 e_value=7e-81 N=26 pre-WGD-1 ancestor_chr3&P. rhoeas_chr3 plus
191-  0:	Pso07G00020.0	Prh03G24390.0	 3e-173
191-  1:	Pso07G00030.0	Prh03G24400.0	  4e-29
191-  2:	Pso07G00050.0	Prh03G24410.0	      0
191-  3:	Pso07G00060.0	Prh03G24420.0	      0
191-  4:	Pso07G00070.0	Prh03G24430.0	      0
191-  5:	Pso07G00090.0	Prh03G24440.0	      0
191-  6:	Pso07G00100.0	Prh03G24450.0	      0
191-  7:	Pso07G00120.0	Prh03G24470.0	      0
191-  8:	Pso07G00140.0	Prh03G24490.0	      0
191-  9:	Pso07G00150.0	Prh03G24500.0	      0
191- 10:	Pso07G00160.0	Prh03G24510.0	      0
191- 11:	Pso07G00200.0	Prh03G24530.0	      0
191- 12:	Pso07G00210.0	Prh03G24540.0	  8e-13
191- 13:	Pso07G00220.0	Prh03G24550.0	 9e-118
191- 14:	Pso07G00230.0	Prh03G24560.0	      0
191- 15:	Pso07G00250.0	Prh03G24590.0	      0
191- 16:	Pso07G00260.0	Prh03G24600.0	      0
191- 17:	Pso07G00310.0	Prh03G24650.0	      0
191- 18:	Pso07G00320.0	Prh03G24660.0	      0
191- 19:	Pso07G00340.0	Prh03G24700.0	  1e-90
191- 20:	Pso07G00350.0	Prh03G24710.0	 6e-100
191- 21:	Pso07G00370.0	Prh03G24730.0	      0
191- 22:	Pso07G00440.0	Prh03G24780.0	      0
191- 23:	Pso07G00450.0	Prh03G24790.0	      0
191- 24:	Pso07G00460.0	Prh03G24800.0	 2e-169
191- 25:	Pso07G00470.0	Prh03G24820.0	      0
## Alignment 192: score=1138.0 e_value=4.8e-65 N=23 pre-WGD-1 ancestor_chr3&P. rhoeas_chr3 plus
192-  0:	Pso07G27070.0	Prh03G15590.0	      0
192-  1:	Pso07G27010.0	Prh03G15630.0	      0
192-  2:	Pso07G26980.0	Prh03G15660.0	      0
192-  3:	Pso07G26970.0	Prh03G15670.0	      0
192-  4:	Pso07G26960.0	Prh03G15690.0	      0
192-  5:	Pso07G26950.0	Prh03G15700.0	      0
192-  6:	Pso07G26940.0	Prh03G15710.0	      0
192-  7:	Pso07G26920.0	Prh03G15730.0	  2e-62
192-  8:	Pso07G26910.0	Prh03G15740.0	 5e-146
192-  9:	Pso07G26900.0	Prh03G15750.0	  1e-84
192- 10:	Pso07G26890.0	Prh03G15760.0	      0
192- 11:	Pso07G26850.0	Prh03G15780.0	 1e-101
192- 12:	Pso07G26840.0	Prh03G15800.0	      0
192- 13:	Pso07G26830.0	Prh03G15830.0	 5e-122
192- 14:	Pso07G26820.0	Prh03G15840.0	 1e-136
192- 15:	Pso07G26810.0	Prh03G15860.0	      0
192- 16:	Pso07G26800.0	Prh03G15870.0	      0
192- 17:	Pso07G26790.0	Prh03G15880.0	      0
192- 18:	Pso07G26780.0	Prh03G15890.0	 3e-114
192- 19:	Pso07G26770.0	Prh03G15900.0	      0
192- 20:	Pso07G26760.0	Prh03G15910.0	      0
192- 21:	Pso07G26740.0	Prh03G15920.0	 5e-121
192- 22:	Pso07G26730.0	Prh03G15930.0	      0
## Alignment 193: score=1044.0 e_value=6.9e-59 N=21 pre-WGD-1 ancestor_chr3&P. rhoeas_chr3 plus
193-  0:	Pso08G22420.0	Prh03G22930.0	 5e-133
193-  1:	Pso08G22430.0	Prh03G22940.0	  4e-98
193-  2:	Pso08G22450.0	Prh03G22960.0	 3e-176
193-  3:	Pso08G22460.0	Prh03G22970.0	  1e-95
193-  4:	Pso08G22480.0	Prh03G22980.0	      0
193-  5:	Pso08G22490.0	Prh03G22990.0	  7e-40
193-  6:	Pso08G22500.0	Prh03G23000.0	      0
193-  7:	Pso08G22510.0	Prh03G23010.0	      0
193-  8:	Pso08G22540.0	Prh03G23030.0	      0
193-  9:	Pso08G22550.0	Prh03G23040.0	      0
193- 10:	Pso08G22560.0	Prh03G23050.0	 7e-111
193- 11:	Pso08G22570.0	Prh03G23060.0	      0
193- 12:	Pso08G22580.0	Prh03G23070.0	 4e-164
193- 13:	Pso08G22590.0	Prh03G23080.0	      0
193- 14:	Pso08G22600.0	Prh03G23090.0	      0
193- 15:	Pso08G22610.0	Prh03G23100.0	 1e-142
193- 16:	Pso08G22620.0	Prh03G23110.0	      0
193- 17:	Pso08G22640.0	Prh03G23120.0	      0
193- 18:	Pso08G22650.0	Prh03G23130.0	 3e-175
193- 19:	Pso08G22660.0	Prh03G23140.0	      0
193- 20:	Pso07G01280.0	Prh03G23150.0	  5e-88
## Alignment 194: score=932.0 e_value=1.9e-67 N=20 pre-WGD-1 ancestor_chr3&P. rhoeas_chr3 plus
194-  0:	Pso07G28880.0	Prh03G16820.0	  6e-44
194-  1:	Pso07G28570.0	Prh03G16960.0	      0
194-  2:	Pso07G28560.0	Prh03G16970.0	 2e-125
194-  3:	Pso07G28540.0	Prh03G16980.0	      0
194-  4:	Pso07G28520.0	Prh03G16990.0	      0
194-  5:	Pso07G28510.0	Prh03G17000.0	      0
194-  6:	Pso07G28460.0	Prh03G17060.0	      0
194-  7:	Pso07G28450.0	Prh03G17070.0	 2e-169
194-  8:	Pso07G28440.0	Prh03G17080.0	  3e-51
194-  9:	Pso07G28420.0	Prh03G17090.0	      0
194- 10:	Pso07G28400.0	Prh03G17100.0	  4e-15
194- 11:	Pso07G28390.0	Prh03G17110.0	      0
194- 12:	Pso07G28370.0	Prh03G17120.0	 3e-141
194- 13:	Pso07G28360.0	Prh03G17130.0	      0
194- 14:	Pso07G28350.0	Prh03G17140.0	      0
194- 15:	Pso07G28340.0	Prh03G17150.0	      0
194- 16:	Pso07G28330.0	Prh03G17160.0	 4e-108
194- 17:	Pso07G28010.0	Prh03G17400.0	  3e-11
194- 18:	Pso07G27960.0	Prh03G17430.0	 6e-133
194- 19:	Pso07G27690.0	Prh03G17440.0	      0
## Alignment 195: score=650.0 e_value=6.3e-43 N=14 pre-WGD-1 ancestor_chr3&P. rhoeas_chr3 plus
195-  0:	Pso08G25810.0	Prh03G20360.0	 3e-155
195-  1:	Pso08G24420.0	Prh03G20510.0	      0
195-  2:	Pso08G24460.0	Prh03G20700.0	      0
195-  3:	Pso08G24470.0	Prh03G20710.0	  1e-16
195-  4:	Pso08G24480.0	Prh03G20720.0	      0
195-  5:	Pso08G24490.0	Prh03G20730.0	      0
195-  6:	Pso08G24500.0	Prh03G20740.0	      0
195-  7:	Pso08G24510.0	Prh03G20750.0	      0
195-  8:	Pso08G24550.0	Prh03G20770.0	      0
195-  9:	Pso08G24560.0	Prh03G20780.0	 1e-163
195- 10:	Pso08G24570.0	Prh03G20790.0	  4e-92
195- 11:	Pso08G24580.0	Prh03G20800.0	 2e-163
195- 12:	Pso08G24600.0	Prh03G20820.0	      0
195- 13:	Pso08G24630.0	Prh03G20840.0	 2e-162
## Alignment 196: score=625.0 e_value=1.1e-33 N=13 pre-WGD-1 ancestor_chr3&P. rhoeas_chr3 plus
196-  0:	Pso07G25620.0	Prh03G13540.0	      0
196-  1:	Pso07G25610.0	Prh03G13550.0	  2e-64
196-  2:	Pso07G25590.0	Prh03G13580.0	      0
196-  3:	Pso07G25580.0	Prh03G13610.0	 1e-168
196-  4:	Pso07G25550.0	Prh03G13640.0	      0
196-  5:	Pso07G25500.0	Prh03G13660.0	 6e-172
196-  6:	Pso07G25490.0	Prh03G13690.0	  8e-59
196-  7:	Pso07G25450.0	Prh03G13710.0	      0
196-  8:	Pso07G25370.0	Prh03G13720.0	 7e-158
196-  9:	Pso07G25300.0	Prh03G13810.0	  1e-63
196- 10:	Pso07G25290.0	Prh03G13820.0	 2e-117
196- 11:	Pso07G25270.0	Prh03G13840.0	      0
196- 12:	Pso07G25250.0	Prh03G13870.0	      0
## Alignment 197: score=520.0 e_value=3.7e-28 N=11 pre-WGD-1 ancestor_chr3&P. rhoeas_chr3 plus
197-  0:	Pso07G29530.0	Prh03G03920.0	      0
197-  1:	Pso07G29510.0	Prh03G03930.0	      0
197-  2:	Pso07G29490.0	Prh03G03940.0	 5e-178
197-  3:	Pso07G29480.0	Prh03G03950.0	      0
197-  4:	Pso07G29460.0	Prh03G03980.0	      0
197-  5:	Pso07G29170.0	Prh03G04170.0	 2e-140
197-  6:	Pso07G29160.0	Prh03G04180.0	      0
197-  7:	Pso07G29140.0	Prh03G04200.0	  8e-66
197-  8:	Pso07G29120.0	Prh03G04210.0	      0
197-  9:	Pso07G29080.0	Prh03G04260.0	 2e-138
197- 10:	Pso07G28990.0	Prh03G04290.0	      0
## Alignment 198: score=494.0 e_value=3.7e-30 N=11 pre-WGD-1 ancestor_chr3&P. rhoeas_chr3 plus
198-  0:	Pso08G27410.0	Prh03G17480.0	      0
198-  1:	Pso08G27430.0	Prh03G17560.0	 9e-101
198-  2:	Pso08G27590.0	Prh03G17640.0	      0
198-  3:	Pso08G27720.0	Prh03G17720.0	      0
198-  4:	Pso08G27740.0	Prh03G17730.0	  4e-87
198-  5:	Pso08G27760.0	Prh03G17740.0	  1e-32
198-  6:	Pso08G27750.0	Prh03G17750.0	      0
198-  7:	Pso08G27770.0	Prh03G17770.0	  6e-66
198-  8:	Pso08G27840.0	Prh03G17780.0	 1e-129
198-  9:	Pso07G07990.0	Prh03G17790.0	  2e-66
198- 10:	Pso08G27780.0	Prh03G17810.0	      0
## Alignment 199: score=437.0 e_value=6.3e-19 N=9 pre-WGD-1 ancestor_chr3&P. rhoeas_chr3 plus
199-  0:	Pso07G24860.0	Prh03G12750.0	  2e-97
199-  1:	Pso07G24850.0	Prh03G12780.0	 2e-175
199-  2:	Pso07G24840.0	Prh03G12800.0	      0
199-  3:	Pso07G24830.0	Prh03G12810.0	      0
199-  4:	Pso07G24820.0	Prh03G12820.0	      0
199-  5:	Pso07G24760.0	Prh03G12890.0	      0
199-  6:	Pso07G24710.0	Prh03G12900.0	      0
199-  7:	Pso07G24700.0	Prh03G12910.0	      0
199-  8:	Pso07G24690.0	Prh03G12920.0	 3e-103
## Alignment 200: score=375.0 e_value=3e-17 N=8 pre-WGD-1 ancestor_chr3&P. rhoeas_chr3 plus
200-  0:	Pso04G05910.0	Prh03G51220.0	  1e-21
200-  1:	Pso08G06070.0	Prh03G51330.0	 2e-121
200-  2:	Pso04G06250.0	Prh03G51360.0	  5e-58
200-  3:	Pso08G06210.0	Prh03G51400.0	  5e-35
200-  4:	Pso08G06220.0	Prh03G51410.0	  4e-23
200-  5:	Pso08G06260.0	Prh03G51430.0	      0
200-  6:	Pso08G06280.0	Prh03G51450.0	      0
200-  7:	Pso04G06310.0	Prh03G51470.0	      0
## Alignment 201: score=362.0 e_value=1.3e-13 N=8 pre-WGD-1 ancestor_chr3&P. rhoeas_chr3 plus
201-  0:	Pso08G04830.0	Prh03G53060.0	  3e-51
201-  1:	Pso08G04840.0	Prh03G53090.0	      0
201-  2:	Pso04G05070.0	Prh03G53100.0	      0
201-  3:	Pso04G05150.0	Prh03G53240.0	 4e-173
201-  4:	Pso08G05020.0	Prh03G53270.0	      0
201-  5:	Pso08G05030.0	Prh03G53330.0	      0
201-  6:	Pso04G05220.0	Prh03G53440.0	  2e-42
201-  7:	Pso08G05200.0	Prh03G53490.0	 8e-128
## Alignment 202: score=305.0 e_value=1.6e-13 N=7 pre-WGD-1 ancestor_chr3&P. rhoeas_chr3 plus
202-  0:	Pso08G00950.0	Prh03G15900.0	 1e-151
202-  1:	Pso08G00960.0	Prh03G15910.0	      0
202-  2:	Pso08G01060.0	Prh03G15930.0	      0
202-  3:	Pso08G01070.0	Prh03G15940.0	  1e-87
202-  4:	Pso08G01280.0	Prh03G16040.0	 3e-125
202-  5:	Pso08G01390.0	Prh03G16090.0	  4e-81
202-  6:	Pso08G01460.0	Prh03G16290.0	  4e-65
## Alignment 203: score=300.0 e_value=1e-08 N=6 pre-WGD-1 ancestor_chr3&P. rhoeas_chr3 plus
203-  0:	Pso08G23420.0	Prh03G21920.0	      0
203-  1:	Pso08G23430.0	Prh03G21930.0	 1e-164
203-  2:	Pso07G02960.0	Prh03G21940.0	      0
203-  3:	Pso08G23450.0	Prh03G21950.0	      0
203-  4:	Pso08G23460.0	Prh03G21960.0	      0
203-  5:	Pso08G23470.0	Prh03G21970.0	      0
## Alignment 204: score=299.0 e_value=2e-09 N=6 pre-WGD-1 ancestor_chr3&P. rhoeas_chr3 plus
204-  0:	Pso08G12970.0	Prh03G32980.0	  3e-99
204-  1:	Pso08G12980.0	Prh03G32990.0	      0
204-  2:	Pso08G12990.0	Prh03G33000.0	      0
204-  3:	Pso08G13000.0	Prh03G33020.0	      0
204-  4:	Pso04G13970.0	Prh03G33030.0	 6e-107
204-  5:	Pso08G13030.0	Prh03G33040.0	      0
## Alignment 205: score=288.0 e_value=2e-08 N=6 pre-WGD-1 ancestor_chr3&P. rhoeas_chr3 plus
205-  0:	Pso08G16170.0	Prh03G29420.0	  1e-94
205-  1:	Pso08G16140.0	Prh03G29440.0	      0
205-  2:	Pso08G16050.0	Prh03G29480.0	      0
205-  3:	Pso03G27150.0	Prh03G29490.0	      0
205-  4:	Pso08G16030.0	Prh03G29500.0	 3e-110
205-  5:	Pso08G16000.0	Prh03G29510.0	      0
## Alignment 206: score=288.0 e_value=2.3e-11 N=6 pre-WGD-1 ancestor_chr3&P. rhoeas_chr3 plus
206-  0:	Pso07G27590.0	Prh03G11790.0	  8e-78
206-  1:	Pso07G27580.0	Prh03G11810.0	      0
206-  2:	Pso07G27470.0	Prh03G11820.0	 2e-109
206-  3:	Pso07G27460.0	Prh03G11840.0	      0
206-  4:	Pso07G27450.0	Prh03G11850.0	      0
206-  5:	Pso07G27440.0	Prh03G11860.0	      0
## Alignment 207: score=268.0 e_value=6.9e-10 N=6 pre-WGD-1 ancestor_chr3&P. rhoeas_chr3 plus
207-  0:	Pso08G17490.0	Prh03G27660.0	  4e-54
207-  1:	Pso08G17580.0	Prh03G27740.0	  4e-18
207-  2:	Pso08G17640.0	Prh03G27840.0	  2e-44
207-  3:	Pso08G17760.0	Prh03G27850.0	      0
207-  4:	Pso08G17830.0	Prh03G27860.0	      0
207-  5:	Pso08G17840.0	Prh03G27870.0	      0
## Alignment 208: score=266.0 e_value=1.8e-08 N=6 pre-WGD-1 ancestor_chr3&P. rhoeas_chr3 plus
208-  0:	Pso07G36620.0	Prh03G00630.0	  3e-28
208-  1:	Pso07G36550.0	Prh03G00680.0	 2e-117
208-  2:	Pso07G36390.0	Prh03G00710.0	      0
208-  3:	Pso07G36360.0	Prh03G00890.0	  4e-21
208-  4:	Pso07G36270.0	Prh03G00960.0	 5e-112
208-  5:	Pso07G36210.0	Prh03G00980.0	  3e-66
## Alignment 209: score=253.0 e_value=8.3e-10 N=6 pre-WGD-1 ancestor_chr3&P. rhoeas_chr3 plus
209-  0:	Pso08G06720.0	Prh03G50580.0	      0
209-  1:	Pso08G06800.0	Prh03G50740.0	      0
209-  2:	Pso04G06780.0	Prh03G50750.0	      0
209-  3:	Pso04G06800.0	Prh03G50930.0	      0
209-  4:	Pso08G06840.0	Prh03G50960.0	  7e-62
209-  5:	Pso04G07000.0	Prh03G51060.0	      0
## Alignment 210: score=13721.0 e_value=0 N=283 pre-WGD-1 ancestor_chr3&P. rhoeas_chr3 minus
210-  0:	Pso08G10140.0	Prh03G36120.0	  1e-79
210-  1:	Pso08G10150.0	Prh03G36110.0	      0
210-  2:	Pso08G10160.0	Prh03G36100.0	  8e-57
210-  3:	Pso08G10170.0	Prh03G36090.0	      0
210-  4:	Pso08G10220.0	Prh03G36060.0	      0
210-  5:	Pso08G10230.0	Prh03G36050.0	 3e-104
210-  6:	Pso04G10910.0	Prh03G36040.0	      0
210-  7:	Pso08G10340.0	Prh03G36000.0	      0
210-  8:	Pso08G10350.0	Prh03G35990.0	  4e-81
210-  9:	Pso08G10360.0	Prh03G35980.0	  9e-48
210- 10:	Pso08G10380.0	Prh03G35960.0	      0
210- 11:	Pso08G10390.0	Prh03G35950.0	  1e-55
210- 12:	Pso08G10400.0	Prh03G35940.0	  4e-96
210- 13:	Pso08G10410.0	Prh03G35910.0	 3e-100
210- 14:	Pso04G11060.0	Prh03G35900.0	      0
210- 15:	Pso04G11090.0	Prh03G35860.0	  5e-87
210- 16:	Pso08G10480.0	Prh03G35830.0	      0
210- 17:	Pso08G10490.0	Prh03G35820.0	 1e-133
210- 18:	Pso08G10500.0	Prh03G35810.0	      0
210- 19:	Pso08G10510.0	Prh03G35800.0	      0
210- 20:	Pso08G10520.0	Prh03G35790.0	  2e-97
210- 21:	Pso08G10540.0	Prh03G35750.0	  9e-47
210- 22:	Pso08G10550.0	Prh03G35740.0	      0
210- 23:	Pso08G10570.0	Prh03G35700.0	  5e-77
210- 24:	Pso08G10590.0	Prh03G35660.0	      0
210- 25:	Pso08G10610.0	Prh03G35640.0	      0
210- 26:	Pso08G10640.0	Prh03G35620.0	 1e-176
210- 27:	Pso08G10770.0	Prh03G35580.0	      0
210- 28:	Pso08G10780.0	Prh03G35570.0	 1e-115
210- 29:	Pso08G10790.0	Prh03G35560.0	      0
210- 30:	Pso08G10800.0	Prh03G35540.0	      0
210- 31:	Pso08G10820.0	Prh03G35490.0	  9e-27
210- 32:	Pso08G10840.0	Prh03G35440.0	      0
210- 33:	Pso08G10850.0	Prh03G35380.0	  1e-72
210- 34:	Pso08G10860.0	Prh03G35370.0	      0
210- 35:	Pso08G10890.0	Prh03G35320.0	      0
210- 36:	Pso08G10900.0	Prh03G35310.0	 3e-149
210- 37:	Pso08G10920.0	Prh03G35300.0	 3e-150
210- 38:	Pso08G10930.0	Prh03G35290.0	      0
210- 39:	Pso08G10940.0	Prh03G35280.0	      0
210- 40:	Pso04G11570.0	Prh03G35260.0	 3e-131
210- 41:	Pso08G10960.0	Prh03G35230.0	      0
210- 42:	Pso08G10970.0	Prh03G35220.0	      0
210- 43:	Pso08G10990.0	Prh03G35190.0	      0
210- 44:	Pso08G11000.0	Prh03G35180.0	 1e-133
210- 45:	Pso08G11040.0	Prh03G35100.0	  3e-67
210- 46:	Pso08G11050.0	Prh03G35090.0	 2e-160
210- 47:	Pso04G11700.0	Prh03G35070.0	  3e-62
210- 48:	Pso04G11730.0	Prh03G35060.0	  2e-15
210- 49:	Pso08G11090.0	Prh03G35040.0	      0
210- 50:	Pso08G11120.0	Prh03G35010.0	  2e-37
210- 51:	Pso08G11160.0	Prh03G34970.0	  1e-38
210- 52:	Pso08G11170.0	Prh03G34960.0	      0
210- 53:	Pso08G11180.0	Prh03G34940.0	      0
210- 54:	Pso08G11190.0	Prh03G34930.0	 4e-100
210- 55:	Pso04G11900.0	Prh03G34920.0	      0
210- 56:	Pso08G11250.0	Prh03G34910.0	      0
210- 57:	Pso04G11930.0	Prh03G34880.0	  2e-26
210- 58:	Pso04G11950.0	Prh03G34830.0	 3e-162
210- 59:	Pso08G11300.0	Prh03G34770.0	 3e-151
210- 60:	Pso08G11470.0	Prh03G34700.0	      0
210- 61:	Pso08G11480.0	Prh03G34690.0	      0
210- 62:	Pso08G11500.0	Prh03G34670.0	 2e-122
210- 63:	Pso08G11510.0	Prh03G34660.0	      0
210- 64:	Pso08G11520.0	Prh03G34650.0	      0
210- 65:	Pso04G12290.0	Prh03G34640.0	      0
210- 66:	Pso08G11570.0	Prh03G34630.0	 1e-158
210- 67:	Pso08G11610.0	Prh03G34600.0	      0
210- 68:	Pso08G11640.0	Prh03G34590.0	 4e-136
210- 69:	Pso08G11650.0	Prh03G34580.0	 2e-105
210- 70:	Pso08G11660.0	Prh03G34570.0	 4e-160
210- 71:	Pso08G11670.0	Prh03G34560.0	 2e-179
210- 72:	Pso08G11680.0	Prh03G34550.0	      0
210- 73:	Pso08G11700.0	Prh03G34540.0	      0
210- 74:	Pso08G11710.0	Prh03G34530.0	      0
210- 75:	Pso08G11720.0	Prh03G34500.0	 4e-137
210- 76:	Pso08G11750.0	Prh03G34490.0	 2e-112
210- 77:	Pso08G11790.0	Prh03G34460.0	      0
210- 78:	Pso04G12660.0	Prh03G34430.0	  5e-56
210- 79:	Pso08G11820.0	Prh03G34350.0	  6e-76
210- 80:	Pso08G11900.0	Prh03G34340.0	      0
210- 81:	Pso08G11910.0	Prh03G34320.0	      0
210- 82:	Pso08G11960.0	Prh03G34250.0	      0
210- 83:	Pso08G11990.0	Prh03G34230.0	      0
210- 84:	Pso04G12860.0	Prh03G34210.0	      0
210- 85:	Pso08G12050.0	Prh03G34200.0	      0
210- 86:	Pso08G12060.0	Prh03G34190.0	      0
210- 87:	Pso04G12910.0	Prh03G34180.0	 3e-155
210- 88:	Pso04G12920.0	Prh03G34170.0	      0
210- 89:	Pso08G12080.0	Prh03G34160.0	      0
210- 90:	Pso08G12090.0	Prh03G34150.0	 4e-100
210- 91:	Pso04G12960.0	Prh03G34100.0	 8e-165
210- 92:	Pso08G12150.0	Prh03G34090.0	      0
210- 93:	Pso08G12160.0	Prh03G34080.0	      0
210- 94:	Pso08G12170.0	Prh03G34070.0	 2e-134
210- 95:	Pso08G12180.0	Prh03G34060.0	      0
210- 96:	Pso08G12200.0	Prh03G34030.0	 8e-177
210- 97:	Pso08G12220.0	Prh03G34020.0	  1e-35
210- 98:	Pso08G12240.0	Prh03G33990.0	 2e-129
210- 99:	Pso08G12280.0	Prh03G33970.0	      0
210-100:	Pso08G12290.0	Prh03G33960.0	      0
210-101:	Pso08G12300.0	Prh03G33940.0	      0
210-102:	Pso08G12310.0	Prh03G33930.0	 6e-174
210-103:	Pso08G12370.0	Prh03G33890.0	      0
210-104:	Pso08G12400.0	Prh03G33850.0	 2e-126
210-105:	Pso08G12410.0	Prh03G33840.0	  3e-71
210-106:	Pso04G13260.0	Prh03G33830.0	 2e-163
210-107:	Pso08G12420.0	Prh03G33790.0	  4e-07
210-108:	Pso08G12480.0	Prh03G33720.0	 3e-108
210-109:	Pso08G12500.0	Prh03G33700.0	  7e-62
210-110:	Pso08G12510.0	Prh03G33690.0	  3e-73
210-111:	Pso08G12520.0	Prh03G33680.0	      0
210-112:	Pso04G13400.0	Prh03G33670.0	      0
210-113:	Pso08G12540.0	Prh03G33660.0	      0
210-114:	Pso08G12550.0	Prh03G33650.0	      0
210-115:	Pso08G12560.0	Prh03G33620.0	      0
210-116:	Pso08G12580.0	Prh03G33580.0	  7e-47
210-117:	Pso08G12590.0	Prh03G33570.0	      0
210-118:	Pso08G12610.0	Prh03G33560.0	  2e-70
210-119:	Pso08G12620.0	Prh03G33520.0	      0
210-120:	Pso08G12630.0	Prh03G33510.0	      0
210-121:	Pso08G12640.0	Prh03G33500.0	      0
210-122:	Pso08G12650.0	Prh03G33490.0	      0
210-123:	Pso08G12660.0	Prh03G33480.0	      0
210-124:	Pso08G12700.0	Prh03G33460.0	      0
210-125:	Pso08G12720.0	Prh03G33450.0	 9e-138
210-126:	Pso08G12730.0	Prh03G33440.0	      0
210-127:	Pso08G12740.0	Prh03G33410.0	 6e-123
210-128:	Pso08G12750.0	Prh03G33400.0	 3e-131
210-129:	Pso04G13680.0	Prh03G33390.0	      0
210-130:	Pso08G12770.0	Prh03G33380.0	 2e-152
210-131:	Pso08G12790.0	Prh03G33370.0	      0
210-132:	Pso08G12810.0	Prh03G33280.0	  4e-75
210-133:	Pso08G12820.0	Prh03G33250.0	 1e-133
210-134:	Pso08G12830.0	Prh03G33200.0	  6e-59
210-135:	Pso08G12840.0	Prh03G33190.0	 6e-130
210-136:	Pso04G13780.0	Prh03G33150.0	  1e-36
210-137:	Pso08G12900.0	Prh03G33120.0	 3e-177
210-138:	Pso04G13860.0	Prh03G33100.0	      0
210-139:	Pso08G12910.0	Prh03G33090.0	      0
210-140:	Pso04G13880.0	Prh03G33080.0	  2e-32
210-141:	Pso08G12940.0	Prh03G33060.0	      0
210-142:	Pso04G13980.0	Prh03G32960.0	      0
210-143:	Pso08G13060.0	Prh03G32940.0	  4e-53
210-144:	Pso08G13070.0	Prh03G32920.0	  1e-78
210-145:	Pso08G13080.0	Prh03G32900.0	      0
210-146:	Pso04G14030.0	Prh03G32890.0	      0
210-147:	Pso08G13120.0	Prh03G32880.0	  1e-66
210-148:	Pso08G13130.0	Prh03G32830.0	  5e-57
210-149:	Pso08G13190.0	Prh03G32740.0	      0
210-150:	Pso08G13230.0	Prh03G32710.0	      0
210-151:	Pso08G13250.0	Prh03G32700.0	 2e-104
210-152:	Pso08G13260.0	Prh03G32690.0	      0
210-153:	Pso04G14250.0	Prh03G32680.0	 4e-154
210-154:	Pso08G13290.0	Prh03G32670.0	      0
210-155:	Pso08G13280.0	Prh03G32660.0	      0
210-156:	Pso08G13330.0	Prh03G32570.0	 1e-171
210-157:	Pso08G13340.0	Prh03G32560.0	      0
210-158:	Pso08G13350.0	Prh03G32550.0	      0
210-159:	Pso08G13360.0	Prh03G32540.0	      0
210-160:	Pso08G13380.0	Prh03G32520.0	 5e-130
210-161:	Pso08G13400.0	Prh03G32490.0	      0
210-162:	Pso08G13430.0	Prh03G32480.0	      0
210-163:	Pso08G13440.0	Prh03G32460.0	      0
210-164:	Pso08G13500.0	Prh03G32410.0	      0
210-165:	Pso08G13520.0	Prh03G32400.0	      0
210-166:	Pso08G13530.0	Prh03G32390.0	      0
210-167:	Pso08G13540.0	Prh03G32380.0	 4e-174
210-168:	Pso08G13550.0	Prh03G32370.0	  1e-44
210-169:	Pso04G14510.0	Prh03G32360.0	      0
210-170:	Pso08G13590.0	Prh03G32350.0	      0
210-171:	Pso08G13600.0	Prh03G32340.0	 2e-104
210-172:	Pso08G13610.0	Prh03G32330.0	      0
210-173:	Pso08G13640.0	Prh03G32320.0	      0
210-174:	Pso08G13660.0	Prh03G32310.0	  2e-59
210-175:	Pso08G13690.0	Prh03G32290.0	 7e-165
210-176:	Pso08G13700.0	Prh03G32280.0	 3e-155
210-177:	Pso04G14640.0	Prh03G32270.0	      0
210-178:	Pso08G13770.0	Prh03G32190.0	      0
210-179:	Pso08G13780.0	Prh03G32180.0	 2e-153
210-180:	Pso08G13810.0	Prh03G32050.0	 4e-175
210-181:	Pso08G13920.0	Prh03G31970.0	  3e-86
210-182:	Pso08G13950.0	Prh03G31940.0	      0
210-183:	Pso08G13970.0	Prh03G31930.0	      0
210-184:	Pso08G13980.0	Prh03G31920.0	      0
210-185:	Pso08G13990.0	Prh03G31910.0	 9e-176
210-186:	Pso04G15040.0	Prh03G31890.0	      0
210-187:	Pso04G15060.0	Prh03G31870.0	      0
210-188:	Pso04G15050.0	Prh03G31860.0	  3e-51
210-189:	Pso08G14030.0	Prh03G31830.0	      0
210-190:	Pso08G14040.0	Prh03G31810.0	  1e-99
210-191:	Pso04G15090.0	Prh03G31800.0	  4e-90
210-192:	Pso08G14050.0	Prh03G31790.0	      0
210-193:	Pso08G14060.0	Prh03G31780.0	      0
210-194:	Pso08G14130.0	Prh03G31720.0	      0
210-195:	Pso08G14140.0	Prh03G31710.0	      0
210-196:	Pso08G14150.0	Prh03G31700.0	      0
210-197:	Pso08G14170.0	Prh03G31640.0	  6e-32
210-198:	Pso08G14190.0	Prh03G31620.0	      0
210-199:	Pso08G14200.0	Prh03G31600.0	  1e-41
210-200:	Pso08G14250.0	Prh03G31550.0	  3e-83
210-201:	Pso08G14270.0	Prh03G31500.0	      0
210-202:	Pso08G14280.0	Prh03G31490.0	      0
210-203:	Pso08G14290.0	Prh03G31360.0	 3e-102
210-204:	Pso08G14300.0	Prh03G31350.0	 1e-130
210-205:	Pso08G14310.0	Prh03G31340.0	      0
210-206:	Pso08G14320.0	Prh03G31330.0	 1e-116
210-207:	Pso08G14330.0	Prh03G31310.0	      0
210-208:	Pso08G14340.0	Prh03G31300.0	 3e-107
210-209:	Pso08G14390.0	Prh03G31260.0	      0
210-210:	Pso08G14380.0	Prh03G31250.0	  9e-46
210-211:	Pso08G14460.0	Prh03G31160.0	  7e-55
210-212:	Pso08G14470.0	Prh03G31150.0	      0
210-213:	Pso08G14480.0	Prh03G31140.0	      0
210-214:	Pso08G14490.0	Prh03G31130.0	      0
210-215:	Pso08G14500.0	Prh03G31120.0	 1e-161
210-216:	Pso08G14530.0	Prh03G31100.0	      0
210-217:	Pso08G14540.0	Prh03G31090.0	      0
210-218:	Pso08G14550.0	Prh03G31080.0	      0
210-219:	Pso08G14560.0	Prh03G31060.0	      0
210-220:	Pso08G14580.0	Prh03G31050.0	 8e-102
210-221:	Pso08G14630.0	Prh03G31030.0	      0
210-222:	Pso08G14670.0	Prh03G30990.0	      0
210-223:	Pso04G15760.0	Prh03G30910.0	      0
210-224:	Pso08G14720.0	Prh03G30890.0	      0
210-225:	Pso08G14730.0	Prh03G30880.0	 5e-128
210-226:	Pso08G14760.0	Prh03G30860.0	      0
210-227:	Pso08G14770.0	Prh03G30850.0	      0
210-228:	Pso08G14780.0	Prh03G30840.0	      0
210-229:	Pso08G14790.0	Prh03G30830.0	      0
210-230:	Pso08G14800.0	Prh03G30810.0	  5e-76
210-231:	Pso08G14870.0	Prh03G30740.0	  5e-67
210-232:	Pso08G14880.0	Prh03G30730.0	  2e-65
210-233:	Pso08G14890.0	Prh03G30720.0	      0
210-234:	Pso08G14900.0	Prh03G30710.0	 4e-164
210-235:	Pso08G14910.0	Prh03G30700.0	 1e-151
210-236:	Pso03G26210.0	Prh03G30670.0	      0
210-237:	Pso08G15000.0	Prh03G30630.0	  5e-73
210-238:	Pso08G15010.0	Prh03G30620.0	      0
210-239:	Pso03G26420.0	Prh03G30610.0	 2e-132
210-240:	Pso08G15030.0	Prh03G30600.0	      0
210-241:	Pso08G15130.0	Prh03G30570.0	      0
210-242:	Pso08G15140.0	Prh03G30540.0	      0
210-243:	Pso08G15150.0	Prh03G30530.0	      0
210-244:	Pso08G15160.0	Prh03G30520.0	      0
210-245:	Pso08G15170.0	Prh03G30510.0	      0
210-246:	Pso08G15180.0	Prh03G30500.0	      0
210-247:	Pso08G15190.0	Prh03G30490.0	      0
210-248:	Pso08G15210.0	Prh03G30480.0	 2e-135
210-249:	Pso08G15220.0	Prh03G30470.0	      0
210-250:	Pso03G26620.0	Prh03G30430.0	      0
210-251:	Pso03G26650.0	Prh03G30410.0	  2e-33
210-252:	Pso03G26690.0	Prh03G30380.0	 2e-141
210-253:	Pso08G15330.0	Prh03G30350.0	 7e-145
210-254:	Pso08G15350.0	Prh03G30330.0	      0
210-255:	Pso08G15360.0	Prh03G30320.0	  2e-26
210-256:	Pso08G15370.0	Prh03G30310.0	 3e-156
210-257:	Pso08G15390.0	Prh03G30260.0	 9e-154
210-258:	Pso08G15400.0	Prh03G30250.0	 2e-162
210-259:	Pso08G15410.0	Prh03G30240.0	 2e-123
210-260:	Pso08G15420.0	Prh03G30230.0	  6e-97
210-261:	Pso08G15430.0	Prh03G30220.0	  2e-93
210-262:	Pso08G15440.0	Prh03G30200.0	      0
210-263:	Pso08G15450.0	Prh03G30190.0	      0
210-264:	Pso08G15470.0	Prh03G30150.0	      0
210-265:	Pso08G15480.0	Prh03G30140.0	      0
210-266:	Pso03G26850.0	Prh03G30130.0	      0
210-267:	Pso08G15500.0	Prh03G30110.0	      0
210-268:	Pso03G26880.0	Prh03G30100.0	 3e-177
210-269:	Pso08G15520.0	Prh03G30090.0	      0
210-270:	Pso08G15530.0	Prh03G30070.0	  2e-80
210-271:	Pso08G15550.0	Prh03G30060.0	 5e-100
210-272:	Pso08G15560.0	Prh03G30050.0	 2e-111
210-273:	Pso08G15590.0	Prh03G30040.0	      0
210-274:	Pso08G15580.0	Prh03G30030.0	  6e-90
210-275:	Pso08G15570.0	Prh03G30020.0	      0
210-276:	Pso03G26990.0	Prh03G30000.0	 2e-158
210-277:	Pso08G15610.0	Prh03G29990.0	      0
210-278:	Pso08G15660.0	Prh03G29860.0	      0
210-279:	Pso08G15710.0	Prh03G29780.0	      0
210-280:	Pso08G15720.0	Prh03G29770.0	  1e-92
210-281:	Pso08G15740.0	Prh03G29760.0	      0
210-282:	Pso08G15820.0	Prh03G29720.0	  3e-89
## Alignment 211: score=6998.0 e_value=0 N=143 pre-WGD-1 ancestor_chr3&P. rhoeas_chr3 minus
211-  0:	Pso08G24360.0	Prh03G20580.0	 9e-144
211-  1:	Pso08G24350.0	Prh03G20570.0	      0
211-  2:	Pso08G24370.0	Prh03G20560.0	      0
211-  3:	Pso08G24380.0	Prh03G20550.0	      0
211-  4:	Pso08G24390.0	Prh03G20540.0	      0
211-  5:	Pso08G24400.0	Prh03G20530.0	  5e-55
211-  6:	Pso08G24410.0	Prh03G20520.0	      0
211-  7:	Pso08G25760.0	Prh03G20330.0	  4e-87
211-  8:	Pso08G25750.0	Prh03G20320.0	 5e-110
211-  9:	Pso08G25740.0	Prh03G20310.0	      0
211- 10:	Pso08G25730.0	Prh03G20300.0	      0
211- 11:	Pso08G25720.0	Prh03G20280.0	      0
211- 12:	Pso08G25700.0	Prh03G20260.0	 3e-117
211- 13:	Pso08G25690.0	Prh03G20250.0	  7e-98
211- 14:	Pso08G25670.0	Prh03G20220.0	 8e-154
211- 15:	Pso08G25650.0	Prh03G20210.0	      0
211- 16:	Pso08G25630.0	Prh03G20200.0	  9e-98
211- 17:	Pso08G25620.0	Prh03G20180.0	 5e-135
211- 18:	Pso08G25600.0	Prh03G20160.0	      0
211- 19:	Pso08G25590.0	Prh03G20140.0	      0
211- 20:	Pso08G25560.0	Prh03G20130.0	      0
211- 21:	Pso08G25540.0	Prh03G20120.0	      0
211- 22:	Pso08G25510.0	Prh03G20090.0	      0
211- 23:	Pso08G25150.0	Prh03G20080.0	      0
211- 24:	Pso08G25160.0	Prh03G20070.0	 7e-150
211- 25:	Pso08G25170.0	Prh03G20060.0	  2e-59
211- 26:	Pso08G25180.0	Prh03G20050.0	      0
211- 27:	Pso08G25200.0	Prh03G20040.0	      0
211- 28:	Pso08G25210.0	Prh03G20030.0	  9e-15
211- 29:	Pso08G25220.0	Prh03G20020.0	      0
211- 30:	Pso08G25230.0	Prh03G20010.0	 1e-151
211- 31:	Pso08G25240.0	Prh03G20000.0	      0
211- 32:	Pso08G25250.0	Prh03G19990.0	      0
211- 33:	Pso08G25290.0	Prh03G19960.0	      0
211- 34:	Pso08G25300.0	Prh03G19950.0	 1e-135
211- 35:	Pso08G25310.0	Prh03G19940.0	      0
211- 36:	Pso08G25320.0	Prh03G19930.0	      0
211- 37:	Pso08G25330.0	Prh03G19920.0	      0
211- 38:	Pso08G25340.0	Prh03G19910.0	 2e-122
211- 39:	Pso08G25350.0	Prh03G19900.0	      0
211- 40:	Pso08G25360.0	Prh03G19880.0	      0
211- 41:	Pso08G25380.0	Prh03G19860.0	      0
211- 42:	Pso08G25410.0	Prh03G19830.0	 9e-115
211- 43:	Pso08G25470.0	Prh03G19820.0	 4e-132
211- 44:	Pso08G25480.0	Prh03G19810.0	  2e-86
211- 45:	Pso08G25500.0	Prh03G19800.0	      0
211- 46:	Pso08G25130.0	Prh03G19790.0	  3e-64
211- 47:	Pso08G25120.0	Prh03G19780.0	      0
211- 48:	Pso07G05510.0	Prh03G19760.0	  1e-83
211- 49:	Pso08G25090.0	Prh03G19740.0	 2e-142
211- 50:	Pso07G05580.0	Prh03G19730.0	  1e-39
211- 51:	Pso08G25040.0	Prh03G19720.0	      0
211- 52:	Pso08G25030.0	Prh03G19710.0	  3e-78
211- 53:	Pso08G25020.0	Prh03G19700.0	      0
211- 54:	Pso08G25000.0	Prh03G19690.0	  3e-92
211- 55:	Pso07G05650.0	Prh03G19670.0	      0
211- 56:	Pso08G24970.0	Prh03G19660.0	      0
211- 57:	Pso08G24930.0	Prh03G19640.0	  8e-68
211- 58:	Pso08G24920.0	Prh03G19630.0	      0
211- 59:	Pso08G24910.0	Prh03G19620.0	 5e-155
211- 60:	Pso08G24900.0	Prh03G19610.0	      0
211- 61:	Pso08G24890.0	Prh03G19600.0	      0
211- 62:	Pso08G24880.0	Prh03G19590.0	 7e-121
211- 63:	Pso08G24870.0	Prh03G19580.0	      0
211- 64:	Pso08G24850.0	Prh03G19570.0	 2e-155
211- 65:	Pso08G24830.0	Prh03G19560.0	      0
211- 66:	Pso08G24810.0	Prh03G19550.0	 2e-147
211- 67:	Pso08G26450.0	Prh03G19540.0	 3e-119
211- 68:	Pso07G05820.0	Prh03G19530.0	      0
211- 69:	Pso08G26460.0	Prh03G19520.0	      0
211- 70:	Pso08G26470.0	Prh03G19510.0	      0
211- 71:	Pso08G26480.0	Prh03G19500.0	 3e-158
211- 72:	Pso08G26490.0	Prh03G19470.0	      0
211- 73:	Pso07G05870.0	Prh03G19460.0	  1e-73
211- 74:	Pso08G26530.0	Prh03G19450.0	      0
211- 75:	Pso08G26540.0	Prh03G19430.0	  8e-65
211- 76:	Pso08G26560.0	Prh03G19420.0	      0
211- 77:	Pso08G26550.0	Prh03G19410.0	      0
211- 78:	Pso08G26590.0	Prh03G19400.0	      0
211- 79:	Pso08G26600.0	Prh03G19390.0	      0
211- 80:	Pso08G26610.0	Prh03G19380.0	      0
211- 81:	Pso08G26670.0	Prh03G19360.0	  7e-40
211- 82:	Pso08G26630.0	Prh03G19330.0	      0
211- 83:	Pso08G26620.0	Prh03G19310.0	      0
211- 84:	Pso08G26700.0	Prh03G19290.0	      0
211- 85:	Pso08G26710.0	Prh03G19260.0	      0
211- 86:	Pso08G26730.0	Prh03G19250.0	      0
211- 87:	Pso08G26740.0	Prh03G19240.0	      0
211- 88:	Pso08G26750.0	Prh03G19220.0	      0
211- 89:	Pso08G26790.0	Prh03G19190.0	      0
211- 90:	Pso08G26800.0	Prh03G19180.0	      0
211- 91:	Pso08G26840.0	Prh03G19130.0	 6e-159
211- 92:	Pso07G06170.0	Prh03G19120.0	 4e-134
211- 93:	Pso08G26850.0	Prh03G19110.0	 1e-149
211- 94:	Pso08G26860.0	Prh03G19100.0	      0
211- 95:	Pso08G26870.0	Prh03G19090.0	  9e-87
211- 96:	Pso08G26880.0	Prh03G19080.0	 1e-149
211- 97:	Pso08G26890.0	Prh03G19070.0	 4e-134
211- 98:	Pso08G26900.0	Prh03G19060.0	 3e-134
211- 99:	Pso08G26910.0	Prh03G19040.0	 4e-111
211-100:	Pso08G26920.0	Prh03G19030.0	      0
211-101:	Pso08G26930.0	Prh03G19010.0	      0
211-102:	Pso08G26940.0	Prh03G18990.0	      0
211-103:	Pso08G26970.0	Prh03G18970.0	      0
211-104:	Pso08G26980.0	Prh03G18960.0	 2e-151
211-105:	Pso08G26990.0	Prh03G18950.0	  5e-81
211-106:	Pso08G27010.0	Prh03G18930.0	      0
211-107:	Pso08G27020.0	Prh03G18900.0	      0
211-108:	Pso08G27030.0	Prh03G18890.0	 5e-155
211-109:	Pso08G27040.0	Prh03G18880.0	 3e-172
211-110:	Pso08G27050.0	Prh03G18870.0	      0
211-111:	Pso08G27070.0	Prh03G18850.0	      0
211-112:	Pso08G27080.0	Prh03G18840.0	      0
211-113:	Pso08G27100.0	Prh03G18830.0	      0
211-114:	Pso08G27120.0	Prh03G18820.0	 8e-128
211-115:	Pso08G27110.0	Prh03G18810.0	  2e-60
211-116:	Pso08G27140.0	Prh03G18800.0	  7e-62
211-117:	Pso08G27170.0	Prh03G18770.0	 4e-128
211-118:	Pso08G27210.0	Prh03G18740.0	      0
211-119:	Pso08G27190.0	Prh03G18730.0	      0
211-120:	Pso08G27250.0	Prh03G18720.0	  6e-84
211-121:	Pso07G06650.0	Prh03G18660.0	 1e-140
211-122:	Pso07G06680.0	Prh03G18620.0	      0
211-123:	Pso08G27970.0	Prh03G18600.0	  2e-54
211-124:	Pso08G27980.0	Prh03G18590.0	 3e-132
211-125:	Pso08G28000.0	Prh03G18570.0	 4e-102
211-126:	Pso08G28010.0	Prh03G18550.0	 3e-117
211-127:	Pso08G28020.0	Prh03G18540.0	  8e-64
211-128:	Pso08G28040.0	Prh03G18530.0	      0
211-129:	Pso08G28050.0	Prh03G18520.0	      0
211-130:	Pso08G28060.0	Prh03G18510.0	      0
211-131:	Pso08G28070.0	Prh03G18500.0	      0
211-132:	Pso08G28080.0	Prh03G18490.0	      0
211-133:	Pso08G28090.0	Prh03G18460.0	      0
211-134:	Pso08G28120.0	Prh03G18450.0	      0
211-135:	Pso07G06950.0	Prh03G18430.0	      0
211-136:	Pso08G28160.0	Prh03G18400.0	      0
211-137:	Pso08G28170.0	Prh03G18390.0	      0
211-138:	Pso08G28180.0	Prh03G18380.0	      0
211-139:	Pso08G28190.0	Prh03G18360.0	  1e-76
211-140:	Pso08G28220.0	Prh03G18330.0	      0
211-141:	Pso08G28230.0	Prh03G18310.0	  8e-57
211-142:	Pso08G28240.0	Prh03G18300.0	      0
## Alignment 212: score=5365.0 e_value=0 N=109 pre-WGD-1 ancestor_chr3&P. rhoeas_chr3 minus
212-  0:	Pso08G22410.0	Prh03G22920.0	      0
212-  1:	Pso08G22400.0	Prh03G22910.0	      0
212-  2:	Pso08G22390.0	Prh03G22900.0	      0
212-  3:	Pso08G22380.0	Prh03G22890.0	      0
212-  4:	Pso08G22700.0	Prh03G22690.0	 3e-100
212-  5:	Pso08G22710.0	Prh03G22680.0	  8e-70
212-  6:	Pso08G22720.0	Prh03G22670.0	      0
212-  7:	Pso08G22730.0	Prh03G22660.0	 6e-108
212-  8:	Pso08G22740.0	Prh03G22650.0	      0
212-  9:	Pso08G22750.0	Prh03G22640.0	      0
212- 10:	Pso08G22760.0	Prh03G22630.0	      0
212- 11:	Pso08G22770.0	Prh03G22620.0	 3e-152
212- 12:	Pso08G22800.0	Prh03G22610.0	  2e-22
212- 13:	Pso07G02320.0	Prh03G22600.0	      0
212- 14:	Pso08G22810.0	Prh03G22580.0	      0
212- 15:	Pso08G22820.0	Prh03G22570.0	  3e-94
212- 16:	Pso08G22830.0	Prh03G22560.0	      0
212- 17:	Pso08G22840.0	Prh03G22550.0	      0
212- 18:	Pso08G22860.0	Prh03G22530.0	  9e-68
212- 19:	Pso08G22880.0	Prh03G22510.0	 4e-121
212- 20:	Pso08G22890.0	Prh03G22490.0	      0
212- 21:	Pso08G22900.0	Prh03G22470.0	 2e-173
212- 22:	Pso08G22920.0	Prh03G22460.0	 5e-107
212- 23:	Pso08G22930.0	Prh03G22450.0	      0
212- 24:	Pso08G22940.0	Prh03G22440.0	      0
212- 25:	Pso08G22950.0	Prh03G22430.0	 4e-147
212- 26:	Pso08G22980.0	Prh03G22410.0	      0
212- 27:	Pso07G02480.0	Prh03G22400.0	      0
212- 28:	Pso08G22990.0	Prh03G22390.0	 5e-156
212- 29:	Pso08G23000.0	Prh03G22380.0	      0
212- 30:	Pso08G23010.0	Prh03G22370.0	  8e-62
212- 31:	Pso08G23020.0	Prh03G22340.0	      0
212- 32:	Pso08G23030.0	Prh03G22330.0	      0
212- 33:	Pso08G23040.0	Prh03G22320.0	 1e-172
212- 34:	Pso08G23050.0	Prh03G22290.0	      0
212- 35:	Pso08G23070.0	Prh03G22280.0	      0
212- 36:	Pso08G23080.0	Prh03G22270.0	 9e-115
212- 37:	Pso08G23090.0	Prh03G22260.0	      0
212- 38:	Pso08G23110.0	Prh03G22250.0	      0
212- 39:	Pso08G23120.0	Prh03G22240.0	      0
212- 40:	Pso08G23130.0	Prh03G22230.0	      0
212- 41:	Pso08G23150.0	Prh03G22220.0	      0
212- 42:	Pso08G23160.0	Prh03G22210.0	 2e-144
212- 43:	Pso08G23190.0	Prh03G22200.0	      0
212- 44:	Pso08G23200.0	Prh03G22180.0	  5e-73
212- 45:	Pso08G23210.0	Prh03G22170.0	      0
212- 46:	Pso08G23230.0	Prh03G22160.0	  1e-71
212- 47:	Pso08G23240.0	Prh03G22150.0	      0
212- 48:	Pso08G23260.0	Prh03G22140.0	      0
212- 49:	Pso08G23290.0	Prh03G22120.0	  4e-36
212- 50:	Pso08G23310.0	Prh03G22100.0	      0
212- 51:	Pso08G23320.0	Prh03G22080.0	 1e-146
212- 52:	Pso08G23360.0	Prh03G22060.0	      0
212- 53:	Pso08G23370.0	Prh03G22050.0	      0
212- 54:	Pso07G02870.0	Prh03G22040.0	      0
212- 55:	Pso07G02890.0	Prh03G22020.0	      0
212- 56:	Pso08G23380.0	Prh03G22010.0	  6e-74
212- 57:	Pso08G23390.0	Prh03G22000.0	 1e-105
212- 58:	Pso08G23400.0	Prh03G21990.0	  2e-99
212- 59:	Pso08G23410.0	Prh03G21980.0	 3e-125
212- 60:	Pso08G23490.0	Prh03G21900.0	  5e-56
212- 61:	Pso08G23510.0	Prh03G21880.0	 8e-144
212- 62:	Pso08G23520.0	Prh03G21870.0	      0
212- 63:	Pso08G23530.0	Prh03G21860.0	 4e-122
212- 64:	Pso08G23560.0	Prh03G21850.0	      0
212- 65:	Pso08G23570.0	Prh03G21840.0	      0
212- 66:	Pso08G23580.0	Prh03G21830.0	      0
212- 67:	Pso08G23590.0	Prh03G21820.0	 1e-163
212- 68:	Pso08G23600.0	Prh03G21810.0	 4e-127
212- 69:	Pso08G23620.0	Prh03G21800.0	      0
212- 70:	Pso08G23640.0	Prh03G21780.0	      0
212- 71:	Pso08G23650.0	Prh03G21770.0	      0
212- 72:	Pso08G23660.0	Prh03G21760.0	      0
212- 73:	Pso08G23670.0	Prh03G21750.0	 4e-100
212- 74:	Pso08G23680.0	Prh03G21740.0	 7e-135
212- 75:	Pso08G23690.0	Prh03G21730.0	      0
212- 76:	Pso08G23700.0	Prh03G21710.0	 1e-110
212- 77:	Pso08G23710.0	Prh03G21700.0	      0
212- 78:	Pso08G23720.0	Prh03G21690.0	      0
212- 79:	Pso07G03250.0	Prh03G21680.0	      0
212- 80:	Pso08G23740.0	Prh03G21670.0	      0
212- 81:	Pso08G23750.0	Prh03G21660.0	 4e-127
212- 82:	Pso08G23770.0	Prh03G21650.0	      0
212- 83:	Pso08G23780.0	Prh03G21640.0	 2e-167
212- 84:	Pso08G23800.0	Prh03G21630.0	      0
212- 85:	Pso08G23830.0	Prh03G21610.0	 8e-166
212- 86:	Pso08G23860.0	Prh03G21580.0	      0
212- 87:	Pso08G23870.0	Prh03G21570.0	  1e-89
212- 88:	Pso08G23890.0	Prh03G21560.0	      0
212- 89:	Pso08G23900.0	Prh03G21550.0	      0
212- 90:	Pso08G23910.0	Prh03G21530.0	      0
212- 91:	Pso08G23920.0	Prh03G21520.0	      0
212- 92:	Pso08G23940.0	Prh03G21510.0	  1e-61
212- 93:	Pso08G23960.0	Prh03G21430.0	      0
212- 94:	Pso08G23990.0	Prh03G21420.0	 2e-139
212- 95:	Pso08G24000.0	Prh03G21400.0	      0
212- 96:	Pso08G24010.0	Prh03G21390.0	 2e-132
212- 97:	Pso08G24020.0	Prh03G21380.0	      0
212- 98:	Pso08G24030.0	Prh03G21370.0	 1e-175
212- 99:	Pso08G24040.0	Prh03G21360.0	 6e-120
212-100:	Pso08G24050.0	Prh03G21340.0	      0
212-101:	Pso08G24060.0	Prh03G21330.0	 2e-176
212-102:	Pso08G24070.0	Prh03G21320.0	      0
212-103:	Pso08G24090.0	Prh03G21310.0	 2e-131
212-104:	Pso08G24100.0	Prh03G21300.0	  1e-74
212-105:	Pso08G24120.0	Prh03G21280.0	 4e-176
212-106:	Pso08G24130.0	Prh03G21260.0	      0
212-107:	Pso08G24140.0	Prh03G21250.0	      0
212-108:	Pso08G24160.0	Prh03G21240.0	      0
## Alignment 213: score=4240.0 e_value=0 N=87 pre-WGD-1 ancestor_chr3&P. rhoeas_chr3 minus
213-  0:	Pso03G27030.0	Prh03G29430.0	 2e-123
213-  1:	Pso08G16200.0	Prh03G29400.0	      0
213-  2:	Pso08G16220.0	Prh03G29390.0	      0
213-  3:	Pso08G16230.0	Prh03G29380.0	      0
213-  4:	Pso08G16240.0	Prh03G29370.0	      0
213-  5:	Pso08G16250.0	Prh03G29360.0	      0
213-  6:	Pso08G16260.0	Prh03G29350.0	 4e-103
213-  7:	Pso08G16280.0	Prh03G29330.0	      0
213-  8:	Pso03G27700.0	Prh03G29320.0	      0
213-  9:	Pso08G16290.0	Prh03G29280.0	 2e-130
213- 10:	Pso08G16340.0	Prh03G29260.0	  2e-45
213- 11:	Pso08G16460.0	Prh03G29220.0	      0
213- 12:	Pso08G16470.0	Prh03G29200.0	      0
213- 13:	Pso08G16480.0	Prh03G29190.0	      0
213- 14:	Pso08G16490.0	Prh03G29180.0	      0
213- 15:	Pso08G16520.0	Prh03G29160.0	  1e-90
213- 16:	Pso03G28040.0	Prh03G29070.0	 4e-105
213- 17:	Pso03G28020.0	Prh03G29060.0	      0
213- 18:	Pso08G16620.0	Prh03G29050.0	 2e-179
213- 19:	Pso08G16630.0	Prh03G29040.0	 6e-167
213- 20:	Pso08G16640.0	Prh03G29030.0	      0
213- 21:	Pso08G16650.0	Prh03G29020.0	      0
213- 22:	Pso08G16660.0	Prh03G29010.0	      0
213- 23:	Pso03G27940.0	Prh03G28920.0	      0
213- 24:	Pso08G16710.0	Prh03G28880.0	      0
213- 25:	Pso08G16720.0	Prh03G28870.0	 2e-173
213- 26:	Pso08G16730.0	Prh03G28860.0	      0
213- 27:	Pso08G16740.0	Prh03G28850.0	      0
213- 28:	Pso03G28110.0	Prh03G28840.0	      0
213- 29:	Pso03G28140.0	Prh03G28810.0	  4e-58
213- 30:	Pso08G16780.0	Prh03G28800.0	      0
213- 31:	Pso03G28190.0	Prh03G28760.0	  3e-41
213- 32:	Pso08G16910.0	Prh03G28740.0	      0
213- 33:	Pso08G16920.0	Prh03G28730.0	      0
213- 34:	Pso08G16940.0	Prh03G28720.0	      0
213- 35:	Pso08G16990.0	Prh03G28690.0	  7e-46
213- 36:	Pso08G17030.0	Prh03G28580.0	      0
213- 37:	Pso08G17080.0	Prh03G28560.0	      0
213- 38:	Pso08G17090.0	Prh03G28550.0	      0
213- 39:	Pso03G28360.0	Prh03G28540.0	      0
213- 40:	Pso08G17150.0	Prh03G28530.0	      0
213- 41:	Pso03G28410.0	Prh03G28490.0	      0
213- 42:	Pso08G17180.0	Prh03G28480.0	      0
213- 43:	Pso03G28430.0	Prh03G28450.0	  1e-53
213- 44:	Pso08G17190.0	Prh03G28440.0	      0
213- 45:	Pso08G17200.0	Prh03G28430.0	 8e-159
213- 46:	Pso08G17210.0	Prh03G28420.0	 6e-124
213- 47:	Pso08G17220.0	Prh03G28410.0	      0
213- 48:	Pso08G17230.0	Prh03G28400.0	      0
213- 49:	Pso08G17260.0	Prh03G28390.0	  1e-66
213- 50:	Pso08G17270.0	Prh03G28380.0	      0
213- 51:	Pso08G17280.0	Prh03G28370.0	      0
213- 52:	Pso08G17300.0	Prh03G28360.0	      0
213- 53:	Pso08G17310.0	Prh03G28300.0	  1e-54
213- 54:	Pso08G17340.0	Prh03G28290.0	      0
213- 55:	Pso08G17350.0	Prh03G28280.0	      0
213- 56:	Pso08G17360.0	Prh03G28270.0	      0
213- 57:	Pso08G17370.0	Prh03G28260.0	 4e-155
213- 58:	Pso08G17380.0	Prh03G28250.0	      0
213- 59:	Pso08G17390.0	Prh03G28240.0	  1e-72
213- 60:	Pso08G17460.0	Prh03G28230.0	      0
213- 61:	Pso08G17470.0	Prh03G28220.0	 1e-163
213- 62:	Pso08G17490.0	Prh03G28210.0	  4e-55
213- 63:	Pso08G17510.0	Prh03G28190.0	      0
213- 64:	Pso08G17520.0	Prh03G28160.0	      0
213- 65:	Pso08G17530.0	Prh03G28150.0	      0
213- 66:	Pso08G17570.0	Prh03G28130.0	      0
213- 67:	Pso08G17580.0	Prh03G28100.0	      0
213- 68:	Pso08G17590.0	Prh03G28080.0	      0
213- 69:	Pso08G17600.0	Prh03G28070.0	      0
213- 70:	Pso08G17610.0	Prh03G28060.0	      0
213- 71:	Pso08G17620.0	Prh03G28050.0	  3e-93
213- 72:	Pso08G17630.0	Prh03G28030.0	 6e-154
213- 73:	Pso08G17640.0	Prh03G28020.0	      0
213- 74:	Pso08G17650.0	Prh03G28010.0	 7e-120
213- 75:	Pso08G17660.0	Prh03G28000.0	 2e-106
213- 76:	Pso08G17670.0	Prh03G27990.0	 2e-137
213- 77:	Pso08G17680.0	Prh03G27970.0	 5e-128
213- 78:	Pso08G17690.0	Prh03G27960.0	      0
213- 79:	Pso08G17700.0	Prh03G27950.0	  2e-47
213- 80:	Pso08G17710.0	Prh03G27940.0	      0
213- 81:	Pso03G28710.0	Prh03G27910.0	  1e-68
213- 82:	Pso08G17780.0	Prh03G27890.0	  1e-58
213- 83:	Pso08G17770.0	Prh03G27880.0	      0
213- 84:	Pso08G17870.0	Prh03G27820.0	      0
213- 85:	Pso03G29000.0	Prh03G27810.0	      0
213- 86:	Pso08G17880.0	Prh03G27800.0	      0
## Alignment 214: score=4081.0 e_value=0 N=86 pre-WGD-1 ancestor_chr3&P. rhoeas_chr3 minus
214-  0:	Pso04G04990.0	Prh03G52910.0	 4e-105
214-  1:	Pso08G05250.0	Prh03G52860.0	      0
214-  2:	Pso08G05270.0	Prh03G52850.0	  2e-94
214-  3:	Pso08G05300.0	Prh03G52760.0	  1e-80
214-  4:	Pso08G05320.0	Prh03G52700.0	 9e-128
214-  5:	Pso08G05330.0	Prh03G52670.0	 2e-124
214-  6:	Pso08G05370.0	Prh03G52660.0	 6e-105
214-  7:	Pso08G05400.0	Prh03G52650.0	      0
214-  8:	Pso08G05410.0	Prh03G52640.0	  5e-45
214-  9:	Pso08G05420.0	Prh03G52620.0	      0
214- 10:	Pso08G05430.0	Prh03G52610.0	 3e-118
214- 11:	Pso08G05440.0	Prh03G52600.0	  2e-69
214- 12:	Pso08G05490.0	Prh03G52580.0	      0
214- 13:	Pso08G05510.0	Prh03G52560.0	      0
214- 14:	Pso04G05570.0	Prh03G52500.0	      0
214- 15:	Pso08G05520.0	Prh03G52490.0	  7e-17
214- 16:	Pso08G05550.0	Prh03G52480.0	      0
214- 17:	Pso08G05560.0	Prh03G52470.0	      0
214- 18:	Pso08G05630.0	Prh03G52390.0	  4e-50
214- 19:	Pso08G05650.0	Prh03G52370.0	 2e-136
214- 20:	Pso08G05670.0	Prh03G52270.0	  2e-28
214- 21:	Pso08G05680.0	Prh03G52240.0	 3e-153
214- 22:	Pso08G05690.0	Prh03G52230.0	      0
214- 23:	Pso08G05700.0	Prh03G52220.0	 7e-135
214- 24:	Pso08G05710.0	Prh03G52210.0	  2e-73
214- 25:	Pso08G05720.0	Prh03G52200.0	      0
214- 26:	Pso08G05730.0	Prh03G52170.0	      0
214- 27:	Pso08G05740.0	Prh03G52130.0	  7e-60
214- 28:	Pso08G05750.0	Prh03G52120.0	      0
214- 29:	Pso08G05770.0	Prh03G52070.0	      0
214- 30:	Pso08G05790.0	Prh03G52060.0	 2e-171
214- 31:	Pso08G05800.0	Prh03G52030.0	      0
214- 32:	Pso04G05860.0	Prh03G52020.0	      0
214- 33:	Pso08G05820.0	Prh03G51990.0	      0
214- 34:	Pso08G05830.0	Prh03G51980.0	      0
214- 35:	Pso04G05910.0	Prh03G51950.0	  3e-57
214- 36:	Pso08G05890.0	Prh03G51850.0	  4e-66
214- 37:	Pso08G05900.0	Prh03G51830.0	      0
214- 38:	Pso08G05930.0	Prh03G51800.0	      0
214- 39:	Pso08G05940.0	Prh03G51770.0	  4e-49
214- 40:	Pso08G05960.0	Prh03G51760.0	 7e-120
214- 41:	Pso08G05950.0	Prh03G51750.0	      0
214- 42:	Pso08G05970.0	Prh03G51740.0	 2e-134
214- 43:	Pso08G05990.0	Prh03G51730.0	      0
214- 44:	Pso08G06000.0	Prh03G51700.0	      0
214- 45:	Pso08G06010.0	Prh03G51690.0	      0
214- 46:	Pso08G06020.0	Prh03G51670.0	      0
214- 47:	Pso08G06030.0	Prh03G51650.0	  1e-16
214- 48:	Pso08G06070.0	Prh03G51600.0	  1e-33
214- 49:	Pso08G06090.0	Prh03G51500.0	      0
214- 50:	Pso04G06330.0	Prh03G51260.0	  2e-99
214- 51:	Pso08G06380.0	Prh03G51220.0	  1e-40
214- 52:	Pso08G06390.0	Prh03G51210.0	  2e-59
214- 53:	Pso08G06420.0	Prh03G51190.0	  5e-47
214- 54:	Pso08G06440.0	Prh03G51170.0	      0
214- 55:	Pso08G06460.0	Prh03G51130.0	  1e-63
214- 56:	Pso08G06470.0	Prh03G51120.0	      0
214- 57:	Pso08G06480.0	Prh03G51060.0	 2e-162
214- 58:	Pso08G06540.0	Prh03G51050.0	      0
214- 59:	Pso08G06550.0	Prh03G51040.0	      0
214- 60:	Pso08G06560.0	Prh03G51030.0	      0
214- 61:	Pso08G06570.0	Prh03G51020.0	      0
214- 62:	Pso08G06610.0	Prh03G50980.0	      0
214- 63:	Pso08G06660.0	Prh03G50870.0	      0
214- 64:	Pso08G06670.0	Prh03G50860.0	      0
214- 65:	Pso08G06700.0	Prh03G50840.0	      0
214- 66:	Pso08G06710.0	Prh03G50830.0	 1e-123
214- 67:	Pso08G06720.0	Prh03G50820.0	      0
214- 68:	Pso08G06730.0	Prh03G50810.0	      0
214- 69:	Pso08G06740.0	Prh03G50800.0	      0
214- 70:	Pso04G06730.0	Prh03G50760.0	 3e-101
214- 71:	Pso08G06800.0	Prh03G50740.0	      0
214- 72:	Pso04G06800.0	Prh03G50730.0	      0
214- 73:	Pso08G06820.0	Prh03G50720.0	      0
214- 74:	Pso08G06830.0	Prh03G50710.0	 2e-127
214- 75:	Pso08G06840.0	Prh03G50690.0	  2e-67
214- 76:	Pso08G06850.0	Prh03G50680.0	      0
214- 77:	Pso08G07050.0	Prh03G50500.0	      0
214- 78:	Pso08G07080.0	Prh03G50460.0	      0
214- 79:	Pso08G07100.0	Prh03G50440.0	  4e-80
214- 80:	Pso08G07230.0	Prh03G50310.0	      0
214- 81:	Pso08G07240.0	Prh03G50300.0	      0
214- 82:	Pso08G07250.0	Prh03G50290.0	      0
214- 83:	Pso08G07260.0	Prh03G50280.0	      0
214- 84:	Pso08G07270.0	Prh03G50270.0	      0
214- 85:	Pso04G07540.0	Prh03G50180.0	  6e-11
## Alignment 215: score=3934.0 e_value=0 N=85 pre-WGD-1 ancestor_chr3&P. rhoeas_chr3 minus
215-  0:	Pso07G35160.0	Prh03G08470.0	 4e-142
215-  1:	Pso07G35070.0	Prh03G08350.0	 3e-135
215-  2:	Pso07G35030.0	Prh03G08310.0	 5e-124
215-  3:	Pso07G34940.0	Prh03G08200.0	      0
215-  4:	Pso07G34930.0	Prh03G08190.0	      0
215-  5:	Pso07G34920.0	Prh03G08170.0	      0
215-  6:	Pso07G34900.0	Prh03G08160.0	      0
215-  7:	Pso07G34890.0	Prh03G08150.0	      0
215-  8:	Pso07G34880.0	Prh03G08130.0	      0
215-  9:	Pso07G34870.0	Prh03G08120.0	      0
215- 10:	Pso07G34850.0	Prh03G08110.0	      0
215- 11:	Pso07G34810.0	Prh03G07980.0	  3e-69
215- 12:	Pso07G34770.0	Prh03G07920.0	  3e-83
215- 13:	Pso07G34760.0	Prh03G07910.0	      0
215- 14:	Pso07G34740.0	Prh03G07880.0	      0
215- 15:	Pso07G34730.0	Prh03G07870.0	 3e-123
215- 16:	Pso07G34640.0	Prh03G07710.0	  3e-77
215- 17:	Pso07G34630.0	Prh03G07700.0	 3e-162
215- 18:	Pso07G34620.0	Prh03G07690.0	      0
215- 19:	Pso07G34580.0	Prh03G07620.0	      0
215- 20:	Pso07G34550.0	Prh03G07560.0	      0
215- 21:	Pso07G34540.0	Prh03G07540.0	      0
215- 22:	Pso07G34480.0	Prh03G07410.0	      0
215- 23:	Pso07G34400.0	Prh03G07340.0	 2e-135
215- 24:	Pso07G34390.0	Prh03G07330.0	 7e-112
215- 25:	Pso07G34380.0	Prh03G07320.0	      0
215- 26:	Pso07G34370.0	Prh03G07290.0	  9e-96
215- 27:	Pso07G34340.0	Prh03G07180.0	      0
215- 28:	Pso07G34330.0	Prh03G07170.0	      0
215- 29:	Pso07G34320.0	Prh03G07160.0	  2e-38
215- 30:	Pso07G34260.0	Prh03G07130.0	      0
215- 31:	Pso07G34170.0	Prh03G06930.0	      0
215- 32:	Pso07G34140.0	Prh03G06920.0	  1e-41
215- 33:	Pso07G34070.0	Prh03G06850.0	      0
215- 34:	Pso07G34060.0	Prh03G06830.0	  2e-25
215- 35:	Pso07G34040.0	Prh03G06740.0	      0
215- 36:	Pso07G34010.0	Prh03G06630.0	 1e-118
215- 37:	Pso07G33960.0	Prh03G06500.0	  3e-12
215- 38:	Pso07G33920.0	Prh03G06380.0	 1e-114
215- 39:	Pso07G33910.0	Prh03G06360.0	  9e-78
215- 40:	Pso07G33870.0	Prh03G06270.0	      0
215- 41:	Pso07G33840.0	Prh03G06260.0	 2e-157
215- 42:	Pso07G33830.0	Prh03G06240.0	  2e-20
215- 43:	Pso07G33770.0	Prh03G06160.0	  6e-77
215- 44:	Pso07G33760.0	Prh03G06150.0	 3e-144
215- 45:	Pso07G33730.0	Prh03G06100.0	  7e-86
215- 46:	Pso07G33710.0	Prh03G06070.0	      0
215- 47:	Pso07G33700.0	Prh03G06060.0	      0
215- 48:	Pso07G33670.0	Prh03G05990.0	      0
215- 49:	Pso07G33650.0	Prh03G05980.0	      0
215- 50:	Pso07G33640.0	Prh03G05970.0	 8e-175
215- 51:	Pso07G33630.0	Prh03G05960.0	      0
215- 52:	Pso07G33600.0	Prh03G05930.0	      0
215- 53:	Pso07G33550.0	Prh03G05860.0	      0
215- 54:	Pso07G33540.0	Prh03G05790.0	  4e-46
215- 55:	Pso07G33530.0	Prh03G05780.0	      0
215- 56:	Pso07G33480.0	Prh03G05670.0	      0
215- 57:	Pso07G33370.0	Prh03G05520.0	  2e-72
215- 58:	Pso07G33380.0	Prh03G05510.0	      0
215- 59:	Pso07G33360.0	Prh03G05450.0	      0
215- 60:	Pso07G33350.0	Prh03G05440.0	 1e-164
215- 61:	Pso07G33340.0	Prh03G05430.0	      0
215- 62:	Pso07G33320.0	Prh03G05200.0	      0
215- 63:	Pso07G33290.0	Prh03G05180.0	 6e-136
215- 64:	Pso07G33280.0	Prh03G05150.0	  1e-88
215- 65:	Pso07G33250.0	Prh03G05130.0	  9e-13
215- 66:	Pso07G33220.0	Prh03G05090.0	 4e-106
215- 67:	Pso07G33210.0	Prh03G05080.0	  8e-49
215- 68:	Pso07G33190.0	Prh03G05070.0	  1e-45
215- 69:	Pso07G33180.0	Prh03G05060.0	      0
215- 70:	Pso07G33170.0	Prh03G05050.0	      0
215- 71:	Pso07G33160.0	Prh03G05040.0	      0
215- 72:	Pso07G33130.0	Prh03G05030.0	      0
215- 73:	Pso07G33110.0	Prh03G05010.0	      0
215- 74:	Pso07G33100.0	Prh03G05000.0	 3e-170
215- 75:	Pso07G33090.0	Prh03G04990.0	      0
215- 76:	Pso07G33080.0	Prh03G04950.0	      0
215- 77:	Pso07G33070.0	Prh03G04930.0	      0
215- 78:	Pso07G33050.0	Prh03G04890.0	      0
215- 79:	Pso07G33040.0	Prh03G04880.0	      0
215- 80:	Pso07G33020.0	Prh03G04860.0	      0
215- 81:	Pso07G32990.0	Prh03G04790.0	  1e-21
215- 82:	Pso07G32930.0	Prh03G04680.0	 1e-104
215- 83:	Pso07G32920.0	Prh03G04540.0	 2e-148
215- 84:	Pso07G32900.0	Prh03G04530.0	  2e-46
## Alignment 216: score=3479.0 e_value=1.1e-316 N=75 pre-WGD-1 ancestor_chr3&P. rhoeas_chr3 minus
216-  0:	Pso04G04060.0	Prh03G42170.0	 1e-130
216-  1:	Pso08G03990.0	Prh03G42100.0	      0
216-  2:	Pso04G04080.0	Prh03G41990.0	  2e-26
216-  3:	Pso08G04130.0	Prh03G41910.0	 3e-157
216-  4:	Pso08G04140.0	Prh03G41870.0	      0
216-  5:	Pso08G04150.0	Prh03G41840.0	      0
216-  6:	Pso08G04160.0	Prh03G41810.0	 1e-180
216-  7:	Pso04G04260.0	Prh03G41800.0	  2e-81
216-  8:	Pso08G04180.0	Prh03G41780.0	 8e-150
216-  9:	Pso08G04190.0	Prh03G41760.0	      0
216- 10:	Pso08G04220.0	Prh03G41730.0	      0
216- 11:	Pso08G04240.0	Prh03G41710.0	  5e-43
216- 12:	Pso08G04250.0	Prh03G41700.0	      0
216- 13:	Pso08G04290.0	Prh03G41660.0	      0
216- 14:	Pso08G04300.0	Prh03G41560.0	      0
216- 15:	Pso08G04310.0	Prh03G41520.0	 1e-153
216- 16:	Pso08G04320.0	Prh03G41490.0	      0
216- 17:	Pso04G04580.0	Prh03G41450.0	  9e-28
216- 18:	Pso08G04330.0	Prh03G41400.0	 7e-172
216- 19:	Pso08G04340.0	Prh03G41380.0	      0
216- 20:	Pso08G04360.0	Prh03G41370.0	      0
216- 21:	Pso08G04380.0	Prh03G41350.0	      0
216- 22:	Pso08G04390.0	Prh03G41330.0	      0
216- 23:	Pso08G04400.0	Prh03G41290.0	 4e-110
216- 24:	Pso08G04410.0	Prh03G41250.0	      0
216- 25:	Pso08G04430.0	Prh03G41230.0	  5e-83
216- 26:	Pso08G04450.0	Prh03G41220.0	      0
216- 27:	Pso08G04460.0	Prh03G41210.0	 2e-169
216- 28:	Pso04G04770.0	Prh03G41180.0	      0
216- 29:	Pso08G04670.0	Prh03G41150.0	      0
216- 30:	Pso08G04700.0	Prh03G41140.0	      0
216- 31:	Pso08G04720.0	Prh03G41080.0	 2e-162
216- 32:	Pso08G04750.0	Prh03G40910.0	  1e-66
216- 33:	Pso08G04760.0	Prh03G40880.0	 2e-164
216- 34:	Pso08G04830.0	Prh03G40770.0	  5e-42
216- 35:	Pso04G05070.0	Prh03G40760.0	  9e-87
216- 36:	Pso08G05030.0	Prh03G40740.0	      0
216- 37:	Pso04G05220.0	Prh03G40690.0	  9e-70
216- 38:	Pso08G05130.0	Prh03G40610.0	      0
216- 39:	Pso08G05140.0	Prh03G40600.0	      0
216- 40:	Pso08G05150.0	Prh03G40590.0	      0
216- 41:	Pso08G05160.0	Prh03G40560.0	 2e-110
216- 42:	Pso08G05190.0	Prh03G40430.0	  2e-27
216- 43:	Pso08G05240.0	Prh03G40400.0	  2e-39
216- 44:	Pso08G05230.0	Prh03G40380.0	      0
216- 45:	Pso08G05300.0	Prh03G40340.0	  9e-79
216- 46:	Pso08G05440.0	Prh03G40310.0	  1e-35
216- 47:	Pso04G05570.0	Prh03G40210.0	      0
216- 48:	Pso08G05520.0	Prh03G40200.0	  1e-18
216- 49:	Pso08G05550.0	Prh03G40190.0	      0
216- 50:	Pso08G05560.0	Prh03G40180.0	      0
216- 51:	Pso08G05630.0	Prh03G40140.0	 3e-111
216- 52:	Pso08G05650.0	Prh03G40080.0	 1e-131
216- 53:	Pso04G05670.0	Prh03G40040.0	  2e-48
216- 54:	Pso08G05740.0	Prh03G39970.0	 4e-119
216- 55:	Pso08G05750.0	Prh03G39960.0	      0
216- 56:	Pso04G05810.0	Prh03G39910.0	  3e-55
216- 57:	Pso08G05770.0	Prh03G39890.0	      0
216- 58:	Pso08G05780.0	Prh03G39880.0	 2e-164
216- 59:	Pso08G05790.0	Prh03G39820.0	      0
216- 60:	Pso08G05800.0	Prh03G39800.0	      0
216- 61:	Pso04G05860.0	Prh03G39780.0	      0
216- 62:	Pso08G05810.0	Prh03G39770.0	 5e-145
216- 63:	Pso08G05820.0	Prh03G39760.0	      0
216- 64:	Pso08G05830.0	Prh03G39750.0	      0
216- 65:	Pso04G05910.0	Prh03G39720.0	  4e-86
216- 66:	Pso08G06090.0	Prh03G39680.0	      0
216- 67:	Pso04G06250.0	Prh03G39590.0	  1e-96
216- 68:	Pso08G06220.0	Prh03G39580.0	  6e-23
216- 69:	Pso08G06260.0	Prh03G39550.0	      0
216- 70:	Pso08G06280.0	Prh03G39530.0	      0
216- 71:	Pso04G06310.0	Prh03G39490.0	      0
216- 72:	Pso04G06350.0	Prh03G39430.0	  8e-61
216- 73:	Pso08G06420.0	Prh03G39360.0	  1e-40
216- 74:	Pso08G06720.0	Prh03G39210.0	  5e-29
## Alignment 217: score=3073.0 e_value=1.6e-258 N=65 pre-WGD-1 ancestor_chr3&P. rhoeas_chr3 minus
217-  0:	Pso08G02520.0	Prh03G56420.0	  2e-62
217-  1:	Pso04G02710.0	Prh03G56380.0	      0
217-  2:	Pso04G02750.0	Prh03G56330.0	      0
217-  3:	Pso04G02770.0	Prh03G56310.0	 2e-110
217-  4:	Pso08G02590.0	Prh03G56210.0	      0
217-  5:	Pso08G02600.0	Prh03G56180.0	      0
217-  6:	Pso04G02810.0	Prh03G56170.0	 3e-115
217-  7:	Pso08G02660.0	Prh03G56090.0	      0
217-  8:	Pso08G02670.0	Prh03G56080.0	 4e-109
217-  9:	Pso08G02680.0	Prh03G56070.0	      0
217- 10:	Pso08G02690.0	Prh03G56040.0	  8e-93
217- 11:	Pso08G02710.0	Prh03G56020.0	  9e-89
217- 12:	Pso04G02890.0	Prh03G55960.0	  1e-76
217- 13:	Pso04G02900.0	Prh03G55930.0	  3e-48
217- 14:	Pso04G02910.0	Prh03G55920.0	  3e-82
217- 15:	Pso04G02920.0	Prh03G55890.0	      0
217- 16:	Pso04G02950.0	Prh03G55880.0	      0
217- 17:	Pso08G02790.0	Prh03G55870.0	 5e-166
217- 18:	Pso08G02810.0	Prh03G55860.0	      0
217- 19:	Pso08G02830.0	Prh03G55820.0	      0
217- 20:	Pso08G02850.0	Prh03G55800.0	 2e-134
217- 21:	Pso04G03020.0	Prh03G55740.0	 1e-124
217- 22:	Pso08G02860.0	Prh03G55730.0	      0
217- 23:	Pso08G02890.0	Prh03G55700.0	  2e-70
217- 24:	Pso04G03090.0	Prh03G55610.0	 7e-173
217- 25:	Pso04G03100.0	Prh03G55590.0	  1e-53
217- 26:	Pso04G03130.0	Prh03G55570.0	      0
217- 27:	Pso08G02940.0	Prh03G55550.0	  1e-52
217- 28:	Pso04G03180.0	Prh03G55530.0	      0
217- 29:	Pso08G03040.0	Prh03G55510.0	      0
217- 30:	Pso08G03100.0	Prh03G55430.0	  3e-24
217- 31:	Pso08G03070.0	Prh03G55420.0	      0
217- 32:	Pso08G03110.0	Prh03G55410.0	      0
217- 33:	Pso08G03120.0	Prh03G55400.0	      0
217- 34:	Pso08G03140.0	Prh03G55290.0	  5e-87
217- 35:	Pso08G03150.0	Prh03G55280.0	      0
217- 36:	Pso08G03160.0	Prh03G55270.0	 2e-125
217- 37:	Pso08G03170.0	Prh03G55250.0	      0
217- 38:	Pso08G03180.0	Prh03G55240.0	      0
217- 39:	Pso08G03370.0	Prh03G55230.0	      0
217- 40:	Pso04G03430.0	Prh03G55210.0	      0
217- 41:	Pso08G03410.0	Prh03G55030.0	  9e-96
217- 42:	Pso08G03420.0	Prh03G55020.0	      0
217- 43:	Pso08G03440.0	Prh03G55010.0	 4e-145
217- 44:	Pso08G03450.0	Prh03G55000.0	      0
217- 45:	Pso08G03460.0	Prh03G54980.0	  1e-70
217- 46:	Pso08G03470.0	Prh03G54970.0	      0
217- 47:	Pso08G03480.0	Prh03G54950.0	 2e-116
217- 48:	Pso08G03510.0	Prh03G54840.0	      0
217- 49:	Pso08G03540.0	Prh03G54790.0	      0
217- 50:	Pso08G03550.0	Prh03G54780.0	 1e-176
217- 51:	Pso08G03560.0	Prh03G54750.0	      0
217- 52:	Pso08G03570.0	Prh03G54710.0	      0
217- 53:	Pso04G03660.0	Prh03G54650.0	      0
217- 54:	Pso08G03650.0	Prh03G54620.0	      0
217- 55:	Pso08G03680.0	Prh03G54600.0	      0
217- 56:	Pso08G03710.0	Prh03G54530.0	      0
217- 57:	Pso04G03780.0	Prh03G54480.0	  5e-62
217- 58:	Pso08G03820.0	Prh03G54430.0	 5e-155
217- 59:	Pso08G03830.0	Prh03G54320.0	      0
217- 60:	Pso08G03840.0	Prh03G54310.0	      0
217- 61:	Pso04G03840.0	Prh03G54290.0	      0
217- 62:	Pso08G03890.0	Prh03G54170.0	  3e-25
217- 63:	Pso04G03910.0	Prh03G54160.0	      0
217- 64:	Pso08G03910.0	Prh03G54120.0	      0
## Alignment 218: score=2727.0 e_value=6.9e-228 N=57 pre-WGD-1 ancestor_chr3&P. rhoeas_chr3 minus
218-  0:	Pso08G00040.0	Prh03G44430.0	      0
218-  1:	Pso08G00050.0	Prh03G44420.0	 2e-168
218-  2:	Pso08G00060.0	Prh03G44360.0	      0
218-  3:	Pso08G00070.0	Prh03G44300.0	  3e-56
218-  4:	Pso08G00130.0	Prh03G44110.0	      0
218-  5:	Pso08G00140.0	Prh03G44040.0	      0
218-  6:	Pso08G00150.0	Prh03G44000.0	      0
218-  7:	Pso08G00170.0	Prh03G43990.0	      0
218-  8:	Pso08G00180.0	Prh03G43980.0	 1e-165
218-  9:	Pso08G00190.0	Prh03G43970.0	      0
218- 10:	Pso08G00200.0	Prh03G43960.0	 2e-114
218- 11:	Pso08G00210.0	Prh03G43810.0	      0
218- 12:	Pso08G00230.0	Prh03G43790.0	      0
218- 13:	Pso08G00240.0	Prh03G43770.0	      0
218- 14:	Pso08G00250.0	Prh03G43730.0	  1e-83
218- 15:	Pso08G00260.0	Prh03G43660.0	 6e-175
218- 16:	Pso08G00270.0	Prh03G43650.0	  1e-67
218- 17:	Pso08G00280.0	Prh03G43640.0	      0
218- 18:	Pso08G00300.0	Prh03G43630.0	      0
218- 19:	Pso08G00310.0	Prh03G43620.0	 3e-121
218- 20:	Pso08G00320.0	Prh03G43600.0	      0
218- 21:	Pso08G00330.0	Prh03G43560.0	  4e-49
218- 22:	Pso08G00340.0	Prh03G43550.0	      0
218- 23:	Pso04G00010.0	Prh03G43510.0	 3e-128
218- 24:	Pso08G00380.0	Prh03G43440.0	      0
218- 25:	Pso08G00390.0	Prh03G43430.0	      0
218- 26:	Pso08G00400.0	Prh03G43420.0	  2e-62
218- 27:	Pso08G00410.0	Prh03G43410.0	      0
218- 28:	Pso08G00420.0	Prh03G43360.0	  1e-84
218- 29:	Pso08G00430.0	Prh03G43350.0	 1e-118
218- 30:	Pso08G00440.0	Prh03G43340.0	  9e-33
218- 31:	Pso08G00450.0	Prh03G43330.0	 7e-123
218- 32:	Pso04G00110.0	Prh03G43310.0	  2e-74
218- 33:	Pso04G00120.0	Prh03G43300.0	      0
218- 34:	Pso08G00480.0	Prh03G43290.0	      0
218- 35:	Pso08G00490.0	Prh03G43250.0	  3e-33
218- 36:	Pso04G00160.0	Prh03G43240.0	      0
218- 37:	Pso04G00340.0	Prh03G43180.0	      0
218- 38:	Pso08G00510.0	Prh03G43170.0	  4e-67
218- 39:	Pso08G00520.0	Prh03G43140.0	 7e-166
218- 40:	Pso08G00550.0	Prh03G43100.0	      0
218- 41:	Pso08G00580.0	Prh03G43030.0	      0
218- 42:	Pso04G00500.0	Prh03G43020.0	      0
218- 43:	Pso08G00590.0	Prh03G43010.0	      0
218- 44:	Pso08G00600.0	Prh03G43000.0	      0
218- 45:	Pso08G00610.0	Prh03G42990.0	      0
218- 46:	Pso04G00540.0	Prh03G42940.0	  2e-54
218- 47:	Pso08G00620.0	Prh03G42930.0	 7e-101
218- 48:	Pso04G00560.0	Prh03G42870.0	      0
218- 49:	Pso08G00660.0	Prh03G42850.0	  5e-90
218- 50:	Pso08G00670.0	Prh03G42830.0	      0
218- 51:	Pso04G00620.0	Prh03G42810.0	      0
218- 52:	Pso08G00700.0	Prh03G42800.0	      0
218- 53:	Pso08G00690.0	Prh03G42790.0	      0
218- 54:	Pso08G00710.0	Prh03G42700.0	  9e-16
218- 55:	Pso08G00720.0	Prh03G42690.0	 5e-180
218- 56:	Pso04G00690.0	Prh03G42670.0	  8e-13
## Alignment 219: score=2615.0 e_value=3e-216 N=55 pre-WGD-1 ancestor_chr3&P. rhoeas_chr3 minus
219-  0:	Pso08G01060.0	Prh03G50150.0	      0
219-  1:	Pso08G01070.0	Prh03G50140.0	      0
219-  2:	Pso08G01150.0	Prh03G50090.0	  6e-45
219-  3:	Pso08G01200.0	Prh03G50080.0	 5e-141
219-  4:	Pso04G01100.0	Prh03G50020.0	  8e-23
219-  5:	Pso04G01150.0	Prh03G50000.0	      0
219-  6:	Pso04G01190.0	Prh03G49960.0	  4e-07
219-  7:	Pso08G01310.0	Prh03G49900.0	      0
219-  8:	Pso08G01350.0	Prh03G49860.0	 5e-177
219-  9:	Pso08G01380.0	Prh03G49800.0	      0
219- 10:	Pso08G01390.0	Prh03G49790.0	      0
219- 11:	Pso08G01400.0	Prh03G49780.0	      0
219- 12:	Pso08G01410.0	Prh03G49770.0	      0
219- 13:	Pso04G01470.0	Prh03G49620.0	  2e-75
219- 14:	Pso08G01440.0	Prh03G49590.0	      0
219- 15:	Pso08G01450.0	Prh03G49560.0	 1e-137
219- 16:	Pso08G01460.0	Prh03G49540.0	      0
219- 17:	Pso08G01470.0	Prh03G49530.0	      0
219- 18:	Pso08G01490.0	Prh03G49520.0	      0
219- 19:	Pso08G01500.0	Prh03G49480.0	  3e-45
219- 20:	Pso04G01580.0	Prh03G49470.0	      0
219- 21:	Pso04G01590.0	Prh03G49460.0	      0
219- 22:	Pso04G01600.0	Prh03G49450.0	      0
219- 23:	Pso08G01510.0	Prh03G49420.0	  8e-51
219- 24:	Pso08G01550.0	Prh03G49410.0	      0
219- 25:	Pso04G01660.0	Prh03G49370.0	  1e-19
219- 26:	Pso08G01560.0	Prh03G49340.0	  8e-64
219- 27:	Pso08G01570.0	Prh03G49330.0	      0
219- 28:	Pso08G01680.0	Prh03G49170.0	  6e-75
219- 29:	Pso08G01750.0	Prh03G49160.0	 2e-122
219- 30:	Pso04G01890.0	Prh03G49150.0	      0
219- 31:	Pso04G01920.0	Prh03G49100.0	      0
219- 32:	Pso04G01930.0	Prh03G49070.0	      0
219- 33:	Pso08G01820.0	Prh03G49060.0	  2e-08
219- 34:	Pso08G01830.0	Prh03G49030.0	  4e-12
219- 35:	Pso08G01840.0	Prh03G49020.0	 2e-110
219- 36:	Pso08G01850.0	Prh03G48950.0	 2e-166
219- 37:	Pso08G01880.0	Prh03G48930.0	      0
219- 38:	Pso04G02030.0	Prh03G48890.0	      0
219- 39:	Pso04G02040.0	Prh03G48870.0	      0
219- 40:	Pso08G01910.0	Prh03G48850.0	 1e-157
219- 41:	Pso08G01950.0	Prh03G48840.0	      0
219- 42:	Pso08G01960.0	Prh03G48830.0	 3e-177
219- 43:	Pso08G01970.0	Prh03G48820.0	      0
219- 44:	Pso08G01990.0	Prh03G48790.0	  3e-59
219- 45:	Pso08G02010.0	Prh03G48770.0	      0
219- 46:	Pso08G02050.0	Prh03G48760.0	      0
219- 47:	Pso08G02080.0	Prh03G48730.0	      0
219- 48:	Pso08G02090.0	Prh03G48720.0	      0
219- 49:	Pso08G02100.0	Prh03G48700.0	      0
219- 50:	Pso08G02120.0	Prh03G48660.0	  3e-24
219- 51:	Pso08G02140.0	Prh03G48650.0	      0
219- 52:	Pso04G02320.0	Prh03G48640.0	      0
219- 53:	Pso08G02160.0	Prh03G48630.0	  3e-40
219- 54:	Pso08G02380.0	Prh03G48590.0	      0
## Alignment 220: score=2444.0 e_value=1.6e-207 N=52 pre-WGD-1 ancestor_chr3&P. rhoeas_chr3 minus
220-  0:	Pso07G26460.0	Prh03G14610.0	 2e-171
220-  1:	Pso07G26200.0	Prh03G14590.0	 2e-176
220-  2:	Pso07G26110.0	Prh03G14510.0	      0
220-  3:	Pso07G26090.0	Prh03G14500.0	 4e-124
220-  4:	Pso07G26080.0	Prh03G14490.0	      0
220-  5:	Pso07G26070.0	Prh03G14480.0	      0
220-  6:	Pso07G26060.0	Prh03G14460.0	      0
220-  7:	Pso07G26050.0	Prh03G14450.0	 3e-128
220-  8:	Pso07G26040.0	Prh03G14430.0	 2e-103
220-  9:	Pso07G26030.0	Prh03G14420.0	      0
220- 10:	Pso07G26020.0	Prh03G14410.0	      0
220- 11:	Pso07G26010.0	Prh03G14390.0	      0
220- 12:	Pso07G25980.0	Prh03G14370.0	      0
220- 13:	Pso07G25970.0	Prh03G14360.0	  3e-83
220- 14:	Pso07G25960.0	Prh03G14350.0	      0
220- 15:	Pso07G25950.0	Prh03G14340.0	 2e-108
220- 16:	Pso07G25930.0	Prh03G14330.0	      0
220- 17:	Pso07G25860.0	Prh03G14270.0	      0
220- 18:	Pso07G25850.0	Prh03G14130.0	      0
220- 19:	Pso07G25840.0	Prh03G14120.0	      0
220- 20:	Pso07G25820.0	Prh03G14100.0	      0
220- 21:	Pso07G25810.0	Prh03G14080.0	      0
220- 22:	Pso07G25800.0	Prh03G14040.0	      0
220- 23:	Pso07G25790.0	Prh03G14020.0	  2e-67
220- 24:	Pso07G25770.0	Prh03G14010.0	      0
220- 25:	Pso07G25760.0	Prh03G14000.0	 8e-146
220- 26:	Pso07G25730.0	Prh03G13940.0	 8e-156
220- 27:	Pso07G25720.0	Prh03G13930.0	  8e-41
220- 28:	Pso07G25700.0	Prh03G13900.0	 4e-132
220- 29:	Pso07G25370.0	Prh03G13860.0	 2e-137
220- 30:	Pso07G25250.0	Prh03G13720.0	 1e-110
220- 31:	Pso07G25230.0	Prh03G13530.0	      0
220- 32:	Pso07G25220.0	Prh03G13520.0	  3e-43
220- 33:	Pso07G25200.0	Prh03G13330.0	      0
220- 34:	Pso07G25170.0	Prh03G13270.0	 4e-115
220- 35:	Pso07G25160.0	Prh03G13260.0	      0
220- 36:	Pso07G25150.0	Prh03G13240.0	      0
220- 37:	Pso07G25140.0	Prh03G13220.0	      0
220- 38:	Pso07G25100.0	Prh03G13210.0	      0
220- 39:	Pso07G25090.0	Prh03G13200.0	 2e-168
220- 40:	Pso07G25080.0	Prh03G13190.0	  2e-75
220- 41:	Pso07G25050.0	Prh03G13130.0	  4e-63
220- 42:	Pso07G25040.0	Prh03G13120.0	 4e-109
220- 43:	Pso07G25030.0	Prh03G13110.0	  7e-33
220- 44:	Pso07G25010.0	Prh03G13090.0	      0
220- 45:	Pso07G25000.0	Prh03G13080.0	      0
220- 46:	Pso07G24980.0	Prh03G13060.0	  8e-82
220- 47:	Pso07G24920.0	Prh03G13010.0	  9e-99
220- 48:	Pso07G24890.0	Prh03G12970.0	  8e-88
220- 49:	Pso07G24870.0	Prh03G12950.0	      0
220- 50:	Pso07G24660.0	Prh03G12730.0	 2e-116
220- 51:	Pso07G24630.0	Prh03G12720.0	      0
## Alignment 221: score=2208.0 e_value=7.7e-177 N=47 pre-WGD-1 ancestor_chr3&P. rhoeas_chr3 minus
221-  0:	Pso08G07360.0	Prh03G37650.0	 1e-135
221-  1:	Pso08G07380.0	Prh03G37620.0	 4e-160
221-  2:	Pso08G07390.0	Prh03G37610.0	  2e-92
221-  3:	Pso08G07480.0	Prh03G37580.0	 1e-110
221-  4:	Pso08G07530.0	Prh03G37570.0	 4e-135
221-  5:	Pso08G07600.0	Prh03G37500.0	      0
221-  6:	Pso08G07590.0	Prh03G37490.0	 1e-103
221-  7:	Pso04G07920.0	Prh03G37450.0	      0
221-  8:	Pso08G07710.0	Prh03G37440.0	  7e-85
221-  9:	Pso04G08040.0	Prh03G37430.0	 6e-177
221- 10:	Pso08G07740.0	Prh03G37420.0	      0
221- 11:	Pso04G08130.0	Prh03G37390.0	      0
221- 12:	Pso08G07780.0	Prh03G37370.0	      0
221- 13:	Pso08G07830.0	Prh03G37360.0	 7e-105
221- 14:	Pso08G07870.0	Prh03G37340.0	      0
221- 15:	Pso08G07880.0	Prh03G37330.0	      0
221- 16:	Pso08G07890.0	Prh03G37320.0	      0
221- 17:	Pso08G07900.0	Prh03G37310.0	      0
221- 18:	Pso04G08240.0	Prh03G37300.0	  1e-69
221- 19:	Pso08G07940.0	Prh03G37290.0	      0
221- 20:	Pso08G07960.0	Prh03G37280.0	      0
221- 21:	Pso04G08280.0	Prh03G37270.0	 1e-141
221- 22:	Pso08G08000.0	Prh03G37260.0	      0
221- 23:	Pso08G08010.0	Prh03G37250.0	  1e-55
221- 24:	Pso08G08060.0	Prh03G37200.0	  9e-62
221- 25:	Pso08G08090.0	Prh03G37150.0	 9e-154
221- 26:	Pso08G08100.0	Prh03G37140.0	      0
221- 27:	Pso08G08110.0	Prh03G36990.0	 1e-107
221- 28:	Pso04G08490.0	Prh03G36950.0	      0
221- 29:	Pso08G08140.0	Prh03G36880.0	      0
221- 30:	Pso08G08150.0	Prh03G36840.0	      0
221- 31:	Pso08G08180.0	Prh03G36750.0	      0
221- 32:	Pso08G08220.0	Prh03G36690.0	  2e-65
221- 33:	Pso08G08190.0	Prh03G36670.0	 3e-151
221- 34:	Pso08G08280.0	Prh03G36620.0	  4e-41
221- 35:	Pso08G08310.0	Prh03G36590.0	      0
221- 36:	Pso08G08390.0	Prh03G36550.0	 8e-156
221- 37:	Pso08G08400.0	Prh03G36540.0	      0
221- 38:	Pso04G08730.0	Prh03G36500.0	  2e-67
221- 39:	Pso08G08550.0	Prh03G36460.0	      0
221- 40:	Pso08G08620.0	Prh03G36410.0	  3e-18
221- 41:	Pso08G08670.0	Prh03G36360.0	      0
221- 42:	Pso08G09000.0	Prh03G36320.0	  2e-37
221- 43:	Pso08G08980.0	Prh03G36250.0	      0
221- 44:	Pso08G08970.0	Prh03G36240.0	      0
221- 45:	Pso04G09180.0	Prh03G36190.0	 7e-110
221- 46:	Pso08G08910.0	Prh03G36150.0	      0
## Alignment 222: score=2082.0 e_value=1.4e-159 N=43 pre-WGD-1 ancestor_chr3&P. rhoeas_chr3 minus
222-  0:	Pso08G20930.0	Prh03G24360.0	      0
222-  1:	Pso08G20960.0	Prh03G24350.0	 2e-107
222-  2:	Pso07G00520.0	Prh03G24340.0	      0
222-  3:	Pso08G20990.0	Prh03G24310.0	      0
222-  4:	Pso08G21040.0	Prh03G24280.0	  2e-59
222-  5:	Pso08G21050.0	Prh03G24270.0	 2e-122
222-  6:	Pso08G21060.0	Prh03G24250.0	      0
222-  7:	Pso08G21070.0	Prh03G24240.0	      0
222-  8:	Pso08G21080.0	Prh03G24220.0	      0
222-  9:	Pso08G21090.0	Prh03G24210.0	      0
222- 10:	Pso07G00670.0	Prh03G24200.0	      0
222- 11:	Pso08G21110.0	Prh03G24190.0	 4e-177
222- 12:	Pso08G21120.0	Prh03G24180.0	      0
222- 13:	Pso08G21130.0	Prh03G24170.0	      0
222- 14:	Pso07G00730.0	Prh03G24160.0	      0
222- 15:	Pso08G21150.0	Prh03G24150.0	      0
222- 16:	Pso08G21180.0	Prh03G24140.0	      0
222- 17:	Pso08G21190.0	Prh03G24130.0	 2e-164
222- 18:	Pso08G21210.0	Prh03G24120.0	      0
222- 19:	Pso08G21220.0	Prh03G24110.0	 1e-150
222- 20:	Pso08G21230.0	Prh03G24100.0	      0
222- 21:	Pso08G21280.0	Prh03G24060.0	      0
222- 22:	Pso08G21290.0	Prh03G24050.0	      0
222- 23:	Pso08G21310.0	Prh03G24040.0	 3e-100
222- 24:	Pso08G21330.0	Prh03G24030.0	      0
222- 25:	Pso08G21340.0	Prh03G24010.0	      0
222- 26:	Pso08G21350.0	Prh03G24000.0	      0
222- 27:	Pso08G21360.0	Prh03G23990.0	  5e-18
222- 28:	Pso08G21380.0	Prh03G23970.0	      0
222- 29:	Pso08G21410.0	Prh03G23950.0	 2e-121
222- 30:	Pso08G21420.0	Prh03G23940.0	      0
222- 31:	Pso08G21430.0	Prh03G23920.0	      0
222- 32:	Pso08G21440.0	Prh03G23910.0	      0
222- 33:	Pso08G21450.0	Prh03G23900.0	 4e-100
222- 34:	Pso08G21460.0	Prh03G23890.0	 3e-131
222- 35:	Pso08G21470.0	Prh03G23880.0	      0
222- 36:	Pso08G21480.0	Prh03G23870.0	      0
222- 37:	Pso08G21490.0	Prh03G23850.0	  5e-85
222- 38:	Pso07G02010.0	Prh03G23840.0	  1e-98
222- 39:	Pso08G21500.0	Prh03G23830.0	 1e-171
222- 40:	Pso08G21510.0	Prh03G23820.0	 3e-149
222- 41:	Pso08G21540.0	Prh03G23800.0	  2e-58
222- 42:	Pso08G22770.0	Prh03G23660.0	  4e-42
## Alignment 223: score=1926.0 e_value=3.3e-148 N=40 pre-WGD-1 ancestor_chr3&P. rhoeas_chr3 minus
223-  0:	Pso08G21580.0	Prh03G23770.0	 1e-167
223-  1:	Pso08G21590.0	Prh03G23760.0	 3e-126
223-  2:	Pso08G21600.0	Prh03G23750.0	  2e-77
223-  3:	Pso08G21620.0	Prh03G23720.0	      0
223-  4:	Pso08G21630.0	Prh03G23710.0	      0
223-  5:	Pso08G21660.0	Prh03G23670.0	      0
223-  6:	Pso08G21670.0	Prh03G23660.0	 5e-177
223-  7:	Pso08G21710.0	Prh03G23650.0	      0
223-  8:	Pso08G21720.0	Prh03G23640.0	 2e-154
223-  9:	Pso08G21760.0	Prh03G23600.0	      0
223- 10:	Pso07G01750.0	Prh03G23590.0	      0
223- 11:	Pso08G21780.0	Prh03G23580.0	      0
223- 12:	Pso08G21790.0	Prh03G23570.0	      0
223- 13:	Pso08G21810.0	Prh03G23550.0	  7e-65
223- 14:	Pso08G21830.0	Prh03G23540.0	  4e-78
223- 15:	Pso08G21840.0	Prh03G23530.0	      0
223- 16:	Pso08G21850.0	Prh03G23520.0	      0
223- 17:	Pso08G21870.0	Prh03G23500.0	 3e-133
223- 18:	Pso08G21860.0	Prh03G23490.0	      0
223- 19:	Pso08G21880.0	Prh03G23470.0	  2e-93
223- 20:	Pso08G21890.0	Prh03G23460.0	      0
223- 21:	Pso08G21900.0	Prh03G23440.0	 1e-171
223- 22:	Pso08G21920.0	Prh03G23430.0	      0
223- 23:	Pso08G21930.0	Prh03G23420.0	      0
223- 24:	Pso08G21940.0	Prh03G23410.0	 3e-134
223- 25:	Pso08G21950.0	Prh03G23400.0	      0
223- 26:	Pso08G21960.0	Prh03G23390.0	 1e-149
223- 27:	Pso08G21970.0	Prh03G23360.0	 9e-176
223- 28:	Pso08G21980.0	Prh03G23350.0	 5e-179
223- 29:	Pso08G21990.0	Prh03G23340.0	      0
223- 30:	Pso08G22040.0	Prh03G23330.0	      0
223- 31:	Pso08G22050.0	Prh03G23320.0	      0
223- 32:	Pso08G22060.0	Prh03G23310.0	      0
223- 33:	Pso08G22070.0	Prh03G23300.0	 3e-139
223- 34:	Pso08G22080.0	Prh03G23290.0	  3e-98
223- 35:	Pso07G01410.0	Prh03G23280.0	      0
223- 36:	Pso08G22090.0	Prh03G23270.0	      0
223- 37:	Pso08G22110.0	Prh03G23260.0	 2e-150
223- 38:	Pso08G22120.0	Prh03G23250.0	 8e-162
223- 39:	Pso08G22170.0	Prh03G23230.0	 3e-146
## Alignment 224: score=1899.0 e_value=7.8e-138 N=39 pre-WGD-1 ancestor_chr3&P. rhoeas_chr3 minus
224-  0:	Pso07G30290.0	Prh03G12690.0	 6e-133
224-  1:	Pso07G30260.0	Prh03G12670.0	      0
224-  2:	Pso07G30240.0	Prh03G12650.0	      0
224-  3:	Pso07G30190.0	Prh03G12630.0	      0
224-  4:	Pso07G30180.0	Prh03G12620.0	 1e-118
224-  5:	Pso07G30160.0	Prh03G12600.0	 2e-166
224-  6:	Pso07G30130.0	Prh03G12550.0	  8e-66
224-  7:	Pso07G30120.0	Prh03G12540.0	 9e-111
224-  8:	Pso07G30100.0	Prh03G12510.0	      0
224-  9:	Pso07G30090.0	Prh03G12500.0	 4e-175
224- 10:	Pso07G30080.0	Prh03G12490.0	      0
224- 11:	Pso07G30060.0	Prh03G12480.0	      0
224- 12:	Pso07G30010.0	Prh03G12470.0	      0
224- 13:	Pso07G29980.0	Prh03G12450.0	      0
224- 14:	Pso07G29970.0	Prh03G12440.0	  7e-68
224- 15:	Pso07G29940.0	Prh03G12390.0	      0
224- 16:	Pso07G29930.0	Prh03G12370.0	      0
224- 17:	Pso07G29890.0	Prh03G12330.0	      0
224- 18:	Pso07G29880.0	Prh03G12310.0	      0
224- 19:	Pso07G29850.0	Prh03G12280.0	      0
224- 20:	Pso07G29830.0	Prh03G12260.0	 1e-100
224- 21:	Pso07G29730.0	Prh03G12200.0	 2e-174
224- 22:	Pso07G29720.0	Prh03G12190.0	      0
224- 23:	Pso07G29700.0	Prh03G12180.0	      0
224- 24:	Pso07G29690.0	Prh03G12170.0	      0
224- 25:	Pso07G29680.0	Prh03G12160.0	      0
224- 26:	Pso07G29650.0	Prh03G12150.0	      0
224- 27:	Pso07G29640.0	Prh03G12130.0	 5e-124
224- 28:	Pso07G29630.0	Prh03G12120.0	      0
224- 29:	Pso07G29610.0	Prh03G12070.0	 8e-127
224- 30:	Pso07G29600.0	Prh03G12060.0	      0
224- 31:	Pso07G29580.0	Prh03G12040.0	      0
224- 32:	Pso07G29530.0	Prh03G12020.0	      0
224- 33:	Pso07G29510.0	Prh03G12000.0	  4e-85
224- 34:	Pso07G29500.0	Prh03G11990.0	      0
224- 35:	Pso07G29490.0	Prh03G11950.0	 2e-174
224- 36:	Pso07G29480.0	Prh03G11940.0	      0
224- 37:	Pso07G29470.0	Prh03G11930.0	      0
224- 38:	Pso07G29460.0	Prh03G11890.0	      0
## Alignment 225: score=1414.0 e_value=3.4e-100 N=30 pre-WGD-1 ancestor_chr3&P. rhoeas_chr3 minus
225-  0:	Pso04G06730.0	Prh03G39340.0	 2e-100
225-  1:	Pso08G06800.0	Prh03G39310.0	      0
225-  2:	Pso04G06800.0	Prh03G39300.0	      0
225-  3:	Pso08G06820.0	Prh03G39290.0	      0
225-  4:	Pso08G06830.0	Prh03G39280.0	 1e-124
225-  5:	Pso08G06850.0	Prh03G39270.0	      0
225-  6:	Pso08G06870.0	Prh03G39250.0	      0
225-  7:	Pso08G06890.0	Prh03G39240.0	      0
225-  8:	Pso08G06900.0	Prh03G39220.0	      0
225-  9:	Pso08G06920.0	Prh03G39170.0	      0
225- 10:	Pso08G06930.0	Prh03G39160.0	      0
225- 11:	Pso04G07060.0	Prh03G39130.0	  6e-19
225- 12:	Pso08G06990.0	Prh03G39120.0	      0
225- 13:	Pso08G07010.0	Prh03G39090.0	      0
225- 14:	Pso08G07080.0	Prh03G38970.0	      0
225- 15:	Pso08G07100.0	Prh03G38960.0	  3e-73
225- 16:	Pso08G07150.0	Prh03G38850.0	      0
225- 17:	Pso04G07380.0	Prh03G38780.0	 2e-126
225- 18:	Pso08G07210.0	Prh03G38770.0	      0
225- 19:	Pso08G07220.0	Prh03G38760.0	      0
225- 20:	Pso08G07230.0	Prh03G38750.0	      0
225- 21:	Pso08G07240.0	Prh03G38740.0	      0
225- 22:	Pso08G07250.0	Prh03G38680.0	      0
225- 23:	Pso08G07260.0	Prh03G38660.0	      0
225- 24:	Pso08G07270.0	Prh03G38650.0	      0
225- 25:	Pso08G07280.0	Prh03G38630.0	 8e-113
225- 26:	Pso04G07520.0	Prh03G38540.0	  2e-11
225- 27:	Pso04G07530.0	Prh03G38390.0	      0
225- 28:	Pso08G07290.0	Prh03G38320.0	  5e-43
225- 29:	Pso04G07560.0	Prh03G38310.0	  5e-10
## Alignment 226: score=897.0 e_value=1.9e-64 N=22 pre-WGD-1 ancestor_chr3&P. rhoeas_chr3 minus
226-  0:	Pso07G36840.0	Prh03G11740.0	  7e-44
226-  1:	Pso07G36620.0	Prh03G11490.0	  2e-45
226-  2:	Pso07G36550.0	Prh03G11370.0	  1e-28
226-  3:	Pso07G36400.0	Prh03G11270.0	  1e-29
226-  4:	Pso07G36390.0	Prh03G11150.0	      0
226-  5:	Pso07G36350.0	Prh03G11080.0	      0
226-  6:	Pso07G36330.0	Prh03G11040.0	      0
226-  7:	Pso07G36270.0	Prh03G10990.0	 3e-102
226-  8:	Pso07G36240.0	Prh03G10960.0	      0
226-  9:	Pso07G36210.0	Prh03G10720.0	  8e-67
226- 10:	Pso07G36140.0	Prh03G10560.0	  5e-81
226- 11:	Pso07G36130.0	Prh03G10530.0	      0
226- 12:	Pso07G36070.0	Prh03G10470.0	 6e-119
226- 13:	Pso07G36060.0	Prh03G10440.0	  8e-59
226- 14:	Pso07G35970.0	Prh03G10270.0	      0
226- 15:	Pso07G35960.0	Prh03G10250.0	  5e-85
226- 16:	Pso07G35930.0	Prh03G10240.0	      0
226- 17:	Pso07G35910.0	Prh03G10110.0	      0
226- 18:	Pso07G35900.0	Prh03G10070.0	      0
226- 19:	Pso07G35710.0	Prh03G09820.0	  7e-42
226- 20:	Pso07G35700.0	Prh03G09790.0	      0
226- 21:	Pso07G35660.0	Prh03G09560.0	      0
## Alignment 227: score=695.0 e_value=1.2e-34 N=14 pre-WGD-1 ancestor_chr3&P. rhoeas_chr3 minus
227-  0:	Pso07G04470.0	Prh03G21150.0	      0
227-  1:	Pso08G26290.0	Prh03G21140.0	      0
227-  2:	Pso07G04450.0	Prh03G21130.0	      0
227-  3:	Pso07G04440.0	Prh03G21120.0	  2e-80
227-  4:	Pso08G26300.0	Prh03G21100.0	      0
227-  5:	Pso08G26310.0	Prh03G21090.0	  1e-73
227-  6:	Pso08G26340.0	Prh03G21080.0	  4e-36
227-  7:	Pso08G26350.0	Prh03G21070.0	 2e-107
227-  8:	Pso08G26360.0	Prh03G21060.0	      0
227-  9:	Pso08G26370.0	Prh03G21050.0	 2e-179
227- 10:	Pso08G26380.0	Prh03G21040.0	 7e-151
227- 11:	Pso08G26400.0	Prh03G21030.0	 1e-121
227- 12:	Pso08G26430.0	Prh03G21020.0	      0
227- 13:	Pso07G04330.0	Prh03G21000.0	 8e-150
## Alignment 228: score=677.0 e_value=2.1e-35 N=14 pre-WGD-1 ancestor_chr3&P. rhoeas_chr3 minus
228-  0:	Pso07G29460.0	Prh03G04540.0	  5e-54
228-  1:	Pso07G29390.0	Prh03G04470.0	      0
228-  2:	Pso07G29360.0	Prh03G04450.0	      0
228-  3:	Pso07G29350.0	Prh03G04440.0	      0
228-  4:	Pso07G29310.0	Prh03G04390.0	      0
228-  5:	Pso07G29280.0	Prh03G04370.0	 2e-125
228-  6:	Pso07G29270.0	Prh03G04360.0	      0
228-  7:	Pso07G29260.0	Prh03G04350.0	      0
228-  8:	Pso07G29250.0	Prh03G04330.0	 4e-130
228-  9:	Pso07G29240.0	Prh03G04320.0	      0
228- 10:	Pso07G29110.0	Prh03G04280.0	      0
228- 11:	Pso07G29090.0	Prh03G04270.0	      0
228- 12:	Pso07G29060.0	Prh03G04240.0	 6e-117
228- 13:	Pso07G29050.0	Prh03G04230.0	 9e-175
## Alignment 229: score=673.0 e_value=1.2e-33 N=14 pre-WGD-1 ancestor_chr3&P. rhoeas_chr3 minus
229-  0:	Pso07G26700.0	Prh03G15540.0	      0
229-  1:	Pso07G26680.0	Prh03G15530.0	      0
229-  2:	Pso07G26610.0	Prh03G15510.0	      0
229-  3:	Pso07G26600.0	Prh03G15500.0	      0
229-  4:	Pso07G26570.0	Prh03G15460.0	      0
229-  5:	Pso07G26560.0	Prh03G15450.0	 4e-111
229-  6:	Pso07G26550.0	Prh03G15440.0	      0
229-  7:	Pso07G26540.0	Prh03G15430.0	      0
229-  8:	Pso07G26520.0	Prh03G15390.0	      0
229-  9:	Pso07G26500.0	Prh03G15380.0	 4e-100
229- 10:	Pso07G26490.0	Prh03G15370.0	      0
229- 11:	Pso07G26210.0	Prh03G15340.0	  2e-87
229- 12:	Pso07G26110.0	Prh03G15270.0	  3e-23
229- 13:	Pso07G26030.0	Prh03G15260.0	      0
## Alignment 230: score=605.0 e_value=2.6e-36 N=13 pre-WGD-1 ancestor_chr3&P. rhoeas_chr3 minus
230-  0:	Pso07G07300.0	Prh03G18000.0	 9e-114
230-  1:	Pso08G27930.0	Prh03G17950.0	      0
230-  2:	Pso08G27950.0	Prh03G17940.0	  9e-91
230-  3:	Pso08G27960.0	Prh03G17930.0	      0
230-  4:	Pso08G28500.0	Prh03G17890.0	 9e-160
230-  5:	Pso08G28510.0	Prh03G17880.0	      0
230-  6:	Pso08G28520.0	Prh03G17870.0	      0
230-  7:	Pso08G28530.0	Prh03G17860.0	      0
230-  8:	Pso07G07570.0	Prh03G17850.0	  2e-28
230-  9:	Pso08G28550.0	Prh03G17840.0	 9e-106
230- 10:	Pso08G27710.0	Prh03G17700.0	      0
230- 11:	Pso08G27690.0	Prh03G17690.0	 4e-108
230- 12:	Pso08G27350.0	Prh03G17580.0	  6e-86
## Alignment 231: score=460.0 e_value=1.2e-21 N=10 pre-WGD-1 ancestor_chr3&P. rhoeas_chr3 minus
231-  0:	Pso07G35670.0	Prh03G09470.0	  3e-89
231-  1:	Pso07G35520.0	Prh03G09310.0	 5e-169
231-  2:	Pso07G35510.0	Prh03G09300.0	      0
231-  3:	Pso07G35500.0	Prh03G09290.0	  6e-88
231-  4:	Pso07G35490.0	Prh03G09270.0	      0
231-  5:	Pso07G35330.0	Prh03G09120.0	 1e-103
231-  6:	Pso07G35320.0	Prh03G09110.0	      0
231-  7:	Pso07G35250.0	Prh03G09020.0	 3e-126
231-  8:	Pso07G35240.0	Prh03G08990.0	 1e-113
231-  9:	Pso07G35230.0	Prh03G08980.0	 9e-118
## Alignment 232: score=456.0 e_value=5.7e-26 N=10 pre-WGD-1 ancestor_chr3&P. rhoeas_chr3 minus
232-  0:	Pso08G24260.0	Prh03G20690.0	      0
232-  1:	Pso08G25940.0	Prh03G20480.0	      0
232-  2:	Pso08G25950.0	Prh03G20470.0	      0
232-  3:	Pso08G25960.0	Prh03G20460.0	  5e-78
232-  4:	Pso08G25970.0	Prh03G20450.0	      0
232-  5:	Pso08G25990.0	Prh03G20440.0	      0
232-  6:	Pso08G26000.0	Prh03G20430.0	      0
232-  7:	Pso08G26010.0	Prh03G20410.0	      0
232-  8:	Pso08G26020.0	Prh03G20400.0	      0
232-  9:	Pso08G25820.0	Prh03G20380.0	  1e-44
## Alignment 233: score=448.0 e_value=2.6e-18 N=9 pre-WGD-1 ancestor_chr3&P. rhoeas_chr3 minus
233-  0:	Pso08G22330.0	Prh03G22820.0	  5e-70
233-  1:	Pso08G22320.0	Prh03G22810.0	  1e-87
233-  2:	Pso08G22300.0	Prh03G22800.0	      0
233-  3:	Pso08G22290.0	Prh03G22790.0	  2e-76
233-  4:	Pso08G22270.0	Prh03G22780.0	      0
233-  5:	Pso08G22260.0	Prh03G22770.0	 8e-110
233-  6:	Pso08G22250.0	Prh03G22760.0	 1e-151
233-  7:	Pso08G22240.0	Prh03G22750.0	 8e-161
233-  8:	Pso08G22230.0	Prh03G22740.0	 4e-141
## Alignment 234: score=447.0 e_value=9.8e-24 N=10 pre-WGD-1 ancestor_chr3&P. rhoeas_chr3 minus
234-  0:	Pso08G26260.0	Prh03G21170.0	      0
234-  1:	Pso08G24660.0	Prh03G20990.0	      0
234-  2:	Pso08G24670.0	Prh03G20980.0	 1e-136
234-  3:	Pso08G24680.0	Prh03G20970.0	      0
234-  4:	Pso08G24690.0	Prh03G20950.0	 3e-133
234-  5:	Pso08G24750.0	Prh03G20940.0	      0
234-  6:	Pso08G24760.0	Prh03G20920.0	      0
234-  7:	Pso08G24770.0	Prh03G20900.0	      0
234-  8:	Pso08G24780.0	Prh03G20890.0	      0
234-  9:	Pso08G24790.0	Prh03G20870.0	 1e-158
## Alignment 235: score=408.0 e_value=4.2e-18 N=9 pre-WGD-1 ancestor_chr3&P. rhoeas_chr3 minus
235-  0:	Pso08G00410.0	Prh03G16500.0	  2e-95
235-  1:	Pso08G00440.0	Prh03G16490.0	  2e-18
235-  2:	Pso04G00120.0	Prh03G16420.0	      0
235-  3:	Pso08G00590.0	Prh03G16390.0	 9e-139
235-  4:	Pso08G00600.0	Prh03G16380.0	      0
235-  5:	Pso08G00670.0	Prh03G16280.0	 5e-177
235-  6:	Pso08G00750.0	Prh03G16210.0	      0
235-  7:	Pso08G00790.0	Prh03G16200.0	      0
235-  8:	Pso08G00810.0	Prh03G16180.0	 1e-132
## Alignment 236: score=372.0 e_value=6.3e-17 N=8 pre-WGD-1 ancestor_chr3&P. rhoeas_chr3 minus
236-  0:	Pso07G27530.0	Prh03G16050.0	      0
236-  1:	Pso07G27520.0	Prh03G16040.0	      0
236-  2:	Pso07G27510.0	Prh03G16020.0	  5e-80
236-  3:	Pso07G27490.0	Prh03G16010.0	      0
236-  4:	Pso07G27150.0	Prh03G16000.0	  4e-49
236-  5:	Pso07G27140.0	Prh03G15980.0	      0
236-  6:	Pso07G27120.0	Prh03G15970.0	 3e-114
236-  7:	Pso07G27110.0	Prh03G15950.0	      0
## Alignment 237: score=366.0 e_value=3.9e-18 N=8 pre-WGD-1 ancestor_chr3&P. rhoeas_chr3 minus
237-  0:	Pso08G16680.0	Prh03G29860.0	  4e-16
237-  1:	Pso08G15910.0	Prh03G29630.0	  3e-61
237-  2:	Pso08G15920.0	Prh03G29620.0	      0
237-  3:	Pso03G27270.0	Prh03G29610.0	      0
237-  4:	Pso08G15930.0	Prh03G29600.0	      0
237-  5:	Pso08G15940.0	Prh03G29590.0	  3e-88
237-  6:	Pso08G15980.0	Prh03G29550.0	 4e-127
237-  7:	Pso08G15990.0	Prh03G29520.0	  3e-60
## Alignment 238: score=360.0 e_value=1.2e-21 N=8 pre-WGD-1 ancestor_chr3&P. rhoeas_chr3 minus
238-  0:	Pso07G28290.0	Prh03G16910.0	  2e-54
238-  1:	Pso07G28230.0	Prh03G16710.0	      0
238-  2:	Pso07G28220.0	Prh03G16700.0	      0
238-  3:	Pso07G28200.0	Prh03G16690.0	      0
238-  4:	Pso07G28140.0	Prh03G16670.0	 1e-113
238-  5:	Pso07G27740.0	Prh03G16660.0	      0
238-  6:	Pso07G27730.0	Prh03G16630.0	      0
238-  7:	Pso07G27720.0	Prh03G16620.0	 7e-106
## Alignment 239: score=329.0 e_value=1.4e-16 N=8 pre-WGD-1 ancestor_chr3&P. rhoeas_chr3 minus
239-  0:	Pso04G15040.0	Prh03G32000.0	      0
239-  1:	Pso08G14200.0	Prh03G31770.0	 9e-114
239-  2:	Pso08G14260.0	Prh03G31510.0	  1e-25
239-  3:	Pso08G14390.0	Prh03G31470.0	  1e-29
239-  4:	Pso08G14530.0	Prh03G31420.0	      0
239-  5:	Pso08G14550.0	Prh03G31410.0	      0
239-  6:	Pso08G14560.0	Prh03G31390.0	      0
239-  7:	Pso08G14580.0	Prh03G31380.0	 9e-102
## Alignment 240: score=310.0 e_value=2.1e-14 N=8 pre-WGD-1 ancestor_chr3&P. rhoeas_chr3 minus
240-  0:	Pso04G08340.0	Prh03G37160.0	 8e-102
240-  1:	Pso08G08100.0	Prh03G36960.0	  1e-43
240-  2:	Pso04G08480.0	Prh03G36940.0	 2e-109
240-  3:	Pso04G08570.0	Prh03G36710.0	  3e-32
240-  4:	Pso08G08180.0	Prh03G36640.0	      0
240-  5:	Pso08G08470.0	Prh03G36450.0	  3e-95
240-  6:	Pso08G08530.0	Prh03G36390.0	  3e-67
240-  7:	Pso04G09130.0	Prh03G36260.0	  4e-20
## Alignment 241: score=296.0 e_value=3.7e-08 N=6 pre-WGD-1 ancestor_chr3&P. rhoeas_chr3 minus
241-  0:	Pso08G24270.0	Prh03G20680.0	      0
241-  1:	Pso08G24280.0	Prh03G20660.0	      0
241-  2:	Pso08G24290.0	Prh03G20650.0	  9e-97
241-  3:	Pso07G04010.0	Prh03G20630.0	      0
241-  4:	Pso08G24330.0	Prh03G20600.0	  3e-63
241-  5:	Pso08G24340.0	Prh03G20590.0	      0
## Alignment 242: score=282.0 e_value=9.4e-13 N=6 pre-WGD-1 ancestor_chr3&P. rhoeas_chr3 minus
242-  0:	Pso07G25990.0	Prh03G14400.0	      0
242-  1:	Pso07G25810.0	Prh03G14250.0	      0
242-  2:	Pso07G25800.0	Prh03G14230.0	      0
242-  3:	Pso07G25790.0	Prh03G14200.0	  9e-68
242-  4:	Pso07G25770.0	Prh03G14190.0	 7e-134
242-  5:	Pso07G25760.0	Prh03G14180.0	 9e-145
## Alignment 243: score=281.0 e_value=4.1e-10 N=6 pre-WGD-1 ancestor_chr3&P. rhoeas_chr4 plus
243-  0:	Pso03G26620.0	Prh04G24990.0	      0
243-  1:	Pso08G15390.0	Prh04G25010.0	 2e-137
243-  2:	Pso08G15410.0	Prh04G25020.0	  1e-92
243-  3:	Pso08G15440.0	Prh04G25060.0	 5e-130
243-  4:	Pso08G15470.0	Prh04G25090.0	  1e-95
243-  5:	Pso08G15480.0	Prh04G25110.0	      0
## Alignment 244: score=532.0 e_value=1.5e-32 N=13 pre-WGD-1 ancestor_chr3&P. rhoeas_chr6 plus
244-  0:	Pso07G39380.0	Prh06G11830.0	      0
244-  1:	Pso07G39260.0	Prh06G11840.0	  4e-15
244-  2:	Pso07G38360.0	Prh06G11950.0	 4e-116
244-  3:	Pso07G38170.0	Prh06G12110.0	  2e-71
244-  4:	Pso07G38030.0	Prh06G12170.0	      0
244-  5:	Pso07G37890.0	Prh06G12200.0	      0
244-  6:	Pso07G37880.0	Prh06G12210.0	 2e-120
244-  7:	Pso07G37820.0	Prh06G12230.0	  1e-68
244-  8:	Pso07G37730.0	Prh06G12250.0	 6e-153
244-  9:	Pso07G37640.0	Prh06G12490.0	      0
244- 10:	Pso07G37600.0	Prh06G12530.0	      0
244- 11:	Pso07G37240.0	Prh06G12610.0	  3e-58
244- 12:	Pso07G36850.0	Prh06G12740.0	  1e-33
## Alignment 245: score=349.0 e_value=4.5e-13 N=7 pre-WGD-1 ancestor_chr3&P. rhoeas_chr6 plus
245-  0:	Pso03G26260.0	Prh06G21130.0	 1e-165
245-  1:	Pso03G26270.0	Prh06G21140.0	      0
245-  2:	Pso03G26280.0	Prh06G21150.0	      0
245-  3:	Pso03G26300.0	Prh06G21160.0	      0
245-  4:	Pso03G26330.0	Prh06G21180.0	      0
245-  5:	Pso03G26340.0	Prh06G21190.0	      0
245-  6:	Pso03G26350.0	Prh06G21200.0	  8e-17
## Alignment 246: score=274.0 e_value=2.7e-10 N=6 pre-WGD-1 ancestor_chr4&P. rhoeas_chr3 minus
246-  0:	Pso05G37370.0	Prh03G30430.0	      0
246-  1:	Pso05G37380.0	Prh03G30260.0	 7e-132
246-  2:	Pso05G37390.0	Prh03G30240.0	 3e-120
246-  3:	Pso05G37560.0	Prh03G30200.0	 2e-130
246-  4:	Pso03G32540.0	Prh03G30150.0	  4e-91
246-  5:	Pso05G37520.0	Prh03G30140.0	      0
## Alignment 247: score=16832.0 e_value=0 N=343 pre-WGD-1 ancestor_chr4&P. rhoeas_chr4 plus
247-  0:	Pso03G40950.0	Prh04G18880.0	      0
247-  1:	Pso03G40970.0	Prh04G18890.0	      0
247-  2:	Pso03G40980.0	Prh04G18900.0	  5e-88
247-  3:	Pso03G40990.0	Prh04G18940.0	      0
247-  4:	Pso03G41000.0	Prh04G18950.0	      0
247-  5:	Pso03G41020.0	Prh04G18980.0	      0
247-  6:	Pso03G41030.0	Prh04G18990.0	      0
247-  7:	Pso03G41060.0	Prh04G19020.0	 3e-172
247-  8:	Pso03G41080.0	Prh04G19050.0	  6e-71
247-  9:	Pso02G02660.0	Prh04G19070.0	      0
247- 10:	Pso02G02650.0	Prh04G19080.0	 1e-145
247- 11:	Pso03G38760.0	Prh04G19090.0	  6e-83
247- 12:	Pso03G38770.0	Prh04G19100.0	 1e-104
247- 13:	Pso03G38780.0	Prh04G19110.0	 4e-131
247- 14:	Pso02G02600.0	Prh04G19120.0	      0
247- 15:	Pso02G02590.0	Prh04G19140.0	      0
247- 16:	Pso03G38800.0	Prh04G19150.0	      0
247- 17:	Pso03G38810.0	Prh04G19160.0	      0
247- 18:	Pso03G38820.0	Prh04G19170.0	 4e-135
247- 19:	Pso03G38840.0	Prh04G19180.0	      0
247- 20:	Pso03G38860.0	Prh04G19200.0	      0
247- 21:	Pso03G38750.0	Prh04G19220.0	      0
247- 22:	Pso03G38730.0	Prh04G19230.0	      0
247- 23:	Pso03G38720.0	Prh04G19250.0	  5e-65
247- 24:	Pso03G38690.0	Prh04G19290.0	      0
247- 25:	Pso03G38680.0	Prh04G19300.0	 1e-123
247- 26:	Pso03G38670.0	Prh04G19310.0	      0
247- 27:	Pso03G38660.0	Prh04G19340.0	 7e-156
247- 28:	Pso03G38650.0	Prh04G19350.0	      0
247- 29:	Pso03G38630.0	Prh04G19370.0	      0
247- 30:	Pso03G38620.0	Prh04G19380.0	      0
247- 31:	Pso03G38600.0	Prh04G19390.0	      0
247- 32:	Pso03G38610.0	Prh04G19400.0	 6e-158
247- 33:	Pso03G38590.0	Prh04G19410.0	 4e-134
247- 34:	Pso02G02320.0	Prh04G19420.0	      0
247- 35:	Pso03G38580.0	Prh04G19440.0	  2e-73
247- 36:	Pso03G38570.0	Prh04G19450.0	 8e-133
247- 37:	Pso03G38560.0	Prh04G19460.0	      0
247- 38:	Pso02G02280.0	Prh04G19480.0	      0
247- 39:	Pso02G02270.0	Prh04G19490.0	      0
247- 40:	Pso03G38540.0	Prh04G19500.0	      0
247- 41:	Pso03G38520.0	Prh04G19510.0	      0
247- 42:	Pso03G38530.0	Prh04G19520.0	      0
247- 43:	Pso03G38500.0	Prh04G19540.0	 3e-114
247- 44:	Pso03G38490.0	Prh04G19560.0	      0
247- 45:	Pso02G02180.0	Prh04G19580.0	      0
247- 46:	Pso02G02170.0	Prh04G19590.0	 2e-179
247- 47:	Pso03G37950.0	Prh04G19640.0	      0
247- 48:	Pso03G37960.0	Prh04G19650.0	 4e-135
247- 49:	Pso03G37980.0	Prh04G19660.0	      0
247- 50:	Pso03G38000.0	Prh04G19670.0	 9e-114
247- 51:	Pso02G02090.0	Prh04G19680.0	      0
247- 52:	Pso03G38040.0	Prh04G19690.0	      0
247- 53:	Pso03G38060.0	Prh04G19710.0	      0
247- 54:	Pso03G38070.0	Prh04G19730.0	      0
247- 55:	Pso03G38090.0	Prh04G19750.0	      0
247- 56:	Pso03G38130.0	Prh04G19780.0	      0
247- 57:	Pso03G38140.0	Prh04G19800.0	      0
247- 58:	Pso03G38150.0	Prh04G19810.0	 5e-148
247- 59:	Pso03G38160.0	Prh04G19820.0	 1e-129
247- 60:	Pso03G38170.0	Prh04G19830.0	      0
247- 61:	Pso03G38180.0	Prh04G19840.0	 7e-119
247- 62:	Pso03G38190.0	Prh04G19850.0	 1e-144
247- 63:	Pso02G01940.0	Prh04G19860.0	 6e-119
247- 64:	Pso03G38200.0	Prh04G19870.0	      0
247- 65:	Pso03G38240.0	Prh04G19890.0	 6e-103
247- 66:	Pso03G38250.0	Prh04G19900.0	 2e-123
247- 67:	Pso03G38260.0	Prh04G19910.0	 4e-169
247- 68:	Pso03G38270.0	Prh04G19920.0	 9e-172
247- 69:	Pso02G01850.0	Prh04G19930.0	      0
247- 70:	Pso03G38320.0	Prh04G19950.0	      0
247- 71:	Pso02G01830.0	Prh04G19960.0	  6e-46
247- 72:	Pso02G01820.0	Prh04G19990.0	      0
247- 73:	Pso03G38370.0	Prh04G20000.0	      0
247- 74:	Pso03G38380.0	Prh04G20010.0	      0
247- 75:	Pso03G38390.0	Prh04G20030.0	      0
247- 76:	Pso02G01780.0	Prh04G20040.0	  4e-75
247- 77:	Pso03G37810.0	Prh04G20060.0	      0
247- 78:	Pso03G37800.0	Prh04G20070.0	      0
247- 79:	Pso03G37790.0	Prh04G20080.0	      0
247- 80:	Pso03G37770.0	Prh04G20090.0	      0
247- 81:	Pso03G37760.0	Prh04G20100.0	      0
247- 82:	Pso03G37750.0	Prh04G20120.0	      0
247- 83:	Pso03G37730.0	Prh04G20130.0	      0
247- 84:	Pso03G37720.0	Prh04G20140.0	  3e-52
247- 85:	Pso03G37710.0	Prh04G20150.0	      0
247- 86:	Pso03G37670.0	Prh04G20160.0	      0
247- 87:	Pso03G37680.0	Prh04G20170.0	  8e-60
247- 88:	Pso03G37660.0	Prh04G20180.0	      0
247- 89:	Pso03G37650.0	Prh04G20190.0	      0
247- 90:	Pso03G37620.0	Prh04G20210.0	 3e-163
247- 91:	Pso03G37610.0	Prh04G20230.0	 8e-163
247- 92:	Pso03G37600.0	Prh04G20240.0	      0
247- 93:	Pso03G37590.0	Prh04G20250.0	      0
247- 94:	Pso03G37580.0	Prh04G20260.0	      0
247- 95:	Pso03G37570.0	Prh04G20270.0	  2e-35
247- 96:	Pso03G37560.0	Prh04G20280.0	  4e-53
247- 97:	Pso03G37500.0	Prh04G20290.0	      0
247- 98:	Pso03G37490.0	Prh04G20300.0	      0
247- 99:	Pso03G37480.0	Prh04G20310.0	      0
247-100:	Pso03G37470.0	Prh04G20320.0	 5e-114
247-101:	Pso03G37460.0	Prh04G20330.0	      0
247-102:	Pso03G37450.0	Prh04G20340.0	      0
247-103:	Pso03G37440.0	Prh04G20350.0	  5e-96
247-104:	Pso03G37420.0	Prh04G20360.0	      0
247-105:	Pso03G37410.0	Prh04G20370.0	      0
247-106:	Pso03G37400.0	Prh04G20380.0	      0
247-107:	Pso03G37380.0	Prh04G20390.0	      0
247-108:	Pso02G01350.0	Prh04G20410.0	  4e-40
247-109:	Pso03G37290.0	Prh04G20530.0	  1e-47
247-110:	Pso02G01280.0	Prh04G20550.0	  7e-46
247-111:	Pso03G37260.0	Prh04G20560.0	      0
247-112:	Pso03G37100.0	Prh04G20570.0	      0
247-113:	Pso02G01130.0	Prh04G20580.0	      0
247-114:	Pso03G37050.0	Prh04G20620.0	      0
247-115:	Pso03G37030.0	Prh04G20630.0	      0
247-116:	Pso03G37020.0	Prh04G20650.0	  6e-55
247-117:	Pso03G37000.0	Prh04G20670.0	      0
247-118:	Pso03G36980.0	Prh04G20680.0	      0
247-119:	Pso03G36970.0	Prh04G20700.0	  9e-25
247-120:	Pso03G36950.0	Prh04G20710.0	      0
247-121:	Pso03G36940.0	Prh04G20730.0	      0
247-122:	Pso03G36900.0	Prh04G20740.0	      0
247-123:	Pso02G00950.0	Prh04G20750.0	 2e-168
247-124:	Pso03G36540.0	Prh04G20760.0	      0
247-125:	Pso03G36550.0	Prh04G20770.0	      0
247-126:	Pso03G36560.0	Prh04G20790.0	 3e-179
247-127:	Pso03G36570.0	Prh04G20800.0	      0
247-128:	Pso02G00900.0	Prh04G20810.0	  4e-94
247-129:	Pso03G36580.0	Prh04G20820.0	      0
247-130:	Pso03G36600.0	Prh04G20830.0	 8e-110
247-131:	Pso03G36610.0	Prh04G20840.0	      0
247-132:	Pso03G36630.0	Prh04G20850.0	      0
247-133:	Pso03G36640.0	Prh04G20860.0	      0
247-134:	Pso03G36660.0	Prh04G20870.0	      0
247-135:	Pso03G36670.0	Prh04G20880.0	      0
247-136:	Pso03G36680.0	Prh04G20890.0	 4e-127
247-137:	Pso03G36700.0	Prh04G20900.0	      0
247-138:	Pso03G36710.0	Prh04G20910.0	  2e-97
247-139:	Pso03G36720.0	Prh04G20920.0	      0
247-140:	Pso03G36740.0	Prh04G20960.0	  1e-74
247-141:	Pso03G36760.0	Prh04G20970.0	      0
247-142:	Pso03G36770.0	Prh04G20980.0	      0
247-143:	Pso03G36780.0	Prh04G20990.0	      0
247-144:	Pso02G00710.0	Prh04G21000.0	      0
247-145:	Pso02G00700.0	Prh04G21010.0	      0
247-146:	Pso03G36790.0	Prh04G21020.0	  2e-95
247-147:	Pso03G36810.0	Prh04G21030.0	      0
247-148:	Pso03G36820.0	Prh04G21040.0	      0
247-149:	Pso03G36830.0	Prh04G21050.0	 1e-113
247-150:	Pso03G36840.0	Prh04G21060.0	      0
247-151:	Pso03G36860.0	Prh04G21070.0	 6e-107
247-152:	Pso03G36870.0	Prh04G21080.0	 2e-158
247-153:	Pso03G36880.0	Prh04G21090.0	      0
247-154:	Pso03G36890.0	Prh04G21100.0	      0
247-155:	Pso03G36520.0	Prh04G21110.0	      0
247-156:	Pso03G36510.0	Prh04G21120.0	      0
247-157:	Pso03G36490.0	Prh04G21130.0	      0
247-158:	Pso03G36480.0	Prh04G21150.0	 1e-129
247-159:	Pso03G36470.0	Prh04G21160.0	 3e-101
247-160:	Pso03G36460.0	Prh04G21170.0	  5e-52
247-161:	Pso03G36440.0	Prh04G21180.0	      0
247-162:	Pso03G36430.0	Prh04G21190.0	      0
247-163:	Pso03G36410.0	Prh04G21200.0	      0
247-164:	Pso03G36380.0	Prh04G21220.0	      0
247-165:	Pso03G36370.0	Prh04G21250.0	      0
247-166:	Pso03G36360.0	Prh04G21270.0	 3e-105
247-167:	Pso02G00440.0	Prh04G21280.0	  5e-38
247-168:	Pso03G36340.0	Prh04G21290.0	 2e-164
247-169:	Pso03G36330.0	Prh04G21310.0	      0
247-170:	Pso03G36290.0	Prh04G21330.0	      0
247-171:	Pso03G36280.0	Prh04G21370.0	      0
247-172:	Pso03G36260.0	Prh04G21380.0	  8e-19
247-173:	Pso03G36230.0	Prh04G21410.0	      0
247-174:	Pso03G36220.0	Prh04G21420.0	      0
247-175:	Pso03G36210.0	Prh04G21430.0	      0
247-176:	Pso03G36200.0	Prh04G21450.0	      0
247-177:	Pso03G36190.0	Prh04G21460.0	      0
247-178:	Pso03G36180.0	Prh04G21470.0	      0
247-179:	Pso03G36160.0	Prh04G21480.0	 7e-171
247-180:	Pso03G36150.0	Prh04G21490.0	      0
247-181:	Pso03G36140.0	Prh04G21500.0	      0
247-182:	Pso03G36090.0	Prh04G21510.0	      0
247-183:	Pso03G36060.0	Prh04G21520.0	  4e-83
247-184:	Pso03G36040.0	Prh04G21530.0	      0
247-185:	Pso03G36050.0	Prh04G21540.0	 2e-144
247-186:	Pso03G36020.0	Prh04G21550.0	  1e-17
247-187:	Pso03G36000.0	Prh04G21580.0	      0
247-188:	Pso03G35990.0	Prh04G21590.0	 5e-116
247-189:	Pso03G35980.0	Prh04G21600.0	      0
247-190:	Pso03G35970.0	Prh04G21610.0	 8e-150
247-191:	Pso03G35960.0	Prh04G21620.0	      0
247-192:	Pso02G00160.0	Prh04G21650.0	      0
247-193:	Pso02G00150.0	Prh04G21660.0	 2e-168
247-194:	Pso05G34390.0	Prh04G21830.0	 3e-163
247-195:	Pso05G34400.0	Prh04G21840.0	 3e-164
247-196:	Pso05G34410.0	Prh04G21850.0	      0
247-197:	Pso05G34420.0	Prh04G21860.0	      0
247-198:	Pso05G34430.0	Prh04G21870.0	 5e-105
247-199:	Pso05G34440.0	Prh04G21880.0	 1e-106
247-200:	Pso05G34480.0	Prh04G21890.0	      0
247-201:	Pso05G34490.0	Prh04G21900.0	      0
247-202:	Pso05G34500.0	Prh04G21910.0	      0
247-203:	Pso05G34510.0	Prh04G21920.0	      0
247-204:	Pso05G34520.0	Prh04G21930.0	  1e-72
247-205:	Pso05G34530.0	Prh04G21940.0	      0
247-206:	Pso05G34570.0	Prh04G21950.0	      0
247-207:	Pso05G34580.0	Prh04G21960.0	      0
247-208:	Pso05G34610.0	Prh04G21970.0	  2e-78
247-209:	Pso05G34620.0	Prh04G21980.0	      0
247-210:	Pso05G34640.0	Prh04G21990.0	      0
247-211:	Pso05G34650.0	Prh04G22000.0	      0
247-212:	Pso05G34660.0	Prh04G22010.0	      0
247-213:	Pso05G34670.0	Prh04G22020.0	      0
247-214:	Pso05G34690.0	Prh04G22030.0	 5e-133
247-215:	Pso05G34720.0	Prh04G22040.0	      0
247-216:	Pso03G35360.0	Prh04G22050.0	  1e-56
247-217:	Pso03G35350.0	Prh04G22060.0	 1e-144
247-218:	Pso05G34740.0	Prh04G22070.0	 1e-136
247-219:	Pso05G34760.0	Prh04G22100.0	 2e-136
247-220:	Pso03G35300.0	Prh04G22110.0	      0
247-221:	Pso05G34770.0	Prh04G22120.0	      0
247-222:	Pso05G34780.0	Prh04G22130.0	      0
247-223:	Pso03G35020.0	Prh04G22370.0	      0
247-224:	Pso05G35040.0	Prh04G22630.0	      0
247-225:	Pso05G35050.0	Prh04G22640.0	      0
247-226:	Pso05G35060.0	Prh04G22650.0	      0
247-227:	Pso05G35070.0	Prh04G22660.0	 4e-115
247-228:	Pso05G35080.0	Prh04G22680.0	  3e-80
247-229:	Pso05G35120.0	Prh04G22690.0	 1e-101
247-230:	Pso05G35140.0	Prh04G22700.0	      0
247-231:	Pso05G35180.0	Prh04G22740.0	      0
247-232:	Pso05G35190.0	Prh04G22750.0	  2e-77
247-233:	Pso05G35200.0	Prh04G22760.0	 2e-167
247-234:	Pso05G35230.0	Prh04G22790.0	 3e-107
247-235:	Pso05G35240.0	Prh04G22800.0	      0
247-236:	Pso05G35250.0	Prh04G22810.0	      0
247-237:	Pso05G35280.0	Prh04G22820.0	      0
247-238:	Pso05G35290.0	Prh04G22830.0	 2e-151
247-239:	Pso05G35300.0	Prh04G22840.0	      0
247-240:	Pso05G35320.0	Prh04G22860.0	      0
247-241:	Pso05G35330.0	Prh04G22870.0	      0
247-242:	Pso05G35350.0	Prh04G22880.0	 6e-132
247-243:	Pso05G35370.0	Prh04G22900.0	      0
247-244:	Pso05G35380.0	Prh04G22910.0	      0
247-245:	Pso05G35390.0	Prh04G22920.0	      0
247-246:	Pso05G35410.0	Prh04G22960.0	      0
247-247:	Pso05G35420.0	Prh04G22970.0	  5e-78
247-248:	Pso05G35430.0	Prh04G22980.0	 3e-144
247-249:	Pso05G35450.0	Prh04G23010.0	 2e-116
247-250:	Pso05G35470.0	Prh04G23030.0	 3e-116
247-251:	Pso05G35480.0	Prh04G23040.0	  8e-94
247-252:	Pso05G35490.0	Prh04G23060.0	  2e-51
247-253:	Pso05G35500.0	Prh04G23070.0	  1e-53
247-254:	Pso05G35520.0	Prh04G23080.0	      0
247-255:	Pso05G35530.0	Prh04G23090.0	  3e-37
247-256:	Pso03G34420.0	Prh04G23100.0	 3e-177
247-257:	Pso05G35540.0	Prh04G23140.0	 1e-106
247-258:	Pso05G35550.0	Prh04G23160.0	  8e-73
247-259:	Pso05G35560.0	Prh04G23170.0	      0
247-260:	Pso05G35570.0	Prh04G23180.0	 2e-113
247-261:	Pso05G35610.0	Prh04G23220.0	      0
247-262:	Pso05G35630.0	Prh04G23230.0	      0
247-263:	Pso05G35640.0	Prh04G23240.0	  2e-70
247-264:	Pso05G35650.0	Prh04G23250.0	 2e-131
247-265:	Pso05G35660.0	Prh04G23260.0	 5e-170
247-266:	Pso05G35680.0	Prh04G23280.0	 4e-114
247-267:	Pso05G35710.0	Prh04G23290.0	      0
247-268:	Pso05G35720.0	Prh04G23300.0	  1e-82
247-269:	Pso03G34270.0	Prh04G23320.0	  7e-82
247-270:	Pso05G35750.0	Prh04G23340.0	  2e-43
247-271:	Pso05G35760.0	Prh04G23350.0	      0
247-272:	Pso05G35770.0	Prh04G23360.0	 8e-126
247-273:	Pso05G35800.0	Prh04G23370.0	 4e-129
247-274:	Pso05G35820.0	Prh04G23400.0	 1e-122
247-275:	Pso05G35850.0	Prh04G23420.0	 4e-148
247-276:	Pso05G35860.0	Prh04G23430.0	      0
247-277:	Pso05G35870.0	Prh04G23440.0	      0
247-278:	Pso05G35880.0	Prh04G23450.0	      0
247-279:	Pso05G35890.0	Prh04G23460.0	  6e-72
247-280:	Pso05G35900.0	Prh04G23470.0	      0
247-281:	Pso05G35910.0	Prh04G23480.0	      0
247-282:	Pso05G35920.0	Prh04G23490.0	      0
247-283:	Pso05G35930.0	Prh04G23500.0	      0
247-284:	Pso05G35940.0	Prh04G23510.0	      0
247-285:	Pso05G35950.0	Prh04G23520.0	      0
247-286:	Pso05G35970.0	Prh04G23580.0	  7e-42
247-287:	Pso05G35980.0	Prh04G23590.0	      0
247-288:	Pso05G35990.0	Prh04G23600.0	      0
247-289:	Pso05G36000.0	Prh04G23610.0	      0
247-290:	Pso05G36010.0	Prh04G23620.0	      0
247-291:	Pso03G33940.0	Prh04G23630.0	 5e-140
247-292:	Pso05G36040.0	Prh04G23650.0	 1e-170
247-293:	Pso05G36060.0	Prh04G23660.0	      0
247-294:	Pso05G36070.0	Prh04G23670.0	      0
247-295:	Pso05G36090.0	Prh04G23690.0	 5e-132
247-296:	Pso05G36160.0	Prh04G23700.0	      0
247-297:	Pso05G36110.0	Prh04G23710.0	      0
247-298:	Pso05G36100.0	Prh04G23720.0	  4e-51
247-299:	Pso05G36200.0	Prh04G23760.0	      0
247-300:	Pso03G33770.0	Prh04G23770.0	 2e-154
247-301:	Pso05G36240.0	Prh04G23820.0	      0
247-302:	Pso05G36250.0	Prh04G23830.0	      0
247-303:	Pso05G36260.0	Prh04G23840.0	      0
247-304:	Pso05G36280.0	Prh04G23880.0	      0
247-305:	Pso05G36290.0	Prh04G23900.0	  2e-97
247-306:	Pso05G36300.0	Prh04G23910.0	      0
247-307:	Pso03G33680.0	Prh04G23920.0	  7e-30
247-308:	Pso05G36310.0	Prh04G23930.0	      0
247-309:	Pso05G36320.0	Prh04G23940.0	      0
247-310:	Pso05G36340.0	Prh04G23960.0	      0
247-311:	Pso05G36350.0	Prh04G23970.0	      0
247-312:	Pso05G36360.0	Prh04G23990.0	  1e-83
247-313:	Pso05G36370.0	Prh04G24020.0	  6e-54
247-314:	Pso05G36390.0	Prh04G24030.0	      0
247-315:	Pso05G36400.0	Prh04G24040.0	 4e-136
247-316:	Pso05G36410.0	Prh04G24050.0	      0
247-317:	Pso05G36420.0	Prh04G24060.0	      0
247-318:	Pso05G36430.0	Prh04G24070.0	      0
247-319:	Pso05G36440.0	Prh04G24080.0	 5e-150
247-320:	Pso05G36450.0	Prh04G24090.0	      0
247-321:	Pso05G36460.0	Prh04G24100.0	      0
247-322:	Pso05G36470.0	Prh04G24110.0	      0
247-323:	Pso05G36480.0	Prh04G24120.0	      0
247-324:	Pso03G33450.0	Prh04G24130.0	      0
247-325:	Pso03G33440.0	Prh04G24150.0	      0
247-326:	Pso03G33430.0	Prh04G24160.0	  2e-57
247-327:	Pso05G36550.0	Prh04G24170.0	      0
247-328:	Pso05G36560.0	Prh04G24180.0	      0
247-329:	Pso05G36580.0	Prh04G24200.0	  9e-77
247-330:	Pso05G36620.0	Prh04G24210.0	      0
247-331:	Pso05G36630.0	Prh04G24220.0	  7e-50
247-332:	Pso05G36640.0	Prh04G24240.0	      0
247-333:	Pso05G36650.0	Prh04G24250.0	      0
247-334:	Pso05G36660.0	Prh04G24260.0	  2e-94
247-335:	Pso03G33330.0	Prh04G24270.0	 2e-150
247-336:	Pso05G36670.0	Prh04G24280.0	 1e-130
247-337:	Pso05G36680.0	Prh04G24290.0	      0
247-338:	Pso05G36690.0	Prh04G24300.0	      0
247-339:	Pso05G36700.0	Prh04G24310.0	      0
247-340:	Pso05G36730.0	Prh04G24330.0	      0
247-341:	Pso05G36720.0	Prh04G24340.0	      0
247-342:	Pso05G36770.0	Prh04G24380.0	      0
## Alignment 248: score=14571.0 e_value=0 N=300 pre-WGD-1 ancestor_chr4&P. rhoeas_chr4 plus
248-  0:	Pso10G01210.0	Prh04G02580.0	 5e-144
248-  1:	Pso10G01240.0	Prh04G02600.0	 6e-112
248-  2:	Pso10G01250.0	Prh04G02610.0	 1e-172
248-  3:	Pso10G01260.0	Prh04G02620.0	      0
248-  4:	Pso10G01280.0	Prh04G02650.0	      0
248-  5:	Pso10G01290.0	Prh04G02690.0	  2e-68
248-  6:	Pso10G01300.0	Prh04G02700.0	      0
248-  7:	Pso10G01310.0	Prh04G02710.0	      0
248-  8:	Pso03G55060.0	Prh04G02720.0	 4e-121
248-  9:	Pso10G01320.0	Prh04G02730.0	  3e-35
248- 10:	Pso10G01340.0	Prh04G02740.0	      0
248- 11:	Pso10G01360.0	Prh04G02780.0	  7e-34
248- 12:	Pso10G01440.0	Prh04G02790.0	      0
248- 13:	Pso10G01430.0	Prh04G02840.0	 7e-116
248- 14:	Pso10G01470.0	Prh04G02860.0	      0
248- 15:	Pso10G01480.0	Prh04G02890.0	      0
248- 16:	Pso03G54930.0	Prh04G02900.0	      0
248- 17:	Pso10G01530.0	Prh04G02950.0	  2e-95
248- 18:	Pso10G01540.0	Prh04G02960.0	  3e-69
248- 19:	Pso10G01580.0	Prh04G02990.0	 2e-171
248- 20:	Pso10G01570.0	Prh04G03020.0	 3e-114
248- 21:	Pso10G01620.0	Prh04G03220.0	 1e-150
248- 22:	Pso03G54870.0	Prh04G03370.0	 4e-177
248- 23:	Pso10G01660.0	Prh04G03450.0	      0
248- 24:	Pso10G01650.0	Prh04G03460.0	      0
248- 25:	Pso10G01680.0	Prh04G03480.0	 4e-105
248- 26:	Pso10G01690.0	Prh04G03500.0	 3e-115
248- 27:	Pso10G01700.0	Prh04G03540.0	  4e-15
248- 28:	Pso03G54650.0	Prh04G03580.0	      0
248- 29:	Pso10G01720.0	Prh04G03630.0	      0
248- 30:	Pso10G01740.0	Prh04G03660.0	      0
248- 31:	Pso10G01750.0	Prh04G03680.0	      0
248- 32:	Pso10G01760.0	Prh04G03690.0	  2e-14
248- 33:	Pso10G01770.0	Prh04G03700.0	  2e-90
248- 34:	Pso10G01810.0	Prh04G03750.0	 1e-148
248- 35:	Pso10G01830.0	Prh04G03760.0	 3e-140
248- 36:	Pso10G01850.0	Prh04G03770.0	      0
248- 37:	Pso10G01880.0	Prh04G03780.0	  1e-98
248- 38:	Pso10G01890.0	Prh04G03840.0	      0
248- 39:	Pso10G01900.0	Prh04G03850.0	      0
248- 40:	Pso10G01910.0	Prh04G03860.0	 4e-107
248- 41:	Pso03G54360.0	Prh04G03880.0	      0
248- 42:	Pso10G01930.0	Prh04G03890.0	      0
248- 43:	Pso10G01940.0	Prh04G03900.0	      0
248- 44:	Pso10G01950.0	Prh04G03910.0	  4e-75
248- 45:	Pso10G01970.0	Prh04G03920.0	  1e-60
248- 46:	Pso10G01980.0	Prh04G03960.0	  2e-99
248- 47:	Pso10G01990.0	Prh04G03980.0	      0
248- 48:	Pso10G02000.0	Prh04G03990.0	 2e-161
248- 49:	Pso03G54260.0	Prh04G04000.0	 6e-158
248- 50:	Pso10G02010.0	Prh04G04010.0	      0
248- 51:	Pso10G02020.0	Prh04G04020.0	      0
248- 52:	Pso10G02030.0	Prh04G04050.0	 2e-116
248- 53:	Pso03G54220.0	Prh04G04070.0	      0
248- 54:	Pso10G02060.0	Prh04G04090.0	  1e-27
248- 55:	Pso10G02070.0	Prh04G04110.0	      0
248- 56:	Pso10G02080.0	Prh04G04120.0	 8e-175
248- 57:	Pso10G02120.0	Prh04G04140.0	 2e-180
248- 58:	Pso10G02110.0	Prh04G04200.0	      0
248- 59:	Pso10G02210.0	Prh04G04210.0	  6e-39
248- 60:	Pso10G02140.0	Prh04G04220.0	      0
248- 61:	Pso10G02180.0	Prh04G04230.0	      0
248- 62:	Pso03G54070.0	Prh04G04240.0	      0
248- 63:	Pso03G53990.0	Prh04G04350.0	      0
248- 64:	Pso03G53980.0	Prh04G04360.0	      0
248- 65:	Pso03G53950.0	Prh04G04400.0	 5e-136
248- 66:	Pso10G02240.0	Prh04G04450.0	      0
248- 67:	Pso10G02230.0	Prh04G04460.0	      0
248- 68:	Pso03G53680.0	Prh04G04530.0	      0
248- 69:	Pso03G53620.0	Prh04G04580.0	      0
248- 70:	Pso03G53610.0	Prh04G04590.0	      0
248- 71:	Pso03G53590.0	Prh04G04600.0	      0
248- 72:	Pso03G53580.0	Prh04G04620.0	      0
248- 73:	Pso03G53570.0	Prh04G04630.0	      0
248- 74:	Pso03G53560.0	Prh04G04640.0	      0
248- 75:	Pso03G53540.0	Prh04G04660.0	      0
248- 76:	Pso03G53510.0	Prh04G04680.0	      0
248- 77:	Pso03G53490.0	Prh04G04690.0	      0
248- 78:	Pso03G53480.0	Prh04G04720.0	      0
248- 79:	Pso03G53460.0	Prh04G04740.0	      0
248- 80:	Pso03G53360.0	Prh04G04790.0	      0
248- 81:	Pso03G53350.0	Prh04G04800.0	      0
248- 82:	Pso03G53340.0	Prh04G04810.0	      0
248- 83:	Pso03G53320.0	Prh04G04820.0	  9e-66
248- 84:	Pso03G53310.0	Prh04G04830.0	 1e-125
248- 85:	Pso03G53300.0	Prh04G04840.0	      0
248- 86:	Pso03G53290.0	Prh04G04850.0	      0
248- 87:	Pso03G53270.0	Prh04G04860.0	  4e-99
248- 88:	Pso03G53260.0	Prh04G04870.0	 1e-101
248- 89:	Pso02G52660.0	Prh04G04890.0	  1e-93
248- 90:	Pso03G53250.0	Prh04G04900.0	      0
248- 91:	Pso03G53240.0	Prh04G04920.0	      0
248- 92:	Pso03G53230.0	Prh04G04940.0	      0
248- 93:	Pso03G53160.0	Prh04G04980.0	 9e-152
248- 94:	Pso03G53150.0	Prh04G04990.0	      0
248- 95:	Pso03G53120.0	Prh04G05000.0	      0
248- 96:	Pso03G53110.0	Prh04G05010.0	      0
248- 97:	Pso03G53090.0	Prh04G05020.0	 7e-179
248- 98:	Pso03G53070.0	Prh04G05030.0	      0
248- 99:	Pso03G53060.0	Prh04G05040.0	 2e-121
248-100:	Pso03G53050.0	Prh04G05060.0	      0
248-101:	Pso03G52990.0	Prh04G05100.0	      0
248-102:	Pso02G52900.0	Prh04G05120.0	      0
248-103:	Pso03G52970.0	Prh04G05130.0	      0
248-104:	Pso03G52930.0	Prh04G05140.0	      0
248-105:	Pso03G52860.0	Prh04G05190.0	 1e-174
248-106:	Pso03G52850.0	Prh04G05200.0	      0
248-107:	Pso03G52810.0	Prh04G05260.0	      0
248-108:	Pso03G52790.0	Prh04G05270.0	      0
248-109:	Pso03G52780.0	Prh04G05300.0	      0
248-110:	Pso03G52770.0	Prh04G05310.0	      0
248-111:	Pso03G52750.0	Prh04G05320.0	  1e-80
248-112:	Pso02G53110.0	Prh04G05330.0	 3e-178
248-113:	Pso03G52740.0	Prh04G05340.0	      0
248-114:	Pso03G52730.0	Prh04G05350.0	      0
248-115:	Pso03G52700.0	Prh04G05380.0	      0
248-116:	Pso03G52670.0	Prh04G05420.0	      0
248-117:	Pso03G52660.0	Prh04G05430.0	      0
248-118:	Pso03G52640.0	Prh04G05440.0	  1e-46
248-119:	Pso03G52620.0	Prh04G05470.0	 9e-121
248-120:	Pso03G52610.0	Prh04G05490.0	      0
248-121:	Pso03G52580.0	Prh04G05500.0	      0
248-122:	Pso03G52570.0	Prh04G05510.0	      0
248-123:	Pso03G52480.0	Prh04G05660.0	      0
248-124:	Pso02G53410.0	Prh04G05690.0	      0
248-125:	Pso03G52470.0	Prh04G05860.0	 6e-141
248-126:	Pso03G52390.0	Prh04G05950.0	      0
248-127:	Pso03G52370.0	Prh04G05960.0	      0
248-128:	Pso03G52360.0	Prh04G05970.0	  2e-85
248-129:	Pso03G52350.0	Prh04G05980.0	 1e-102
248-130:	Pso03G52320.0	Prh04G06020.0	      0
248-131:	Pso03G52310.0	Prh04G06030.0	      0
248-132:	Pso03G52300.0	Prh04G06060.0	      0
248-133:	Pso03G52290.0	Prh04G06070.0	      0
248-134:	Pso03G52280.0	Prh04G06080.0	  2e-72
248-135:	Pso03G52260.0	Prh04G06090.0	      0
248-136:	Pso03G52250.0	Prh04G06100.0	 1e-103
248-137:	Pso03G52230.0	Prh04G06120.0	 5e-172
248-138:	Pso03G52210.0	Prh04G06130.0	      0
248-139:	Pso03G52200.0	Prh04G06150.0	  6e-71
248-140:	Pso03G52160.0	Prh04G06180.0	      0
248-141:	Pso03G52140.0	Prh04G06220.0	 2e-158
248-142:	Pso03G52130.0	Prh04G06230.0	 2e-125
248-143:	Pso03G52120.0	Prh04G06240.0	      0
248-144:	Pso03G52080.0	Prh04G06250.0	      0
248-145:	Pso03G52070.0	Prh04G06260.0	      0
248-146:	Pso03G52060.0	Prh04G06270.0	      0
248-147:	Pso03G52040.0	Prh04G06280.0	      0
248-148:	Pso03G52030.0	Prh04G06300.0	      0
248-149:	Pso03G52000.0	Prh04G06310.0	      0
248-150:	Pso03G51970.0	Prh04G06320.0	  3e-56
248-151:	Pso03G51960.0	Prh04G06330.0	  2e-56
248-152:	Pso02G51440.0	Prh04G06340.0	  3e-47
248-153:	Pso03G51950.0	Prh04G06370.0	      0
248-154:	Pso03G51920.0	Prh04G06390.0	      0
248-155:	Pso03G51910.0	Prh04G06400.0	      0
248-156:	Pso03G51880.0	Prh04G06420.0	      0
248-157:	Pso03G51870.0	Prh04G06430.0	      0
248-158:	Pso03G51850.0	Prh04G06440.0	  1e-72
248-159:	Pso03G51820.0	Prh04G06450.0	      0
248-160:	Pso02G51270.0	Prh04G06460.0	 8e-167
248-161:	Pso03G51770.0	Prh04G06500.0	  8e-20
248-162:	Pso03G51750.0	Prh04G06540.0	      0
248-163:	Pso03G51740.0	Prh04G06550.0	      0
248-164:	Pso03G51730.0	Prh04G06560.0	      0
248-165:	Pso02G51190.0	Prh04G06570.0	  1e-96
248-166:	Pso03G51640.0	Prh04G06610.0	      0
248-167:	Pso03G51630.0	Prh04G06640.0	      0
248-168:	Pso03G51610.0	Prh04G06650.0	  3e-70
248-169:	Pso03G51560.0	Prh04G06690.0	 1e-130
248-170:	Pso02G51100.0	Prh04G06710.0	      0
248-171:	Pso03G51540.0	Prh04G06720.0	      0
248-172:	Pso03G51530.0	Prh04G06730.0	      0
248-173:	Pso03G51520.0	Prh04G06750.0	      0
248-174:	Pso03G51510.0	Prh04G06760.0	 8e-124
248-175:	Pso03G51500.0	Prh04G06770.0	  9e-98
248-176:	Pso03G51480.0	Prh04G06790.0	      0
248-177:	Pso03G51470.0	Prh04G06800.0	      0
248-178:	Pso02G51010.0	Prh04G06810.0	 2e-150
248-179:	Pso03G51460.0	Prh04G06840.0	 7e-177
248-180:	Pso02G50970.0	Prh04G06860.0	      0
248-181:	Pso03G51320.0	Prh04G06920.0	      0
248-182:	Pso03G51310.0	Prh04G06940.0	      0
248-183:	Pso03G51300.0	Prh04G06960.0	      0
248-184:	Pso03G51280.0	Prh04G06970.0	  7e-70
248-185:	Pso03G51270.0	Prh04G06980.0	  5e-70
248-186:	Pso03G51250.0	Prh04G07000.0	      0
248-187:	Pso03G51240.0	Prh04G07010.0	  1e-71
248-188:	Pso03G51220.0	Prh04G07030.0	 3e-151
248-189:	Pso03G51210.0	Prh04G07040.0	      0
248-190:	Pso03G51160.0	Prh04G07090.0	      0
248-191:	Pso03G51150.0	Prh04G07110.0	      0
248-192:	Pso03G51140.0	Prh04G07120.0	      0
248-193:	Pso03G51130.0	Prh04G07140.0	      0
248-194:	Pso03G51120.0	Prh04G07150.0	      0
248-195:	Pso03G51100.0	Prh04G07170.0	      0
248-196:	Pso03G51090.0	Prh04G07180.0	  1e-55
248-197:	Pso03G51060.0	Prh04G07190.0	      0
248-198:	Pso03G51040.0	Prh04G07210.0	      0
248-199:	Pso02G50620.0	Prh04G07240.0	      0
248-200:	Pso03G51020.0	Prh04G07270.0	 3e-133
248-201:	Pso03G51010.0	Prh04G07290.0	      0
248-202:	Pso03G50970.0	Prh04G07300.0	      0
248-203:	Pso03G50960.0	Prh04G07310.0	      0
248-204:	Pso03G50950.0	Prh04G07340.0	  4e-73
248-205:	Pso03G50920.0	Prh04G07350.0	 2e-127
248-206:	Pso03G50600.0	Prh04G07360.0	 1e-102
248-207:	Pso03G50610.0	Prh04G07370.0	      0
248-208:	Pso03G50620.0	Prh04G07380.0	  9e-60
248-209:	Pso03G50630.0	Prh04G07390.0	      0
248-210:	Pso03G50640.0	Prh04G07400.0	      0
248-211:	Pso03G50650.0	Prh04G07420.0	      0
248-212:	Pso03G50660.0	Prh04G07430.0	      0
248-213:	Pso03G50670.0	Prh04G07440.0	      0
248-214:	Pso03G50720.0	Prh04G07450.0	  2e-88
248-215:	Pso03G50730.0	Prh04G07460.0	      0
248-216:	Pso03G50740.0	Prh04G07480.0	      0
248-217:	Pso03G50750.0	Prh04G07490.0	 1e-152
248-218:	Pso02G50400.0	Prh04G07500.0	      0
248-219:	Pso03G50770.0	Prh04G07510.0	      0
248-220:	Pso03G50780.0	Prh04G07520.0	      0
248-221:	Pso02G50370.0	Prh04G07530.0	      0
248-222:	Pso03G50810.0	Prh04G07550.0	      0
248-223:	Pso03G50820.0	Prh04G07560.0	  3e-64
248-224:	Pso03G50830.0	Prh04G07570.0	      0
248-225:	Pso03G50840.0	Prh04G07580.0	      0
248-226:	Pso03G50850.0	Prh04G07590.0	 7e-104
248-227:	Pso03G50870.0	Prh04G07610.0	      0
248-228:	Pso03G50880.0	Prh04G07620.0	  3e-57
248-229:	Pso03G50890.0	Prh04G07630.0	      0
248-230:	Pso03G50900.0	Prh04G07640.0	  9e-64
248-231:	Pso03G50580.0	Prh04G07650.0	      0
248-232:	Pso03G50560.0	Prh04G07660.0	      0
248-233:	Pso03G50540.0	Prh04G07680.0	      0
248-234:	Pso03G50530.0	Prh04G07690.0	      0
248-235:	Pso03G50510.0	Prh04G07710.0	      0
248-236:	Pso02G50170.0	Prh04G07720.0	      0
248-237:	Pso03G50490.0	Prh04G07730.0	 4e-112
248-238:	Pso03G50480.0	Prh04G07740.0	  5e-96
248-239:	Pso03G50470.0	Prh04G07750.0	      0
248-240:	Pso03G50460.0	Prh04G07760.0	      0
248-241:	Pso02G50120.0	Prh04G07770.0	 4e-106
248-242:	Pso03G50450.0	Prh04G07780.0	      0
248-243:	Pso03G50440.0	Prh04G07790.0	      0
248-244:	Pso02G50090.0	Prh04G07800.0	  7e-22
248-245:	Pso03G50400.0	Prh04G07840.0	      0
248-246:	Pso03G50380.0	Prh04G07850.0	      0
248-247:	Pso03G50370.0	Prh04G07880.0	      0
248-248:	Pso03G50360.0	Prh04G07890.0	      0
248-249:	Pso03G50350.0	Prh04G07900.0	      0
248-250:	Pso03G50340.0	Prh04G07910.0	      0
248-251:	Pso03G50290.0	Prh04G07920.0	      0
248-252:	Pso03G50300.0	Prh04G07930.0	      0
248-253:	Pso03G50260.0	Prh04G07940.0	 8e-171
248-254:	Pso03G50250.0	Prh04G07950.0	      0
248-255:	Pso03G50240.0	Prh04G07960.0	  1e-49
248-256:	Pso03G50230.0	Prh04G07970.0	      0
248-257:	Pso03G50220.0	Prh04G07980.0	 4e-110
248-258:	Pso03G50210.0	Prh04G07990.0	      0
248-259:	Pso03G50200.0	Prh04G08010.0	      0
248-260:	Pso03G50190.0	Prh04G08020.0	      0
248-261:	Pso03G50180.0	Prh04G08030.0	      0
248-262:	Pso03G50170.0	Prh04G08040.0	      0
248-263:	Pso03G50160.0	Prh04G08050.0	 8e-148
248-264:	Pso03G50150.0	Prh04G08070.0	      0
248-265:	Pso03G50130.0	Prh04G08100.0	      0
248-266:	Pso03G50120.0	Prh04G08120.0	 9e-133
248-267:	Pso03G50110.0	Prh04G08130.0	  7e-80
248-268:	Pso03G50100.0	Prh04G08150.0	      0
248-269:	Pso03G50070.0	Prh04G08160.0	      0
248-270:	Pso03G50060.0	Prh04G08180.0	      0
248-271:	Pso02G49710.0	Prh04G08190.0	      0
248-272:	Pso03G50040.0	Prh04G08200.0	      0
248-273:	Pso03G50010.0	Prh04G08230.0	      0
248-274:	Pso03G49970.0	Prh04G08250.0	      0
248-275:	Pso03G49960.0	Prh04G08260.0	      0
248-276:	Pso03G49950.0	Prh04G08270.0	      0
248-277:	Pso03G49940.0	Prh04G08280.0	      0
248-278:	Pso03G49920.0	Prh04G08290.0	      0
248-279:	Pso03G49890.0	Prh04G08310.0	 9e-171
248-280:	Pso03G49880.0	Prh04G08320.0	      0
248-281:	Pso03G49850.0	Prh04G08340.0	      0
248-282:	Pso03G49820.0	Prh04G08370.0	 2e-167
248-283:	Pso03G49800.0	Prh04G08390.0	      0
248-284:	Pso03G49760.0	Prh04G08410.0	  8e-82
248-285:	Pso03G49740.0	Prh04G08420.0	      0
248-286:	Pso03G49720.0	Prh04G08430.0	  3e-86
248-287:	Pso02G49330.0	Prh04G08440.0	 1e-145
248-288:	Pso03G49650.0	Prh04G08450.0	      0
248-289:	Pso03G49670.0	Prh04G08460.0	      0
248-290:	Pso03G49680.0	Prh04G08480.0	  9e-90
248-291:	Pso03G49710.0	Prh04G08490.0	  2e-90
248-292:	Pso03G49610.0	Prh04G08500.0	      0
248-293:	Pso03G49570.0	Prh04G08520.0	      0
248-294:	Pso03G49430.0	Prh04G08620.0	  3e-82
248-295:	Pso03G49320.0	Prh04G08730.0	 2e-140
248-296:	Pso03G49200.0	Prh04G08810.0	      0
248-297:	Pso03G49280.0	Prh04G08860.0	      0
248-298:	Pso02G48900.0	Prh04G08920.0	  2e-66
248-299:	Pso03G49110.0	Prh04G08950.0	      0
## Alignment 249: score=9468.0 e_value=0 N=193 pre-WGD-1 ancestor_chr4&P. rhoeas_chr4 plus
249-  0:	Pso03G42380.0	Prh04G13750.0	 5e-105
249-  1:	Pso03G42370.0	Prh04G13770.0	      0
249-  2:	Pso03G42360.0	Prh04G13790.0	      0
249-  3:	Pso03G42350.0	Prh04G13800.0	      0
249-  4:	Pso03G42340.0	Prh04G13810.0	 4e-129
249-  5:	Pso03G42330.0	Prh04G13820.0	 1e-104
249-  6:	Pso03G42310.0	Prh04G13830.0	      0
249-  7:	Pso03G42300.0	Prh04G13840.0	      0
249-  8:	Pso03G42290.0	Prh04G13850.0	      0
249-  9:	Pso03G42280.0	Prh04G13860.0	      0
249- 10:	Pso03G42270.0	Prh04G13870.0	      0
249- 11:	Pso03G42260.0	Prh04G13880.0	      0
249- 12:	Pso03G42240.0	Prh04G13890.0	      0
249- 13:	Pso03G42230.0	Prh04G13900.0	      0
249- 14:	Pso03G42220.0	Prh04G13950.0	      0
249- 15:	Pso03G42210.0	Prh04G13960.0	      0
249- 16:	Pso02G07220.0	Prh04G13990.0	  1e-36
249- 17:	Pso03G44300.0	Prh04G14170.0	      0
249- 18:	Pso03G44290.0	Prh04G14180.0	 4e-136
249- 19:	Pso03G44280.0	Prh04G14190.0	      0
249- 20:	Pso03G44260.0	Prh04G14200.0	      0
249- 21:	Pso02G07430.0	Prh04G14220.0	  1e-98
249- 22:	Pso03G44240.0	Prh04G14230.0	      0
249- 23:	Pso03G44220.0	Prh04G14250.0	      0
249- 24:	Pso03G41970.0	Prh04G14260.0	  1e-55
249- 25:	Pso03G41980.0	Prh04G14270.0	      0
249- 26:	Pso03G42010.0	Prh04G14280.0	      0
249- 27:	Pso03G42020.0	Prh04G14290.0	 2e-112
249- 28:	Pso03G42040.0	Prh04G14320.0	 3e-154
249- 29:	Pso03G42030.0	Prh04G14330.0	      0
249- 30:	Pso03G42060.0	Prh04G14340.0	      0
249- 31:	Pso03G42070.0	Prh04G14350.0	      0
249- 32:	Pso03G42080.0	Prh04G14370.0	      0
249- 33:	Pso03G42090.0	Prh04G14380.0	      0
249- 34:	Pso03G42110.0	Prh04G14390.0	      0
249- 35:	Pso03G42130.0	Prh04G14400.0	      0
249- 36:	Pso03G42140.0	Prh04G14420.0	      0
249- 37:	Pso03G42150.0	Prh04G14430.0	      0
249- 38:	Pso03G42180.0	Prh04G14440.0	  1e-54
249- 39:	Pso03G43870.0	Prh04G14490.0	  8e-74
249- 40:	Pso03G43860.0	Prh04G14500.0	      0
249- 41:	Pso03G43840.0	Prh04G14520.0	      0
249- 42:	Pso03G43810.0	Prh04G14530.0	      0
249- 43:	Pso03G43820.0	Prh04G14540.0	      0
249- 44:	Pso03G43760.0	Prh04G14570.0	      0
249- 45:	Pso03G43650.0	Prh04G14580.0	 1e-135
249- 46:	Pso03G43660.0	Prh04G14590.0	      0
249- 47:	Pso03G43670.0	Prh04G14600.0	  4e-35
249- 48:	Pso02G07020.0	Prh04G14610.0	      0
249- 49:	Pso03G43690.0	Prh04G14630.0	      0
249- 50:	Pso03G43710.0	Prh04G14650.0	 9e-136
249- 51:	Pso03G43720.0	Prh04G14660.0	      0
249- 52:	Pso03G43740.0	Prh04G14670.0	      0
249- 53:	Pso03G43640.0	Prh04G14680.0	      0
249- 54:	Pso03G43630.0	Prh04G14690.0	  4e-78
249- 55:	Pso03G43610.0	Prh04G14700.0	      0
249- 56:	Pso03G43600.0	Prh04G14710.0	  8e-11
249- 57:	Pso03G43590.0	Prh04G14720.0	      0
249- 58:	Pso03G43580.0	Prh04G14730.0	 5e-167
249- 59:	Pso03G43560.0	Prh04G14740.0	      0
249- 60:	Pso03G43530.0	Prh04G14750.0	      0
249- 61:	Pso02G06810.0	Prh04G14770.0	      0
249- 62:	Pso03G43520.0	Prh04G14780.0	      0
249- 63:	Pso03G43510.0	Prh04G14790.0	      0
249- 64:	Pso03G43500.0	Prh04G14800.0	 9e-179
249- 65:	Pso03G43490.0	Prh04G14810.0	      0
249- 66:	Pso03G43480.0	Prh04G14820.0	 1e-140
249- 67:	Pso03G43470.0	Prh04G14830.0	  3e-45
249- 68:	Pso03G43450.0	Prh04G14850.0	 3e-144
249- 69:	Pso03G43440.0	Prh04G14870.0	 2e-120
249- 70:	Pso03G43430.0	Prh04G14880.0	  3e-67
249- 71:	Pso03G43420.0	Prh04G14890.0	      0
249- 72:	Pso03G43410.0	Prh04G14900.0	      0
249- 73:	Pso03G43390.0	Prh04G14920.0	  3e-50
249- 74:	Pso03G43320.0	Prh04G14970.0	 1e-114
249- 75:	Pso03G43310.0	Prh04G14980.0	  4e-54
249- 76:	Pso03G43300.0	Prh04G15000.0	      0
249- 77:	Pso03G43290.0	Prh04G15010.0	      0
249- 78:	Pso03G43280.0	Prh04G15020.0	      0
249- 79:	Pso02G06570.0	Prh04G15040.0	      0
249- 80:	Pso03G43260.0	Prh04G15050.0	      0
249- 81:	Pso02G06560.0	Prh04G15070.0	      0
249- 82:	Pso03G43230.0	Prh04G15080.0	 2e-101
249- 83:	Pso03G43220.0	Prh04G15090.0	 9e-117
249- 84:	Pso03G43210.0	Prh04G15100.0	 4e-113
249- 85:	Pso03G43150.0	Prh04G15110.0	      0
249- 86:	Pso03G43160.0	Prh04G15120.0	  2e-82
249- 87:	Pso03G43170.0	Prh04G15130.0	      0
249- 88:	Pso03G43180.0	Prh04G15140.0	 2e-128
249- 89:	Pso03G43190.0	Prh04G15150.0	      0
249- 90:	Pso03G43100.0	Prh04G15160.0	      0
249- 91:	Pso03G43080.0	Prh04G15190.0	      0
249- 92:	Pso03G43040.0	Prh04G15250.0	      0
249- 93:	Pso03G43030.0	Prh04G15290.0	 2e-111
249- 94:	Pso03G43020.0	Prh04G15300.0	      0
249- 95:	Pso03G43010.0	Prh04G15310.0	      0
249- 96:	Pso03G42960.0	Prh04G15360.0	  1e-94
249- 97:	Pso03G42950.0	Prh04G15380.0	      0
249- 98:	Pso03G42940.0	Prh04G15390.0	      0
249- 99:	Pso03G42930.0	Prh04G15400.0	 3e-136
249-100:	Pso03G42920.0	Prh04G15410.0	  1e-69
249-101:	Pso03G42910.0	Prh04G15420.0	      0
249-102:	Pso03G42900.0	Prh04G15430.0	      0
249-103:	Pso03G42890.0	Prh04G15440.0	 1e-139
249-104:	Pso03G42850.0	Prh04G15450.0	  4e-83
249-105:	Pso03G42830.0	Prh04G15460.0	  4e-12
249-106:	Pso03G42820.0	Prh04G15490.0	 1e-111
249-107:	Pso03G42770.0	Prh04G15500.0	 8e-105
249-108:	Pso03G42760.0	Prh04G15510.0	      0
249-109:	Pso03G42750.0	Prh04G15550.0	      0
249-110:	Pso03G42730.0	Prh04G15560.0	      0
249-111:	Pso03G42720.0	Prh04G15580.0	      0
249-112:	Pso02G05820.0	Prh04G15590.0	      0
249-113:	Pso02G05800.0	Prh04G15620.0	 1e-158
249-114:	Pso03G42690.0	Prh04G15630.0	      0
249-115:	Pso03G42680.0	Prh04G15640.0	      0
249-116:	Pso03G42670.0	Prh04G15650.0	  2e-56
249-117:	Pso03G42660.0	Prh04G15660.0	      0
249-118:	Pso03G42650.0	Prh04G15680.0	 7e-160
249-119:	Pso03G42640.0	Prh04G15690.0	      0
249-120:	Pso03G42630.0	Prh04G15700.0	      0
249-121:	Pso03G42620.0	Prh04G15710.0	 3e-143
249-122:	Pso02G05660.0	Prh04G15720.0	  2e-85
249-123:	Pso03G42600.0	Prh04G15740.0	      0
249-124:	Pso03G42580.0	Prh04G15750.0	      0
249-125:	Pso03G42570.0	Prh04G15770.0	      0
249-126:	Pso03G42560.0	Prh04G15780.0	      0
249-127:	Pso03G42540.0	Prh04G15790.0	      0
249-128:	Pso03G42530.0	Prh04G15820.0	      0
249-129:	Pso03G42520.0	Prh04G15830.0	 4e-130
249-130:	Pso03G42510.0	Prh04G15840.0	      0
249-131:	Pso03G42500.0	Prh04G15850.0	      0
249-132:	Pso03G42490.0	Prh04G15860.0	  4e-52
249-133:	Pso03G42480.0	Prh04G15870.0	      0
249-134:	Pso03G42470.0	Prh04G15880.0	 9e-125
249-135:	Pso03G42420.0	Prh04G15910.0	      0
249-136:	Pso02G05440.0	Prh04G15920.0	      0
249-137:	Pso02G05430.0	Prh04G15950.0	 2e-101
249-138:	Pso02G05420.0	Prh04G15970.0	 9e-157
249-139:	Pso02G05410.0	Prh04G15980.0	 2e-138
249-140:	Pso02G05390.0	Prh04G16000.0	      0
249-141:	Pso03G41890.0	Prh04G16020.0	      0
249-142:	Pso03G41870.0	Prh04G16060.0	      0
249-143:	Pso03G41860.0	Prh04G16070.0	      0
249-144:	Pso03G41840.0	Prh04G16080.0	 8e-123
249-145:	Pso03G41830.0	Prh04G16090.0	  2e-92
249-146:	Pso03G41820.0	Prh04G16100.0	      0
249-147:	Pso03G41800.0	Prh04G16110.0	 5e-164
249-148:	Pso03G41790.0	Prh04G16120.0	 1e-110
249-149:	Pso03G41780.0	Prh04G16140.0	      0
249-150:	Pso03G41770.0	Prh04G16150.0	      0
249-151:	Pso03G41750.0	Prh04G16160.0	  3e-77
249-152:	Pso03G41740.0	Prh04G16170.0	      0
249-153:	Pso03G41720.0	Prh04G16180.0	  9e-94
249-154:	Pso03G41670.0	Prh04G16220.0	      0
249-155:	Pso03G41650.0	Prh04G16230.0	      0
249-156:	Pso03G41640.0	Prh04G16240.0	 3e-105
249-157:	Pso03G41630.0	Prh04G16250.0	      0
249-158:	Pso03G41620.0	Prh04G16260.0	  2e-85
249-159:	Pso03G41590.0	Prh04G16270.0	      0
249-160:	Pso03G41560.0	Prh04G16290.0	      0
249-161:	Pso03G41550.0	Prh04G16310.0	 1e-171
249-162:	Pso03G41530.0	Prh04G16340.0	  3e-46
249-163:	Pso03G41520.0	Prh04G16350.0	      0
249-164:	Pso03G41510.0	Prh04G16360.0	 4e-100
249-165:	Pso02G04970.0	Prh04G16370.0	      0
249-166:	Pso03G41470.0	Prh04G16390.0	      0
249-167:	Pso03G41340.0	Prh04G16410.0	  7e-41
249-168:	Pso02G04910.0	Prh04G16510.0	 8e-178
249-169:	Pso03G41350.0	Prh04G16520.0	      0
249-170:	Pso03G41360.0	Prh04G16530.0	      0
249-171:	Pso03G41370.0	Prh04G16550.0	      0
249-172:	Pso03G41400.0	Prh04G16580.0	      0
249-173:	Pso03G41410.0	Prh04G16590.0	      0
249-174:	Pso02G04830.0	Prh04G16600.0	      0
249-175:	Pso03G41280.0	Prh04G16620.0	 8e-142
249-176:	Pso03G41240.0	Prh04G16630.0	 2e-105
249-177:	Pso03G41250.0	Prh04G16650.0	      0
249-178:	Pso03G41260.0	Prh04G16660.0	      0
249-179:	Pso03G41270.0	Prh04G16670.0	      0
249-180:	Pso03G41220.0	Prh04G16680.0	 6e-165
249-181:	Pso03G41210.0	Prh04G16690.0	 1e-135
249-182:	Pso03G41200.0	Prh04G16720.0	  4e-93
249-183:	Pso03G41190.0	Prh04G16730.0	      0
249-184:	Pso03G41180.0	Prh04G16740.0	      0
249-185:	Pso03G41170.0	Prh04G16750.0	      0
249-186:	Pso03G41160.0	Prh04G16760.0	      0
249-187:	Pso03G41150.0	Prh04G16770.0	      0
249-188:	Pso03G41140.0	Prh04G16780.0	 2e-179
249-189:	Pso03G41130.0	Prh04G16800.0	  2e-95
249-190:	Pso03G41100.0	Prh04G16810.0	      0
249-191:	Pso03G41090.0	Prh04G16820.0	      0
249-192:	Pso03G38940.0	Prh04G16870.0	      0
## Alignment 250: score=3270.0 e_value=1.5e-304 N=69 pre-WGD-1 ancestor_chr4&P. rhoeas_chr4 plus
250-  0:	Pso03G48930.0	Prh04G09180.0	      0
250-  1:	Pso03G48900.0	Prh04G09310.0	      0
250-  2:	Pso03G48890.0	Prh04G09320.0	      0
250-  3:	Pso03G48880.0	Prh04G09340.0	      0
250-  4:	Pso03G48850.0	Prh04G09410.0	      0
250-  5:	Pso03G48830.0	Prh04G09430.0	      0
250-  6:	Pso03G48130.0	Prh04G09520.0	      0
250-  7:	Pso03G48050.0	Prh04G09570.0	 2e-101
250-  8:	Pso03G48090.0	Prh04G09610.0	      0
250-  9:	Pso03G48630.0	Prh04G09690.0	      0
250- 10:	Pso02G12580.0	Prh04G09830.0	 5e-106
250- 11:	Pso03G47690.0	Prh04G10040.0	      0
250- 12:	Pso02G11880.0	Prh04G10050.0	      0
250- 13:	Pso03G47870.0	Prh04G10060.0	 8e-108
250- 14:	Pso03G47880.0	Prh04G10070.0	 5e-151
250- 15:	Pso03G47640.0	Prh04G10080.0	  3e-95
250- 16:	Pso03G47630.0	Prh04G10090.0	      0
250- 17:	Pso03G47610.0	Prh04G10100.0	      0
250- 18:	Pso03G47600.0	Prh04G10110.0	      0
250- 19:	Pso03G47590.0	Prh04G10120.0	 3e-167
250- 20:	Pso03G47580.0	Prh04G10140.0	      0
250- 21:	Pso03G47520.0	Prh04G10180.0	      0
250- 22:	Pso03G47490.0	Prh04G10200.0	      0
250- 23:	Pso03G47480.0	Prh04G10210.0	      0
250- 24:	Pso03G47470.0	Prh04G10220.0	 4e-119
250- 25:	Pso03G47460.0	Prh04G10230.0	      0
250- 26:	Pso03G47450.0	Prh04G10240.0	 9e-165
250- 27:	Pso03G47390.0	Prh04G10250.0	 2e-102
250- 28:	Pso03G47380.0	Prh04G10260.0	 4e-113
250- 29:	Pso03G47360.0	Prh04G10270.0	      0
250- 30:	Pso03G47350.0	Prh04G10290.0	      0
250- 31:	Pso03G47330.0	Prh04G10310.0	      0
250- 32:	Pso03G47320.0	Prh04G10330.0	 2e-114
250- 33:	Pso03G47310.0	Prh04G10340.0	  6e-69
250- 34:	Pso03G47280.0	Prh04G10360.0	      0
250- 35:	Pso03G47260.0	Prh04G10370.0	      0
250- 36:	Pso03G46920.0	Prh04G10380.0	 2e-177
250- 37:	Pso03G46930.0	Prh04G10390.0	      0
250- 38:	Pso03G46990.0	Prh04G10400.0	      0
250- 39:	Pso03G46980.0	Prh04G10410.0	      0
250- 40:	Pso03G46960.0	Prh04G10420.0	      0
250- 41:	Pso03G46940.0	Prh04G10430.0	      0
250- 42:	Pso03G47000.0	Prh04G10440.0	      0
250- 43:	Pso03G47020.0	Prh04G10460.0	      0
250- 44:	Pso03G47030.0	Prh04G10470.0	      0
250- 45:	Pso03G47040.0	Prh04G10480.0	      0
250- 46:	Pso03G47050.0	Prh04G10500.0	 1e-103
250- 47:	Pso03G47070.0	Prh04G10510.0	      0
250- 48:	Pso03G47080.0	Prh04G10520.0	      0
250- 49:	Pso03G47090.0	Prh04G10530.0	      0
250- 50:	Pso03G47130.0	Prh04G10550.0	  2e-92
250- 51:	Pso03G47140.0	Prh04G10560.0	      0
250- 52:	Pso03G47190.0	Prh04G10570.0	 5e-155
250- 53:	Pso03G47180.0	Prh04G10580.0	      0
250- 54:	Pso03G47170.0	Prh04G10590.0	      0
250- 55:	Pso02G11060.0	Prh04G10620.0	 4e-143
250- 56:	Pso03G47160.0	Prh04G10630.0	      0
250- 57:	Pso03G47150.0	Prh04G10640.0	      0
250- 58:	Pso03G47200.0	Prh04G10650.0	      0
250- 59:	Pso03G47210.0	Prh04G10660.0	      0
250- 60:	Pso02G10990.0	Prh04G10670.0	 8e-154
250- 61:	Pso03G47220.0	Prh04G10680.0	 1e-178
250- 62:	Pso03G46870.0	Prh04G10700.0	 5e-115
250- 63:	Pso03G46860.0	Prh04G10720.0	      0
250- 64:	Pso02G10940.0	Prh04G10740.0	      0
250- 65:	Pso03G46820.0	Prh04G10770.0	      0
250- 66:	Pso03G46810.0	Prh04G10780.0	      0
250- 67:	Pso03G46770.0	Prh04G10800.0	      0
250- 68:	Pso03G46720.0	Prh04G10870.0	  5e-44
## Alignment 251: score=3149.0 e_value=8.4e-272 N=68 pre-WGD-1 ancestor_chr4&P. rhoeas_chr4 plus
251-  0:	Pso01G03170.0	Prh04G49340.0	  6e-08
251-  1:	Pso01G03130.0	Prh04G49470.0	  1e-08
251-  2:	Pso05G51700.0	Prh04G49490.0	 2e-154
251-  3:	Pso05G51710.0	Prh04G49500.0	 8e-151
251-  4:	Pso05G51720.0	Prh04G49510.0	 1e-158
251-  5:	Pso05G51750.0	Prh04G49550.0	  1e-78
251-  6:	Pso05G51760.0	Prh04G49570.0	  4e-92
251-  7:	Pso01G03010.0	Prh04G49620.0	      0
251-  8:	Pso01G02940.0	Prh04G49640.0	  3e-71
251-  9:	Pso05G51870.0	Prh04G49680.0	      0
251- 10:	Pso01G02920.0	Prh04G49690.0	      0
251- 11:	Pso05G51930.0	Prh04G49720.0	      0
251- 12:	Pso05G51940.0	Prh04G49730.0	      0
251- 13:	Pso05G51970.0	Prh04G49770.0	      0
251- 14:	Pso05G51990.0	Prh04G49800.0	 4e-159
251- 15:	Pso05G52010.0	Prh04G49910.0	      0
251- 16:	Pso01G02790.0	Prh04G49940.0	      0
251- 17:	Pso05G52030.0	Prh04G49960.0	  2e-54
251- 18:	Pso05G52040.0	Prh04G50060.0	      0
251- 19:	Pso05G52050.0	Prh04G50070.0	      0
251- 20:	Pso01G02730.0	Prh04G50090.0	 3e-122
251- 21:	Pso05G52100.0	Prh04G50120.0	 9e-123
251- 22:	Pso05G52150.0	Prh04G50230.0	      0
251- 23:	Pso05G52170.0	Prh04G50260.0	 6e-133
251- 24:	Pso05G52200.0	Prh04G50310.0	 9e-136
251- 25:	Pso05G52220.0	Prh04G50350.0	      0
251- 26:	Pso05G52230.0	Prh04G50360.0	      0
251- 27:	Pso01G02460.0	Prh04G50420.0	      0
251- 28:	Pso05G52340.0	Prh04G50530.0	  1e-32
251- 29:	Pso05G52420.0	Prh04G50710.0	      0
251- 30:	Pso05G52410.0	Prh04G50730.0	      0
251- 31:	Pso01G02240.0	Prh04G50770.0	      0
251- 32:	Pso05G52440.0	Prh04G50850.0	  7e-41
251- 33:	Pso05G52520.0	Prh04G50880.0	      0
251- 34:	Pso05G52550.0	Prh04G50960.0	      0
251- 35:	Pso01G02060.0	Prh04G50980.0	      0
251- 36:	Pso05G52600.0	Prh04G51010.0	  2e-68
251- 37:	Pso01G02020.0	Prh04G51020.0	  9e-67
251- 38:	Pso05G52650.0	Prh04G51110.0	      0
251- 39:	Pso05G52700.0	Prh04G51120.0	      0
251- 40:	Pso05G52710.0	Prh04G51130.0	      0
251- 41:	Pso05G52720.0	Prh04G51140.0	      0
251- 42:	Pso05G52730.0	Prh04G51160.0	      0
251- 43:	Pso05G52750.0	Prh04G51220.0	  6e-59
251- 44:	Pso05G52770.0	Prh04G51320.0	      0
251- 45:	Pso05G52810.0	Prh04G51390.0	      0
251- 46:	Pso05G52830.0	Prh04G51410.0	      0
251- 47:	Pso05G52840.0	Prh04G51500.0	      0
251- 48:	Pso01G01870.0	Prh04G51510.0	 1e-111
251- 49:	Pso01G01860.0	Prh04G51530.0	      0
251- 50:	Pso05G52850.0	Prh04G51550.0	 4e-146
251- 51:	Pso05G52900.0	Prh04G51570.0	      0
251- 52:	Pso05G52920.0	Prh04G51760.0	      0
251- 53:	Pso05G52930.0	Prh04G51770.0	      0
251- 54:	Pso05G52940.0	Prh04G51780.0	  2e-96
251- 55:	Pso01G01720.0	Prh04G51820.0	 2e-167
251- 56:	Pso01G01700.0	Prh04G51840.0	 1e-130
251- 57:	Pso05G52990.0	Prh04G51930.0	      0
251- 58:	Pso01G01680.0	Prh04G52000.0	  3e-42
251- 59:	Pso05G53030.0	Prh04G52020.0	  8e-79
251- 60:	Pso05G53040.0	Prh04G52030.0	      0
251- 61:	Pso01G01620.0	Prh04G52120.0	  6e-47
251- 62:	Pso01G01600.0	Prh04G52180.0	 6e-174
251- 63:	Pso01G01590.0	Prh04G52230.0	      0
251- 64:	Pso05G53100.0	Prh04G52300.0	 2e-161
251- 65:	Pso01G01550.0	Prh04G52310.0	      0
251- 66:	Pso05G53110.0	Prh04G52330.0	      0
251- 67:	Pso01G01360.0	Prh04G52440.0	      0
## Alignment 252: score=3121.0 e_value=1.2e-266 N=67 pre-WGD-1 ancestor_chr4&P. rhoeas_chr4 plus
252-  0:	Pso05G50080.0	Prh04G46130.0	      0
252-  1:	Pso05G50090.0	Prh04G46170.0	 2e-104
252-  2:	Pso05G50110.0	Prh04G46200.0	 7e-159
252-  3:	Pso05G50140.0	Prh04G46320.0	      0
252-  4:	Pso05G50150.0	Prh04G46330.0	      0
252-  5:	Pso05G50320.0	Prh04G46470.0	  1e-24
252-  6:	Pso05G50300.0	Prh04G46520.0	      0
252-  7:	Pso05G50250.0	Prh04G46700.0	      0
252-  8:	Pso05G50240.0	Prh04G46740.0	 3e-102
252-  9:	Pso05G50360.0	Prh04G46760.0	      0
252- 10:	Pso05G50370.0	Prh04G46770.0	      0
252- 11:	Pso05G50390.0	Prh04G46780.0	      0
252- 12:	Pso01G04700.0	Prh04G46810.0	      0
252- 13:	Pso01G04600.0	Prh04G46900.0	  8e-98
252- 14:	Pso01G04560.0	Prh04G46930.0	      0
252- 15:	Pso05G50500.0	Prh04G47000.0	      0
252- 16:	Pso05G50540.0	Prh04G47040.0	 1e-178
252- 17:	Pso05G50550.0	Prh04G47060.0	      0
252- 18:	Pso05G50560.0	Prh04G47070.0	      0
252- 19:	Pso01G04420.0	Prh04G47100.0	  7e-59
252- 20:	Pso05G50610.0	Prh04G47250.0	 2e-126
252- 21:	Pso05G50620.0	Prh04G47260.0	      0
252- 22:	Pso01G04290.0	Prh04G47300.0	 2e-118
252- 23:	Pso05G50640.0	Prh04G47380.0	 6e-179
252- 24:	Pso01G04280.0	Prh04G47450.0	      0
252- 25:	Pso01G04250.0	Prh04G47470.0	      0
252- 26:	Pso05G50680.0	Prh04G47500.0	      0
252- 27:	Pso05G50690.0	Prh04G47510.0	  7e-75
252- 28:	Pso05G50700.0	Prh04G47520.0	  1e-52
252- 29:	Pso05G50780.0	Prh04G47600.0	      0
252- 30:	Pso05G50800.0	Prh04G47610.0	      0
252- 31:	Pso05G50810.0	Prh04G47630.0	      0
252- 32:	Pso01G04140.0	Prh04G47640.0	      0
252- 33:	Pso01G04130.0	Prh04G47650.0	  4e-50
252- 34:	Pso01G04060.0	Prh04G47720.0	 4e-129
252- 35:	Pso01G04030.0	Prh04G47730.0	 4e-173
252- 36:	Pso05G50920.0	Prh04G47800.0	  3e-93
252- 37:	Pso05G50960.0	Prh04G47870.0	      0
252- 38:	Pso01G03900.0	Prh04G47930.0	  2e-40
252- 39:	Pso05G50990.0	Prh04G48010.0	      0
252- 40:	Pso05G51000.0	Prh04G48020.0	      0
252- 41:	Pso01G03700.0	Prh04G48200.0	  1e-09
252- 42:	Pso01G03660.0	Prh04G48400.0	      0
252- 43:	Pso05G51090.0	Prh04G48440.0	  2e-64
252- 44:	Pso01G03630.0	Prh04G48450.0	      0
252- 45:	Pso01G03600.0	Prh04G48460.0	  1e-90
252- 46:	Pso05G51110.0	Prh04G48480.0	      0
252- 47:	Pso01G03540.0	Prh04G48510.0	 3e-175
252- 48:	Pso05G51120.0	Prh04G48530.0	  1e-73
252- 49:	Pso05G51190.0	Prh04G48550.0	      0
252- 50:	Pso05G51200.0	Prh04G48560.0	      0
252- 51:	Pso01G03460.0	Prh04G48580.0	 6e-162
252- 52:	Pso05G51220.0	Prh04G48650.0	 4e-156
252- 53:	Pso05G51320.0	Prh04G48680.0	  5e-48
252- 54:	Pso05G51330.0	Prh04G48710.0	      0
252- 55:	Pso05G51340.0	Prh04G48720.0	 3e-156
252- 56:	Pso05G51350.0	Prh04G48730.0	      0
252- 57:	Pso01G03390.0	Prh04G48740.0	  8e-52
252- 58:	Pso05G51430.0	Prh04G48790.0	      0
252- 59:	Pso05G51500.0	Prh04G48820.0	      0
252- 60:	Pso01G03300.0	Prh04G48850.0	      0
252- 61:	Pso05G51510.0	Prh04G48860.0	      0
252- 62:	Pso05G51530.0	Prh04G48880.0	      0
252- 63:	Pso05G51560.0	Prh04G48910.0	 1e-144
252- 64:	Pso05G51580.0	Prh04G48940.0	  5e-34
252- 65:	Pso01G03220.0	Prh04G48970.0	  1e-07
252- 66:	Pso01G03200.0	Prh04G49000.0	      0
## Alignment 253: score=2153.0 e_value=5.9e-177 N=47 pre-WGD-1 ancestor_chr4&P. rhoeas_chr4 plus
253-  0:	Pso05G45170.0	Prh04G37820.0	      0
253-  1:	Pso05G45180.0	Prh04G37850.0	  9e-73
253-  2:	Pso05G45410.0	Prh04G37870.0	      0
253-  3:	Pso05G45420.0	Prh04G37890.0	      0
253-  4:	Pso05G45580.0	Prh04G38050.0	      0
253-  5:	Pso05G45620.0	Prh04G38120.0	      0
253-  6:	Pso05G45630.0	Prh04G38130.0	      0
253-  7:	Pso05G45680.0	Prh04G38210.0	      0
253-  8:	Pso01G09540.0	Prh04G38220.0	 2e-119
253-  9:	Pso05G45890.0	Prh04G38300.0	      0
253- 10:	Pso01G09330.0	Prh04G38540.0	      0
253- 11:	Pso05G45940.0	Prh04G38560.0	 6e-162
253- 12:	Pso05G45960.0	Prh04G38650.0	      0
253- 13:	Pso05G45970.0	Prh04G38700.0	  9e-52
253- 14:	Pso05G46000.0	Prh04G38750.0	  7e-79
253- 15:	Pso05G46010.0	Prh04G38760.0	 7e-167
253- 16:	Pso05G46020.0	Prh04G38830.0	      0
253- 17:	Pso05G46030.0	Prh04G38840.0	 5e-170
253- 18:	Pso01G09120.0	Prh04G38850.0	      0
253- 19:	Pso05G46070.0	Prh04G38890.0	 6e-132
253- 20:	Pso05G46080.0	Prh04G38950.0	 5e-151
253- 21:	Pso05G46090.0	Prh04G39040.0	      0
253- 22:	Pso05G46110.0	Prh04G39050.0	 2e-110
253- 23:	Pso01G08890.0	Prh04G39300.0	      0
253- 24:	Pso05G46350.0	Prh04G39380.0	      0
253- 25:	Pso01G08770.0	Prh04G39440.0	 2e-128
253- 26:	Pso05G46410.0	Prh04G39450.0	 4e-139
253- 27:	Pso05G46420.0	Prh04G39460.0	 8e-134
253- 28:	Pso05G46450.0	Prh04G39470.0	  1e-12
253- 29:	Pso05G46460.0	Prh04G39610.0	      0
253- 30:	Pso01G08610.0	Prh04G39650.0	      0
253- 31:	Pso01G08600.0	Prh04G39670.0	 1e-138
253- 32:	Pso05G46540.0	Prh04G39690.0	      0
253- 33:	Pso01G08580.0	Prh04G39700.0	      0
253- 34:	Pso05G46570.0	Prh04G39740.0	      0
253- 35:	Pso05G46600.0	Prh04G39770.0	      0
253- 36:	Pso05G46630.0	Prh04G39810.0	      0
253- 37:	Pso01G08450.0	Prh04G39870.0	 2e-142
253- 38:	Pso01G08430.0	Prh04G39880.0	      0
253- 39:	Pso05G46670.0	Prh04G39890.0	 2e-179
253- 40:	Pso05G46690.0	Prh04G39930.0	      0
253- 41:	Pso05G46710.0	Prh04G39940.0	      0
253- 42:	Pso05G46720.0	Prh04G39960.0	  2e-96
253- 43:	Pso05G46730.0	Prh04G39970.0	 2e-164
253- 44:	Pso05G46740.0	Prh04G39990.0	  2e-42
253- 45:	Pso05G46750.0	Prh04G40040.0	      0
253- 46:	Pso05G46770.0	Prh04G40050.0	      0
## Alignment 254: score=1931.0 e_value=6.6e-163 N=42 pre-WGD-1 ancestor_chr4&P. rhoeas_chr4 plus
254-  0:	Pso03G46220.0	Prh04G11240.0	      0
254-  1:	Pso03G46210.0	Prh04G11250.0	      0
254-  2:	Pso03G46200.0	Prh04G11260.0	      0
254-  3:	Pso02G08580.0	Prh04G11270.0	  6e-38
254-  4:	Pso03G46190.0	Prh04G11280.0	 3e-110
254-  5:	Pso03G46170.0	Prh04G11290.0	  5e-39
254-  6:	Pso03G46160.0	Prh04G11310.0	      0
254-  7:	Pso03G46140.0	Prh04G11330.0	      0
254-  8:	Pso03G46130.0	Prh04G11340.0	  3e-64
254-  9:	Pso03G46120.0	Prh04G11370.0	  3e-76
254- 10:	Pso03G46110.0	Prh04G11380.0	      0
254- 11:	Pso03G45960.0	Prh04G11550.0	  3e-57
254- 12:	Pso03G46050.0	Prh04G11810.0	  2e-31
254- 13:	Pso03G45570.0	Prh04G11950.0	      0
254- 14:	Pso03G45560.0	Prh04G11960.0	      0
254- 15:	Pso03G45500.0	Prh04G12000.0	 8e-104
254- 16:	Pso02G09360.0	Prh04G12070.0	      0
254- 17:	Pso03G45450.0	Prh04G12080.0	      0
254- 18:	Pso03G45440.0	Prh04G12090.0	      0
254- 19:	Pso03G45430.0	Prh04G12100.0	 1e-148
254- 20:	Pso03G45400.0	Prh04G12120.0	 4e-117
254- 21:	Pso03G45390.0	Prh04G12130.0	      0
254- 22:	Pso03G45380.0	Prh04G12140.0	      0
254- 23:	Pso02G09480.0	Prh04G12180.0	      0
254- 24:	Pso03G45290.0	Prh04G12220.0	      0
254- 25:	Pso03G45280.0	Prh04G12230.0	      0
254- 26:	Pso03G45270.0	Prh04G12240.0	      0
254- 27:	Pso03G45250.0	Prh04G12260.0	      0
254- 28:	Pso03G45240.0	Prh04G12270.0	      0
254- 29:	Pso03G45220.0	Prh04G12280.0	      0
254- 30:	Pso03G45200.0	Prh04G12290.0	      0
254- 31:	Pso03G45190.0	Prh04G12300.0	      0
254- 32:	Pso03G45180.0	Prh04G12310.0	      0
254- 33:	Pso03G45170.0	Prh04G12320.0	      0
254- 34:	Pso02G09680.0	Prh04G12330.0	      0
254- 35:	Pso02G09840.0	Prh04G12470.0	 1e-168
254- 36:	Pso03G44890.0	Prh04G12480.0	 1e-138
254- 37:	Pso03G44900.0	Prh04G12510.0	      0
254- 38:	Pso03G44910.0	Prh04G12520.0	      0
254- 39:	Pso02G07800.0	Prh04G12540.0	      0
254- 40:	Pso03G44980.0	Prh04G12570.0	 5e-111
254- 41:	Pso03G44810.0	Prh04G12640.0	  1e-39
## Alignment 255: score=1805.0 e_value=1.5e-130 N=37 pre-WGD-1 ancestor_chr4&P. rhoeas_chr4 plus
255-  0:	Pso05G37100.0	Prh04G24730.0	      0
255-  1:	Pso05G37130.0	Prh04G24780.0	      0
255-  2:	Pso05G37140.0	Prh04G24790.0	      0
255-  3:	Pso05G37200.0	Prh04G24810.0	      0
255-  4:	Pso05G37210.0	Prh04G24820.0	      0
255-  5:	Pso05G37220.0	Prh04G24830.0	 1e-132
255-  6:	Pso05G37230.0	Prh04G24870.0	 1e-114
255-  7:	Pso05G37240.0	Prh04G24880.0	      0
255-  8:	Pso05G37250.0	Prh04G24890.0	      0
255-  9:	Pso03G32670.0	Prh04G24900.0	      0
255- 10:	Pso05G37320.0	Prh04G24940.0	      0
255- 11:	Pso05G37330.0	Prh04G24950.0	 2e-155
255- 12:	Pso05G37340.0	Prh04G24960.0	      0
255- 13:	Pso05G37350.0	Prh04G24970.0	      0
255- 14:	Pso05G37370.0	Prh04G24980.0	      0
255- 15:	Pso05G37380.0	Prh04G25010.0	 6e-155
255- 16:	Pso05G37390.0	Prh04G25020.0	 4e-148
255- 17:	Pso05G37560.0	Prh04G25060.0	      0
255- 18:	Pso03G32540.0	Prh04G25090.0	 1e-139
255- 19:	Pso05G37520.0	Prh04G25110.0	      0
255- 20:	Pso05G37500.0	Prh04G25120.0	  1e-53
255- 21:	Pso05G37490.0	Prh04G25130.0	  6e-55
255- 22:	Pso05G37460.0	Prh04G25150.0	  3e-71
255- 23:	Pso05G37450.0	Prh04G25160.0	      0
255- 24:	Pso05G37440.0	Prh04G25170.0	      0
255- 25:	Pso03G32450.0	Prh04G25180.0	      0
255- 26:	Pso05G37410.0	Prh04G25200.0	      0
255- 27:	Pso05G37610.0	Prh04G25210.0	 3e-147
255- 28:	Pso05G37650.0	Prh04G25220.0	 4e-130
255- 29:	Pso05G37660.0	Prh04G25230.0	      0
255- 30:	Pso05G37670.0	Prh04G25240.0	      0
255- 31:	Pso05G37680.0	Prh04G25250.0	      0
255- 32:	Pso03G32330.0	Prh04G25260.0	  2e-84
255- 33:	Pso05G37710.0	Prh04G25270.0	      0
255- 34:	Pso05G37770.0	Prh04G25290.0	      0
255- 35:	Pso05G37790.0	Prh04G25300.0	  1e-77
255- 36:	Pso05G37810.0	Prh04G25320.0	      0
## Alignment 256: score=1630.0 e_value=5.2e-128 N=35 pre-WGD-1 ancestor_chr4&P. rhoeas_chr4 plus
256-  0:	Pso02G03270.0	Prh04G18300.0	  1e-67
256-  1:	Pso03G40390.0	Prh04G18310.0	      0
256-  2:	Pso03G40410.0	Prh04G18320.0	 6e-100
256-  3:	Pso03G40430.0	Prh04G18340.0	      0
256-  4:	Pso03G40440.0	Prh04G18350.0	      0
256-  5:	Pso03G40450.0	Prh04G18360.0	  4e-54
256-  6:	Pso03G40460.0	Prh04G18370.0	      0
256-  7:	Pso03G40500.0	Prh04G18380.0	      0
256-  8:	Pso03G40510.0	Prh04G18390.0	 2e-133
256-  9:	Pso02G03140.0	Prh04G18400.0	      0
256- 10:	Pso03G40530.0	Prh04G18410.0	      0
256- 11:	Pso03G45940.0	Prh04G18460.0	  2e-06
256- 12:	Pso03G40620.0	Prh04G18470.0	  2e-80
256- 13:	Pso03G40630.0	Prh04G18480.0	  6e-70
256- 14:	Pso03G40660.0	Prh04G18500.0	 4e-103
256- 15:	Pso03G40670.0	Prh04G18550.0	      0
256- 16:	Pso03G40680.0	Prh04G18560.0	      0
256- 17:	Pso03G40690.0	Prh04G18570.0	      0
256- 18:	Pso03G40710.0	Prh04G18580.0	      0
256- 19:	Pso03G40720.0	Prh04G18600.0	  2e-98
256- 20:	Pso03G40730.0	Prh04G18610.0	  2e-82
256- 21:	Pso03G40750.0	Prh04G18630.0	      0
256- 22:	Pso03G40770.0	Prh04G18640.0	      0
256- 23:	Pso03G40800.0	Prh04G18680.0	      0
256- 24:	Pso03G40810.0	Prh04G18710.0	  2e-40
256- 25:	Pso03G40820.0	Prh04G18720.0	      0
256- 26:	Pso03G40830.0	Prh04G18730.0	      0
256- 27:	Pso03G40840.0	Prh04G18740.0	      0
256- 28:	Pso03G40850.0	Prh04G18750.0	 2e-162
256- 29:	Pso03G40860.0	Prh04G18760.0	      0
256- 30:	Pso03G40870.0	Prh04G18770.0	 2e-143
256- 31:	Pso03G40880.0	Prh04G18790.0	  2e-29
256- 32:	Pso02G02840.0	Prh04G18800.0	      0
256- 33:	Pso03G40900.0	Prh04G18810.0	 5e-152
256- 34:	Pso03G40910.0	Prh04G18820.0	 5e-117
## Alignment 257: score=1466.0 e_value=6.1e-108 N=31 pre-WGD-1 ancestor_chr4&P. rhoeas_chr4 plus
257-  0:	Pso05G43500.0	Prh04G32910.0	      0
257-  1:	Pso05G43580.0	Prh04G32960.0	      0
257-  2:	Pso05G43600.0	Prh04G32980.0	  5e-68
257-  3:	Pso05G43610.0	Prh04G33030.0	 3e-154
257-  4:	Pso05G43620.0	Prh04G33040.0	  9e-28
257-  5:	Pso01G11820.0	Prh04G33050.0	  9e-80
257-  6:	Pso05G43710.0	Prh04G33070.0	      0
257-  7:	Pso05G43700.0	Prh04G33080.0	      0
257-  8:	Pso05G43690.0	Prh04G33090.0	  2e-89
257-  9:	Pso05G43750.0	Prh04G33140.0	  3e-89
257- 10:	Pso05G43760.0	Prh04G33160.0	  3e-65
257- 11:	Pso05G43770.0	Prh04G33240.0	      0
257- 12:	Pso05G43790.0	Prh04G33270.0	      0
257- 13:	Pso05G43800.0	Prh04G33280.0	 1e-123
257- 14:	Pso01G11720.0	Prh04G33300.0	 1e-130
257- 15:	Pso05G43920.0	Prh04G33310.0	      0
257- 16:	Pso05G43910.0	Prh04G33320.0	      0
257- 17:	Pso05G43930.0	Prh04G33330.0	      0
257- 18:	Pso05G44030.0	Prh04G33350.0	 5e-122
257- 19:	Pso01G11520.0	Prh04G33360.0	      0
257- 20:	Pso05G44060.0	Prh04G33370.0	  3e-25
257- 21:	Pso05G44080.0	Prh04G33380.0	      0
257- 22:	Pso05G44090.0	Prh04G33410.0	  2e-93
257- 23:	Pso05G44100.0	Prh04G33430.0	  8e-68
257- 24:	Pso05G44160.0	Prh04G33580.0	      0
257- 25:	Pso05G44260.0	Prh04G33760.0	 1e-108
257- 26:	Pso05G44290.0	Prh04G33800.0	 9e-134
257- 27:	Pso05G44300.0	Prh04G33820.0	      0
257- 28:	Pso05G44400.0	Prh04G33840.0	 6e-177
257- 29:	Pso01G11240.0	Prh04G33850.0	 5e-153
257- 30:	Pso05G44440.0	Prh04G33870.0	  1e-36
## Alignment 258: score=1191.0 e_value=2.2e-85 N=26 pre-WGD-1 ancestor_chr4&P. rhoeas_chr4 plus
258-  0:	Pso10G00340.0	Prh04G00380.0	 7e-134
258-  1:	Pso10G00380.0	Prh04G00490.0	      0
258-  2:	Pso10G00400.0	Prh04G00500.0	 3e-128
258-  3:	Pso10G00420.0	Prh04G00530.0	      0
258-  4:	Pso10G00430.0	Prh04G00550.0	      0
258-  5:	Pso10G00440.0	Prh04G00600.0	      0
258-  6:	Pso10G00480.0	Prh04G00650.0	 1e-165
258-  7:	Pso03G56080.0	Prh04G00680.0	      0
258-  8:	Pso03G56070.0	Prh04G00690.0	      0
258-  9:	Pso10G00450.0	Prh04G00740.0	  2e-92
258- 10:	Pso03G56020.0	Prh04G00850.0	      0
258- 11:	Pso10G00510.0	Prh04G00940.0	      0
258- 12:	Pso10G00520.0	Prh04G00950.0	 8e-113
258- 13:	Pso03G55990.0	Prh04G00980.0	      0
258- 14:	Pso10G00580.0	Prh04G01060.0	      0
258- 15:	Pso10G00590.0	Prh04G01100.0	      0
258- 16:	Pso03G55800.0	Prh04G01140.0	      0
258- 17:	Pso10G00730.0	Prh04G01180.0	  6e-69
258- 18:	Pso10G00740.0	Prh04G01200.0	  1e-73
258- 19:	Pso10G00760.0	Prh04G01290.0	 1e-176
258- 20:	Pso10G00770.0	Prh04G01300.0	 8e-149
258- 21:	Pso10G00780.0	Prh04G01310.0	 1e-117
258- 22:	Pso10G00790.0	Prh04G01330.0	      0
258- 23:	Pso03G55670.0	Prh04G01350.0	      0
258- 24:	Pso03G55280.0	Prh04G01440.0	 2e-108
258- 25:	Pso10G01190.0	Prh04G01460.0	  5e-31
## Alignment 259: score=1075.0 e_value=2.6e-70 N=22 pre-WGD-1 ancestor_chr4&P. rhoeas_chr4 plus
259-  0:	Pso03G46620.0	Prh04G10850.0	      0
259-  1:	Pso03G46570.0	Prh04G10910.0	      0
259-  2:	Pso03G46560.0	Prh04G10920.0	 2e-109
259-  3:	Pso03G46550.0	Prh04G10930.0	 7e-146
259-  4:	Pso03G46540.0	Prh04G10940.0	      0
259-  5:	Pso03G46530.0	Prh04G10950.0	      0
259-  6:	Pso03G46520.0	Prh04G10960.0	      0
259-  7:	Pso03G46500.0	Prh04G10980.0	  1e-60
259-  8:	Pso03G46490.0	Prh04G10990.0	      0
259-  9:	Pso03G46460.0	Prh04G11010.0	      0
259- 10:	Pso03G46450.0	Prh04G11030.0	      0
259- 11:	Pso03G46430.0	Prh04G11040.0	      0
259- 12:	Pso03G46420.0	Prh04G11060.0	      0
259- 13:	Pso03G46410.0	Prh04G11070.0	      0
259- 14:	Pso03G46400.0	Prh04G11080.0	      0
259- 15:	Pso03G46380.0	Prh04G11090.0	 4e-105
259- 16:	Pso03G46350.0	Prh04G11160.0	      0
259- 17:	Pso03G46290.0	Prh04G11170.0	  2e-86
259- 18:	Pso03G46300.0	Prh04G11180.0	 1e-129
259- 19:	Pso03G46280.0	Prh04G11190.0	 4e-143
259- 20:	Pso03G46260.0	Prh04G11210.0	 9e-167
259- 21:	Pso03G46250.0	Prh04G11220.0	      0
## Alignment 260: score=961.0 e_value=7.1e-63 N=21 pre-WGD-1 ancestor_chr4&P. rhoeas_chr4 plus
260-  0:	Pso01G01220.0	Prh04G53570.0	      0
260-  1:	Pso05G53240.0	Prh04G53680.0	      0
260-  2:	Pso05G53830.0	Prh04G53800.0	      0
260-  3:	Pso05G53380.0	Prh04G53930.0	  1e-14
260-  4:	Pso01G01120.0	Prh04G53940.0	      0
260-  5:	Pso01G01110.0	Prh04G53950.0	 1e-157
260-  6:	Pso01G01100.0	Prh04G53960.0	      0
260-  7:	Pso01G01090.0	Prh04G53970.0	 3e-167
260-  8:	Pso05G53430.0	Prh04G53980.0	 6e-155
260-  9:	Pso05G54030.0	Prh04G54010.0	 5e-168
260- 10:	Pso05G53450.0	Prh04G54040.0	  3e-23
260- 11:	Pso01G01050.0	Prh04G54050.0	 6e-141
260- 12:	Pso05G54060.0	Prh04G54080.0	 2e-168
260- 13:	Pso05G53470.0	Prh04G54170.0	      0
260- 14:	Pso01G01030.0	Prh04G54220.0	  4e-61
260- 15:	Pso05G53540.0	Prh04G54310.0	      0
260- 16:	Pso01G00990.0	Prh04G54320.0	      0
260- 17:	Pso05G54210.0	Prh04G54340.0	  4e-70
260- 18:	Pso05G54230.0	Prh04G54450.0	      0
260- 19:	Pso05G54260.0	Prh04G54630.0	      0
260- 20:	Pso01G00920.0	Prh04G54660.0	      0
## Alignment 261: score=882.0 e_value=4.7e-48 N=18 pre-WGD-1 ancestor_chr4&P. rhoeas_chr4 plus
261-  0:	Pso05G36790.0	Prh04G24390.0	      0
261-  1:	Pso05G36800.0	Prh04G24430.0	      0
261-  2:	Pso05G36820.0	Prh04G24450.0	      0
261-  3:	Pso05G36840.0	Prh04G24460.0	      0
261-  4:	Pso05G36850.0	Prh04G24470.0	      0
261-  5:	Pso05G36860.0	Prh04G24480.0	      0
261-  6:	Pso05G36870.0	Prh04G24490.0	  9e-65
261-  7:	Pso05G36880.0	Prh04G24500.0	 8e-101
261-  8:	Pso05G36900.0	Prh04G24530.0	      0
261-  9:	Pso05G36910.0	Prh04G24540.0	      0
261- 10:	Pso05G36920.0	Prh04G24560.0	 8e-136
261- 11:	Pso03G33050.0	Prh04G24570.0	      0
261- 12:	Pso03G33060.0	Prh04G24590.0	      0
261- 13:	Pso05G36980.0	Prh04G24600.0	      0
261- 14:	Pso05G36990.0	Prh04G24610.0	      0
261- 15:	Pso05G37000.0	Prh04G24620.0	      0
261- 16:	Pso05G37030.0	Prh04G24700.0	  2e-66
261- 17:	Pso05G37070.0	Prh04G24720.0	      0
## Alignment 262: score=718.0 e_value=5.3e-40 N=15 pre-WGD-1 ancestor_chr4&P. rhoeas_chr4 plus
262-  0:	Pso03G44700.0	Prh04G12750.0	 3e-158
262-  1:	Pso03G44690.0	Prh04G12760.0	 2e-178
262-  2:	Pso03G44680.0	Prh04G12770.0	      0
262-  3:	Pso03G44670.0	Prh04G12790.0	      0
262-  4:	Pso02G07690.0	Prh04G12810.0	  5e-56
262-  5:	Pso03G44660.0	Prh04G12820.0	      0
262-  6:	Pso03G44650.0	Prh04G12830.0	      0
262-  7:	Pso03G44640.0	Prh04G12840.0	      0
262-  8:	Pso03G44610.0	Prh04G12860.0	      0
262-  9:	Pso03G44600.0	Prh04G12870.0	      0
262- 10:	Pso03G44590.0	Prh04G12880.0	      0
262- 11:	Pso03G44580.0	Prh04G12890.0	      0
262- 12:	Pso03G44530.0	Prh04G12930.0	  8e-62
262- 13:	Pso03G44480.0	Prh04G12940.0	      0
262- 14:	Pso03G44470.0	Prh04G12950.0	      0
## Alignment 263: score=523.0 e_value=1.4e-26 N=11 pre-WGD-1 ancestor_chr4&P. rhoeas_chr4 plus
263-  0:	Pso03G49110.0	Prh04G11450.0	  2e-33
263-  1:	Pso03G45680.0	Prh04G11670.0	      0
263-  2:	Pso03G45690.0	Prh04G11680.0	      0
263-  3:	Pso03G45700.0	Prh04G11700.0	      0
263-  4:	Pso03G45720.0	Prh04G11720.0	  3e-62
263-  5:	Pso02G09020.0	Prh04G11730.0	 1e-126
263-  6:	Pso03G45740.0	Prh04G11750.0	  8e-92
263-  7:	Pso02G08990.0	Prh04G11760.0	  3e-71
263-  8:	Pso03G45750.0	Prh04G11770.0	  3e-33
263-  9:	Pso03G45760.0	Prh04G11780.0	 3e-150
263- 10:	Pso03G45770.0	Prh04G11800.0	  2e-45
## Alignment 264: score=451.0 e_value=8.6e-29 N=10 pre-WGD-1 ancestor_chr4&P. rhoeas_chr4 plus
264-  0:	Pso03G44450.0	Prh04G12970.0	 6e-145
264-  1:	Pso03G44420.0	Prh04G12980.0	      0
264-  2:	Pso03G44380.0	Prh04G13000.0	      0
264-  3:	Pso03G44350.0	Prh04G13020.0	      0
264-  4:	Pso03G44340.0	Prh04G13030.0	 2e-121
264-  5:	Pso03G44330.0	Prh04G13040.0	 5e-103
264-  6:	Pso03G44320.0	Prh04G13050.0	  6e-37
264-  7:	Pso03G44080.0	Prh04G13060.0	      0
264-  8:	Pso03G44560.0	Prh04G13170.0	      0
264-  9:	Pso02G10380.0	Prh04G13410.0	 8e-180
## Alignment 265: score=381.0 e_value=5.5e-19 N=9 pre-WGD-1 ancestor_chr4&P. rhoeas_chr4 plus
265-  0:	Pso05G44960.0	Prh04G34900.0	      0
265-  1:	Pso01G10380.0	Prh04G35130.0	      0
265-  2:	Pso05G45060.0	Prh04G35210.0	      0
265-  3:	Pso01G10250.0	Prh04G35230.0	  2e-13
265-  4:	Pso05G45100.0	Prh04G35270.0	      0
265-  5:	Pso05G45110.0	Prh04G35280.0	 9e-155
265-  6:	Pso05G45130.0	Prh04G35290.0	      0
265-  7:	Pso05G45140.0	Prh04G35300.0	      0
265-  8:	Pso05G45410.0	Prh04G35560.0	      0
## Alignment 266: score=335.0 e_value=6.6e-13 N=7 pre-WGD-1 ancestor_chr4&P. rhoeas_chr4 plus
266-  0:	Pso02G03510.0	Prh04G18010.0	      0
266-  1:	Pso03G40170.0	Prh04G18080.0	  4e-30
266-  2:	Pso03G40160.0	Prh04G18090.0	      0
266-  3:	Pso03G40130.0	Prh04G18100.0	 1e-109
266-  4:	Pso03G40110.0	Prh04G18120.0	 1e-154
266-  5:	Pso03G40100.0	Prh04G18130.0	      0
266-  6:	Pso03G40090.0	Prh04G18140.0	      0
## Alignment 267: score=332.0 e_value=7.7e-13 N=7 pre-WGD-1 ancestor_chr4&P. rhoeas_chr4 plus
267-  0:	Pso10G01720.0	Prh04G02310.0	      0
267-  1:	Pso10G01730.0	Prh04G02370.0	 1e-130
267-  2:	Pso10G01740.0	Prh04G02380.0	 1e-175
267-  3:	Pso10G01750.0	Prh04G02430.0	      0
267-  4:	Pso10G01760.0	Prh04G02440.0	  6e-16
267-  5:	Pso10G01770.0	Prh04G02450.0	  2e-91
267-  6:	Pso10G01850.0	Prh04G02550.0	      0
## Alignment 268: score=327.0 e_value=9.1e-14 N=7 pre-WGD-1 ancestor_chr4&P. rhoeas_chr4 plus
268-  0:	Pso03G37760.0	Prh04G20420.0	      0
268-  1:	Pso03G37750.0	Prh04G20440.0	      0
268-  2:	Pso03G37730.0	Prh04G20450.0	      0
268-  3:	Pso03G37720.0	Prh04G20460.0	  3e-52
268-  4:	Pso03G37710.0	Prh04G20470.0	      0
268-  5:	Pso03G37560.0	Prh04G20490.0	  8e-54
268-  6:	Pso03G37470.0	Prh04G20500.0	 7e-154
## Alignment 269: score=311.0 e_value=4e-14 N=7 pre-WGD-1 ancestor_chr4&P. rhoeas_chr4 plus
269-  0:	Pso05G52750.0	Prh04G53040.0	  3e-58
269-  1:	Pso05G52770.0	Prh04G53050.0	 9e-174
269-  2:	Pso05G52940.0	Prh04G53150.0	  6e-97
269-  3:	Pso01G01720.0	Prh04G53160.0	 6e-166
269-  4:	Pso01G01700.0	Prh04G53170.0	 4e-151
269-  5:	Pso05G53050.0	Prh04G53260.0	  3e-35
269-  6:	Pso01G01220.0	Prh04G53390.0	  3e-30
## Alignment 270: score=286.0 e_value=1.1e-11 N=6 pre-WGD-1 ancestor_chr4&P. rhoeas_chr4 plus
270-  0:	Pso03G52470.0	Prh04G05680.0	 1e-140
270-  1:	Pso03G52390.0	Prh04G05730.0	      0
270-  2:	Pso03G52370.0	Prh04G05740.0	      0
270-  3:	Pso03G52360.0	Prh04G05750.0	  1e-85
270-  4:	Pso03G52350.0	Prh04G05760.0	 1e-102
270-  5:	Pso03G52250.0	Prh04G05790.0	 2e-102
## Alignment 271: score=284.0 e_value=8.9e-10 N=6 pre-WGD-1 ancestor_chr4&P. rhoeas_chr4 plus
271-  0:	Pso03G52530.0	Prh04G05800.0	      0
271-  1:	Pso03G52520.0	Prh04G05820.0	  2e-70
271-  2:	Pso03G52490.0	Prh04G05840.0	      0
271-  3:	Pso03G52480.0	Prh04G05850.0	      0
271-  4:	Pso02G53410.0	Prh04G05870.0	      0
271-  5:	Pso02G51770.0	Prh04G06010.0	 2e-154
[truncated: 242,278 more chars]
