# Supplementary material for: Three chromosome-scale Papaver genomes reveal punctuated patchwork evolution of the morphinan and noscapine biosynthesis pathway
Source: Nat Commun. 2021 Oct 15;12:6030. doi: 10.1038/s41467-021-26330-8 (PMC8521590; doi:10.1038/s41467-021-26330-8)
Supplement: Supplementary file 15 — Source Data [file 41467_2021_26330_MOESM15_ESM.zip › Source Data/Supplementary Fig. 21a pre-WGD-1 ancestor and P. setigerum.collinearity.txt]

############### Parameters ###############
# MATCH_SCORE: 50
# MATCH_SIZE: 5
# GAP_PENALTY: -1
# OVERLAP_WINDOW: 5
# E_VALUE: 1e-05
# MAX GAPS: 25
############### Statistics ###############
# Number of collinear genes: 70106, Percentage: 56.58
# Number of all genes: 123899
##########################################
## Alignment 0: score=27005.0 e_value=0 N=552 pre-WGD-1 ancestor_chr1&P. setigerum_chr1 plus
  0-  0:	Pso02G39920.0	Pse01G34280.0	      0
  0-  1:	Pso02G39900.0	Pse01G34290.0	 2e-151
  0-  2:	Pso02G39890.0	Pse01G34310.0	      0
  0-  3:	Pso02G39870.0	Pse01G34320.0	 6e-131
  0-  4:	Pso02G39860.0	Pse01G34330.0	 7e-145
  0-  5:	Pso02G39840.0	Pse01G34360.0	      0
  0-  6:	Pso02G39830.0	Pse01G34370.0	      0
  0-  7:	Pso02G39820.0	Pse01G34380.0	      0
  0-  8:	Pso02G39810.0	Pse01G34390.0	      0
  0-  9:	Pso02G39790.0	Pse01G34410.0	      0
  0- 10:	Pso02G39780.0	Pse01G34420.0	      0
  0- 11:	Pso02G39760.0	Pse01G34440.0	      0
  0- 12:	Pso02G39750.0	Pse01G34450.0	      0
  0- 13:	Pso02G39740.0	Pse01G34460.0	  5e-49
  0- 14:	Pso02G39730.0	Pse01G34470.0	      0
  0- 15:	Pso02G39720.0	Pse01G34480.0	 3e-103
  0- 16:	Pso02G39710.0	Pse01G34490.0	  4e-95
  0- 17:	Pso02G39700.0	Pse01G34510.0	      0
  0- 18:	Pso02G39690.0	Pse01G34560.0	 2e-152
  0- 19:	Pso02G39670.0	Pse01G34570.0	  8e-89
  0- 20:	Pso02G39650.0	Pse01G34600.0	      0
  0- 21:	Pso02G39640.0	Pse01G34610.0	      0
  0- 22:	Pso02G39610.0	Pse01G34620.0	      0
  0- 23:	Pso02G39620.0	Pse01G34630.0	 9e-143
  0- 24:	Pso02G39600.0	Pse01G34660.0	  1e-36
  0- 25:	Pso02G39590.0	Pse01G34680.0	      0
  0- 26:	Pso02G53520.0	Pse01G34690.0	      0
  0- 27:	Pso02G53530.0	Pse01G34700.0	 1e-116
  0- 28:	Pso02G53540.0	Pse01G34720.0	      0
  0- 29:	Pso02G39550.0	Pse01G34740.0	      0
  0- 30:	Pso02G53570.0	Pse01G34750.0	      0
  0- 31:	Pso02G39530.0	Pse01G34760.0	      0
  0- 32:	Pso02G53580.0	Pse01G34770.0	      0
  0- 33:	Pso02G53620.0	Pse01G34780.0	  1e-93
  0- 34:	Pso02G53630.0	Pse01G34790.0	  4e-80
  0- 35:	Pso02G53640.0	Pse01G34800.0	      0
  0- 36:	Pso02G53650.0	Pse01G34810.0	      0
  0- 37:	Pso02G53680.0	Pse01G34830.0	      0
  0- 38:	Pso02G53690.0	Pse01G34840.0	      0
  0- 39:	Pso02G53740.0	Pse01G34900.0	 8e-155
  0- 40:	Pso02G53750.0	Pse01G34910.0	      0
  0- 41:	Pso02G53760.0	Pse01G34920.0	      0
  0- 42:	Pso02G53780.0	Pse01G34930.0	  5e-73
  0- 43:	Pso02G53800.0	Pse01G34950.0	 1e-165
  0- 44:	Pso02G53810.0	Pse01G34960.0	      0
  0- 45:	Pso02G53840.0	Pse01G34970.0	      0
  0- 46:	Pso02G39270.0	Pse01G35000.0	  3e-19
  0- 47:	Pso02G53870.0	Pse01G35010.0	      0
  0- 48:	Pso02G53880.0	Pse01G35020.0	      0
  0- 49:	Pso02G53920.0	Pse01G35030.0	      0
  0- 50:	Pso02G53930.0	Pse01G35040.0	      0
  0- 51:	Pso02G53940.0	Pse01G35050.0	      0
  0- 52:	Pso02G39200.0	Pse01G35060.0	  4e-52
  0- 53:	Pso02G39190.0	Pse01G35070.0	  1e-73
  0- 54:	Pso02G53960.0	Pse01G35080.0	      0
  0- 55:	Pso02G39150.0	Pse01G35100.0	  7e-48
  0- 56:	Pso02G53990.0	Pse01G35110.0	  6e-69
  0- 57:	Pso02G54000.0	Pse01G35120.0	      0
  0- 58:	Pso02G39090.0	Pse01G35150.0	 7e-155
  0- 59:	Pso02G39050.0	Pse01G35170.0	  4e-89
  0- 60:	Pso02G54060.0	Pse01G35180.0	      0
  0- 61:	Pso02G54070.0	Pse01G35190.0	      0
  0- 62:	Pso02G54080.0	Pse01G35200.0	      0
  0- 63:	Pso02G54090.0	Pse01G35210.0	      0
  0- 64:	Pso02G54100.0	Pse01G35220.0	  2e-75
  0- 65:	Pso02G54140.0	Pse01G35230.0	      0
  0- 66:	Pso02G54160.0	Pse01G35240.0	  7e-75
  0- 67:	Pso02G54170.0	Pse01G35250.0	 3e-143
  0- 68:	Pso02G54180.0	Pse01G35260.0	  1e-91
  0- 69:	Pso02G54190.0	Pse01G35270.0	      0
  0- 70:	Pso02G54200.0	Pse01G35280.0	 3e-168
  0- 71:	Pso02G38910.0	Pse01G35290.0	 8e-153
  0- 72:	Pso02G38890.0	Pse01G35300.0	 1e-168
  0- 73:	Pso02G54260.0	Pse01G35310.0	      0
  0- 74:	Pso02G54270.0	Pse01G35320.0	 1e-158
  0- 75:	Pso02G54290.0	Pse01G35330.0	      0
  0- 76:	Pso02G54300.0	Pse01G35340.0	      0
  0- 77:	Pso02G38830.0	Pse01G35350.0	  1e-88
  0- 78:	Pso02G54390.0	Pse01G35360.0	      0
  0- 79:	Pso02G54410.0	Pse01G35370.0	      0
  0- 80:	Pso02G54420.0	Pse01G35380.0	      0
  0- 81:	Pso02G54450.0	Pse01G35410.0	  2e-34
  0- 82:	Pso02G38750.0	Pse01G35420.0	 1e-167
  0- 83:	Pso02G54460.0	Pse01G35430.0	      0
  0- 84:	Pso02G54490.0	Pse01G35440.0	      0
  0- 85:	Pso02G54500.0	Pse01G35450.0	      0
  0- 86:	Pso02G54520.0	Pse01G35470.0	 7e-106
  0- 87:	Pso02G38680.0	Pse01G35490.0	      0
  0- 88:	Pso02G54580.0	Pse01G35500.0	      0
  0- 89:	Pso02G54600.0	Pse01G35520.0	      0
  0- 90:	Pso02G54610.0	Pse01G35530.0	      0
  0- 91:	Pso02G54620.0	Pse01G35540.0	 2e-107
  0- 92:	Pso02G38600.0	Pse01G35570.0	 8e-106
  0- 93:	Pso02G54670.0	Pse01G35580.0	  9e-45
  0- 94:	Pso02G54680.0	Pse01G35590.0	      0
  0- 95:	Pso02G54690.0	Pse01G35600.0	 2e-156
  0- 96:	Pso02G54700.0	Pse01G35610.0	      0
  0- 97:	Pso02G54720.0	Pse01G35620.0	      0
  0- 98:	Pso02G38520.0	Pse01G35640.0	 6e-154
  0- 99:	Pso02G38490.0	Pse01G35660.0	  7e-11
  0-100:	Pso02G38470.0	Pse01G35700.0	      0
  0-101:	Pso02G54800.0	Pse01G35730.0	 3e-113
  0-102:	Pso02G54790.0	Pse01G35740.0	      0
  0-103:	Pso02G54820.0	Pse01G35750.0	      0
  0-104:	Pso02G38420.0	Pse01G35760.0	      0
  0-105:	Pso02G38390.0	Pse01G35800.0	      0
  0-106:	Pso02G38350.0	Pse01G35830.0	      0
  0-107:	Pso02G38260.0	Pse01G35850.0	  3e-87
  0-108:	Pso02G38230.0	Pse01G35860.0	  1e-51
  0-109:	Pso02G38220.0	Pse01G35870.0	  6e-71
  0-110:	Pso02G54890.0	Pse01G35890.0	      0
  0-111:	Pso02G54910.0	Pse01G35910.0	      0
  0-112:	Pso02G54920.0	Pse01G35920.0	      0
  0-113:	Pso02G54940.0	Pse01G35930.0	      0
  0-114:	Pso02G54960.0	Pse01G35940.0	      0
  0-115:	Pso02G54970.0	Pse01G35950.0	 2e-146
  0-116:	Pso02G54990.0	Pse01G35970.0	      0
  0-117:	Pso02G55000.0	Pse01G35980.0	 5e-141
  0-118:	Pso02G55010.0	Pse01G35990.0	      0
  0-119:	Pso02G55020.0	Pse01G36000.0	  2e-63
  0-120:	Pso02G38060.0	Pse01G36020.0	  2e-85
  0-121:	Pso02G38050.0	Pse01G36030.0	 2e-141
  0-122:	Pso02G55030.0	Pse01G36040.0	  1e-69
  0-123:	Pso02G55040.0	Pse01G36050.0	  1e-91
  0-124:	Pso02G55050.0	Pse01G36060.0	  8e-77
  0-125:	Pso02G37990.0	Pse01G36080.0	  2e-82
  0-126:	Pso02G55070.0	Pse01G36090.0	  1e-62
  0-127:	Pso02G55080.0	Pse01G36100.0	      0
  0-128:	Pso02G55150.0	Pse01G36140.0	      0
  0-129:	Pso02G37920.0	Pse01G36160.0	  2e-43
  0-130:	Pso02G55160.0	Pse01G36170.0	 6e-170
  0-131:	Pso02G55170.0	Pse01G36190.0	 7e-121
  0-132:	Pso02G55190.0	Pse01G36210.0	      0
  0-133:	Pso02G55200.0	Pse01G36250.0	  7e-90
  0-134:	Pso02G55210.0	Pse01G36260.0	  4e-52
  0-135:	Pso02G37830.0	Pse01G36270.0	      0
  0-136:	Pso02G55220.0	Pse01G36280.0	      0
  0-137:	Pso02G55230.0	Pse01G36290.0	  1e-91
  0-138:	Pso02G37770.0	Pse01G36310.0	      0
  0-139:	Pso02G55410.0	Pse01G36320.0	 6e-138
  0-140:	Pso02G55380.0	Pse01G36340.0	  1e-91
  0-141:	Pso02G37720.0	Pse01G36350.0	  2e-60
  0-142:	Pso02G37700.0	Pse01G36370.0	  1e-29
  0-143:	Pso02G55320.0	Pse01G36400.0	 2e-131
  0-144:	Pso02G55310.0	Pse01G36410.0	  5e-72
  0-145:	Pso02G55300.0	Pse01G36420.0	 1e-163
  0-146:	Pso02G55420.0	Pse01G36430.0	 4e-106
  0-147:	Pso02G55440.0	Pse01G36450.0	      0
  0-148:	Pso02G37610.0	Pse01G36460.0	  2e-60
  0-149:	Pso02G55460.0	Pse01G36470.0	 5e-177
  0-150:	Pso02G55470.0	Pse01G36500.0	      0
  0-151:	Pso02G37580.0	Pse01G36510.0	  2e-26
  0-152:	Pso02G55540.0	Pse01G36540.0	  1e-91
  0-153:	Pso02G55550.0	Pse01G36550.0	  1e-54
  0-154:	Pso02G55580.0	Pse01G36570.0	      0
  0-155:	Pso02G55590.0	Pse01G36580.0	      0
  0-156:	Pso02G55620.0	Pse01G36590.0	      0
  0-157:	Pso02G55640.0	Pse01G36600.0	      0
  0-158:	Pso02G55650.0	Pse01G36610.0	      0
  0-159:	Pso02G55660.0	Pse01G36640.0	      0
  0-160:	Pso02G55700.0	Pse01G36670.0	      0
  0-161:	Pso02G55710.0	Pse01G36680.0	      0
  0-162:	Pso02G55740.0	Pse01G36700.0	      0
  0-163:	Pso02G55760.0	Pse01G36720.0	 2e-129
  0-164:	Pso02G55770.0	Pse01G36730.0	 1e-137
  0-165:	Pso02G55780.0	Pse01G36740.0	 3e-176
  0-166:	Pso02G55790.0	Pse01G36750.0	      0
  0-167:	Pso02G37350.0	Pse01G36760.0	 7e-172
  0-168:	Pso02G55830.0	Pse01G36820.0	      0
  0-169:	Pso02G55840.0	Pse01G36830.0	  3e-63
  0-170:	Pso02G55850.0	Pse01G36840.0	      0
  0-171:	Pso02G37260.0	Pse01G36850.0	  6e-57
  0-172:	Pso02G55950.0	Pse01G36870.0	      0
  0-173:	Pso02G55970.0	Pse01G36890.0	  3e-52
  0-174:	Pso02G55980.0	Pse01G36900.0	  7e-36
  0-175:	Pso02G55990.0	Pse01G36910.0	  4e-69
  0-176:	Pso02G56010.0	Pse01G36930.0	      0
  0-177:	Pso02G56020.0	Pse01G36940.0	      0
  0-178:	Pso02G37160.0	Pse01G36950.0	      0
  0-179:	Pso02G56110.0	Pse01G36960.0	      0
  0-180:	Pso02G56120.0	Pse01G36970.0	 4e-157
  0-181:	Pso02G56130.0	Pse01G36980.0	      0
  0-182:	Pso02G37100.0	Pse01G36990.0	  2e-90
  0-183:	Pso02G37090.0	Pse01G37000.0	 2e-130
  0-184:	Pso02G37080.0	Pse01G37010.0	  2e-74
  0-185:	Pso02G56140.0	Pse01G37020.0	      0
  0-186:	Pso02G56150.0	Pse01G37030.0	      0
  0-187:	Pso02G56160.0	Pse01G37040.0	      0
  0-188:	Pso02G56170.0	Pse01G37050.0	  5e-94
  0-189:	Pso02G56180.0	Pse01G37060.0	  2e-64
  0-190:	Pso02G56200.0	Pse01G37080.0	      0
  0-191:	Pso02G56210.0	Pse01G37090.0	 2e-120
  0-192:	Pso02G36980.0	Pse01G37100.0	  3e-59
  0-193:	Pso02G56230.0	Pse01G37120.0	      0
  0-194:	Pso02G36940.0	Pse01G37130.0	 3e-158
  0-195:	Pso02G56270.0	Pse01G37140.0	      0
  0-196:	Pso02G36920.0	Pse01G37150.0	 5e-150
  0-197:	Pso02G36900.0	Pse01G37160.0	  3e-82
  0-198:	Pso02G36890.0	Pse01G37170.0	 7e-177
  0-199:	Pso02G56370.0	Pse01G37190.0	      0
  0-200:	Pso02G36820.0	Pse01G37210.0	  4e-58
  0-201:	Pso02G36810.0	Pse01G37220.0	 5e-158
  0-202:	Pso02G56380.0	Pse01G37230.0	      0
  0-203:	Pso02G56390.0	Pse01G37250.0	      0
  0-204:	Pso02G36770.0	Pse01G37260.0	  3e-65
  0-205:	Pso02G56400.0	Pse01G37270.0	  1e-35
  0-206:	Pso02G56430.0	Pse01G37280.0	      0
  0-207:	Pso02G56440.0	Pse01G37310.0	      0
  0-208:	Pso02G56450.0	Pse01G37320.0	  4e-69
  0-209:	Pso02G36700.0	Pse01G37330.0	      0
  0-210:	Pso02G56460.0	Pse01G37350.0	      0
  0-211:	Pso02G56480.0	Pse01G37360.0	  2e-92
  0-212:	Pso02G56490.0	Pse01G37370.0	      0
  0-213:	Pso02G56500.0	Pse01G37380.0	      0
  0-214:	Pso02G56510.0	Pse01G37390.0	      0
  0-215:	Pso02G56530.0	Pse01G37420.0	      0
  0-216:	Pso02G56540.0	Pse01G37430.0	 2e-106
  0-217:	Pso02G56550.0	Pse01G37440.0	      0
  0-218:	Pso02G36610.0	Pse01G37450.0	 3e-104
  0-219:	Pso02G56560.0	Pse01G37470.0	      0
  0-220:	Pso02G36550.0	Pse01G37510.0	      0
  0-221:	Pso02G56660.0	Pse01G37540.0	      0
  0-222:	Pso02G56780.0	Pse01G37570.0	  2e-48
  0-223:	Pso02G56770.0	Pse01G37590.0	 6e-111
  0-224:	Pso02G36410.0	Pse01G37600.0	      0
  0-225:	Pso02G56840.0	Pse01G37610.0	      0
  0-226:	Pso02G36390.0	Pse01G37620.0	  1e-21
  0-227:	Pso02G56900.0	Pse01G37630.0	 1e-171
  0-228:	Pso02G36360.0	Pse01G37640.0	      0
  0-229:	Pso02G57000.0	Pse01G37670.0	      0
  0-230:	Pso02G57010.0	Pse01G37700.0	 2e-166
  0-231:	Pso02G57020.0	Pse01G37720.0	  4e-99
  0-232:	Pso02G57030.0	Pse01G37740.0	      0
  0-233:	Pso02G57040.0	Pse01G37750.0	      0
  0-234:	Pso02G57050.0	Pse01G37800.0	      0
  0-235:	Pso02G57070.0	Pse01G37820.0	      0
  0-236:	Pso02G57080.0	Pse01G37830.0	      0
  0-237:	Pso02G57090.0	Pse01G37840.0	 3e-114
  0-238:	Pso02G57110.0	Pse01G37850.0	      0
  0-239:	Pso02G57120.0	Pse01G37860.0	      0
  0-240:	Pso02G57130.0	Pse01G37870.0	  3e-34
  0-241:	Pso02G36130.0	Pse01G37890.0	  2e-98
  0-242:	Pso02G57270.0	Pse01G37900.0	      0
  0-243:	Pso02G57170.0	Pse01G37970.0	      0
  0-244:	Pso02G57330.0	Pse01G37990.0	      0
  0-245:	Pso02G57340.0	Pse01G38000.0	      0
  0-246:	Pso02G57350.0	Pse01G38010.0	      0
  0-247:	Pso02G57420.0	Pse01G38020.0	      0
  0-248:	Pso02G57430.0	Pse01G38030.0	      0
  0-249:	Pso02G57460.0	Pse01G38040.0	      0
  0-250:	Pso02G57510.0	Pse01G38080.0	 3e-175
  0-251:	Pso02G57520.0	Pse01G38090.0	      0
  0-252:	Pso02G57530.0	Pse01G38100.0	      0
  0-253:	Pso02G57540.0	Pse01G38110.0	 2e-108
  0-254:	Pso02G35890.0	Pse01G38120.0	  7e-49
  0-255:	Pso02G35880.0	Pse01G38140.0	  2e-83
  0-256:	Pso02G35870.0	Pse01G38150.0	  8e-39
  0-257:	Pso02G57580.0	Pse01G38160.0	      0
  0-258:	Pso02G57590.0	Pse01G38170.0	      0
  0-259:	Pso02G57600.0	Pse01G38180.0	  4e-94
  0-260:	Pso02G35810.0	Pse01G38210.0	  9e-29
  0-261:	Pso02G57630.0	Pse01G38220.0	 3e-130
  0-262:	Pso02G35780.0	Pse01G38230.0	 8e-107
  0-263:	Pso02G57640.0	Pse01G38250.0	      0
  0-264:	Pso02G57650.0	Pse01G38270.0	  2e-85
  0-265:	Pso02G57660.0	Pse01G38280.0	      0
  0-266:	Pso02G57680.0	Pse01G38300.0	      0
  0-267:	Pso02G57690.0	Pse01G38310.0	 1e-129
  0-268:	Pso02G57730.0	Pse01G38320.0	 1e-156
  0-269:	Pso02G57740.0	Pse01G38330.0	  2e-41
  0-270:	Pso02G57750.0	Pse01G38360.0	      0
  0-271:	Pso02G35630.0	Pse01G38380.0	      0
  0-272:	Pso02G57830.0	Pse01G38390.0	 4e-121
  0-273:	Pso02G57850.0	Pse01G38400.0	 8e-163
  0-274:	Pso02G57860.0	Pse01G38410.0	 1e-119
  0-275:	Pso02G57880.0	Pse01G38420.0	      0
  0-276:	Pso02G57930.0	Pse01G38430.0	      0
  0-277:	Pso02G35540.0	Pse01G38440.0	  4e-76
  0-278:	Pso02G57940.0	Pse01G38450.0	 1e-101
  0-279:	Pso02G57950.0	Pse01G38460.0	      0
  0-280:	Pso02G58000.0	Pse01G38480.0	  1e-79
  0-281:	Pso02G35460.0	Pse01G38520.0	  9e-85
  0-282:	Pso02G35450.0	Pse01G38530.0	 2e-111
  0-283:	Pso02G58050.0	Pse01G38540.0	      0
  0-284:	Pso02G58070.0	Pse01G38550.0	      0
  0-285:	Pso02G58100.0	Pse01G38560.0	      0
  0-286:	Pso02G58110.0	Pse01G38570.0	      0
  0-287:	Pso02G58120.0	Pse01G38580.0	  6e-55
  0-288:	Pso02G58140.0	Pse01G38600.0	      0
  0-289:	Pso02G58150.0	Pse01G38610.0	 6e-165
  0-290:	Pso02G58170.0	Pse01G38630.0	      0
  0-291:	Pso02G58180.0	Pse01G38640.0	 3e-117
  0-292:	Pso02G58200.0	Pse01G38650.0	  9e-79
  0-293:	Pso02G58220.0	Pse01G38680.0	      0
  0-294:	Pso02G35240.0	Pse01G38690.0	  1e-46
  0-295:	Pso02G58250.0	Pse01G38770.0	      0
  0-296:	Pso02G35190.0	Pse01G38780.0	  1e-61
  0-297:	Pso02G58270.0	Pse01G38810.0	 1e-107
  0-298:	Pso02G58280.0	Pse01G38820.0	      0
  0-299:	Pso02G58290.0	Pse01G38830.0	      0
  0-300:	Pso02G58320.0	Pse01G38840.0	      0
  0-301:	Pso02G35110.0	Pse01G38860.0	      0
  0-302:	Pso02G58330.0	Pse01G38870.0	  1e-67
  0-303:	Pso02G58370.0	Pse01G38900.0	      0
  0-304:	Pso02G58380.0	Pse01G38910.0	      0
  0-305:	Pso02G35000.0	Pse01G38920.0	  4e-69
  0-306:	Pso02G58460.0	Pse01G38960.0	      0
  0-307:	Pso02G58470.0	Pse01G38970.0	      0
  0-308:	Pso02G58480.0	Pse01G38980.0	  4e-81
  0-309:	Pso02G58490.0	Pse01G38990.0	      0
  0-310:	Pso02G58500.0	Pse01G39000.0	      0
  0-311:	Pso02G58510.0	Pse01G39020.0	 3e-156
  0-312:	Pso02G58530.0	Pse01G39030.0	      0
  0-313:	Pso02G34860.0	Pse01G39050.0	      0
  0-314:	Pso02G34760.0	Pse01G39150.0	      0
  0-315:	Pso02G58690.0	Pse01G39160.0	      0
  0-316:	Pso02G58700.0	Pse01G39170.0	      0
  0-317:	Pso02G58710.0	Pse01G39180.0	  2e-82
  0-318:	Pso02G58730.0	Pse01G39220.0	      0
  0-319:	Pso02G58740.0	Pse01G39230.0	      0
  0-320:	Pso02G34710.0	Pse01G39260.0	      0
  0-321:	Pso02G34700.0	Pse01G39280.0	      0
  0-322:	Pso02G34690.0	Pse01G39290.0	  2e-87
  0-323:	Pso02G34680.0	Pse01G39300.0	  4e-69
  0-324:	Pso02G58790.0	Pse01G39310.0	      0
  0-325:	Pso02G58810.0	Pse01G39330.0	  6e-53
  0-326:	Pso02G58840.0	Pse01G39360.0	      0
  0-327:	Pso02G34590.0	Pse01G39410.0	  4e-48
  0-328:	Pso02G58910.0	Pse01G39440.0	      0
  0-329:	Pso02G58920.0	Pse01G39450.0	      0
  0-330:	Pso02G58950.0	Pse01G39460.0	      0
  0-331:	Pso02G34510.0	Pse01G39470.0	  2e-35
  0-332:	Pso02G58990.0	Pse01G39500.0	      0
  0-333:	Pso02G59000.0	Pse01G39510.0	      0
  0-334:	Pso02G59010.0	Pse01G39520.0	 2e-164
  0-335:	Pso02G59020.0	Pse01G39530.0	  6e-98
  0-336:	Pso02G34460.0	Pse01G39540.0	  2e-51
  0-337:	Pso02G59040.0	Pse01G39550.0	      0
  0-338:	Pso02G59060.0	Pse01G39580.0	      0
  0-339:	Pso02G34420.0	Pse01G39600.0	      0
  0-340:	Pso02G59090.0	Pse01G39610.0	  3e-98
  0-341:	Pso02G59100.0	Pse01G39630.0	  1e-33
  0-342:	Pso02G59210.0	Pse01G39640.0	      0
  0-343:	Pso02G59220.0	Pse01G39650.0	      0
  0-344:	Pso02G59230.0	Pse01G39670.0	      0
  0-345:	Pso02G34360.0	Pse01G39680.0	      0
  0-346:	Pso02G59270.0	Pse01G39700.0	      0
  0-347:	Pso02G59280.0	Pse01G39710.0	 3e-105
  0-348:	Pso02G59340.0	Pse01G39730.0	  3e-94
  0-349:	Pso02G34330.0	Pse01G39740.0	      0
  0-350:	Pso02G34320.0	Pse01G39750.0	      0
  0-351:	Pso02G34300.0	Pse01G39780.0	  5e-14
  0-352:	Pso02G34260.0	Pse01G39810.0	      0
  0-353:	Pso02G34250.0	Pse01G39820.0	 7e-180
  0-354:	Pso02G34240.0	Pse01G39840.0	 4e-137
  0-355:	Pso02G59410.0	Pse01G39870.0	 9e-180
  0-356:	Pso02G59420.0	Pse01G39880.0	      0
  0-357:	Pso02G59430.0	Pse01G39890.0	      0
  0-358:	Pso02G59440.0	Pse01G39910.0	  8e-80
  0-359:	Pso02G34170.0	Pse01G39920.0	 1e-142
  0-360:	Pso02G34150.0	Pse01G39950.0	      0
  0-361:	Pso02G59500.0	Pse01G39960.0	  3e-93
  0-362:	Pso02G59560.0	Pse01G39970.0	 2e-111
  0-363:	Pso02G59580.0	Pse01G40000.0	  9e-96
  0-364:	Pso02G59590.0	Pse01G40020.0	      0
  0-365:	Pso02G59600.0	Pse01G40040.0	      0
  0-366:	Pso02G59620.0	Pse01G40060.0	 2e-102
  0-367:	Pso02G34040.0	Pse01G40070.0	  2e-79
  0-368:	Pso02G59630.0	Pse01G40080.0	      0
  0-369:	Pso02G33980.0	Pse01G40130.0	  6e-44
  0-370:	Pso02G33970.0	Pse01G40140.0	 5e-149
  0-371:	Pso02G33960.0	Pse01G40150.0	  7e-20
  0-372:	Pso02G33940.0	Pse01G40160.0	 2e-103
  0-373:	Pso02G33930.0	Pse01G40170.0	      0
  0-374:	Pso02G59710.0	Pse01G40180.0	      0
  0-375:	Pso02G59720.0	Pse01G40190.0	      0
  0-376:	Pso02G59730.0	Pse01G40200.0	      0
  0-377:	Pso02G59760.0	Pse01G40210.0	      0
  0-378:	Pso02G59780.0	Pse01G40230.0	      0
  0-379:	Pso02G59820.0	Pse01G40250.0	      0
  0-380:	Pso02G59830.0	Pse01G40260.0	      0
  0-381:	Pso02G59840.0	Pse01G40270.0	      0
  0-382:	Pso02G33720.0	Pse01G40280.0	  4e-88
  0-383:	Pso02G59850.0	Pse01G40310.0	 4e-160
  0-384:	Pso02G33800.0	Pse01G40350.0	  1e-83
  0-385:	Pso02G33780.0	Pse01G40370.0	      0
  0-386:	Pso02G33770.0	Pse01G40390.0	  1e-14
  0-387:	Pso02G59900.0	Pse01G40400.0	  4e-78
  0-388:	Pso02G59920.0	Pse01G40410.0	      0
  0-389:	Pso02G59930.0	Pse01G40430.0	 4e-153
  0-390:	Pso02G60000.0	Pse01G40520.0	 1e-108
  0-391:	Pso02G60020.0	Pse01G40530.0	      0
  0-392:	Pso02G60030.0	Pse01G40540.0	      0
  0-393:	Pso02G33610.0	Pse01G40580.0	  2e-41
  0-394:	Pso02G60190.0	Pse01G40600.0	      0
  0-395:	Pso02G60200.0	Pse01G40610.0	      0
  0-396:	Pso02G33580.0	Pse01G40640.0	 4e-102
  0-397:	Pso02G33570.0	Pse01G40650.0	      0
  0-398:	Pso02G33560.0	Pse01G40660.0	      0
  0-399:	Pso02G60230.0	Pse01G40670.0	      0
  0-400:	Pso02G60240.0	Pse01G40680.0	      0
  0-401:	Pso02G60250.0	Pse01G40700.0	      0
  0-402:	Pso02G60270.0	Pse01G40710.0	 2e-178
  0-403:	Pso02G33320.0	Pse01G40940.0	      0
  0-404:	Pso02G33260.0	Pse01G40960.0	  5e-78
  0-405:	Pso02G33240.0	Pse01G40980.0	  4e-78
  0-406:	Pso02G60300.0	Pse01G41040.0	      0
  0-407:	Pso02G33150.0	Pse01G41080.0	  3e-41
  0-408:	Pso02G60430.0	Pse01G41110.0	      0
  0-409:	Pso02G60440.0	Pse01G41130.0	      0
  0-410:	Pso02G33100.0	Pse01G41150.0	  5e-29
  0-411:	Pso02G60460.0	Pse01G41170.0	      0
  0-412:	Pso02G60470.0	Pse01G41180.0	  6e-83
  0-413:	Pso02G60480.0	Pse01G41190.0	      0
  0-414:	Pso02G33050.0	Pse01G41210.0	 1e-154
  0-415:	Pso02G33040.0	Pse01G41230.0	  4e-61
  0-416:	Pso02G60510.0	Pse01G41240.0	 3e-100
  0-417:	Pso02G60520.0	Pse01G41250.0	      0
  0-418:	Pso02G32990.0	Pse01G41260.0	 9e-119
  0-419:	Pso02G60570.0	Pse01G41270.0	      0
  0-420:	Pso02G60590.0	Pse01G41280.0	      0
  0-421:	Pso02G60610.0	Pse01G41290.0	      0
  0-422:	Pso02G60630.0	Pse01G41300.0	      0
  0-423:	Pso02G60640.0	Pse01G41310.0	      0
  0-424:	Pso02G32940.0	Pse01G41330.0	      0
  0-425:	Pso02G60690.0	Pse01G41380.0	 4e-148
  0-426:	Pso02G60700.0	Pse01G41390.0	 5e-179
  0-427:	Pso02G60720.0	Pse01G41410.0	      0
  0-428:	Pso02G32870.0	Pse01G41420.0	      0
  0-429:	Pso02G60760.0	Pse01G41440.0	      0
  0-430:	Pso02G32860.0	Pse01G41450.0	      0
  0-431:	Pso02G32850.0	Pse01G41460.0	      0
  0-432:	Pso02G32840.0	Pse01G41470.0	      0
  0-433:	Pso02G32800.0	Pse01G41490.0	 1e-126
  0-434:	Pso02G60830.0	Pse01G41520.0	 7e-108
  0-435:	Pso02G60860.0	Pse01G41570.0	      0
  0-436:	Pso02G61010.0	Pse01G41680.0	  3e-79
  0-437:	Pso02G61020.0	Pse01G41690.0	 1e-109
  0-438:	Pso02G61040.0	Pse01G41700.0	  9e-88
  0-439:	Pso02G61090.0	Pse01G41720.0	      0
  0-440:	Pso02G61140.0	Pse01G41750.0	      0
  0-441:	Pso02G61160.0	Pse01G41770.0	      0
  0-442:	Pso02G61170.0	Pse01G41790.0	 4e-141
  0-443:	Pso02G61180.0	Pse01G41800.0	      0
  0-444:	Pso02G61230.0	Pse01G41840.0	      0
  0-445:	Pso02G32460.0	Pse01G41850.0	      0
  0-446:	Pso02G61280.0	Pse01G41860.0	      0
  0-447:	Pso02G61290.0	Pse01G41870.0	      0
  0-448:	Pso02G61300.0	Pse01G41910.0	      0
  0-449:	Pso02G61420.0	Pse01G41930.0	      0
  0-450:	Pso02G32360.0	Pse01G41940.0	  5e-38
  0-451:	Pso02G32350.0	Pse01G41950.0	 9e-101
  0-452:	Pso02G32330.0	Pse01G42020.0	  2e-37
  0-453:	Pso02G61480.0	Pse01G42030.0	      0
  0-454:	Pso02G61510.0	Pse01G42060.0	      0
  0-455:	Pso02G61620.0	Pse01G42150.0	      0
  0-456:	Pso02G61630.0	Pse01G42160.0	      0
  0-457:	Pso02G61640.0	Pse01G42170.0	 8e-118
  0-458:	Pso02G32200.0	Pse01G42220.0	 5e-126
  0-459:	Pso02G61690.0	Pse01G42240.0	      0
  0-460:	Pso02G61700.0	Pse01G42260.0	      0
  0-461:	Pso02G61710.0	Pse01G42270.0	      0
  0-462:	Pso02G61870.0	Pse01G42360.0	      0
  0-463:	Pso02G32080.0	Pse01G42380.0	  1e-51
  0-464:	Pso02G32050.0	Pse01G42410.0	  2e-14
  0-465:	Pso02G61880.0	Pse01G42420.0	      0
  0-466:	Pso02G32010.0	Pse01G42430.0	  2e-98
  0-467:	Pso02G61950.0	Pse01G42450.0	      0
  0-468:	Pso02G61960.0	Pse01G42480.0	 6e-144
  0-469:	Pso02G31960.0	Pse01G42490.0	  7e-22
  0-470:	Pso02G61970.0	Pse01G42510.0	 7e-170
  0-471:	Pso02G61980.0	Pse01G42520.0	      0
  0-472:	Pso02G31910.0	Pse01G42540.0	 3e-146
  0-473:	Pso02G31900.0	Pse01G42550.0	  4e-73
  0-474:	Pso02G62010.0	Pse01G42560.0	      0
  0-475:	Pso02G31880.0	Pse01G42570.0	      0
  0-476:	Pso02G62020.0	Pse01G42580.0	      0
  0-477:	Pso02G31850.0	Pse01G42590.0	 2e-105
  0-478:	Pso02G62060.0	Pse01G42600.0	      0
  0-479:	Pso02G31820.0	Pse01G42610.0	  8e-68
  0-480:	Pso02G62090.0	Pse01G42650.0	  2e-63
  0-481:	Pso02G31800.0	Pse01G42680.0	 4e-126
  0-482:	Pso02G31750.0	Pse01G42750.0	  4e-92
  0-483:	Pso02G62180.0	Pse01G42760.0	      0
  0-484:	Pso02G31730.0	Pse01G42770.0	  2e-74
  0-485:	Pso02G62210.0	Pse01G42810.0	 4e-172
  0-486:	Pso02G62230.0	Pse01G42840.0	  7e-79
  0-487:	Pso02G31660.0	Pse01G42870.0	  3e-83
  0-488:	Pso02G62280.0	Pse01G42880.0	  2e-67
  0-489:	Pso02G62300.0	Pse01G42910.0	      0
  0-490:	Pso02G62310.0	Pse01G42920.0	  1e-60
  0-491:	Pso02G62320.0	Pse01G42930.0	      0
  0-492:	Pso02G31560.0	Pse01G42940.0	  9e-92
  0-493:	Pso02G62360.0	Pse01G43070.0	      0
  0-494:	Pso02G31490.0	Pse01G43080.0	      0
  0-495:	Pso02G62410.0	Pse01G43090.0	      0
  0-496:	Pso02G31470.0	Pse01G43100.0	  2e-33
  0-497:	Pso02G31460.0	Pse01G43110.0	  3e-52
  0-498:	Pso02G62420.0	Pse01G43120.0	      0
  0-499:	Pso02G62430.0	Pse01G43130.0	      0
  0-500:	Pso02G62440.0	Pse01G43140.0	      0
  0-501:	Pso02G62450.0	Pse01G43150.0	      0
  0-502:	Pso02G31340.0	Pse01G43200.0	  2e-74
  0-503:	Pso02G62520.0	Pse01G43230.0	 4e-146
  0-504:	Pso02G31290.0	Pse01G43250.0	  8e-89
  0-505:	Pso02G62500.0	Pse01G43260.0	  1e-25
  0-506:	Pso02G62660.0	Pse01G43290.0	      0
  0-507:	Pso02G62670.0	Pse01G43300.0	      0
  0-508:	Pso02G62750.0	Pse01G43310.0	  4e-82
  0-509:	Pso02G62790.0	Pse01G43360.0	      0
  0-510:	Pso02G62800.0	Pse01G43370.0	      0
  0-511:	Pso02G62810.0	Pse01G43400.0	      0
  0-512:	Pso02G62820.0	Pse01G43410.0	 1e-152
  0-513:	Pso02G62880.0	Pse01G43520.0	      0
  0-514:	Pso02G62890.0	Pse01G43540.0	      0
  0-515:	Pso02G62900.0	Pse01G43550.0	  2e-91
  0-516:	Pso02G31080.0	Pse01G43560.0	      0
  0-517:	Pso02G62910.0	Pse01G43590.0	      0
  0-518:	Pso02G31050.0	Pse01G43610.0	 5e-110
  0-519:	Pso02G31030.0	Pse01G43650.0	  8e-99
  0-520:	Pso02G31020.0	Pse01G43660.0	      0
  0-521:	Pso02G31000.0	Pse01G43680.0	 2e-134
  0-522:	Pso02G63020.0	Pse01G43700.0	 1e-143
  0-523:	Pso02G63000.0	Pse01G43730.0	      0
  0-524:	Pso02G63100.0	Pse01G43810.0	      0
  0-525:	Pso02G30880.0	Pse01G43830.0	      0
  0-526:	Pso02G63150.0	Pse01G43860.0	      0
  0-527:	Pso02G63160.0	Pse01G43880.0	      0
  0-528:	Pso02G63170.0	Pse01G43890.0	 2e-106
  0-529:	Pso02G63180.0	Pse01G43910.0	  2e-86
  0-530:	Pso02G63190.0	Pse01G43920.0	 4e-158
  0-531:	Pso02G30780.0	Pse01G43950.0	      0
  0-532:	Pso02G64450.0	Pse01G43960.0	 5e-175
  0-533:	Pso02G30760.0	Pse01G43970.0	  3e-86
  0-534:	Pso02G30740.0	Pse01G43990.0	  5e-55
  0-535:	Pso02G30720.0	Pse01G44000.0	      0
  0-536:	Pso02G64420.0	Pse01G44010.0	      0
  0-537:	Pso02G64410.0	Pse01G44020.0	      0
  0-538:	Pso02G64400.0	Pse01G44030.0	      0
  0-539:	Pso02G64370.0	Pse01G44040.0	      0
  0-540:	Pso02G30640.0	Pse01G44050.0	  9e-13
  0-541:	Pso02G64350.0	Pse01G44080.0	 2e-174
  0-542:	Pso02G30590.0	Pse01G44100.0	 2e-127
  0-543:	Pso02G30560.0	Pse01G44130.0	  2e-78
  0-544:	Pso02G64310.0	Pse01G44140.0	      0
  0-545:	Pso02G64300.0	Pse01G44150.0	      0
  0-546:	Pso02G64270.0	Pse01G44190.0	 1e-132
  0-547:	Pso02G64260.0	Pse01G44200.0	      0
  0-548:	Pso02G64250.0	Pse01G44210.0	  3e-74
  0-549:	Pso02G64200.0	Pse01G44230.0	      0
  0-550:	Pso02G64160.0	Pse01G44260.0	      0
  0-551:	Pso02G30440.0	Pse01G44270.0	  3e-29
## Alignment 1: score=9549.0 e_value=0 N=194 pre-WGD-1 ancestor_chr1&P. setigerum_chr1 plus
  1-  0:	Pso10G08040.0	Pse01G29160.0	      0
  1-  1:	Pso10G08050.0	Pse01G29170.0	      0
  1-  2:	Pso10G08060.0	Pse01G29180.0	  2e-24
  1-  3:	Pso10G08070.0	Pse01G29210.0	  4e-80
  1-  4:	Pso10G07210.0	Pse01G29220.0	      0
  1-  5:	Pso10G07200.0	Pse01G29230.0	  2e-57
  1-  6:	Pso10G07170.0	Pse01G29240.0	 1e-149
  1-  7:	Pso10G07160.0	Pse01G29270.0	 4e-172
  1-  8:	Pso02G44620.0	Pse01G29280.0	      0
  1-  9:	Pso10G07140.0	Pse01G29300.0	      0
  1- 10:	Pso10G07130.0	Pse01G29320.0	      0
  1- 11:	Pso10G07120.0	Pse01G29330.0	 1e-164
  1- 12:	Pso10G07100.0	Pse01G29350.0	      0
  1- 13:	Pso10G07080.0	Pse01G29360.0	      0
  1- 14:	Pso10G07070.0	Pse01G29370.0	      0
  1- 15:	Pso02G44540.0	Pse01G29380.0	      0
  1- 16:	Pso10G07060.0	Pse01G29390.0	  1e-81
  1- 17:	Pso10G07050.0	Pse01G29410.0	      0
  1- 18:	Pso10G07040.0	Pse01G29430.0	 4e-130
  1- 19:	Pso10G07030.0	Pse01G29440.0	      0
  1- 20:	Pso10G07020.0	Pse01G29450.0	      0
  1- 21:	Pso10G07000.0	Pse01G29470.0	 3e-147
  1- 22:	Pso10G06980.0	Pse01G29480.0	 9e-142
  1- 23:	Pso10G06970.0	Pse01G29510.0	 6e-141
  1- 24:	Pso10G06960.0	Pse01G29520.0	 7e-109
  1- 25:	Pso02G44380.0	Pse01G29560.0	      0
  1- 26:	Pso10G06950.0	Pse01G29570.0	 3e-113
  1- 27:	Pso10G06940.0	Pse01G29580.0	      0
  1- 28:	Pso10G06920.0	Pse01G29590.0	      0
  1- 29:	Pso10G06910.0	Pse01G29600.0	 4e-122
  1- 30:	Pso10G06900.0	Pse01G29610.0	 2e-147
  1- 31:	Pso10G06890.0	Pse01G29620.0	      0
  1- 32:	Pso02G44290.0	Pse01G29630.0	      0
  1- 33:	Pso10G06880.0	Pse01G29640.0	      0
  1- 34:	Pso10G06870.0	Pse01G29650.0	  4e-61
  1- 35:	Pso10G06860.0	Pse01G29660.0	  3e-59
  1- 36:	Pso10G06820.0	Pse01G29700.0	 3e-126
  1- 37:	Pso02G44210.0	Pse01G29710.0	      0
  1- 38:	Pso10G06790.0	Pse01G29730.0	      0
  1- 39:	Pso10G06780.0	Pse01G29740.0	      0
  1- 40:	Pso10G06770.0	Pse01G29750.0	 2e-123
  1- 41:	Pso10G06760.0	Pse01G29760.0	  2e-86
  1- 42:	Pso10G06750.0	Pse01G29770.0	      0
  1- 43:	Pso10G06720.0	Pse01G29780.0	  5e-47
  1- 44:	Pso02G44140.0	Pse01G29790.0	  1e-76
  1- 45:	Pso02G44130.0	Pse01G29800.0	 2e-106
  1- 46:	Pso10G06700.0	Pse01G29830.0	 3e-123
  1- 47:	Pso10G06690.0	Pse01G29850.0	 5e-155
  1- 48:	Pso10G06680.0	Pse01G29860.0	  3e-99
  1- 49:	Pso10G06670.0	Pse01G29870.0	 3e-167
  1- 50:	Pso10G06660.0	Pse01G29890.0	      0
  1- 51:	Pso02G44050.0	Pse01G29900.0	  1e-49
  1- 52:	Pso02G44020.0	Pse01G30090.0	      0
  1- 53:	Pso10G06640.0	Pse01G30100.0	      0
  1- 54:	Pso10G06630.0	Pse01G30110.0	      0
  1- 55:	Pso02G43990.0	Pse01G30120.0	  4e-26
  1- 56:	Pso10G06620.0	Pse01G30140.0	  3e-84
  1- 57:	Pso10G06610.0	Pse01G30150.0	      0
  1- 58:	Pso10G06600.0	Pse01G30160.0	      0
  1- 59:	Pso10G06590.0	Pse01G30170.0	 1e-130
  1- 60:	Pso10G06580.0	Pse01G30180.0	  2e-95
  1- 61:	Pso10G06570.0	Pse01G30190.0	      0
  1- 62:	Pso10G06560.0	Pse01G30200.0	      0
  1- 63:	Pso10G06550.0	Pse01G30210.0	      0
  1- 64:	Pso10G06540.0	Pse01G30220.0	      0
  1- 65:	Pso10G06490.0	Pse01G30480.0	  1e-67
  1- 66:	Pso10G06500.0	Pse01G30490.0	 2e-166
  1- 67:	Pso10G06510.0	Pse01G30500.0	      0
  1- 68:	Pso10G06520.0	Pse01G30510.0	      0
  1- 69:	Pso10G06200.0	Pse01G30520.0	      0
  1- 70:	Pso10G06190.0	Pse01G30530.0	  2e-57
  1- 71:	Pso02G43620.0	Pse01G30540.0	  4e-39
  1- 72:	Pso10G06180.0	Pse01G30550.0	      0
  1- 73:	Pso02G43600.0	Pse01G30560.0	  2e-37
  1- 74:	Pso10G06170.0	Pse01G30570.0	 5e-124
  1- 75:	Pso10G06160.0	Pse01G30580.0	      0
  1- 76:	Pso10G06120.0	Pse01G30590.0	 1e-129
  1- 77:	Pso02G43560.0	Pse01G30600.0	      0
  1- 78:	Pso10G06110.0	Pse01G30610.0	      0
  1- 79:	Pso10G06090.0	Pse01G30630.0	 3e-140
  1- 80:	Pso10G06070.0	Pse01G30640.0	      0
  1- 81:	Pso10G06050.0	Pse01G30650.0	      0
  1- 82:	Pso10G06030.0	Pse01G30660.0	  4e-93
  1- 83:	Pso10G06010.0	Pse01G30670.0	      0
  1- 84:	Pso10G06000.0	Pse01G30680.0	 5e-104
  1- 85:	Pso10G05990.0	Pse01G30690.0	      0
  1- 86:	Pso10G05980.0	Pse01G30700.0	 2e-178
  1- 87:	Pso10G05970.0	Pse01G30710.0	      0
  1- 88:	Pso10G05950.0	Pse01G30720.0	      0
  1- 89:	Pso10G05920.0	Pse01G30740.0	      0
  1- 90:	Pso10G05910.0	Pse01G30750.0	      0
  1- 91:	Pso02G43330.0	Pse01G30760.0	  2e-44
  1- 92:	Pso10G05900.0	Pse01G30770.0	  2e-42
  1- 93:	Pso10G05860.0	Pse01G30800.0	      0
  1- 94:	Pso10G05840.0	Pse01G30810.0	      0
  1- 95:	Pso10G05830.0	Pse01G30820.0	  4e-54
  1- 96:	Pso10G05820.0	Pse01G30830.0	  8e-40
  1- 97:	Pso10G05810.0	Pse01G30860.0	      0
  1- 98:	Pso10G05800.0	Pse01G30870.0	      0
  1- 99:	Pso10G05790.0	Pse01G30880.0	 8e-133
  1-100:	Pso10G05780.0	Pse01G30890.0	      0
  1-101:	Pso10G05770.0	Pse01G30900.0	  2e-72
  1-102:	Pso10G05760.0	Pse01G30910.0	 3e-116
  1-103:	Pso10G05730.0	Pse01G30920.0	      0
  1-104:	Pso10G05720.0	Pse01G30930.0	      0
  1-105:	Pso10G05710.0	Pse01G30940.0	 2e-112
  1-106:	Pso10G05700.0	Pse01G30950.0	      0
  1-107:	Pso10G05660.0	Pse01G30960.0	      0
  1-108:	Pso10G05650.0	Pse01G30970.0	      0
  1-109:	Pso10G05640.0	Pse01G30980.0	 4e-136
  1-110:	Pso10G05620.0	Pse01G30990.0	      0
  1-111:	Pso02G43150.0	Pse01G31010.0	  2e-35
  1-112:	Pso10G05580.0	Pse01G31040.0	      0
  1-113:	Pso10G05560.0	Pse01G31050.0	      0
  1-114:	Pso10G05530.0	Pse01G31080.0	      0
  1-115:	Pso02G43080.0	Pse01G31090.0	      0
  1-116:	Pso10G05510.0	Pse01G31100.0	 1e-117
  1-117:	Pso10G05500.0	Pse01G31110.0	      0
  1-118:	Pso02G43040.0	Pse01G31120.0	  2e-69
  1-119:	Pso10G05240.0	Pse01G31130.0	      0
  1-120:	Pso10G05250.0	Pse01G31140.0	      0
  1-121:	Pso10G05260.0	Pse01G31150.0	      0
  1-122:	Pso02G43000.0	Pse01G31180.0	      0
  1-123:	Pso10G05300.0	Pse01G31210.0	      0
  1-124:	Pso10G05310.0	Pse01G31220.0	  7e-51
  1-125:	Pso02G42970.0	Pse01G31240.0	  5e-39
  1-126:	Pso10G05320.0	Pse01G31270.0	 6e-102
  1-127:	Pso10G05340.0	Pse01G31290.0	      0
  1-128:	Pso10G05350.0	Pse01G31310.0	      0
  1-129:	Pso10G05370.0	Pse01G31320.0	  2e-37
  1-130:	Pso10G05360.0	Pse01G31330.0	      0
  1-131:	Pso10G05380.0	Pse01G31340.0	      0
  1-132:	Pso10G05390.0	Pse01G31350.0	  2e-53
  1-133:	Pso10G05430.0	Pse01G31360.0	      0
  1-134:	Pso10G05440.0	Pse01G31370.0	      0
  1-135:	Pso10G05450.0	Pse01G31380.0	      0
  1-136:	Pso10G05460.0	Pse01G31390.0	      0
  1-137:	Pso10G05480.0	Pse01G31400.0	 1e-108
  1-138:	Pso10G05490.0	Pse01G31410.0	      0
  1-139:	Pso10G05220.0	Pse01G31420.0	      0
  1-140:	Pso02G42780.0	Pse01G31450.0	      0
  1-141:	Pso10G05200.0	Pse01G31460.0	      0
  1-142:	Pso10G05170.0	Pse01G31470.0	      0
  1-143:	Pso10G05160.0	Pse01G31480.0	      0
  1-144:	Pso10G05150.0	Pse01G31500.0	 2e-159
  1-145:	Pso02G42720.0	Pse01G31510.0	 4e-179
  1-146:	Pso10G05140.0	Pse01G31520.0	  1e-35
  1-147:	Pso10G05130.0	Pse01G31530.0	      0
  1-148:	Pso10G05120.0	Pse01G31540.0	      0
  1-149:	Pso10G05110.0	Pse01G31550.0	      0
  1-150:	Pso10G05100.0	Pse01G31560.0	      0
  1-151:	Pso10G05090.0	Pse01G31570.0	      0
  1-152:	Pso10G05070.0	Pse01G31580.0	  2e-48
  1-153:	Pso02G42570.0	Pse01G31600.0	  1e-36
  1-154:	Pso02G42560.0	Pse01G31610.0	 2e-159
  1-155:	Pso02G42550.0	Pse01G31620.0	      0
  1-156:	Pso02G42540.0	Pse01G31630.0	  6e-40
  1-157:	Pso02G42530.0	Pse01G31640.0	  2e-29
  1-158:	Pso10G05050.0	Pse01G31650.0	      0
  1-159:	Pso10G05060.0	Pse01G31660.0	 6e-124
  1-160:	Pso10G05030.0	Pse01G31670.0	      0
  1-161:	Pso10G05020.0	Pse01G31680.0	      0
  1-162:	Pso10G05010.0	Pse01G31690.0	      0
  1-163:	Pso10G05000.0	Pse01G31700.0	 7e-129
  1-164:	Pso10G04970.0	Pse01G31720.0	  2e-96
  1-165:	Pso10G04960.0	Pse01G31740.0	      0
  1-166:	Pso10G04950.0	Pse01G31750.0	      0
  1-167:	Pso10G04940.0	Pse01G31760.0	      0
  1-168:	Pso02G42410.0	Pse01G31770.0	  3e-94
  1-169:	Pso10G04930.0	Pse01G31780.0	      0
  1-170:	Pso10G04920.0	Pse01G31790.0	      0
  1-171:	Pso10G04910.0	Pse01G31800.0	      0
  1-172:	Pso10G04900.0	Pse01G31810.0	      0
  1-173:	Pso10G04880.0	Pse01G31840.0	 4e-150
  1-174:	Pso10G04870.0	Pse01G31850.0	      0
  1-175:	Pso10G04860.0	Pse01G31860.0	  1e-44
  1-176:	Pso10G04850.0	Pse01G31870.0	      0
  1-177:	Pso10G04840.0	Pse01G31880.0	      0
  1-178:	Pso10G04820.0	Pse01G31890.0	  2e-12
  1-179:	Pso10G04810.0	Pse01G31930.0	      0
  1-180:	Pso10G04770.0	Pse01G31940.0	      0
  1-181:	Pso02G42240.0	Pse01G31980.0	 3e-153
  1-182:	Pso10G04760.0	Pse01G32010.0	      0
  1-183:	Pso10G04750.0	Pse01G32020.0	      0
  1-184:	Pso10G04740.0	Pse01G32030.0	      0
  1-185:	Pso10G04730.0	Pse01G32040.0	      0
  1-186:	Pso02G42180.0	Pse01G32050.0	      0
  1-187:	Pso10G04720.0	Pse01G32060.0	      0
  1-188:	Pso10G04710.0	Pse01G32070.0	 8e-102
  1-189:	Pso02G42120.0	Pse01G32110.0	 2e-142
  1-190:	Pso10G04680.0	Pse01G32120.0	      0
  1-191:	Pso10G04670.0	Pse01G32130.0	      0
  1-192:	Pso10G04660.0	Pse01G32140.0	  5e-73
  1-193:	Pso10G04650.0	Pse01G32150.0	      0
## Alignment 2: score=5309.0 e_value=0 N=111 pre-WGD-1 ancestor_chr1&P. setigerum_chr1 plus
  2-  0:	Pso02G69150.0	Pse01G50010.0	      0
  2-  1:	Pso02G69180.0	Pse01G50030.0	 1e-136
  2-  2:	Pso02G69190.0	Pse01G50050.0	      0
  2-  3:	Pso02G69230.0	Pse01G50080.0	      0
  2-  4:	Pso02G69240.0	Pse01G50090.0	      0
  2-  5:	Pso02G69250.0	Pse01G50100.0	      0
  2-  6:	Pso02G69270.0	Pse01G50140.0	 6e-128
  2-  7:	Pso02G69310.0	Pse01G50170.0	      0
  2-  8:	Pso02G69410.0	Pse01G50270.0	 4e-130
  2-  9:	Pso02G69420.0	Pse01G50290.0	      0
  2- 10:	Pso02G69440.0	Pse01G50320.0	 1e-127
  2- 11:	Pso02G69450.0	Pse01G50340.0	      0
  2- 12:	Pso02G69460.0	Pse01G50350.0	  2e-57
  2- 13:	Pso02G69470.0	Pse01G50360.0	 1e-108
  2- 14:	Pso02G69480.0	Pse01G50380.0	      0
  2- 15:	Pso02G69490.0	Pse01G50390.0	      0
  2- 16:	Pso02G69520.0	Pse01G50430.0	      0
  2- 17:	Pso02G69530.0	Pse01G50450.0	      0
  2- 18:	Pso02G69540.0	Pse01G50460.0	      0
  2- 19:	Pso02G69580.0	Pse01G50480.0	      0
  2- 20:	Pso02G69590.0	Pse01G50520.0	 6e-141
  2- 21:	Pso02G69600.0	Pse01G50530.0	 1e-112
  2- 22:	Pso02G69630.0	Pse01G50590.0	 7e-146
  2- 23:	Pso02G69640.0	Pse01G50620.0	      0
  2- 24:	Pso02G69670.0	Pse01G50650.0	      0
  2- 25:	Pso02G69690.0	Pse01G50670.0	      0
  2- 26:	Pso02G69700.0	Pse01G50710.0	      0
  2- 27:	Pso02G69730.0	Pse01G50740.0	 9e-137
  2- 28:	Pso02G69750.0	Pse01G50750.0	  4e-47
  2- 29:	Pso02G69760.0	Pse01G50770.0	      0
  2- 30:	Pso02G69790.0	Pse01G50780.0	      0
  2- 31:	Pso02G69800.0	Pse01G50790.0	      0
  2- 32:	Pso02G69810.0	Pse01G50800.0	      0
  2- 33:	Pso02G69850.0	Pse01G50860.0	  1e-92
  2- 34:	Pso02G69880.0	Pse01G50870.0	      0
  2- 35:	Pso02G69890.0	Pse01G50880.0	 4e-177
  2- 36:	Pso02G69980.0	Pse01G51000.0	  1e-48
  2- 37:	Pso02G70010.0	Pse01G51040.0	      0
  2- 38:	Pso02G70050.0	Pse01G51070.0	      0
  2- 39:	Pso02G70080.0	Pse01G51090.0	      0
  2- 40:	Pso02G70100.0	Pse01G51100.0	 4e-179
  2- 41:	Pso02G70110.0	Pse01G51120.0	      0
  2- 42:	Pso02G70130.0	Pse01G51160.0	      0
  2- 43:	Pso02G70200.0	Pse01G51260.0	 4e-180
  2- 44:	Pso02G70210.0	Pse01G51300.0	 6e-131
  2- 45:	Pso02G70220.0	Pse01G51360.0	      0
  2- 46:	Pso02G70230.0	Pse01G51370.0	 2e-123
  2- 47:	Pso02G70260.0	Pse01G51380.0	      0
  2- 48:	Pso02G70510.0	Pse01G51520.0	      0
  2- 49:	Pso02G70620.0	Pse01G51640.0	      0
  2- 50:	Pso02G70640.0	Pse01G51650.0	      0
  2- 51:	Pso02G70650.0	Pse01G51660.0	      0
  2- 52:	Pso02G70660.0	Pse01G51680.0	      0
  2- 53:	Pso02G70690.0	Pse01G51720.0	 2e-141
  2- 54:	Pso02G70720.0	Pse01G51800.0	      0
  2- 55:	Pso02G70730.0	Pse01G51820.0	      0
  2- 56:	Pso02G70740.0	Pse01G51830.0	  1e-91
  2- 57:	Pso02G70770.0	Pse01G51880.0	      0
  2- 58:	Pso02G70780.0	Pse01G51890.0	      0
  2- 59:	Pso02G70790.0	Pse01G51900.0	      0
  2- 60:	Pso02G70810.0	Pse01G51910.0	  2e-96
  2- 61:	Pso02G70820.0	Pse01G51920.0	  7e-94
  2- 62:	Pso02G70830.0	Pse01G51930.0	      0
  2- 63:	Pso02G70840.0	Pse01G51960.0	 1e-144
  2- 64:	Pso02G70850.0	Pse01G51970.0	      0
  2- 65:	Pso02G70860.0	Pse01G51990.0	  8e-39
  2- 66:	Pso02G70890.0	Pse01G52010.0	      0
  2- 67:	Pso02G70900.0	Pse01G52020.0	      0
  2- 68:	Pso02G70910.0	Pse01G52060.0	      0
  2- 69:	Pso02G70930.0	Pse01G52070.0	      0
  2- 70:	Pso02G70960.0	Pse01G52090.0	  9e-19
  2- 71:	Pso02G70980.0	Pse01G52150.0	      0
  2- 72:	Pso02G71000.0	Pse01G52180.0	 7e-170
  2- 73:	Pso02G71010.0	Pse01G52210.0	      0
  2- 74:	Pso02G71020.0	Pse01G52220.0	      0
  2- 75:	Pso02G71030.0	Pse01G52230.0	 2e-119
  2- 76:	Pso02G71100.0	Pse01G52380.0	      0
  2- 77:	Pso02G71120.0	Pse01G52390.0	  2e-53
  2- 78:	Pso02G71160.0	Pse01G52430.0	      0
  2- 79:	Pso02G71170.0	Pse01G52480.0	  3e-29
  2- 80:	Pso02G71190.0	Pse01G52510.0	      0
  2- 81:	Pso02G71200.0	Pse01G52530.0	      0
  2- 82:	Pso02G71220.0	Pse01G52550.0	      0
  2- 83:	Pso02G71230.0	Pse01G52560.0	      0
  2- 84:	Pso02G71240.0	Pse01G52590.0	      0
  2- 85:	Pso02G71270.0	Pse01G52600.0	      0
  2- 86:	Pso02G71310.0	Pse01G52610.0	 2e-132
  2- 87:	Pso02G71340.0	Pse01G52650.0	  8e-22
  2- 88:	Pso02G71370.0	Pse01G52660.0	 7e-132
  2- 89:	Pso02G71380.0	Pse01G52680.0	      0
  2- 90:	Pso02G71400.0	Pse01G52690.0	      0
  2- 91:	Pso02G71410.0	Pse01G52710.0	  2e-73
  2- 92:	Pso02G71440.0	Pse01G52730.0	      0
  2- 93:	Pso02G71490.0	Pse01G52820.0	  2e-54
  2- 94:	Pso02G71500.0	Pse01G52830.0	      0
  2- 95:	Pso02G71510.0	Pse01G52840.0	 7e-145
  2- 96:	Pso02G71520.0	Pse01G52850.0	      0
  2- 97:	Pso02G71550.0	Pse01G52890.0	      0
  2- 98:	Pso02G71560.0	Pse01G52900.0	      0
  2- 99:	Pso02G71580.0	Pse01G52910.0	 1e-101
  2-100:	Pso02G71640.0	Pse01G52920.0	 1e-107
  2-101:	Pso02G71680.0	Pse01G52960.0	  9e-21
  2-102:	Pso02G71690.0	Pse01G53010.0	      0
  2-103:	Pso02G71720.0	Pse01G53020.0	 5e-157
  2-104:	Pso02G71810.0	Pse01G53030.0	  5e-25
  2-105:	Pso02G71840.0	Pse01G53080.0	      0
  2-106:	Pso02G71860.0	Pse01G53120.0	      0
  2-107:	Pso02G71870.0	Pse01G53130.0	  2e-93
  2-108:	Pso02G71880.0	Pse01G53270.0	      0
  2-109:	Pso02G71890.0	Pse01G53280.0	      0
  2-110:	Pso02G71920.0	Pse01G53290.0	      0
## Alignment 3: score=4935.0 e_value=0 N=102 pre-WGD-1 ancestor_chr1&P. setigerum_chr1 plus
  3-  0:	Pso02G29900.0	Pse01G44940.0	      0
  3-  1:	Pso02G29890.0	Pse01G44950.0	 9e-123
  3-  2:	Pso02G29880.0	Pse01G44960.0	      0
  3-  3:	Pso02G29870.0	Pse01G44970.0	  3e-84
  3-  4:	Pso02G29860.0	Pse01G44990.0	      0
  3-  5:	Pso02G29780.0	Pse01G45000.0	  2e-57
  3-  6:	Pso02G29770.0	Pse01G45090.0	  1e-34
  3-  7:	Pso02G29720.0	Pse01G45120.0	      0
  3-  8:	Pso02G29710.0	Pse01G45130.0	  8e-63
  3-  9:	Pso02G29690.0	Pse01G45160.0	  2e-65
  3- 10:	Pso02G64540.0	Pse01G45170.0	      0
  3- 11:	Pso02G29670.0	Pse01G45180.0	  6e-81
  3- 12:	Pso02G29660.0	Pse01G45190.0	      0
  3- 13:	Pso02G29650.0	Pse01G45200.0	  1e-43
  3- 14:	Pso02G64550.0	Pse01G45210.0	  1e-85
  3- 15:	Pso02G64560.0	Pse01G45220.0	 1e-121
  3- 16:	Pso02G64580.0	Pse01G45240.0	      0
  3- 17:	Pso02G64590.0	Pse01G45250.0	      0
  3- 18:	Pso02G64640.0	Pse01G45260.0	  3e-92
  3- 19:	Pso02G64610.0	Pse01G45270.0	  2e-53
  3- 20:	Pso02G64660.0	Pse01G45280.0	  7e-80
  3- 21:	Pso02G64670.0	Pse01G45290.0	      0
  3- 22:	Pso02G64680.0	Pse01G45300.0	      0
  3- 23:	Pso02G64700.0	Pse01G45320.0	  5e-66
  3- 24:	Pso02G64710.0	Pse01G45330.0	  4e-83
  3- 25:	Pso02G64720.0	Pse01G45340.0	  3e-70
  3- 26:	Pso02G29520.0	Pse01G45350.0	      0
  3- 27:	Pso02G29510.0	Pse01G45370.0	  4e-43
  3- 28:	Pso02G29480.0	Pse01G45380.0	 3e-174
  3- 29:	Pso02G64760.0	Pse01G45420.0	      0
  3- 30:	Pso02G64900.0	Pse01G45460.0	      0
  3- 31:	Pso02G64950.0	Pse01G45490.0	      0
  3- 32:	Pso02G29370.0	Pse01G45500.0	  8e-77
  3- 33:	Pso02G64960.0	Pse01G45510.0	 7e-110
  3- 34:	Pso02G64980.0	Pse01G45520.0	  3e-76
  3- 35:	Pso02G29350.0	Pse01G45540.0	      0
  3- 36:	Pso02G29340.0	Pse01G45560.0	      0
  3- 37:	Pso02G65010.0	Pse01G45580.0	      0
  3- 38:	Pso02G65030.0	Pse01G45610.0	      0
  3- 39:	Pso02G65050.0	Pse01G45620.0	      0
  3- 40:	Pso02G65100.0	Pse01G45630.0	      0
  3- 41:	Pso02G65120.0	Pse01G45640.0	      0
  3- 42:	Pso02G65130.0	Pse01G45650.0	 5e-135
  3- 43:	Pso02G29230.0	Pse01G45660.0	  4e-62
  3- 44:	Pso02G29220.0	Pse01G45670.0	      0
  3- 45:	Pso02G65150.0	Pse01G45680.0	      0
  3- 46:	Pso02G65180.0	Pse01G45690.0	      0
  3- 47:	Pso02G29170.0	Pse01G45720.0	 2e-141
  3- 48:	Pso02G65210.0	Pse01G45730.0	  2e-25
  3- 49:	Pso02G29150.0	Pse01G45750.0	      0
  3- 50:	Pso02G65230.0	Pse01G45760.0	 2e-108
  3- 51:	Pso02G65240.0	Pse01G45770.0	      0
  3- 52:	Pso02G65280.0	Pse01G45830.0	 1e-100
  3- 53:	Pso02G65290.0	Pse01G45840.0	      0
  3- 54:	Pso02G65300.0	Pse01G45850.0	      0
  3- 55:	Pso02G65320.0	Pse01G45860.0	      0
  3- 56:	Pso02G65360.0	Pse01G45870.0	      0
  3- 57:	Pso02G65370.0	Pse01G45880.0	  9e-36
  3- 58:	Pso02G29040.0	Pse01G45900.0	  2e-88
  3- 59:	Pso02G28960.0	Pse01G45920.0	      0
  3- 60:	Pso02G28930.0	Pse01G45980.0	  2e-73
  3- 61:	Pso02G28900.0	Pse01G46000.0	      0
  3- 62:	Pso02G28890.0	Pse01G46010.0	      0
  3- 63:	Pso02G28880.0	Pse01G46020.0	      0
  3- 64:	Pso02G65530.0	Pse01G46030.0	 3e-152
  3- 65:	Pso02G28800.0	Pse01G46050.0	  9e-54
  3- 66:	Pso02G28760.0	Pse01G46060.0	      0
  3- 67:	Pso02G28750.0	Pse01G46070.0	      0
  3- 68:	Pso02G28710.0	Pse01G46080.0	  8e-11
  3- 69:	Pso02G28700.0	Pse01G46110.0	      0
  3- 70:	Pso02G65720.0	Pse01G46120.0	      0
  3- 71:	Pso02G65710.0	Pse01G46150.0	  8e-16
  3- 72:	Pso02G65740.0	Pse01G46160.0	      0
  3- 73:	Pso02G65750.0	Pse01G46170.0	  8e-52
  3- 74:	Pso02G65760.0	Pse01G46190.0	 2e-133
  3- 75:	Pso02G65770.0	Pse01G46200.0	 1e-127
  3- 76:	Pso02G65780.0	Pse01G46210.0	  4e-29
  3- 77:	Pso02G65880.0	Pse01G46290.0	  4e-79
  3- 78:	Pso02G65900.0	Pse01G46400.0	      0
  3- 79:	Pso02G65930.0	Pse01G46420.0	      0
  3- 80:	Pso02G65920.0	Pse01G46460.0	      0
  3- 81:	Pso02G66030.0	Pse01G46520.0	      0
  3- 82:	Pso02G66170.0	Pse01G46700.0	      0
  3- 83:	Pso02G66190.0	Pse01G46770.0	      0
  3- 84:	Pso02G66250.0	Pse01G46880.0	      0
  3- 85:	Pso02G66270.0	Pse01G46970.0	 6e-103
  3- 86:	Pso02G66280.0	Pse01G46980.0	  1e-89
  3- 87:	Pso02G66290.0	Pse01G46990.0	 7e-176
  3- 88:	Pso02G66300.0	Pse01G47000.0	      0
  3- 89:	Pso02G66330.0	Pse01G47080.0	      0
  3- 90:	Pso02G66350.0	Pse01G47090.0	      0
  3- 91:	Pso02G66360.0	Pse01G47100.0	      0
  3- 92:	Pso02G66390.0	Pse01G47110.0	 6e-158
  3- 93:	Pso02G66420.0	Pse01G47130.0	      0
  3- 94:	Pso02G66440.0	Pse01G47170.0	  4e-27
  3- 95:	Pso02G66480.0	Pse01G47180.0	      0
  3- 96:	Pso02G66570.0	Pse01G47250.0	      0
  3- 97:	Pso02G66640.0	Pse01G47370.0	  8e-70
  3- 98:	Pso02G66650.0	Pse01G47380.0	 3e-146
  3- 99:	Pso02G66690.0	Pse01G47400.0	      0
  3-100:	Pso02G66700.0	Pse01G47420.0	 7e-129
  3-101:	Pso02G66860.0	Pse01G47500.0	      0
## Alignment 4: score=2864.0 e_value=1.1e-218 N=58 pre-WGD-1 ancestor_chr1&P. setigerum_chr1 plus
  4-  0:	Pso10G03860.0	Pse01G32870.0	 3e-106
  4-  1:	Pso10G03840.0	Pse01G32880.0	      0
  4-  2:	Pso10G03830.0	Pse01G32890.0	      0
  4-  3:	Pso10G03820.0	Pse01G32900.0	  2e-93
  4-  4:	Pso10G03810.0	Pse01G32910.0	      0
  4-  5:	Pso10G03790.0	Pse01G32920.0	      0
  4-  6:	Pso10G03770.0	Pse01G32930.0	  5e-60
  4-  7:	Pso10G03740.0	Pse01G32940.0	      0
  4-  8:	Pso02G41340.0	Pse01G32950.0	  2e-99
  4-  9:	Pso10G03730.0	Pse01G32970.0	      0
  4- 10:	Pso10G03850.0	Pse01G32980.0	  8e-65
  4- 11:	Pso02G41300.0	Pse01G33010.0	  1e-65
  4- 12:	Pso02G41260.0	Pse01G33020.0	  6e-99
  4- 13:	Pso02G41250.0	Pse01G33040.0	 6e-116
  4- 14:	Pso02G41230.0	Pse01G33050.0	  5e-83
  4- 15:	Pso10G03690.0	Pse01G33070.0	 1e-163
  4- 16:	Pso02G41200.0	Pse01G33080.0	  3e-49
  4- 17:	Pso10G03670.0	Pse01G33090.0	  5e-90
  4- 18:	Pso10G03660.0	Pse01G33100.0	      0
  4- 19:	Pso10G03650.0	Pse01G33110.0	 2e-160
  4- 20:	Pso10G03640.0	Pse01G33120.0	      0
  4- 21:	Pso10G03630.0	Pse01G33130.0	  2e-65
  4- 22:	Pso10G03620.0	Pse01G33140.0	 6e-130
  4- 23:	Pso10G03610.0	Pse01G33150.0	      0
  4- 24:	Pso10G03600.0	Pse01G33160.0	      0
  4- 25:	Pso10G03590.0	Pse01G33180.0	      0
  4- 26:	Pso10G03580.0	Pse01G33190.0	      0
  4- 27:	Pso02G41090.0	Pse01G33200.0	 3e-176
  4- 28:	Pso10G03500.0	Pse01G33240.0	  6e-63
  4- 29:	Pso02G41000.0	Pse01G33300.0	  3e-60
  4- 30:	Pso10G03450.0	Pse01G33320.0	 5e-148
  4- 31:	Pso10G03430.0	Pse01G33330.0	      0
  4- 32:	Pso02G40970.0	Pse01G33340.0	  8e-38
  4- 33:	Pso10G03410.0	Pse01G33350.0	      0
  4- 34:	Pso10G03400.0	Pse01G33360.0	  1e-46
  4- 35:	Pso02G40940.0	Pse01G33370.0	 7e-136
  4- 36:	Pso10G03370.0	Pse01G33390.0	      0
  4- 37:	Pso10G03360.0	Pse01G33400.0	      0
  4- 38:	Pso10G03350.0	Pse01G33410.0	      0
  4- 39:	Pso10G03330.0	Pse01G33430.0	      0
  4- 40:	Pso10G03310.0	Pse01G33440.0	 5e-157
  4- 41:	Pso10G03300.0	Pse01G33450.0	 7e-171
  4- 42:	Pso02G40860.0	Pse01G33460.0	      0
  4- 43:	Pso10G03270.0	Pse01G33470.0	      0
  4- 44:	Pso02G40840.0	Pse01G33480.0	  5e-78
  4- 45:	Pso10G03260.0	Pse01G33490.0	  6e-67
  4- 46:	Pso10G03250.0	Pse01G33510.0	      0
  4- 47:	Pso10G03230.0	Pse01G33520.0	  3e-93
  4- 48:	Pso10G03220.0	Pse01G33530.0	 6e-157
  4- 49:	Pso10G03200.0	Pse01G33560.0	      0
  4- 50:	Pso10G03190.0	Pse01G33570.0	      0
  4- 51:	Pso10G03160.0	Pse01G33580.0	 2e-119
  4- 52:	Pso10G03140.0	Pse01G33590.0	      0
  4- 53:	Pso10G03130.0	Pse01G33600.0	 4e-118
  4- 54:	Pso10G03120.0	Pse01G33610.0	      0
  4- 55:	Pso10G03100.0	Pse01G33620.0	      0
  4- 56:	Pso02G40630.0	Pse01G33650.0	      0
  4- 57:	Pso10G03070.0	Pse01G33660.0	      0
## Alignment 5: score=2155.0 e_value=9.3e-160 N=44 pre-WGD-1 ancestor_chr1&P. setigerum_chr1 plus
  5-  0:	Pso10G09470.0	Pse01G26500.0	  2e-86
  5-  1:	Pso02G47150.0	Pse01G26520.0	      0
  5-  2:	Pso10G09520.0	Pse01G26560.0	      0
  5-  3:	Pso10G09880.0	Pse01G26570.0	 7e-152
  5-  4:	Pso10G09610.0	Pse01G26580.0	      0
  5-  5:	Pso02G47110.0	Pse01G26590.0	  2e-44
  5-  6:	Pso10G09620.0	Pse01G26600.0	      0
  5-  7:	Pso10G09650.0	Pse01G26610.0	      0
  5-  8:	Pso02G47080.0	Pse01G26620.0	 2e-104
  5-  9:	Pso10G09860.0	Pse01G26630.0	      0
  5- 10:	Pso10G09850.0	Pse01G26650.0	      0
  5- 11:	Pso10G09840.0	Pse01G26670.0	  7e-91
  5- 12:	Pso10G09820.0	Pse01G26680.0	      0
  5- 13:	Pso10G09810.0	Pse01G26700.0	      0
  5- 14:	Pso10G09800.0	Pse01G26710.0	      0
  5- 15:	Pso10G09790.0	Pse01G26720.0	      0
  5- 16:	Pso10G09780.0	Pse01G26730.0	  9e-47
  5- 17:	Pso10G09760.0	Pse01G26750.0	      0
  5- 18:	Pso02G46950.0	Pse01G26760.0	  4e-69
  5- 19:	Pso10G09750.0	Pse01G26780.0	      0
  5- 20:	Pso02G46920.0	Pse01G26790.0	  3e-47
  5- 21:	Pso10G09720.0	Pse01G26810.0	      0
  5- 22:	Pso10G09700.0	Pse01G26830.0	 9e-129
  5- 23:	Pso02G46880.0	Pse01G26840.0	      0
  5- 24:	Pso10G09670.0	Pse01G26850.0	      0
  5- 25:	Pso10G09660.0	Pse01G26860.0	      0
  5- 26:	Pso10G09600.0	Pse01G26870.0	      0
  5- 27:	Pso10G09590.0	Pse01G26880.0	      0
  5- 28:	Pso10G09530.0	Pse01G26920.0	      0
  5- 29:	Pso02G46770.0	Pse01G26930.0	 8e-177
  5- 30:	Pso10G09920.0	Pse01G26940.0	      0
  5- 31:	Pso02G46750.0	Pse01G26950.0	      0
  5- 32:	Pso10G09310.0	Pse01G26970.0	 4e-130
  5- 33:	Pso10G07620.0	Pse01G26990.0	      0
  5- 34:	Pso10G07610.0	Pse01G27000.0	 2e-146
  5- 35:	Pso10G07600.0	Pse01G27010.0	  6e-92
  5- 36:	Pso10G07590.0	Pse01G27020.0	 3e-133
  5- 37:	Pso10G07580.0	Pse01G27030.0	      0
  5- 38:	Pso10G07570.0	Pse01G27040.0	      0
  5- 39:	Pso10G07560.0	Pse01G27060.0	      0
  5- 40:	Pso02G46650.0	Pse01G27070.0	      0
  5- 41:	Pso10G09260.0	Pse01G27080.0	      0
  5- 42:	Pso10G09280.0	Pse01G27100.0	      0
  5- 43:	Pso10G09290.0	Pse01G27110.0	      0
## Alignment 6: score=1293.0 e_value=1.4e-88 N=27 pre-WGD-1 ancestor_chr1&P. setigerum_chr1 plus
  6-  0:	Pso10G07850.0	Pse01G27520.0	  1e-69
  6-  1:	Pso10G08270.0	Pse01G27630.0	 5e-178
  6-  2:	Pso10G08290.0	Pse01G27650.0	      0
  6-  3:	Pso10G08300.0	Pse01G27660.0	 2e-177
  6-  4:	Pso02G46140.0	Pse01G27680.0	  6e-87
  6-  5:	Pso10G08320.0	Pse01G27690.0	      0
  6-  6:	Pso10G08350.0	Pse01G27700.0	      0
  6-  7:	Pso10G08360.0	Pse01G27710.0	      0
  6-  8:	Pso10G08370.0	Pse01G27720.0	      0
  6-  9:	Pso10G08380.0	Pse01G27730.0	      0
  6- 10:	Pso10G08390.0	Pse01G27740.0	 2e-162
  6- 11:	Pso10G08410.0	Pse01G27750.0	      0
  6- 12:	Pso10G08430.0	Pse01G27760.0	      0
  6- 13:	Pso10G08450.0	Pse01G27780.0	      0
  6- 14:	Pso02G46020.0	Pse01G27790.0	      0
  6- 15:	Pso02G46010.0	Pse01G27820.0	      0
  6- 16:	Pso10G08470.0	Pse01G27830.0	      0
  6- 17:	Pso10G08490.0	Pse01G27840.0	      0
  6- 18:	Pso10G08510.0	Pse01G27850.0	      0
  6- 19:	Pso10G08520.0	Pse01G27860.0	 5e-120
  6- 20:	Pso10G08530.0	Pse01G27870.0	      0
  6- 21:	Pso10G08540.0	Pse01G27880.0	      0
  6- 22:	Pso10G08550.0	Pse01G27900.0	  1e-62
  6- 23:	Pso10G08570.0	Pse01G27920.0	 2e-143
  6- 24:	Pso02G45920.0	Pse01G27930.0	  9e-79
  6- 25:	Pso10G08590.0	Pse01G27940.0	  9e-56
  6- 26:	Pso10G08600.0	Pse01G27950.0	      0
## Alignment 7: score=1150.0 e_value=7.4e-74 N=24 pre-WGD-1 ancestor_chr1&P. setigerum_chr1 plus
  7-  0:	Pso10G07510.0	Pse01G27140.0	      0
  7-  1:	Pso10G07490.0	Pse01G27160.0	      0
  7-  2:	Pso10G07480.0	Pse01G27170.0	      0
  7-  3:	Pso10G07470.0	Pse01G27190.0	  2e-46
  7-  4:	Pso10G07440.0	Pse01G27200.0	  4e-24
  7-  5:	Pso10G07430.0	Pse01G27210.0	      0
  7-  6:	Pso10G07410.0	Pse01G27220.0	  3e-96
  7-  7:	Pso10G07390.0	Pse01G27230.0	      0
  7-  8:	Pso10G07370.0	Pse01G27240.0	      0
  7-  9:	Pso10G07360.0	Pse01G27250.0	      0
  7- 10:	Pso10G07350.0	Pse01G27260.0	  8e-76
  7- 11:	Pso02G46490.0	Pse01G27270.0	  2e-42
  7- 12:	Pso02G46470.0	Pse01G27300.0	  4e-35
  7- 13:	Pso10G07320.0	Pse01G27310.0	      0
  7- 14:	Pso10G07300.0	Pse01G27320.0	 3e-175
  7- 15:	Pso10G07290.0	Pse01G27330.0	 7e-141
  7- 16:	Pso10G07280.0	Pse01G27340.0	      0
  7- 17:	Pso10G07270.0	Pse01G27350.0	 2e-114
  7- 18:	Pso10G07260.0	Pse01G27360.0	 8e-161
  7- 19:	Pso10G07250.0	Pse01G27370.0	      0
  7- 20:	Pso10G07240.0	Pse01G27380.0	 1e-166
  7- 21:	Pso10G07230.0	Pse01G27390.0	 2e-103
  7- 22:	Pso02G46360.0	Pse01G27410.0	      0
  7- 23:	Pso10G08080.0	Pse01G27420.0	      0
## Alignment 8: score=1086.0 e_value=4.2e-77 N=23 pre-WGD-1 ancestor_chr1&P. setigerum_chr1 plus
  8-  0:	Pso10G07540.0	Pse01G28650.0	      0
  8-  1:	Pso10G07530.0	Pse01G28670.0	  2e-76
  8-  2:	Pso10G07760.0	Pse01G28850.0	  2e-70
  8-  3:	Pso10G07820.0	Pse01G28930.0	  2e-68
  8-  4:	Pso02G44920.0	Pse01G28940.0	      0
  8-  5:	Pso10G07840.0	Pse01G28950.0	      0
  8-  6:	Pso10G07850.0	Pse01G28960.0	      0
  8-  7:	Pso10G07880.0	Pse01G28970.0	      0
  8-  8:	Pso10G07900.0	Pse01G28980.0	      0
  8-  9:	Pso10G07910.0	Pse01G28990.0	      0
  8- 10:	Pso02G44860.0	Pse01G29000.0	  5e-67
  8- 11:	Pso10G07920.0	Pse01G29010.0	 6e-140
  8- 12:	Pso02G44840.0	Pse01G29030.0	      0
  8- 13:	Pso02G44830.0	Pse01G29050.0	  1e-56
  8- 14:	Pso10G07950.0	Pse01G29070.0	 3e-143
  8- 15:	Pso10G07960.0	Pse01G29080.0	  5e-88
  8- 16:	Pso10G07970.0	Pse01G29090.0	  1e-93
  8- 17:	Pso10G07980.0	Pse01G29100.0	 6e-146
  8- 18:	Pso10G07990.0	Pse01G29110.0	      0
  8- 19:	Pso10G08000.0	Pse01G29120.0	      0
  8- 20:	Pso10G08010.0	Pse01G29130.0	      0
  8- 21:	Pso10G08020.0	Pse01G29140.0	      0
  8- 22:	Pso10G08030.0	Pse01G29150.0	 9e-159
## Alignment 9: score=1031.0 e_value=4.7e-72 N=22 pre-WGD-1 ancestor_chr1&P. setigerum_chr1 plus
  9-  0:	Pso02G45560.0	Pse01G28260.0	 5e-153
  9-  1:	Pso02G45550.0	Pse01G28270.0	      0
  9-  2:	Pso10G09070.0	Pse01G28280.0	      0
  9-  3:	Pso10G09060.0	Pse01G28290.0	  2e-43
  9-  4:	Pso10G09030.0	Pse01G28310.0	      0
  9-  5:	Pso10G09020.0	Pse01G28320.0	      0
  9-  6:	Pso10G09010.0	Pse01G28340.0	      0
  9-  7:	Pso02G45480.0	Pse01G28370.0	      0
  9-  8:	Pso10G08970.0	Pse01G28390.0	      0
  9-  9:	Pso10G08980.0	Pse01G28400.0	 2e-113
  9- 10:	Pso10G08960.0	Pse01G28420.0	  2e-55
  9- 11:	Pso02G45440.0	Pse01G28430.0	  3e-53
  9- 12:	Pso10G08950.0	Pse01G28440.0	      0
  9- 13:	Pso02G45390.0	Pse01G28460.0	  6e-54
  9- 14:	Pso10G08920.0	Pse01G28480.0	  1e-76
  9- 15:	Pso10G08910.0	Pse01G28490.0	 3e-138
  9- 16:	Pso02G45250.0	Pse01G28610.0	 8e-141
  9- 17:	Pso10G09210.0	Pse01G28620.0	      0
  9- 18:	Pso10G09220.0	Pse01G28630.0	      0
  9- 19:	Pso10G09230.0	Pse01G28640.0	  7e-41
  9- 20:	Pso10G07690.0	Pse01G28760.0	      0
  9- 21:	Pso10G07740.0	Pse01G28820.0	      0
## Alignment 10: score=997.0 e_value=1.2e-60 N=20 pre-WGD-1 ancestor_chr1&P. setigerum_chr1 plus
 10-  0:	Pso10G08670.0	Pse01G28040.0	      0
 10-  1:	Pso10G08680.0	Pse01G28050.0	      0
 10-  2:	Pso10G08690.0	Pse01G28060.0	 3e-155
 10-  3:	Pso10G08700.0	Pse01G28070.0	      0
 10-  4:	Pso10G08710.0	Pse01G28080.0	  1e-45
 10-  5:	Pso02G45750.0	Pse01G28090.0	      0
 10-  6:	Pso10G08750.0	Pse01G28100.0	      0
 10-  7:	Pso10G08740.0	Pse01G28110.0	      0
 10-  8:	Pso10G08760.0	Pse01G28120.0	      0
 10-  9:	Pso10G08770.0	Pse01G28130.0	      0
 10- 10:	Pso10G08780.0	Pse01G28140.0	  3e-68
 10- 11:	Pso10G08790.0	Pse01G28150.0	      0
 10- 12:	Pso10G08800.0	Pse01G28160.0	      0
 10- 13:	Pso02G45650.0	Pse01G28170.0	      0
 10- 14:	Pso10G08820.0	Pse01G28180.0	      0
 10- 15:	Pso10G08830.0	Pse01G28190.0	      0
 10- 16:	Pso10G08840.0	Pse01G28200.0	      0
 10- 17:	Pso10G08850.0	Pse01G28210.0	  8e-85
 10- 18:	Pso10G08860.0	Pse01G28220.0	  2e-63
 10- 19:	Pso10G08870.0	Pse01G28230.0	 4e-174
## Alignment 11: score=786.0 e_value=1.5e-41 N=16 pre-WGD-1 ancestor_chr1&P. setigerum_chr1 plus
 11-  0:	Pso02G30780.0	Pse01G08690.0	      0
 11-  1:	Pso02G64450.0	Pse01G08700.0	 2e-179
 11-  2:	Pso02G30720.0	Pse01G08720.0	      0
 11-  3:	Pso02G64420.0	Pse01G08740.0	      0
 11-  4:	Pso02G64410.0	Pse01G08750.0	      0
 11-  5:	Pso02G64400.0	Pse01G08760.0	      0
 11-  6:	Pso02G64370.0	Pse01G08780.0	      0
 11-  7:	Pso02G64350.0	Pse01G08800.0	 2e-180
 11-  8:	Pso02G30590.0	Pse01G08810.0	  1e-76
 11-  9:	Pso02G64310.0	Pse01G08840.0	      0
 11- 10:	Pso02G64300.0	Pse01G08850.0	      0
 11- 11:	Pso02G64270.0	Pse01G08880.0	 2e-180
 11- 12:	Pso02G64260.0	Pse01G08890.0	      0
 11- 13:	Pso02G64250.0	Pse01G08900.0	      0
 11- 14:	Pso02G64200.0	Pse01G08940.0	      0
 11- 15:	Pso02G64160.0	Pse01G08970.0	      0
## Alignment 12: score=494.0 e_value=1.5e-20 N=10 pre-WGD-1 ancestor_chr1&P. setigerum_chr1 plus
 12-  0:	Pso10G06250.0	Pse01G30270.0	      0
 12-  1:	Pso10G06260.0	Pse01G30280.0	      0
 12-  2:	Pso10G06270.0	Pse01G30290.0	      0
 12-  3:	Pso10G06280.0	Pse01G30330.0	      0
 12-  4:	Pso10G06290.0	Pse01G30340.0	 1e-111
 12-  5:	Pso10G06300.0	Pse01G30350.0	 6e-159
 12-  6:	Pso10G06310.0	Pse01G30370.0	      0
 12-  7:	Pso10G06330.0	Pse01G30390.0	  7e-82
 12-  8:	Pso10G06340.0	Pse01G30400.0	 3e-176
 12-  9:	Pso10G06360.0	Pse01G30410.0	 3e-161
## Alignment 13: score=479.0 e_value=6.5e-25 N=11 pre-WGD-1 ancestor_chr1&P. setigerum_chr1 plus
 13-  0:	Pso02G59670.0	Pse01G40510.0	      0
 13-  1:	Pso02G33720.0	Pse01G40620.0	  2e-92
 13-  2:	Pso02G33440.0	Pse01G40840.0	  3e-90
 13-  3:	Pso02G33430.0	Pse01G40850.0	  2e-49
 13-  4:	Pso02G33380.0	Pse01G40870.0	 3e-168
 13-  5:	Pso02G60060.0	Pse01G40880.0	  1e-25
 13-  6:	Pso02G33360.0	Pse01G40900.0	  6e-83
 13-  7:	Pso02G60050.0	Pse01G40920.0	 4e-169
 13-  8:	Pso02G60360.0	Pse01G41010.0	      0
 13-  9:	Pso02G60350.0	Pse01G41030.0	      0
 13- 10:	Pso02G60400.0	Pse01G41050.0	      0
## Alignment 14: score=372.0 e_value=6.5e-19 N=8 pre-WGD-1 ancestor_chr1&P. setigerum_chr1 plus
 14-  0:	Pso02G55410.0	Pse01G18080.0	 5e-125
 14-  1:	Pso02G55380.0	Pse01G18110.0	  1e-91
 14-  2:	Pso02G37690.0	Pse01G18130.0	  1e-81
 14-  3:	Pso02G37680.0	Pse01G18150.0	      0
 14-  4:	Pso02G55320.0	Pse01G18170.0	 2e-136
 14-  5:	Pso02G55310.0	Pse01G18180.0	  1e-73
 14-  6:	Pso02G55300.0	Pse01G18190.0	 9e-165
 14-  7:	Pso02G37400.0	Pse01G18310.0	  2e-57
## Alignment 15: score=296.0 e_value=2.4e-11 N=7 pre-WGD-1 ancestor_chr1&P. setigerum_chr1 plus
 15-  0:	Pso10G23950.0	Pse01G16890.0	 2e-169
 15-  1:	Pso10G23690.0	Pse01G16980.0	      0
 15-  2:	Pso10G23390.0	Pse01G17040.0	  2e-78
 15-  3:	Pso10G23120.0	Pse01G17060.0	      0
 15-  4:	Pso10G22960.0	Pse01G17120.0	      0
 15-  5:	Pso10G22930.0	Pse01G17160.0	 3e-135
 15-  6:	Pso10G22870.0	Pse01G17180.0	  7e-75
## Alignment 16: score=276.0 e_value=8.6e-13 N=7 pre-WGD-1 ancestor_chr1&P. setigerum_chr1 plus
 16-  0:	Pso10G27850.0	Pse01G13580.0	  3e-88
 16-  1:	Pso10G27410.0	Pse01G13770.0	  1e-73
 16-  2:	Pso10G27390.0	Pse01G13780.0	      0
 16-  3:	Pso10G27360.0	Pse01G13810.0	      0
 16-  4:	Pso10G27140.0	Pse01G14060.0	 1e-152
 16-  5:	Pso10G27120.0	Pse01G14130.0	  5e-74
 16-  6:	Pso10G27030.0	Pse01G14370.0	  5e-21
## Alignment 17: score=270.0 e_value=1.4e-09 N=6 pre-WGD-1 ancestor_chr1&P. setigerum_chr1 plus
 17-  0:	Pso10G07320.0	Pse01G71160.0	      0
 17-  1:	Pso10G07290.0	Pse01G71180.0	  4e-46
 17-  2:	Pso10G07280.0	Pse01G71200.0	 5e-136
 17-  3:	Pso10G07270.0	Pse01G71210.0	  1e-46
 17-  4:	Pso10G07250.0	Pse01G71390.0	  2e-90
 17-  5:	Pso10G08090.0	Pse01G71450.0	      0
## Alignment 18: score=27277.0 e_value=0 N=558 pre-WGD-1 ancestor_chr1&P. setigerum_chr1 minus
 18-  0:	Pso02G39920.0	Pse01G20490.0	      0
 18-  1:	Pso02G39900.0	Pse01G20470.0	      0
 18-  2:	Pso02G39890.0	Pse01G20460.0	      0
 18-  3:	Pso02G39880.0	Pse01G20450.0	      0
 18-  4:	Pso02G39860.0	Pse01G20430.0	  3e-70
 18-  5:	Pso02G39850.0	Pse01G20420.0	      0
 18-  6:	Pso02G39840.0	Pse01G20390.0	      0
 18-  7:	Pso02G39830.0	Pse01G20380.0	      0
 18-  8:	Pso02G39820.0	Pse01G20370.0	      0
 18-  9:	Pso02G39810.0	Pse01G20350.0	      0
 18- 10:	Pso02G39790.0	Pse01G20340.0	      0
 18- 11:	Pso02G39780.0	Pse01G20330.0	      0
 18- 12:	Pso02G39770.0	Pse01G20320.0	  1e-65
 18- 13:	Pso02G39760.0	Pse01G20280.0	      0
 18- 14:	Pso02G39740.0	Pse01G20250.0	  5e-45
 18- 15:	Pso02G39730.0	Pse01G20240.0	      0
 18- 16:	Pso02G39710.0	Pse01G20220.0	  3e-91
 18- 17:	Pso02G39700.0	Pse01G20210.0	      0
 18- 18:	Pso02G39690.0	Pse01G20170.0	 3e-143
 18- 19:	Pso02G39680.0	Pse01G20150.0	      0
 18- 20:	Pso02G39670.0	Pse01G20140.0	  1e-88
 18- 21:	Pso02G39650.0	Pse01G20110.0	      0
 18- 22:	Pso02G39640.0	Pse01G20100.0	      0
 18- 23:	Pso02G39620.0	Pse01G20090.0	 1e-136
 18- 24:	Pso02G39590.0	Pse01G20070.0	      0
 18- 25:	Pso02G53520.0	Pse01G20060.0	      0
 18- 26:	Pso02G53540.0	Pse01G20050.0	      0
 18- 27:	Pso02G53570.0	Pse01G20020.0	      0
 18- 28:	Pso02G53580.0	Pse01G20010.0	      0
 18- 29:	Pso02G53590.0	Pse01G20000.0	  7e-96
 18- 30:	Pso02G53600.0	Pse01G19990.0	      0
 18- 31:	Pso02G53610.0	Pse01G19980.0	      0
 18- 32:	Pso02G53620.0	Pse01G19970.0	  2e-98
 18- 33:	Pso02G53630.0	Pse01G19960.0	  2e-82
 18- 34:	Pso02G53640.0	Pse01G19950.0	      0
 18- 35:	Pso02G53650.0	Pse01G19940.0	      0
 18- 36:	Pso02G53680.0	Pse01G19910.0	      0
 18- 37:	Pso02G53700.0	Pse01G19880.0	  8e-53
 18- 38:	Pso02G53730.0	Pse01G19830.0	  7e-52
 18- 39:	Pso02G53740.0	Pse01G19820.0	 9e-157
 18- 40:	Pso02G53750.0	Pse01G19810.0	      0
 18- 41:	Pso02G53760.0	Pse01G19800.0	      0
 18- 42:	Pso02G53780.0	Pse01G19780.0	 7e-180
 18- 43:	Pso02G53800.0	Pse01G19760.0	      0
 18- 44:	Pso02G53810.0	Pse01G19750.0	      0
 18- 45:	Pso02G53830.0	Pse01G19740.0	      0
 18- 46:	Pso02G53840.0	Pse01G19730.0	      0
 18- 47:	Pso02G39270.0	Pse01G19720.0	 2e-131
 18- 48:	Pso02G53870.0	Pse01G19710.0	      0
 18- 49:	Pso02G53880.0	Pse01G19700.0	      0
 18- 50:	Pso02G53890.0	Pse01G19690.0	 9e-162
 18- 51:	Pso02G53900.0	Pse01G19680.0	      0
 18- 52:	Pso02G53910.0	Pse01G19670.0	      0
 18- 53:	Pso02G53920.0	Pse01G19660.0	      0
 18- 54:	Pso02G53930.0	Pse01G19650.0	      0
 18- 55:	Pso02G53940.0	Pse01G19640.0	      0
 18- 56:	Pso02G53960.0	Pse01G19630.0	      0
 18- 57:	Pso02G53970.0	Pse01G19620.0	      0
 18- 58:	Pso02G53980.0	Pse01G19610.0	      0
 18- 59:	Pso02G53990.0	Pse01G19600.0	  1e-69
 18- 60:	Pso02G54000.0	Pse01G19590.0	      0
 18- 61:	Pso02G54030.0	Pse01G19510.0	  2e-92
 18- 62:	Pso02G54060.0	Pse01G19500.0	      0
 18- 63:	Pso02G54070.0	Pse01G19490.0	      0
 18- 64:	Pso02G54090.0	Pse01G19480.0	      0
 18- 65:	Pso02G54100.0	Pse01G19470.0	 1e-109
 18- 66:	Pso02G54140.0	Pse01G19410.0	      0
 18- 67:	Pso02G54160.0	Pse01G19400.0	      0
 18- 68:	Pso02G54170.0	Pse01G19390.0	      0
 18- 69:	Pso02G54180.0	Pse01G19380.0	 4e-103
 18- 70:	Pso02G54190.0	Pse01G19370.0	      0
 18- 71:	Pso02G54200.0	Pse01G19350.0	 2e-179
 18- 72:	Pso02G38910.0	Pse01G19330.0	 4e-148
 18- 73:	Pso02G38900.0	Pse01G19320.0	 5e-145
 18- 74:	Pso02G54250.0	Pse01G19310.0	  4e-74
 18- 75:	Pso02G54260.0	Pse01G19300.0	      0
 18- 76:	Pso02G54270.0	Pse01G19290.0	 4e-161
 18- 77:	Pso02G54280.0	Pse01G19270.0	 4e-136
 18- 78:	Pso02G54290.0	Pse01G19260.0	      0
 18- 79:	Pso02G54300.0	Pse01G19250.0	      0
 18- 80:	Pso02G54330.0	Pse01G19200.0	      0
 18- 81:	Pso02G54390.0	Pse01G19150.0	      0
 18- 82:	Pso02G54400.0	Pse01G19140.0	  6e-39
 18- 83:	Pso02G54410.0	Pse01G19130.0	      0
 18- 84:	Pso02G54420.0	Pse01G19120.0	      0
 18- 85:	Pso02G54450.0	Pse01G19060.0	  1e-50
 18- 86:	Pso02G38750.0	Pse01G19050.0	 5e-165
 18- 87:	Pso02G54460.0	Pse01G19040.0	      0
 18- 88:	Pso02G54470.0	Pse01G19030.0	  1e-09
 18- 89:	Pso02G54490.0	Pse01G19010.0	      0
 18- 90:	Pso02G54500.0	Pse01G19000.0	      0
 18- 91:	Pso02G54510.0	Pse01G18990.0	      0
 18- 92:	Pso02G54530.0	Pse01G18970.0	  1e-54
 18- 93:	Pso02G38680.0	Pse01G18920.0	 7e-160
 18- 94:	Pso02G54580.0	Pse01G18910.0	      0
 18- 95:	Pso02G54590.0	Pse01G18900.0	  3e-21
 18- 96:	Pso02G54600.0	Pse01G18890.0	      0
 18- 97:	Pso02G54610.0	Pse01G18880.0	      0
 18- 98:	Pso02G54620.0	Pse01G18870.0	  3e-98
 18- 99:	Pso02G54650.0	Pse01G18830.0	 9e-109
 18-100:	Pso02G54660.0	Pse01G18820.0	 1e-174
 18-101:	Pso02G54670.0	Pse01G18810.0	  3e-76
 18-102:	Pso02G54680.0	Pse01G18800.0	      0
 18-103:	Pso02G54690.0	Pse01G18780.0	      0
 18-104:	Pso02G54700.0	Pse01G18770.0	      0
 18-105:	Pso02G54710.0	Pse01G18760.0	 5e-149
 18-106:	Pso02G54720.0	Pse01G18730.0	 9e-120
 18-107:	Pso02G38530.0	Pse01G18710.0	  8e-09
 18-108:	Pso02G38500.0	Pse01G18690.0	  2e-60
 18-109:	Pso02G54800.0	Pse01G18660.0	 2e-126
 18-110:	Pso02G54820.0	Pse01G18650.0	      0
 18-111:	Pso02G38420.0	Pse01G18640.0	  2e-98
 18-112:	Pso02G54840.0	Pse01G18630.0	  1e-38
 18-113:	Pso02G54870.0	Pse01G18590.0	  2e-74
 18-114:	Pso02G54890.0	Pse01G18550.0	  6e-79
 18-115:	Pso02G54910.0	Pse01G18540.0	      0
 18-116:	Pso02G54920.0	Pse01G18530.0	      0
 18-117:	Pso02G54930.0	Pse01G18500.0	 2e-115
 18-118:	Pso02G54940.0	Pse01G18490.0	      0
 18-119:	Pso02G54950.0	Pse01G18480.0	      0
 18-120:	Pso02G54960.0	Pse01G18470.0	      0
 18-121:	Pso02G54970.0	Pse01G18460.0	      0
 18-122:	Pso02G54980.0	Pse01G18450.0	      0
 18-123:	Pso02G54990.0	Pse01G18440.0	      0
 18-124:	Pso02G55000.0	Pse01G18420.0	 9e-158
 18-125:	Pso02G55010.0	Pse01G18410.0	      0
 18-126:	Pso02G55020.0	Pse01G18400.0	  1e-93
 18-127:	Pso02G38060.0	Pse01G18390.0	  2e-85
 18-128:	Pso02G55030.0	Pse01G18380.0	  2e-70
 18-129:	Pso02G55050.0	Pse01G18360.0	  3e-40
 18-130:	Pso02G55070.0	Pse01G18340.0	  1e-62
 18-131:	Pso02G55080.0	Pse01G18330.0	      0
 18-132:	Pso02G55150.0	Pse01G18300.0	      0
 18-133:	Pso02G55170.0	Pse01G18290.0	      0
 18-134:	Pso02G55180.0	Pse01G18280.0	      0
 18-135:	Pso02G55190.0	Pse01G18270.0	      0
 18-136:	Pso02G55200.0	Pse01G18260.0	  2e-93
 18-137:	Pso02G37830.0	Pse01G18250.0	  1e-70
 18-138:	Pso02G55230.0	Pse01G18240.0	  9e-88
 18-139:	Pso02G37690.0	Pse01G18220.0	  5e-36
 18-140:	Pso02G37680.0	Pse01G18210.0	  3e-49
 18-141:	Pso02G55280.0	Pse01G18200.0	  9e-62
 18-142:	Pso02G55420.0	Pse01G18070.0	 4e-108
 18-143:	Pso02G55430.0	Pse01G18050.0	 1e-150
 18-144:	Pso02G55440.0	Pse01G18040.0	      0
 18-145:	Pso02G55460.0	Pse01G18030.0	      0
 18-146:	Pso02G55470.0	Pse01G18020.0	      0
 18-147:	Pso02G37580.0	Pse01G17970.0	  2e-47
 18-148:	Pso02G55540.0	Pse01G17960.0	 6e-117
 18-149:	Pso02G55560.0	Pse01G17940.0	  7e-70
 18-150:	Pso02G55550.0	Pse01G17930.0	  1e-52
 18-151:	Pso02G55580.0	Pse01G17910.0	      0
 18-152:	Pso02G55590.0	Pse01G17900.0	      0
 18-153:	Pso02G55600.0	Pse01G17880.0	      0
 18-154:	Pso02G55620.0	Pse01G17860.0	      0
 18-155:	Pso02G55640.0	Pse01G17850.0	      0
 18-156:	Pso02G55650.0	Pse01G17840.0	      0
 18-157:	Pso02G55660.0	Pse01G17820.0	      0
 18-158:	Pso02G55680.0	Pse01G17810.0	  4e-82
 18-159:	Pso02G55700.0	Pse01G17780.0	      0
 18-160:	Pso02G55710.0	Pse01G17750.0	      0
 18-161:	Pso02G55740.0	Pse01G17730.0	      0
 18-162:	Pso02G55770.0	Pse01G17710.0	 3e-156
 18-163:	Pso02G55780.0	Pse01G17700.0	      0
 18-164:	Pso02G55790.0	Pse01G17690.0	      0
 18-165:	Pso02G55800.0	Pse01G17680.0	  2e-43
 18-166:	Pso02G55830.0	Pse01G17660.0	      0
 18-167:	Pso02G55840.0	Pse01G17650.0	  3e-63
 18-168:	Pso02G55850.0	Pse01G17640.0	      0
 18-169:	Pso02G55860.0	Pse01G17630.0	 5e-117
 18-170:	Pso02G55880.0	Pse01G17610.0	  2e-64
 18-171:	Pso02G55890.0	Pse01G17600.0	  1e-23
 18-172:	Pso02G55900.0	Pse01G17580.0	  6e-19
 18-173:	Pso02G55930.0	Pse01G17550.0	 4e-142
 18-174:	Pso02G55950.0	Pse01G17530.0	      0
 18-175:	Pso02G55960.0	Pse01G17520.0	 1e-169
 18-176:	Pso02G55970.0	Pse01G17510.0	 2e-116
 18-177:	Pso02G55980.0	Pse01G17500.0	  7e-36
 18-178:	Pso02G55990.0	Pse01G17490.0	 7e-170
 18-179:	Pso02G56010.0	Pse01G17470.0	      0
 18-180:	Pso02G56020.0	Pse01G17460.0	      0
 18-181:	Pso02G37160.0	Pse01G17430.0	      0
 18-182:	Pso02G56100.0	Pse01G17400.0	  9e-84
 18-183:	Pso02G56110.0	Pse01G17390.0	      0
 18-184:	Pso02G56120.0	Pse01G17380.0	 2e-158
 18-185:	Pso02G56130.0	Pse01G17370.0	      0
 18-186:	Pso02G56140.0	Pse01G17360.0	      0
 18-187:	Pso02G56150.0	Pse01G17350.0	      0
 18-188:	Pso02G56160.0	Pse01G17330.0	      0
 18-189:	Pso02G56170.0	Pse01G17320.0	  2e-59
 18-190:	Pso02G56180.0	Pse01G17300.0	      0
 18-191:	Pso02G56200.0	Pse01G17280.0	      0
 18-192:	Pso02G56210.0	Pse01G17270.0	      0
 18-193:	Pso02G56240.0	Pse01G17230.0	 1e-118
 18-194:	Pso02G56270.0	Pse01G17210.0	      0
 18-195:	Pso02G56310.0	Pse01G17180.0	 5e-147
 18-196:	Pso02G56320.0	Pse01G17170.0	      0
 18-197:	Pso02G56340.0	Pse01G17160.0	  7e-62
 18-198:	Pso02G56370.0	Pse01G17140.0	      0
 18-199:	Pso02G56380.0	Pse01G17130.0	      0
 18-200:	Pso02G56390.0	Pse01G17120.0	      0
 18-201:	Pso02G56400.0	Pse01G17110.0	      0
 18-202:	Pso02G56420.0	Pse01G17070.0	  6e-76
 18-203:	Pso02G56430.0	Pse01G17060.0	      0
 18-204:	Pso02G56440.0	Pse01G17050.0	      0
 18-205:	Pso02G56450.0	Pse01G17040.0	  1e-31
 18-206:	Pso02G56460.0	Pse01G17030.0	      0
 18-207:	Pso02G56470.0	Pse01G17020.0	  9e-29
 18-208:	Pso02G56480.0	Pse01G17010.0	 2e-100
 18-209:	Pso02G56490.0	Pse01G17000.0	      0
 18-210:	Pso02G56500.0	Pse01G16990.0	      0
 18-211:	Pso02G56510.0	Pse01G16980.0	      0
 18-212:	Pso02G56520.0	Pse01G16950.0	 3e-167
 18-213:	Pso02G56530.0	Pse01G16940.0	      0
 18-214:	Pso02G56540.0	Pse01G16930.0	 5e-108
 18-215:	Pso02G56550.0	Pse01G16920.0	      0
 18-216:	Pso02G36610.0	Pse01G16880.0	  1e-63
 18-217:	Pso02G36550.0	Pse01G16840.0	      0
 18-218:	Pso02G56660.0	Pse01G16810.0	      0
 18-219:	Pso02G56740.0	Pse01G16740.0	  4e-11
 18-220:	Pso02G56770.0	Pse01G16690.0	  5e-78
 18-221:	Pso02G56820.0	Pse01G16660.0	 4e-127
 18-222:	Pso02G56840.0	Pse01G16620.0	      0
 18-223:	Pso02G56890.0	Pse01G16600.0	      0
 18-224:	Pso02G56900.0	Pse01G16580.0	      0
 18-225:	Pso02G36330.0	Pse01G16540.0	 3e-144
 18-226:	Pso02G57000.0	Pse01G16500.0	      0
 18-227:	Pso02G57010.0	Pse01G16490.0	      0
 18-228:	Pso02G57020.0	Pse01G16480.0	      0
 18-229:	Pso02G57030.0	Pse01G16460.0	      0
 18-230:	Pso02G57040.0	Pse01G16450.0	      0
 18-231:	Pso02G57050.0	Pse01G16410.0	 1e-146
 18-232:	Pso02G57070.0	Pse01G16400.0	      0
 18-233:	Pso02G57080.0	Pse01G16390.0	      0
 18-234:	Pso02G57100.0	Pse01G16370.0	 1e-117
 18-235:	Pso02G57110.0	Pse01G16360.0	      0
 18-236:	Pso02G57120.0	Pse01G16350.0	      0
 18-237:	Pso02G57130.0	Pse01G16340.0	  3e-95
 18-238:	Pso02G57140.0	Pse01G16330.0	 9e-164
 18-239:	Pso02G57150.0	Pse01G16320.0	  4e-51
 18-240:	Pso02G57170.0	Pse01G16280.0	      0
 18-241:	Pso02G57290.0	Pse01G16210.0	  1e-81
 18-242:	Pso02G57370.0	Pse01G16110.0	  1e-72
 18-243:	Pso02G57420.0	Pse01G16100.0	      0
 18-244:	Pso02G57430.0	Pse01G16090.0	      0
 18-245:	Pso02G57440.0	Pse01G16080.0	      0
 18-246:	Pso02G57450.0	Pse01G16070.0	 3e-163
 18-247:	Pso02G57460.0	Pse01G16060.0	      0
 18-248:	Pso02G57480.0	Pse01G16020.0	      0
 18-249:	Pso02G57500.0	Pse01G16000.0	      0
 18-250:	Pso02G57510.0	Pse01G15990.0	      0
 18-251:	Pso02G57520.0	Pse01G15980.0	      0
 18-252:	Pso02G57530.0	Pse01G15970.0	      0
 18-253:	Pso02G57540.0	Pse01G15960.0	 1e-165
 18-254:	Pso02G57550.0	Pse01G15940.0	      0
 18-255:	Pso02G57560.0	Pse01G15930.0	      0
 18-256:	Pso02G57570.0	Pse01G15910.0	      0
 18-257:	Pso02G57580.0	Pse01G15900.0	      0
 18-258:	Pso02G57590.0	Pse01G15890.0	      0
 18-259:	Pso02G57600.0	Pse01G15880.0	 2e-147
 18-260:	Pso02G57630.0	Pse01G15850.0	  4e-99
 18-261:	Pso02G35780.0	Pse01G15840.0	      0
 18-262:	Pso02G57640.0	Pse01G15820.0	      0
 18-263:	Pso02G57650.0	Pse01G15810.0	  1e-86
 18-264:	Pso02G57660.0	Pse01G15800.0	      0
 18-265:	Pso02G57680.0	Pse01G15750.0	      0
 18-266:	Pso02G57690.0	Pse01G15730.0	      0
 18-267:	Pso02G57710.0	Pse01G15720.0	      0
 18-268:	Pso02G57730.0	Pse01G15700.0	 1e-160
 18-269:	Pso02G57740.0	Pse01G15690.0	      0
 18-270:	Pso02G57750.0	Pse01G15680.0	      0
 18-271:	Pso02G35630.0	Pse01G15640.0	      0
 18-272:	Pso02G57810.0	Pse01G15630.0	  2e-78
 18-273:	Pso02G35620.0	Pse01G15620.0	      0
 18-274:	Pso02G57830.0	Pse01G15600.0	  1e-41
 18-275:	Pso02G57850.0	Pse01G15590.0	      0
 18-276:	Pso02G57860.0	Pse01G15580.0	 2e-138
 18-277:	Pso02G57880.0	Pse01G15570.0	      0
 18-278:	Pso02G57890.0	Pse01G15560.0	  1e-36
 18-279:	Pso02G57900.0	Pse01G15540.0	  7e-69
 18-280:	Pso02G57920.0	Pse01G15530.0	  8e-70
 18-281:	Pso02G57930.0	Pse01G15510.0	      0
 18-282:	Pso02G57950.0	Pse01G15490.0	      0
 18-283:	Pso02G58000.0	Pse01G15470.0	      0
 18-284:	Pso02G58020.0	Pse01G15460.0	      0
 18-285:	Pso02G35430.0	Pse01G15450.0	  1e-29
 18-286:	Pso02G58040.0	Pse01G15440.0	      0
 18-287:	Pso02G58050.0	Pse01G15430.0	 8e-132
 18-288:	Pso02G58060.0	Pse01G15420.0	      0
 18-289:	Pso02G58070.0	Pse01G15410.0	      0
 18-290:	Pso02G58080.0	Pse01G15400.0	 1e-120
 18-291:	Pso02G58090.0	Pse01G15390.0	 5e-123
 18-292:	Pso02G58100.0	Pse01G15380.0	      0
 18-293:	Pso02G58110.0	Pse01G15360.0	  4e-46
 18-294:	Pso02G58120.0	Pse01G15340.0	  5e-41
 18-295:	Pso02G58140.0	Pse01G15320.0	      0
 18-296:	Pso02G58150.0	Pse01G15300.0	 1e-165
 18-297:	Pso02G58170.0	Pse01G15290.0	      0
 18-298:	Pso02G58200.0	Pse01G15240.0	 3e-152
 18-299:	Pso02G58220.0	Pse01G15230.0	      0
 18-300:	Pso02G58230.0	Pse01G15210.0	  4e-52
 18-301:	Pso02G58250.0	Pse01G15170.0	      0
 18-302:	Pso02G58260.0	Pse01G15150.0	      0
 18-303:	Pso02G58270.0	Pse01G15140.0	 2e-109
 18-304:	Pso02G58280.0	Pse01G15130.0	      0
 18-305:	Pso02G58290.0	Pse01G15120.0	      0
 18-306:	Pso02G58310.0	Pse01G15100.0	  6e-82
 18-307:	Pso02G58320.0	Pse01G15080.0	      0
 18-308:	Pso02G58350.0	Pse01G15070.0	      0
 18-309:	Pso02G35010.0	Pse01G15060.0	      0
 18-310:	Pso02G58370.0	Pse01G15050.0	      0
 18-311:	Pso02G58380.0	Pse01G15040.0	      0
 18-312:	Pso02G58420.0	Pse01G15020.0	      0
 18-313:	Pso02G58430.0	Pse01G15010.0	  3e-64
 18-314:	Pso02G35000.0	Pse01G14990.0	      0
 18-315:	Pso02G58460.0	Pse01G14980.0	      0
 18-316:	Pso02G58470.0	Pse01G14970.0	      0
 18-317:	Pso02G58480.0	Pse01G14960.0	  1e-84
 18-318:	Pso02G58490.0	Pse01G14940.0	      0
 18-319:	Pso02G58500.0	Pse01G14930.0	      0
 18-320:	Pso02G58510.0	Pse01G14920.0	 7e-163
 18-321:	Pso02G58530.0	Pse01G14900.0	      0
 18-322:	Pso02G58570.0	Pse01G14850.0	  6e-77
 18-323:	Pso02G58630.0	Pse01G14820.0	  5e-14
 18-324:	Pso02G34760.0	Pse01G14750.0	      0
 18-325:	Pso02G58690.0	Pse01G14740.0	      0
 18-326:	Pso02G58700.0	Pse01G14730.0	      0
 18-327:	Pso02G58710.0	Pse01G14720.0	      0
 18-328:	Pso02G58720.0	Pse01G14710.0	  1e-71
 18-329:	Pso02G58730.0	Pse01G14700.0	      0
 18-330:	Pso02G58760.0	Pse01G14680.0	  2e-58
 18-331:	Pso02G58780.0	Pse01G14670.0	      0
 18-332:	Pso02G58790.0	Pse01G14660.0	      0
 18-333:	Pso02G58840.0	Pse01G14610.0	      0
 18-334:	Pso02G58850.0	Pse01G14600.0	 2e-144
 18-335:	Pso02G58890.0	Pse01G14560.0	 2e-144
 18-336:	Pso02G58910.0	Pse01G14540.0	      0
 18-337:	Pso02G58920.0	Pse01G14530.0	      0
 18-338:	Pso02G58930.0	Pse01G14520.0	  2e-72
 18-339:	Pso02G58950.0	Pse01G14510.0	      0
 18-340:	Pso02G34510.0	Pse01G14490.0	  2e-74
 18-341:	Pso02G58990.0	Pse01G14480.0	      0
 18-342:	Pso02G59000.0	Pse01G14470.0	      0
 18-343:	Pso02G59010.0	Pse01G14440.0	  2e-67
 18-344:	Pso02G59040.0	Pse01G14430.0	      0
 18-345:	Pso02G59060.0	Pse01G14420.0	      0
 18-346:	Pso02G59070.0	Pse01G14400.0	      0
 18-347:	Pso02G34420.0	Pse01G14390.0	      0
 18-348:	Pso02G59090.0	Pse01G14370.0	 3e-112
 18-349:	Pso02G59100.0	Pse01G14360.0	  1e-33
 18-350:	Pso02G59120.0	Pse01G14350.0	      0
 18-351:	Pso02G59130.0	Pse01G14340.0	  6e-44
 18-352:	Pso02G59140.0	Pse01G14330.0	  1e-67
 18-353:	Pso02G59160.0	Pse01G14310.0	 4e-130
 18-354:	Pso02G59170.0	Pse01G14300.0	  5e-84
 18-355:	Pso02G59180.0	Pse01G14290.0	  2e-63
 18-356:	Pso02G59210.0	Pse01G14250.0	      0
 18-357:	Pso02G59220.0	Pse01G14240.0	 4e-157
 18-358:	Pso02G59230.0	Pse01G14230.0	      0
 18-359:	Pso02G34360.0	Pse01G14210.0	      0
 18-360:	Pso02G59260.0	Pse01G14200.0	      0
 18-361:	Pso02G59270.0	Pse01G14190.0	      0
 18-362:	Pso02G59280.0	Pse01G14140.0	 4e-108
 18-363:	Pso02G59340.0	Pse01G14130.0	  3e-94
 18-364:	Pso02G34320.0	Pse01G14100.0	 2e-169
 18-365:	Pso02G59380.0	Pse01G14090.0	  1e-38
 18-366:	Pso02G59410.0	Pse01G14070.0	      0
 18-367:	Pso02G59420.0	Pse01G14060.0	      0
 18-368:	Pso02G59430.0	Pse01G14050.0	      0
 18-369:	Pso02G59440.0	Pse01G14040.0	 9e-156
 18-370:	Pso02G34170.0	Pse01G14030.0	  5e-98
 18-371:	Pso02G59450.0	Pse01G14020.0	  5e-94
 18-372:	Pso02G59470.0	Pse01G14010.0	  2e-46
 18-373:	Pso02G59490.0	Pse01G13970.0	  2e-37
 18-374:	Pso02G59530.0	Pse01G13890.0	      0
 18-375:	Pso02G59560.0	Pse01G13860.0	 9e-167
 18-376:	Pso02G59580.0	Pse01G13830.0	      0
 18-377:	Pso02G59590.0	Pse01G13810.0	      0
 18-378:	Pso02G59600.0	Pse01G13780.0	      0
 18-379:	Pso02G59620.0	Pse01G13770.0	 3e-103
 18-380:	Pso02G59630.0	Pse01G13740.0	      0
 18-381:	Pso02G59670.0	Pse01G13700.0	 7e-120
 18-382:	Pso02G59690.0	Pse01G13690.0	  3e-41
 18-383:	Pso02G33940.0	Pse01G13680.0	  2e-58
 18-384:	Pso02G59710.0	Pse01G13670.0	      0
 18-385:	Pso02G59720.0	Pse01G13660.0	      0
 18-386:	Pso02G59730.0	Pse01G13650.0	      0
 18-387:	Pso02G59760.0	Pse01G13630.0	 1e-154
 18-388:	Pso02G59780.0	Pse01G13620.0	      0
 18-389:	Pso02G59800.0	Pse01G13610.0	      0
 18-390:	Pso02G59810.0	Pse01G13600.0	  5e-51
 18-391:	Pso02G59820.0	Pse01G13580.0	      0
 18-392:	Pso02G59830.0	Pse01G13570.0	      0
 18-393:	Pso02G59840.0	Pse01G13560.0	      0
 18-394:	Pso02G33720.0	Pse01G13540.0	  1e-60
 18-395:	Pso02G59870.0	Pse01G13530.0	  1e-42
 18-396:	Pso02G59880.0	Pse01G13460.0	 2e-115
 18-397:	Pso02G59890.0	Pse01G13450.0	      0
 18-398:	Pso02G59900.0	Pse01G13430.0	  8e-44
 18-399:	Pso02G59920.0	Pse01G13420.0	      0
 18-400:	Pso02G59930.0	Pse01G13410.0	 8e-145
 18-401:	Pso02G59950.0	Pse01G13350.0	  9e-43
 18-402:	Pso02G60000.0	Pse01G13310.0	  3e-96
 18-403:	Pso02G60010.0	Pse01G13300.0	 7e-163
 18-404:	Pso02G60040.0	Pse01G13280.0	  7e-35
 18-405:	Pso02G60060.0	Pse01G13260.0	      0
 18-406:	Pso02G33360.0	Pse01G13250.0	 1e-176
 18-407:	Pso02G60070.0	Pse01G13240.0	 5e-116
 18-408:	Pso02G60080.0	Pse01G13160.0	      0
 18-409:	Pso02G60100.0	Pse01G13150.0	  3e-47
 18-410:	Pso02G60110.0	Pse01G13140.0	 5e-173
 18-411:	Pso02G60130.0	Pse01G13130.0	 1e-119
 18-412:	Pso02G60140.0	Pse01G13110.0	  7e-67
 18-413:	Pso02G60150.0	Pse01G13100.0	 1e-125
 18-414:	Pso02G60190.0	Pse01G13080.0	      0
 18-415:	Pso02G60200.0	Pse01G13070.0	      0
 18-416:	Pso02G33570.0	Pse01G13040.0	 1e-135
 18-417:	Pso02G33560.0	Pse01G13030.0	      0
 18-418:	Pso02G60230.0	Pse01G13020.0	      0
 18-419:	Pso02G60240.0	Pse01G13010.0	      0
 18-420:	Pso02G60250.0	Pse01G13000.0	      0
 18-421:	Pso02G60270.0	Pse01G12990.0	      0
 18-422:	Pso02G60310.0	Pse01G12950.0	  1e-94
 18-423:	Pso02G60350.0	Pse01G12930.0	      0
 18-424:	Pso02G60370.0	Pse01G12900.0	      0
 18-425:	Pso02G60400.0	Pse01G12870.0	      0
 18-426:	Pso02G60420.0	Pse01G12860.0	 3e-159
 18-427:	Pso02G60430.0	Pse01G12850.0	      0
 18-428:	Pso02G60440.0	Pse01G12820.0	      0
 18-429:	Pso02G60470.0	Pse01G12800.0	  1e-87
 18-430:	Pso02G60510.0	Pse01G12760.0	 4e-141
 18-431:	Pso02G60520.0	Pse01G12730.0	      0
 18-432:	Pso02G60530.0	Pse01G12720.0	      0
 18-433:	Pso02G33000.0	Pse01G12710.0	  3e-83
 18-434:	Pso02G60550.0	Pse01G12700.0	  2e-68
 18-435:	Pso02G60570.0	Pse01G12680.0	      0
 18-436:	Pso02G60590.0	Pse01G12670.0	      0
 18-437:	Pso02G60640.0	Pse01G12660.0	      0
 18-438:	Pso02G32940.0	Pse01G12650.0	      0
 18-439:	Pso02G60690.0	Pse01G12610.0	 3e-174
 18-440:	Pso02G60700.0	Pse01G12590.0	 2e-114
 18-441:	Pso02G60720.0	Pse01G12580.0	      0
 18-442:	Pso02G32870.0	Pse01G12570.0	      0
 18-443:	Pso02G60760.0	Pse01G12550.0	      0
 18-444:	Pso02G32800.0	Pse01G12520.0	 9e-119
 18-445:	Pso02G60830.0	Pse01G12510.0	      0
 18-446:	Pso02G60860.0	Pse01G12460.0	      0
 18-447:	Pso02G60910.0	Pse01G12430.0	      0
 18-448:	Pso02G60970.0	Pse01G12340.0	  8e-46
 18-449:	Pso02G61010.0	Pse01G12300.0	      0
 18-450:	Pso02G61020.0	Pse01G12280.0	  9e-86
 18-451:	Pso02G61040.0	Pse01G12270.0	  6e-88
 18-452:	Pso02G61070.0	Pse01G12260.0	      0
 18-453:	Pso02G61080.0	Pse01G12250.0	 7e-140
 18-454:	Pso02G61090.0	Pse01G12230.0	 9e-129
 18-455:	Pso02G61120.0	Pse01G12220.0	  5e-22
 18-456:	Pso02G61140.0	Pse01G12200.0	      0
 18-457:	Pso02G61160.0	Pse01G12170.0	      0
 18-458:	Pso02G61170.0	Pse01G12160.0	 1e-172
 18-459:	Pso02G61180.0	Pse01G12150.0	      0
 18-460:	Pso02G61190.0	Pse01G12140.0	      0
 18-461:	Pso02G61210.0	Pse01G12120.0	  2e-39
 18-462:	Pso02G61230.0	Pse01G12080.0	      0
 18-463:	Pso02G32460.0	Pse01G12070.0	      0
 18-464:	Pso02G61270.0	Pse01G12040.0	 2e-166
 18-465:	Pso02G61280.0	Pse01G12020.0	      0
 18-466:	Pso02G61290.0	Pse01G12010.0	      0
 18-467:	Pso02G61300.0	Pse01G11990.0	  2e-34
 18-468:	Pso02G61330.0	Pse01G11980.0	  4e-83
 18-469:	Pso02G61360.0	Pse01G11920.0	      0
 18-470:	Pso02G61370.0	Pse01G11910.0	  7e-07
 18-471:	Pso02G61420.0	Pse01G11890.0	      0
 18-472:	Pso02G61410.0	Pse01G11880.0	      0
 18-473:	Pso02G61450.0	Pse01G11840.0	  2e-43
 18-474:	Pso02G61480.0	Pse01G11790.0	  2e-98
 18-475:	Pso02G61510.0	Pse01G11780.0	      0
 18-476:	Pso02G61590.0	Pse01G11710.0	 7e-123
 18-477:	Pso02G61620.0	Pse01G11670.0	      0
 18-478:	Pso02G61730.0	Pse01G11610.0	      0
 18-479:	Pso02G61690.0	Pse01G11600.0	      0
 18-480:	Pso02G61740.0	Pse01G11590.0	  3e-81
 18-481:	Pso02G61760.0	Pse01G11560.0	  1e-55
 18-482:	Pso02G61770.0	Pse01G11550.0	  2e-70
 18-483:	Pso02G61790.0	Pse01G11520.0	      0
 18-484:	Pso02G61800.0	Pse01G11510.0	      0
 18-485:	Pso02G61840.0	Pse01G11480.0	  1e-36
 18-486:	Pso02G61870.0	Pse01G11470.0	      0
 18-487:	Pso02G61880.0	Pse01G11460.0	      0
 18-488:	Pso02G61940.0	Pse01G11440.0	      0
 18-489:	Pso02G61960.0	Pse01G11430.0	      0
 18-490:	Pso02G61970.0	Pse01G11420.0	      0
 18-491:	Pso02G61980.0	Pse01G11400.0	      0
 18-492:	Pso02G31910.0	Pse01G11390.0	 7e-141
 18-493:	Pso02G62010.0	Pse01G11380.0	      0
 18-494:	Pso02G62020.0	Pse01G11360.0	      0
 18-495:	Pso02G62030.0	Pse01G11350.0	      0
 18-496:	Pso02G62050.0	Pse01G11340.0	 1e-121
 18-497:	Pso02G62060.0	Pse01G11330.0	      0
 18-498:	Pso02G62090.0	Pse01G11280.0	 6e-101
 18-499:	Pso02G62100.0	Pse01G11260.0	  3e-28
 18-500:	Pso02G62150.0	Pse01G11240.0	      0
 18-501:	Pso02G62160.0	Pse01G11220.0	  2e-70
 18-502:	Pso02G62170.0	Pse01G11210.0	  1e-58
 18-503:	Pso02G62180.0	Pse01G11200.0	      0
 18-504:	Pso02G31730.0	Pse01G11190.0	  6e-72
 18-505:	Pso02G62210.0	Pse01G11170.0	 1e-176
 18-506:	Pso02G62230.0	Pse01G11130.0	  7e-79
 18-507:	Pso02G31660.0	Pse01G11110.0	  3e-83
 18-508:	Pso02G62280.0	Pse01G11070.0	      0
 18-509:	Pso02G62300.0	Pse01G11010.0	      0
 18-510:	Pso02G62310.0	Pse01G11000.0	 2e-105
 18-511:	Pso02G62320.0	Pse01G10990.0	      0
 18-512:	Pso02G31560.0	Pse01G10980.0	  1e-91
 18-513:	Pso02G62400.0	Pse01G10900.0	      0
 18-514:	Pso02G62410.0	Pse01G10880.0	      0
 18-515:	Pso02G62420.0	Pse01G10870.0	      0
 18-516:	Pso02G62430.0	Pse01G10860.0	      0
 18-517:	Pso02G62440.0	Pse01G10850.0	      0
 18-518:	Pso02G62450.0	Pse01G10840.0	      0
 18-519:	Pso02G62460.0	Pse01G10830.0	  4e-89
 18-520:	Pso02G62520.0	Pse01G10770.0	 7e-164
 18-521:	Pso02G62530.0	Pse01G10760.0	  3e-63
 18-522:	Pso02G62550.0	Pse01G10720.0	  3e-15
 18-523:	Pso02G62570.0	Pse01G10710.0	  7e-71
 18-524:	Pso02G62580.0	Pse01G10700.0	      0
 18-525:	Pso02G62590.0	Pse01G10690.0	      0
 18-526:	Pso02G62600.0	Pse01G10680.0	  3e-46
 18-527:	Pso02G62660.0	Pse01G10620.0	      0
 18-528:	Pso02G62670.0	Pse01G10600.0	      0
 18-529:	Pso02G62680.0	Pse01G10590.0	 2e-160
 18-530:	Pso02G62720.0	Pse01G10570.0	      0
 18-531:	Pso02G62730.0	Pse01G10560.0	      0
 18-532:	Pso02G62740.0	Pse01G10550.0	      0
 18-533:	Pso02G62750.0	Pse01G10530.0	  2e-85
 18-534:	Pso02G62770.0	Pse01G10510.0	 1e-109
 18-535:	Pso02G62790.0	Pse01G10500.0	      0
 18-536:	Pso02G62800.0	Pse01G10490.0	      0
 18-537:	Pso02G62810.0	Pse01G10480.0	      0
 18-538:	Pso02G62820.0	Pse01G10470.0	 4e-164
 18-539:	Pso02G62850.0	Pse01G10430.0	  5e-74
 18-540:	Pso02G62880.0	Pse01G10380.0	      0
 18-541:	Pso02G62890.0	Pse01G10320.0	      0
 18-542:	Pso02G62900.0	Pse01G10310.0	      0
 18-543:	Pso02G31080.0	Pse01G10300.0	      0
 18-544:	Pso02G62910.0	Pse01G10290.0	      0
 18-545:	Pso02G31050.0	Pse01G10260.0	  8e-76
 18-546:	Pso02G63000.0	Pse01G10190.0	      0
 18-547:	Pso02G63070.0	Pse01G10130.0	  3e-40
 18-548:	Pso02G63080.0	Pse01G10110.0	 9e-114
 18-549:	Pso02G63100.0	Pse01G10070.0	      0
 18-550:	Pso02G30880.0	Pse01G10040.0	      0
 18-551:	Pso02G63130.0	Pse01G10030.0	 3e-105
 18-552:	Pso02G63140.0	Pse01G10020.0	      0
 18-553:	Pso02G63150.0	Pse01G10000.0	      0
 18-554:	Pso02G63160.0	Pse01G09980.0	      0
 18-555:	Pso02G63170.0	Pse01G09970.0	 3e-117
 18-556:	Pso02G63180.0	Pse01G09950.0	  3e-77
 18-557:	Pso02G63190.0	Pse01G09940.0	      0
## Alignment 19: score=18715.0 e_value=0 N=383 pre-WGD-1 ancestor_chr1&P. setigerum_chr1 minus
 19-  0:	Pso02G64230.0	Pse01G08870.0	  4e-30
 19-  1:	Pso02G29870.0	Pse01G08630.0	  5e-70
 19-  2:	Pso02G29860.0	Pse01G08620.0	      0
 19-  3:	Pso02G29720.0	Pse01G08600.0	 1e-147
 19-  4:	Pso02G64540.0	Pse01G08580.0	      0
 19-  5:	Pso02G64560.0	Pse01G08570.0	 9e-143
 19-  6:	Pso02G64570.0	Pse01G08560.0	  9e-26
 19-  7:	Pso02G64580.0	Pse01G08550.0	      0
 19-  8:	Pso02G64590.0	Pse01G08540.0	      0
 19-  9:	Pso02G64600.0	Pse01G08530.0	  2e-34
 19- 10:	Pso02G64640.0	Pse01G08460.0	 6e-109
 19- 11:	Pso02G64610.0	Pse01G08450.0	  2e-53
 19- 12:	Pso02G64670.0	Pse01G08440.0	      0
 19- 13:	Pso02G64680.0	Pse01G08430.0	      0
 19- 14:	Pso02G64700.0	Pse01G08410.0	  2e-36
 19- 15:	Pso02G64710.0	Pse01G08400.0	 8e-127
 19- 16:	Pso02G64720.0	Pse01G08390.0	  3e-75
 19- 17:	Pso02G64740.0	Pse01G08380.0	 1e-163
 19- 18:	Pso02G64760.0	Pse01G08370.0	      0
 19- 19:	Pso02G64810.0	Pse01G08330.0	  2e-74
 19- 20:	Pso02G64900.0	Pse01G08250.0	 5e-130
 19- 21:	Pso02G29320.0	Pse01G08240.0	  5e-10
 19- 22:	Pso02G65010.0	Pse01G08230.0	      0
 19- 23:	Pso02G65030.0	Pse01G08210.0	      0
 19- 24:	Pso02G65050.0	Pse01G08180.0	  2e-63
 19- 25:	Pso02G65060.0	Pse01G08170.0	      0
 19- 26:	Pso02G65070.0	Pse01G08160.0	 1e-138
 19- 27:	Pso02G65090.0	Pse01G08140.0	  8e-36
 19- 28:	Pso02G65100.0	Pse01G08130.0	      0
 19- 29:	Pso02G65120.0	Pse01G08120.0	      0
 19- 30:	Pso02G65130.0	Pse01G08110.0	 2e-152
 19- 31:	Pso02G65150.0	Pse01G08090.0	      0
 19- 32:	Pso02G65160.0	Pse01G08070.0	 2e-138
 19- 33:	Pso02G65200.0	Pse01G08040.0	      0
 19- 34:	Pso02G65210.0	Pse01G08030.0	      0
 19- 35:	Pso02G29150.0	Pse01G08000.0	      0
 19- 36:	Pso02G65230.0	Pse01G07990.0	      0
 19- 37:	Pso02G65240.0	Pse01G07980.0	      0
 19- 38:	Pso02G65280.0	Pse01G07950.0	 1e-168
 19- 39:	Pso02G65290.0	Pse01G07940.0	      0
 19- 40:	Pso02G65300.0	Pse01G07930.0	      0
 19- 41:	Pso02G65320.0	Pse01G07920.0	      0
 19- 42:	Pso02G65370.0	Pse01G07870.0	 4e-123
 19- 43:	Pso02G28960.0	Pse01G07830.0	 4e-117
 19- 44:	Pso02G65480.0	Pse01G07770.0	  1e-29
 19- 45:	Pso02G65500.0	Pse01G07730.0	  6e-26
 19- 46:	Pso02G65530.0	Pse01G07680.0	 2e-156
 19- 47:	Pso02G65680.0	Pse01G07580.0	  1e-58
 19- 48:	Pso02G65720.0	Pse01G07560.0	      0
 19- 49:	Pso02G65740.0	Pse01G07540.0	      0
 19- 50:	Pso02G65760.0	Pse01G07510.0	 2e-116
 19- 51:	Pso02G65770.0	Pse01G07500.0	 6e-147
 19- 52:	Pso02G65780.0	Pse01G07480.0	  9e-27
 19- 53:	Pso02G65810.0	Pse01G07470.0	  1e-62
 19- 54:	Pso02G65820.0	Pse01G07440.0	      0
 19- 55:	Pso02G65830.0	Pse01G07430.0	 2e-156
 19- 56:	Pso02G65850.0	Pse01G07400.0	 2e-146
 19- 57:	Pso02G65880.0	Pse01G07370.0	  2e-67
 19- 58:	Pso02G65890.0	Pse01G07360.0	  5e-77
 19- 59:	Pso02G65900.0	Pse01G07350.0	      0
 19- 60:	Pso02G65930.0	Pse01G07320.0	      0
 19- 61:	Pso02G65980.0	Pse01G07290.0	      0
 19- 62:	Pso02G66030.0	Pse01G07280.0	      0
 19- 63:	Pso02G66060.0	Pse01G07240.0	      0
 19- 64:	Pso02G66070.0	Pse01G07230.0	 3e-143
 19- 65:	Pso02G66080.0	Pse01G07220.0	      0
 19- 66:	Pso02G66090.0	Pse01G07210.0	      0
 19- 67:	Pso02G66100.0	Pse01G07190.0	 5e-152
 19- 68:	Pso02G66170.0	Pse01G07130.0	      0
 19- 69:	Pso02G66190.0	Pse01G07120.0	      0
 19- 70:	Pso02G66210.0	Pse01G07020.0	  3e-49
 19- 71:	Pso02G66250.0	Pse01G06960.0	      0
 19- 72:	Pso02G66260.0	Pse01G06950.0	  3e-52
 19- 73:	Pso02G66270.0	Pse01G06930.0	 2e-101
 19- 74:	Pso02G66280.0	Pse01G06920.0	  7e-92
 19- 75:	Pso02G66290.0	Pse01G06910.0	  2e-76
 19- 76:	Pso02G66300.0	Pse01G06900.0	      0
 19- 77:	Pso02G66330.0	Pse01G06880.0	      0
 19- 78:	Pso02G66360.0	Pse01G06860.0	      0
 19- 79:	Pso02G66370.0	Pse01G06850.0	      0
 19- 80:	Pso02G66390.0	Pse01G06840.0	 2e-165
 19- 81:	Pso02G66420.0	Pse01G06800.0	      0
 19- 82:	Pso02G66440.0	Pse01G06740.0	  3e-26
 19- 83:	Pso02G66480.0	Pse01G06720.0	      0
 19- 84:	Pso02G66520.0	Pse01G06660.0	      0
 19- 85:	Pso02G66540.0	Pse01G06650.0	  5e-16
 19- 86:	Pso02G66560.0	Pse01G06640.0	      0
 19- 87:	Pso02G66570.0	Pse01G06620.0	      0
 19- 88:	Pso02G66590.0	Pse01G06580.0	  1e-24
 19- 89:	Pso02G66610.0	Pse01G06530.0	  1e-51
 19- 90:	Pso02G66640.0	Pse01G06520.0	  1e-77
 19- 91:	Pso02G66660.0	Pse01G06500.0	  9e-90
 19- 92:	Pso02G66650.0	Pse01G06490.0	      0
 19- 93:	Pso02G66690.0	Pse01G06480.0	      0
 19- 94:	Pso02G66700.0	Pse01G06470.0	      0
 19- 95:	Pso02G66710.0	Pse01G06460.0	  3e-58
 19- 96:	Pso02G66720.0	Pse01G06450.0	  5e-57
 19- 97:	Pso02G66740.0	Pse01G06430.0	  4e-41
 19- 98:	Pso02G66730.0	Pse01G06390.0	 3e-175
 19- 99:	Pso02G66790.0	Pse01G06360.0	  1e-56
 19-100:	Pso02G66840.0	Pse01G06310.0	  2e-74
 19-101:	Pso02G66860.0	Pse01G06300.0	      0
 19-102:	Pso02G66900.0	Pse01G06250.0	 5e-123
 19-103:	Pso02G66930.0	Pse01G06200.0	      0
 19-104:	Pso02G66920.0	Pse01G06190.0	      0
 19-105:	Pso02G66950.0	Pse01G06180.0	      0
 19-106:	Pso02G66970.0	Pse01G06160.0	      0
 19-107:	Pso02G67000.0	Pse01G06130.0	      0
 19-108:	Pso02G67030.0	Pse01G06090.0	      0
 19-109:	Pso02G67040.0	Pse01G06060.0	      0
 19-110:	Pso02G67130.0	Pse01G05990.0	      0
 19-111:	Pso02G67140.0	Pse01G05970.0	  1e-52
 19-112:	Pso02G67150.0	Pse01G05960.0	      0
 19-113:	Pso02G67160.0	Pse01G05950.0	      0
 19-114:	Pso02G67170.0	Pse01G05940.0	      0
 19-115:	Pso02G67180.0	Pse01G05930.0	      0
 19-116:	Pso02G67190.0	Pse01G05920.0	      0
 19-117:	Pso02G67250.0	Pse01G05880.0	      0
 19-118:	Pso02G67270.0	Pse01G05870.0	      0
 19-119:	Pso02G67280.0	Pse01G05860.0	      0
 19-120:	Pso02G67290.0	Pse01G05840.0	      0
 19-121:	Pso02G67300.0	Pse01G05820.0	  2e-41
 19-122:	Pso02G67350.0	Pse01G05810.0	  3e-67
 19-123:	Pso02G67330.0	Pse01G05790.0	      0
 19-124:	Pso02G67340.0	Pse01G05780.0	 4e-159
 19-125:	Pso02G67360.0	Pse01G05740.0	      0
 19-126:	Pso02G67370.0	Pse01G05730.0	      0
 19-127:	Pso02G67380.0	Pse01G05700.0	      0
 19-128:	Pso02G67390.0	Pse01G05690.0	  5e-76
 19-129:	Pso02G67400.0	Pse01G05670.0	      0
 19-130:	Pso02G67420.0	Pse01G05660.0	      0
 19-131:	Pso02G67440.0	Pse01G05630.0	      0
 19-132:	Pso02G67450.0	Pse01G05620.0	      0
 19-133:	Pso02G67460.0	Pse01G05610.0	      0
 19-134:	Pso02G67470.0	Pse01G05600.0	  2e-35
 19-135:	Pso02G67480.0	Pse01G05590.0	  4e-61
 19-136:	Pso02G67490.0	Pse01G05570.0	 2e-156
 19-137:	Pso02G67530.0	Pse01G05540.0	  8e-71
 19-138:	Pso02G67540.0	Pse01G05530.0	  1e-79
 19-139:	Pso02G67550.0	Pse01G05510.0	  4e-45
 19-140:	Pso02G67560.0	Pse01G05500.0	  6e-28
 19-141:	Pso02G67590.0	Pse01G05490.0	  4e-41
 19-142:	Pso02G67630.0	Pse01G05450.0	      0
 19-143:	Pso02G67640.0	Pse01G05440.0	  1e-39
 19-144:	Pso02G67650.0	Pse01G05420.0	  2e-76
 19-145:	Pso02G67660.0	Pse01G05410.0	  4e-54
 19-146:	Pso02G67690.0	Pse01G05400.0	 2e-135
 19-147:	Pso02G67670.0	Pse01G05390.0	 7e-134
 19-148:	Pso02G67720.0	Pse01G05370.0	      0
 19-149:	Pso02G67740.0	Pse01G05360.0	      0
 19-150:	Pso02G67770.0	Pse01G05320.0	      0
 19-151:	Pso02G67830.0	Pse01G05240.0	      0
 19-152:	Pso02G67790.0	Pse01G05220.0	 6e-115
 19-153:	Pso02G67810.0	Pse01G05210.0	  1e-59
 19-154:	Pso02G67840.0	Pse01G05200.0	      0
 19-155:	Pso02G67860.0	Pse01G05190.0	      0
 19-156:	Pso02G67960.0	Pse01G05110.0	      0
 19-157:	Pso02G67970.0	Pse01G05100.0	      0
 19-158:	Pso02G67990.0	Pse01G05090.0	      0
 19-159:	Pso02G68010.0	Pse01G05030.0	 7e-120
 19-160:	Pso02G68020.0	Pse01G05010.0	      0
 19-161:	Pso02G68040.0	Pse01G05000.0	  2e-81
 19-162:	Pso02G68030.0	Pse01G04990.0	      0
 19-163:	Pso02G68050.0	Pse01G04980.0	      0
 19-164:	Pso02G68070.0	Pse01G04920.0	      0
 19-165:	Pso02G68080.0	Pse01G04910.0	 5e-160
 19-166:	Pso02G68090.0	Pse01G04900.0	      0
 19-167:	Pso02G68100.0	Pse01G04890.0	 8e-124
 19-168:	Pso02G68110.0	Pse01G04880.0	      0
 19-169:	Pso02G68130.0	Pse01G04860.0	  3e-85
 19-170:	Pso02G68150.0	Pse01G04810.0	 1e-173
 19-171:	Pso02G68230.0	Pse01G04760.0	  3e-84
 19-172:	Pso02G68240.0	Pse01G04750.0	      0
 19-173:	Pso02G68250.0	Pse01G04740.0	 5e-176
 19-174:	Pso02G68260.0	Pse01G04730.0	      0
 19-175:	Pso02G68270.0	Pse01G04720.0	  2e-56
 19-176:	Pso02G68280.0	Pse01G04710.0	      0
 19-177:	Pso02G68300.0	Pse01G04690.0	  2e-88
 19-178:	Pso02G68320.0	Pse01G04680.0	      0
 19-179:	Pso02G68340.0	Pse01G04670.0	      0
 19-180:	Pso02G68350.0	Pse01G04660.0	      0
 19-181:	Pso02G68360.0	Pse01G04650.0	      0
 19-182:	Pso02G68390.0	Pse01G04640.0	  1e-67
 19-183:	Pso02G68430.0	Pse01G04610.0	 2e-110
 19-184:	Pso02G68450.0	Pse01G04590.0	 2e-110
 19-185:	Pso02G68490.0	Pse01G04580.0	  3e-81
 19-186:	Pso02G68510.0	Pse01G04560.0	  8e-80
 19-187:	Pso02G68520.0	Pse01G04540.0	 1e-178
 19-188:	Pso02G68530.0	Pse01G04530.0	      0
 19-189:	Pso02G68540.0	Pse01G04520.0	  4e-59
 19-190:	Pso02G68560.0	Pse01G04490.0	      0
 19-191:	Pso02G68690.0	Pse01G04410.0	      0
 19-192:	Pso02G68710.0	Pse01G04380.0	  2e-84
 19-193:	Pso02G68740.0	Pse01G04360.0	      0
 19-194:	Pso02G68760.0	Pse01G04310.0	      0
 19-195:	Pso02G68820.0	Pse01G04300.0	      0
 19-196:	Pso02G68850.0	Pse01G04270.0	      0
 19-197:	Pso02G68880.0	Pse01G04250.0	      0
 19-198:	Pso02G68940.0	Pse01G04230.0	      0
 19-199:	Pso02G68960.0	Pse01G04200.0	      0
 19-200:	Pso02G68980.0	Pse01G04170.0	  3e-42
 19-201:	Pso02G68990.0	Pse01G04160.0	      0
 19-202:	Pso02G69040.0	Pse01G04110.0	  3e-73
 19-203:	Pso02G69060.0	Pse01G04100.0	  2e-98
 19-204:	Pso02G69070.0	Pse01G04090.0	      0
 19-205:	Pso02G69080.0	Pse01G04080.0	      0
 19-206:	Pso02G69100.0	Pse01G04070.0	 3e-154
 19-207:	Pso02G69110.0	Pse01G04060.0	      0
 19-208:	Pso02G69120.0	Pse01G04040.0	      0
 19-209:	Pso02G69130.0	Pse01G04010.0	 5e-174
 19-210:	Pso02G69140.0	Pse01G04000.0	      0
 19-211:	Pso02G69150.0	Pse01G03990.0	      0
 19-212:	Pso02G69180.0	Pse01G03980.0	      0
 19-213:	Pso02G69190.0	Pse01G03970.0	      0
 19-214:	Pso02G69230.0	Pse01G03930.0	      0
 19-215:	Pso02G69240.0	Pse01G03920.0	      0
 19-216:	Pso02G69250.0	Pse01G03900.0	      0
 19-217:	Pso02G69260.0	Pse01G03880.0	  2e-78
 19-218:	Pso02G69270.0	Pse01G03870.0	 1e-129
 19-219:	Pso02G69310.0	Pse01G03810.0	      0
 19-220:	Pso02G69340.0	Pse01G03800.0	      0
 19-221:	Pso02G69390.0	Pse01G03790.0	      0
 19-222:	Pso02G69410.0	Pse01G03760.0	 8e-174
 19-223:	Pso02G69420.0	Pse01G03750.0	      0
 19-224:	Pso02G69440.0	Pse01G03730.0	 6e-134
 19-225:	Pso02G69450.0	Pse01G03720.0	      0
 19-226:	Pso02G69460.0	Pse01G03710.0	  2e-58
 19-227:	Pso02G69470.0	Pse01G03700.0	      0
 19-228:	Pso02G69480.0	Pse01G03690.0	      0
 19-229:	Pso02G69490.0	Pse01G03680.0	      0
 19-230:	Pso02G69520.0	Pse01G03650.0	      0
 19-231:	Pso02G69530.0	Pse01G03640.0	      0
 19-232:	Pso02G69550.0	Pse01G03600.0	 1e-124
 19-233:	Pso02G69540.0	Pse01G03590.0	      0
 19-234:	Pso02G69570.0	Pse01G03570.0	      0
 19-235:	Pso02G69580.0	Pse01G03560.0	      0
 19-236:	Pso02G69590.0	Pse01G03540.0	 4e-149
 19-237:	Pso02G69600.0	Pse01G03530.0	 1e-137
 19-238:	Pso02G69630.0	Pse01G03520.0	 1e-169
 19-239:	Pso02G69640.0	Pse01G03510.0	      0
 19-240:	Pso02G69660.0	Pse01G03500.0	      0
 19-241:	Pso02G69670.0	Pse01G03490.0	      0
 19-242:	Pso02G69680.0	Pse01G03480.0	      0
 19-243:	Pso02G69690.0	Pse01G03470.0	      0
 19-244:	Pso02G69700.0	Pse01G03430.0	      0
 19-245:	Pso02G69730.0	Pse01G03420.0	 5e-142
 19-246:	Pso02G69720.0	Pse01G03410.0	 1e-128
 19-247:	Pso02G69740.0	Pse01G03380.0	  2e-33
 19-248:	Pso02G69750.0	Pse01G03370.0	 4e-126
 19-249:	Pso02G69760.0	Pse01G03360.0	      0
 19-250:	Pso02G69770.0	Pse01G03340.0	      0
 19-251:	Pso02G69790.0	Pse01G03310.0	      0
 19-252:	Pso02G69800.0	Pse01G03300.0	      0
 19-253:	Pso02G69830.0	Pse01G03280.0	      0
 19-254:	Pso02G69810.0	Pse01G03270.0	      0
 19-255:	Pso02G69850.0	Pse01G03260.0	      0
 19-256:	Pso02G69880.0	Pse01G03250.0	      0
 19-257:	Pso02G69900.0	Pse01G03230.0	  2e-10
 19-258:	Pso02G69940.0	Pse01G03190.0	      0
 19-259:	Pso02G69980.0	Pse01G03120.0	  4e-39
 19-260:	Pso02G70010.0	Pse01G03100.0	      0
 19-261:	Pso02G70050.0	Pse01G03090.0	      0
 19-262:	Pso02G70070.0	Pse01G03060.0	  5e-74
 19-263:	Pso02G70080.0	Pse01G03050.0	      0
 19-264:	Pso02G70100.0	Pse01G03040.0	      0
 19-265:	Pso02G70110.0	Pse01G03020.0	      0
 19-266:	Pso02G70130.0	Pse01G02990.0	      0
 19-267:	Pso02G70180.0	Pse01G02950.0	      0
 19-268:	Pso02G70190.0	Pse01G02940.0	      0
 19-269:	Pso02G70200.0	Pse01G02930.0	      0
 19-270:	Pso02G70210.0	Pse01G02920.0	      0
 19-271:	Pso02G70220.0	Pse01G02910.0	      0
 19-272:	Pso02G70230.0	Pse01G02900.0	      0
 19-273:	Pso02G70260.0	Pse01G02890.0	      0
 19-274:	Pso02G70270.0	Pse01G02880.0	      0
 19-275:	Pso02G70290.0	Pse01G02870.0	      0
 19-276:	Pso02G70300.0	Pse01G02860.0	 3e-161
 19-277:	Pso02G70310.0	Pse01G02810.0	      0
 19-278:	Pso02G70410.0	Pse01G02780.0	 4e-175
 19-279:	Pso02G70430.0	Pse01G02770.0	  1e-83
 19-280:	Pso02G70440.0	Pse01G02750.0	      0
 19-281:	Pso02G70460.0	Pse01G02730.0	  2e-87
 19-282:	Pso02G70470.0	Pse01G02720.0	  3e-63
 19-283:	Pso02G70480.0	Pse01G02710.0	 5e-145
 19-284:	Pso02G70500.0	Pse01G02680.0	      0
 19-285:	Pso02G70510.0	Pse01G02670.0	      0
 19-286:	Pso02G70520.0	Pse01G02660.0	      0
 19-287:	Pso02G70530.0	Pse01G02620.0	      0
 19-288:	Pso02G70540.0	Pse01G02610.0	  5e-63
 19-289:	Pso02G70550.0	Pse01G02600.0	      0
 19-290:	Pso02G70590.0	Pse01G02570.0	  9e-12
 19-291:	Pso02G70620.0	Pse01G02520.0	      0
 19-292:	Pso02G70640.0	Pse01G02510.0	      0
 19-293:	Pso02G70650.0	Pse01G02500.0	      0
 19-294:	Pso02G70660.0	Pse01G02490.0	      0
 19-295:	Pso02G70690.0	Pse01G02440.0	  2e-95
 19-296:	Pso02G70700.0	Pse01G02350.0	      0
 19-297:	Pso02G70720.0	Pse01G02340.0	      0
 19-298:	Pso02G70730.0	Pse01G02330.0	      0
 19-299:	Pso02G70740.0	Pse01G02300.0	      0
 19-300:	Pso02G70760.0	Pse01G02280.0	  2e-19
 19-301:	Pso02G70770.0	Pse01G02270.0	      0
 19-302:	Pso02G70780.0	Pse01G02250.0	      0
 19-303:	Pso02G70790.0	Pse01G02240.0	      0
 19-304:	Pso02G70810.0	Pse01G02230.0	 3e-105
 19-305:	Pso02G70820.0	Pse01G02220.0	 6e-103
 19-306:	Pso02G70830.0	Pse01G02210.0	      0
 19-307:	Pso02G70840.0	Pse01G02200.0	 2e-154
 19-308:	Pso02G70850.0	Pse01G02160.0	      0
 19-309:	Pso02G70860.0	Pse01G02120.0	 6e-140
 19-310:	Pso02G70880.0	Pse01G02110.0	      0
 19-311:	Pso02G70890.0	Pse01G02100.0	      0
 19-312:	Pso02G70900.0	Pse01G02090.0	      0
 19-313:	Pso02G70910.0	Pse01G02080.0	      0
 19-314:	Pso02G70920.0	Pse01G02070.0	  7e-45
 19-315:	Pso02G70930.0	Pse01G02040.0	      0
 19-316:	Pso02G70960.0	Pse01G02020.0	  6e-55
 19-317:	Pso02G70980.0	Pse01G02000.0	      0
 19-318:	Pso02G71000.0	Pse01G01980.0	      0
 19-319:	Pso02G71010.0	Pse01G01940.0	      0
 19-320:	Pso02G71020.0	Pse01G01930.0	      0
 19-321:	Pso02G71030.0	Pse01G01920.0	 1e-132
 19-322:	Pso02G71060.0	Pse01G01910.0	  3e-50
 19-323:	Pso02G71070.0	Pse01G01900.0	      0
 19-324:	Pso02G71100.0	Pse01G01850.0	      0
 19-325:	Pso02G71120.0	Pse01G01830.0	  5e-67
 19-326:	Pso02G71140.0	Pse01G01810.0	 1e-120
 19-327:	Pso02G71160.0	Pse01G01790.0	      0
 19-328:	Pso02G71170.0	Pse01G01780.0	  1e-68
 19-329:	Pso02G71180.0	Pse01G01770.0	  2e-64
 19-330:	Pso02G71190.0	Pse01G01760.0	      0
 19-331:	Pso02G71200.0	Pse01G01750.0	      0
 19-332:	Pso02G71220.0	Pse01G01740.0	      0
 19-333:	Pso02G71230.0	Pse01G01730.0	      0
 19-334:	Pso02G71240.0	Pse01G01720.0	      0
 19-335:	Pso02G71260.0	Pse01G01700.0	 6e-148
 19-336:	Pso02G71270.0	Pse01G01690.0	      0
 19-337:	Pso02G71280.0	Pse01G01680.0	      0
 19-338:	Pso02G71290.0	Pse01G01670.0	 4e-102
 19-339:	Pso02G71310.0	Pse01G01660.0	      0
 19-340:	Pso02G71330.0	Pse01G01630.0	      0
 19-341:	Pso02G71340.0	Pse01G01620.0	      0
 19-342:	Pso02G71350.0	Pse01G01610.0	 1e-129
 19-343:	Pso02G71370.0	Pse01G01550.0	  1e-60
 19-344:	Pso02G71380.0	Pse01G01540.0	      0
 19-345:	Pso02G71400.0	Pse01G01530.0	      0
 19-346:	Pso02G71410.0	Pse01G01500.0	 1e-138
 19-347:	Pso02G71430.0	Pse01G01490.0	  9e-16
 19-348:	Pso02G71440.0	Pse01G01480.0	      0
 19-349:	Pso02G71450.0	Pse01G01440.0	      0
 19-350:	Pso02G71460.0	Pse01G01430.0	 1e-138
 19-351:	Pso02G71490.0	Pse01G01410.0	      0
 19-352:	Pso02G71500.0	Pse01G01400.0	      0
 19-353:	Pso02G71510.0	Pse01G01390.0	 2e-154
 19-354:	Pso02G71520.0	Pse01G01380.0	      0
 19-355:	Pso02G71540.0	Pse01G01360.0	      0
 19-356:	Pso02G71550.0	Pse01G01350.0	      0
 19-357:	Pso02G71560.0	Pse01G01340.0	      0
 19-358:	Pso02G71570.0	Pse01G01330.0	      0
 19-359:	Pso02G71580.0	Pse01G01320.0	 1e-113
 19-360:	Pso02G71590.0	Pse01G01310.0	  4e-25
 19-361:	Pso02G71610.0	Pse01G01300.0	      0
 19-362:	Pso02G71640.0	Pse01G01280.0	 3e-120
 19-363:	Pso02G71670.0	Pse01G01240.0	      0
 19-364:	Pso02G71680.0	Pse01G01230.0	      0
 19-365:	Pso02G71690.0	Pse01G01220.0	      0
 19-366:	Pso02G71700.0	Pse01G01210.0	      0
 19-367:	Pso02G71720.0	Pse01G01200.0	 5e-161
 19-368:	Pso02G71750.0	Pse01G01140.0	 2e-148
 19-369:	Pso02G71760.0	Pse01G01130.0	  3e-80
 19-370:	Pso02G71770.0	Pse01G01120.0	 4e-111
 19-371:	Pso02G71780.0	Pse01G01110.0	 1e-140
 19-372:	Pso02G71790.0	Pse01G01100.0	 7e-159
 19-373:	Pso02G71800.0	Pse01G01090.0	 2e-148
 19-374:	Pso02G71810.0	Pse01G01080.0	 8e-117
 19-375:	Pso02G71840.0	Pse01G01050.0	      0
 19-376:	Pso02G71850.0	Pse01G01040.0	      0
 19-377:	Pso02G71860.0	Pse01G01030.0	      0
 19-378:	Pso02G71870.0	Pse01G01020.0	 3e-108
 19-379:	Pso02G71880.0	Pse01G01010.0	      0
 19-380:	Pso02G71890.0	Pse01G01000.0	      0
 19-381:	Pso02G71910.0	Pse01G00980.0	  1e-67
 19-382:	Pso02G71920.0	Pse01G00970.0	      0
## Alignment 20: score=2810.0 e_value=1.4e-231 N=60 pre-WGD-1 ancestor_chr1&P. setigerum_chr1 minus
 20-  0:	Pso02G66930.0	Pse01G49960.0	      0
 20-  1:	Pso02G66920.0	Pse01G49930.0	      0
 20-  2:	Pso02G66950.0	Pse01G49890.0	      0
 20-  3:	Pso02G66980.0	Pse01G49780.0	  1e-89
 20-  4:	Pso02G67040.0	Pse01G49720.0	      0
 20-  5:	Pso02G67130.0	Pse01G49670.0	      0
 20-  6:	Pso02G67170.0	Pse01G49650.0	      0
 20-  7:	Pso02G67190.0	Pse01G49630.0	      0
 20-  8:	Pso02G67250.0	Pse01G49610.0	      0
 20-  9:	Pso02G67270.0	Pse01G49560.0	      0
 20- 10:	Pso02G67280.0	Pse01G49510.0	      0
 20- 11:	Pso02G67290.0	Pse01G49490.0	      0
 20- 12:	Pso02G67350.0	Pse01G49430.0	  1e-26
 20- 13:	Pso02G67330.0	Pse01G49410.0	      0
 20- 14:	Pso02G67340.0	Pse01G49400.0	 2e-113
 20- 15:	Pso02G67360.0	Pse01G49360.0	      0
 20- 16:	Pso02G67370.0	Pse01G49350.0	      0
 20- 17:	Pso02G67380.0	Pse01G49330.0	      0
 20- 18:	Pso02G67390.0	Pse01G49320.0	  8e-63
 20- 19:	Pso02G67490.0	Pse01G49310.0	  3e-80
 20- 20:	Pso02G67540.0	Pse01G49290.0	  7e-78
 20- 21:	Pso02G67630.0	Pse01G49160.0	  1e-19
 20- 22:	Pso02G67640.0	Pse01G49140.0	  9e-45
 20- 23:	Pso02G67650.0	Pse01G49130.0	  5e-62
 20- 24:	Pso02G67660.0	Pse01G49070.0	  5e-35
 20- 25:	Pso02G67740.0	Pse01G48960.0	      0
 20- 26:	Pso02G67830.0	Pse01G48880.0	      0
 20- 27:	Pso02G67840.0	Pse01G48870.0	 3e-161
 20- 28:	Pso02G67860.0	Pse01G48860.0	      0
 20- 29:	Pso02G68020.0	Pse01G48680.0	      0
 20- 30:	Pso02G68040.0	Pse01G48670.0	  3e-71
 20- 31:	Pso02G68030.0	Pse01G48660.0	      0
 20- 32:	Pso02G68050.0	Pse01G48650.0	      0
 20- 33:	Pso02G68070.0	Pse01G48600.0	 2e-175
 20- 34:	Pso02G68080.0	Pse01G48590.0	 4e-142
 20- 35:	Pso02G68090.0	Pse01G48580.0	      0
 20- 36:	Pso02G68110.0	Pse01G48530.0	      0
 20- 37:	Pso02G68130.0	Pse01G48490.0	  1e-66
 20- 38:	Pso02G68150.0	Pse01G48430.0	 3e-173
 20- 39:	Pso02G68250.0	Pse01G48350.0	      0
 20- 40:	Pso02G68280.0	Pse01G48340.0	      0
 20- 41:	Pso02G68300.0	Pse01G48330.0	 2e-113
 20- 42:	Pso02G68340.0	Pse01G48270.0	      0
 20- 43:	Pso02G68350.0	Pse01G48260.0	      0
 20- 44:	Pso02G68360.0	Pse01G48230.0	  6e-94
 20- 45:	Pso02G68430.0	Pse01G48200.0	  6e-99
 20- 46:	Pso02G68530.0	Pse01G48170.0	      0
 20- 47:	Pso02G68560.0	Pse01G48160.0	      0
 20- 48:	Pso02G68690.0	Pse01G48020.0	      0
 20- 49:	Pso02G68710.0	Pse01G47990.0	  5e-83
 20- 50:	Pso02G68740.0	Pse01G47960.0	      0
 20- 51:	Pso02G68760.0	Pse01G47910.0	      0
 20- 52:	Pso02G68820.0	Pse01G47900.0	 1e-141
 20- 53:	Pso02G68880.0	Pse01G47810.0	 1e-169
 20- 54:	Pso02G68990.0	Pse01G47780.0	      0
 20- 55:	Pso02G69040.0	Pse01G47730.0	  8e-46
 20- 56:	Pso02G69080.0	Pse01G47710.0	  2e-20
 20- 57:	Pso02G69100.0	Pse01G47700.0	 5e-132
 20- 58:	Pso02G69120.0	Pse01G47680.0	      0
 20- 59:	Pso02G69140.0	Pse01G47650.0	      0
## Alignment 21: score=2463.0 e_value=1.1e-183 N=50 pre-WGD-1 ancestor_chr1&P. setigerum_chr1 minus
 21-  0:	Pso10G04630.0	Pse01G32860.0	      0
 21-  1:	Pso10G04610.0	Pse01G32840.0	      0
 21-  2:	Pso10G04600.0	Pse01G32830.0	      0
 21-  3:	Pso10G04580.0	Pse01G32820.0	  6e-78
 21-  4:	Pso10G04570.0	Pse01G32800.0	  2e-82
 21-  5:	Pso10G04560.0	Pse01G32790.0	  3e-80
 21-  6:	Pso10G04540.0	Pse01G32780.0	      0
 21-  7:	Pso10G04520.0	Pse01G32760.0	 2e-154
 21-  8:	Pso02G41540.0	Pse01G32750.0	      0
 21-  9:	Pso10G04480.0	Pse01G32730.0	  4e-94
 21- 10:	Pso10G04470.0	Pse01G32720.0	      0
 21- 11:	Pso02G41600.0	Pse01G32690.0	  6e-45
 21- 12:	Pso10G04450.0	Pse01G32660.0	      0
 21- 13:	Pso10G04430.0	Pse01G32640.0	      0
 21- 14:	Pso10G04420.0	Pse01G32630.0	      0
 21- 15:	Pso10G04410.0	Pse01G32620.0	      0
 21- 16:	Pso10G04400.0	Pse01G32610.0	      0
 21- 17:	Pso10G04390.0	Pse01G32600.0	      0
 21- 18:	Pso10G04380.0	Pse01G32580.0	      0
 21- 19:	Pso10G04360.0	Pse01G32570.0	      0
 21- 20:	Pso10G04350.0	Pse01G32560.0	      0
 21- 21:	Pso10G04340.0	Pse01G32540.0	 3e-156
 21- 22:	Pso10G04330.0	Pse01G32530.0	      0
 21- 23:	Pso10G04320.0	Pse01G32510.0	      0
 21- 24:	Pso10G04310.0	Pse01G32500.0	 4e-147
 21- 25:	Pso10G04300.0	Pse01G32490.0	      0
 21- 26:	Pso10G04290.0	Pse01G32480.0	 1e-127
 21- 27:	Pso10G04280.0	Pse01G32470.0	  8e-73
 21- 28:	Pso10G04270.0	Pse01G32460.0	      0
 21- 29:	Pso10G04220.0	Pse01G32450.0	      0
 21- 30:	Pso10G04210.0	Pse01G32400.0	  2e-48
 21- 31:	Pso10G04200.0	Pse01G32390.0	  1e-44
 21- 32:	Pso10G04170.0	Pse01G32380.0	  2e-67
 21- 33:	Pso10G04160.0	Pse01G32370.0	      0
 21- 34:	Pso10G04070.0	Pse01G32360.0	  1e-96
 21- 35:	Pso10G04060.0	Pse01G32350.0	  4e-12
 21- 36:	Pso10G04040.0	Pse01G32340.0	      0
 21- 37:	Pso10G04030.0	Pse01G32330.0	      0
 21- 38:	Pso10G04020.0	Pse01G32320.0	      0
 21- 39:	Pso10G04010.0	Pse01G32300.0	  9e-65
 21- 40:	Pso02G41960.0	Pse01G32270.0	  6e-48
 21- 41:	Pso10G03980.0	Pse01G32260.0	 2e-167
 21- 42:	Pso10G03970.0	Pse01G32240.0	      0
 21- 43:	Pso10G03960.0	Pse01G32230.0	      0
 21- 44:	Pso10G03950.0	Pse01G32220.0	  4e-92
 21- 45:	Pso10G03940.0	Pse01G32210.0	      0
 21- 46:	Pso10G03930.0	Pse01G32200.0	      0
 21- 47:	Pso10G03920.0	Pse01G32190.0	      0
 21- 48:	Pso10G03900.0	Pse01G32180.0	      0
 21- 49:	Pso10G03890.0	Pse01G32170.0	      0
## Alignment 22: score=547.0 e_value=7.4e-26 N=12 pre-WGD-1 ancestor_chr1&P. setigerum_chr1 minus
 22-  0:	Pso10G08250.0	Pse01G27610.0	      0
 22-  1:	Pso10G08240.0	Pse01G27570.0	 2e-173
 22-  2:	Pso10G08230.0	Pse01G27560.0	 6e-126
 22-  3:	Pso10G08180.0	Pse01G27550.0	      0
 22-  4:	Pso10G08170.0	Pse01G27540.0	      0
 22-  5:	Pso10G08160.0	Pse01G27530.0	      0
 22-  6:	Pso10G08140.0	Pse01G27520.0	      0
 22-  7:	Pso10G08130.0	Pse01G27500.0	      0
 22-  8:	Pso10G08110.0	Pse01G27470.0	      0
 22-  9:	Pso10G08100.0	Pse01G27460.0	  2e-93
 22- 10:	Pso10G08090.0	Pse01G27450.0	      0
 22- 11:	Pso10G07220.0	Pse01G27400.0	      0
## Alignment 23: score=437.0 e_value=1.7e-21 N=10 pre-WGD-1 ancestor_chr1&P. setigerum_chr1 minus
 23-  0:	Pso02G70270.0	Pse01G51610.0	 5e-170
 23-  1:	Pso02G70430.0	Pse01G51590.0	  2e-46
 23-  2:	Pso02G70440.0	Pse01G51580.0	      0
 23-  3:	Pso02G70460.0	Pse01G51570.0	  1e-84
 23-  4:	Pso02G70480.0	Pse01G51560.0	  3e-75
 23-  5:	Pso02G70520.0	Pse01G51490.0	      0
 23-  6:	Pso02G70530.0	Pse01G51450.0	  5e-55
 23-  7:	Pso02G70550.0	Pse01G51430.0	      0
 23-  8:	Pso02G70890.0	Pse01G51420.0	 8e-107
 23-  9:	Pso02G71280.0	Pse01G51380.0	 1e-158
## Alignment 24: score=434.0 e_value=2.8e-20 N=10 pre-WGD-1 ancestor_chr1&P. setigerum_chr1 minus
 24-  0:	Pso10G09870.0	Pse01G70700.0	  2e-14
 24-  1:	Pso02G47080.0	Pse01G70510.0	  4e-84
 24-  2:	Pso10G09840.0	Pse01G70300.0	  2e-09
 24-  3:	Pso10G09830.0	Pse01G70220.0	  3e-67
 24-  4:	Pso10G09810.0	Pse01G70180.0	      0
 24-  5:	Pso10G09770.0	Pse01G70150.0	      0
 24-  6:	Pso10G09750.0	Pse01G70120.0	 4e-107
 24-  7:	Pso10G09720.0	Pse01G70090.0	 1e-144
 24-  8:	Pso10G09670.0	Pse01G70000.0	  4e-93
 24-  9:	Pso10G09600.0	Pse01G69960.0	  2e-52
## Alignment 25: score=399.0 e_value=4e-23 N=11 pre-WGD-1 ancestor_chr1&P. setigerum_chr1 minus
 25-  0:	Pso02G59150.0	Pse01G14260.0	      0
 25-  1:	Pso02G59350.0	Pse01G14080.0	  9e-38
 25-  2:	Pso02G59440.0	Pse01G13960.0	  3e-41
 25-  3:	Pso02G34140.0	Pse01G13820.0	  5e-99
 25-  4:	Pso02G33930.0	Pse01G13610.0	      0
 25-  5:	Pso02G33720.0	Pse01G13410.0	  1e-38
 25-  6:	Pso02G33380.0	Pse01G13230.0	  1e-98
 25-  7:	Pso02G60170.0	Pse01G13050.0	  3e-66
 25-  8:	Pso02G60300.0	Pse01G12960.0	      0
 25-  9:	Pso02G60400.0	Pse01G12950.0	  1e-62
 25- 10:	Pso02G60460.0	Pse01G12770.0	      0
## Alignment 26: score=353.0 e_value=1.1e-15 N=8 pre-WGD-1 ancestor_chr1&P. setigerum_chr1 minus
 26-  0:	Pso10G36070.0	Pse01G03210.0	  1e-22
 26-  1:	Pso10G36050.0	Pse01G03200.0	  4e-35
 26-  2:	Pso10G35760.0	Pse01G03040.0	  5e-25
 26-  3:	Pso10G35700.0	Pse01G02960.0	  1e-33
 26-  4:	Pso10G35690.0	Pse01G02950.0	      0
 26-  5:	Pso10G35660.0	Pse01G02750.0	      0
 26-  6:	Pso10G35640.0	Pse01G02700.0	      0
 26-  7:	Pso10G35620.0	Pse01G02670.0	  2e-64
## Alignment 27: score=349.0 e_value=6.8e-18 N=8 pre-WGD-1 ancestor_chr1&P. setigerum_chr1 minus
 27-  0:	Pso10G09130.0	Pse01G28550.0	 2e-113
 27-  1:	Pso10G09110.0	Pse01G28540.0	      0
 27-  2:	Pso10G09100.0	Pse01G28530.0	      0
 27-  3:	Pso10G09090.0	Pse01G28520.0	 8e-101
 27-  4:	Pso10G09080.0	Pse01G28510.0	      0
 27-  5:	Pso10G08900.0	Pse01G28500.0	      0
 27-  6:	Pso10G08650.0	Pse01G28250.0	      0
 27-  7:	Pso10G08660.0	Pse01G28240.0	 5e-159
## Alignment 28: score=345.0 e_value=3.9e-12 N=7 pre-WGD-1 ancestor_chr1&P. setigerum_chr1 minus
 28-  0:	Pso10G03570.0	Pse01G33290.0	  9e-54
 28-  1:	Pso10G03540.0	Pse01G33280.0	  5e-51
 28-  2:	Pso10G03530.0	Pse01G33270.0	  3e-91
 28-  3:	Pso10G03520.0	Pse01G33250.0	      0
 28-  4:	Pso10G03490.0	Pse01G33230.0	 3e-166
 28-  5:	Pso10G03480.0	Pse01G33220.0	 2e-141
 28-  6:	Pso10G03470.0	Pse01G33210.0	      0
## Alignment 29: score=333.0 e_value=2.4e-12 N=7 pre-WGD-1 ancestor_chr1&P. setigerum_chr1 minus
 29-  0:	Pso10G07610.0	Pse01G71020.0	 2e-114
 29-  1:	Pso10G07590.0	Pse01G71000.0	 1e-146
 29-  2:	Pso10G07580.0	Pse01G70980.0	      0
 29-  3:	Pso10G07570.0	Pse01G70960.0	  1e-08
 29-  4:	Pso10G07560.0	Pse01G70940.0	 3e-172
 29-  5:	Pso10G09260.0	Pse01G70890.0	      0
 29-  6:	Pso10G09290.0	Pse01G70870.0	 9e-129
## Alignment 30: score=291.0 e_value=1.7e-12 N=7 pre-WGD-1 ancestor_chr1&P. setigerum_chr1 minus
 30-  0:	Pso10G27850.0	Pse01G40250.0	  3e-90
 30-  1:	Pso10G27410.0	Pse01G40060.0	  6e-73
 30-  2:	Pso10G27390.0	Pse01G40040.0	      0
 30-  3:	Pso10G27360.0	Pse01G40020.0	      0
 30-  4:	Pso10G27140.0	Pse01G39880.0	 4e-152
 30-  5:	Pso10G27120.0	Pse01G39730.0	  5e-74
 30-  6:	Pso10G27030.0	Pse01G39610.0	  3e-34
## Alignment 31: score=253.0 e_value=1e-09 N=6 pre-WGD-1 ancestor_chr1&P. setigerum_chr1 minus
 31-  0:	Pso10G08370.0	Pse01G21780.0	      0
 31-  1:	Pso10G08390.0	Pse01G21720.0	  1e-77
 31-  2:	Pso10G08410.0	Pse01G21710.0	      0
 31-  3:	Pso10G08450.0	Pse01G21620.0	      0
 31-  4:	Pso02G46010.0	Pse01G21600.0	 8e-157
 31-  5:	Pso10G08540.0	Pse01G21390.0	      0
## Alignment 32: score=42088.0 e_value=0 N=867 pre-WGD-1 ancestor_chr1&P. setigerum_chr10 plus
 32-  0:	Pso10G36720.0	Pse10G00510.0	  3e-60
 32-  1:	Pso10G36710.0	Pse10G00560.0	      0
 32-  2:	Pso10G36690.0	Pse10G00570.0	 4e-178
 32-  3:	Pso10G36680.0	Pse10G00600.0	      0
 32-  4:	Pso10G36660.0	Pse10G00620.0	      0
 32-  5:	Pso10G36650.0	Pse10G00630.0	      0
 32-  6:	Pso10G36640.0	Pse10G00650.0	 8e-161
 32-  7:	Pso10G36610.0	Pse10G00700.0	      0
 32-  8:	Pso10G36600.0	Pse10G00710.0	      0
 32-  9:	Pso10G36590.0	Pse10G00720.0	      0
 32- 10:	Pso10G36580.0	Pse10G00750.0	  1e-09
 32- 11:	Pso10G36550.0	Pse10G00770.0	      0
 32- 12:	Pso10G36540.0	Pse10G00780.0	      0
 32- 13:	Pso10G36530.0	Pse10G00790.0	 2e-140
 32- 14:	Pso10G36520.0	Pse10G00800.0	 2e-151
 32- 15:	Pso10G36510.0	Pse10G00810.0	      0
 32- 16:	Pso10G36490.0	Pse10G00820.0	  6e-99
 32- 17:	Pso10G36480.0	Pse10G00840.0	      0
 32- 18:	Pso10G36470.0	Pse10G00850.0	      0
 32- 19:	Pso10G36450.0	Pse10G00860.0	      0
 32- 20:	Pso10G36430.0	Pse10G00880.0	      0
 32- 21:	Pso10G36390.0	Pse10G00910.0	      0
 32- 22:	Pso10G36380.0	Pse10G00920.0	      0
 32- 23:	Pso10G36370.0	Pse10G00930.0	      0
 32- 24:	Pso10G36360.0	Pse10G00940.0	  4e-47
 32- 25:	Pso10G36340.0	Pse10G00960.0	      0
 32- 26:	Pso10G36330.0	Pse10G00970.0	      0
 32- 27:	Pso10G36320.0	Pse10G00990.0	 4e-145
 32- 28:	Pso10G36290.0	Pse10G01050.0	      0
 32- 29:	Pso10G36270.0	Pse10G01070.0	  1e-94
 32- 30:	Pso10G36260.0	Pse10G01080.0	      0
 32- 31:	Pso10G36240.0	Pse10G01090.0	      0
 32- 32:	Pso10G36230.0	Pse10G01100.0	      0
 32- 33:	Pso10G36220.0	Pse10G01110.0	      0
 32- 34:	Pso10G36210.0	Pse10G01120.0	 3e-100
 32- 35:	Pso10G36200.0	Pse10G01130.0	      0
 32- 36:	Pso10G36180.0	Pse10G01140.0	 7e-126
 32- 37:	Pso10G36150.0	Pse10G01170.0	      0
 32- 38:	Pso10G36070.0	Pse10G01310.0	  2e-74
 32- 39:	Pso10G36050.0	Pse10G01320.0	      0
 32- 40:	Pso10G36040.0	Pse10G01340.0	      0
 32- 41:	Pso10G36030.0	Pse10G01350.0	 2e-171
 32- 42:	Pso10G36020.0	Pse10G01360.0	      0
 32- 43:	Pso10G36000.0	Pse10G01370.0	      0
 32- 44:	Pso10G35990.0	Pse10G01380.0	      0
 32- 45:	Pso10G35980.0	Pse10G01390.0	 3e-164
 32- 46:	Pso10G35950.0	Pse10G01400.0	 9e-103
 32- 47:	Pso10G35890.0	Pse10G01480.0	      0
 32- 48:	Pso10G35860.0	Pse10G01500.0	      0
 32- 49:	Pso10G35850.0	Pse10G01520.0	  1e-50
 32- 50:	Pso10G35840.0	Pse10G01530.0	 6e-102
 32- 51:	Pso10G35830.0	Pse10G01540.0	      0
 32- 52:	Pso10G35800.0	Pse10G01580.0	  5e-78
 32- 53:	Pso10G35760.0	Pse10G01620.0	 1e-140
 32- 54:	Pso10G35740.0	Pse10G01640.0	      0
 32- 55:	Pso10G35720.0	Pse10G01660.0	 4e-135
 32- 56:	Pso10G35700.0	Pse10G01690.0	      0
 32- 57:	Pso10G35690.0	Pse10G01700.0	      0
 32- 58:	Pso10G35670.0	Pse10G01720.0	      0
 32- 59:	Pso10G35660.0	Pse10G01730.0	      0
 32- 60:	Pso10G35650.0	Pse10G01740.0	      0
 32- 61:	Pso10G35640.0	Pse10G01750.0	      0
 32- 62:	Pso10G35620.0	Pse10G01770.0	      0
 32- 63:	Pso10G35600.0	Pse10G01820.0	      0
 32- 64:	Pso10G35580.0	Pse10G01830.0	      0
 32- 65:	Pso10G35590.0	Pse10G01840.0	  3e-97
 32- 66:	Pso10G35570.0	Pse10G01850.0	  9e-92
 32- 67:	Pso10G35540.0	Pse10G01880.0	      0
 32- 68:	Pso10G35480.0	Pse10G01930.0	  1e-16
 32- 69:	Pso10G35440.0	Pse10G02070.0	  3e-74
 32- 70:	Pso10G35410.0	Pse10G02100.0	  9e-17
 32- 71:	Pso10G35390.0	Pse10G02110.0	  2e-37
 32- 72:	Pso10G35370.0	Pse10G02200.0	 5e-133
 32- 73:	Pso10G35340.0	Pse10G02220.0	      0
 32- 74:	Pso10G35330.0	Pse10G02240.0	      0
 32- 75:	Pso10G35310.0	Pse10G02280.0	 1e-104
 32- 76:	Pso10G35280.0	Pse10G02320.0	      0
 32- 77:	Pso10G35270.0	Pse10G02330.0	 4e-127
 32- 78:	Pso10G35230.0	Pse10G02340.0	      0
 32- 79:	Pso10G35210.0	Pse10G02360.0	  9e-65
 32- 80:	Pso10G35090.0	Pse10G02390.0	  4e-94
 32- 81:	Pso10G35080.0	Pse10G02410.0	      0
 32- 82:	Pso10G34990.0	Pse10G02450.0	      0
 32- 83:	Pso10G34950.0	Pse10G02460.0	      0
 32- 84:	Pso10G34890.0	Pse10G02490.0	      0
 32- 85:	Pso10G34860.0	Pse10G02530.0	  8e-86
 32- 86:	Pso10G34840.0	Pse10G02540.0	      0
 32- 87:	Pso10G34830.0	Pse10G02550.0	      0
 32- 88:	Pso10G34810.0	Pse10G02560.0	 1e-156
 32- 89:	Pso10G34800.0	Pse10G02570.0	      0
 32- 90:	Pso10G34720.0	Pse10G02610.0	      0
 32- 91:	Pso10G34700.0	Pse10G02630.0	      0
 32- 92:	Pso10G34620.0	Pse10G02660.0	  3e-29
 32- 93:	Pso10G34600.0	Pse10G02670.0	      0
 32- 94:	Pso10G34590.0	Pse10G02680.0	      0
 32- 95:	Pso10G34560.0	Pse10G02710.0	 3e-133
 32- 96:	Pso10G34540.0	Pse10G02750.0	      0
 32- 97:	Pso10G34510.0	Pse10G02770.0	 4e-100
 32- 98:	Pso10G34490.0	Pse10G02780.0	  2e-56
 32- 99:	Pso10G34480.0	Pse10G02790.0	  3e-66
 32-100:	Pso10G34450.0	Pse10G02810.0	      0
 32-101:	Pso10G34430.0	Pse10G02840.0	  1e-78
 32-102:	Pso10G34410.0	Pse10G02860.0	      0
 32-103:	Pso10G34380.0	Pse10G02900.0	 4e-166
 32-104:	Pso10G34360.0	Pse10G02920.0	      0
 32-105:	Pso10G34340.0	Pse10G02940.0	      0
 32-106:	Pso10G34330.0	Pse10G02960.0	      0
 32-107:	Pso10G34320.0	Pse10G02980.0	      0
 32-108:	Pso10G34270.0	Pse10G03010.0	  2e-69
 32-109:	Pso10G34260.0	Pse10G03030.0	 6e-180
 32-110:	Pso10G34230.0	Pse10G03060.0	      0
 32-111:	Pso10G34220.0	Pse10G03070.0	 4e-141
 32-112:	Pso10G34190.0	Pse10G03110.0	  1e-59
 32-113:	Pso10G34160.0	Pse10G03120.0	  2e-08
 32-114:	Pso10G34150.0	Pse10G03130.0	      0
 32-115:	Pso10G34140.0	Pse10G03150.0	      0
 32-116:	Pso10G34130.0	Pse10G03160.0	      0
 32-117:	Pso10G34120.0	Pse10G03170.0	      0
 32-118:	Pso10G34040.0	Pse10G03220.0	      0
 32-119:	Pso10G34030.0	Pse10G03230.0	      0
 32-120:	Pso10G34010.0	Pse10G03260.0	      0
 32-121:	Pso10G33990.0	Pse10G03280.0	      0
 32-122:	Pso10G33980.0	Pse10G03290.0	 3e-126
 32-123:	Pso10G33960.0	Pse10G03300.0	      0
 32-124:	Pso10G33950.0	Pse10G03320.0	      0
 32-125:	Pso10G33910.0	Pse10G03330.0	      0
 32-126:	Pso10G33860.0	Pse10G03400.0	      0
 32-127:	Pso10G33850.0	Pse10G03410.0	      0
 32-128:	Pso10G33840.0	Pse10G03420.0	      0
 32-129:	Pso10G33820.0	Pse10G03430.0	  2e-80
 32-130:	Pso10G33810.0	Pse10G03440.0	      0
 32-131:	Pso10G33800.0	Pse10G03450.0	  5e-54
 32-132:	Pso10G33770.0	Pse10G03540.0	  1e-18
 32-133:	Pso10G33730.0	Pse10G03610.0	      0
 32-134:	Pso10G33720.0	Pse10G03620.0	      0
 32-135:	Pso10G33700.0	Pse10G03630.0	      0
 32-136:	Pso10G33690.0	Pse10G03640.0	      0
 32-137:	Pso10G33680.0	Pse10G03670.0	  8e-86
 32-138:	Pso10G33670.0	Pse10G03700.0	      0
 32-139:	Pso10G33660.0	Pse10G03710.0	      0
 32-140:	Pso10G33620.0	Pse10G03730.0	  7e-11
 32-141:	Pso10G33560.0	Pse10G03750.0	 2e-151
 32-142:	Pso10G33550.0	Pse10G03760.0	  3e-31
 32-143:	Pso10G33490.0	Pse10G03770.0	      0
 32-144:	Pso10G33480.0	Pse10G03790.0	      0
 32-145:	Pso10G33460.0	Pse10G03810.0	      0
 32-146:	Pso10G33430.0	Pse10G03830.0	 1e-140
 32-147:	Pso10G33410.0	Pse10G03890.0	      0
 32-148:	Pso10G33380.0	Pse10G03960.0	  2e-91
 32-149:	Pso10G33340.0	Pse10G03980.0	 2e-122
 32-150:	Pso10G33300.0	Pse10G04040.0	  4e-60
 32-151:	Pso10G33280.0	Pse10G04050.0	      0
 32-152:	Pso10G33230.0	Pse10G04060.0	      0
 32-153:	Pso10G33220.0	Pse10G04070.0	      0
 32-154:	Pso10G33190.0	Pse10G04080.0	  3e-88
 32-155:	Pso10G33160.0	Pse10G04090.0	 2e-156
 32-156:	Pso10G33150.0	Pse10G04130.0	  3e-59
 32-157:	Pso10G33140.0	Pse10G04170.0	      0
 32-158:	Pso10G33130.0	Pse10G04180.0	      0
 32-159:	Pso10G33120.0	Pse10G04190.0	      0
 32-160:	Pso10G33110.0	Pse10G04200.0	      0
 32-161:	Pso10G33080.0	Pse10G04220.0	  4e-56
 32-162:	Pso10G33070.0	Pse10G04230.0	      0
 32-163:	Pso10G33050.0	Pse10G04240.0	      0
 32-164:	Pso10G33040.0	Pse10G04250.0	      0
 32-165:	Pso10G33030.0	Pse10G04260.0	  2e-53
 32-166:	Pso10G33020.0	Pse10G04300.0	  2e-98
 32-167:	Pso10G33010.0	Pse10G04310.0	      0
 32-168:	Pso10G33000.0	Pse10G04320.0	      0
 32-169:	Pso10G32970.0	Pse10G04390.0	 1e-166
 32-170:	Pso10G32960.0	Pse10G04400.0	      0
 32-171:	Pso10G32950.0	Pse10G04430.0	      0
 32-172:	Pso10G32930.0	Pse10G04440.0	      0
 32-173:	Pso10G32920.0	Pse10G04460.0	  1e-44
 32-174:	Pso10G32910.0	Pse10G04470.0	      0
 32-175:	Pso10G32880.0	Pse10G04500.0	      0
 32-176:	Pso10G32870.0	Pse10G04510.0	      0
 32-177:	Pso10G32860.0	Pse10G04520.0	      0
 32-178:	Pso10G32850.0	Pse10G04530.0	  7e-98
 32-179:	Pso10G32840.0	Pse10G04540.0	      0
 32-180:	Pso10G32800.0	Pse10G04590.0	  2e-71
 32-181:	Pso10G32780.0	Pse10G04600.0	  4e-89
 32-182:	Pso10G32760.0	Pse10G04620.0	 7e-131
 32-183:	Pso10G32750.0	Pse10G04630.0	      0
 32-184:	Pso10G32730.0	Pse10G04660.0	      0
 32-185:	Pso10G32680.0	Pse10G04710.0	 2e-102
 32-186:	Pso10G32670.0	Pse10G04720.0	  1e-19
 32-187:	Pso10G32660.0	Pse10G04740.0	      0
 32-188:	Pso10G32640.0	Pse10G04750.0	      0
 32-189:	Pso10G32630.0	Pse10G04760.0	      0
 32-190:	Pso10G32610.0	Pse10G04790.0	      0
 32-191:	Pso10G32590.0	Pse10G04820.0	 8e-125
 32-192:	Pso10G32580.0	Pse10G04830.0	      0
 32-193:	Pso10G32570.0	Pse10G04850.0	 9e-132
 32-194:	Pso10G32540.0	Pse10G04860.0	      0
 32-195:	Pso10G32500.0	Pse10G04870.0	  6e-77
 32-196:	Pso10G32470.0	Pse10G04940.0	 8e-172
 32-197:	Pso10G32440.0	Pse10G04970.0	      0
 32-198:	Pso10G32390.0	Pse10G05000.0	      0
 32-199:	Pso10G32360.0	Pse10G05060.0	  5e-60
 32-200:	Pso10G32310.0	Pse10G05070.0	  2e-07
 32-201:	Pso10G32300.0	Pse10G05110.0	      0
 32-202:	Pso10G32290.0	Pse10G05120.0	      0
 32-203:	Pso10G32230.0	Pse10G05140.0	      0
 32-204:	Pso10G32220.0	Pse10G05150.0	      0
 32-205:	Pso10G32210.0	Pse10G05160.0	      0
 32-206:	Pso10G32200.0	Pse10G05180.0	 5e-131
 32-207:	Pso10G32190.0	Pse10G05190.0	      0
 32-208:	Pso10G32180.0	Pse10G05230.0	      0
 32-209:	Pso10G32140.0	Pse10G05320.0	      0
 32-210:	Pso10G32130.0	Pse10G05330.0	      0
 32-211:	Pso10G32120.0	Pse10G05360.0	  3e-36
 32-212:	Pso10G32110.0	Pse10G05370.0	      0
 32-213:	Pso10G32100.0	Pse10G05380.0	      0
 32-214:	Pso10G32090.0	Pse10G05390.0	      0
 32-215:	Pso10G32060.0	Pse10G05400.0	  5e-48
 32-216:	Pso10G32020.0	Pse10G05440.0	      0
 32-217:	Pso10G32010.0	Pse10G05460.0	  7e-79
 32-218:	Pso10G31990.0	Pse10G05520.0	  2e-69
 32-219:	Pso10G31980.0	Pse10G05530.0	      0
 32-220:	Pso10G31960.0	Pse10G05540.0	  9e-79
 32-221:	Pso10G31950.0	Pse10G05550.0	 1e-166
 32-222:	Pso10G31840.0	Pse10G05730.0	 4e-100
 32-223:	Pso10G31810.0	Pse10G05870.0	      0
 32-224:	Pso10G31780.0	Pse10G05910.0	  7e-39
 32-225:	Pso10G31760.0	Pse10G05930.0	  5e-57
 32-226:	Pso10G31750.0	Pse10G05940.0	 7e-104
 32-227:	Pso10G31740.0	Pse10G05950.0	      0
 32-228:	Pso10G31700.0	Pse10G05970.0	  2e-92
 32-229:	Pso10G31680.0	Pse10G06000.0	      0
 32-230:	Pso10G31670.0	Pse10G06010.0	      0
 32-231:	Pso10G31640.0	Pse10G06030.0	      0
 32-232:	Pso10G31610.0	Pse10G06040.0	  1e-49
 32-233:	Pso10G31600.0	Pse10G06050.0	      0
 32-234:	Pso10G31570.0	Pse10G06090.0	 5e-165
 32-235:	Pso10G31520.0	Pse10G06130.0	      0
 32-236:	Pso10G31510.0	Pse10G06140.0	  1e-58
 32-237:	Pso10G31500.0	Pse10G06150.0	 9e-122
 32-238:	Pso10G31480.0	Pse10G06170.0	 2e-142
 32-239:	Pso10G31470.0	Pse10G06180.0	      0
 32-240:	Pso10G31450.0	Pse10G06230.0	 6e-176
 32-241:	Pso10G31250.0	Pse10G06390.0	  3e-08
 32-242:	Pso10G31270.0	Pse10G06400.0	  3e-62
 32-243:	Pso10G31240.0	Pse10G06410.0	  1e-57
 32-244:	Pso10G31200.0	Pse10G06460.0	 5e-115
 32-245:	Pso10G31180.0	Pse10G06530.0	 6e-107
 32-246:	Pso10G31150.0	Pse10G06540.0	      0
 32-247:	Pso10G31130.0	Pse10G06580.0	  1e-59
 32-248:	Pso10G31110.0	Pse10G06600.0	 5e-108
 32-249:	Pso10G31340.0	Pse10G06650.0	  5e-34
 32-250:	Pso10G30960.0	Pse10G06690.0	      0
 32-251:	Pso10G30980.0	Pse10G06710.0	  3e-18
 32-252:	Pso10G30950.0	Pse10G06730.0	      0
 32-253:	Pso10G30940.0	Pse10G06740.0	      0
 32-254:	Pso10G30920.0	Pse10G06750.0	  3e-72
 32-255:	Pso10G30900.0	Pse10G06820.0	      0
 32-256:	Pso10G30890.0	Pse10G06850.0	      0
 32-257:	Pso10G30880.0	Pse10G06860.0	  3e-93
 32-258:	Pso10G30870.0	Pse10G06870.0	      0
 32-259:	Pso10G30860.0	Pse10G06880.0	 9e-111
 32-260:	Pso10G30850.0	Pse10G06910.0	  7e-44
 32-261:	Pso10G30830.0	Pse10G06930.0	      0
 32-262:	Pso10G30820.0	Pse10G06940.0	  4e-49
 32-263:	Pso10G30800.0	Pse10G06950.0	      0
 32-264:	Pso10G30760.0	Pse10G06990.0	  2e-72
 32-265:	Pso10G30720.0	Pse10G07000.0	  1e-69
 32-266:	Pso10G30660.0	Pse10G07020.0	      0
 32-267:	Pso10G30640.0	Pse10G07120.0	      0
 32-268:	Pso10G30620.0	Pse10G07190.0	      0
 32-269:	Pso10G30530.0	Pse10G07290.0	  9e-77
 32-270:	Pso10G30570.0	Pse10G07300.0	      0
 32-271:	Pso10G30490.0	Pse10G07350.0	 4e-180
 32-272:	Pso10G30460.0	Pse10G07360.0	  5e-71
 32-273:	Pso10G30450.0	Pse10G07380.0	  1e-26
 32-274:	Pso10G30440.0	Pse10G07390.0	 3e-110
 32-275:	Pso10G30430.0	Pse10G07410.0	 5e-124
 32-276:	Pso10G30420.0	Pse10G07430.0	      0
 32-277:	Pso10G30410.0	Pse10G07440.0	      0
 32-278:	Pso10G30400.0	Pse10G07450.0	      0
 32-279:	Pso10G30370.0	Pse10G07470.0	 5e-169
 32-280:	Pso10G30360.0	Pse10G07480.0	      0
 32-281:	Pso10G30330.0	Pse10G07490.0	      0
 32-282:	Pso10G30320.0	Pse10G07530.0	  3e-88
 32-283:	Pso10G30280.0	Pse10G07540.0	 1e-147
 32-284:	Pso10G30270.0	Pse10G07570.0	      0
 32-285:	Pso10G30260.0	Pse10G07580.0	 2e-125
 32-286:	Pso10G30230.0	Pse10G07590.0	 6e-145
 32-287:	Pso10G30220.0	Pse10G07600.0	 4e-118
 32-288:	Pso10G30210.0	Pse10G07630.0	 2e-118
 32-289:	Pso10G30200.0	Pse10G07640.0	      0
 32-290:	Pso10G30180.0	Pse10G07670.0	      0
 32-291:	Pso10G30170.0	Pse10G07680.0	 6e-119
 32-292:	Pso10G30150.0	Pse10G07700.0	      0
 32-293:	Pso10G30130.0	Pse10G07730.0	      0
 32-294:	Pso10G30120.0	Pse10G07740.0	      0
 32-295:	Pso10G30100.0	Pse10G07770.0	  1e-40
 32-296:	Pso10G30090.0	Pse10G07780.0	  5e-43
 32-297:	Pso10G30070.0	Pse10G07800.0	  2e-40
 32-298:	Pso10G30040.0	Pse10G07820.0	      0
 32-299:	Pso10G30030.0	Pse10G07830.0	      0
 32-300:	Pso10G30020.0	Pse10G07840.0	  1e-37
 32-301:	Pso10G29990.0	Pse10G07870.0	  8e-95
 32-302:	Pso10G29980.0	Pse10G07880.0	  8e-41
 32-303:	Pso10G29970.0	Pse10G07890.0	      0
 32-304:	Pso10G29960.0	Pse10G07900.0	      0
 32-305:	Pso10G29950.0	Pse10G07910.0	 2e-172
 32-306:	Pso10G29940.0	Pse10G07930.0	 3e-107
 32-307:	Pso10G29930.0	Pse10G07940.0	      0
 32-308:	Pso10G29910.0	Pse10G07980.0	  2e-86
 32-309:	Pso10G29870.0	Pse10G08010.0	  1e-66
 32-310:	Pso10G29850.0	Pse10G08070.0	 5e-101
 32-311:	Pso10G29810.0	Pse10G08110.0	 1e-130
 32-312:	Pso10G29790.0	Pse10G08120.0	 1e-140
 32-313:	Pso10G29780.0	Pse10G08130.0	      0
 32-314:	Pso10G29770.0	Pse10G08140.0	      0
 32-315:	Pso10G29700.0	Pse10G08160.0	      0
 32-316:	Pso10G29690.0	Pse10G08230.0	      0
 32-317:	Pso10G29680.0	Pse10G08250.0	  9e-83
 32-318:	Pso10G29650.0	Pse10G08300.0	      0
 32-319:	Pso10G29600.0	Pse10G08380.0	      0
 32-320:	Pso10G29580.0	Pse10G08390.0	 7e-105
 32-321:	Pso10G29570.0	Pse10G08400.0	      0
 32-322:	Pso10G29510.0	Pse10G08450.0	      0
 32-323:	Pso10G29480.0	Pse10G08490.0	      0
 32-324:	Pso10G29470.0	Pse10G08500.0	 2e-153
 32-325:	Pso10G29460.0	Pse10G08510.0	      0
 32-326:	Pso10G29450.0	Pse10G08520.0	      0
 32-327:	Pso10G29420.0	Pse10G08560.0	      0
 32-328:	Pso10G29390.0	Pse10G08590.0	 6e-167
 32-329:	Pso10G29320.0	Pse10G08630.0	  1e-13
 32-330:	Pso10G29310.0	Pse10G08640.0	      0
 32-331:	Pso10G29290.0	Pse10G08660.0	 2e-133
 32-332:	Pso10G29280.0	Pse10G08670.0	      0
 32-333:	Pso10G29270.0	Pse10G08680.0	      0
 32-334:	Pso10G29260.0	Pse10G08690.0	      0
 32-335:	Pso10G29250.0	Pse10G08700.0	      0
 32-336:	Pso10G29240.0	Pse10G08710.0	      0
 32-337:	Pso10G29190.0	Pse10G08760.0	      0
 32-338:	Pso10G29180.0	Pse10G08780.0	      0
 32-339:	Pso10G29160.0	Pse10G08800.0	 6e-151
 32-340:	Pso10G29110.0	Pse10G08830.0	 9e-102
 32-341:	Pso10G29120.0	Pse10G08840.0	      0
 32-342:	Pso10G29090.0	Pse10G08860.0	      0
 32-343:	Pso10G29080.0	Pse10G08870.0	  1e-66
 32-344:	Pso10G29040.0	Pse10G08920.0	 6e-104
 32-345:	Pso10G29010.0	Pse10G08940.0	      0
 32-346:	Pso10G28990.0	Pse10G08960.0	      0
 32-347:	Pso10G28830.0	Pse10G09000.0	 2e-102
 32-348:	Pso10G28770.0	Pse10G09010.0	      0
 32-349:	Pso10G28720.0	Pse10G09090.0	      0
 32-350:	Pso10G28700.0	Pse10G09110.0	      0
 32-351:	Pso10G28690.0	Pse10G09120.0	  1e-80
 32-352:	Pso10G28680.0	Pse10G09130.0	  2e-78
 32-353:	Pso10G28590.0	Pse10G09230.0	 1e-150
 32-354:	Pso10G28540.0	Pse10G09300.0	  1e-83
 32-355:	Pso10G28530.0	Pse10G09310.0	      0
 32-356:	Pso10G28520.0	Pse10G09320.0	  1e-82
 32-357:	Pso10G28500.0	Pse10G09330.0	      0
 32-358:	Pso10G28470.0	Pse10G09350.0	  2e-58
 32-359:	Pso10G28460.0	Pse10G09360.0	 2e-157
 32-360:	Pso10G28450.0	Pse10G09370.0	  4e-48
 32-361:	Pso10G28430.0	Pse10G09470.0	  1e-51
 32-362:	Pso10G28400.0	Pse10G09490.0	  2e-76
 32-363:	Pso10G28390.0	Pse10G09590.0	  1e-81
 32-364:	Pso10G28360.0	Pse10G09610.0	      0
 32-365:	Pso10G28340.0	Pse10G09620.0	 1e-153
 32-366:	Pso10G28330.0	Pse10G09650.0	      0
 32-367:	Pso10G28310.0	Pse10G09670.0	      0
 32-368:	Pso10G28290.0	Pse10G09690.0	  2e-76
 32-369:	Pso10G28280.0	Pse10G09700.0	  3e-91
 32-370:	Pso10G28240.0	Pse10G09730.0	  5e-45
 32-371:	Pso10G28220.0	Pse10G09740.0	  1e-36
 32-372:	Pso10G28210.0	Pse10G09780.0	      0
 32-373:	Pso10G28200.0	Pse10G09800.0	      0
 32-374:	Pso10G28190.0	Pse10G09810.0	 3e-132
 32-375:	Pso10G28170.0	Pse10G09820.0	 5e-114
 32-376:	Pso10G28140.0	Pse10G09840.0	  5e-52
 32-377:	Pso10G28030.0	Pse10G09870.0	      0
 32-378:	Pso10G28010.0	Pse10G09930.0	      0
 32-379:	Pso10G27980.0	Pse10G09940.0	      0
 32-380:	Pso10G27970.0	Pse10G09950.0	      0
 32-381:	Pso10G27960.0	Pse10G09960.0	 4e-109
 32-382:	Pso10G27950.0	Pse10G09980.0	  4e-94
 32-383:	Pso10G27920.0	Pse10G09990.0	      0
 32-384:	Pso10G27910.0	Pse10G10000.0	      0
 32-385:	Pso10G27900.0	Pse10G10010.0	 6e-105
 32-386:	Pso10G27880.0	Pse10G10020.0	  3e-68
 32-387:	Pso10G27850.0	Pse10G10040.0	      0
 32-388:	Pso10G27840.0	Pse10G10050.0	      0
 32-389:	Pso10G27790.0	Pse10G10080.0	 3e-153
 32-390:	Pso10G27780.0	Pse10G10090.0	      0
 32-391:	Pso10G27770.0	Pse10G10100.0	 7e-156
 32-392:	Pso10G27750.0	Pse10G10130.0	  1e-85
 32-393:	Pso10G27720.0	Pse10G10160.0	 2e-102
 32-394:	Pso10G27680.0	Pse10G10240.0	  2e-49
 32-395:	Pso10G27600.0	Pse10G10260.0	      0
 32-396:	Pso10G27560.0	Pse10G10270.0	      0
 32-397:	Pso10G27540.0	Pse10G10310.0	      0
 32-398:	Pso10G27510.0	Pse10G10320.0	      0
 32-399:	Pso10G27470.0	Pse10G10370.0	  1e-59
 32-400:	Pso10G27460.0	Pse10G10380.0	      0
 32-401:	Pso10G27450.0	Pse10G10390.0	      0
 32-402:	Pso10G27420.0	Pse10G10400.0	      0
 32-403:	Pso10G27430.0	Pse10G10410.0	 8e-119
 32-404:	Pso10G27410.0	Pse10G10450.0	  5e-88
 32-405:	Pso10G27400.0	Pse10G10460.0	      0
 32-406:	Pso10G27390.0	Pse10G10470.0	      0
 32-407:	Pso10G27380.0	Pse10G10480.0	      0
 32-408:	Pso10G27370.0	Pse10G10490.0	  1e-50
 32-409:	Pso10G27360.0	Pse10G10500.0	      0
 32-410:	Pso10G27300.0	Pse10G10520.0	      0
 32-411:	Pso10G27290.0	Pse10G10530.0	  8e-72
 32-412:	Pso10G27280.0	Pse10G10540.0	      0
 32-413:	Pso10G27270.0	Pse10G10550.0	      0
 32-414:	Pso10G27250.0	Pse10G10570.0	  3e-28
 32-415:	Pso10G27240.0	Pse10G10580.0	 1e-139
 32-416:	Pso10G27230.0	Pse10G10610.0	  9e-75
 32-417:	Pso10G27210.0	Pse10G10650.0	      0
 32-418:	Pso10G27170.0	Pse10G10660.0	  3e-86
 32-419:	Pso10G27140.0	Pse10G10700.0	      0
 32-420:	Pso10G27130.0	Pse10G10720.0	 2e-133
 32-421:	Pso10G27120.0	Pse10G10730.0	  4e-94
 32-422:	Pso10G27090.0	Pse10G10750.0	      0
 32-423:	Pso10G27060.0	Pse10G10800.0	      0
 32-424:	Pso10G27040.0	Pse10G10810.0	      0
 32-425:	Pso10G27030.0	Pse10G10830.0	 1e-131
 32-426:	Pso10G27020.0	Pse10G10840.0	  1e-47
 32-427:	Pso10G26990.0	Pse10G10870.0	      0
 32-428:	Pso10G26970.0	Pse10G10920.0	  3e-69
 32-429:	Pso10G26940.0	Pse10G10950.0	  2e-61
 32-430:	Pso10G26930.0	Pse10G10960.0	 8e-156
 32-431:	Pso10G26850.0	Pse10G11000.0	      0
 32-432:	Pso10G26820.0	Pse10G11060.0	      0
 32-433:	Pso10G26810.0	Pse10G11070.0	      0
 32-434:	Pso10G26800.0	Pse10G11090.0	      0
 32-435:	Pso10G26770.0	Pse10G11140.0	  2e-74
 32-436:	Pso10G26750.0	Pse10G11150.0	      0
 32-437:	Pso10G26740.0	Pse10G11160.0	      0
 32-438:	Pso10G26710.0	Pse10G11220.0	  9e-66
 32-439:	Pso10G26700.0	Pse10G11250.0	      0
 32-440:	Pso10G26680.0	Pse10G11260.0	  4e-84
 32-441:	Pso10G26670.0	Pse10G11280.0	      0
 32-442:	Pso10G26660.0	Pse10G11290.0	 3e-167
 32-443:	Pso10G26650.0	Pse10G11310.0	      0
 32-444:	Pso10G26590.0	Pse10G11420.0	  4e-07
 32-445:	Pso10G26580.0	Pse10G11430.0	      0
 32-446:	Pso10G26560.0	Pse10G11450.0	  4e-41
 32-447:	Pso10G26550.0	Pse10G11470.0	      0
 32-448:	Pso10G26540.0	Pse10G11480.0	      0
 32-449:	Pso10G26500.0	Pse10G11520.0	 2e-110
 32-450:	Pso10G26490.0	Pse10G11530.0	      0
 32-451:	Pso10G26480.0	Pse10G11550.0	  1e-96
 32-452:	Pso10G26470.0	Pse10G11560.0	 5e-126
 32-453:	Pso10G26450.0	Pse10G11570.0	  2e-81
 32-454:	Pso10G26440.0	Pse10G11610.0	      0
 32-455:	Pso10G26340.0	Pse10G11630.0	      0
 32-456:	Pso10G26360.0	Pse10G11640.0	  3e-61
 32-457:	Pso10G26290.0	Pse10G11700.0	  1e-93
 32-458:	Pso10G26270.0	Pse10G11710.0	  1e-78
 32-459:	Pso10G26230.0	Pse10G11740.0	  7e-41
 32-460:	Pso10G26180.0	Pse10G11780.0	      0
 32-461:	Pso10G26150.0	Pse10G11820.0	      0
 32-462:	Pso10G26130.0	Pse10G11830.0	 6e-139
 32-463:	Pso10G26120.0	Pse10G11840.0	      0
 32-464:	Pso10G26110.0	Pse10G11850.0	  4e-77
 32-465:	Pso10G26090.0	Pse10G11860.0	 7e-168
 32-466:	Pso10G26080.0	Pse10G11890.0	  4e-68
 32-467:	Pso10G26060.0	Pse10G11940.0	      0
 32-468:	Pso10G26040.0	Pse10G11950.0	 2e-173
 32-469:	Pso10G26030.0	Pse10G11980.0	      0
 32-470:	Pso10G26020.0	Pse10G11990.0	      0
 32-471:	Pso10G26010.0	Pse10G12010.0	  3e-66
 32-472:	Pso10G25980.0	Pse10G12030.0	 3e-153
 32-473:	Pso10G25950.0	Pse10G12040.0	  8e-10
 32-474:	Pso10G25920.0	Pse10G12060.0	  5e-98
 32-475:	Pso10G25910.0	Pse10G12070.0	 1e-168
 32-476:	Pso10G25890.0	Pse10G12090.0	  7e-62
 32-477:	Pso10G25880.0	Pse10G12100.0	  3e-52
 32-478:	Pso10G25870.0	Pse10G12120.0	 1e-148
 32-479:	Pso10G25850.0	Pse10G12150.0	  2e-72
 32-480:	Pso10G25830.0	Pse10G12170.0	  1e-98
 32-481:	Pso10G25780.0	Pse10G12190.0	  1e-30
 32-482:	Pso10G25770.0	Pse10G12210.0	      0
 32-483:	Pso10G25760.0	Pse10G12230.0	 3e-161
 32-484:	Pso10G25750.0	Pse10G12250.0	      0
 32-485:	Pso10G25740.0	Pse10G12260.0	      0
 32-486:	Pso10G25690.0	Pse10G12270.0	 7e-155
 32-487:	Pso10G25630.0	Pse10G12280.0	      0
 32-488:	Pso10G25610.0	Pse10G12340.0	      0
 32-489:	Pso10G25600.0	Pse10G12350.0	  5e-97
 32-490:	Pso10G25590.0	Pse10G12400.0	 3e-104
 32-491:	Pso10G25580.0	Pse10G12410.0	  3e-60
 32-492:	Pso10G25570.0	Pse10G12420.0	      0
 32-493:	Pso10G25560.0	Pse10G12430.0	  3e-95
 32-494:	Pso10G25550.0	Pse10G12440.0	 1e-146
 32-495:	Pso10G25540.0	Pse10G12450.0	      0
 32-496:	Pso10G25530.0	Pse10G12470.0	  2e-60
 32-497:	Pso10G25520.0	Pse10G12490.0	      0
 32-498:	Pso10G25500.0	Pse10G12500.0	  5e-30
 32-499:	Pso10G25410.0	Pse10G12540.0	  6e-17
 32-500:	Pso10G25390.0	Pse10G12550.0	  4e-74
 32-501:	Pso10G25370.0	Pse10G12580.0	      0
 32-502:	Pso10G25340.0	Pse10G12610.0	      0
 32-503:	Pso10G25320.0	Pse10G12640.0	      0
 32-504:	Pso10G25290.0	Pse10G12670.0	 1e-136
 32-505:	Pso10G25260.0	Pse10G12710.0	      0
 32-506:	Pso10G25230.0	Pse10G12730.0	      0
 32-507:	Pso10G25200.0	Pse10G12750.0	  2e-51
 32-508:	Pso10G25170.0	Pse10G12770.0	  2e-29
 32-509:	Pso10G25160.0	Pse10G12810.0	  2e-40
 32-510:	Pso10G25130.0	Pse10G12820.0	  4e-79
 32-511:	Pso10G25110.0	Pse10G12830.0	 5e-150
 32-512:	Pso10G25080.0	Pse10G12840.0	      0
 32-513:	Pso10G25070.0	Pse10G12900.0	      0
 32-514:	Pso10G25030.0	Pse10G12950.0	  5e-31
 32-515:	Pso10G25010.0	Pse10G12970.0	 1e-168
 32-516:	Pso10G25000.0	Pse10G12990.0	      0
 32-517:	Pso10G24980.0	Pse10G13010.0	 6e-152
 32-518:	Pso10G24970.0	Pse10G13020.0	      0
 32-519:	Pso10G24950.0	Pse10G13030.0	      0
 32-520:	Pso10G24940.0	Pse10G13040.0	      0
 32-521:	Pso10G24930.0	Pse10G13050.0	 9e-156
 32-522:	Pso10G24920.0	Pse10G13080.0	      0
 32-523:	Pso10G24910.0	Pse10G13090.0	      0
 32-524:	Pso10G24900.0	Pse10G13100.0	      0
 32-525:	Pso10G24890.0	Pse10G13110.0	 4e-149
 32-526:	Pso10G24880.0	Pse10G13120.0	      0
 32-527:	Pso10G24870.0	Pse10G13130.0	      0
 32-528:	Pso10G24850.0	Pse10G13140.0	      0
 32-529:	Pso10G24800.0	Pse10G13200.0	  6e-99
 32-530:	Pso10G24790.0	Pse10G13220.0	 1e-110
 32-531:	Pso10G24730.0	Pse10G13270.0	  2e-61
 32-532:	Pso10G24720.0	Pse10G13280.0	      0
 32-533:	Pso10G24700.0	Pse10G13290.0	      0
 32-534:	Pso10G24680.0	Pse10G13320.0	      0
 32-535:	Pso10G24650.0	Pse10G13340.0	 4e-109
 32-536:	Pso10G24640.0	Pse10G13370.0	 2e-169
 32-537:	Pso10G24610.0	Pse10G13400.0	      0
 32-538:	Pso10G24580.0	Pse10G13410.0	  9e-48
 32-539:	Pso10G24550.0	Pse10G13420.0	      0
 32-540:	Pso10G24540.0	Pse10G13430.0	      0
 32-541:	Pso10G24530.0	Pse10G13440.0	  2e-52
 32-542:	Pso10G24520.0	Pse10G13450.0	      0
 32-543:	Pso10G24510.0	Pse10G13460.0	 6e-102
 32-544:	Pso10G24500.0	Pse10G13490.0	      0
 32-545:	Pso10G24490.0	Pse10G13500.0	 6e-161
 32-546:	Pso10G24480.0	Pse10G13520.0	      0
 32-547:	Pso10G24470.0	Pse10G13530.0	      0
 32-548:	Pso10G24450.0	Pse10G13550.0	      0
 32-549:	Pso10G24430.0	Pse10G13610.0	      0
 32-550:	Pso10G24390.0	Pse10G13620.0	  3e-99
 32-551:	Pso10G24380.0	Pse10G13650.0	 5e-102
 32-552:	Pso10G24370.0	Pse10G13660.0	      0
 32-553:	Pso10G24360.0	Pse10G13670.0	 1e-163
 32-554:	Pso10G24340.0	Pse10G13690.0	      0
 32-555:	Pso10G24310.0	Pse10G13740.0	  5e-44
 32-556:	Pso10G24280.0	Pse10G13780.0	  7e-91
 32-557:	Pso10G24220.0	Pse10G13840.0	      0
 32-558:	Pso10G24190.0	Pse10G13880.0	 2e-158
 32-559:	Pso10G24180.0	Pse10G13890.0	 4e-149
 32-560:	Pso10G24140.0	Pse10G13930.0	      0
 32-561:	Pso10G24090.0	Pse10G13950.0	 6e-100
 32-562:	Pso10G24100.0	Pse10G13990.0	  2e-25
 32-563:	Pso10G24080.0	Pse10G14010.0	  3e-33
 32-564:	Pso10G24060.0	Pse10G14020.0	  7e-09
 32-565:	Pso10G24050.0	Pse10G14030.0	      0
 32-566:	Pso10G23960.0	Pse10G14040.0	      0
 32-567:	Pso10G24020.0	Pse10G14100.0	  1e-38
 32-568:	Pso10G23950.0	Pse10G14120.0	      0
 32-569:	Pso10G23940.0	Pse10G14130.0	      0
 32-570:	Pso10G23870.0	Pse10G14160.0	      0
 32-571:	Pso10G23850.0	Pse10G14180.0	 7e-105
 32-572:	Pso10G23740.0	Pse10G14290.0	  2e-42
 32-573:	Pso10G23710.0	Pse10G14320.0	 5e-136
 32-574:	Pso10G23700.0	Pse10G14330.0	      0
 32-575:	Pso10G23690.0	Pse10G14340.0	      0
 32-576:	Pso10G23680.0	Pse10G14350.0	      0
 32-577:	Pso10G23580.0	Pse10G14440.0	      0
 32-578:	Pso10G23590.0	Pse10G14460.0	 9e-109
 32-579:	Pso10G23570.0	Pse10G14480.0	      0
 32-580:	Pso10G23490.0	Pse10G14490.0	 1e-138
 32-581:	Pso10G23540.0	Pse10G14510.0	  3e-64
 32-582:	Pso10G23470.0	Pse10G14590.0	 5e-174
 32-583:	Pso10G23450.0	Pse10G14600.0	  8e-13
 32-584:	Pso10G23440.0	Pse10G14610.0	  2e-63
 32-585:	Pso10G23430.0	Pse10G14620.0	      0
 32-586:	Pso10G23400.0	Pse10G14670.0	  1e-57
 32-587:	Pso10G23390.0	Pse10G14680.0	      0
 32-588:	Pso10G23380.0	Pse10G14690.0	 6e-100
 32-589:	Pso10G23360.0	Pse10G14700.0	      0
 32-590:	Pso10G23340.0	Pse10G14710.0	      0
 32-591:	Pso10G23320.0	Pse10G14740.0	 1e-177
 32-592:	Pso10G23290.0	Pse10G14770.0	      0
 32-593:	Pso10G23250.0	Pse10G14790.0	  5e-95
 32-594:	Pso10G23220.0	Pse10G14830.0	      0
 32-595:	Pso10G23210.0	Pse10G14840.0	  2e-51
 32-596:	Pso10G23200.0	Pse10G14860.0	  4e-75
 32-597:	Pso10G23170.0	Pse10G14890.0	 1e-176
 32-598:	Pso10G23140.0	Pse10G14910.0	      0
 32-599:	Pso10G23130.0	Pse10G14920.0	      0
 32-600:	Pso10G23120.0	Pse10G14930.0	      0
 32-601:	Pso10G23100.0	Pse10G14940.0	  2e-68
 32-602:	Pso10G23090.0	Pse10G14950.0	  1e-67
 32-603:	Pso10G22990.0	Pse10G14990.0	  6e-67
 32-604:	Pso10G22980.0	Pse10G15210.0	  4e-59
 32-605:	Pso10G22970.0	Pse10G15220.0	 3e-100
 32-606:	Pso10G22960.0	Pse10G15230.0	      0
 32-607:	Pso10G22950.0	Pse10G15250.0	      0
 32-608:	Pso10G22940.0	Pse10G15260.0	      0
 32-609:	Pso10G22930.0	Pse10G15280.0	      0
 32-610:	Pso10G22910.0	Pse10G15300.0	  7e-58
 32-611:	Pso10G22880.0	Pse10G15320.0	      0
 32-612:	Pso10G22870.0	Pse10G15330.0	  1e-92
 32-613:	Pso10G22850.0	Pse10G15340.0	      0
 32-614:	Pso10G22840.0	Pse10G15360.0	      0
 32-615:	Pso10G22820.0	Pse10G15370.0	      0
 32-616:	Pso10G22750.0	Pse10G15430.0	      0
 32-617:	Pso10G22740.0	Pse10G15450.0	  2e-44
 32-618:	Pso10G22730.0	Pse10G15460.0	  9e-51
 32-619:	Pso10G22720.0	Pse10G15470.0	      0
 32-620:	Pso10G22710.0	Pse10G15480.0	      0
 32-621:	Pso10G22690.0	Pse10G15490.0	  8e-62
 32-622:	Pso10G22660.0	Pse10G15520.0	      0
 32-623:	Pso10G22650.0	Pse10G15530.0	 5e-118
 32-624:	Pso10G22640.0	Pse10G15550.0	      0
 32-625:	Pso10G22630.0	Pse10G15560.0	      0
 32-626:	Pso10G22620.0	Pse10G15570.0	      0
 32-627:	Pso10G22590.0	Pse10G15580.0	  2e-91
 32-628:	Pso10G22580.0	Pse10G15600.0	      0
 32-629:	Pso10G22560.0	Pse10G15610.0	 2e-178
 32-630:	Pso10G22550.0	Pse10G15620.0	      0
 32-631:	Pso10G22530.0	Pse10G15650.0	  1e-90
 32-632:	Pso10G22510.0	Pse10G15680.0	      0
 32-633:	Pso10G22490.0	Pse10G15760.0	      0
 32-634:	Pso10G22480.0	Pse10G15770.0	 5e-151
 32-635:	Pso10G22440.0	Pse10G15810.0	  2e-83
 32-636:	Pso10G22420.0	Pse10G15830.0	  2e-39
 32-637:	Pso10G22400.0	Pse10G15840.0	  4e-51
 32-638:	Pso10G22390.0	Pse10G15860.0	      0
 32-639:	Pso10G22340.0	Pse10G15900.0	      0
 32-640:	Pso10G22310.0	Pse10G15930.0	      0
 32-641:	Pso10G22280.0	Pse10G15960.0	      0
 32-642:	Pso10G22270.0	Pse10G15980.0	  2e-51
 32-643:	Pso10G22210.0	Pse10G16020.0	      0
 32-644:	Pso10G22200.0	Pse10G16030.0	  3e-59
 32-645:	Pso10G22160.0	Pse10G16070.0	  3e-50
 32-646:	Pso10G22150.0	Pse10G16090.0	 6e-106
 32-647:	Pso10G22100.0	Pse10G16100.0	 3e-113
 32-648:	Pso10G22090.0	Pse10G16110.0	 4e-161
 32-649:	Pso10G21960.0	Pse10G16120.0	  7e-36
 32-650:	Pso10G22030.0	Pse10G16230.0	      0
 32-651:	Pso10G21950.0	Pse10G16280.0	      0
 32-652:	Pso10G21940.0	Pse10G16290.0	      0
 32-653:	Pso10G21930.0	Pse10G16300.0	      0
 32-654:	Pso10G21920.0	Pse10G16310.0	 4e-127
 32-655:	Pso10G21890.0	Pse10G16350.0	 1e-177
 32-656:	Pso10G21830.0	Pse10G16390.0	      0
 32-657:	Pso10G21820.0	Pse10G16400.0	      0
 32-658:	Pso10G21810.0	Pse10G16410.0	      0
 32-659:	Pso10G21800.0	Pse10G16420.0	  2e-84
 32-660:	Pso10G21790.0	Pse10G16430.0	      0
 32-661:	Pso10G21770.0	Pse10G16460.0	  2e-63
 32-662:	Pso10G21760.0	Pse10G16470.0	      0
 32-663:	Pso10G21500.0	Pse10G16500.0	      0
 32-664:	Pso10G21730.0	Pse10G16750.0	      0
 32-665:	Pso10G21450.0	Pse10G16760.0	  3e-88
 32-666:	Pso10G21440.0	Pse10G16790.0	 3e-163
 32-667:	Pso10G21420.0	Pse10G16820.0	      0
 32-668:	Pso10G21410.0	Pse10G16840.0	  3e-58
 32-669:	Pso10G21400.0	Pse10G16860.0	 9e-118
 32-670:	Pso10G21360.0	Pse10G16930.0	      0
 32-671:	Pso10G21350.0	Pse10G16940.0	 2e-135
 32-672:	Pso10G21290.0	Pse10G16990.0	  2e-78
 32-673:	Pso10G21280.0	Pse10G17000.0	      0
 32-674:	Pso10G21270.0	Pse10G17010.0	      0
 32-675:	Pso10G21260.0	Pse10G17020.0	      0
 32-676:	Pso10G21250.0	Pse10G17030.0	  4e-55
 32-677:	Pso10G21210.0	Pse10G17050.0	      0
 32-678:	Pso10G21200.0	Pse10G17060.0	      0
 32-679:	Pso10G21190.0	Pse10G17080.0	      0
 32-680:	Pso10G21140.0	Pse10G17090.0	  3e-81
 32-681:	Pso10G21120.0	Pse10G17110.0	      0
 32-682:	Pso10G21110.0	Pse10G17120.0	      0
 32-683:	Pso10G21000.0	Pse10G17320.0	  1e-37
 32-684:	Pso10G21060.0	Pse10G17410.0	  7e-73
 32-685:	Pso10G20850.0	Pse10G17450.0	  1e-26
 32-686:	Pso10G20840.0	Pse10G17470.0	  1e-46
 32-687:	Pso10G20800.0	Pse10G17540.0	      0
 32-688:	Pso10G20790.0	Pse10G17550.0	  4e-76
 32-689:	Pso10G20770.0	Pse10G17600.0	 2e-117
 32-690:	Pso10G20750.0	Pse10G17630.0	  2e-64
 32-691:	Pso10G20740.0	Pse10G17640.0	  1e-73
 32-692:	Pso10G20730.0	Pse10G17660.0	  4e-51
 32-693:	Pso10G20670.0	Pse10G17700.0	  4e-81
 32-694:	Pso10G20630.0	Pse10G17770.0	 8e-135
 32-695:	Pso10G20590.0	Pse10G17830.0	  1e-32
 32-696:	Pso10G20580.0	Pse10G17840.0	      0
 32-697:	Pso10G20570.0	Pse10G17850.0	 2e-142
 32-698:	Pso10G20550.0	Pse10G17860.0	      0
 32-699:	Pso10G20530.0	Pse10G17890.0	      0
 32-700:	Pso10G20520.0	Pse10G17900.0	      0
 32-701:	Pso10G20510.0	Pse10G17910.0	      0
 32-702:	Pso10G20500.0	Pse10G17920.0	      0
 32-703:	Pso10G20490.0	Pse10G17930.0	  8e-67
 32-704:	Pso10G20480.0	Pse10G17940.0	 4e-178
 32-705:	Pso10G20470.0	Pse10G17950.0	      0
 32-706:	Pso10G20400.0	Pse10G17980.0	      0
 32-707:	Pso10G20380.0	Pse10G18040.0	      0
 32-708:	Pso10G20370.0	Pse10G18050.0	 3e-136
 32-709:	Pso10G20350.0	Pse10G18060.0	  3e-47
 32-710:	Pso10G20310.0	Pse10G18070.0	      0
 32-711:	Pso10G20300.0	Pse10G18080.0	  6e-74
 32-712:	Pso10G20290.0	Pse10G18090.0	  1e-66
 32-713:	Pso10G20280.0	Pse10G18100.0	      0
 32-714:	Pso10G20250.0	Pse10G18110.0	  1e-51
 32-715:	Pso10G20210.0	Pse10G18120.0	  1e-67
 32-716:	Pso10G20240.0	Pse10G18140.0	  7e-81
 32-717:	Pso10G20930.0	Pse10G18170.0	  6e-69
 32-718:	Pso10G20200.0	Pse10G18180.0	  2e-49
 32-719:	Pso10G20180.0	Pse10G18210.0	  2e-80
 32-720:	Pso10G20170.0	Pse10G18220.0	      0
 32-721:	Pso10G20120.0	Pse10G18240.0	      0
 32-722:	Pso10G20130.0	Pse10G18260.0	 2e-180
 32-723:	Pso10G20090.0	Pse10G18330.0	  2e-46
 32-724:	Pso10G20050.0	Pse10G18380.0	      0
 32-725:	Pso10G20060.0	Pse10G18390.0	  4e-79
 32-726:	Pso10G20040.0	Pse10G18400.0	  1e-59
 32-727:	Pso10G20020.0	Pse10G18420.0	      0
 32-728:	Pso10G20000.0	Pse10G18440.0	      0
 32-729:	Pso10G19980.0	Pse10G18490.0	      0
 32-730:	Pso10G19970.0	Pse10G18510.0	      0
 32-731:	Pso10G19950.0	Pse10G18520.0	  1e-71
 32-732:	Pso10G19920.0	Pse10G18530.0	  2e-72
 32-733:	Pso10G19910.0	Pse10G18550.0	  6e-44
 32-734:	Pso10G19900.0	Pse10G18560.0	  9e-64
 32-735:	Pso10G19840.0	Pse10G18580.0	  3e-56
 32-736:	Pso10G19850.0	Pse10G18610.0	  3e-88
 32-737:	Pso10G19830.0	Pse10G18630.0	      0
 32-738:	Pso10G19800.0	Pse10G18650.0	      0
 32-739:	Pso10G19790.0	Pse10G18660.0	      0
 32-740:	Pso10G19780.0	Pse10G18680.0	 4e-143
 32-741:	Pso10G19770.0	Pse10G18690.0	      0
 32-742:	Pso10G19740.0	Pse10G18710.0	  1e-59
 32-743:	Pso07G13690.0	Pse10G18720.0	      0
 32-744:	Pso10G19720.0	Pse10G18730.0	      0
 32-745:	Pso10G19710.0	Pse10G18740.0	      0
 32-746:	Pso10G19700.0	Pse10G18750.0	 1e-147
 32-747:	Pso10G19690.0	Pse10G18770.0	      0
 32-748:	Pso10G19670.0	Pse10G18800.0	      0
 32-749:	Pso10G19660.0	Pse10G18810.0	 4e-172
 32-750:	Pso10G19650.0	Pse10G18820.0	      0
 32-751:	Pso10G19500.0	Pse10G19010.0	 3e-135
 32-752:	Pso10G19490.0	Pse10G19020.0	  9e-23
 32-753:	Pso10G19480.0	Pse10G19030.0	 1e-177
 32-754:	Pso10G19470.0	Pse10G19050.0	      0
 32-755:	Pso10G19460.0	Pse10G19060.0	 7e-163
 32-756:	Pso10G19440.0	Pse10G19070.0	      0
 32-757:	Pso10G19430.0	Pse10G19090.0	 3e-117
 32-758:	Pso10G19420.0	Pse10G19100.0	      0
 32-759:	Pso10G19410.0	Pse10G19110.0	      0
 32-760:	Pso10G19380.0	Pse10G19120.0	  2e-59
 32-761:	Pso10G19310.0	Pse10G19160.0	 2e-101
 32-762:	Pso10G19280.0	Pse10G19170.0	  3e-56
 32-763:	Pso10G19260.0	Pse10G19180.0	 3e-121
 32-764:	Pso10G19250.0	Pse10G19190.0	      0
 32-765:	Pso10G19240.0	Pse10G19200.0	      0
 32-766:	Pso10G19220.0	Pse10G19220.0	 3e-131
 32-767:	Pso10G19210.0	Pse10G19230.0	      0
 32-768:	Pso10G19200.0	Pse10G19240.0	      0
 32-769:	Pso10G19140.0	Pse10G19300.0	      0
 32-770:	Pso07G12800.0	Pse10G19320.0	      0
 32-771:	Pso10G19120.0	Pse10G19330.0	      0
 32-772:	Pso10G19110.0	Pse10G19340.0	 2e-150
 32-773:	Pso10G19100.0	Pse10G19350.0	 5e-120
 32-774:	Pso10G19090.0	Pse10G19360.0	  1e-42
 32-775:	Pso10G19080.0	Pse10G19370.0	      0
 32-776:	Pso10G19070.0	Pse10G19380.0	  4e-54
 32-777:	Pso10G19060.0	Pse10G19400.0	      0
 32-778:	Pso10G19050.0	Pse10G19420.0	  1e-69
 32-779:	Pso10G19030.0	Pse10G19440.0	  5e-58
 32-780:	Pso10G19020.0	Pse10G19450.0	 2e-132
 32-781:	Pso10G19010.0	Pse10G19470.0	      0
 32-782:	Pso10G19000.0	Pse10G19480.0	      0
 32-783:	Pso10G18970.0	Pse10G19510.0	  9e-51
 32-784:	Pso10G18930.0	Pse10G19540.0	  3e-85
 32-785:	Pso10G18920.0	Pse10G19550.0	      0
 32-786:	Pso10G18910.0	Pse10G19570.0	  9e-82
 32-787:	Pso10G18890.0	Pse10G19600.0	      0
 32-788:	Pso10G18880.0	Pse10G19620.0	      0
 32-789:	Pso10G18870.0	Pse10G19630.0	  2e-63
 32-790:	Pso07G12580.0	Pse10G19660.0	 1e-128
 32-791:	Pso07G12560.0	Pse10G19670.0	 1e-111
 32-792:	Pso10G18800.0	Pse10G19710.0	  4e-99
 32-793:	Pso10G18790.0	Pse10G19730.0	 3e-116
 32-794:	Pso10G18770.0	Pse10G19760.0	      0
 32-795:	Pso10G18760.0	Pse10G19780.0	 8e-135
 32-796:	Pso10G18750.0	Pse10G19790.0	      0
 32-797:	Pso10G18740.0	Pse10G19800.0	      0
 32-798:	Pso10G18700.0	Pse10G19830.0	 7e-113
 32-799:	Pso10G18690.0	Pse10G19840.0	 8e-101
 32-800:	Pso10G18680.0	Pse10G19850.0	      0
 32-801:	Pso10G18670.0	Pse10G19870.0	  1e-41
 32-802:	Pso10G18660.0	Pse10G19880.0	  1e-31
 32-803:	Pso10G18650.0	Pse10G19900.0	      0
 32-804:	Pso10G18640.0	Pse10G19910.0	      0
 32-805:	Pso10G18630.0	Pse10G19920.0	  2e-77
 32-806:	Pso10G18620.0	Pse10G19930.0	 3e-119
 32-807:	Pso10G18610.0	Pse10G19940.0	  6e-75
 32-808:	Pso10G18600.0	Pse10G19950.0	      0
 32-809:	Pso10G18590.0	Pse10G19960.0	      0
 32-810:	Pso10G18580.0	Pse10G19970.0	 7e-123
 32-811:	Pso10G18570.0	Pse10G19980.0	  9e-59
 32-812:	Pso10G18560.0	Pse10G20000.0	 3e-100
 32-813:	Pso10G18540.0	Pse10G20040.0	      0
 32-814:	Pso10G18530.0	Pse10G20050.0	  5e-39
 32-815:	Pso10G18510.0	Pse10G20080.0	      0
 32-816:	Pso10G18490.0	Pse10G20090.0	      0
 32-817:	Pso10G18480.0	Pse10G20130.0	      0
 32-818:	Pso10G18460.0	Pse10G20140.0	      0
 32-819:	Pso10G18450.0	Pse10G20150.0	  2e-50
 32-820:	Pso10G18440.0	Pse10G20160.0	      0
 32-821:	Pso10G18420.0	Pse10G20180.0	  8e-89
 32-822:	Pso10G18390.0	Pse10G20210.0	 1e-147
 32-823:	Pso10G18380.0	Pse10G20220.0	  1e-43
 32-824:	Pso10G18350.0	Pse10G20250.0	  2e-84
 32-825:	Pso10G18340.0	Pse10G20260.0	      0
 32-826:	Pso10G18330.0	Pse10G20270.0	  3e-51
 32-827:	Pso10G18320.0	Pse10G20280.0	  1e-36
 32-828:	Pso10G18310.0	Pse10G20290.0	      0
 32-829:	Pso10G18290.0	Pse10G20310.0	      0
 32-830:	Pso10G18280.0	Pse10G20320.0	      0
 32-831:	Pso07G12000.0	Pse10G20360.0	 3e-161
 32-832:	Pso10G18230.0	Pse10G20390.0	  2e-76
 32-833:	Pso10G18220.0	Pse10G20410.0	  2e-29
 32-834:	Pso10G18180.0	Pse10G20440.0	  1e-83
 32-835:	Pso10G18150.0	Pse10G20460.0	  7e-74
 32-836:	Pso10G18130.0	Pse10G20470.0	      0
 32-837:	Pso10G18110.0	Pse10G20480.0	      0
 32-838:	Pso10G18100.0	Pse10G20490.0	      0
 32-839:	Pso07G11870.0	Pse10G20500.0	  7e-25
 32-840:	Pso10G18080.0	Pse10G20510.0	 4e-154
 32-841:	Pso10G18050.0	Pse10G20550.0	  4e-95
 32-842:	Pso07G11770.0	Pse10G20560.0	 1e-161
 32-843:	Pso07G11730.0	Pse10G20570.0	      0
 32-844:	Pso10G18020.0	Pse10G20580.0	      0
 32-845:	Pso10G18010.0	Pse10G20590.0	  4e-69
 32-846:	Pso10G18000.0	Pse10G20620.0	  9e-95
 32-847:	Pso10G17980.0	Pse10G20630.0	      0
 32-848:	Pso10G17970.0	Pse10G20640.0	  4e-77
 32-849:	Pso10G17960.0	Pse10G20650.0	      0
 32-850:	Pso10G17920.0	Pse10G20680.0	 2e-108
 32-851:	Pso10G17910.0	Pse10G20700.0	  2e-41
 32-852:	Pso10G17900.0	Pse10G20710.0	 4e-155
 32-853:	Pso10G17880.0	Pse10G20730.0	      0
 32-854:	Pso10G17860.0	Pse10G20760.0	      0
 32-855:	Pso10G17850.0	Pse10G20770.0	 7e-163
 32-856:	Pso10G17840.0	Pse10G20800.0	  2e-87
 32-857:	Pso10G17830.0	Pse10G20810.0	      0
 32-858:	Pso10G17800.0	Pse10G20820.0	  2e-28
 32-859:	Pso07G11500.0	Pse10G20830.0	  6e-49
 32-860:	Pso10G17790.0	Pse10G20840.0	 4e-171
 32-861:	Pso10G17780.0	Pse10G20850.0	  2e-51
 32-862:	Pso10G17760.0	Pse10G20860.0	  4e-49
 32-863:	Pso10G17750.0	Pse10G20880.0	      0
 32-864:	Pso10G17700.0	Pse10G20950.0	 4e-105
 32-865:	Pso10G17690.0	Pse10G20960.0	 2e-161
 32-866:	Pso10G17680.0	Pse10G20970.0	      0
## Alignment 33: score=11255.0 e_value=0 N=228 pre-WGD-1 ancestor_chr1&P. setigerum_chr10 plus
 33-  0:	Pso10G06210.0	Pse10G33120.0	      0
 33-  1:	Pso10G06200.0	Pse10G33130.0	      0
 33-  2:	Pso10G06190.0	Pse10G33140.0	      0
 33-  3:	Pso10G06180.0	Pse10G33150.0	      0
 33-  4:	Pso10G06170.0	Pse10G33160.0	 3e-125
 33-  5:	Pso10G06160.0	Pse10G33170.0	  3e-99
 33-  6:	Pso10G06120.0	Pse10G33190.0	 1e-129
 33-  7:	Pso10G06110.0	Pse10G33200.0	      0
 33-  8:	Pso10G06100.0	Pse10G33220.0	      0
 33-  9:	Pso10G06090.0	Pse10G33240.0	      0
 33- 10:	Pso10G06080.0	Pse10G33260.0	  1e-97
 33- 11:	Pso10G06070.0	Pse10G33270.0	      0
 33- 12:	Pso10G06060.0	Pse10G33280.0	      0
 33- 13:	Pso10G06050.0	Pse10G33290.0	      0
 33- 14:	Pso10G06040.0	Pse10G33300.0	 2e-121
 33- 15:	Pso10G06030.0	Pse10G33310.0	 1e-127
 33- 16:	Pso10G06010.0	Pse10G33320.0	      0
 33- 17:	Pso10G06000.0	Pse10G33330.0	      0
 33- 18:	Pso10G05990.0	Pse10G33340.0	      0
 33- 19:	Pso10G05980.0	Pse10G33350.0	      0
 33- 20:	Pso10G05970.0	Pse10G33360.0	      0
 33- 21:	Pso10G05960.0	Pse10G33370.0	 2e-115
 33- 22:	Pso10G05950.0	Pse10G33380.0	      0
 33- 23:	Pso10G05920.0	Pse10G33400.0	 9e-168
 33- 24:	Pso10G05910.0	Pse10G33410.0	      0
 33- 25:	Pso10G05900.0	Pse10G33440.0	      0
 33- 26:	Pso10G05890.0	Pse10G33460.0	      0
 33- 27:	Pso10G05860.0	Pse10G33480.0	      0
 33- 28:	Pso10G05850.0	Pse10G33490.0	      0
 33- 29:	Pso10G05840.0	Pse10G33500.0	      0
 33- 30:	Pso10G05830.0	Pse10G33510.0	 7e-113
 33- 31:	Pso10G05810.0	Pse10G33530.0	      0
 33- 32:	Pso10G05800.0	Pse10G33540.0	      0
 33- 33:	Pso10G05780.0	Pse10G33550.0	      0
 33- 34:	Pso10G05770.0	Pse10G33560.0	  2e-80
 33- 35:	Pso10G05760.0	Pse10G33570.0	      0
 33- 36:	Pso10G05730.0	Pse10G33580.0	      0
 33- 37:	Pso10G05720.0	Pse10G33590.0	      0
 33- 38:	Pso10G05710.0	Pse10G33600.0	 3e-163
 33- 39:	Pso10G05700.0	Pse10G33620.0	      0
 33- 40:	Pso10G05670.0	Pse10G33630.0	  1e-17
 33- 41:	Pso10G05660.0	Pse10G33640.0	      0
 33- 42:	Pso10G05650.0	Pse10G33720.0	      0
 33- 43:	Pso10G05640.0	Pse10G33730.0	 8e-141
 33- 44:	Pso10G05630.0	Pse10G33740.0	  5e-67
 33- 45:	Pso10G05620.0	Pse10G33750.0	      0
 33- 46:	Pso10G05590.0	Pse10G33780.0	 1e-137
 33- 47:	Pso10G05580.0	Pse10G33790.0	      0
 33- 48:	Pso10G05530.0	Pse10G33820.0	      0
 33- 49:	Pso02G43080.0	Pse10G33830.0	      0
 33- 50:	Pso10G05510.0	Pse10G33840.0	 8e-138
 33- 51:	Pso10G05500.0	Pse10G33850.0	      0
 33- 52:	Pso10G05330.0	Pse10G33990.0	  3e-66
 33- 53:	Pso10G05320.0	Pse10G34000.0	 5e-104
 33- 54:	Pso10G05220.0	Pse10G34110.0	      0
 33- 55:	Pso10G05210.0	Pse10G34140.0	  2e-28
 33- 56:	Pso10G05200.0	Pse10G34150.0	      0
 33- 57:	Pso10G05190.0	Pse10G34160.0	 1e-153
 33- 58:	Pso10G05170.0	Pse10G34190.0	      0
 33- 59:	Pso10G05160.0	Pse10G34200.0	      0
 33- 60:	Pso10G05150.0	Pse10G34210.0	 9e-161
 33- 61:	Pso10G05140.0	Pse10G34230.0	  9e-47
 33- 62:	Pso10G05130.0	Pse10G34240.0	      0
 33- 63:	Pso10G05120.0	Pse10G34250.0	      0
 33- 64:	Pso10G05110.0	Pse10G34260.0	      0
 33- 65:	Pso10G05100.0	Pse10G34270.0	      0
 33- 66:	Pso10G05080.0	Pse10G34290.0	      0
 33- 67:	Pso10G05070.0	Pse10G34300.0	  2e-50
 33- 68:	Pso10G05050.0	Pse10G34310.0	      0
 33- 69:	Pso10G05060.0	Pse10G34320.0	 7e-140
 33- 70:	Pso10G05030.0	Pse10G34330.0	      0
 33- 71:	Pso10G05020.0	Pse10G34340.0	      0
 33- 72:	Pso10G05010.0	Pse10G34350.0	      0
 33- 73:	Pso10G05000.0	Pse10G34360.0	 1e-131
 33- 74:	Pso10G04970.0	Pse10G34400.0	 4e-167
 33- 75:	Pso10G04960.0	Pse10G34410.0	      0
 33- 76:	Pso10G04950.0	Pse10G34420.0	      0
 33- 77:	Pso10G04940.0	Pse10G34430.0	      0
 33- 78:	Pso10G04930.0	Pse10G34440.0	      0
 33- 79:	Pso10G04920.0	Pse10G34450.0	      0
 33- 80:	Pso10G04910.0	Pse10G34460.0	      0
 33- 81:	Pso10G04900.0	Pse10G34470.0	      0
 33- 82:	Pso10G04880.0	Pse10G34500.0	      0
 33- 83:	Pso10G04870.0	Pse10G34510.0	      0
 33- 84:	Pso10G04860.0	Pse10G34520.0	  1e-44
 33- 85:	Pso10G04850.0	Pse10G34530.0	      0
 33- 86:	Pso10G04840.0	Pse10G34540.0	      0
 33- 87:	Pso10G04820.0	Pse10G34550.0	  3e-15
 33- 88:	Pso10G04810.0	Pse10G34560.0	      0
 33- 89:	Pso10G04800.0	Pse10G34570.0	      0
 33- 90:	Pso10G04790.0	Pse10G34580.0	      0
 33- 91:	Pso10G04780.0	Pse10G34600.0	      0
 33- 92:	Pso10G04760.0	Pse10G34610.0	      0
 33- 93:	Pso10G04750.0	Pse10G34620.0	      0
 33- 94:	Pso10G04740.0	Pse10G34630.0	      0
 33- 95:	Pso10G04730.0	Pse10G34640.0	      0
 33- 96:	Pso10G04720.0	Pse10G34650.0	      0
 33- 97:	Pso10G04710.0	Pse10G34660.0	 2e-107
 33- 98:	Pso10G04690.0	Pse10G34670.0	      0
 33- 99:	Pso10G04680.0	Pse10G34680.0	      0
 33-100:	Pso10G04670.0	Pse10G34690.0	      0
 33-101:	Pso10G04660.0	Pse10G34700.0	      0
 33-102:	Pso10G04650.0	Pse10G34710.0	      0
 33-103:	Pso10G04630.0	Pse10G34720.0	      0
 33-104:	Pso10G04610.0	Pse10G34730.0	      0
 33-105:	Pso10G04600.0	Pse10G34740.0	      0
 33-106:	Pso10G04580.0	Pse10G34750.0	  2e-81
 33-107:	Pso10G04570.0	Pse10G34760.0	  2e-85
 33-108:	Pso10G04560.0	Pse10G34770.0	  5e-85
 33-109:	Pso10G04550.0	Pse10G34780.0	      0
 33-110:	Pso10G04540.0	Pse10G34790.0	      0
 33-111:	Pso10G04520.0	Pse10G34800.0	 4e-116
 33-112:	Pso10G04510.0	Pse10G34810.0	 3e-151
 33-113:	Pso10G04500.0	Pse10G34820.0	      0
 33-114:	Pso10G04480.0	Pse10G34840.0	 1e-109
 33-115:	Pso10G04470.0	Pse10G34850.0	      0
 33-116:	Pso10G04460.0	Pse10G34860.0	  2e-51
 33-117:	Pso10G04450.0	Pse10G34880.0	      0
 33-118:	Pso10G04440.0	Pse10G34900.0	  5e-85
 33-119:	Pso10G04430.0	Pse10G34910.0	      0
 33-120:	Pso10G04420.0	Pse10G34920.0	      0
 33-121:	Pso10G04410.0	Pse10G34930.0	      0
 33-122:	Pso10G04400.0	Pse10G34940.0	      0
 33-123:	Pso10G04390.0	Pse10G34950.0	      0
 33-124:	Pso10G04380.0	Pse10G34970.0	      0
 33-125:	Pso10G04370.0	Pse10G34980.0	      0
 33-126:	Pso10G04360.0	Pse10G34990.0	      0
 33-127:	Pso10G04350.0	Pse10G35010.0	      0
 33-128:	Pso10G04340.0	Pse10G35020.0	 3e-156
 33-129:	Pso10G04330.0	Pse10G35030.0	      0
 33-130:	Pso10G04320.0	Pse10G35040.0	      0
 33-131:	Pso10G04310.0	Pse10G35050.0	 2e-152
 33-132:	Pso10G04300.0	Pse10G35060.0	      0
 33-133:	Pso10G04290.0	Pse10G35070.0	 4e-134
 33-134:	Pso10G04280.0	Pse10G35080.0	  6e-88
 33-135:	Pso10G04270.0	Pse10G35090.0	      0
 33-136:	Pso10G04260.0	Pse10G35100.0	 2e-166
 33-137:	Pso10G04250.0	Pse10G35110.0	      0
 33-138:	Pso10G04230.0	Pse10G35120.0	 3e-142
 33-139:	Pso10G04220.0	Pse10G35180.0	      0
 33-140:	Pso10G04210.0	Pse10G35190.0	  7e-53
 33-141:	Pso10G04200.0	Pse10G35200.0	  4e-44
 33-142:	Pso10G04180.0	Pse10G35210.0	 1e-177
 33-143:	Pso10G04170.0	Pse10G35220.0	 2e-107
 33-144:	Pso10G04160.0	Pse10G35230.0	      0
 33-145:	Pso10G04150.0	Pse10G35240.0	  2e-35
 33-146:	Pso10G04070.0	Pse10G35320.0	      0
 33-147:	Pso10G04060.0	Pse10G35330.0	 3e-133
 33-148:	Pso10G04050.0	Pse10G35340.0	  2e-39
 33-149:	Pso02G41870.0	Pse10G35360.0	  2e-44
 33-150:	Pso10G04040.0	Pse10G35370.0	      0
 33-151:	Pso10G04030.0	Pse10G35380.0	      0
 33-152:	Pso10G04020.0	Pse10G35390.0	      0
 33-153:	Pso10G04010.0	Pse10G35400.0	 8e-146
 33-154:	Pso10G04000.0	Pse10G35420.0	  8e-82
 33-155:	Pso10G03990.0	Pse10G35450.0	      0
 33-156:	Pso10G03980.0	Pse10G35460.0	 6e-148
 33-157:	Pso10G03970.0	Pse10G35470.0	      0
 33-158:	Pso10G03960.0	Pse10G35480.0	      0
 33-159:	Pso10G03950.0	Pse10G35490.0	  5e-95
 33-160:	Pso10G03940.0	Pse10G35500.0	      0
 33-161:	Pso10G03930.0	Pse10G35510.0	      0
 33-162:	Pso10G03920.0	Pse10G35520.0	      0
 33-163:	Pso10G03910.0	Pse10G35530.0	      0
 33-164:	Pso10G03900.0	Pse10G35540.0	      0
 33-165:	Pso10G03890.0	Pse10G35550.0	      0
 33-166:	Pso10G03860.0	Pse10G35560.0	 3e-152
 33-167:	Pso10G03840.0	Pse10G35590.0	      0
 33-168:	Pso10G03830.0	Pse10G35600.0	      0
 33-169:	Pso10G03820.0	Pse10G35610.0	  2e-96
 33-170:	Pso10G03810.0	Pse10G35620.0	      0
 33-171:	Pso10G03790.0	Pse10G35650.0	      0
 33-172:	Pso10G03780.0	Pse10G35670.0	  2e-60
 33-173:	Pso10G03770.0	Pse10G35690.0	  5e-60
 33-174:	Pso10G03760.0	Pse10G35700.0	 7e-126
 33-175:	Pso10G03740.0	Pse10G35720.0	      0
 33-176:	Pso10G03730.0	Pse10G35730.0	      0
 33-177:	Pso02G41240.0	Pse10G35750.0	  2e-12
 33-178:	Pso10G03690.0	Pse10G35770.0	 2e-171
 33-179:	Pso10G03680.0	Pse10G35780.0	 5e-126
 33-180:	Pso10G03670.0	Pse10G35790.0	  2e-92
 33-181:	Pso10G03660.0	Pse10G35800.0	      0
 33-182:	Pso10G03650.0	Pse10G35810.0	 3e-165
 33-183:	Pso10G03640.0	Pse10G35820.0	      0
 33-184:	Pso10G03630.0	Pse10G35830.0	  8e-39
 33-185:	Pso10G03620.0	Pse10G35840.0	 7e-137
 33-186:	Pso10G03610.0	Pse10G35850.0	      0
 33-187:	Pso10G03600.0	Pse10G35860.0	      0
 33-188:	Pso10G03590.0	Pse10G35870.0	 2e-180
 33-189:	Pso10G03580.0	Pse10G35880.0	      0
 33-190:	Pso02G41090.0	Pse10G35890.0	 8e-131
 33-191:	Pso10G03530.0	Pse10G35920.0	  3e-91
 33-192:	Pso10G03520.0	Pse10G35950.0	      0
 33-193:	Pso10G03510.0	Pse10G35960.0	      0
 33-194:	Pso10G03500.0	Pse10G35970.0	  1e-75
 33-195:	Pso10G03490.0	Pse10G35980.0	 8e-177
 33-196:	Pso10G03480.0	Pse10G35990.0	 1e-142
 33-197:	Pso10G03470.0	Pse10G36000.0	      0
 33-198:	Pso10G03450.0	Pse10G36010.0	      0
 33-199:	Pso10G03440.0	Pse10G36020.0	  3e-43
 33-200:	Pso10G03430.0	Pse10G36030.0	      0
 33-201:	Pso10G03420.0	Pse10G36040.0	 2e-129
 33-202:	Pso10G03410.0	Pse10G36050.0	      0
 33-203:	Pso02G40940.0	Pse10G36060.0	 9e-130
 33-204:	Pso10G03380.0	Pse10G36090.0	  1e-08
 33-205:	Pso10G03370.0	Pse10G36100.0	      0
 33-206:	Pso10G03360.0	Pse10G36110.0	      0
 33-207:	Pso10G03350.0	Pse10G36120.0	      0
 33-208:	Pso10G03330.0	Pse10G36130.0	      0
 33-209:	Pso10G03300.0	Pse10G36140.0	 7e-171
 33-210:	Pso10G03280.0	Pse10G36170.0	  5e-61
 33-211:	Pso10G03270.0	Pse10G36180.0	      0
 33-212:	Pso10G03260.0	Pse10G36200.0	  1e-80
 33-213:	Pso10G03250.0	Pse10G36210.0	 3e-177
 33-214:	Pso10G03240.0	Pse10G36220.0	      0
 33-215:	Pso10G03230.0	Pse10G36230.0	 1e-103
 33-216:	Pso10G03220.0	Pse10G36240.0	 4e-158
 33-217:	Pso10G03210.0	Pse10G36260.0	  3e-86
 33-218:	Pso10G03200.0	Pse10G36270.0	      0
 33-219:	Pso10G03190.0	Pse10G36290.0	      0
 33-220:	Pso10G03160.0	Pse10G36300.0	 1e-125
 33-221:	Pso10G03150.0	Pse10G36310.0	      0
 33-222:	Pso10G03130.0	Pse10G36330.0	 6e-125
 33-223:	Pso10G03120.0	Pse10G36340.0	      0
 33-224:	Pso10G03110.0	Pse10G36350.0	      0
 33-225:	Pso10G03100.0	Pse10G36360.0	      0
 33-226:	Pso02G40630.0	Pse10G36390.0	      0
 33-227:	Pso10G03070.0	Pse10G36400.0	      0
## Alignment 34: score=5040.0 e_value=0 N=103 pre-WGD-1 ancestor_chr1&P. setigerum_chr10 plus
 34-  0:	Pso10G16240.0	Pse10G22570.0	  2e-60
 34-  1:	Pso10G16230.0	Pse10G22580.0	      0
 34-  2:	Pso10G16220.0	Pse10G22600.0	  3e-74
 34-  3:	Pso10G16210.0	Pse10G22610.0	      0
 34-  4:	Pso07G09140.0	Pse10G22620.0	  2e-51
 34-  5:	Pso10G16180.0	Pse10G22630.0	  2e-71
 34-  6:	Pso10G16170.0	Pse10G22640.0	      0
 34-  7:	Pso10G16160.0	Pse10G22650.0	  1e-66
 34-  8:	Pso10G16150.0	Pse10G22660.0	      0
 34-  9:	Pso10G16130.0	Pse10G22680.0	  2e-71
 34- 10:	Pso10G16110.0	Pse10G22690.0	      0
 34- 11:	Pso10G16090.0	Pse10G22700.0	 2e-136
 34- 12:	Pso10G16060.0	Pse10G22730.0	      0
 34- 13:	Pso10G16020.0	Pse10G22770.0	      0
 34- 14:	Pso10G16010.0	Pse10G22780.0	      0
 34- 15:	Pso10G15990.0	Pse10G22800.0	      0
 34- 16:	Pso07G09330.0	Pse10G22830.0	 6e-118
 34- 17:	Pso07G09340.0	Pse10G22850.0	      0
 34- 18:	Pso07G09350.0	Pse10G22860.0	      0
 34- 19:	Pso10G15930.0	Pse10G22880.0	      0
 34- 20:	Pso10G15920.0	Pse10G22890.0	      0
 34- 21:	Pso10G15910.0	Pse10G22900.0	      0
 34- 22:	Pso10G15900.0	Pse10G22920.0	  2e-81
 34- 23:	Pso10G15890.0	Pse10G22930.0	      0
 34- 24:	Pso10G15880.0	Pse10G22940.0	      0
 34- 25:	Pso10G15870.0	Pse10G22950.0	      0
 34- 26:	Pso10G15860.0	Pse10G22960.0	      0
 34- 27:	Pso10G15850.0	Pse10G22970.0	      0
 34- 28:	Pso10G15840.0	Pse10G22980.0	      0
 34- 29:	Pso10G15830.0	Pse10G22990.0	 2e-122
 34- 30:	Pso10G15820.0	Pse10G23000.0	      0
 34- 31:	Pso10G15800.0	Pse10G23010.0	  9e-60
 34- 32:	Pso10G15760.0	Pse10G23030.0	  1e-26
 34- 33:	Pso10G15750.0	Pse10G23050.0	      0
 34- 34:	Pso10G15740.0	Pse10G23060.0	      0
 34- 35:	Pso10G15730.0	Pse10G23070.0	      0
 34- 36:	Pso10G15710.0	Pse10G23080.0	      0
 34- 37:	Pso10G15690.0	Pse10G23100.0	 9e-107
 34- 38:	Pso10G15680.0	Pse10G23110.0	 9e-145
 34- 39:	Pso10G15670.0	Pse10G23120.0	      0
 34- 40:	Pso10G15650.0	Pse10G23130.0	      0
 34- 41:	Pso10G15640.0	Pse10G23150.0	  2e-40
 34- 42:	Pso10G15620.0	Pse10G23160.0	      0
 34- 43:	Pso10G15610.0	Pse10G23170.0	      0
 34- 44:	Pso10G15590.0	Pse10G23190.0	      0
 34- 45:	Pso07G08980.0	Pse10G23210.0	      0
 34- 46:	Pso10G15580.0	Pse10G23220.0	      0
 34- 47:	Pso10G15570.0	Pse10G23230.0	 3e-136
 34- 48:	Pso10G15560.0	Pse10G23240.0	  2e-70
 34- 49:	Pso10G15550.0	Pse10G23260.0	  3e-84
 34- 50:	Pso10G15530.0	Pse10G23280.0	      0
 34- 51:	Pso10G15520.0	Pse10G23300.0	 5e-136
 34- 52:	Pso10G15510.0	Pse10G23310.0	      0
 34- 53:	Pso10G15500.0	Pse10G23320.0	      0
 34- 54:	Pso10G15490.0	Pse10G23330.0	  2e-60
 34- 55:	Pso10G15480.0	Pse10G23340.0	 1e-137
 34- 56:	Pso10G15470.0	Pse10G23350.0	 1e-124
 34- 57:	Pso10G15460.0	Pse10G23360.0	      0
 34- 58:	Pso10G15450.0	Pse10G23370.0	 2e-139
 34- 59:	Pso10G15440.0	Pse10G23380.0	 4e-165
 34- 60:	Pso10G15410.0	Pse10G23400.0	  4e-90
 34- 61:	Pso10G15390.0	Pse10G23440.0	 7e-137
 34- 62:	Pso10G15380.0	Pse10G23450.0	      0
 34- 63:	Pso10G15370.0	Pse10G23470.0	 1e-118
 34- 64:	Pso10G15360.0	Pse10G23480.0	      0
 34- 65:	Pso10G15350.0	Pse10G23490.0	      0
 34- 66:	Pso10G15340.0	Pse10G23500.0	      0
 34- 67:	Pso10G15320.0	Pse10G23540.0	      0
 34- 68:	Pso10G15310.0	Pse10G23550.0	      0
 34- 69:	Pso10G15300.0	Pse10G23560.0	      0
 34- 70:	Pso10G15290.0	Pse10G23570.0	      0
 34- 71:	Pso10G15280.0	Pse10G23580.0	 2e-149
 34- 72:	Pso07G08760.0	Pse10G23590.0	      0
 34- 73:	Pso10G15260.0	Pse10G23600.0	  7e-85
 34- 74:	Pso10G15250.0	Pse10G23610.0	      0
 34- 75:	Pso10G15240.0	Pse10G23630.0	      0
 34- 76:	Pso10G15230.0	Pse10G23640.0	  2e-57
 34- 77:	Pso10G15210.0	Pse10G23660.0	  1e-69
 34- 78:	Pso10G15170.0	Pse10G23690.0	      0
 34- 79:	Pso10G15160.0	Pse10G23700.0	      0
 34- 80:	Pso10G15150.0	Pse10G23710.0	 1e-127
 34- 81:	Pso10G15110.0	Pse10G23730.0	 6e-138
 34- 82:	Pso10G15100.0	Pse10G23760.0	  2e-06
 34- 83:	Pso10G15090.0	Pse10G23770.0	      0
 34- 84:	Pso10G15080.0	Pse10G23780.0	      0
 34- 85:	Pso10G15070.0	Pse10G23790.0	      0
 34- 86:	Pso10G15060.0	Pse10G23800.0	      0
 34- 87:	Pso10G15050.0	Pse10G23810.0	  3e-61
 34- 88:	Pso10G15040.0	Pse10G23820.0	      0
 34- 89:	Pso10G15030.0	Pse10G23830.0	      0
 34- 90:	Pso10G15020.0	Pse10G23840.0	  9e-35
 34- 91:	Pso10G15010.0	Pse10G23850.0	 2e-147
 34- 92:	Pso10G15000.0	Pse10G23860.0	  2e-13
 34- 93:	Pso10G14980.0	Pse10G23870.0	  4e-18
 34- 94:	Pso10G14970.0	Pse10G23880.0	 1e-164
 34- 95:	Pso10G14960.0	Pse10G23890.0	      0
 34- 96:	Pso10G14950.0	Pse10G23900.0	      0
 34- 97:	Pso10G14930.0	Pse10G23910.0	 8e-137
 34- 98:	Pso10G14910.0	Pse10G23930.0	      0
 34- 99:	Pso10G14900.0	Pse10G23940.0	      0
 34-100:	Pso10G14890.0	Pse10G23950.0	  2e-44
 34-101:	Pso10G14880.0	Pse10G23960.0	      0
 34-102:	Pso10G09180.0	Pse10G24090.0	  2e-49
## Alignment 35: score=4119.0 e_value=0 N=84 pre-WGD-1 ancestor_chr1&P. setigerum_chr10 plus
 35-  0:	Pso10G07510.0	Pse10G31720.0	      0
 35-  1:	Pso10G07490.0	Pse10G31750.0	      0
 35-  2:	Pso10G07480.0	Pse10G31760.0	      0
 35-  3:	Pso10G07470.0	Pse10G31770.0	  3e-53
 35-  4:	Pso10G07450.0	Pse10G31780.0	 1e-146
 35-  5:	Pso10G07440.0	Pse10G31790.0	  3e-51
 35-  6:	Pso10G07430.0	Pse10G31810.0	      0
 35-  7:	Pso10G07420.0	Pse10G31820.0	      0
 35-  8:	Pso10G07410.0	Pse10G31830.0	  6e-98
 35-  9:	Pso10G07400.0	Pse10G31840.0	 1e-135
 35- 10:	Pso10G07390.0	Pse10G31850.0	      0
 35- 11:	Pso10G07380.0	Pse10G31870.0	 3e-162
 35- 12:	Pso10G07370.0	Pse10G31880.0	      0
 35- 13:	Pso10G07360.0	Pse10G31890.0	      0
 35- 14:	Pso10G07350.0	Pse10G31900.0	  3e-96
 35- 15:	Pso02G46480.0	Pse10G31910.0	  3e-98
 35- 16:	Pso10G07320.0	Pse10G31930.0	      0
 35- 17:	Pso10G07310.0	Pse10G31940.0	  4e-72
 35- 18:	Pso10G07300.0	Pse10G31950.0	      0
 35- 19:	Pso10G07290.0	Pse10G31960.0	 3e-144
 35- 20:	Pso10G07280.0	Pse10G31970.0	      0
 35- 21:	Pso10G07260.0	Pse10G31990.0	 8e-148
 35- 22:	Pso10G07250.0	Pse10G32000.0	      0
 35- 23:	Pso10G07240.0	Pse10G32010.0	 3e-175
 35- 24:	Pso10G07220.0	Pse10G32020.0	      0
 35- 25:	Pso10G07210.0	Pse10G32030.0	 1e-111
 35- 26:	Pso10G07200.0	Pse10G32040.0	  9e-58
 35- 27:	Pso10G07170.0	Pse10G32050.0	 1e-151
 35- 28:	Pso10G07160.0	Pse10G32080.0	 2e-170
 35- 29:	Pso10G07140.0	Pse10G32100.0	      0
 35- 30:	Pso10G07130.0	Pse10G32120.0	      0
 35- 31:	Pso10G07120.0	Pse10G32130.0	 2e-174
 35- 32:	Pso10G07110.0	Pse10G32140.0	  8e-44
 35- 33:	Pso10G07100.0	Pse10G32150.0	      0
 35- 34:	Pso10G07080.0	Pse10G32160.0	      0
 35- 35:	Pso10G07070.0	Pse10G32170.0	      0
 35- 36:	Pso02G44540.0	Pse10G32180.0	      0
 35- 37:	Pso10G07060.0	Pse10G32200.0	 1e-144
 35- 38:	Pso10G07050.0	Pse10G32210.0	      0
 35- 39:	Pso10G07040.0	Pse10G32220.0	 7e-131
 35- 40:	Pso10G07030.0	Pse10G32230.0	      0
 35- 41:	Pso10G07020.0	Pse10G32240.0	      0
 35- 42:	Pso10G06980.0	Pse10G32250.0	  1e-07
 35- 43:	Pso10G06990.0	Pse10G32270.0	  7e-82
 35- 44:	Pso10G06970.0	Pse10G32290.0	 6e-141
 35- 45:	Pso10G06960.0	Pse10G32300.0	 2e-154
 35- 46:	Pso10G06950.0	Pse10G32320.0	 7e-116
 35- 47:	Pso10G06940.0	Pse10G32330.0	      0
 35- 48:	Pso10G06920.0	Pse10G32340.0	      0
 35- 49:	Pso10G06910.0	Pse10G32350.0	 4e-122
 35- 50:	Pso10G06900.0	Pse10G32360.0	 2e-147
 35- 51:	Pso10G06890.0	Pse10G32370.0	      0
 35- 52:	Pso10G06880.0	Pse10G32380.0	      0
 35- 53:	Pso10G06870.0	Pse10G32400.0	  4e-81
 35- 54:	Pso10G06860.0	Pse10G32410.0	  3e-60
 35- 55:	Pso10G06850.0	Pse10G32420.0	      0
 35- 56:	Pso10G06820.0	Pse10G32450.0	      0
 35- 57:	Pso02G44210.0	Pse10G32460.0	      0
 35- 58:	Pso10G06800.0	Pse10G32480.0	  2e-73
 35- 59:	Pso10G06790.0	Pse10G32490.0	      0
 35- 60:	Pso10G06780.0	Pse10G32500.0	      0
 35- 61:	Pso10G06770.0	Pse10G32510.0	 7e-137
 35- 62:	Pso10G06760.0	Pse10G32520.0	  1e-87
 35- 63:	Pso10G06750.0	Pse10G32530.0	      0
 35- 64:	Pso10G06720.0	Pse10G32540.0	 1e-108
 35- 65:	Pso02G44130.0	Pse10G32570.0	 2e-105
 35- 66:	Pso10G06700.0	Pse10G32580.0	      0
 35- 67:	Pso10G06690.0	Pse10G32590.0	      0
 35- 68:	Pso10G06680.0	Pse10G32600.0	 7e-102
 35- 69:	Pso10G06670.0	Pse10G32610.0	 2e-176
 35- 70:	Pso10G06660.0	Pse10G32630.0	      0
 35- 71:	Pso10G06650.0	Pse10G32640.0	  4e-81
 35- 72:	Pso10G06640.0	Pse10G32650.0	      0
 35- 73:	Pso10G06630.0	Pse10G32660.0	      0
 35- 74:	Pso10G06620.0	Pse10G32670.0	  7e-85
 35- 75:	Pso10G06610.0	Pse10G32680.0	      0
 35- 76:	Pso10G06600.0	Pse10G32690.0	      0
 35- 77:	Pso10G06590.0	Pse10G32700.0	 1e-161
 35- 78:	Pso10G06580.0	Pse10G32710.0	  1e-99
 35- 79:	Pso10G06570.0	Pse10G32720.0	      0
 35- 80:	Pso10G06560.0	Pse10G32740.0	      0
 35- 81:	Pso10G06550.0	Pse10G32750.0	      0
 35- 82:	Pso10G06540.0	Pse10G32760.0	      0
 35- 83:	Pso10G06500.0	Pse10G32790.0	 9e-167
## Alignment 36: score=2129.0 e_value=9.9e-154 N=43 pre-WGD-1 ancestor_chr1&P. setigerum_chr10 plus
 36-  0:	Pso10G09130.0	Pse10G30040.0	 2e-134
 36-  1:	Pso10G09120.0	Pse10G30050.0	  2e-72
 36-  2:	Pso10G09110.0	Pse10G30060.0	      0
 36-  3:	Pso10G09100.0	Pse10G30070.0	      0
 36-  4:	Pso10G09090.0	Pse10G30080.0	 5e-103
 36-  5:	Pso10G09080.0	Pse10G30090.0	      0
 36-  6:	Pso10G09070.0	Pse10G30100.0	      0
 36-  7:	Pso10G09060.0	Pse10G30120.0	 1e-124
 36-  8:	Pso10G09050.0	Pse10G30140.0	 4e-134
 36-  9:	Pso02G45520.0	Pse10G30150.0	      0
 36- 10:	Pso10G09030.0	Pse10G30160.0	  7e-87
 36- 11:	Pso10G09020.0	Pse10G30170.0	 1e-113
 36- 12:	Pso10G09010.0	Pse10G30180.0	      0
 36- 13:	Pso02G45480.0	Pse10G30190.0	      0
 36- 14:	Pso10G08980.0	Pse10G30200.0	 3e-114
 36- 15:	Pso10G08960.0	Pse10G30210.0	 2e-100
 36- 16:	Pso10G08950.0	Pse10G30220.0	      0
 36- 17:	Pso10G08940.0	Pse10G30230.0	      0
 36- 18:	Pso10G08920.0	Pse10G30260.0	  5e-77
 36- 19:	Pso10G08910.0	Pse10G30270.0	      0
 36- 20:	Pso10G08900.0	Pse10G30280.0	      0
 36- 21:	Pso10G08650.0	Pse10G30290.0	      0
 36- 22:	Pso10G08660.0	Pse10G30300.0	 1e-166
 36- 23:	Pso10G08670.0	Pse10G30310.0	      0
 36- 24:	Pso10G08680.0	Pse10G30320.0	      0
 36- 25:	Pso10G08690.0	Pse10G30330.0	 3e-160
 36- 26:	Pso10G08700.0	Pse10G30340.0	      0
 36- 27:	Pso10G08710.0	Pse10G30350.0	  4e-49
 36- 28:	Pso02G45750.0	Pse10G30360.0	      0
 36- 29:	Pso10G08750.0	Pse10G30380.0	      0
 36- 30:	Pso10G08740.0	Pse10G30390.0	      0
 36- 31:	Pso10G08760.0	Pse10G30400.0	      0
 36- 32:	Pso10G08770.0	Pse10G30420.0	      0
 36- 33:	Pso10G08780.0	Pse10G30430.0	      0
 36- 34:	Pso10G08790.0	Pse10G30440.0	      0
 36- 35:	Pso10G08810.0	Pse10G30460.0	  3e-30
 36- 36:	Pso02G45650.0	Pse10G30470.0	      0
 36- 37:	Pso10G08820.0	Pse10G30480.0	      0
 36- 38:	Pso10G08830.0	Pse10G30490.0	      0
 36- 39:	Pso10G08840.0	Pse10G30500.0	      0
 36- 40:	Pso10G08850.0	Pse10G30510.0	      0
 36- 41:	Pso10G08860.0	Pse10G30520.0	  2e-64
 36- 42:	Pso10G08870.0	Pse10G30530.0	 4e-176
## Alignment 37: score=1280.0 e_value=6.6e-87 N=27 pre-WGD-1 ancestor_chr1&P. setigerum_chr10 plus
 37-  0:	Pso10G09900.0	Pse10G29240.0	      0
 37-  1:	Pso10G09880.0	Pse10G29250.0	 3e-168
 37-  2:	Pso10G09870.0	Pse10G29260.0	      0
 37-  3:	Pso10G09860.0	Pse10G29270.0	      0
 37-  4:	Pso10G09850.0	Pse10G29280.0	      0
 37-  5:	Pso10G09840.0	Pse10G29290.0	  7e-91
 37-  6:	Pso10G09820.0	Pse10G29300.0	      0
 37-  7:	Pso10G09810.0	Pse10G29310.0	      0
 37-  8:	Pso10G09800.0	Pse10G29320.0	      0
 37-  9:	Pso10G09790.0	Pse10G29330.0	      0
 37- 10:	Pso10G09780.0	Pse10G29340.0	  2e-49
 37- 11:	Pso10G09760.0	Pse10G29360.0	      0
 37- 12:	Pso10G09750.0	Pse10G29380.0	      0
 37- 13:	Pso10G09720.0	Pse10G29390.0	      0
 37- 14:	Pso10G09700.0	Pse10G29410.0	 1e-130
 37- 15:	Pso10G09670.0	Pse10G29450.0	      0
 37- 16:	Pso10G09660.0	Pse10G29460.0	      0
 37- 17:	Pso10G09600.0	Pse10G29530.0	      0
 37- 18:	Pso10G09530.0	Pse10G29630.0	  8e-76
 37- 19:	Pso10G09420.0	Pse10G29710.0	      0
 37- 20:	Pso10G09390.0	Pse10G29740.0	  3e-86
 37- 21:	Pso10G09340.0	Pse10G29770.0	      0
 37- 22:	Pso10G09320.0	Pse10G29820.0	      0
 37- 23:	Pso10G09310.0	Pse10G29840.0	 2e-130
 37- 24:	Pso10G09300.0	Pse10G29850.0	  2e-21
 37- 25:	Pso10G09290.0	Pse10G29860.0	      0
 37- 26:	Pso10G09440.0	Pse10G29900.0	 1e-174
## Alignment 38: score=1068.0 e_value=5.8e-65 N=22 pre-WGD-1 ancestor_chr1&P. setigerum_chr10 plus
 38-  0:	Pso10G16550.0	Pse10G22150.0	 9e-107
 38-  1:	Pso10G16540.0	Pse10G22160.0	      0
 38-  2:	Pso10G16530.0	Pse10G22180.0	  4e-11
 38-  3:	Pso07G10210.0	Pse10G22190.0	  4e-79
 38-  4:	Pso10G16520.0	Pse10G22200.0	      0
 38-  5:	Pso10G16510.0	Pse10G22210.0	 4e-130
 38-  6:	Pso10G16500.0	Pse10G22220.0	      0
 38-  7:	Pso10G16490.0	Pse10G22230.0	      0
 38-  8:	Pso10G16470.0	Pse10G22240.0	  1e-56
 38-  9:	Pso10G16450.0	Pse10G22300.0	  1e-61
 38- 10:	Pso10G16440.0	Pse10G22310.0	 4e-152
 38- 11:	Pso10G16420.0	Pse10G22340.0	      0
 38- 12:	Pso10G16390.0	Pse10G22370.0	  3e-82
 38- 13:	Pso07G09960.0	Pse10G22390.0	 2e-119
 38- 14:	Pso07G09950.0	Pse10G22420.0	      0
 38- 15:	Pso10G16360.0	Pse10G22430.0	      0
 38- 16:	Pso10G16350.0	Pse10G22440.0	  5e-82
 38- 17:	Pso10G16340.0	Pse10G22460.0	      0
 38- 18:	Pso10G16330.0	Pse10G22470.0	      0
 38- 19:	Pso10G16320.0	Pse10G22480.0	  3e-77
 38- 20:	Pso10G16310.0	Pse10G22490.0	 2e-143
 38- 21:	Pso07G09890.0	Pse10G22500.0	  3e-57
## Alignment 39: score=852.0 e_value=9e-60 N=19 pre-WGD-1 ancestor_chr1&P. setigerum_chr10 plus
 39-  0:	Pso10G08890.0	Pse10G30550.0	      0
 39-  1:	Pso10G08640.0	Pse10G30560.0	      0
 39-  2:	Pso10G08630.0	Pse10G30570.0	 1e-125
 39-  3:	Pso10G08500.0	Pse10G30700.0	  5e-91
 39-  4:	Pso10G08490.0	Pse10G30710.0	      0
 39-  5:	Pso10G08230.0	Pse10G30940.0	 2e-148
 39-  6:	Pso10G08210.0	Pse10G30950.0	  2e-53
 39-  7:	Pso10G08200.0	Pse10G30960.0	      0
 39-  8:	Pso10G08190.0	Pse10G30970.0	      0
 39-  9:	Pso10G08170.0	Pse10G30980.0	      0
 39- 10:	Pso10G08160.0	Pse10G31000.0	      0
 39- 11:	Pso10G08150.0	Pse10G31010.0	      0
 39- 12:	Pso10G08140.0	Pse10G31020.0	      0
 39- 13:	Pso10G08130.0	Pse10G31030.0	      0
 39- 14:	Pso10G08110.0	Pse10G31040.0	      0
 39- 15:	Pso10G08100.0	Pse10G31050.0	  2e-93
 39- 16:	Pso10G08090.0	Pse10G31070.0	      0
 39- 17:	Pso02G44720.0	Pse10G31130.0	 2e-166
 39- 18:	Pso10G08050.0	Pse10G31140.0	      0
## Alignment 40: score=727.0 e_value=7.9e-42 N=15 pre-WGD-1 ancestor_chr1&P. setigerum_chr10 plus
 40-  0:	Pso10G07750.0	Pse10G31460.0	 1e-101
 40-  1:	Pso10G09390.0	Pse10G31510.0	  5e-22
 40-  2:	Pso10G07650.0	Pse10G31560.0	  1e-99
 40-  3:	Pso10G07640.0	Pse10G31570.0	 2e-111
 40-  4:	Pso10G07630.0	Pse10G31580.0	      0
 40-  5:	Pso10G07620.0	Pse10G31600.0	      0
 40-  6:	Pso10G07610.0	Pse10G31610.0	 8e-168
 40-  7:	Pso10G07600.0	Pse10G31620.0	 8e-122
 40-  8:	Pso10G07590.0	Pse10G31630.0	 8e-138
 40-  9:	Pso10G07580.0	Pse10G31650.0	      0
 40- 10:	Pso10G07570.0	Pse10G31660.0	      0
 40- 11:	Pso10G07560.0	Pse10G31680.0	      0
 40- 12:	Pso10G07540.0	Pse10G31690.0	      0
 40- 13:	Pso10G07530.0	Pse10G31700.0	      0
 40- 14:	Pso10G07520.0	Pse10G31710.0	      0
## Alignment 41: score=677.0 e_value=4.1e-49 N=17 pre-WGD-1 ancestor_chr1&P. setigerum_chr10 plus
 41-  0:	Pso10G19640.0	Pse10G18830.0	      0
 41-  1:	Pso10G19630.0	Pse10G18840.0	      0
 41-  2:	Pso10G19620.0	Pse10G18850.0	  1e-54
 41-  3:	Pso10G19580.0	Pse10G18860.0	  2e-11
 41-  4:	Pso07G13310.0	Pse10G18910.0	      0
 41-  5:	Pso10G19320.0	Pse10G19150.0	      0
 41-  6:	Pso07G12760.0	Pse10G19290.0	  3e-10
 41-  7:	Pso07G12970.0	Pse10G19460.0	  1e-38
 41-  8:	Pso07G13110.0	Pse10G19640.0	  2e-67
 41-  9:	Pso07G12580.0	Pse10G19810.0	 6e-114
 41- 10:	Pso07G12560.0	Pse10G19820.0	  4e-66
 41- 11:	Pso10G18800.0	Pse10G19830.0	  6e-67
 41- 12:	Pso10G18690.0	Pse10G20000.0	  5e-98
 41- 13:	Pso07G12320.0	Pse10G20060.0	      0
 41- 14:	Pso07G12290.0	Pse10G20070.0	  1e-34
 41- 15:	Pso07G12170.0	Pse10G20090.0	 2e-119
 41- 16:	Pso10G18260.0	Pse10G20340.0	  2e-53
## Alignment 42: score=388.0 e_value=8.1e-14 N=8 pre-WGD-1 ancestor_chr1&P. setigerum_chr10 plus
 42-  0:	Pso10G16640.0	Pse10G22030.0	  1e-47
 42-  1:	Pso10G16630.0	Pse10G22040.0	      0
 42-  2:	Pso10G16620.0	Pse10G22050.0	      0
 42-  3:	Pso10G16600.0	Pse10G22060.0	      0
 42-  4:	Pso10G16590.0	Pse10G22080.0	      0
 42-  5:	Pso10G16580.0	Pse10G22090.0	      0
 42-  6:	Pso10G16570.0	Pse10G22110.0	      0
 42-  7:	Pso10G16560.0	Pse10G22140.0	      0
## Alignment 43: score=344.0 e_value=4.5e-11 N=7 pre-WGD-1 ancestor_chr1&P. setigerum_chr10 plus
 43-  0:	Pso10G07730.0	Pse10G31480.0	      0
 43-  1:	Pso10G07720.0	Pse10G31490.0	      0
 43-  2:	Pso10G07710.0	Pse10G31500.0	      0
 43-  3:	Pso10G07700.0	Pse10G31510.0	      0
 43-  4:	Pso10G07690.0	Pse10G31520.0	      0
 43-  5:	Pso10G07680.0	Pse10G31530.0	      0
 43-  6:	Pso10G07670.0	Pse10G31540.0	      0
## Alignment 44: score=251.0 e_value=1.4e-08 N=6 pre-WGD-1 ancestor_chr1&P. setigerum_chr10 plus
 44-  0:	Pso02G70100.0	Pse10G01620.0	  2e-29
 44-  1:	Pso02G70180.0	Pse10G01700.0	      0
 44-  2:	Pso02G70440.0	Pse10G01730.0	 5e-122
 44-  3:	Pso02G70510.0	Pse10G01770.0	  3e-65
 44-  4:	Pso02G70850.0	Pse10G01920.0	      0
 44-  5:	Pso02G70890.0	Pse10G01950.0	  3e-93
## Alignment 45: score=1862.0 e_value=5.7e-142 N=39 pre-WGD-1 ancestor_chr1&P. setigerum_chr10 minus
 45-  0:	Pso10G07760.0	Pse10G31440.0	 3e-157
 45-  1:	Pso10G07820.0	Pse10G31380.0	  3e-68
 45-  2:	Pso02G44920.0	Pse10G31370.0	      0
 45-  3:	Pso10G07850.0	Pse10G31340.0	      0
 45-  4:	Pso10G07860.0	Pse10G31330.0	      0
 45-  5:	Pso10G07880.0	Pse10G31310.0	      0
 45-  6:	Pso10G07900.0	Pse10G31300.0	      0
 45-  7:	Pso10G07910.0	Pse10G31290.0	      0
 45-  8:	Pso10G07920.0	Pse10G31280.0	      0
 45-  9:	Pso02G44840.0	Pse10G31250.0	      0
 45- 10:	Pso10G07950.0	Pse10G31240.0	 1e-146
 45- 11:	Pso10G07970.0	Pse10G31220.0	 1e-100
 45- 12:	Pso10G07990.0	Pse10G31210.0	      0
 45- 13:	Pso10G08000.0	Pse10G31190.0	      0
 45- 14:	Pso10G08010.0	Pse10G31180.0	      0
 45- 15:	Pso10G08270.0	Pse10G30920.0	      0
 45- 16:	Pso10G08290.0	Pse10G30890.0	      0
 45- 17:	Pso10G08310.0	Pse10G30880.0	      0
 45- 18:	Pso10G08320.0	Pse10G30870.0	      0
 45- 19:	Pso10G08350.0	Pse10G30850.0	      0
 45- 20:	Pso10G08360.0	Pse10G30840.0	      0
 45- 21:	Pso10G08370.0	Pse10G30830.0	      0
 45- 22:	Pso10G08380.0	Pse10G30820.0	      0
 45- 23:	Pso10G08390.0	Pse10G30810.0	 4e-170
 45- 24:	Pso10G08410.0	Pse10G30790.0	      0
 45- 25:	Pso10G08430.0	Pse10G30770.0	      0
 45- 26:	Pso10G08450.0	Pse10G30760.0	      0
 45- 27:	Pso02G46020.0	Pse10G30740.0	      0
 45- 28:	Pso02G46010.0	Pse10G30730.0	 6e-123
 45- 29:	Pso10G08470.0	Pse10G30720.0	      0
 45- 30:	Pso10G08510.0	Pse10G30690.0	      0
 45- 31:	Pso10G08520.0	Pse10G30680.0	 3e-132
 45- 32:	Pso10G08530.0	Pse10G30670.0	      0
 45- 33:	Pso10G08540.0	Pse10G30660.0	      0
 45- 34:	Pso10G08550.0	Pse10G30650.0	      0
 45- 35:	Pso10G08570.0	Pse10G30630.0	 1e-145
 45- 36:	Pso02G45920.0	Pse10G30620.0	  1e-58
 45- 37:	Pso10G08590.0	Pse10G30600.0	 3e-133
 45- 38:	Pso10G08600.0	Pse10G30590.0	      0
## Alignment 46: score=890.0 e_value=9.4e-50 N=18 pre-WGD-1 ancestor_chr1&P. setigerum_chr10 minus
 46-  0:	Pso10G05240.0	Pse10G34090.0	      0
 46-  1:	Pso10G05250.0	Pse10G34080.0	 2e-173
 46-  2:	Pso10G05260.0	Pse10G34070.0	      0
 46-  3:	Pso02G43000.0	Pse10G34040.0	      0
 46-  4:	Pso10G05300.0	Pse10G34020.0	      0
 46-  5:	Pso10G05310.0	Pse10G34010.0	  6e-51
 46-  6:	Pso10G05340.0	Pse10G33980.0	      0
 46-  7:	Pso10G05350.0	Pse10G33970.0	      0
 46-  8:	Pso10G05370.0	Pse10G33960.0	  1e-46
 46-  9:	Pso10G05360.0	Pse10G33950.0	      0
 46- 10:	Pso10G05380.0	Pse10G33940.0	      0
 46- 11:	Pso10G05390.0	Pse10G33930.0	 4e-157
 46- 12:	Pso10G05430.0	Pse10G33920.0	      0
 46- 13:	Pso10G05440.0	Pse10G33910.0	      0
 46- 14:	Pso10G05450.0	Pse10G33900.0	      0
 46- 15:	Pso10G05460.0	Pse10G33890.0	      0
 46- 16:	Pso10G05480.0	Pse10G33870.0	 2e-123
 46- 17:	Pso10G05490.0	Pse10G33860.0	      0
## Alignment 47: score=493.0 e_value=3.1e-23 N=10 pre-WGD-1 ancestor_chr1&P. setigerum_chr10 minus
 47-  0:	Pso10G06250.0	Pse10G33080.0	      0
 47-  1:	Pso10G06260.0	Pse10G33070.0	      0
 47-  2:	Pso10G06270.0	Pse10G33050.0	      0
 47-  3:	Pso10G06280.0	Pse10G33030.0	      0
 47-  4:	Pso10G06290.0	Pse10G33020.0	 9e-134
 47-  5:	Pso10G06300.0	Pse10G33010.0	 1e-163
 47-  6:	Pso10G06310.0	Pse10G32970.0	      0
 47-  7:	Pso10G06330.0	Pse10G32960.0	  1e-97
 47-  8:	Pso10G06340.0	Pse10G32950.0	      0
 47-  9:	Pso10G06360.0	Pse10G32930.0	      0
## Alignment 48: score=410.0 e_value=4.7e-21 N=10 pre-WGD-1 ancestor_chr1&P. setigerum_chr10 minus
 48-  0:	Pso02G58490.0	Pse10G11070.0	  4e-71
 48-  1:	Pso02G58510.0	Pse10G11040.0	  2e-39
 48-  2:	Pso02G58730.0	Pse10G10970.0	      0
 48-  3:	Pso02G58990.0	Pse10G10880.0	 9e-102
 48-  4:	Pso02G59090.0	Pse10G10830.0	  3e-27
 48-  5:	Pso02G59340.0	Pse10G10730.0	  5e-74
 48-  6:	Pso02G59420.0	Pse10G10700.0	 6e-144
 48-  7:	Pso02G59590.0	Pse10G10500.0	      0
 48-  8:	Pso02G59600.0	Pse10G10470.0	      0
 48-  9:	Pso02G59620.0	Pse10G10450.0	  1e-73
## Alignment 49: score=355.0 e_value=1.1e-15 N=8 pre-WGD-1 ancestor_chr1&P. setigerum_chr10 minus
 49-  0:	Pso10G09470.0	Pse10G29670.0	  3e-87
 49-  1:	Pso10G09520.0	Pse10G29640.0	      0
 49-  2:	Pso10G09610.0	Pse10G29520.0	      0
 49-  3:	Pso10G09620.0	Pse10G29500.0	      0
 49-  4:	Pso10G09650.0	Pse10G29480.0	      0
 49-  5:	Pso02G47080.0	Pse10G29470.0	  2e-63
 49-  6:	Pso10G09910.0	Pse10G29230.0	 1e-146
 49-  7:	Pso10G09920.0	Pse10G29220.0	      0
## Alignment 50: score=300.0 e_value=3.6e-16 N=8 pre-WGD-1 ancestor_chr1&P. setigerum_chr10 minus
 50-  0:	Pso10G20490.0	Pse10G18830.0	  1e-64
 50-  1:	Pso10G20240.0	Pse10G18720.0	 3e-174
 50-  2:	Pso10G20040.0	Pse10G18710.0	  4e-56
 50-  3:	Pso10G19870.0	Pse10G18600.0	      0
 50-  4:	Pso10G19740.0	Pse10G18400.0	  4e-56
 50-  5:	Pso07G13690.0	Pse10G18140.0	  9e-58
 50-  6:	Pso10G19720.0	Pse10G18130.0	  3e-77
 50-  7:	Pso10G19640.0	Pse10G17930.0	  1e-71
## Alignment 51: score=268.0 e_value=6.3e-12 N=7 pre-WGD-1 ancestor_chr1&P. setigerum_chr10 minus
 51-  0:	Pso10G07810.0	Pse10G31390.0	  1e-78
 51-  1:	Pso10G07830.0	Pse10G31360.0	  3e-91
 51-  2:	Pso10G07870.0	Pse10G31320.0	  4e-46
 51-  3:	Pso10G07980.0	Pse10G31200.0	      0
 51-  4:	Pso10G08020.0	Pse10G31170.0	      0
 51-  5:	Pso10G08250.0	Pse10G30930.0	      0
 51-  6:	Pso10G08420.0	Pse10G30780.0	  8e-49
## Alignment 52: score=251.0 e_value=1.2e-09 N=6 pre-WGD-1 ancestor_chr1&P. setigerum_chr10 minus
 52-  0:	Pso10G09150.0	Pse10G30020.0	      0
 52-  1:	Pso10G09180.0	Pse10G30010.0	  4e-93
 52-  2:	Pso10G09190.0	Pse10G30000.0	      0
 52-  3:	Pso10G09210.0	Pse10G29980.0	      0
 52-  4:	Pso10G09220.0	Pse10G29960.0	      0
 52-  5:	Pso10G09230.0	Pse10G29950.0	 1e-141
## Alignment 53: score=20898.0 e_value=0 N=430 pre-WGD-1 ancestor_chr1&P. setigerum_chr11 plus
 53-  0:	Pso02G39920.0	Pse11G00500.0	      0
 53-  1:	Pso02G39900.0	Pse11G00520.0	 6e-153
 53-  2:	Pso02G39880.0	Pse11G00540.0	      0
 53-  3:	Pso02G39850.0	Pse11G00550.0	      0
 53-  4:	Pso02G39840.0	Pse11G00560.0	      0
 53-  5:	Pso02G39830.0	Pse11G00570.0	      0
 53-  6:	Pso02G39820.0	Pse11G00580.0	      0
 53-  7:	Pso02G39810.0	Pse11G00590.0	      0
 53-  8:	Pso02G39790.0	Pse11G00600.0	      0
 53-  9:	Pso02G39780.0	Pse11G00610.0	      0
 53- 10:	Pso02G39770.0	Pse11G00630.0	  4e-69
 53- 11:	Pso02G39760.0	Pse11G00650.0	      0
 53- 12:	Pso02G39750.0	Pse11G00660.0	      0
 53- 13:	Pso02G39730.0	Pse11G00670.0	      0
 53- 14:	Pso02G39710.0	Pse11G00690.0	  1e-94
 53- 15:	Pso02G39700.0	Pse11G00700.0	      0
 53- 16:	Pso02G39690.0	Pse11G00710.0	 4e-147
 53- 17:	Pso02G39680.0	Pse11G00720.0	      0
 53- 18:	Pso02G39670.0	Pse11G00730.0	  8e-89
 53- 19:	Pso02G39650.0	Pse11G00750.0	      0
 53- 20:	Pso02G39610.0	Pse11G00760.0	  9e-80
 53- 21:	Pso02G39590.0	Pse11G00770.0	      0
 53- 22:	Pso02G53520.0	Pse11G00780.0	      0
 53- 23:	Pso02G53530.0	Pse11G00800.0	 1e-103
 53- 24:	Pso02G53540.0	Pse11G00810.0	      0
 53- 25:	Pso02G53630.0	Pse11G00890.0	  1e-78
 53- 26:	Pso02G53740.0	Pse11G00970.0	 2e-152
 53- 27:	Pso02G53750.0	Pse11G00980.0	  9e-33
 53- 28:	Pso02G53760.0	Pse11G01000.0	      0
 53- 29:	Pso02G53800.0	Pse11G01010.0	      0
 53- 30:	Pso02G53810.0	Pse11G01030.0	      0
 53- 31:	Pso02G53830.0	Pse11G01040.0	      0
 53- 32:	Pso02G53840.0	Pse11G01050.0	      0
 53- 33:	Pso02G53870.0	Pse11G01070.0	      0
 53- 34:	Pso02G53880.0	Pse11G01080.0	      0
 53- 35:	Pso02G53900.0	Pse11G01090.0	      0
 53- 36:	Pso02G53920.0	Pse11G01100.0	      0
 53- 37:	Pso02G53930.0	Pse11G01110.0	      0
 53- 38:	Pso02G53940.0	Pse11G01120.0	      0
 53- 39:	Pso02G53960.0	Pse11G01130.0	      0
 53- 40:	Pso02G53970.0	Pse11G01140.0	      0
 53- 41:	Pso02G53980.0	Pse11G01150.0	      0
 53- 42:	Pso02G53990.0	Pse11G01170.0	  5e-69
 53- 43:	Pso02G54070.0	Pse11G01180.0	      0
 53- 44:	Pso02G54090.0	Pse11G01200.0	      0
 53- 45:	Pso02G54100.0	Pse11G01210.0	 9e-108
 53- 46:	Pso02G54140.0	Pse11G01240.0	      0
 53- 47:	Pso02G54160.0	Pse11G01250.0	      0
 53- 48:	Pso02G54180.0	Pse11G01260.0	  6e-93
 53- 49:	Pso02G54190.0	Pse11G01270.0	      0
 53- 50:	Pso02G54200.0	Pse11G01280.0	 1e-165
 53- 51:	Pso02G38910.0	Pse11G01300.0	 5e-165
 53- 52:	Pso02G38900.0	Pse11G01320.0	 6e-159
 53- 53:	Pso02G54270.0	Pse11G01330.0	 1e-157
 53- 54:	Pso02G54280.0	Pse11G01340.0	  2e-95
 53- 55:	Pso02G54290.0	Pse11G01360.0	      0
 53- 56:	Pso02G54300.0	Pse11G01370.0	      0
 53- 57:	Pso02G54390.0	Pse11G01380.0	      0
 53- 58:	Pso02G54410.0	Pse11G01390.0	      0
 53- 59:	Pso02G54420.0	Pse11G01400.0	      0
 53- 60:	Pso02G54450.0	Pse11G01430.0	  4e-33
 53- 61:	Pso02G38750.0	Pse11G01450.0	 7e-164
 53- 62:	Pso02G54460.0	Pse11G01460.0	      0
 53- 63:	Pso02G54470.0	Pse11G01470.0	  3e-07
 53- 64:	Pso02G54490.0	Pse11G01480.0	      0
 53- 65:	Pso02G54500.0	Pse11G01490.0	      0
 53- 66:	Pso02G54510.0	Pse11G01640.0	      0
 53- 67:	Pso02G54520.0	Pse11G01650.0	 6e-114
 53- 68:	Pso02G38680.0	Pse11G01670.0	      0
 53- 69:	Pso02G54720.0	Pse11G01680.0	      0
 53- 70:	Pso02G38530.0	Pse11G01700.0	  3e-08
 53- 71:	Pso02G38500.0	Pse11G01720.0	  2e-21
 53- 72:	Pso02G54800.0	Pse11G01760.0	 7e-123
 53- 73:	Pso02G54790.0	Pse11G01770.0	 2e-160
 53- 74:	Pso02G54820.0	Pse11G01780.0	      0
 53- 75:	Pso02G38420.0	Pse11G01790.0	      0
 53- 76:	Pso02G54870.0	Pse11G01810.0	  4e-62
 53- 77:	Pso02G54890.0	Pse11G01820.0	      0
 53- 78:	Pso02G54910.0	Pse11G01840.0	      0
 53- 79:	Pso02G54920.0	Pse11G01850.0	      0
 53- 80:	Pso02G54940.0	Pse11G01860.0	      0
 53- 81:	Pso02G54950.0	Pse11G01870.0	 5e-138
 53- 82:	Pso02G54960.0	Pse11G01880.0	      0
 53- 83:	Pso02G54970.0	Pse11G01890.0	 4e-139
 53- 84:	Pso02G54980.0	Pse11G01910.0	      0
 53- 85:	Pso02G54990.0	Pse11G01920.0	      0
 53- 86:	Pso02G55000.0	Pse11G01930.0	 4e-141
 53- 87:	Pso02G55010.0	Pse11G01940.0	      0
 53- 88:	Pso02G55020.0	Pse11G01950.0	  2e-63
 53- 89:	Pso02G38060.0	Pse11G01960.0	  1e-82
 53- 90:	Pso02G55030.0	Pse11G01980.0	  3e-70
 53- 91:	Pso02G55040.0	Pse11G01990.0	  3e-91
 53- 92:	Pso02G55050.0	Pse11G02000.0	  1e-35
 53- 93:	Pso02G55070.0	Pse11G02010.0	  1e-62
 53- 94:	Pso02G55080.0	Pse11G02020.0	  2e-76
 53- 95:	Pso02G55100.0	Pse11G02030.0	  8e-33
 53- 96:	Pso02G55120.0	Pse11G02040.0	  9e-43
 53- 97:	Pso02G55150.0	Pse11G02060.0	      0
 53- 98:	Pso02G55170.0	Pse11G02070.0	      0
 53- 99:	Pso02G55180.0	Pse11G02080.0	      0
 53-100:	Pso02G55190.0	Pse11G02090.0	      0
 53-101:	Pso02G55200.0	Pse11G02110.0	  2e-80
 53-102:	Pso02G37830.0	Pse11G02120.0	  1e-87
 53-103:	Pso02G55230.0	Pse11G02130.0	  2e-90
 53-104:	Pso02G37770.0	Pse11G02140.0	      0
 53-105:	Pso02G55410.0	Pse11G02150.0	 2e-114
 53-106:	Pso02G55380.0	Pse11G02160.0	  1e-91
 53-107:	Pso02G37720.0	Pse11G02170.0	  3e-26
 53-108:	Pso02G37690.0	Pse11G02180.0	  9e-93
 53-109:	Pso02G37680.0	Pse11G02200.0	      0
 53-110:	Pso02G55320.0	Pse11G02220.0	 3e-130
 53-111:	Pso02G55310.0	Pse11G02230.0	  2e-70
 53-112:	Pso02G55300.0	Pse11G02240.0	 8e-163
 53-113:	Pso02G55420.0	Pse11G02250.0	 1e-105
 53-114:	Pso02G55440.0	Pse11G02270.0	      0
 53-115:	Pso02G55460.0	Pse11G02280.0	 2e-175
 53-116:	Pso02G55470.0	Pse11G02290.0	      0
 53-117:	Pso02G37580.0	Pse11G02300.0	  1e-28
 53-118:	Pso02G55560.0	Pse11G02340.0	  2e-57
 53-119:	Pso02G55580.0	Pse11G02380.0	      0
 53-120:	Pso02G37400.0	Pse11G02520.0	 1e-120
 53-121:	Pso02G55740.0	Pse11G02530.0	      0
 53-122:	Pso02G55930.0	Pse11G02630.0	 1e-117
 53-123:	Pso02G55950.0	Pse11G02680.0	      0
 53-124:	Pso02G55970.0	Pse11G02690.0	  3e-54
 53-125:	Pso02G55980.0	Pse11G02700.0	  7e-36
 53-126:	Pso02G55990.0	Pse11G02710.0	  7e-71
 53-127:	Pso02G56010.0	Pse11G02720.0	 1e-150
 53-128:	Pso02G56020.0	Pse11G02730.0	      0
 53-129:	Pso02G56030.0	Pse11G02740.0	  1e-74
 53-130:	Pso02G37160.0	Pse11G02750.0	      0
 53-131:	Pso02G56110.0	Pse11G02780.0	      0
 53-132:	Pso02G56120.0	Pse11G02790.0	 6e-158
 53-133:	Pso02G56130.0	Pse11G02800.0	  4e-75
 53-134:	Pso02G56150.0	Pse11G02820.0	      0
 53-135:	Pso02G56160.0	Pse11G02830.0	      0
 53-136:	Pso02G56170.0	Pse11G02840.0	  1e-89
 53-137:	Pso02G56180.0	Pse11G02850.0	      0
 53-138:	Pso02G56200.0	Pse11G02860.0	      0
 53-139:	Pso02G56210.0	Pse11G02870.0	 5e-180
 53-140:	Pso02G56230.0	Pse11G02890.0	      0
 53-141:	Pso02G56270.0	Pse11G02900.0	      0
 53-142:	Pso02G56310.0	Pse11G02920.0	 2e-145
 53-143:	Pso02G56320.0	Pse11G02930.0	      0
 53-144:	Pso02G56340.0	Pse11G02940.0	  1e-60
 53-145:	Pso02G56370.0	Pse11G02950.0	      0
 53-146:	Pso02G56380.0	Pse11G02960.0	      0
 53-147:	Pso02G56390.0	Pse11G02970.0	      0
 53-148:	Pso02G36770.0	Pse11G02980.0	  3e-44
 53-149:	Pso02G56430.0	Pse11G03010.0	      0
 53-150:	Pso02G56440.0	Pse11G03030.0	      0
 53-151:	Pso02G56450.0	Pse11G03040.0	  1e-66
 53-152:	Pso02G36700.0	Pse11G03050.0	      0
 53-153:	Pso02G56460.0	Pse11G03070.0	      0
 53-154:	Pso02G56480.0	Pse11G03090.0	  1e-94
 53-155:	Pso02G56490.0	Pse11G03100.0	      0
 53-156:	Pso02G56500.0	Pse11G03110.0	      0
 53-157:	Pso02G56510.0	Pse11G03120.0	      0
 53-158:	Pso02G56530.0	Pse11G03140.0	      0
 53-159:	Pso02G56550.0	Pse11G03160.0	      0
 53-160:	Pso02G56560.0	Pse11G03240.0	      0
 53-161:	Pso02G56660.0	Pse11G03280.0	      0
 53-162:	Pso02G56780.0	Pse11G03300.0	      0
 53-163:	Pso02G36410.0	Pse11G03320.0	      0
 53-164:	Pso02G56840.0	Pse11G03330.0	      0
 53-165:	Pso02G56900.0	Pse11G03340.0	 2e-173
 53-166:	Pso02G36360.0	Pse11G03350.0	      0
 53-167:	Pso02G57000.0	Pse11G03380.0	      0
 53-168:	Pso02G57010.0	Pse11G03390.0	 3e-173
 53-169:	Pso02G57020.0	Pse11G03400.0	 4e-165
 53-170:	Pso02G57030.0	Pse11G03410.0	      0
 53-171:	Pso02G57050.0	Pse11G03420.0	 2e-118
 53-172:	Pso02G57070.0	Pse11G03430.0	 2e-180
 53-173:	Pso02G57080.0	Pse11G03440.0	      0
 53-174:	Pso02G57090.0	Pse11G03450.0	 5e-110
 53-175:	Pso02G57110.0	Pse11G03460.0	      0
 53-176:	Pso02G57120.0	Pse11G03470.0	      0
 53-177:	Pso02G57140.0	Pse11G03480.0	 2e-150
 53-178:	Pso02G57270.0	Pse11G03560.0	      0
 53-179:	Pso02G57290.0	Pse11G03590.0	  7e-78
 53-180:	Pso02G57330.0	Pse11G03620.0	      0
 53-181:	Pso02G57340.0	Pse11G03630.0	      0
 53-182:	Pso02G57350.0	Pse11G03640.0	      0
 53-183:	Pso02G57420.0	Pse11G03650.0	      0
 53-184:	Pso02G57430.0	Pse11G03660.0	      0
 53-185:	Pso02G57440.0	Pse11G03670.0	      0
 53-186:	Pso02G57450.0	Pse11G03690.0	 1e-114
 53-187:	Pso02G57460.0	Pse11G03700.0	      0
 53-188:	Pso02G57500.0	Pse11G03730.0	      0
 53-189:	Pso02G57510.0	Pse11G03750.0	 9e-148
 53-190:	Pso02G57520.0	Pse11G03760.0	      0
 53-191:	Pso02G57530.0	Pse11G03770.0	      0
 53-192:	Pso02G57540.0	Pse11G03780.0	 3e-158
 53-193:	Pso02G57550.0	Pse11G03790.0	      0
 53-194:	Pso02G57580.0	Pse11G03800.0	      0
 53-195:	Pso02G57590.0	Pse11G03810.0	      0
 53-196:	Pso02G57600.0	Pse11G03820.0	 4e-119
 53-197:	Pso02G57630.0	Pse11G03860.0	 7e-131
 53-198:	Pso02G35780.0	Pse11G03870.0	  1e-35
 53-199:	Pso02G57640.0	Pse11G03880.0	  8e-80
 53-200:	Pso02G57650.0	Pse11G03900.0	  4e-81
 53-201:	Pso02G57660.0	Pse11G03910.0	      0
 53-202:	Pso02G57680.0	Pse11G03930.0	      0
 53-203:	Pso02G57690.0	Pse11G03950.0	      0
 53-204:	Pso02G57730.0	Pse11G03970.0	 7e-159
 53-205:	Pso02G57740.0	Pse11G03980.0	      0
 53-206:	Pso02G57750.0	Pse11G03990.0	      0
 53-207:	Pso02G35630.0	Pse11G04010.0	      0
 53-208:	Pso02G57810.0	Pse11G04020.0	  6e-73
 53-209:	Pso02G35620.0	Pse11G04030.0	  1e-90
 53-210:	Pso02G57830.0	Pse11G04040.0	 5e-113
 53-211:	Pso02G57850.0	Pse11G04060.0	 3e-147
 53-212:	Pso02G57870.0	Pse11G04070.0	      0
 53-213:	Pso02G57880.0	Pse11G04080.0	      0
 53-214:	Pso02G57930.0	Pse11G04090.0	  7e-64
 53-215:	Pso02G35540.0	Pse11G04110.0	  8e-35
 53-216:	Pso02G57950.0	Pse11G04120.0	 1e-178
 53-217:	Pso02G35430.0	Pse11G04130.0	  1e-71
 53-218:	Pso02G58050.0	Pse11G04140.0	      0
 53-219:	Pso02G58060.0	Pse11G04150.0	      0
 53-220:	Pso02G58070.0	Pse11G04160.0	      0
 53-221:	Pso02G58090.0	Pse11G04170.0	  8e-10
 53-222:	Pso02G58100.0	Pse11G04180.0	      0
 53-223:	Pso02G58110.0	Pse11G04190.0	      0
 53-224:	Pso02G58120.0	Pse11G04200.0	  2e-42
 53-225:	Pso02G58140.0	Pse11G04220.0	      0
 53-226:	Pso02G58150.0	Pse11G04230.0	 8e-152
 53-227:	Pso02G58170.0	Pse11G04250.0	      0
 53-228:	Pso02G58180.0	Pse11G04260.0	  2e-82
 53-229:	Pso02G58220.0	Pse11G04280.0	      0
 53-230:	Pso02G58250.0	Pse11G04320.0	      0
 53-231:	Pso02G58260.0	Pse11G04330.0	      0
 53-232:	Pso02G58270.0	Pse11G04340.0	 5e-108
 53-233:	Pso02G58280.0	Pse11G04350.0	      0
 53-234:	Pso02G58320.0	Pse11G04360.0	      0
 53-235:	Pso02G35080.0	Pse11G04370.0	  1e-44
 53-236:	Pso02G58350.0	Pse11G04390.0	      0
 53-237:	Pso02G35010.0	Pse11G04400.0	 3e-152
 53-238:	Pso02G58370.0	Pse11G04410.0	      0
 53-239:	Pso02G35000.0	Pse11G04420.0	      0
 53-240:	Pso02G58460.0	Pse11G04440.0	      0
 53-241:	Pso02G58470.0	Pse11G04450.0	      0
 53-242:	Pso02G58480.0	Pse11G04460.0	  4e-81
 53-243:	Pso02G58490.0	Pse11G04470.0	      0
 53-244:	Pso02G58500.0	Pse11G04480.0	      0
 53-245:	Pso02G58510.0	Pse11G04490.0	 3e-144
 53-246:	Pso02G58530.0	Pse11G04500.0	      0
 53-247:	Pso02G34860.0	Pse11G04510.0	 1e-121
 53-248:	Pso02G34760.0	Pse11G04570.0	      0
 53-249:	Pso02G58690.0	Pse11G04580.0	 6e-177
 53-250:	Pso02G58700.0	Pse11G04590.0	      0
 53-251:	Pso02G58730.0	Pse11G04610.0	      0
 53-252:	Pso02G58740.0	Pse11G04620.0	      0
 53-253:	Pso02G58790.0	Pse11G04670.0	      0
 53-254:	Pso02G34610.0	Pse11G04700.0	 2e-163
 53-255:	Pso02G58850.0	Pse11G04730.0	 9e-100
 53-256:	Pso02G58910.0	Pse11G04780.0	      0
 53-257:	Pso02G58920.0	Pse11G04790.0	      0
 53-258:	Pso02G58950.0	Pse11G04800.0	      0
 53-259:	Pso02G34510.0	Pse11G04820.0	  2e-60
 53-260:	Pso02G58990.0	Pse11G04830.0	      0
 53-261:	Pso02G59000.0	Pse11G04840.0	      0
 53-262:	Pso02G59010.0	Pse11G04850.0	  1e-89
 53-263:	Pso02G59020.0	Pse11G04860.0	  1e-96
 53-264:	Pso02G59060.0	Pse11G04880.0	      0
 53-265:	Pso02G34420.0	Pse11G04900.0	      0
 53-266:	Pso02G59090.0	Pse11G04910.0	  3e-70
 53-267:	Pso02G59100.0	Pse11G04940.0	  1e-33
 53-268:	Pso02G59210.0	Pse11G04950.0	      0
 53-269:	Pso02G59230.0	Pse11G04980.0	      0
 53-270:	Pso02G34360.0	Pse11G04990.0	      0
 53-271:	Pso02G59270.0	Pse11G05020.0	      0
 53-272:	Pso02G59280.0	Pse11G05030.0	  3e-98
 53-273:	Pso02G59340.0	Pse11G05040.0	  6e-93
 53-274:	Pso02G34320.0	Pse11G05050.0	      0
 53-275:	Pso02G59350.0	Pse11G05070.0	 4e-151
 53-276:	Pso02G59410.0	Pse11G05090.0	      0
 53-277:	Pso02G59420.0	Pse11G05100.0	      0
 53-278:	Pso02G59430.0	Pse11G05120.0	      0
 53-279:	Pso02G34170.0	Pse11G05140.0	 9e-126
 53-280:	Pso02G34150.0	Pse11G05170.0	 8e-114
 53-281:	Pso02G59490.0	Pse11G05220.0	  4e-20
 53-282:	Pso02G59560.0	Pse11G05250.0	 9e-112
 53-283:	Pso02G59580.0	Pse11G05280.0	  8e-26
 53-284:	Pso02G59590.0	Pse11G05290.0	      0
 53-285:	Pso02G59600.0	Pse11G05310.0	      0
 53-286:	Pso02G59620.0	Pse11G05330.0	 2e-102
 53-287:	Pso02G34040.0	Pse11G05340.0	  4e-64
 53-288:	Pso02G59630.0	Pse11G05360.0	      0
 53-289:	Pso02G34000.0	Pse11G05400.0	 2e-158
 53-290:	Pso02G33940.0	Pse11G05430.0	  1e-95
 53-291:	Pso02G33930.0	Pse11G05450.0	      0
 53-292:	Pso02G59710.0	Pse11G05460.0	      0
 53-293:	Pso02G59720.0	Pse11G05470.0	      0
 53-294:	Pso02G59730.0	Pse11G05480.0	      0
 53-295:	Pso02G59760.0	Pse11G05490.0	      0
 53-296:	Pso02G59780.0	Pse11G05510.0	      0
 53-297:	Pso02G59820.0	Pse11G05520.0	      0
 53-298:	Pso02G59830.0	Pse11G05530.0	      0
 53-299:	Pso02G59840.0	Pse11G05540.0	      0
 53-300:	Pso02G59850.0	Pse11G05550.0	 1e-159
 53-301:	Pso02G59880.0	Pse11G05560.0	  4e-56
 53-302:	Pso02G59890.0	Pse11G05620.0	      0
 53-303:	Pso02G33770.0	Pse11G05680.0	  1e-14
 53-304:	Pso02G59900.0	Pse11G05690.0	  8e-78
 53-305:	Pso02G59920.0	Pse11G05700.0	      0
 53-306:	Pso02G60060.0	Pse11G05770.0	      0
 53-307:	Pso02G33360.0	Pse11G05780.0	  3e-41
 53-308:	Pso02G60070.0	Pse11G05790.0	  3e-97
 53-309:	Pso02G60080.0	Pse11G05820.0	      0
 53-310:	Pso02G60110.0	Pse11G05850.0	 2e-162
 53-311:	Pso02G60130.0	Pse11G05860.0	 6e-118
 53-312:	Pso02G60140.0	Pse11G05870.0	  7e-55
 53-313:	Pso02G60190.0	Pse11G05890.0	      0
 53-314:	Pso02G60200.0	Pse11G05920.0	      0
 53-315:	Pso02G33570.0	Pse11G05940.0	      0
 53-316:	Pso02G33560.0	Pse11G05950.0	      0
 53-317:	Pso02G60230.0	Pse11G05960.0	      0
 53-318:	Pso02G60250.0	Pse11G05970.0	      0
 53-319:	Pso02G60270.0	Pse11G05980.0	 3e-174
 53-320:	Pso02G60360.0	Pse11G06050.0	      0
 53-321:	Pso02G60350.0	Pse11G06070.0	      0
 53-322:	Pso02G60400.0	Pse11G06080.0	      0
 53-323:	Pso02G60430.0	Pse11G06100.0	      0
 53-324:	Pso02G60440.0	Pse11G06120.0	      0
 53-325:	Pso02G60460.0	Pse11G06130.0	      0
 53-326:	Pso02G60470.0	Pse11G06140.0	  4e-71
 53-327:	Pso02G60590.0	Pse11G06170.0	      0
 53-328:	Pso02G60700.0	Pse11G06210.0	 3e-174
 53-329:	Pso02G60720.0	Pse11G06230.0	      0
 53-330:	Pso02G60730.0	Pse11G06240.0	      0
 53-331:	Pso02G32870.0	Pse11G06250.0	      0
 53-332:	Pso02G60760.0	Pse11G06270.0	      0
 53-333:	Pso02G32860.0	Pse11G06280.0	      0
 53-334:	Pso02G32840.0	Pse11G06290.0	      0
 53-335:	Pso02G60830.0	Pse11G06300.0	      0
 53-336:	Pso02G60860.0	Pse11G06340.0	      0
 53-337:	Pso02G60910.0	Pse11G06360.0	      0
 53-338:	Pso02G61000.0	Pse11G06400.0	      0
 53-339:	Pso02G61010.0	Pse11G06410.0	      0
 53-340:	Pso02G61040.0	Pse11G06460.0	  9e-88
 53-341:	Pso02G61140.0	Pse11G06520.0	      0
 53-342:	Pso02G61170.0	Pse11G06530.0	 3e-136
 53-343:	Pso02G61180.0	Pse11G06540.0	      0
 53-344:	Pso02G61190.0	Pse11G06550.0	      0
 53-345:	Pso02G61230.0	Pse11G06570.0	      0
 53-346:	Pso02G32460.0	Pse11G06580.0	      0
 53-347:	Pso02G61280.0	Pse11G06590.0	      0
 53-348:	Pso02G61290.0	Pse11G06600.0	      0
 53-349:	Pso02G61300.0	Pse11G06610.0	      0
 53-350:	Pso02G61330.0	Pse11G06630.0	  7e-20
 53-351:	Pso02G61420.0	Pse11G06640.0	      0
 53-352:	Pso02G61410.0	Pse11G06650.0	 8e-140
 53-353:	Pso02G61480.0	Pse11G06700.0	      0
 53-354:	Pso02G61510.0	Pse11G06710.0	      0
 53-355:	Pso02G61620.0	Pse11G06810.0	      0
 53-356:	Pso02G61630.0	Pse11G06820.0	      0
 53-357:	Pso02G61640.0	Pse11G06830.0	 1e-118
 53-358:	Pso02G61690.0	Pse11G06880.0	      0
 53-359:	Pso02G61700.0	Pse11G06890.0	      0
 53-360:	Pso02G61710.0	Pse11G06900.0	      0
 53-361:	Pso02G61800.0	Pse11G06980.0	      0
 53-362:	Pso02G61950.0	Pse11G07010.0	      0
 53-363:	Pso02G61960.0	Pse11G07030.0	 2e-139
 53-364:	Pso02G61970.0	Pse11G07040.0	 2e-166
 53-365:	Pso02G61980.0	Pse11G07050.0	      0
 53-366:	Pso02G31910.0	Pse11G07070.0	 6e-141
 53-367:	Pso02G31900.0	Pse11G07080.0	  2e-51
 53-368:	Pso02G62010.0	Pse11G07090.0	  1e-56
 53-369:	Pso02G62020.0	Pse11G07100.0	 4e-127
 53-370:	Pso02G62060.0	Pse11G07110.0	  9e-72
 53-371:	Pso02G31820.0	Pse11G07160.0	  7e-94
 53-372:	Pso02G62140.0	Pse11G07180.0	 8e-161
 53-373:	Pso02G62150.0	Pse11G07200.0	  3e-39
 53-374:	Pso02G62180.0	Pse11G07260.0	      0
 53-375:	Pso02G31730.0	Pse11G07270.0	  3e-70
 53-376:	Pso02G62210.0	Pse11G07300.0	 7e-138
 53-377:	Pso02G62230.0	Pse11G07330.0	  3e-78
 53-378:	Pso02G31660.0	Pse11G07350.0	  3e-83
 53-379:	Pso02G62280.0	Pse11G07370.0	 9e-174
 53-380:	Pso02G62300.0	Pse11G07390.0	      0
 53-381:	Pso02G31560.0	Pse11G07400.0	  1e-86
 53-382:	Pso02G31490.0	Pse11G07460.0	      0
 53-383:	Pso02G62410.0	Pse11G07470.0	      0
 53-384:	Pso02G62420.0	Pse11G07480.0	      0
 53-385:	Pso02G62430.0	Pse11G07490.0	      0
 53-386:	Pso02G62440.0	Pse11G07500.0	      0
 53-387:	Pso02G62450.0	Pse11G07510.0	      0
 53-388:	Pso02G62460.0	Pse11G07530.0	  2e-88
 53-389:	Pso02G62520.0	Pse11G07610.0	 9e-158
 53-390:	Pso02G62500.0	Pse11G07620.0	  2e-24
 53-391:	Pso02G62660.0	Pse11G07660.0	      0
 53-392:	Pso02G62670.0	Pse11G07670.0	      0
 53-393:	Pso02G62740.0	Pse11G07680.0	 3e-157
 53-394:	Pso02G62750.0	Pse11G07690.0	      0
 53-395:	Pso02G62770.0	Pse11G07700.0	      0
 53-396:	Pso02G62790.0	Pse11G07740.0	      0
 53-397:	Pso02G62800.0	Pse11G07750.0	      0
 53-398:	Pso02G62810.0	Pse11G07760.0	      0
 53-399:	Pso02G62820.0	Pse11G07780.0	 3e-145
 53-400:	Pso02G62880.0	Pse11G07870.0	  1e-50
 53-401:	Pso02G62890.0	Pse11G07890.0	      0
 53-402:	Pso02G62900.0	Pse11G07900.0	      0
 53-403:	Pso02G31080.0	Pse11G07910.0	      0
 53-404:	Pso02G62910.0	Pse11G07920.0	      0
 53-405:	Pso02G62950.0	Pse11G07990.0	  1e-20
 53-406:	Pso02G63100.0	Pse11G08110.0	      0
 53-407:	Pso02G30880.0	Pse11G08120.0	  1e-60
 53-408:	Pso02G63150.0	Pse11G08140.0	      0
 53-409:	Pso02G63160.0	Pse11G08150.0	      0
 53-410:	Pso02G63170.0	Pse11G08160.0	 7e-106
 53-411:	Pso02G63180.0	Pse11G08180.0	  3e-86
 53-412:	Pso02G63190.0	Pse11G08190.0	 3e-156
 53-413:	Pso02G30780.0	Pse11G08220.0	      0
 53-414:	Pso02G64450.0	Pse11G08230.0	 3e-172
 53-415:	Pso02G30720.0	Pse11G08260.0	      0
 53-416:	Pso02G64420.0	Pse11G08270.0	      0
 53-417:	Pso02G64410.0	Pse11G08280.0	      0
 53-418:	Pso02G64400.0	Pse11G08290.0	      0
 53-419:	Pso02G64360.0	Pse11G08330.0	      0
 53-420:	Pso02G64350.0	Pse11G08340.0	 4e-177
 53-421:	Pso02G30590.0	Pse11G08350.0	  3e-99
 53-422:	Pso02G30580.0	Pse11G08360.0	      0
 53-423:	Pso02G64310.0	Pse11G08380.0	  2e-24
 53-424:	Pso02G64300.0	Pse11G08410.0	 3e-179
 53-425:	Pso02G30530.0	Pse11G08420.0	  4e-28
 53-426:	Pso02G64260.0	Pse11G08440.0	      0
 53-427:	Pso02G64250.0	Pse11G08450.0	  1e-68
 53-428:	Pso02G64200.0	Pse11G08490.0	      0
 53-429:	Pso02G64150.0	Pse11G08520.0	      0
## Alignment 54: score=12199.0 e_value=0 N=253 pre-WGD-1 ancestor_chr1&P. setigerum_chr11 plus
 54-  0:	Pso02G29900.0	Pse11G09010.0	      0
 54-  1:	Pso02G29890.0	Pse11G09020.0	  1e-85
 54-  2:	Pso02G29880.0	Pse11G09030.0	      0
 54-  3:	Pso02G29870.0	Pse11G09040.0	  2e-58
 54-  4:	Pso02G29860.0	Pse11G09050.0	      0
 54-  5:	Pso02G29720.0	Pse11G09060.0	 4e-146
 54-  6:	Pso02G64540.0	Pse11G09080.0	      0
 54-  7:	Pso02G64560.0	Pse11G09100.0	 3e-132
 54-  8:	Pso02G64580.0	Pse11G09140.0	      0
 54-  9:	Pso02G64590.0	Pse11G09150.0	      0
 54- 10:	Pso02G64640.0	Pse11G09190.0	 2e-119
 54- 11:	Pso02G64610.0	Pse11G09200.0	  2e-53
 54- 12:	Pso02G64660.0	Pse11G09210.0	  1e-86
 54- 13:	Pso02G64670.0	Pse11G09220.0	      0
 54- 14:	Pso02G64680.0	Pse11G09230.0	      0
 54- 15:	Pso02G64710.0	Pse11G09240.0	 8e-103
 54- 16:	Pso02G64760.0	Pse11G09290.0	 2e-151
 54- 17:	Pso02G64900.0	Pse11G09300.0	      0
 54- 18:	Pso02G29350.0	Pse11G09340.0	      0
 54- 19:	Pso02G29340.0	Pse11G09350.0	      0
 54- 20:	Pso02G65010.0	Pse11G09370.0	      0
 54- 21:	Pso02G65030.0	Pse11G09380.0	  2e-80
 54- 22:	Pso02G65050.0	Pse11G09400.0	      0
 54- 23:	Pso02G65060.0	Pse11G09410.0	 6e-151
 54- 24:	Pso02G65070.0	Pse11G09430.0	 2e-117
 54- 25:	Pso02G65100.0	Pse11G09440.0	      0
 54- 26:	Pso02G65120.0	Pse11G09450.0	      0
 54- 27:	Pso02G65130.0	Pse11G09460.0	 9e-144
 54- 28:	Pso02G65150.0	Pse11G09490.0	      0
 54- 29:	Pso02G65170.0	Pse11G09500.0	      0
 54- 30:	Pso02G65180.0	Pse11G09510.0	      0
 54- 31:	Pso02G65210.0	Pse11G09540.0	 2e-120
 54- 32:	Pso02G29150.0	Pse11G09550.0	      0
 54- 33:	Pso02G65300.0	Pse11G09600.0	      0
 54- 34:	Pso02G65320.0	Pse11G09610.0	      0
 54- 35:	Pso02G65360.0	Pse11G09620.0	      0
 54- 36:	Pso02G65370.0	Pse11G09630.0	      0
 54- 37:	Pso02G65400.0	Pse11G09660.0	  3e-07
 54- 38:	Pso02G28900.0	Pse11G09720.0	  4e-89
 54- 39:	Pso02G28890.0	Pse11G09730.0	      0
 54- 40:	Pso02G65530.0	Pse11G09750.0	 2e-143
 54- 41:	Pso02G28760.0	Pse11G09770.0	      0
 54- 42:	Pso02G65720.0	Pse11G09780.0	  1e-82
 54- 43:	Pso02G65740.0	Pse11G09870.0	      0
 54- 44:	Pso02G65750.0	Pse11G09880.0	  3e-44
 54- 45:	Pso02G65760.0	Pse11G09900.0	 1e-124
 54- 46:	Pso02G65780.0	Pse11G09910.0	  2e-33
 54- 47:	Pso02G65820.0	Pse11G09930.0	      0
 54- 48:	Pso02G65930.0	Pse11G09940.0	      0
 54- 49:	Pso02G65920.0	Pse11G09960.0	      0
 54- 50:	Pso02G66060.0	Pse11G09970.0	      0
 54- 51:	Pso02G66080.0	Pse11G09990.0	  2e-73
 54- 52:	Pso02G66090.0	Pse11G10000.0	 6e-155
 54- 53:	Pso02G66100.0	Pse11G10010.0	  2e-07
 54- 54:	Pso02G66190.0	Pse11G10130.0	      0
 54- 55:	Pso02G66250.0	Pse11G10150.0	      0
 54- 56:	Pso02G66270.0	Pse11G10190.0	 1e-100
 54- 57:	Pso02G66280.0	Pse11G10200.0	  5e-90
 54- 58:	Pso02G66290.0	Pse11G10210.0	  1e-89
 54- 59:	Pso02G66300.0	Pse11G10220.0	      0
 54- 60:	Pso02G66330.0	Pse11G10310.0	      0
 54- 61:	Pso02G66350.0	Pse11G10330.0	      0
 54- 62:	Pso02G66390.0	Pse11G10340.0	 1e-156
 54- 63:	Pso02G66420.0	Pse11G10360.0	 6e-103
 54- 64:	Pso02G66440.0	Pse11G10410.0	  1e-22
 54- 65:	Pso02G66480.0	Pse11G10420.0	      0
 54- 66:	Pso02G66520.0	Pse11G10460.0	 1e-147
 54- 67:	Pso02G66560.0	Pse11G10470.0	      0
 54- 68:	Pso02G66570.0	Pse11G10480.0	      0
 54- 69:	Pso02G66640.0	Pse11G10590.0	  9e-73
 54- 70:	Pso02G66650.0	Pse11G10600.0	  3e-80
 54- 71:	Pso02G66690.0	Pse11G10620.0	      0
 54- 72:	Pso02G66700.0	Pse11G10630.0	 1e-154
 54- 73:	Pso02G66730.0	Pse11G10660.0	      0
 54- 74:	Pso02G66860.0	Pse11G10740.0	      0
 54- 75:	Pso02G66950.0	Pse11G10830.0	      0
 54- 76:	Pso02G66970.0	Pse11G10870.0	      0
 54- 77:	Pso02G66980.0	Pse11G10880.0	 2e-157
 54- 78:	Pso02G67130.0	Pse11G10950.0	      0
 54- 79:	Pso02G67150.0	Pse11G10970.0	      0
 54- 80:	Pso02G67160.0	Pse11G11010.0	      0
 54- 81:	Pso02G67180.0	Pse11G11020.0	      0
 54- 82:	Pso02G67190.0	Pse11G11030.0	      0
 54- 83:	Pso02G67270.0	Pse11G11040.0	      0
 54- 84:	Pso02G67280.0	Pse11G11050.0	      0
 54- 85:	Pso02G67290.0	Pse11G11070.0	      0
 54- 86:	Pso02G67350.0	Pse11G11080.0	  2e-67
 54- 87:	Pso02G67330.0	Pse11G11090.0	      0
 54- 88:	Pso02G67360.0	Pse11G11120.0	      0
 54- 89:	Pso02G67370.0	Pse11G11130.0	      0
 54- 90:	Pso02G67380.0	Pse11G11140.0	  4e-21
 54- 91:	Pso02G67400.0	Pse11G11150.0	  3e-62
 54- 92:	Pso02G67420.0	Pse11G11160.0	      0
 54- 93:	Pso02G67440.0	Pse11G11170.0	      0
 54- 94:	Pso02G67450.0	Pse11G11190.0	      0
 54- 95:	Pso02G67540.0	Pse11G11220.0	  7e-74
 54- 96:	Pso02G67640.0	Pse11G11260.0	  6e-58
 54- 97:	Pso02G67650.0	Pse11G11280.0	  1e-77
 54- 98:	Pso02G67660.0	Pse11G11290.0	  1e-37
 54- 99:	Pso02G67720.0	Pse11G11380.0	 6e-176
 54-100:	Pso02G67740.0	Pse11G11410.0	      0
 54-101:	Pso02G67770.0	Pse11G11460.0	      0
 54-102:	Pso02G67810.0	Pse11G11610.0	  1e-56
 54-103:	Pso02G67840.0	Pse11G11630.0	 2e-178
 54-104:	Pso02G67860.0	Pse11G11640.0	      0
 54-105:	Pso02G67990.0	Pse11G11720.0	      0
 54-106:	Pso02G68020.0	Pse11G11770.0	      0
 54-107:	Pso02G68040.0	Pse11G11780.0	  8e-68
 54-108:	Pso02G68030.0	Pse11G11790.0	      0
 54-109:	Pso02G68050.0	Pse11G11800.0	      0
 54-110:	Pso02G68070.0	Pse11G11850.0	      0
 54-111:	Pso02G68080.0	Pse11G11860.0	  7e-92
 54-112:	Pso02G68090.0	Pse11G11870.0	      0
 54-113:	Pso02G68110.0	Pse11G11880.0	      0
 54-114:	Pso02G68130.0	Pse11G11900.0	  1e-15
 54-115:	Pso02G68150.0	Pse11G11930.0	      0
 54-116:	Pso02G68240.0	Pse11G12010.0	      0
 54-117:	Pso02G68270.0	Pse11G12080.0	  2e-45
 54-118:	Pso02G68280.0	Pse11G12160.0	      0
 54-119:	Pso02G68340.0	Pse11G12220.0	      0
 54-120:	Pso02G68350.0	Pse11G12240.0	      0
 54-121:	Pso02G68360.0	Pse11G12250.0	      0
 54-122:	Pso02G68430.0	Pse11G12270.0	  2e-97
 54-123:	Pso02G68520.0	Pse11G12290.0	 1e-176
 54-124:	Pso02G68530.0	Pse11G12300.0	      0
 54-125:	Pso02G68560.0	Pse11G12320.0	      0
 54-126:	Pso02G68630.0	Pse11G12330.0	  2e-60
 54-127:	Pso02G68690.0	Pse11G12400.0	      0
 54-128:	Pso02G68710.0	Pse11G12430.0	  4e-83
 54-129:	Pso02G68740.0	Pse11G12450.0	  2e-30
 54-130:	Pso02G68760.0	Pse11G12480.0	      0
 54-131:	Pso02G68820.0	Pse11G12490.0	  2e-59
 54-132:	Pso02G68850.0	Pse11G12540.0	  3e-08
 54-133:	Pso02G68880.0	Pse11G12570.0	 9e-171
 54-134:	Pso02G68990.0	Pse11G12610.0	      0
 54-135:	Pso02G69080.0	Pse11G12670.0	 2e-118
 54-136:	Pso02G69120.0	Pse11G12710.0	      0
 54-137:	Pso02G69140.0	Pse11G12730.0	      0
 54-138:	Pso02G69150.0	Pse11G12750.0	      0
 54-139:	Pso02G69180.0	Pse11G12770.0	 1e-111
 54-140:	Pso02G69190.0	Pse11G12800.0	      0
 54-141:	Pso02G69230.0	Pse11G12850.0	      0
 54-142:	Pso02G69240.0	Pse11G12860.0	      0
 54-143:	Pso02G69250.0	Pse11G12870.0	 4e-131
 54-144:	Pso02G69260.0	Pse11G12890.0	  4e-68
 54-145:	Pso02G69270.0	Pse11G12900.0	 1e-124
 54-146:	Pso02G69310.0	Pse11G12940.0	      0
 54-147:	Pso02G69340.0	Pse11G12970.0	 8e-121
 54-148:	Pso02G69390.0	Pse11G13000.0	  4e-71
 54-149:	Pso02G69420.0	Pse11G13030.0	      0
 54-150:	Pso02G69440.0	Pse11G13050.0	  8e-25
 54-151:	Pso02G69450.0	Pse11G13080.0	      0
 54-152:	Pso02G69460.0	Pse11G13090.0	  2e-45
 54-153:	Pso02G69470.0	Pse11G13110.0	      0
 54-154:	Pso02G69520.0	Pse11G13140.0	      0
 54-155:	Pso02G69530.0	Pse11G13150.0	      0
 54-156:	Pso02G69550.0	Pse11G13180.0	 5e-123
 54-157:	Pso02G69570.0	Pse11G13210.0	  6e-24
 54-158:	Pso02G69580.0	Pse11G13220.0	      0
 54-159:	Pso02G69590.0	Pse11G13240.0	 8e-139
 54-160:	Pso02G69630.0	Pse11G13260.0	  1e-91
 54-161:	Pso02G69640.0	Pse11G13270.0	      0
 54-162:	Pso02G69680.0	Pse11G13290.0	      0
 54-163:	Pso02G69690.0	Pse11G13300.0	  3e-70
 54-164:	Pso02G69700.0	Pse11G13310.0	      0
 54-165:	Pso02G69730.0	Pse11G13340.0	 1e-132
 54-166:	Pso02G69720.0	Pse11G13350.0	 4e-121
 54-167:	Pso02G69790.0	Pse11G13370.0	      0
 54-168:	Pso02G69800.0	Pse11G13390.0	      0
 54-169:	Pso02G69880.0	Pse11G13440.0	      0
 54-170:	Pso02G69890.0	Pse11G13470.0	  5e-49
 54-171:	Pso02G69940.0	Pse11G13510.0	      0
 54-172:	Pso02G70010.0	Pse11G13600.0	      0
 54-173:	Pso02G70080.0	Pse11G13660.0	      0
 54-174:	Pso02G70100.0	Pse11G13670.0	 2e-177
 54-175:	Pso02G70130.0	Pse11G13720.0	      0
 54-176:	Pso02G70180.0	Pse11G13780.0	      0
 54-177:	Pso02G70200.0	Pse11G13790.0	      0
 54-178:	Pso02G70220.0	Pse11G13810.0	      0
 54-179:	Pso02G70230.0	Pse11G13830.0	      0
 54-180:	Pso02G70260.0	Pse11G13850.0	      0
 54-181:	Pso02G70270.0	Pse11G13860.0	 8e-171
 54-182:	Pso02G70290.0	Pse11G13870.0	  1e-59
 54-183:	Pso02G70300.0	Pse11G13880.0	 3e-103
 54-184:	Pso02G70310.0	Pse11G13910.0	      0
 54-185:	Pso02G70410.0	Pse11G13940.0	 2e-131
 54-186:	Pso02G70440.0	Pse11G13960.0	      0
 54-187:	Pso02G70460.0	Pse11G13970.0	  7e-89
 54-188:	Pso02G70470.0	Pse11G14000.0	  9e-62
 54-189:	Pso02G70510.0	Pse11G14050.0	      0
 54-190:	Pso02G70520.0	Pse11G14060.0	      0
 54-191:	Pso02G70530.0	Pse11G14100.0	  4e-44
 54-192:	Pso02G70540.0	Pse11G14120.0	  7e-49
 54-193:	Pso02G70550.0	Pse11G14130.0	      0
 54-194:	Pso02G70560.0	Pse11G14170.0	  6e-95
 54-195:	Pso02G70620.0	Pse11G14250.0	      0
 54-196:	Pso02G70660.0	Pse11G14270.0	      0
 54-197:	Pso02G70690.0	Pse11G14310.0	 2e-143
 54-198:	Pso02G70720.0	Pse11G14360.0	      0
 54-199:	Pso02G70730.0	Pse11G14390.0	      0
 54-200:	Pso02G70740.0	Pse11G14400.0	      0
 54-201:	Pso02G70770.0	Pse11G14410.0	  6e-97
 54-202:	Pso02G70780.0	Pse11G14470.0	      0
 54-203:	Pso02G70790.0	Pse11G14480.0	      0
 54-204:	Pso02G70810.0	Pse11G14490.0	 6e-104
 54-205:	Pso02G70820.0	Pse11G14500.0	  2e-49
 54-206:	Pso02G70830.0	Pse11G14510.0	  2e-53
 54-207:	Pso02G70840.0	Pse11G14530.0	 2e-145
 54-208:	Pso02G70850.0	Pse11G14540.0	      0
 54-209:	Pso02G70860.0	Pse11G14570.0	 2e-118
 54-210:	Pso02G70890.0	Pse11G14590.0	      0
 54-211:	Pso02G70900.0	Pse11G14600.0	      0
 54-212:	Pso02G70910.0	Pse11G14630.0	      0
 54-213:	Pso02G70930.0	Pse11G14640.0	      0
 54-214:	Pso02G70960.0	Pse11G14650.0	 2e-105
 54-215:	Pso02G70980.0	Pse11G14670.0	      0
 54-216:	Pso02G71000.0	Pse11G14680.0	 1e-164
 54-217:	Pso02G71010.0	Pse11G14700.0	      0
 54-218:	Pso02G71020.0	Pse11G14710.0	      0
 54-219:	Pso02G71030.0	Pse11G14720.0	 3e-114
 54-220:	Pso02G71070.0	Pse11G14740.0	      0
 54-221:	Pso02G71100.0	Pse11G14760.0	      0
 54-222:	Pso02G71120.0	Pse11G14770.0	  3e-63
 54-223:	Pso02G71160.0	Pse11G14800.0	      0
 54-224:	Pso02G71170.0	Pse11G14810.0	  2e-57
 54-225:	Pso02G71190.0	Pse11G14830.0	      0
 54-226:	Pso02G71200.0	Pse11G14840.0	      0
 54-227:	Pso02G71220.0	Pse11G14860.0	      0
 54-228:	Pso02G71230.0	Pse11G14870.0	 2e-125
 54-229:	Pso02G71240.0	Pse11G14880.0	      0
 54-230:	Pso02G71270.0	Pse11G14890.0	      0
 54-231:	Pso02G71310.0	Pse11G14900.0	 1e-124
 54-232:	Pso02G71340.0	Pse11G14940.0	      0
 54-233:	Pso02G71370.0	Pse11G14960.0	 8e-114
 54-234:	Pso02G71400.0	Pse11G14970.0	      0
 54-235:	Pso02G71410.0	Pse11G14990.0	  1e-34
 54-236:	Pso02G71440.0	Pse11G15010.0	  4e-23
 54-237:	Pso02G71490.0	Pse11G15080.0	      0
 54-238:	Pso02G71500.0	Pse11G15100.0	      0
 54-239:	Pso02G71510.0	Pse11G15110.0	 3e-131
 54-240:	Pso02G71520.0	Pse11G15120.0	      0
 54-241:	Pso02G71540.0	Pse11G15130.0	      0
 54-242:	Pso02G71550.0	Pse11G15140.0	      0
 54-243:	Pso02G71560.0	Pse11G15160.0	      0
 54-244:	Pso02G71570.0	Pse11G15170.0	 4e-125
 54-245:	Pso02G71580.0	Pse11G15180.0	 7e-111
 54-246:	Pso02G71670.0	Pse11G15220.0	      0
 54-247:	Pso02G71690.0	Pse11G15250.0	      0
 54-248:	Pso02G71720.0	Pse11G15270.0	 1e-160
 54-249:	Pso02G71850.0	Pse11G15360.0	  1e-76
 54-250:	Pso02G71880.0	Pse11G15380.0	      0
 54-251:	Pso02G71890.0	Pse11G15410.0	      0
 54-252:	Pso02G71920.0	Pse11G15440.0	      0
## Alignment 55: score=381.0 e_value=5.5e-17 N=9 pre-WGD-1 ancestor_chr1&P. setigerum_chr11 plus
 55-  0:	Pso02G53580.0	Pse11G31950.0	 3e-155
 55-  1:	Pso02G53760.0	Pse11G32120.0	 2e-175
 55-  2:	Pso02G53930.0	Pse11G32230.0	      0
 55-  3:	Pso02G54000.0	Pse11G32290.0	      0
 55-  4:	Pso02G54060.0	Pse11G32300.0	      0
 55-  5:	Pso02G54100.0	Pse11G32320.0	  4e-53
 55-  6:	Pso02G38910.0	Pse11G32350.0	 4e-152
 55-  7:	Pso02G54270.0	Pse11G32370.0	 2e-113
 55-  8:	Pso02G54410.0	Pse11G32520.0	  1e-49
## Alignment 56: score=299.0 e_value=2.4e-12 N=7 pre-WGD-1 ancestor_chr1&P. setigerum_chr11 plus
 56-  0:	Pso10G36050.0	Pse11G13480.0	  1e-37
 56-  1:	Pso10G35760.0	Pse11G13670.0	  4e-24
 56-  2:	Pso10G35700.0	Pse11G13750.0	  8e-25
 56-  3:	Pso10G35690.0	Pse11G13780.0	      0
 56-  4:	Pso10G35660.0	Pse11G13960.0	      0
 56-  5:	Pso10G35640.0	Pse11G14020.0	      0
 56-  6:	Pso10G35620.0	Pse11G14050.0	  5e-66
## Alignment 57: score=250.0 e_value=9.1e-13 N=7 pre-WGD-1 ancestor_chr1&P. setigerum_chr11 plus
 57-  0:	Pso02G60030.0	Pse11G05750.0	      0
 57-  1:	Pso02G60050.0	Pse11G05760.0	 4e-163
 57-  2:	Pso02G60300.0	Pse11G05990.0	 7e-151
 57-  3:	Pso02G60630.0	Pse11G06010.0	 4e-123
 57-  4:	Pso02G60690.0	Pse11G06150.0	      0
 57-  5:	Pso02G32800.0	Pse11G06370.0	  1e-68
 57-  6:	Pso02G61190.0	Pse11G06470.0	  1e-85
## Alignment 58: score=1289.0 e_value=7.1e-95 N=29 pre-WGD-1 ancestor_chr1&P. setigerum_chr11 minus
 58-  0:	Pso10G06190.0	Pse11G27510.0	 2e-149
 58-  1:	Pso10G06180.0	Pse11G27480.0	 1e-112
 58-  2:	Pso10G06110.0	Pse11G27290.0	      0
 58-  3:	Pso10G06100.0	Pse11G27280.0	      0
 58-  4:	Pso10G06070.0	Pse11G27200.0	  2e-82
 58-  5:	Pso10G06050.0	Pse11G27160.0	      0
 58-  6:	Pso10G06010.0	Pse11G27150.0	 3e-148
 58-  7:	Pso10G05910.0	Pse11G27120.0	 3e-157
 58-  8:	Pso10G05840.0	Pse11G27080.0	  3e-08
 58-  9:	Pso10G05810.0	Pse11G26880.0	      0
 58- 10:	Pso10G05790.0	Pse11G26850.0	  2e-14
 58- 11:	Pso10G05760.0	Pse11G26830.0	      0
 58- 12:	Pso10G05720.0	Pse11G26800.0	      0
 58- 13:	Pso10G05700.0	Pse11G26780.0	      0
 58- 14:	Pso10G05660.0	Pse11G26760.0	  2e-97
 58- 15:	Pso10G05640.0	Pse11G26700.0	  3e-23
 58- 16:	Pso10G05590.0	Pse11G26620.0	  5e-38
 58- 17:	Pso10G05530.0	Pse11G26560.0	 5e-115
 58- 18:	Pso10G05510.0	Pse11G26480.0	  2e-16
 58- 19:	Pso10G05240.0	Pse11G26470.0	  4e-76
 58- 20:	Pso10G05300.0	Pse11G26270.0	  2e-48
 58- 21:	Pso10G05310.0	Pse11G26260.0	  1e-75
 58- 22:	Pso10G05320.0	Pse11G26250.0	  3e-75
 58- 23:	Pso10G05450.0	Pse11G26140.0	 5e-127
 58- 24:	Pso10G05460.0	Pse11G26130.0	      0
 58- 25:	Pso10G05480.0	Pse11G26060.0	  9e-43
 58- 26:	Pso10G05490.0	Pse11G26050.0	 7e-180
 58- 27:	Pso02G42780.0	Pse11G25950.0	  3e-34
 58- 28:	Pso10G05150.0	Pse11G25770.0	 5e-153
## Alignment 59: score=686.0 e_value=4.1e-32 N=14 pre-WGD-1 ancestor_chr1&P. setigerum_chr11 minus
 59-  0:	Pso02G55620.0	Pse11G02620.0	      0
 59-  1:	Pso02G55640.0	Pse11G02610.0	      0
 59-  2:	Pso02G55650.0	Pse11G02600.0	      0
 59-  3:	Pso02G55660.0	Pse11G02580.0	      0
 59-  4:	Pso02G55700.0	Pse11G02570.0	      0
 59-  5:	Pso02G55710.0	Pse11G02540.0	      0
 59-  6:	Pso02G55760.0	Pse11G02510.0	 2e-152
 59-  7:	Pso02G55770.0	Pse11G02500.0	 6e-144
 59-  8:	Pso02G55780.0	Pse11G02490.0	 3e-127
 59-  9:	Pso02G55790.0	Pse11G02480.0	      0
 59- 10:	Pso02G37350.0	Pse11G02460.0	 7e-149
 59- 11:	Pso02G55830.0	Pse11G02450.0	      0
 59- 12:	Pso02G55840.0	Pse11G02430.0	  3e-63
 59- 13:	Pso02G55850.0	Pse11G02390.0	  5e-93
## Alignment 60: score=630.0 e_value=8.3e-35 N=14 pre-WGD-1 ancestor_chr1&P. setigerum_chr11 minus
 60-  0:	Pso10G04470.0	Pse11G28110.0	 1e-114
 60-  1:	Pso10G04410.0	Pse11G28080.0	      0
 60-  2:	Pso10G04400.0	Pse11G28070.0	      0
 60-  3:	Pso10G04390.0	Pse11G28060.0	      0
 60-  4:	Pso10G04340.0	Pse11G27900.0	 2e-121
 60-  5:	Pso10G04270.0	Pse11G27890.0	  1e-31
 60-  6:	Pso10G04200.0	Pse11G27870.0	  5e-27
 60-  7:	Pso10G04190.0	Pse11G27850.0	 3e-148
 60-  8:	Pso10G04180.0	Pse11G27800.0	  4e-85
 60-  9:	Pso10G04160.0	Pse11G27750.0	      0
 60- 10:	Pso02G41870.0	Pse11G27680.0	  5e-15
 60- 11:	Pso10G04030.0	Pse11G27670.0	 4e-153
 60- 12:	Pso10G03980.0	Pse11G27600.0	 9e-128
 60- 13:	Pso10G03780.0	Pse11G27570.0	  7e-14
## Alignment 61: score=482.0 e_value=2.2e-27 N=12 pre-WGD-1 ancestor_chr1&P. setigerum_chr11 minus
 61-  0:	Pso10G32880.0	Pse11G09900.0	 2e-173
 61-  1:	Pso10G32870.0	Pse11G09870.0	      0
 61-  2:	Pso10G32840.0	Pse11G09620.0	      0
 61-  3:	Pso10G32640.0	Pse11G09500.0	      0
 61-  4:	Pso10G32210.0	Pse11G09400.0	      0
 61-  5:	Pso10G32190.0	Pse11G09150.0	      0
 61-  6:	Pso10G32140.0	Pse11G09140.0	      0
 61-  7:	Pso10G32020.0	Pse11G09050.0	 7e-165
 61-  8:	Pso10G31980.0	Pse11G09030.0	      0
 61-  9:	Pso10G31750.0	Pse11G08830.0	  1e-43
 61- 10:	Pso10G31600.0	Pse11G08740.0	 1e-124
 61- 11:	Pso10G31550.0	Pse11G08700.0	      0
## Alignment 62: score=342.0 e_value=9.3e-11 N=7 pre-WGD-1 ancestor_chr1&P. setigerum_chr11 minus
 62-  0:	Pso02G53570.0	Pse11G00920.0	      0
 62-  1:	Pso02G53580.0	Pse11G00910.0	      0
 62-  2:	Pso02G53620.0	Pse11G00900.0	  1e-92
 62-  3:	Pso02G53640.0	Pse11G00880.0	      0
 62-  4:	Pso02G53650.0	Pse11G00870.0	      0
 62-  5:	Pso02G53680.0	Pse11G00830.0	      0
 62-  6:	Pso02G53690.0	Pse11G00820.0	      0
## Alignment 63: score=297.0 e_value=4.7e-11 N=7 pre-WGD-1 ancestor_chr1&P. setigerum_chr11 minus
 63-  0:	Pso10G23950.0	Pse11G03190.0	 8e-168
 63-  1:	Pso10G23690.0	Pse11G03120.0	      0
 63-  2:	Pso10G23390.0	Pse11G03050.0	 6e-107
 63-  3:	Pso10G23120.0	Pse11G03010.0	      0
 63-  4:	Pso10G22960.0	Pse11G02970.0	      0
 63-  5:	Pso10G22930.0	Pse11G02940.0	 3e-132
 63-  6:	Pso10G22870.0	Pse11G02920.0	  6e-75
## Alignment 64: score=294.0 e_value=2.2e-12 N=7 pre-WGD-1 ancestor_chr1&P. setigerum_chr11 minus
 64-  0:	Pso10G27850.0	Pse11G05520.0	  7e-88
 64-  1:	Pso10G27410.0	Pse11G05330.0	  2e-73
 64-  2:	Pso10G27390.0	Pse11G05310.0	      0
 64-  3:	Pso10G27360.0	Pse11G05290.0	      0
 64-  4:	Pso10G27140.0	Pse11G05100.0	 1e-153
 64-  5:	Pso10G27120.0	Pse11G04960.0	  5e-39
 64-  6:	Pso10G27030.0	Pse11G04910.0	  1e-28
## Alignment 65: score=291.0 e_value=4.5e-09 N=6 pre-WGD-1 ancestor_chr1&P. setigerum_chr11 minus
 65-  0:	Pso02G54600.0	Pse11G01630.0	      0
 65-  1:	Pso02G54610.0	Pse11G01620.0	      0
 65-  2:	Pso02G54660.0	Pse11G01530.0	 2e-161
 65-  3:	Pso02G54680.0	Pse11G01520.0	      0
 65-  4:	Pso02G54690.0	Pse11G01510.0	 3e-158
 65-  5:	Pso02G54700.0	Pse11G01500.0	      0
## Alignment 66: score=291.0 e_value=4.1e-10 N=6 pre-WGD-1 ancestor_chr1&P. setigerum_chr11 minus
 66-  0:	Pso02G68250.0	Pse11G12190.0	      0
 66-  1:	Pso02G68260.0	Pse11G12180.0	  9e-65
 66-  2:	Pso02G68270.0	Pse11G12170.0	  1e-45
 66-  3:	Pso02G68280.0	Pse11G12070.0	      0
 66-  4:	Pso02G68300.0	Pse11G12060.0	 3e-112
 66-  5:	Pso02G68320.0	Pse11G12050.0	      0
## Alignment 67: score=274.0 e_value=1.4e-09 N=6 pre-WGD-1 ancestor_chr1&P. setigerum_chr12 plus
 67-  0:	Pso10G06180.0	Pse12G11220.0	 2e-113
 67-  1:	Pso10G06110.0	Pse12G11410.0	      0
 67-  2:	Pso10G06100.0	Pse12G11420.0	      0
 67-  3:	Pso10G06070.0	Pse12G11470.0	  8e-87
 67-  4:	Pso10G06050.0	Pse12G11500.0	      0
 67-  5:	Pso10G06010.0	Pse12G11510.0	 2e-147
## Alignment 68: score=947.0 e_value=1.4e-63 N=21 pre-WGD-1 ancestor_chr1&P. setigerum_chr12 minus
 68-  0:	Pso10G05810.0	Pse12G11030.0	      0
 68-  1:	Pso10G05790.0	Pse12G11000.0	  4e-13
 68-  2:	Pso10G05760.0	Pse12G10980.0	      0
 68-  3:	Pso10G05730.0	Pse12G10960.0	      0
 68-  4:	Pso10G05720.0	Pse12G10950.0	      0
 68-  5:	Pso10G05700.0	Pse12G10920.0	      0
 68-  6:	Pso10G05660.0	Pse12G10910.0	  1e-96
 68-  7:	Pso10G05640.0	Pse12G10850.0	  9e-24
 68-  8:	Pso10G05590.0	Pse12G10770.0	  5e-37
 68-  9:	Pso10G05510.0	Pse12G10560.0	  5e-50
 68- 10:	Pso10G05240.0	Pse12G10550.0	  2e-41
 68- 11:	Pso02G43000.0	Pse12G10300.0	      0
 68- 12:	Pso10G05330.0	Pse12G10280.0	  3e-14
 68- 13:	Pso10G05320.0	Pse12G10270.0	  1e-75
 68- 14:	Pso10G05370.0	Pse12G10240.0	  3e-18
 68- 15:	Pso10G05430.0	Pse12G10200.0	      0
 68- 16:	Pso10G05450.0	Pse12G10190.0	 3e-129
 68- 17:	Pso10G05460.0	Pse12G10180.0	      0
 68- 18:	Pso10G05480.0	Pse12G10130.0	  6e-46
 68- 19:	Pso10G05490.0	Pse12G10120.0	 1e-180
 68- 20:	Pso10G05150.0	Pse12G09890.0	 5e-155
## Alignment 69: score=573.0 e_value=2.2e-32 N=13 pre-WGD-1 ancestor_chr1&P. setigerum_chr12 minus
 69-  0:	Pso10G04610.0	Pse12G12610.0	  5e-91
 69-  1:	Pso02G41480.0	Pse12G12510.0	  5e-17
 69-  2:	Pso10G04470.0	Pse12G12300.0	 7e-116
 69-  3:	Pso10G04410.0	Pse12G12260.0	      0
 69-  4:	Pso10G04400.0	Pse12G12250.0	      0
 69-  5:	Pso10G04390.0	Pse12G12240.0	      0
 69-  6:	Pso10G04340.0	Pse12G12090.0	 1e-119
 69-  7:	Pso10G04270.0	Pse12G12080.0	  2e-47
 69-  8:	Pso10G04190.0	Pse12G12020.0	 1e-148
 69-  9:	Pso10G04180.0	Pse12G11950.0	  6e-87
 69- 10:	Pso10G04160.0	Pse12G11900.0	      0
 69- 11:	Pso02G41870.0	Pse12G11840.0	  7e-16
 69- 12:	Pso10G04030.0	Pse12G11830.0	 4e-154
## Alignment 70: score=311.0 e_value=3e-11 N=7 pre-WGD-1 ancestor_chr1&P. setigerum_chr12 minus
 70-  0:	Pso02G53760.0	Pse12G17060.0	 9e-177
 70-  1:	Pso02G53930.0	Pse12G16950.0	      0
 70-  2:	Pso02G54000.0	Pse12G16940.0	      0
 70-  3:	Pso02G54060.0	Pse12G16930.0	      0
 70-  4:	Pso02G54100.0	Pse12G16920.0	  1e-52
 70-  5:	Pso02G38910.0	Pse12G16870.0	 2e-155
 70-  6:	Pso02G54270.0	Pse12G16820.0	 2e-114
## Alignment 71: score=9656.0 e_value=0 N=196 pre-WGD-1 ancestor_chr1&P. setigerum_chr13 plus
 71-  0:	Pso10G06500.0	Pse13G09790.0	 2e-163
 71-  1:	Pso10G06510.0	Pse13G09800.0	      0
 71-  2:	Pso10G06520.0	Pse13G09810.0	      0
 71-  3:	Pso10G06200.0	Pse13G09820.0	      0
 71-  4:	Pso10G06190.0	Pse13G09830.0	  3e-86
 71-  5:	Pso10G06180.0	Pse13G09850.0	      0
 71-  6:	Pso10G06170.0	Pse13G09860.0	 1e-123
 71-  7:	Pso10G06160.0	Pse13G09870.0	      0
 71-  8:	Pso10G06120.0	Pse13G09880.0	 2e-127
 71-  9:	Pso02G43560.0	Pse13G09890.0	      0
 71- 10:	Pso10G06110.0	Pse13G09900.0	      0
 71- 11:	Pso10G06100.0	Pse13G09920.0	 2e-173
 71- 12:	Pso10G06090.0	Pse13G09940.0	 1e-142
 71- 13:	Pso10G06070.0	Pse13G09970.0	      0
 71- 14:	Pso10G06060.0	Pse13G09980.0	      0
 71- 15:	Pso10G06040.0	Pse13G09990.0	 2e-117
 71- 16:	Pso10G06030.0	Pse13G10000.0	  2e-92
 71- 17:	Pso10G06010.0	Pse13G10010.0	      0
 71- 18:	Pso10G05980.0	Pse13G10020.0	 8e-179
 71- 19:	Pso10G05970.0	Pse13G10030.0	      0
 71- 20:	Pso10G05950.0	Pse13G10040.0	  4e-23
 71- 21:	Pso10G05920.0	Pse13G10070.0	      0
 71- 22:	Pso10G05910.0	Pse13G10080.0	      0
 71- 23:	Pso10G05900.0	Pse13G10090.0	 2e-148
 71- 24:	Pso10G05860.0	Pse13G10100.0	  2e-85
 71- 25:	Pso10G05840.0	Pse13G10120.0	      0
 71- 26:	Pso10G05830.0	Pse13G10130.0	 9e-105
 71- 27:	Pso10G05820.0	Pse13G10140.0	  3e-40
 71- 28:	Pso10G05770.0	Pse13G10200.0	  6e-69
 71- 29:	Pso10G05700.0	Pse13G10250.0	 2e-157
 71- 30:	Pso10G05660.0	Pse13G10260.0	      0
 71- 31:	Pso10G05650.0	Pse13G10270.0	      0
 71- 32:	Pso10G05640.0	Pse13G10280.0	  1e-07
 71- 33:	Pso10G05620.0	Pse13G10290.0	      0
 71- 34:	Pso02G43150.0	Pse13G10310.0	  5e-72
 71- 35:	Pso10G05590.0	Pse13G10320.0	  3e-75
 71- 36:	Pso10G05580.0	Pse13G10330.0	      0
 71- 37:	Pso10G05270.0	Pse13G10360.0	      0
 71- 38:	Pso10G05260.0	Pse13G10380.0	      0
 71- 39:	Pso10G05290.0	Pse13G10430.0	  4e-46
 71- 40:	Pso10G05300.0	Pse13G10440.0	      0
 71- 41:	Pso10G05310.0	Pse13G10450.0	 6e-145
 71- 42:	Pso10G05320.0	Pse13G10460.0	 2e-102
 71- 43:	Pso02G42930.0	Pse13G10470.0	  1e-87
 71- 44:	Pso10G05350.0	Pse13G10490.0	      0
 71- 45:	Pso10G05370.0	Pse13G10500.0	  2e-37
 71- 46:	Pso10G05360.0	Pse13G10510.0	      0
 71- 47:	Pso10G05380.0	Pse13G10520.0	      0
 71- 48:	Pso10G05390.0	Pse13G10530.0	 8e-156
 71- 49:	Pso10G05430.0	Pse13G10540.0	      0
 71- 50:	Pso10G05450.0	Pse13G10550.0	      0
 71- 51:	Pso10G05460.0	Pse13G10560.0	      0
 71- 52:	Pso10G05480.0	Pse13G10570.0	  8e-94
 71- 53:	Pso10G05490.0	Pse13G10580.0	      0
 71- 54:	Pso10G05200.0	Pse13G10590.0	      0
 71- 55:	Pso10G05170.0	Pse13G10610.0	      0
 71- 56:	Pso10G05160.0	Pse13G10620.0	      0
 71- 57:	Pso10G05150.0	Pse13G10630.0	 5e-160
 71- 58:	Pso10G05140.0	Pse13G10650.0	  2e-20
 71- 59:	Pso10G05130.0	Pse13G10660.0	      0
 71- 60:	Pso10G05120.0	Pse13G10670.0	      0
 71- 61:	Pso10G05110.0	Pse13G10680.0	      0
 71- 62:	Pso10G05100.0	Pse13G10690.0	      0
 71- 63:	Pso10G05090.0	Pse13G10700.0	      0
 71- 64:	Pso10G05080.0	Pse13G10710.0	      0
 71- 65:	Pso10G05070.0	Pse13G10720.0	  2e-46
 71- 66:	Pso10G05050.0	Pse13G10730.0	      0
 71- 67:	Pso10G05030.0	Pse13G10750.0	      0
 71- 68:	Pso10G05020.0	Pse13G10760.0	 1e-179
 71- 69:	Pso10G05010.0	Pse13G10770.0	 5e-135
 71- 70:	Pso10G05000.0	Pse13G10780.0	 1e-120
 71- 71:	Pso10G04970.0	Pse13G10810.0	      0
 71- 72:	Pso10G04960.0	Pse13G10820.0	      0
 71- 73:	Pso10G04930.0	Pse13G10840.0	      0
 71- 74:	Pso10G04920.0	Pse13G10850.0	 3e-146
 71- 75:	Pso10G04910.0	Pse13G10860.0	 7e-149
 71- 76:	Pso10G04900.0	Pse13G10870.0	      0
 71- 77:	Pso10G04880.0	Pse13G10900.0	 1e-145
 71- 78:	Pso10G04870.0	Pse13G10910.0	      0
 71- 79:	Pso10G04860.0	Pse13G10920.0	  5e-45
 71- 80:	Pso10G04850.0	Pse13G10930.0	      0
 71- 81:	Pso10G04840.0	Pse13G10940.0	      0
 71- 82:	Pso10G04820.0	Pse13G10950.0	  4e-13
 71- 83:	Pso10G04810.0	Pse13G10970.0	      0
 71- 84:	Pso10G04790.0	Pse13G10980.0	      0
 71- 85:	Pso10G04780.0	Pse13G11000.0	      0
 71- 86:	Pso10G04770.0	Pse13G11010.0	 6e-119
 71- 87:	Pso10G04760.0	Pse13G11020.0	      0
 71- 88:	Pso10G04740.0	Pse13G11030.0	      0
 71- 89:	Pso10G04730.0	Pse13G11040.0	      0
 71- 90:	Pso02G42180.0	Pse13G11060.0	      0
 71- 91:	Pso10G04720.0	Pse13G11080.0	      0
 71- 92:	Pso10G04710.0	Pse13G11090.0	 1e-104
 71- 93:	Pso10G04680.0	Pse13G11120.0	      0
 71- 94:	Pso10G04670.0	Pse13G11130.0	      0
 71- 95:	Pso10G04650.0	Pse13G11160.0	      0
 71- 96:	Pso10G04630.0	Pse13G11180.0	      0
 71- 97:	Pso10G04610.0	Pse13G11190.0	      0
 71- 98:	Pso10G04600.0	Pse13G11200.0	      0
 71- 99:	Pso10G04580.0	Pse13G11210.0	  5e-80
 71-100:	Pso10G04570.0	Pse13G11230.0	  5e-70
 71-101:	Pso10G04560.0	Pse13G11240.0	  2e-56
 71-102:	Pso10G04540.0	Pse13G11250.0	      0
 71-103:	Pso02G41540.0	Pse13G11270.0	      0
 71-104:	Pso10G04480.0	Pse13G11290.0	  1e-94
 71-105:	Pso10G04470.0	Pse13G11300.0	      0
 71-106:	Pso10G04460.0	Pse13G11310.0	  2e-50
 71-107:	Pso10G04450.0	Pse13G11320.0	      0
 71-108:	Pso10G04420.0	Pse13G11350.0	      0
 71-109:	Pso10G04410.0	Pse13G11370.0	      0
 71-110:	Pso10G04400.0	Pse13G11380.0	      0
 71-111:	Pso10G04390.0	Pse13G11390.0	      0
 71-112:	Pso10G04380.0	Pse13G11410.0	      0
 71-113:	Pso10G04370.0	Pse13G11420.0	      0
 71-114:	Pso10G04360.0	Pse13G11430.0	      0
 71-115:	Pso10G04350.0	Pse13G11440.0	      0
 71-116:	Pso10G04340.0	Pse13G11450.0	 3e-155
 71-117:	Pso10G04330.0	Pse13G11460.0	      0
 71-118:	Pso10G04310.0	Pse13G11470.0	 7e-149
 71-119:	Pso10G04290.0	Pse13G11490.0	 2e-129
 71-120:	Pso10G04280.0	Pse13G11500.0	  2e-68
 71-121:	Pso10G04270.0	Pse13G11510.0	      0
 71-122:	Pso10G04220.0	Pse13G11520.0	 1e-174
 71-123:	Pso10G04190.0	Pse13G11550.0	      0
 71-124:	Pso10G04180.0	Pse13G11590.0	 1e-169
 71-125:	Pso10G04170.0	Pse13G11600.0	  2e-32
 71-126:	Pso10G04160.0	Pse13G11610.0	      0
 71-127:	Pso10G04070.0	Pse13G11620.0	      0
 71-128:	Pso10G04060.0	Pse13G11630.0	  7e-13
 71-129:	Pso02G41870.0	Pse13G11640.0	  5e-55
 71-130:	Pso10G04040.0	Pse13G11650.0	      0
 71-131:	Pso10G04010.0	Pse13G11660.0	  7e-72
 71-132:	Pso10G03990.0	Pse13G11690.0	      0
 71-133:	Pso10G03980.0	Pse13G11700.0	 5e-166
 71-134:	Pso10G03970.0	Pse13G11710.0	      0
 71-135:	Pso10G03960.0	Pse13G11720.0	      0
 71-136:	Pso10G03950.0	Pse13G11730.0	  1e-85
 71-137:	Pso10G03940.0	Pse13G11740.0	      0
 71-138:	Pso10G03930.0	Pse13G11750.0	      0
 71-139:	Pso10G03920.0	Pse13G11760.0	      0
 71-140:	Pso10G03910.0	Pse13G11770.0	      0
 71-141:	Pso10G03900.0	Pse13G11780.0	      0
 71-142:	Pso10G03890.0	Pse13G11790.0	      0
 71-143:	Pso10G03860.0	Pse13G11810.0	 7e-107
 71-144:	Pso10G03840.0	Pse13G11820.0	      0
 71-145:	Pso10G03830.0	Pse13G11830.0	 9e-148
 71-146:	Pso10G03820.0	Pse13G11840.0	  2e-69
 71-147:	Pso10G03810.0	Pse13G11860.0	      0
 71-148:	Pso10G03790.0	Pse13G11870.0	      0
 71-149:	Pso10G03780.0	Pse13G11880.0	      0
 71-150:	Pso10G03770.0	Pse13G11890.0	  8e-98
 71-151:	Pso10G03740.0	Pse13G11920.0	      0
 71-152:	Pso10G03730.0	Pse13G11940.0	      0
 71-153:	Pso10G03850.0	Pse13G11950.0	  9e-71
 71-154:	Pso02G41230.0	Pse13G11960.0	  2e-54
 71-155:	Pso10G03690.0	Pse13G11970.0	 4e-105
 71-156:	Pso10G03680.0	Pse13G11980.0	  1e-95
 71-157:	Pso10G03670.0	Pse13G11990.0	  7e-91
 71-158:	Pso10G03660.0	Pse13G12000.0	      0
 71-159:	Pso10G03650.0	Pse13G12010.0	 2e-158
 71-160:	Pso10G03630.0	Pse13G12020.0	  1e-64
 71-161:	Pso10G03620.0	Pse13G12040.0	 2e-121
 71-162:	Pso10G03610.0	Pse13G12050.0	      0
 71-163:	Pso10G03590.0	Pse13G12060.0	      0
 71-164:	Pso10G03570.0	Pse13G12080.0	  5e-43
 71-165:	Pso10G03540.0	Pse13G12100.0	  8e-52
 71-166:	Pso10G03530.0	Pse13G12120.0	  3e-91
 71-167:	Pso10G03520.0	Pse13G12140.0	      0
 71-168:	Pso10G03510.0	Pse13G12150.0	      0
 71-169:	Pso10G03480.0	Pse13G12160.0	 4e-139
 71-170:	Pso10G03470.0	Pse13G12170.0	      0
 71-171:	Pso10G03450.0	Pse13G12180.0	 6e-149
 71-172:	Pso10G03430.0	Pse13G12200.0	      0
 71-173:	Pso10G03410.0	Pse13G12220.0	      0
 71-174:	Pso02G40940.0	Pse13G12230.0	 3e-128
 71-175:	Pso10G03370.0	Pse13G12240.0	      0
 71-176:	Pso10G03360.0	Pse13G12250.0	      0
 71-177:	Pso10G03350.0	Pse13G12260.0	      0
 71-178:	Pso10G03310.0	Pse13G12280.0	 3e-148
 71-179:	Pso10G03300.0	Pse13G12290.0	 7e-171
 71-180:	Pso10G03250.0	Pse13G12300.0	      0
 71-181:	Pso10G03240.0	Pse13G12310.0	      0
 71-182:	Pso10G03230.0	Pse13G12320.0	  2e-94
 71-183:	Pso10G03220.0	Pse13G12330.0	 6e-157
 71-184:	Pso10G03210.0	Pse13G12340.0	  7e-86
 71-185:	Pso10G03200.0	Pse13G12350.0	      0
 71-186:	Pso10G03190.0	Pse13G12360.0	      0
 71-187:	Pso10G03180.0	Pse13G12370.0	      0
 71-188:	Pso10G03170.0	Pse13G12380.0	      0
 71-189:	Pso10G03160.0	Pse13G12400.0	  2e-52
 71-190:	Pso10G03140.0	Pse13G12420.0	      0
 71-191:	Pso10G03130.0	Pse13G12430.0	 4e-119
 71-192:	Pso10G03120.0	Pse13G12440.0	      0
 71-193:	Pso10G03100.0	Pse13G12450.0	      0
 71-194:	Pso02G40630.0	Pse13G12480.0	      0
 71-195:	Pso10G03070.0	Pse13G12490.0	      0
## Alignment 72: score=2062.0 e_value=2.2e-154 N=42 pre-WGD-1 ancestor_chr1&P. setigerum_chr13 plus
 72-  0:	Pso02G45870.0	Pse13G08950.0	      0
 72-  1:	Pso10G07030.0	Pse13G08970.0	      0
 72-  2:	Pso10G07020.0	Pse13G08980.0	      0
 72-  3:	Pso10G06980.0	Pse13G09010.0	  4e-39
 72-  4:	Pso10G06990.0	Pse13G09030.0	 3e-151
 72-  5:	Pso10G06970.0	Pse13G09060.0	 4e-139
 72-  6:	Pso10G06960.0	Pse13G09070.0	      0
 72-  7:	Pso02G44380.0	Pse13G09080.0	      0
 72-  8:	Pso10G06950.0	Pse13G09090.0	 4e-112
 72-  9:	Pso10G06940.0	Pse13G09100.0	      0
 72- 10:	Pso10G06920.0	Pse13G09110.0	      0
 72- 11:	Pso10G06910.0	Pse13G09120.0	 4e-121
 72- 12:	Pso10G06900.0	Pse13G09130.0	  6e-67
 72- 13:	Pso10G06890.0	Pse13G09140.0	      0
 72- 14:	Pso02G44290.0	Pse13G09150.0	 4e-167
 72- 15:	Pso10G06880.0	Pse13G09160.0	      0
 72- 16:	Pso10G06870.0	Pse13G09170.0	  1e-60
 72- 17:	Pso10G06860.0	Pse13G09180.0	  3e-59
 72- 18:	Pso02G44210.0	Pse13G09210.0	      0
 72- 19:	Pso10G06780.0	Pse13G09230.0	      0
 72- 20:	Pso10G06770.0	Pse13G09240.0	 2e-125
 72- 21:	Pso10G06760.0	Pse13G09250.0	  4e-87
 72- 22:	Pso10G06750.0	Pse13G09260.0	      0
 72- 23:	Pso10G06700.0	Pse13G09280.0	      0
 72- 24:	Pso10G06690.0	Pse13G09300.0	 7e-148
 72- 25:	Pso10G06680.0	Pse13G09310.0	  4e-75
 72- 26:	Pso10G06670.0	Pse13G09320.0	 6e-154
 72- 27:	Pso10G06660.0	Pse13G09330.0	      0
 72- 28:	Pso02G44020.0	Pse13G09340.0	 2e-141
 72- 29:	Pso10G06640.0	Pse13G09350.0	      0
 72- 30:	Pso10G06630.0	Pse13G09360.0	      0
 72- 31:	Pso10G06620.0	Pse13G09370.0	  4e-83
 72- 32:	Pso10G06610.0	Pse13G09380.0	      0
 72- 33:	Pso10G06600.0	Pse13G09400.0	      0
 72- 34:	Pso10G06590.0	Pse13G09410.0	 5e-131
 72- 35:	Pso10G06580.0	Pse13G09420.0	  5e-85
 72- 36:	Pso10G06570.0	Pse13G09430.0	      0
 72- 37:	Pso10G06560.0	Pse13G09440.0	      0
 72- 38:	Pso10G06550.0	Pse13G09450.0	      0
 72- 39:	Pso10G06540.0	Pse13G09460.0	      0
 72- 40:	Pso10G06530.0	Pse13G09470.0	  8e-78
 72- 41:	Pso10G06210.0	Pse13G09490.0	      0
## Alignment 73: score=1191.0 e_value=1.7e-80 N=25 pre-WGD-1 ancestor_chr1&P. setigerum_chr13 plus
 73-  0:	Pso10G08300.0	Pse13G07390.0	 2e-177
 73-  1:	Pso10G08310.0	Pse13G07400.0	      0
 73-  2:	Pso10G08320.0	Pse13G07410.0	      0
 73-  3:	Pso10G08350.0	Pse13G07420.0	      0
 73-  4:	Pso10G08360.0	Pse13G07430.0	  4e-55
 73-  5:	Pso10G08370.0	Pse13G07440.0	      0
 73-  6:	Pso10G08380.0	Pse13G07450.0	      0
 73-  7:	Pso10G08390.0	Pse13G07460.0	  3e-40
 73-  8:	Pso10G08410.0	Pse13G07480.0	      0
 73-  9:	Pso10G08430.0	Pse13G07490.0	      0
 73- 10:	Pso10G08450.0	Pse13G07500.0	      0
 73- 11:	Pso02G46010.0	Pse13G07510.0	      0
 73- 12:	Pso10G08470.0	Pse13G07520.0	      0
 73- 13:	Pso10G08490.0	Pse13G07530.0	      0
 73- 14:	Pso10G08510.0	Pse13G07540.0	      0
 73- 15:	Pso10G08520.0	Pse13G07550.0	 2e-115
 73- 16:	Pso10G08530.0	Pse13G07560.0	      0
 73- 17:	Pso10G08540.0	Pse13G07570.0	  2e-76
 73- 18:	Pso10G08550.0	Pse13G07580.0	  8e-84
 73- 19:	Pso10G08570.0	Pse13G07600.0	 3e-144
 73- 20:	Pso02G45920.0	Pse13G07610.0	  3e-61
 73- 21:	Pso10G08590.0	Pse13G07620.0	  5e-55
 73- 22:	Pso10G08600.0	Pse13G07630.0	      0
 73- 23:	Pso02G44720.0	Pse13G07850.0	 1e-167
 73- 24:	Pso10G08050.0	Pse13G07860.0	      0
## Alignment 74: score=1113.0 e_value=2.5e-72 N=23 pre-WGD-1 ancestor_chr1&P. setigerum_chr13 plus
 74-  0:	Pso10G09130.0	Pse13G08430.0	  3e-13
 74-  1:	Pso10G09110.0	Pse13G08450.0	      0
 74-  2:	Pso10G09100.0	Pse13G08460.0	      0
 74-  3:	Pso10G09080.0	Pse13G08470.0	      0
 74-  4:	Pso10G08970.0	Pse13G08550.0	      0
 74-  5:	Pso10G08980.0	Pse13G08560.0	 4e-113
 74-  6:	Pso10G08650.0	Pse13G08670.0	      0
 74-  7:	Pso10G08660.0	Pse13G08680.0	 1e-163
 74-  8:	Pso10G08670.0	Pse13G08690.0	      0
 74-  9:	Pso10G08700.0	Pse13G08710.0	      0
 74- 10:	Pso10G08710.0	Pse13G08720.0	  8e-30
 74- 11:	Pso10G08750.0	Pse13G08730.0	      0
 74- 12:	Pso10G08740.0	Pse13G08740.0	      0
 74- 13:	Pso10G08760.0	Pse13G08760.0	      0
 74- 14:	Pso10G08770.0	Pse13G08770.0	      0
 74- 15:	Pso10G08790.0	Pse13G08780.0	      0
 74- 16:	Pso10G08800.0	Pse13G08790.0	      0
 74- 17:	Pso10G08810.0	Pse13G08800.0	  5e-59
 74- 18:	Pso10G08830.0	Pse13G08830.0	      0
 74- 19:	Pso10G08840.0	Pse13G08840.0	      0
 74- 20:	Pso10G08850.0	Pse13G08850.0	      0
 74- 21:	Pso10G08860.0	Pse13G08860.0	  8e-64
 74- 22:	Pso10G08870.0	Pse13G08870.0	 5e-173
## Alignment 75: score=885.0 e_value=1.8e-48 N=18 pre-WGD-1 ancestor_chr1&P. setigerum_chr13 plus
 75-  0:	Pso10G09900.0	Pse13G07120.0	      0
 75-  1:	Pso10G09610.0	Pse13G07140.0	      0
 75-  2:	Pso10G09620.0	Pse13G07150.0	      0
 75-  3:	Pso10G09650.0	Pse13G07170.0	      0
 75-  4:	Pso10G09850.0	Pse13G07190.0	      0
 75-  5:	Pso10G09820.0	Pse13G07210.0	      0
 75-  6:	Pso10G09810.0	Pse13G07220.0	      0
 75-  7:	Pso10G09800.0	Pse13G07230.0	      0
 75-  8:	Pso10G09790.0	Pse13G07240.0	      0
 75-  9:	Pso10G09780.0	Pse13G07250.0	  9e-47
 75- 10:	Pso10G09770.0	Pse13G07260.0	      0
 75- 11:	Pso10G09750.0	Pse13G07270.0	      0
 75- 12:	Pso10G09730.0	Pse13G07290.0	  3e-39
 75- 13:	Pso10G09720.0	Pse13G07310.0	      0
 75- 14:	Pso10G09670.0	Pse13G07330.0	      0
 75- 15:	Pso10G09660.0	Pse13G07350.0	      0
 75- 16:	Pso10G09600.0	Pse13G07360.0	      0
 75- 17:	Pso10G09590.0	Pse13G07370.0	      0
## Alignment 76: score=835.0 e_value=2e-48 N=18 pre-WGD-1 ancestor_chr1&P. setigerum_chr13 plus
 76-  0:	Pso10G15620.0	Pse13G32830.0	  2e-29
 76-  1:	Pso10G15590.0	Pse13G32850.0	      0
 76-  2:	Pso10G15560.0	Pse13G32900.0	  3e-17
 76-  3:	Pso10G15450.0	Pse13G32960.0	  2e-39
 76-  4:	Pso10G15390.0	Pse13G32970.0	  8e-48
 76-  5:	Pso10G15380.0	Pse13G32980.0	      0
 76-  6:	Pso10G15300.0	Pse13G33030.0	      0
 76-  7:	Pso07G08760.0	Pse13G33160.0	      0
 76-  8:	Pso10G15250.0	Pse13G33180.0	  2e-48
 76-  9:	Pso10G15230.0	Pse13G33190.0	  5e-41
 76- 10:	Pso10G15220.0	Pse13G33200.0	  4e-61
 76- 11:	Pso10G15200.0	Pse13G33220.0	  4e-89
 76- 12:	Pso10G15170.0	Pse13G33240.0	  4e-40
 76- 13:	Pso10G15070.0	Pse13G33250.0	      0
 76- 14:	Pso10G15040.0	Pse13G33280.0	      0
 76- 15:	Pso10G15010.0	Pse13G33290.0	  2e-61
 76- 16:	Pso10G14960.0	Pse13G33310.0	 3e-145
 76- 17:	Pso10G14890.0	Pse13G33350.0	  1e-14
## Alignment 77: score=729.0 e_value=1.1e-42 N=16 pre-WGD-1 ancestor_chr1&P. setigerum_chr13 plus
 77-  0:	Pso10G08290.0	Pse13G06480.0	      0
 77-  1:	Pso10G08250.0	Pse13G06510.0	      0
 77-  2:	Pso10G08240.0	Pse13G06520.0	 2e-176
 77-  3:	Pso10G08230.0	Pse13G06530.0	 3e-125
 77-  4:	Pso10G08200.0	Pse13G06540.0	      0
 77-  5:	Pso10G08190.0	Pse13G06550.0	 4e-127
 77-  6:	Pso10G08180.0	Pse13G06570.0	      0
 77-  7:	Pso10G08170.0	Pse13G06580.0	 9e-151
 77-  8:	Pso10G08160.0	Pse13G06600.0	      0
 77-  9:	Pso10G08150.0	Pse13G06610.0	      0
 77- 10:	Pso10G08140.0	Pse13G06620.0	      0
 77- 11:	Pso10G08130.0	Pse13G06630.0	      0
 77- 12:	Pso10G08110.0	Pse13G06640.0	      0
 77- 13:	Pso10G08100.0	Pse13G06650.0	  1e-92
 77- 14:	Pso02G46360.0	Pse13G06690.0	      0
 77- 15:	Pso10G07220.0	Pse13G06700.0	      0
## Alignment 78: score=444.0 e_value=3.8e-18 N=9 pre-WGD-1 ancestor_chr1&P. setigerum_chr13 plus
 78-  0:	Pso10G06250.0	Pse13G09520.0	      0
 78-  1:	Pso10G06260.0	Pse13G09530.0	      0
 78-  2:	Pso10G06270.0	Pse13G09540.0	 3e-171
 78-  3:	Pso10G06280.0	Pse13G09560.0	      0
 78-  4:	Pso10G06290.0	Pse13G09570.0	 2e-122
 78-  5:	Pso10G06300.0	Pse13G09580.0	 7e-115
 78-  6:	Pso10G06310.0	Pse13G09600.0	      0
 78-  7:	Pso10G06340.0	Pse13G09620.0	 1e-176
 78-  8:	Pso10G06360.0	Pse13G09650.0	      0
## Alignment 79: score=294.0 e_value=4.3e-08 N=6 pre-WGD-1 ancestor_chr1&P. setigerum_chr13 plus
 79-  0:	Pso10G07720.0	Pse13G08210.0	  1e-11
 79-  1:	Pso10G07710.0	Pse13G08220.0	      0
 79-  2:	Pso10G07700.0	Pse13G08230.0	      0
 79-  3:	Pso10G07690.0	Pse13G08240.0	      0
 79-  4:	Pso10G07680.0	Pse13G08250.0	      0
 79-  5:	Pso10G07670.0	Pse13G08280.0	      0
## Alignment 80: score=279.0 e_value=2e-09 N=6 pre-WGD-1 ancestor_chr1&P. setigerum_chr13 plus
 80-  0:	Pso10G07750.0	Pse13G08180.0	 5e-102
 80-  1:	Pso10G09390.0	Pse13G08230.0	  5e-22
 80-  2:	Pso10G07650.0	Pse13G08300.0	  1e-94
 80-  3:	Pso10G07640.0	Pse13G08310.0	 2e-100
 80-  4:	Pso10G07630.0	Pse13G08320.0	 4e-135
 80-  5:	Pso10G07540.0	Pse13G08340.0	      0
## Alignment 81: score=979.0 e_value=1.8e-67 N=21 pre-WGD-1 ancestor_chr1&P. setigerum_chr13 minus
 81-  0:	Pso10G07510.0	Pse13G07110.0	      0
 81-  1:	Pso10G07490.0	Pse13G06930.0	      0
 81-  2:	Pso10G07480.0	Pse13G06910.0	 4e-135
 81-  3:	Pso10G07470.0	Pse13G06890.0	  8e-09
 81-  4:	Pso10G07430.0	Pse13G06880.0	      0
 81-  5:	Pso10G07420.0	Pse13G06870.0	  4e-72
 81-  6:	Pso10G07400.0	Pse13G06860.0	 3e-113
 81-  7:	Pso10G07390.0	Pse13G06850.0	      0
 81-  8:	Pso10G07370.0	Pse13G06840.0	      0
 81-  9:	Pso10G07360.0	Pse13G06830.0	      0
 81- 10:	Pso10G07350.0	Pse13G06820.0	  6e-90
 81- 11:	Pso02G46480.0	Pse13G06800.0	      0
 81- 12:	Pso10G07320.0	Pse13G06790.0	      0
 81- 13:	Pso10G07300.0	Pse13G06770.0	 3e-176
 81- 14:	Pso10G07290.0	Pse13G06760.0	 2e-122
 81- 15:	Pso10G07280.0	Pse13G06750.0	      0
 81- 16:	Pso10G07270.0	Pse13G06740.0	 5e-116
 81- 17:	Pso10G07260.0	Pse13G06730.0	 2e-143
 81- 18:	Pso10G07250.0	Pse13G06720.0	 9e-163
 81- 19:	Pso10G07240.0	Pse13G06710.0	 3e-165
 81- 20:	Pso10G08080.0	Pse13G06670.0	      0
## Alignment 82: score=954.0 e_value=7.6e-60 N=20 pre-WGD-1 ancestor_chr1&P. setigerum_chr13 minus
 82-  0:	Pso10G07760.0	Pse13G08160.0	  4e-44
 82-  1:	Pso10G07820.0	Pse13G08100.0	  6e-87
 82-  2:	Pso02G44920.0	Pse13G08090.0	      0
 82-  3:	Pso10G07840.0	Pse13G08070.0	      0
 82-  4:	Pso10G07850.0	Pse13G08060.0	      0
 82-  5:	Pso10G07860.0	Pse13G08050.0	      0
 82-  6:	Pso10G07880.0	Pse13G08030.0	      0
 82-  7:	Pso10G07900.0	Pse13G08020.0	      0
 82-  8:	Pso10G07910.0	Pse13G08010.0	      0
 82-  9:	Pso10G07920.0	Pse13G08000.0	      0
 82- 10:	Pso02G44840.0	Pse13G07970.0	      0
 82- 11:	Pso10G07950.0	Pse13G07960.0	 1e-140
 82- 12:	Pso10G07960.0	Pse13G07950.0	  1e-85
 82- 13:	Pso10G07970.0	Pse13G07940.0	      0
 82- 14:	Pso10G07980.0	Pse13G07930.0	      0
 82- 15:	Pso10G07990.0	Pse13G07920.0	 2e-117
 82- 16:	Pso10G08000.0	Pse13G07910.0	      0
 82- 17:	Pso10G08010.0	Pse13G07900.0	      0
 82- 18:	Pso10G08020.0	Pse13G07890.0	      0
 82- 19:	Pso10G08030.0	Pse13G07880.0	 2e-157
## Alignment 83: score=742.0 e_value=7.9e-36 N=15 pre-WGD-1 ancestor_chr1&P. setigerum_chr13 minus
 83-  0:	Pso10G08060.0	Pse13G07840.0	 1e-157
 83-  1:	Pso10G07210.0	Pse13G07830.0	      0
 83-  2:	Pso10G07200.0	Pse13G07820.0	  9e-58
 83-  3:	Pso10G07170.0	Pse13G07800.0	      0
 83-  4:	Pso10G07160.0	Pse13G07790.0	      0
 83-  5:	Pso02G44620.0	Pse13G07780.0	      0
 83-  6:	Pso10G07140.0	Pse13G07750.0	      0
 83-  7:	Pso10G07130.0	Pse13G07740.0	      0
 83-  8:	Pso10G07120.0	Pse13G07720.0	 1e-164
 83-  9:	Pso10G07100.0	Pse13G07710.0	      0
 83- 10:	Pso10G07080.0	Pse13G07700.0	      0
 83- 11:	Pso10G07070.0	Pse13G07690.0	 2e-162
 83- 12:	Pso02G44540.0	Pse13G07680.0	      0
 83- 13:	Pso10G07050.0	Pse13G07650.0	      0
 83- 14:	Pso10G07040.0	Pse13G07640.0	 7e-101
## Alignment 84: score=679.0 e_value=6.8e-45 N=15 pre-WGD-1 ancestor_chr1&P. setigerum_chr13 minus
 84-  0:	Pso02G45560.0	Pse13G08660.0	      0
 84-  1:	Pso02G45550.0	Pse13G08650.0	      0
 84-  2:	Pso10G09070.0	Pse13G08640.0	      0
 84-  3:	Pso10G09060.0	Pse13G08630.0	  2e-81
 84-  4:	Pso10G09030.0	Pse13G08610.0	      0
 84-  5:	Pso10G09020.0	Pse13G08600.0	 8e-111
 84-  6:	Pso10G09010.0	Pse13G08580.0	      0
 84-  7:	Pso02G45480.0	Pse13G08570.0	      0
 84-  8:	Pso10G08950.0	Pse13G08540.0	      0
 84-  9:	Pso10G08920.0	Pse13G08510.0	  2e-76
 84- 10:	Pso10G08910.0	Pse13G08490.0	      0
 84- 11:	Pso10G08900.0	Pse13G08480.0	      0
 84- 12:	Pso10G09220.0	Pse13G08360.0	      0
 84- 13:	Pso10G09230.0	Pse13G08350.0	 5e-138
 84- 14:	Pso10G07740.0	Pse13G08190.0	      0
## Alignment 85: score=484.0 e_value=7.1e-26 N=11 pre-WGD-1 ancestor_chr1&P. setigerum_chr13 minus
 85-  0:	Pso10G16260.0	Pse13G31760.0	 7e-121
 85-  1:	Pso07G09190.0	Pse13G31670.0	 9e-138
 85-  2:	Pso07G09240.0	Pse13G31630.0	  5e-81
 85-  3:	Pso10G16010.0	Pse13G31610.0	  5e-99
 85-  4:	Pso07G09330.0	Pse13G31400.0	 2e-100
 85-  5:	Pso07G09350.0	Pse13G31390.0	      0
 85-  6:	Pso10G15930.0	Pse13G31360.0	  1e-85
 85-  7:	Pso10G15910.0	Pse13G31350.0	      0
 85-  8:	Pso10G15900.0	Pse13G31330.0	  2e-72
 85-  9:	Pso10G15840.0	Pse13G31300.0	  1e-99
 85- 10:	Pso10G15790.0	Pse13G31260.0	  3e-62
## Alignment 86: score=398.0 e_value=2.2e-14 N=8 pre-WGD-1 ancestor_chr1&P. setigerum_chr13 minus
 86-  0:	Pso10G05810.0	Pse13G10240.0	      0
 86-  1:	Pso10G05800.0	Pse13G10230.0	      0
 86-  2:	Pso10G05790.0	Pse13G10220.0	 1e-121
 86-  3:	Pso10G05780.0	Pse13G10210.0	      0
 86-  4:	Pso10G05760.0	Pse13G10190.0	      0
 86-  5:	Pso10G05730.0	Pse13G10170.0	      0
 86-  6:	Pso10G05720.0	Pse13G10160.0	      0
 86-  7:	Pso10G05710.0	Pse13G10150.0	 7e-134
## Alignment 87: score=371.0 e_value=9.1e-19 N=9 pre-WGD-1 ancestor_chr1&P. setigerum_chr13 minus
 87-  0:	Pso10G18950.0	Pse13G32760.0	  3e-62
 87-  1:	Pso10G18890.0	Pse13G32600.0	  4e-87
 87-  2:	Pso10G18770.0	Pse13G32590.0	  7e-87
 87-  3:	Pso10G18740.0	Pse13G32560.0	      0
 87-  4:	Pso10G18640.0	Pse13G32540.0	  4e-80
 87-  5:	Pso10G18520.0	Pse13G32530.0	      0
 87-  6:	Pso10G18480.0	Pse13G32490.0	 6e-166
 87-  7:	Pso10G18310.0	Pse13G32480.0	  3e-41
 87-  8:	Pso10G18130.0	Pse13G32470.0	  3e-51
## Alignment 88: score=344.0 e_value=1.2e-15 N=7 pre-WGD-1 ancestor_chr1&P. setigerum_chr13 minus
 88-  0:	Pso10G07620.0	Pse13G07100.0	      0
 88-  1:	Pso10G07610.0	Pse13G07090.0	 6e-165
 88-  2:	Pso10G07600.0	Pse13G07080.0	 7e-117
 88-  3:	Pso10G07590.0	Pse13G07070.0	 6e-130
 88-  4:	Pso10G07580.0	Pse13G07060.0	      0
 88-  5:	Pso10G07570.0	Pse13G07040.0	      0
 88-  6:	Pso10G09260.0	Pse13G06980.0	      0
## Alignment 89: score=282.0 e_value=5.7e-09 N=6 pre-WGD-1 ancestor_chr1&P. setigerum_chr13 minus
 89-  0:	Pso07G10210.0	Pse13G31900.0	 5e-108
 89-  1:	Pso10G16510.0	Pse13G31890.0	  1e-27
 89-  2:	Pso10G16490.0	Pse13G31870.0	 7e-144
 89-  3:	Pso07G09960.0	Pse13G31840.0	  4e-70
 89-  4:	Pso10G16360.0	Pse13G31810.0	      0
 89-  5:	Pso10G16340.0	Pse13G31780.0	  9e-24
## Alignment 90: score=525.0 e_value=4.5e-26 N=12 pre-WGD-1 ancestor_chr1&P. setigerum_chr15 plus
 90-  0:	Pso10G15710.0	Pse15G26670.0	 8e-144
 90-  1:	Pso10G15560.0	Pse15G26840.0	  6e-13
 90-  2:	Pso10G15450.0	Pse15G26920.0	  7e-41
 90-  3:	Pso10G15380.0	Pse15G26930.0	      0
 90-  4:	Pso10G15300.0	Pse15G26980.0	      0
 90-  5:	Pso07G08760.0	Pse15G27080.0	 2e-151
 90-  6:	Pso10G15200.0	Pse15G27130.0	  1e-77
 90-  7:	Pso10G15070.0	Pse15G27200.0	 1e-119
 90-  8:	Pso10G15040.0	Pse15G27220.0	      0
 90-  9:	Pso10G15010.0	Pse15G27230.0	  4e-43
 90- 10:	Pso10G14960.0	Pse15G27270.0	 1e-146
 90- 11:	Pso10G14890.0	Pse15G27290.0	  1e-14
## Alignment 91: score=314.0 e_value=5.6e-12 N=7 pre-WGD-1 ancestor_chr1&P. setigerum_chr15 plus
 91-  0:	Pso10G18890.0	Pse15G26330.0	  2e-86
 91-  1:	Pso07G12580.0	Pse15G26350.0	  2e-70
 91-  2:	Pso10G18770.0	Pse15G26360.0	  1e-84
 91-  3:	Pso10G18740.0	Pse15G26390.0	      0
 91-  4:	Pso10G18640.0	Pse15G26410.0	  1e-77
 91-  5:	Pso10G18520.0	Pse15G26420.0	      0
 91-  6:	Pso10G18480.0	Pse15G26450.0	 1e-169
## Alignment 92: score=571.0 e_value=8.4e-33 N=13 pre-WGD-1 ancestor_chr1&P. setigerum_chr15 minus
 92-  0:	Pso10G16240.0	Pse15G25530.0	  3e-38
 92-  1:	Pso10G16230.0	Pse15G25510.0	      0
 92-  2:	Pso10G16210.0	Pse15G25470.0	      0
 92-  3:	Pso07G09190.0	Pse15G25450.0	 9e-138
 92-  4:	Pso07G09240.0	Pse15G25410.0	  6e-81
 92-  5:	Pso10G16010.0	Pse15G25390.0	 2e-100
 92-  6:	Pso07G09330.0	Pse15G25160.0	 3e-139
 92-  7:	Pso07G09350.0	Pse15G25150.0	      0
 92-  8:	Pso10G15930.0	Pse15G25120.0	 4e-158
 92-  9:	Pso10G15910.0	Pse15G25110.0	      0
 92- 10:	Pso10G15900.0	Pse15G25090.0	  7e-73
 92- 11:	Pso10G15840.0	Pse15G25050.0	  1e-97
 92- 12:	Pso10G15790.0	Pse15G24990.0	  3e-64
## Alignment 93: score=6591.0 e_value=0 N=139 pre-WGD-1 ancestor_chr1&P. setigerum_chr19 plus
 93-  0:	Pso10G35440.0	Pse19G12690.0	  1e-58
 93-  1:	Pso10G35290.0	Pse19G12890.0	      0
 93-  2:	Pso10G35090.0	Pse19G13040.0	      0
 93-  3:	Pso10G35080.0	Pse19G13050.0	  9e-77
 93-  4:	Pso10G34890.0	Pse19G13090.0	      0
 93-  5:	Pso10G34860.0	Pse19G13110.0	  8e-79
 93-  6:	Pso10G34840.0	Pse19G13150.0	 5e-168
 93-  7:	Pso10G34830.0	Pse19G13160.0	 2e-147
 93-  8:	Pso10G34810.0	Pse19G13180.0	 6e-148
 93-  9:	Pso10G34800.0	Pse19G13190.0	      0
 93- 10:	Pso10G34720.0	Pse19G13240.0	  3e-59
 93- 11:	Pso10G34700.0	Pse19G13330.0	      0
 93- 12:	Pso10G34590.0	Pse19G13430.0	 6e-160
 93- 13:	Pso10G34560.0	Pse19G13440.0	 1e-157
 93- 14:	Pso10G34480.0	Pse19G13480.0	  2e-41
 93- 15:	Pso10G34450.0	Pse19G13560.0	  3e-70
 93- 16:	Pso10G34430.0	Pse19G13650.0	  4e-63
 93- 17:	Pso10G34410.0	Pse19G13670.0	 6e-135
 93- 18:	Pso10G34380.0	Pse19G13690.0	  4e-15
 93- 19:	Pso10G34260.0	Pse19G13740.0	      0
 93- 20:	Pso10G34230.0	Pse19G13790.0	      0
 93- 21:	Pso10G34220.0	Pse19G13800.0	 8e-135
 93- 22:	Pso10G34140.0	Pse19G13850.0	      0
 93- 23:	Pso10G34130.0	Pse19G13860.0	  3e-46
 93- 24:	Pso10G34040.0	Pse19G13910.0	      0
 93- 25:	Pso10G34030.0	Pse19G13920.0	      0
 93- 26:	Pso10G34010.0	Pse19G13930.0	      0
 93- 27:	Pso10G33990.0	Pse19G13950.0	      0
 93- 28:	Pso10G33950.0	Pse19G14040.0	  2e-45
 93- 29:	Pso10G33910.0	Pse19G14060.0	      0
 93- 30:	Pso10G33860.0	Pse19G14100.0	      0
 93- 31:	Pso10G33850.0	Pse19G14110.0	      0
 93- 32:	Pso10G33730.0	Pse19G14140.0	      0
 93- 33:	Pso10G33700.0	Pse19G14190.0	      0
 93- 34:	Pso10G33690.0	Pse19G14200.0	      0
 93- 35:	Pso10G33680.0	Pse19G14250.0	  1e-13
 93- 36:	Pso10G33670.0	Pse19G14280.0	      0
 93- 37:	Pso10G33660.0	Pse19G14290.0	      0
 93- 38:	Pso10G33490.0	Pse19G14340.0	      0
 93- 39:	Pso10G33480.0	Pse19G14400.0	      0
 93- 40:	Pso10G33380.0	Pse19G14420.0	  2e-69
 93- 41:	Pso10G33340.0	Pse19G14440.0	 3e-113
 93- 42:	Pso10G33230.0	Pse19G14470.0	      0
 93- 43:	Pso10G33220.0	Pse19G14490.0	      0
 93- 44:	Pso10G33190.0	Pse19G14510.0	  2e-45
 93- 45:	Pso10G33160.0	Pse19G14530.0	 3e-163
 93- 46:	Pso10G33140.0	Pse19G14560.0	      0
 93- 47:	Pso10G33130.0	Pse19G14570.0	      0
 93- 48:	Pso10G33120.0	Pse19G14580.0	      0
 93- 49:	Pso10G33110.0	Pse19G14590.0	      0
 93- 50:	Pso10G33080.0	Pse19G14610.0	  2e-48
 93- 51:	Pso10G33070.0	Pse19G14620.0	      0
 93- 52:	Pso10G33050.0	Pse19G14640.0	      0
 93- 53:	Pso10G33040.0	Pse19G14650.0	 7e-176
 93- 54:	Pso10G32970.0	Pse19G14680.0	 8e-139
 93- 55:	Pso10G32930.0	Pse19G14700.0	      0
 93- 56:	Pso10G32880.0	Pse19G14730.0	      0
 93- 57:	Pso10G32870.0	Pse19G14740.0	      0
 93- 58:	Pso10G32860.0	Pse19G14750.0	      0
 93- 59:	Pso10G32850.0	Pse19G14760.0	  9e-93
 93- 60:	Pso10G32840.0	Pse19G14770.0	      0
 93- 61:	Pso10G32730.0	Pse19G14820.0	      0
 93- 62:	Pso10G32640.0	Pse19G14870.0	      0
 93- 63:	Pso10G32630.0	Pse19G14880.0	      0
 93- 64:	Pso10G32610.0	Pse19G14890.0	 1e-166
 93- 65:	Pso10G32590.0	Pse19G14910.0	 5e-144
 93- 66:	Pso10G32580.0	Pse19G14920.0	      0
 93- 67:	Pso10G32540.0	Pse19G14950.0	      0
 93- 68:	Pso10G32390.0	Pse19G14990.0	      0
 93- 69:	Pso10G32300.0	Pse19G15040.0	  4e-80
 93- 70:	Pso10G32290.0	Pse19G15060.0	  2e-80
 93- 71:	Pso10G32230.0	Pse19G15090.0	      0
 93- 72:	Pso10G32220.0	Pse19G15110.0	      0
 93- 73:	Pso10G32210.0	Pse19G15120.0	      0
 93- 74:	Pso10G32200.0	Pse19G15130.0	 1e-129
 93- 75:	Pso10G32190.0	Pse19G15140.0	      0
 93- 76:	Pso10G32140.0	Pse19G15280.0	      0
 93- 77:	Pso10G32130.0	Pse19G15300.0	      0
 93- 78:	Pso10G32110.0	Pse19G15310.0	      0
 93- 79:	Pso10G32100.0	Pse19G15320.0	      0
 93- 80:	Pso10G32090.0	Pse19G15330.0	      0
 93- 81:	Pso10G32020.0	Pse19G15380.0	      0
 93- 82:	Pso10G32010.0	Pse19G15400.0	  1e-78
 93- 83:	Pso10G31980.0	Pse19G15450.0	      0
 93- 84:	Pso10G31950.0	Pse19G15460.0	 2e-114
 93- 85:	Pso10G31840.0	Pse19G15550.0	      0
 93- 86:	Pso10G31810.0	Pse19G15590.0	      0
 93- 87:	Pso10G31680.0	Pse19G15600.0	      0
 93- 88:	Pso10G31550.0	Pse19G15670.0	      0
 93- 89:	Pso10G31270.0	Pse19G15840.0	  2e-75
 93- 90:	Pso10G31200.0	Pse19G15850.0	  3e-69
 93- 91:	Pso10G30960.0	Pse19G15960.0	      0
 93- 92:	Pso10G30950.0	Pse19G15980.0	 6e-164
 93- 93:	Pso10G30940.0	Pse19G15990.0	 3e-156
 93- 94:	Pso10G30900.0	Pse19G16010.0	      0
 93- 95:	Pso10G30880.0	Pse19G16030.0	  4e-63
 93- 96:	Pso10G30830.0	Pse19G16060.0	      0
 93- 97:	Pso10G30820.0	Pse19G16080.0	  6e-34
 93- 98:	Pso10G30800.0	Pse19G16150.0	  1e-23
 93- 99:	Pso10G30660.0	Pse19G16180.0	  2e-40
 93-100:	Pso10G30640.0	Pse19G16200.0	      0
 93-101:	Pso10G30570.0	Pse19G16240.0	      0
 93-102:	Pso10G30460.0	Pse19G16270.0	      0
 93-103:	Pso10G30410.0	Pse19G16300.0	      0
 93-104:	Pso10G30400.0	Pse19G16310.0	      0
 93-105:	Pso10G30370.0	Pse19G16380.0	 1e-147
 93-106:	Pso10G30360.0	Pse19G16390.0	      0
 93-107:	Pso10G30330.0	Pse19G16400.0	      0
 93-108:	Pso10G30280.0	Pse19G16440.0	 1e-123
 93-109:	Pso10G30270.0	Pse19G16450.0	      0
 93-110:	Pso10G30260.0	Pse19G16460.0	  4e-97
 93-111:	Pso10G30230.0	Pse19G16480.0	  2e-95
 93-112:	Pso10G30220.0	Pse19G16490.0	 3e-118
 93-113:	Pso10G30200.0	Pse19G16500.0	      0
 93-114:	Pso10G30180.0	Pse19G16520.0	      0
 93-115:	Pso10G30170.0	Pse19G16530.0	 1e-109
 93-116:	Pso10G30130.0	Pse19G16540.0	  3e-36
 93-117:	Pso10G30120.0	Pse19G16550.0	      0
 93-118:	Pso10G29970.0	Pse19G16560.0	      0
 93-119:	Pso10G29950.0	Pse19G16580.0	 1e-156
 93-120:	Pso10G29930.0	Pse19G16590.0	      0
 93-121:	Pso10G29810.0	Pse19G16650.0	 9e-130
 93-122:	Pso10G29790.0	Pse19G16660.0	 3e-137
 93-123:	Pso10G29770.0	Pse19G16670.0	      0
 93-124:	Pso10G29700.0	Pse19G16710.0	      0
 93-125:	Pso10G29690.0	Pse19G16760.0	      0
 93-126:	Pso10G29650.0	Pse19G16770.0	      0
 93-127:	Pso10G29600.0	Pse19G16830.0	      0
 93-128:	Pso10G29580.0	Pse19G16860.0	  2e-96
 93-129:	Pso10G29570.0	Pse19G16870.0	      0
 93-130:	Pso10G29460.0	Pse19G16920.0	      0
 93-131:	Pso10G29450.0	Pse19G16930.0	      0
 93-132:	Pso10G29420.0	Pse19G16960.0	      0
 93-133:	Pso10G29390.0	Pse19G17000.0	      0
 93-134:	Pso10G29180.0	Pse19G17020.0	      0
 93-135:	Pso10G29140.0	Pse19G17030.0	  9e-26
 93-136:	Pso10G29110.0	Pse19G17050.0	 3e-103
 93-137:	Pso10G29090.0	Pse19G17060.0	      0
 93-138:	Pso10G28470.0	Pse19G17200.0	  9e-29
## Alignment 94: score=5308.0 e_value=0 N=112 pre-WGD-1 ancestor_chr1&P. setigerum_chr19 plus
 94-  0:	Pso10G26940.0	Pse19G18040.0	  1e-22
 94-  1:	Pso10G26820.0	Pse19G18200.0	      0
 94-  2:	Pso10G26810.0	Pse19G18220.0	 1e-178
 94-  3:	Pso10G26750.0	Pse19G18280.0	      0
 94-  4:	Pso10G26700.0	Pse19G18290.0	 2e-178
 94-  5:	Pso10G26680.0	Pse19G18300.0	  3e-76
 94-  6:	Pso10G26670.0	Pse19G18320.0	      0
 94-  7:	Pso10G26660.0	Pse19G18330.0	 5e-136
 94-  8:	Pso10G26580.0	Pse19G18430.0	      0
 94-  9:	Pso10G26560.0	Pse19G18460.0	  4e-40
 94- 10:	Pso10G26550.0	Pse19G18470.0	      0
 94- 11:	Pso10G26540.0	Pse19G18480.0	      0
 94- 12:	Pso10G26500.0	Pse19G18530.0	  9e-20
 94- 13:	Pso10G26440.0	Pse19G18590.0	      0
 94- 14:	Pso10G26340.0	Pse19G18600.0	      0
 94- 15:	Pso10G26090.0	Pse19G18770.0	      0
 94- 16:	Pso10G26030.0	Pse19G18860.0	      0
 94- 17:	Pso10G25980.0	Pse19G18900.0	 5e-134
 94- 18:	Pso10G25870.0	Pse19G18940.0	  4e-82
 94- 19:	Pso10G25770.0	Pse19G19040.0	      0
 94- 20:	Pso10G25630.0	Pse19G19070.0	      0
 94- 21:	Pso10G25610.0	Pse19G19080.0	      0
 94- 22:	Pso10G25600.0	Pse19G19100.0	  4e-80
 94- 23:	Pso10G25580.0	Pse19G19110.0	  9e-59
 94- 24:	Pso10G25570.0	Pse19G19120.0	      0
 94- 25:	Pso10G25550.0	Pse19G19130.0	 1e-144
 94- 26:	Pso10G25540.0	Pse19G19140.0	      0
 94- 27:	Pso10G25520.0	Pse19G19170.0	      0
 94- 28:	Pso10G25500.0	Pse19G19180.0	  5e-30
 94- 29:	Pso10G25370.0	Pse19G19230.0	 6e-179
 94- 30:	Pso10G25340.0	Pse19G19250.0	 6e-100
 94- 31:	Pso10G25320.0	Pse19G19270.0	      0
 94- 32:	Pso10G25260.0	Pse19G19330.0	      0
 94- 33:	Pso10G25230.0	Pse19G19350.0	      0
 94- 34:	Pso10G25170.0	Pse19G19370.0	  2e-29
 94- 35:	Pso10G25130.0	Pse19G19390.0	  2e-17
 94- 36:	Pso10G25010.0	Pse19G19400.0	 6e-124
 94- 37:	Pso10G24940.0	Pse19G19490.0	      0
 94- 38:	Pso10G24720.0	Pse19G19680.0	      0
 94- 39:	Pso10G24690.0	Pse19G19690.0	 4e-100
 94- 40:	Pso10G24680.0	Pse19G19700.0	      0
 94- 41:	Pso10G24640.0	Pse19G19740.0	 4e-107
 94- 42:	Pso10G24610.0	Pse19G19770.0	  1e-94
 94- 43:	Pso10G24550.0	Pse19G19800.0	      0
 94- 44:	Pso10G24540.0	Pse19G19810.0	      0
 94- 45:	Pso10G24520.0	Pse19G19820.0	      0
 94- 46:	Pso10G24500.0	Pse19G19830.0	      0
 94- 47:	Pso10G24480.0	Pse19G19850.0	      0
 94- 48:	Pso10G24470.0	Pse19G19860.0	 4e-143
 94- 49:	Pso10G24450.0	Pse19G19870.0	      0
 94- 50:	Pso10G24430.0	Pse19G19880.0	      0
 94- 51:	Pso10G24390.0	Pse19G19940.0	  1e-97
 94- 52:	Pso10G24380.0	Pse19G19950.0	  5e-71
 94- 53:	Pso10G24370.0	Pse19G19960.0	      0
 94- 54:	Pso10G24360.0	Pse19G19970.0	 2e-146
 94- 55:	Pso10G24310.0	Pse19G19980.0	  6e-40
 94- 56:	Pso10G24280.0	Pse19G20030.0	  2e-69
 94- 57:	Pso10G24220.0	Pse19G20080.0	  4e-58
 94- 58:	Pso10G24190.0	Pse19G20130.0	 4e-152
 94- 59:	Pso10G24180.0	Pse19G20140.0	 6e-146
 94- 60:	Pso10G24140.0	Pse19G20190.0	      0
 94- 61:	Pso10G24010.0	Pse19G20260.0	  2e-49
 94- 62:	Pso10G23960.0	Pse19G20300.0	      0
 94- 63:	Pso10G23950.0	Pse19G20330.0	      0
 94- 64:	Pso10G23870.0	Pse19G20360.0	 1e-118
 94- 65:	Pso10G23720.0	Pse19G20470.0	  7e-40
 94- 66:	Pso10G23710.0	Pse19G20480.0	 3e-135
 94- 67:	Pso10G23700.0	Pse19G20490.0	      0
 94- 68:	Pso10G23690.0	Pse19G20500.0	      0
 94- 69:	Pso10G23680.0	Pse19G20510.0	      0
 94- 70:	Pso10G23580.0	Pse19G20540.0	      0
 94- 71:	Pso10G23490.0	Pse19G20590.0	      0
 94- 72:	Pso10G23470.0	Pse19G20620.0	 1e-148
 94- 73:	Pso10G23430.0	Pse19G20660.0	      0
 94- 74:	Pso10G23400.0	Pse19G20670.0	  1e-42
 94- 75:	Pso10G23390.0	Pse19G20680.0	      0
 94- 76:	Pso10G23380.0	Pse19G20690.0	  9e-58
 94- 77:	Pso10G23360.0	Pse19G20700.0	      0
 94- 78:	Pso10G23340.0	Pse19G20720.0	      0
 94- 79:	Pso10G23320.0	Pse19G20740.0	 4e-146
 94- 80:	Pso10G23290.0	Pse19G20770.0	 3e-142
 94- 81:	Pso10G23140.0	Pse19G20840.0	 5e-149
 94- 82:	Pso10G23130.0	Pse19G20850.0	      0
 94- 83:	Pso10G23120.0	Pse19G20860.0	      0
 94- 84:	Pso10G23090.0	Pse19G20870.0	 9e-106
 94- 85:	Pso10G22990.0	Pse19G20890.0	 8e-178
 94- 86:	Pso10G22970.0	Pse19G20920.0	  3e-99
 94- 87:	Pso10G22960.0	Pse19G20930.0	      0
 94- 88:	Pso10G22950.0	Pse19G20960.0	 2e-141
 94- 89:	Pso10G22940.0	Pse19G20970.0	      0
 94- 90:	Pso10G22930.0	Pse19G20990.0	      0
 94- 91:	Pso10G22880.0	Pse19G21010.0	      0
 94- 92:	Pso10G22870.0	Pse19G21020.0	  1e-91
 94- 93:	Pso10G22820.0	Pse19G21030.0	      0
 94- 94:	Pso10G22710.0	Pse19G21080.0	      0
 94- 95:	Pso10G22660.0	Pse19G21100.0	      0
 94- 96:	Pso10G22640.0	Pse19G21110.0	  5e-75
 94- 97:	Pso10G22630.0	Pse19G21120.0	      0
 94- 98:	Pso10G22620.0	Pse19G21130.0	      0
 94- 99:	Pso10G22590.0	Pse19G21150.0	  5e-88
 94-100:	Pso10G22390.0	Pse19G21310.0	 1e-172
 94-101:	Pso10G22100.0	Pse19G21390.0	  1e-98
 94-102:	Pso10G22030.0	Pse19G21420.0	      0
 94-103:	Pso10G21950.0	Pse19G21580.0	      0
 94-104:	Pso10G21940.0	Pse19G21590.0	      0
 94-105:	Pso10G21930.0	Pse19G21600.0	      0
 94-106:	Pso10G21920.0	Pse19G21610.0	  3e-50
 94-107:	Pso10G21830.0	Pse19G21670.0	      0
 94-108:	Pso10G21820.0	Pse19G21680.0	      0
 94-109:	Pso10G21790.0	Pse19G21690.0	      0
 94-110:	Pso10G21770.0	Pse19G21710.0	  5e-86
 94-111:	Pso10G21760.0	Pse19G21720.0	      0
## Alignment 95: score=1078.0 e_value=4.6e-74 N=23 pre-WGD-1 ancestor_chr1&P. setigerum_chr19 plus
 95-  0:	Pso10G36070.0	Pse19G11910.0	  2e-62
 95-  1:	Pso10G36040.0	Pse19G11980.0	      0
 95-  2:	Pso10G36030.0	Pse19G11990.0	 9e-123
 95-  3:	Pso10G36020.0	Pse19G12000.0	      0
 95-  4:	Pso10G36000.0	Pse19G12010.0	      0
 95-  5:	Pso10G35990.0	Pse19G12020.0	      0
 95-  6:	Pso10G35950.0	Pse19G12050.0	  5e-94
 95-  7:	Pso10G35890.0	Pse19G12140.0	      0
 95-  8:	Pso10G35860.0	Pse19G12150.0	      0
 95-  9:	Pso10G35850.0	Pse19G12170.0	  4e-37
 95- 10:	Pso10G35830.0	Pse19G12180.0	      0
 95- 11:	Pso10G35760.0	Pse19G12220.0	 1e-132
 95- 12:	Pso10G35740.0	Pse19G12230.0	      0
 95- 13:	Pso10G35720.0	Pse19G12280.0	  4e-71
 95- 14:	Pso10G35700.0	Pse19G12290.0	 1e-180
 95- 15:	Pso10G35690.0	Pse19G12300.0	      0
 95- 16:	Pso10G35670.0	Pse19G12310.0	      0
 95- 17:	Pso10G35660.0	Pse19G12320.0	 1e-127
 95- 18:	Pso10G35650.0	Pse19G12330.0	      0
 95- 19:	Pso10G35620.0	Pse19G12350.0	      0
 95- 20:	Pso10G35230.0	Pse19G12480.0	  8e-78
 95- 21:	Pso10G34840.0	Pse19G12520.0	  4e-65
 95- 22:	Pso10G34270.0	Pse19G12650.0	  9e-22
## Alignment 96: score=1031.0 e_value=6.2e-64 N=21 pre-WGD-1 ancestor_chr1&P. setigerum_chr19 plus
 96-  0:	Pso10G15600.0	Pse19G33300.0	      0
 96-  1:	Pso10G15580.0	Pse19G33340.0	      0
 96-  2:	Pso10G15570.0	Pse19G33360.0	 1e-133
 96-  3:	Pso10G15560.0	Pse19G33370.0	  3e-68
 96-  4:	Pso10G15530.0	Pse19G33380.0	      0
 96-  5:	Pso10G15520.0	Pse19G33390.0	  1e-85
 96-  6:	Pso10G15510.0	Pse19G33400.0	      0
 96-  7:	Pso10G15500.0	Pse19G33410.0	 7e-176
 96-  8:	Pso10G15490.0	Pse19G33420.0	  4e-56
 96-  9:	Pso10G15480.0	Pse19G33430.0	 2e-136
 96- 10:	Pso10G15470.0	Pse19G33440.0	  5e-59
 96- 11:	Pso10G15460.0	Pse19G33450.0	      0
 96- 12:	Pso10G15450.0	Pse19G33460.0	 3e-110
 96- 13:	Pso10G15440.0	Pse19G33470.0	 3e-142
 96- 14:	Pso10G15410.0	Pse19G33490.0	  6e-89
 96- 15:	Pso10G15390.0	Pse19G33520.0	 8e-134
 96- 16:	Pso10G15380.0	Pse19G33530.0	      0
 96- 17:	Pso10G15330.0	Pse19G33570.0	      0
 96- 18:	Pso10G15290.0	Pse19G33610.0	      0
 96- 19:	Pso10G15280.0	Pse19G33620.0	 2e-149
 96- 20:	Pso07G08760.0	Pse19G33630.0	      0
## Alignment 97: score=828.0 e_value=5.2e-47 N=17 pre-WGD-1 ancestor_chr1&P. setigerum_chr19 plus
 97-  0:	Pso10G15260.0	Pse19G33060.0	  3e-30
 97-  1:	Pso10G15250.0	Pse19G33070.0	      0
 97-  2:	Pso10G15240.0	Pse19G33080.0	      0
 97-  3:	Pso10G15230.0	Pse19G33090.0	  1e-37
 97-  4:	Pso10G15200.0	Pse19G33130.0	 2e-102
 97-  5:	Pso10G15170.0	Pse19G33140.0	      0
 97-  6:	Pso10G15160.0	Pse19G33150.0	      0
 97-  7:	Pso10G15150.0	Pse19G33160.0	 1e-127
 97-  8:	Pso10G15120.0	Pse19G33170.0	  2e-57
 97-  9:	Pso10G15110.0	Pse19G33180.0	  3e-91
 97- 10:	Pso10G15090.0	Pse19G33190.0	      0
 97- 11:	Pso10G15080.0	Pse19G33200.0	  2e-90
 97- 12:	Pso10G15070.0	Pse19G33220.0	      0
 97- 13:	Pso10G15060.0	Pse19G33230.0	      0
 97- 14:	Pso10G15040.0	Pse19G33240.0	      0
 97- 15:	Pso10G15030.0	Pse19G33250.0	      0
 97- 16:	Pso10G09100.0	Pse19G33360.0	  3e-09
## Alignment 98: score=676.0 e_value=2.7e-38 N=14 pre-WGD-1 ancestor_chr1&P. setigerum_chr19 plus
 98-  0:	Pso10G36480.0	Pse19G11160.0	      0
 98-  1:	Pso10G36470.0	Pse19G11170.0	      0
 98-  2:	Pso10G36450.0	Pse19G11180.0	      0
 98-  3:	Pso10G36430.0	Pse19G11190.0	  2e-11
 98-  4:	Pso10G36390.0	Pse19G11310.0	      0
 98-  5:	Pso10G36380.0	Pse19G11320.0	      0
 98-  6:	Pso10G36340.0	Pse19G11330.0	      0
 98-  7:	Pso10G36330.0	Pse19G11340.0	      0
 98-  8:	Pso10G36260.0	Pse19G11410.0	 5e-145
 98-  9:	Pso10G36230.0	Pse19G11430.0	      0
 98- 10:	Pso10G36220.0	Pse19G11440.0	      0
 98- 11:	Pso10G36210.0	Pse19G11450.0	  4e-87
 98- 12:	Pso10G36200.0	Pse19G11460.0	 2e-112
 98- 13:	Pso10G36180.0	Pse19G11510.0	  2e-69
## Alignment 99: score=359.0 e_value=2.2e-18 N=9 pre-WGD-1 ancestor_chr1&P. setigerum_chr19 plus
 99-  0:	Pso02G70100.0	Pse19G12220.0	  2e-29
 99-  1:	Pso02G70180.0	Pse19G12300.0	      0
 99-  2:	Pso02G70440.0	Pse19G12320.0	  5e-68
 99-  3:	Pso02G70510.0	Pse19G12350.0	  2e-66
 99-  4:	Pso02G70520.0	Pse19G12380.0	      0
 99-  5:	Pso02G70810.0	Pse19G12530.0	  3e-36
 99-  6:	Pso02G70820.0	Pse19G12660.0	  1e-10
 99-  7:	Pso02G70850.0	Pse19G12770.0	      0
 99-  8:	Pso02G71190.0	Pse19G13030.0	  4e-75
## Alignment 100: score=322.0 e_value=1.8e-15 N=8 pre-WGD-1 ancestor_chr1&P. setigerum_chr19 plus
100-  0:	Pso02G59090.0	Pse19G17090.0	  6e-27
100-  1:	Pso02G59340.0	Pse19G17110.0	  4e-73
100-  2:	Pso02G59420.0	Pse19G17160.0	 2e-143
100-  3:	Pso02G59590.0	Pse19G17370.0	  5e-48
100-  4:	Pso02G59600.0	Pse19G17390.0	      0
100-  5:	Pso02G59620.0	Pse19G17410.0	  1e-73
100-  6:	Pso02G59850.0	Pse19G17550.0	  4e-69
100-  7:	Pso02G33770.0	Pse19G17590.0	  1e-11
## Alignment 101: score=280.0 e_value=3.1e-13 N=7 pre-WGD-1 ancestor_chr1&P. setigerum_chr19 plus
101-  0:	Pso10G16210.0	Pse19G34150.0	      0
101-  1:	Pso07G09140.0	Pse19G34160.0	  2e-42
101-  2:	Pso10G16250.0	Pse19G34390.0	  3e-07
101-  3:	Pso10G16590.0	Pse19G34580.0	  6e-78
101-  4:	Pso07G10100.0	Pse19G34650.0	  2e-80
101-  5:	Pso10G16680.0	Pse19G34680.0	      0
101-  6:	Pso10G16280.0	Pse19G34890.0	  4e-38
## Alignment 102: score=5038.0 e_value=0 N=106 pre-WGD-1 ancestor_chr1&P. setigerum_chr19 minus
102-  0:	Pso10G21280.0	Pse19G37920.0	      0
102-  1:	Pso10G21270.0	Pse19G37910.0	      0
102-  2:	Pso10G21260.0	Pse19G37900.0	      0
102-  3:	Pso10G21200.0	Pse19G37890.0	      0
102-  4:	Pso10G21190.0	Pse19G37840.0	 5e-167
102-  5:	Pso10G21110.0	Pse19G37810.0	      0
102-  6:	Pso10G20680.0	Pse19G37620.0	  1e-66
102-  7:	Pso10G20710.0	Pse19G37550.0	  6e-09
102-  8:	Pso10G20520.0	Pse19G37510.0	      0
102-  9:	Pso10G20490.0	Pse19G37490.0	  6e-63
102- 10:	Pso10G20470.0	Pse19G37480.0	      0
102- 11:	Pso10G20400.0	Pse19G37450.0	      0
102- 12:	Pso10G20380.0	Pse19G37440.0	      0
102- 13:	Pso10G20370.0	Pse19G37430.0	 6e-134
102- 14:	Pso10G20360.0	Pse19G37420.0	  3e-92
102- 15:	Pso10G20280.0	Pse19G37410.0	      0
102- 16:	Pso10G20250.0	Pse19G37400.0	 3e-134
102- 17:	Pso10G20220.0	Pse19G37390.0	      0
102- 18:	Pso10G20930.0	Pse19G37380.0	 8e-159
102- 19:	Pso10G20180.0	Pse19G37370.0	  2e-77
102- 20:	Pso10G20170.0	Pse19G37360.0	      0
102- 21:	Pso10G20160.0	Pse19G37350.0	 8e-144
102- 22:	Pso10G20020.0	Pse19G37320.0	      0
102- 23:	Pso10G20000.0	Pse19G37310.0	      0
102- 24:	Pso10G19980.0	Pse19G37290.0	      0
102- 25:	Pso10G19970.0	Pse19G37210.0	 2e-170
102- 26:	Pso07G13810.0	Pse19G37180.0	 4e-142
102- 27:	Pso10G19800.0	Pse19G37140.0	      0
102- 28:	Pso10G19790.0	Pse19G37130.0	      0
102- 29:	Pso10G19770.0	Pse19G37110.0	 2e-161
102- 30:	Pso07G13720.0	Pse19G37100.0	  2e-15
102- 31:	Pso10G19700.0	Pse19G37080.0	 3e-119
102- 32:	Pso10G19690.0	Pse19G37060.0	      0
102- 33:	Pso10G19670.0	Pse19G37050.0	 2e-178
102- 34:	Pso10G19660.0	Pse19G37040.0	 5e-143
102- 35:	Pso10G19650.0	Pse19G37030.0	      0
102- 36:	Pso10G19470.0	Pse19G36930.0	      0
102- 37:	Pso10G19460.0	Pse19G36920.0	 6e-129
102- 38:	Pso10G19430.0	Pse19G36840.0	 8e-117
102- 39:	Pso10G19420.0	Pse19G36830.0	      0
102- 40:	Pso10G19410.0	Pse19G36820.0	  4e-77
102- 41:	Pso10G19250.0	Pse19G36740.0	      0
102- 42:	Pso10G19320.0	Pse19G36730.0	      0
102- 43:	Pso10G19210.0	Pse19G36700.0	      0
102- 44:	Pso10G19200.0	Pse19G36670.0	  2e-45
102- 45:	Pso10G19140.0	Pse19G36630.0	      0
102- 46:	Pso07G12800.0	Pse19G36620.0	      0
102- 47:	Pso10G19120.0	Pse19G36610.0	      0
102- 48:	Pso10G19110.0	Pse19G36600.0	 8e-144
102- 49:	Pso10G19100.0	Pse19G36590.0	  9e-87
102- 50:	Pso10G19080.0	Pse19G36580.0	      0
102- 51:	Pso10G19060.0	Pse19G36530.0	      0
102- 52:	Pso10G19050.0	Pse19G36520.0	  3e-83
102- 53:	Pso10G19040.0	Pse19G36510.0	      0
102- 54:	Pso10G19030.0	Pse19G36480.0	  8e-43
102- 55:	Pso10G19010.0	Pse19G36450.0	      0
102- 56:	Pso10G19000.0	Pse19G36430.0	      0
102- 57:	Pso10G18950.0	Pse19G36390.0	      0
102- 58:	Pso07G13150.0	Pse19G36380.0	  1e-39
102- 59:	Pso10G18890.0	Pse19G36370.0	      0
102- 60:	Pso10G18880.0	Pse19G36360.0	      0
102- 61:	Pso10G18870.0	Pse19G36350.0	  2e-63
102- 62:	Pso07G12580.0	Pse19G36280.0	 4e-142
102- 63:	Pso07G12560.0	Pse19G36270.0	  6e-51
102- 64:	Pso10G18770.0	Pse19G36230.0	      0
102- 65:	Pso10G18760.0	Pse19G36210.0	  8e-93
102- 66:	Pso10G18750.0	Pse19G36190.0	      0
102- 67:	Pso10G18740.0	Pse19G36180.0	      0
102- 68:	Pso10G18640.0	Pse19G36170.0	      0
102- 69:	Pso07G12370.0	Pse19G36140.0	  6e-55
102- 70:	Pso10G18600.0	Pse19G36130.0	 3e-142
102- 71:	Pso10G18590.0	Pse19G36120.0	      0
102- 72:	Pso10G18540.0	Pse19G36110.0	      0
102- 73:	Pso10G18530.0	Pse19G36100.0	 2e-118
102- 74:	Pso07G12320.0	Pse19G36090.0	      0
102- 75:	Pso10G18480.0	Pse19G36080.0	      0
102- 76:	Pso10G18460.0	Pse19G36050.0	      0
102- 77:	Pso10G18450.0	Pse19G36040.0	  8e-45
102- 78:	Pso10G18440.0	Pse19G36010.0	 2e-131
102- 79:	Pso10G18340.0	Pse19G36000.0	  6e-32
102- 80:	Pso10G18310.0	Pse19G35990.0	      0
102- 81:	Pso10G18290.0	Pse19G35960.0	  5e-65
102- 82:	Pso07G12000.0	Pse19G35870.0	 1e-156
102- 83:	Pso10G18130.0	Pse19G35860.0	 6e-125
102- 84:	Pso10G18110.0	Pse19G35850.0	      0
102- 85:	Pso10G18100.0	Pse19G35840.0	      0
102- 86:	Pso10G18080.0	Pse19G35810.0	 2e-118
102- 87:	Pso07G11730.0	Pse19G35790.0	      0
102- 88:	Pso10G18020.0	Pse19G35780.0	      0
102- 89:	Pso10G18010.0	Pse19G35770.0	  3e-56
102- 90:	Pso10G18000.0	Pse19G35750.0	  1e-78
102- 91:	Pso10G17960.0	Pse19G35740.0	 5e-135
102- 92:	Pso10G17920.0	Pse19G35700.0	 9e-116
102- 93:	Pso10G17900.0	Pse19G35690.0	      0
102- 94:	Pso07G11640.0	Pse19G35680.0	 4e-111
102- 95:	Pso07G11630.0	Pse19G35670.0	      0
102- 96:	Pso10G17880.0	Pse19G35650.0	 9e-171
102- 97:	Pso10G17890.0	Pse19G35640.0	      0
102- 98:	Pso10G17860.0	Pse19G35630.0	      0
102- 99:	Pso10G17850.0	Pse19G35620.0	      0
102-100:	Pso07G11550.0	Pse19G35610.0	      0
102-101:	Pso10G17840.0	Pse19G35600.0	  9e-85
102-102:	Pso10G17830.0	Pse19G35580.0	      0
102-103:	Pso10G17720.0	Pse19G35570.0	      0
102-104:	Pso10G17750.0	Pse19G35560.0	      0
102-105:	Pso10G17680.0	Pse19G35520.0	      0
## Alignment 103: score=2045.0 e_value=4.2e-163 N=43 pre-WGD-1 ancestor_chr1&P. setigerum_chr19 minus
103-  0:	Pso10G16240.0	Pse19G34200.0	  2e-60
103-  1:	Pso10G16230.0	Pse19G34190.0	      0
103-  2:	Pso10G16180.0	Pse19G34170.0	  2e-71
103-  3:	Pso10G16130.0	Pse19G34140.0	  2e-70
103-  4:	Pso10G16110.0	Pse19G34130.0	      0
103-  5:	Pso10G16090.0	Pse19G34120.0	 4e-130
103-  6:	Pso10G16060.0	Pse19G34080.0	      0
103-  7:	Pso10G16010.0	Pse19G34050.0	 4e-175
103-  8:	Pso10G16000.0	Pse19G34030.0	  3e-95
103-  9:	Pso10G15990.0	Pse19G34020.0	      0
103- 10:	Pso07G09330.0	Pse19G34000.0	 3e-157
103- 11:	Pso07G09350.0	Pse19G33990.0	      0
103- 12:	Pso07G09360.0	Pse19G33980.0	      0
103- 13:	Pso10G15930.0	Pse19G33970.0	      0
103- 14:	Pso10G15920.0	Pse19G33960.0	      0
103- 15:	Pso10G15910.0	Pse19G33950.0	      0
103- 16:	Pso10G15900.0	Pse19G33940.0	  2e-81
103- 17:	Pso10G15890.0	Pse19G33920.0	      0
103- 18:	Pso10G15880.0	Pse19G33910.0	      0
103- 19:	Pso10G15870.0	Pse19G33890.0	      0
103- 20:	Pso10G15860.0	Pse19G33880.0	      0
103- 21:	Pso10G15850.0	Pse19G33870.0	      0
103- 22:	Pso10G15840.0	Pse19G33860.0	      0
103- 23:	Pso10G15800.0	Pse19G33850.0	  6e-57
103- 24:	Pso10G15760.0	Pse19G33790.0	  6e-64
103- 25:	Pso10G15750.0	Pse19G33780.0	      0
103- 26:	Pso10G15740.0	Pse19G33770.0	      0
103- 27:	Pso10G15730.0	Pse19G33750.0	 4e-135
103- 28:	Pso10G15720.0	Pse19G33740.0	  2e-10
103- 29:	Pso10G15710.0	Pse19G33730.0	      0
103- 30:	Pso10G15700.0	Pse19G33720.0	  1e-61
103- 31:	Pso10G15690.0	Pse19G33710.0	 7e-105
103- 32:	Pso10G15680.0	Pse19G33700.0	 8e-140
103- 33:	Pso10G15670.0	Pse19G33690.0	      0
103- 34:	Pso10G15650.0	Pse19G33670.0	      0
103- 35:	Pso10G15620.0	Pse19G33660.0	      0
103- 36:	Pso10G15610.0	Pse19G33650.0	      0
103- 37:	Pso10G15360.0	Pse19G33600.0	      0
103- 38:	Pso10G15350.0	Pse19G33590.0	  6e-25
103- 39:	Pso10G15340.0	Pse19G33580.0	      0
103- 40:	Pso10G15320.0	Pse19G33560.0	      0
103- 41:	Pso10G15310.0	Pse19G33550.0	      0
103- 42:	Pso10G15300.0	Pse19G33540.0	      0
## Alignment 104: score=1920.0 e_value=1e-142 N=40 pre-WGD-1 ancestor_chr1&P. setigerum_chr19 minus
104-  0:	Pso10G28700.0	Pse19G18120.0	      0
104-  1:	Pso10G28590.0	Pse19G17990.0	 8e-148
104-  2:	Pso10G28540.0	Pse19G17940.0	  2e-83
104-  3:	Pso10G28530.0	Pse19G17930.0	      0
104-  4:	Pso10G28520.0	Pse19G17920.0	  6e-82
104-  5:	Pso10G28500.0	Pse19G17910.0	  9e-92
104-  6:	Pso10G28460.0	Pse19G17880.0	  2e-73
104-  7:	Pso10G28360.0	Pse19G17870.0	 7e-156
104-  8:	Pso10G28340.0	Pse19G17860.0	 1e-142
104-  9:	Pso10G28210.0	Pse19G17810.0	      0
104- 10:	Pso10G28200.0	Pse19G17770.0	  1e-33
104- 11:	Pso10G28170.0	Pse19G17750.0	  8e-94
104- 12:	Pso10G27970.0	Pse19G17710.0	      0
104- 13:	Pso10G27960.0	Pse19G17690.0	 4e-109
104- 14:	Pso10G27950.0	Pse19G17680.0	 1e-124
104- 15:	Pso10G27920.0	Pse19G17630.0	      0
104- 16:	Pso10G27910.0	Pse19G17620.0	      0
104- 17:	Pso10G27880.0	Pse19G17610.0	  2e-51
104- 18:	Pso10G27850.0	Pse19G17600.0	      0
104- 19:	Pso10G27790.0	Pse19G17560.0	  3e-36
104- 20:	Pso10G27780.0	Pse19G17550.0	      0
104- 21:	Pso10G27770.0	Pse19G17540.0	 2e-154
104- 22:	Pso10G27540.0	Pse19G17490.0	      0
104- 23:	Pso10G27510.0	Pse19G17480.0	      0
104- 24:	Pso10G27460.0	Pse19G17460.0	      0
104- 25:	Pso10G27450.0	Pse19G17440.0	      0
104- 26:	Pso10G27420.0	Pse19G17430.0	 1e-146
104- 27:	Pso10G27410.0	Pse19G17410.0	  5e-88
104- 28:	Pso10G27400.0	Pse19G17400.0	      0
104- 29:	Pso10G27390.0	Pse19G17390.0	      0
104- 30:	Pso10G27380.0	Pse19G17380.0	      0
104- 31:	Pso10G27360.0	Pse19G17290.0	      0
104- 32:	Pso10G27280.0	Pse19G17220.0	      0
104- 33:	Pso10G27270.0	Pse19G17210.0	      0
104- 34:	Pso10G27170.0	Pse19G17170.0	  2e-78
104- 35:	Pso10G27140.0	Pse19G17160.0	      0
104- 36:	Pso10G27130.0	Pse19G17120.0	 8e-153
104- 37:	Pso10G27120.0	Pse19G17110.0	  2e-92
104- 38:	Pso10G27030.0	Pse19G17090.0	 5e-140
104- 39:	Pso10G27020.0	Pse19G17070.0	  4e-46
## Alignment 105: score=729.0 e_value=1.1e-38 N=15 pre-WGD-1 ancestor_chr1&P. setigerum_chr19 minus
105-  0:	Pso10G16550.0	Pse19G34490.0	      0
105-  1:	Pso10G16540.0	Pse19G34480.0	      0
105-  2:	Pso07G10210.0	Pse19G34460.0	 4e-111
105-  3:	Pso10G16520.0	Pse19G34450.0	      0
105-  4:	Pso10G16510.0	Pse19G34440.0	 5e-114
105-  5:	Pso10G16500.0	Pse19G34430.0	  4e-72
105-  6:	Pso10G16490.0	Pse19G34420.0	      0
105-  7:	Pso10G16470.0	Pse19G34410.0	  1e-52
105-  8:	Pso10G16390.0	Pse19G34380.0	  5e-81
105-  9:	Pso07G09950.0	Pse19G34330.0	      0
105- 10:	Pso10G16360.0	Pse19G34320.0	      0
105- 11:	Pso10G16350.0	Pse19G34310.0	      0
105- 12:	Pso10G16340.0	Pse19G34280.0	      0
105- 13:	Pso10G16330.0	Pse19G34270.0	      0
105- 14:	Pso10G16310.0	Pse19G34260.0	 3e-140
## Alignment 106: score=483.0 e_value=2.8e-22 N=10 pre-WGD-1 ancestor_chr1&P. setigerum_chr19 minus
106-  0:	Pso10G15010.0	Pse19G33040.0	 5e-144
106-  1:	Pso10G14970.0	Pse19G33030.0	  1e-81
106-  2:	Pso10G14960.0	Pse19G33020.0	 1e-163
106-  3:	Pso10G14950.0	Pse19G33010.0	      0
106-  4:	Pso10G14930.0	Pse19G32970.0	 1e-123
106-  5:	Pso10G14910.0	Pse19G32950.0	      0
106-  6:	Pso10G14900.0	Pse19G32930.0	      0
106-  7:	Pso10G14890.0	Pse19G32920.0	  1e-40
106-  8:	Pso10G14880.0	Pse19G32910.0	      0
106-  9:	Pso10G09180.0	Pse19G32800.0	  2e-49
## Alignment 107: score=453.0 e_value=5.4e-26 N=10 pre-WGD-1 ancestor_chr1&P. setigerum_chr19 minus
107-  0:	Pso10G25000.0	Pse19G19550.0	      0
107-  1:	Pso10G24980.0	Pse19G19520.0	 2e-138
107-  2:	Pso10G24970.0	Pse19G19510.0	      0
107-  3:	Pso10G24950.0	Pse19G19500.0	      0
107-  4:	Pso10G24900.0	Pse19G19460.0	      0
107-  5:	Pso10G24880.0	Pse19G19450.0	      0
107-  6:	Pso10G24870.0	Pse19G19440.0	      0
107-  7:	Pso10G24850.0	Pse19G19430.0	      0
107-  8:	Pso10G24470.0	Pse19G19280.0	      0
107-  9:	Pso10G24140.0	Pse19G19070.0	      0
## Alignment 108: score=387.0 e_value=8.9e-14 N=8 pre-WGD-1 ancestor_chr1&P. setigerum_chr19 minus
108-  0:	Pso10G31750.0	Pse19G15810.0	 5e-100
108-  1:	Pso10G31650.0	Pse19G15800.0	 1e-111
108-  2:	Pso10G31640.0	Pse19G15760.0	      0
108-  3:	Pso10G31610.0	Pse19G15750.0	  2e-14
108-  4:	Pso10G31600.0	Pse19G15740.0	      0
108-  5:	Pso10G31570.0	Pse19G15710.0	 1e-159
108-  6:	Pso10G31480.0	Pse19G15660.0	 3e-135
108-  7:	Pso10G31470.0	Pse19G15650.0	      0
## Alignment 109: score=302.0 e_value=8.7e-11 N=7 pre-WGD-1 ancestor_chr1&P. setigerum_chr19 minus
109-  0:	Pso02G56310.0	Pse19G21020.0	 7e-113
109-  1:	Pso02G56330.0	Pse19G20990.0	 4e-144
109-  2:	Pso02G56390.0	Pse19G20930.0	 2e-122
109-  3:	Pso02G56430.0	Pse19G20860.0	      0
109-  4:	Pso02G36700.0	Pse19G20680.0	 1e-130
109-  5:	Pso02G56500.0	Pse19G20570.0	 3e-139
109-  6:	Pso02G56510.0	Pse19G20500.0	 2e-146
## Alignment 110: score=298.0 e_value=6.9e-16 N=8 pre-WGD-1 ancestor_chr1&P. setigerum_chr19 minus
110-  0:	Pso02G29880.0	Pse19G15450.0	      0
110-  1:	Pso02G29860.0	Pse19G15380.0	      0
110-  2:	Pso02G64670.0	Pse19G15300.0	      0
110-  3:	Pso02G65050.0	Pse19G15120.0	      0
110-  4:	Pso02G65230.0	Pse19G14880.0	 5e-104
110-  5:	Pso02G65360.0	Pse19G14770.0	      0
110-  6:	Pso02G65740.0	Pse19G14740.0	      0
110-  7:	Pso02G65760.0	Pse19G14730.0	  1e-69
## Alignment 111: score=270.0 e_value=2.9e-09 N=6 pre-WGD-1 ancestor_chr1&P. setigerum_chr19 minus
111-  0:	Pso02G59710.0	Pse19G17640.0	  4e-80
111-  1:	Pso02G59730.0	Pse19G17630.0	      0
111-  2:	Pso02G59820.0	Pse19G17600.0	  6e-82
111-  3:	Pso02G59900.0	Pse19G17540.0	  4e-65
111-  4:	Pso02G59920.0	Pse19G17470.0	  2e-62
111-  5:	Pso02G60020.0	Pse19G17440.0	  7e-70
## Alignment 112: score=344.0 e_value=5.1e-15 N=8 pre-WGD-1 ancestor_chr1&P. setigerum_chr2 plus
112-  0:	Pso10G07480.0	Pse02G17700.0	 6e-127
112-  1:	Pso10G07410.0	Pse02G17730.0	  2e-38
112-  2:	Pso10G07400.0	Pse02G17740.0	  2e-34
112-  3:	Pso10G07370.0	Pse02G17830.0	  2e-79
112-  4:	Pso10G07350.0	Pse02G17860.0	  1e-44
112-  5:	Pso10G07280.0	Pse02G17950.0	 3e-136
112-  6:	Pso10G07250.0	Pse02G18000.0	  8e-90
112-  7:	Pso10G08090.0	Pse02G18030.0	      0
## Alignment 113: score=269.0 e_value=3.5e-08 N=6 pre-WGD-1 ancestor_chr1&P. setigerum_chr2 plus
113-  0:	Pso02G44920.0	Pse02G07520.0	      0
113-  1:	Pso10G07840.0	Pse02G07540.0	      0
113-  2:	Pso10G07860.0	Pse02G07580.0	      0
113-  3:	Pso02G44840.0	Pse02G07610.0	 2e-141
113-  4:	Pso10G08010.0	Pse02G07630.0	      0
113-  5:	Pso10G08020.0	Pse02G07680.0	 7e-176
## Alignment 114: score=450.0 e_value=2.4e-19 N=10 pre-WGD-1 ancestor_chr1&P. setigerum_chr2 minus
114-  0:	Pso10G09610.0	Pse02G16510.0	 7e-163
114-  1:	Pso02G47080.0	Pse02G16370.0	  3e-72
114-  2:	Pso10G09840.0	Pse02G16270.0	  6e-72
114-  3:	Pso10G09830.0	Pse02G16230.0	  9e-67
114-  4:	Pso10G09810.0	Pse02G16190.0	      0
114-  5:	Pso10G09770.0	Pse02G16160.0	      0
114-  6:	Pso10G09750.0	Pse02G16130.0	 5e-105
114-  7:	Pso10G09720.0	Pse02G16080.0	 9e-162
114-  8:	Pso10G09670.0	Pse02G15980.0	  1e-93
114-  9:	Pso10G09600.0	Pse02G15930.0	  9e-52
## Alignment 115: score=335.0 e_value=1.1e-11 N=7 pre-WGD-1 ancestor_chr1&P. setigerum_chr2 minus
115-  0:	Pso10G07610.0	Pse02G16800.0	 7e-131
115-  1:	Pso10G07590.0	Pse02G16780.0	 5e-146
115-  2:	Pso10G07580.0	Pse02G16760.0	      0
115-  3:	Pso10G07570.0	Pse02G16750.0	  1e-08
115-  4:	Pso10G07560.0	Pse02G16730.0	 3e-172
115-  5:	Pso10G09260.0	Pse02G16690.0	      0
115-  6:	Pso10G09290.0	Pse02G16670.0	 8e-132
## Alignment 116: score=450.0 e_value=4.7e-19 N=10 pre-WGD-1 ancestor_chr1&P. setigerum_chr20 plus
116-  0:	Pso10G09610.0	Pse20G22520.0	 2e-163
116-  1:	Pso02G47080.0	Pse20G22670.0	  2e-73
116-  2:	Pso10G09840.0	Pse20G22780.0	  8e-11
116-  3:	Pso10G09830.0	Pse20G22830.0	  3e-69
116-  4:	Pso10G09810.0	Pse20G22850.0	      0
116-  5:	Pso10G09770.0	Pse20G22900.0	      0
116-  6:	Pso10G09750.0	Pse20G22920.0	 2e-100
116-  7:	Pso10G09720.0	Pse20G22960.0	 4e-137
116-  8:	Pso10G09670.0	Pse20G23050.0	  1e-94
116-  9:	Pso10G09600.0	Pse20G23100.0	  2e-53
## Alignment 117: score=336.0 e_value=2e-12 N=7 pre-WGD-1 ancestor_chr1&P. setigerum_chr20 plus
117-  0:	Pso10G07610.0	Pse20G22220.0	 2e-101
117-  1:	Pso10G07590.0	Pse20G22240.0	  6e-49
117-  2:	Pso10G07580.0	Pse20G22250.0	      0
117-  3:	Pso10G07570.0	Pse20G22260.0	  1e-95
117-  4:	Pso10G07560.0	Pse20G22280.0	 3e-172
117-  5:	Pso10G09260.0	Pse20G22320.0	      0
117-  6:	Pso10G09290.0	Pse20G22350.0	 9e-130
## Alignment 118: score=359.0 e_value=2e-19 N=9 pre-WGD-1 ancestor_chr1&P. setigerum_chr20 minus
118-  0:	Pso10G07510.0	Pse20G22190.0	 1e-153
118-  1:	Pso10G07480.0	Pse20G22180.0	 6e-143
118-  2:	Pso10G07410.0	Pse20G22140.0	  8e-37
118-  3:	Pso10G07400.0	Pse20G22130.0	  2e-23
118-  4:	Pso10G07370.0	Pse20G22060.0	  8e-77
118-  5:	Pso10G07280.0	Pse20G21940.0	 2e-137
118-  6:	Pso10G08130.0	Pse20G21760.0	      0
118-  7:	Pso10G07250.0	Pse20G21720.0	  9e-35
118-  8:	Pso02G44620.0	Pse20G21540.0	  4e-42
## Alignment 119: score=304.0 e_value=4.7e-11 N=7 pre-WGD-1 ancestor_chr1&P. setigerum_chr20 minus
119-  0:	Pso02G44020.0	Pse20G35740.0	  7e-48
119-  1:	Pso10G06640.0	Pse20G35720.0	      0
119-  2:	Pso10G06620.0	Pse20G35540.0	  2e-55
119-  3:	Pso10G06610.0	Pse20G35520.0	      0
119-  4:	Pso10G06590.0	Pse20G35440.0	  1e-82
119-  5:	Pso10G06580.0	Pse20G35330.0	  9e-39
119-  6:	Pso10G06560.0	Pse20G35220.0	      0
## Alignment 120: score=298.0 e_value=1.8e-12 N=7 pre-WGD-1 ancestor_chr1&P. setigerum_chr20 minus
120-  0:	Pso10G07520.0	Pse20G31520.0	  5e-78
120-  1:	Pso02G44920.0	Pse20G31280.0	      0
120-  2:	Pso10G07840.0	Pse20G31270.0	      0
120-  3:	Pso10G07860.0	Pse20G31250.0	      0
120-  4:	Pso02G44840.0	Pse20G31220.0	 5e-115
120-  5:	Pso10G08010.0	Pse20G31210.0	      0
120-  6:	Pso10G08020.0	Pse20G31200.0	 5e-176
## Alignment 121: score=5428.0 e_value=0 N=115 pre-WGD-1 ancestor_chr1&P. setigerum_chr22 plus
121-  0:	Pso10G21320.0	Pse22G01040.0	  2e-08
121-  1:	Pso10G21280.0	Pse22G01060.0	      0
121-  2:	Pso10G21270.0	Pse22G01070.0	      0
121-  3:	Pso10G21260.0	Pse22G01080.0	      0
121-  4:	Pso10G21210.0	Pse22G01110.0	      0
121-  5:	Pso10G21170.0	Pse22G01140.0	 3e-108
121-  6:	Pso10G21190.0	Pse22G01150.0	      0
121-  7:	Pso10G21120.0	Pse22G01180.0	      0
121-  8:	Pso10G21110.0	Pse22G01210.0	      0
121-  9:	Pso10G20760.0	Pse22G01450.0	  7e-66
121- 10:	Pso10G20970.0	Pse22G01600.0	  2e-19
121- 11:	Pso10G20680.0	Pse22G01690.0	  1e-66
121- 12:	Pso10G20670.0	Pse22G01700.0	  1e-48
121- 13:	Pso10G20630.0	Pse22G01820.0	 1e-104
121- 14:	Pso10G20530.0	Pse22G02030.0	      0
121- 15:	Pso10G20520.0	Pse22G02210.0	  3e-11
121- 16:	Pso10G20220.0	Pse22G02260.0	      0
121- 17:	Pso10G20180.0	Pse22G02280.0	  3e-77
121- 18:	Pso10G20170.0	Pse22G02290.0	      0
121- 19:	Pso10G20160.0	Pse22G02310.0	      0
121- 20:	Pso10G20080.0	Pse22G02330.0	 1e-117
121- 21:	Pso10G20060.0	Pse22G02370.0	  4e-69
121- 22:	Pso10G20040.0	Pse22G02440.0	  5e-54
121- 23:	Pso10G20020.0	Pse22G02460.0	      0
121- 24:	Pso10G20000.0	Pse22G02480.0	      0
121- 25:	Pso10G19980.0	Pse22G02490.0	      0
121- 26:	Pso10G19970.0	Pse22G02500.0	      0
121- 27:	Pso10G19950.0	Pse22G02530.0	  2e-70
121- 28:	Pso10G19800.0	Pse22G02640.0	      0
121- 29:	Pso10G19790.0	Pse22G02650.0	      0
121- 30:	Pso10G19770.0	Pse22G02660.0	      0
121- 31:	Pso10G19760.0	Pse22G02670.0	  3e-57
121- 32:	Pso10G19740.0	Pse22G02690.0	  1e-56
121- 33:	Pso07G13700.0	Pse22G02700.0	      0
121- 34:	Pso07G13690.0	Pse22G02710.0	      0
121- 35:	Pso10G19720.0	Pse22G02720.0	      0
121- 36:	Pso10G19700.0	Pse22G02730.0	 3e-119
121- 37:	Pso10G19690.0	Pse22G02770.0	      0
121- 38:	Pso10G19670.0	Pse22G02800.0	      0
121- 39:	Pso10G19660.0	Pse22G02810.0	 9e-134
121- 40:	Pso10G19650.0	Pse22G02820.0	      0
121- 41:	Pso10G19470.0	Pse22G02860.0	      0
121- 42:	Pso10G19460.0	Pse22G02870.0	 5e-130
121- 43:	Pso10G19420.0	Pse22G02960.0	      0
121- 44:	Pso10G19410.0	Pse22G02970.0	      0
121- 45:	Pso10G19260.0	Pse22G03000.0	  4e-21
121- 46:	Pso10G19250.0	Pse22G03020.0	      0
121- 47:	Pso10G19240.0	Pse22G03030.0	      0
121- 48:	Pso10G19210.0	Pse22G03110.0	      0
121- 49:	Pso10G19200.0	Pse22G03120.0	 4e-147
121- 50:	Pso10G19140.0	Pse22G03170.0	      0
121- 51:	Pso10G19120.0	Pse22G03180.0	  2e-50
121- 52:	Pso10G19110.0	Pse22G03200.0	 9e-149
121- 53:	Pso10G19100.0	Pse22G03240.0	  1e-66
121- 54:	Pso10G19080.0	Pse22G03260.0	      0
121- 55:	Pso10G19070.0	Pse22G03300.0	  5e-36
121- 56:	Pso10G19060.0	Pse22G03310.0	      0
121- 57:	Pso10G19050.0	Pse22G03320.0	      0
121- 58:	Pso10G19040.0	Pse22G03330.0	      0
121- 59:	Pso10G19030.0	Pse22G03340.0	  8e-54
121- 60:	Pso10G19020.0	Pse22G03350.0	 1e-122
121- 61:	Pso10G19010.0	Pse22G03380.0	      0
121- 62:	Pso10G19000.0	Pse22G03390.0	      0
121- 63:	Pso10G18960.0	Pse22G03460.0	  3e-07
121- 64:	Pso10G18920.0	Pse22G03470.0	      0
121- 65:	Pso10G18940.0	Pse22G03490.0	      0
121- 66:	Pso10G18950.0	Pse22G03500.0	      0
121- 67:	Pso10G18880.0	Pse22G03520.0	      0
121- 68:	Pso10G18870.0	Pse22G03530.0	  2e-63
121- 69:	Pso07G12580.0	Pse22G03570.0	 4e-121
121- 70:	Pso07G12560.0	Pse22G03580.0	 2e-146
121- 71:	Pso10G18800.0	Pse22G03590.0	  2e-41
121- 72:	Pso10G18770.0	Pse22G03600.0	      0
121- 73:	Pso10G18750.0	Pse22G03610.0	      0
121- 74:	Pso10G18740.0	Pse22G03620.0	      0
121- 75:	Pso07G12420.0	Pse22G03630.0	  1e-19
121- 76:	Pso07G12390.0	Pse22G03660.0	  6e-24
121- 77:	Pso10G18630.0	Pse22G03710.0	  9e-70
121- 78:	Pso10G18590.0	Pse22G03720.0	      0
121- 79:	Pso10G18540.0	Pse22G03740.0	      0
121- 80:	Pso10G18520.0	Pse22G03750.0	      0
121- 81:	Pso07G12320.0	Pse22G03760.0	      0
121- 82:	Pso10G18490.0	Pse22G03770.0	  2e-07
121- 83:	Pso10G18480.0	Pse22G03820.0	      0
121- 84:	Pso10G18460.0	Pse22G03830.0	      0
121- 85:	Pso10G18440.0	Pse22G03840.0	 1e-134
121- 86:	Pso10G18410.0	Pse22G03870.0	  1e-14
121- 87:	Pso10G18340.0	Pse22G03880.0	      0
121- 88:	Pso10G18310.0	Pse22G03890.0	      0
121- 89:	Pso10G18290.0	Pse22G03900.0	      0
121- 90:	Pso10G18280.0	Pse22G03930.0	      0
121- 91:	Pso07G12000.0	Pse22G03980.0	 1e-157
121- 92:	Pso10G18130.0	Pse22G04090.0	 1e-129
121- 93:	Pso10G18110.0	Pse22G04100.0	      0
121- 94:	Pso10G18100.0	Pse22G04110.0	      0
121- 95:	Pso07G11870.0	Pse22G04130.0	  1e-38
121- 96:	Pso07G11850.0	Pse22G04150.0	      0
121- 97:	Pso10G18080.0	Pse22G04160.0	 5e-109
121- 98:	Pso07G11770.0	Pse22G04180.0	  1e-50
121- 99:	Pso07G11730.0	Pse22G04190.0	      0
121-100:	Pso10G18020.0	Pse22G04200.0	      0
121-101:	Pso10G18010.0	Pse22G04210.0	  1e-50
121-102:	Pso10G18000.0	Pse22G04220.0	  8e-79
121-103:	Pso10G17960.0	Pse22G04240.0	      0
121-104:	Pso10G17920.0	Pse22G04260.0	 2e-112
121-105:	Pso10G17900.0	Pse22G04270.0	      0
121-106:	Pso10G17880.0	Pse22G04300.0	  2e-12
121-107:	Pso10G17890.0	Pse22G04310.0	      0
121-108:	Pso10G17860.0	Pse22G04320.0	      0
121-109:	Pso10G17850.0	Pse22G04330.0	      0
121-110:	Pso10G17840.0	Pse22G04340.0	  7e-87
121-111:	Pso10G17830.0	Pse22G04350.0	      0
121-112:	Pso07G11500.0	Pse22G04360.0	      0
121-113:	Pso10G17750.0	Pse22G04390.0	      0
121-114:	Pso10G17680.0	Pse22G04420.0	      0
## Alignment 122: score=2482.0 e_value=8.6e-211 N=52 pre-WGD-1 ancestor_chr1&P. setigerum_chr22 plus
122-  0:	Pso10G15820.0	Pse22G05910.0	  7e-84
122-  1:	Pso07G09960.0	Pse22G05920.0	 1e-169
122-  2:	Pso07G09950.0	Pse22G05930.0	      0
122-  3:	Pso10G16360.0	Pse22G05940.0	      0
122-  4:	Pso10G16350.0	Pse22G05950.0	  6e-95
122-  5:	Pso10G16340.0	Pse22G05970.0	      0
122-  6:	Pso10G16330.0	Pse22G05980.0	      0
122-  7:	Pso10G16310.0	Pse22G05990.0	 1e-141
122-  8:	Pso10G15520.0	Pse22G06240.0	 4e-106
122-  9:	Pso10G15490.0	Pse22G06290.0	  6e-54
122- 10:	Pso10G15480.0	Pse22G06300.0	 1e-137
122- 11:	Pso10G15470.0	Pse22G06310.0	  8e-74
122- 12:	Pso10G15460.0	Pse22G06320.0	      0
122- 13:	Pso10G15450.0	Pse22G06330.0	 2e-111
122- 14:	Pso10G15440.0	Pse22G06340.0	 4e-125
122- 15:	Pso10G15410.0	Pse22G06360.0	  7e-77
122- 16:	Pso10G15390.0	Pse22G06610.0	 4e-131
122- 17:	Pso10G15380.0	Pse22G06620.0	      0
122- 18:	Pso10G15360.0	Pse22G06630.0	      0
122- 19:	Pso10G15350.0	Pse22G06640.0	  2e-58
122- 20:	Pso10G15340.0	Pse22G06650.0	      0
122- 21:	Pso10G15330.0	Pse22G06660.0	  1e-94
122- 22:	Pso10G15320.0	Pse22G06680.0	  2e-62
122- 23:	Pso10G15310.0	Pse22G06690.0	      0
122- 24:	Pso10G15290.0	Pse22G06720.0	  6e-46
122- 25:	Pso10G15280.0	Pse22G06730.0	 2e-149
122- 26:	Pso07G08760.0	Pse22G06740.0	 6e-124
122- 27:	Pso10G15260.0	Pse22G06780.0	  1e-50
122- 28:	Pso10G15250.0	Pse22G06810.0	      0
122- 29:	Pso10G15240.0	Pse22G06820.0	      0
122- 30:	Pso10G15220.0	Pse22G06830.0	      0
122- 31:	Pso10G15200.0	Pse22G06850.0	 2e-105
122- 32:	Pso10G15170.0	Pse22G06860.0	      0
122- 33:	Pso10G15160.0	Pse22G06870.0	      0
122- 34:	Pso10G15150.0	Pse22G06880.0	 2e-124
122- 35:	Pso10G15110.0	Pse22G06890.0	  1e-70
122- 36:	Pso10G15090.0	Pse22G06900.0	      0
122- 37:	Pso10G15080.0	Pse22G06910.0	 1e-146
122- 38:	Pso10G15070.0	Pse22G06920.0	      0
122- 39:	Pso10G15060.0	Pse22G06930.0	 3e-122
122- 40:	Pso10G15040.0	Pse22G06940.0	      0
122- 41:	Pso10G15030.0	Pse22G06950.0	      0
122- 42:	Pso10G15010.0	Pse22G06960.0	 7e-140
122- 43:	Pso10G14970.0	Pse22G06980.0	  4e-85
122- 44:	Pso10G14960.0	Pse22G06990.0	 6e-162
122- 45:	Pso10G14950.0	Pse22G07000.0	      0
122- 46:	Pso10G14930.0	Pse22G07010.0	 2e-123
122- 47:	Pso10G14910.0	Pse22G07060.0	      0
122- 48:	Pso10G14900.0	Pse22G07070.0	      0
122- 49:	Pso10G14890.0	Pse22G07080.0	  4e-06
122- 50:	Pso10G14880.0	Pse22G07090.0	      0
122- 51:	Pso10G09180.0	Pse22G07240.0	  5e-50
## Alignment 123: score=1268.0 e_value=4.4e-92 N=27 pre-WGD-1 ancestor_chr1&P. setigerum_chr22 plus
123-  0:	Pso10G16240.0	Pse22G05360.0	  2e-60
123-  1:	Pso10G16230.0	Pse22G05380.0	      0
123-  2:	Pso10G16180.0	Pse22G05410.0	  3e-71
123-  3:	Pso10G16130.0	Pse22G05430.0	  2e-71
123-  4:	Pso10G16110.0	Pse22G05440.0	      0
123-  5:	Pso07G09190.0	Pse22G05460.0	 2e-143
123-  6:	Pso10G16570.0	Pse22G05650.0	      0
123-  7:	Pso10G16680.0	Pse22G05770.0	      0
123-  8:	Pso10G16020.0	Pse22G06020.0	      0
123-  9:	Pso10G16010.0	Pse22G06030.0	 8e-153
123- 10:	Pso10G16000.0	Pse22G06050.0	 1e-107
123- 11:	Pso10G15990.0	Pse22G06060.0	      0
123- 12:	Pso07G09330.0	Pse22G06070.0	 4e-149
123- 13:	Pso07G09340.0	Pse22G06080.0	      0
123- 14:	Pso07G09350.0	Pse22G06090.0	      0
123- 15:	Pso10G15940.0	Pse22G06100.0	  7e-37
123- 16:	Pso07G09360.0	Pse22G06110.0	      0
123- 17:	Pso10G15930.0	Pse22G06120.0	      0
123- 18:	Pso10G15920.0	Pse22G06130.0	 3e-167
123- 19:	Pso10G15910.0	Pse22G06140.0	      0
123- 20:	Pso10G15900.0	Pse22G06150.0	  2e-81
123- 21:	Pso10G15890.0	Pse22G06160.0	      0
123- 22:	Pso10G15880.0	Pse22G06170.0	      0
123- 23:	Pso10G15870.0	Pse22G06180.0	      0
123- 24:	Pso10G15860.0	Pse22G06190.0	      0
123- 25:	Pso10G15850.0	Pse22G06200.0	  2e-86
123- 26:	Pso10G15840.0	Pse22G06210.0	      0
## Alignment 124: score=576.0 e_value=1.5e-28 N=12 pre-WGD-1 ancestor_chr1&P. setigerum_chr22 plus
124-  0:	Pso10G15730.0	Pse22G06270.0	 3e-122
124-  1:	Pso10G15710.0	Pse22G06410.0	      0
124-  2:	Pso10G15700.0	Pse22G06420.0	  1e-91
124-  3:	Pso10G15690.0	Pse22G06430.0	 7e-105
124-  4:	Pso10G15680.0	Pse22G06440.0	 1e-117
124-  5:	Pso10G15670.0	Pse22G06450.0	      0
124-  6:	Pso10G15650.0	Pse22G06460.0	 4e-179
124-  7:	Pso10G15620.0	Pse22G06470.0	      0
124-  8:	Pso10G15610.0	Pse22G06480.0	      0
124-  9:	Pso10G15590.0	Pse22G06490.0	      0
124- 10:	Pso10G15580.0	Pse22G06510.0	      0
124- 11:	Pso10G15560.0	Pse22G06560.0	  9e-13
## Alignment 125: score=532.0 e_value=5.6e-24 N=11 pre-WGD-1 ancestor_chr1&P. setigerum_chr22 plus
125-  0:	Pso10G35600.0	Pse22G27140.0	 1e-120
125-  1:	Pso10G35590.0	Pse22G27150.0	  2e-78
125-  2:	Pso10G35570.0	Pse22G27160.0	  2e-89
125-  3:	Pso10G35540.0	Pse22G27170.0	      0
125-  4:	Pso10G35440.0	Pse22G27310.0	  7e-91
125-  5:	Pso10G35340.0	Pse22G27340.0	      0
125-  6:	Pso10G35330.0	Pse22G27350.0	      0
125-  7:	Pso10G35290.0	Pse22G27360.0	      0
125-  8:	Pso10G35280.0	Pse22G27370.0	      0
125-  9:	Pso10G35270.0	Pse22G27380.0	  7e-93
125- 10:	Pso10G35230.0	Pse22G27390.0	      0
## Alignment 126: score=487.0 e_value=1.9e-27 N=12 pre-WGD-1 ancestor_chr1&P. setigerum_chr22 plus
126-  0:	Pso02G58500.0	Pse22G22330.0	 1e-151
126-  1:	Pso02G58510.0	Pse22G22350.0	  5e-71
126-  2:	Pso02G58730.0	Pse22G22460.0	      0
126-  3:	Pso02G58990.0	Pse22G22480.0	 1e-101
126-  4:	Pso02G59090.0	Pse22G22560.0	  2e-26
126-  5:	Pso02G59340.0	Pse22G22650.0	  2e-69
126-  6:	Pso02G59420.0	Pse22G22680.0	 4e-145
126-  7:	Pso02G59590.0	Pse22G22830.0	      0
126-  8:	Pso02G59600.0	Pse22G22860.0	      0
126-  9:	Pso02G59620.0	Pse22G22880.0	  3e-90
126- 10:	Pso02G59850.0	Pse22G23010.0	  5e-68
126- 11:	Pso02G33770.0	Pse22G23040.0	  1e-11
## Alignment 127: score=369.0 e_value=1.3e-15 N=8 pre-WGD-1 ancestor_chr1&P. setigerum_chr22 plus
127-  0:	Pso10G25000.0	Pse22G20800.0	      0
127-  1:	Pso10G24950.0	Pse22G20850.0	      0
127-  2:	Pso10G24940.0	Pse22G20860.0	      0
127-  3:	Pso10G24900.0	Pse22G20880.0	      0
127-  4:	Pso10G24890.0	Pse22G20890.0	  3e-65
127-  5:	Pso10G24850.0	Pse22G20900.0	      0
127-  6:	Pso10G24700.0	Pse22G20910.0	      0
127-  7:	Pso10G24470.0	Pse22G21100.0	      0
## Alignment 128: score=359.0 e_value=5.8e-19 N=9 pre-WGD-1 ancestor_chr1&P. setigerum_chr22 plus
128-  0:	Pso02G29880.0	Pse22G25290.0	      0
128-  1:	Pso02G29860.0	Pse22G25340.0	      0
128-  2:	Pso02G64580.0	Pse22G25380.0	      0
128-  3:	Pso02G64590.0	Pse22G25430.0	      0
128-  4:	Pso02G64680.0	Pse22G25480.0	      0
128-  5:	Pso02G65100.0	Pse22G25700.0	 7e-128
128-  6:	Pso02G65360.0	Pse22G25790.0	      0
128-  7:	Pso02G65740.0	Pse22G25820.0	      0
128-  8:	Pso02G65760.0	Pse22G25830.0	  2e-71
## Alignment 129: score=321.0 e_value=1.7e-11 N=7 pre-WGD-1 ancestor_chr1&P. setigerum_chr22 plus
129-  0:	Pso10G22510.0	Pse22G18570.0	  8e-28
129-  1:	Pso10G22430.0	Pse22G18650.0	      0
129-  2:	Pso10G22420.0	Pse22G18660.0	  2e-13
129-  3:	Pso10G22390.0	Pse22G18720.0	 1e-175
129-  4:	Pso10G22310.0	Pse22G18790.0	      0
129-  5:	Pso10G22280.0	Pse22G18830.0	      0
129-  6:	Pso10G22210.0	Pse22G18920.0	 4e-156
## Alignment 130: score=13794.0 e_value=0 N=289 pre-WGD-1 ancestor_chr1&P. setigerum_chr22 minus
130-  0:	Pso10G35090.0	Pse22G27120.0	      0
130-  1:	Pso10G34990.0	Pse22G27010.0	      0
130-  2:	Pso10G34890.0	Pse22G26940.0	      0
130-  3:	Pso10G34860.0	Pse22G26920.0	  4e-74
130-  4:	Pso10G34840.0	Pse22G26900.0	 2e-170
130-  5:	Pso10G34720.0	Pse22G26880.0	      0
130-  6:	Pso10G34600.0	Pse22G26840.0	      0
130-  7:	Pso10G34590.0	Pse22G26830.0	 1e-163
130-  8:	Pso10G34480.0	Pse22G26770.0	  9e-66
130-  9:	Pso10G34410.0	Pse22G26740.0	 5e-147
130- 10:	Pso10G34380.0	Pse22G26720.0	 4e-135
130- 11:	Pso10G34340.0	Pse22G26690.0	      0
130- 12:	Pso10G34190.0	Pse22G26660.0	  1e-71
130- 13:	Pso10G34160.0	Pse22G26610.0	  1e-27
130- 14:	Pso10G34150.0	Pse22G26600.0	      0
130- 15:	Pso10G34120.0	Pse22G26550.0	      0
130- 16:	Pso10G34040.0	Pse22G26410.0	      0
130- 17:	Pso10G34030.0	Pse22G26400.0	      0
130- 18:	Pso10G34010.0	Pse22G26390.0	      0
130- 19:	Pso10G33990.0	Pse22G26370.0	      0
130- 20:	Pso10G33950.0	Pse22G26340.0	 2e-140
130- 21:	Pso10G33910.0	Pse22G26330.0	      0
130- 22:	Pso10G33860.0	Pse22G26290.0	      0
130- 23:	Pso10G33850.0	Pse22G26280.0	      0
130- 24:	Pso10G33730.0	Pse22G26230.0	      0
130- 25:	Pso10G33720.0	Pse22G26210.0	      0
130- 26:	Pso10G33700.0	Pse22G26200.0	      0
130- 27:	Pso10G33690.0	Pse22G26190.0	      0
130- 28:	Pso10G33670.0	Pse22G26150.0	      0
130- 29:	Pso10G33660.0	Pse22G26140.0	      0
130- 30:	Pso10G33560.0	Pse22G26130.0	  3e-37
130- 31:	Pso10G33460.0	Pse22G26120.0	 5e-136
130- 32:	Pso10G33430.0	Pse22G26110.0	  5e-56
130- 33:	Pso10G33340.0	Pse22G26040.0	  1e-86
130- 34:	Pso10G33230.0	Pse22G26010.0	      0
130- 35:	Pso10G33140.0	Pse22G26000.0	      0
130- 36:	Pso10G33130.0	Pse22G25990.0	      0
130- 37:	Pso10G33120.0	Pse22G25980.0	      0
130- 38:	Pso10G33110.0	Pse22G25970.0	      0
130- 39:	Pso10G33080.0	Pse22G25960.0	  5e-48
130- 40:	Pso10G33070.0	Pse22G25950.0	      0
130- 41:	Pso10G33030.0	Pse22G25920.0	  1e-43
130- 42:	Pso10G32950.0	Pse22G25890.0	      0
130- 43:	Pso10G32930.0	Pse22G25870.0	      0
130- 44:	Pso10G32910.0	Pse22G25840.0	 2e-137
130- 45:	Pso10G32880.0	Pse22G25830.0	      0
130- 46:	Pso10G32870.0	Pse22G25820.0	      0
130- 47:	Pso10G32860.0	Pse22G25810.0	      0
130- 48:	Pso10G32850.0	Pse22G25800.0	  2e-81
130- 49:	Pso10G32840.0	Pse22G25790.0	      0
130- 50:	Pso10G32750.0	Pse22G25770.0	      0
130- 51:	Pso10G32730.0	Pse22G25750.0	      0
130- 52:	Pso10G32660.0	Pse22G25710.0	      0
130- 53:	Pso10G32640.0	Pse22G25690.0	      0
130- 54:	Pso10G32630.0	Pse22G25680.0	      0
130- 55:	Pso10G32610.0	Pse22G25670.0	 1e-165
130- 56:	Pso10G32590.0	Pse22G25660.0	  3e-60
130- 57:	Pso10G32580.0	Pse22G25650.0	      0
130- 58:	Pso10G32570.0	Pse22G25640.0	 5e-148
130- 59:	Pso10G32540.0	Pse22G25620.0	      0
130- 60:	Pso10G32500.0	Pse22G25610.0	  2e-92
130- 61:	Pso10G32310.0	Pse22G25490.0	  5e-51
130- 62:	Pso10G32220.0	Pse22G25460.0	      0
130- 63:	Pso10G32210.0	Pse22G25450.0	      0
130- 64:	Pso10G32200.0	Pse22G25440.0	 1e-129
130- 65:	Pso10G32190.0	Pse22G25430.0	      0
130- 66:	Pso10G32180.0	Pse22G25400.0	      0
130- 67:	Pso10G32140.0	Pse22G25380.0	      0
130- 68:	Pso10G32110.0	Pse22G25370.0	      0
130- 69:	Pso10G32100.0	Pse22G25360.0	      0
130- 70:	Pso10G32020.0	Pse22G25340.0	      0
130- 71:	Pso10G32010.0	Pse22G25320.0	  7e-79
130- 72:	Pso10G31980.0	Pse22G25290.0	      0
130- 73:	Pso10G31950.0	Pse22G25280.0	      0
130- 74:	Pso10G31840.0	Pse22G25210.0	      0
130- 75:	Pso10G31810.0	Pse22G25130.0	      0
130- 76:	Pso10G31750.0	Pse22G25080.0	 1e-101
130- 77:	Pso10G31740.0	Pse22G25060.0	      0
130- 78:	Pso10G31700.0	Pse22G25030.0	  5e-98
130- 79:	Pso10G31680.0	Pse22G25020.0	      0
130- 80:	Pso10G31600.0	Pse22G25010.0	 7e-179
130- 81:	Pso10G31570.0	Pse22G24990.0	 5e-159
130- 82:	Pso10G31550.0	Pse22G24940.0	      0
130- 83:	Pso10G31480.0	Pse22G24930.0	 2e-142
130- 84:	Pso10G31470.0	Pse22G24900.0	      0
130- 85:	Pso10G31150.0	Pse22G24790.0	      0
130- 86:	Pso10G31130.0	Pse22G24770.0	  3e-74
130- 87:	Pso10G30940.0	Pse22G24730.0	      0
130- 88:	Pso10G30900.0	Pse22G24720.0	      0
130- 89:	Pso10G30890.0	Pse22G24700.0	  3e-63
130- 90:	Pso10G30870.0	Pse22G24690.0	      0
130- 91:	Pso10G30830.0	Pse22G24670.0	      0
130- 92:	Pso10G30820.0	Pse22G24660.0	  2e-48
130- 93:	Pso10G30660.0	Pse22G24600.0	  3e-66
130- 94:	Pso10G30640.0	Pse22G24580.0	      0
130- 95:	Pso10G30620.0	Pse22G24570.0	      0
130- 96:	Pso10G30570.0	Pse22G24510.0	      0
130- 97:	Pso10G30490.0	Pse22G24480.0	 7e-177
130- 98:	Pso10G30460.0	Pse22G24470.0	      0
130- 99:	Pso10G30440.0	Pse22G24450.0	 2e-108
130-100:	Pso10G30420.0	Pse22G24440.0	      0
130-101:	Pso10G30410.0	Pse22G24430.0	      0
130-102:	Pso10G30400.0	Pse22G24420.0	      0
130-103:	Pso10G30360.0	Pse22G24380.0	      0
130-104:	Pso10G30330.0	Pse22G24360.0	      0
130-105:	Pso10G30280.0	Pse22G24340.0	 4e-114
130-106:	Pso10G30270.0	Pse22G24330.0	      0
130-107:	Pso10G30260.0	Pse22G24320.0	  2e-99
130-108:	Pso10G30230.0	Pse22G24310.0	      0
130-109:	Pso10G30220.0	Pse22G24300.0	 4e-117
130-110:	Pso10G30200.0	Pse22G24290.0	      0
130-111:	Pso10G30180.0	Pse22G24270.0	      0
130-112:	Pso10G30170.0	Pse22G24260.0	 1e-109
130-113:	Pso10G30150.0	Pse22G24250.0	      0
130-114:	Pso10G30130.0	Pse22G24230.0	      0
130-115:	Pso10G30120.0	Pse22G24220.0	      0
130-116:	Pso10G30030.0	Pse22G24180.0	      0
130-117:	Pso10G29920.0	Pse22G24160.0	  8e-08
130-118:	Pso10G29810.0	Pse22G24140.0	 4e-128
130-119:	Pso10G29790.0	Pse22G24130.0	 6e-138
130-120:	Pso10G29770.0	Pse22G24110.0	      0
130-121:	Pso10G29700.0	Pse22G24070.0	  6e-28
130-122:	Pso10G29690.0	Pse22G24060.0	      0
130-123:	Pso10G29650.0	Pse22G24040.0	      0
130-124:	Pso10G29600.0	Pse22G23960.0	      0
130-125:	Pso10G29580.0	Pse22G23940.0	  8e-94
130-126:	Pso10G29570.0	Pse22G23930.0	 1e-170
130-127:	Pso10G29510.0	Pse22G23900.0	  2e-66
130-128:	Pso10G29480.0	Pse22G23870.0	      0
130-129:	Pso10G29470.0	Pse22G23860.0	 2e-153
130-130:	Pso10G29460.0	Pse22G23840.0	      0
130-131:	Pso10G29450.0	Pse22G23830.0	      0
130-132:	Pso10G29420.0	Pse22G23790.0	      0
130-133:	Pso10G29190.0	Pse22G23760.0	      0
130-134:	Pso10G29140.0	Pse22G23750.0	  3e-52
130-135:	Pso10G29120.0	Pse22G23660.0	 2e-157
130-136:	Pso10G29090.0	Pse22G23650.0	      0
130-137:	Pso10G29080.0	Pse22G23640.0	      0
130-138:	Pso10G28720.0	Pse22G23570.0	      0
130-139:	Pso10G28700.0	Pse22G23550.0	      0
130-140:	Pso10G28690.0	Pse22G23540.0	  8e-67
130-141:	Pso10G28590.0	Pse22G23460.0	 3e-149
130-142:	Pso10G28540.0	Pse22G23450.0	  3e-82
130-143:	Pso10G28530.0	Pse22G23440.0	      0
130-144:	Pso10G28520.0	Pse22G23430.0	  1e-82
130-145:	Pso10G28500.0	Pse22G23410.0	  1e-57
130-146:	Pso10G28460.0	Pse22G23390.0	  7e-76
130-147:	Pso10G28360.0	Pse22G23380.0	      0
130-148:	Pso10G28340.0	Pse22G23360.0	 1e-148
130-149:	Pso10G28330.0	Pse22G23340.0	      0
130-150:	Pso10G28210.0	Pse22G23300.0	  2e-60
130-151:	Pso10G28200.0	Pse22G23230.0	      0
130-152:	Pso10G27970.0	Pse22G23130.0	 2e-168
130-153:	Pso10G27960.0	Pse22G23110.0	 7e-109
130-154:	Pso10G27920.0	Pse22G23080.0	      0
130-155:	Pso10G27910.0	Pse22G23070.0	      0
130-156:	Pso10G27900.0	Pse22G23060.0	  2e-84
130-157:	Pso10G27850.0	Pse22G23050.0	      0
130-158:	Pso10G27790.0	Pse22G23020.0	 3e-148
130-159:	Pso10G27780.0	Pse22G23010.0	      0
130-160:	Pso10G27770.0	Pse22G23000.0	 5e-155
130-161:	Pso10G27540.0	Pse22G22940.0	      0
130-162:	Pso10G27510.0	Pse22G22930.0	      0
130-163:	Pso10G27450.0	Pse22G22920.0	      0
130-164:	Pso10G27420.0	Pse22G22900.0	      0
130-165:	Pso10G27410.0	Pse22G22880.0	  2e-81
130-166:	Pso10G27400.0	Pse22G22870.0	      0
130-167:	Pso10G27390.0	Pse22G22860.0	      0
130-168:	Pso10G27380.0	Pse22G22850.0	      0
130-169:	Pso10G27360.0	Pse22G22830.0	      0
130-170:	Pso10G27300.0	Pse22G22800.0	      0
130-171:	Pso10G27280.0	Pse22G22790.0	      0
130-172:	Pso10G27270.0	Pse22G22780.0	      0
130-173:	Pso10G27250.0	Pse22G22760.0	  1e-17
130-174:	Pso10G27210.0	Pse22G22740.0	      0
130-175:	Pso10G27170.0	Pse22G22700.0	  3e-97
130-176:	Pso10G27140.0	Pse22G22680.0	      0
130-177:	Pso10G27130.0	Pse22G22660.0	 4e-151
130-178:	Pso10G27120.0	Pse22G22650.0	  9e-89
130-179:	Pso10G27060.0	Pse22G22600.0	      0
130-180:	Pso10G27040.0	Pse22G22570.0	      0
130-181:	Pso10G27030.0	Pse22G22560.0	 3e-148
130-182:	Pso10G27020.0	Pse22G22550.0	  4e-13
130-183:	Pso10G26990.0	Pse22G22500.0	      0
130-184:	Pso10G26940.0	Pse22G22440.0	  4e-90
130-185:	Pso10G26850.0	Pse22G22370.0	      0
130-186:	Pso10G26820.0	Pse22G22330.0	 1e-159
130-187:	Pso10G26770.0	Pse22G22320.0	  9e-96
130-188:	Pso10G26750.0	Pse22G22310.0	      0
130-189:	Pso10G26740.0	Pse22G22260.0	      0
130-190:	Pso10G26710.0	Pse22G22230.0	  2e-53
130-191:	Pso10G26700.0	Pse22G22220.0	 5e-152
130-192:	Pso10G26680.0	Pse22G22210.0	  2e-78
130-193:	Pso10G26670.0	Pse22G22170.0	      0
130-194:	Pso10G26660.0	Pse22G22160.0	 1e-154
130-195:	Pso10G26650.0	Pse22G22140.0	      0
130-196:	Pso10G26550.0	Pse22G22060.0	 5e-100
130-197:	Pso10G26500.0	Pse22G22020.0	  8e-87
130-198:	Pso10G26490.0	Pse22G22010.0	      0
130-199:	Pso10G26470.0	Pse22G21990.0	 1e-103
130-200:	Pso10G26450.0	Pse22G21980.0	  4e-82
130-201:	Pso10G26440.0	Pse22G21960.0	      0
130-202:	Pso10G26180.0	Pse22G21740.0	  1e-62
130-203:	Pso10G26110.0	Pse22G21670.0	 6e-103
130-204:	Pso10G26060.0	Pse22G21630.0	      0
130-205:	Pso10G26030.0	Pse22G21620.0	      0
130-206:	Pso10G25980.0	Pse22G21610.0	 1e-141
130-207:	Pso10G25870.0	Pse22G21540.0	  5e-42
130-208:	Pso10G25770.0	Pse22G21430.0	      0
130-209:	Pso10G25630.0	Pse22G21410.0	      0
130-210:	Pso10G25610.0	Pse22G21330.0	      0
130-211:	Pso10G25600.0	Pse22G21310.0	  7e-92
130-212:	Pso10G25580.0	Pse22G21300.0	  2e-58
130-213:	Pso10G25570.0	Pse22G21290.0	      0
130-214:	Pso10G25550.0	Pse22G21280.0	 3e-141
130-215:	Pso10G25540.0	Pse22G21270.0	      0
130-216:	Pso10G25520.0	Pse22G21260.0	      0
130-217:	Pso10G25500.0	Pse22G21230.0	  1e-20
130-218:	Pso10G25490.0	Pse22G21220.0	  1e-35
130-219:	Pso10G25370.0	Pse22G21190.0	      0
130-220:	Pso10G25340.0	Pse22G21180.0	      0
130-221:	Pso10G25320.0	Pse22G21170.0	      0
130-222:	Pso10G25290.0	Pse22G21110.0	  1e-46
130-223:	Pso10G25260.0	Pse22G21090.0	      0
130-224:	Pso10G25230.0	Pse22G21070.0	      0
130-225:	Pso10G25170.0	Pse22G21010.0	  2e-29
130-226:	Pso10G25080.0	Pse22G20940.0	 3e-139
130-227:	Pso10G24940.0	Pse22G20860.0	      0
130-228:	Pso10G24700.0	Pse22G20750.0	      0
130-229:	Pso10G24690.0	Pse22G20740.0	  1e-98
130-230:	Pso10G24680.0	Pse22G20730.0	      0
130-231:	Pso10G24650.0	Pse22G20710.0	 3e-109
130-232:	Pso10G24640.0	Pse22G20700.0	 1e-130
130-233:	Pso10G24610.0	Pse22G20690.0	      0
130-234:	Pso10G24550.0	Pse22G20660.0	      0
130-235:	Pso10G24540.0	Pse22G20650.0	      0
130-236:	Pso10G24520.0	Pse22G20640.0	      0
130-237:	Pso10G24500.0	Pse22G20630.0	      0
130-238:	Pso10G24480.0	Pse22G20610.0	      0
130-239:	Pso10G24450.0	Pse22G20580.0	      0
130-240:	Pso10G24430.0	Pse22G20560.0	      0
130-241:	Pso10G24390.0	Pse22G20490.0	  3e-98
130-242:	Pso10G24370.0	Pse22G20480.0	      0
130-243:	Pso10G24360.0	Pse22G20470.0	 8e-154
130-244:	Pso10G24280.0	Pse22G20420.0	  1e-67
130-245:	Pso10G24220.0	Pse22G20340.0	      0
130-246:	Pso10G24190.0	Pse22G20290.0	 2e-143
130-247:	Pso10G24180.0	Pse22G20280.0	 3e-108
130-248:	Pso10G24140.0	Pse22G20250.0	      0
130-249:	Pso10G24090.0	Pse22G20210.0	 3e-100
130-250:	Pso10G24010.0	Pse22G20170.0	      0
130-251:	Pso10G23960.0	Pse22G20120.0	      0
130-252:	Pso10G23950.0	Pse22G20100.0	      0
130-253:	Pso10G23940.0	Pse22G20060.0	      0
130-254:	Pso10G23870.0	Pse22G20040.0	 3e-113
130-255:	Pso10G23810.0	Pse22G20030.0	  6e-32
130-256:	Pso10G23740.0	Pse22G19890.0	  7e-32
130-257:	Pso10G23720.0	Pse22G19880.0	  4e-09
130-258:	Pso10G23710.0	Pse22G19870.0	 1e-135
130-259:	Pso10G23700.0	Pse22G19860.0	      0
130-260:	Pso10G23690.0	Pse22G19850.0	      0
130-261:	Pso10G23680.0	Pse22G19840.0	      0
130-262:	Pso10G23580.0	Pse22G19750.0	      0
130-263:	Pso10G23570.0	Pse22G19740.0	  9e-24
130-264:	Pso10G23490.0	Pse22G19700.0	      0
130-265:	Pso10G23470.0	Pse22G19680.0	 2e-147
130-266:	Pso10G23430.0	Pse22G19640.0	      0
130-267:	Pso10G23400.0	Pse22G19630.0	  2e-43
130-268:	Pso10G23390.0	Pse22G19620.0	      0
130-269:	Pso10G23380.0	Pse22G19610.0	  4e-56
130-270:	Pso10G23340.0	Pse22G19570.0	      0
130-271:	Pso10G23320.0	Pse22G19540.0	 8e-171
130-272:	Pso10G23290.0	Pse22G19500.0	 2e-156
130-273:	Pso10G23140.0	Pse22G19390.0	 4e-150
130-274:	Pso10G23120.0	Pse22G19380.0	      0
130-275:	Pso10G23090.0	Pse22G19360.0	 2e-107
130-276:	Pso10G22990.0	Pse22G19310.0	 1e-179
130-277:	Pso10G22970.0	Pse22G19270.0	  5e-99
130-278:	Pso10G22960.0	Pse22G19250.0	      0
130-279:	Pso10G22940.0	Pse22G19240.0	      0
130-280:	Pso10G22930.0	Pse22G19220.0	      0
130-281:	Pso10G22880.0	Pse22G19210.0	      0
130-282:	Pso10G22820.0	Pse22G19200.0	      0
130-283:	Pso10G22710.0	Pse22G19110.0	      0
130-284:	Pso10G22640.0	Pse22G19080.0	 1e-108
130-285:	Pso10G22620.0	Pse22G19060.0	  9e-81
130-286:	Pso10G22590.0	Pse22G19020.0	  1e-67
130-287:	Pso10G22580.0	Pse22G19000.0	      0
130-288:	Pso10G22210.0	Pse22G18920.0	 4e-156
## Alignment 131: score=1694.0 e_value=2e-116 N=35 pre-WGD-1 ancestor_chr1&P. setigerum_chr22 minus
131-  0:	Pso10G36480.0	Pse22G28290.0	      0
131-  1:	Pso10G36470.0	Pse22G28280.0	      0
131-  2:	Pso10G36450.0	Pse22G28270.0	      0
131-  3:	Pso10G36430.0	Pse22G28250.0	 1e-156
131-  4:	Pso10G36390.0	Pse22G28240.0	      0
131-  5:	Pso10G36380.0	Pse22G28230.0	      0
131-  6:	Pso10G36370.0	Pse22G28220.0	 1e-142
131-  7:	Pso10G36340.0	Pse22G28210.0	      0
131-  8:	Pso10G36320.0	Pse22G28190.0	  5e-27
131-  9:	Pso10G36270.0	Pse22G28140.0	  3e-81
131- 10:	Pso10G36260.0	Pse22G28130.0	 1e-155
131- 11:	Pso10G36240.0	Pse22G28120.0	      0
131- 12:	Pso10G36220.0	Pse22G28100.0	      0
131- 13:	Pso10G36210.0	Pse22G28080.0	  3e-88
131- 14:	Pso10G36200.0	Pse22G28070.0	      0
131- 15:	Pso10G36180.0	Pse22G28050.0	 2e-160
131- 16:	Pso10G36070.0	Pse22G27860.0	 2e-110
131- 17:	Pso10G36050.0	Pse22G27850.0	 9e-170
131- 18:	Pso10G36040.0	Pse22G27840.0	      0
131- 19:	Pso10G36030.0	Pse22G27830.0	 1e-163
131- 20:	Pso10G36000.0	Pse22G27820.0	      0
131- 21:	Pso10G35990.0	Pse22G27800.0	      0
131- 22:	Pso10G35950.0	Pse22G27780.0	 2e-102
131- 23:	Pso10G35890.0	Pse22G27710.0	      0
131- 24:	Pso10G35860.0	Pse22G27700.0	      0
131- 25:	Pso10G35850.0	Pse22G27680.0	  4e-36
131- 26:	Pso10G35830.0	Pse22G27670.0	      0
131- 27:	Pso10G35760.0	Pse22G27550.0	 4e-128
131- 28:	Pso10G35740.0	Pse22G27540.0	      0
131- 29:	Pso10G35720.0	Pse22G27500.0	 4e-117
131- 30:	Pso10G35700.0	Pse22G27480.0	      0
131- 31:	Pso10G35690.0	Pse22G27470.0	      0
131- 32:	Pso10G35660.0	Pse22G27460.0	      0
131- 33:	Pso10G35650.0	Pse22G27450.0	 2e-121
131- 34:	Pso10G35620.0	Pse22G27440.0	      0
## Alignment 132: score=844.0 e_value=1.2e-52 N=18 pre-WGD-1 ancestor_chr1&P. setigerum_chr22 minus
132-  0:	Pso10G22430.0	Pse22G18650.0	      0
132-  1:	Pso10G22400.0	Pse22G18630.0	  3e-70
132-  2:	Pso10G21950.0	Pse22G18460.0	      0
132-  3:	Pso10G21940.0	Pse22G18450.0	      0
132-  4:	Pso10G21930.0	Pse22G18440.0	      0
132-  5:	Pso10G21920.0	Pse22G18410.0	      0
132-  6:	Pso10G21830.0	Pse22G18340.0	 2e-148
132-  7:	Pso10G21820.0	Pse22G18330.0	 2e-124
132-  8:	Pso10G21810.0	Pse22G18310.0	 2e-151
132-  9:	Pso10G21790.0	Pse22G18300.0	      0
132- 10:	Pso10G21770.0	Pse22G18290.0	  2e-63
132- 11:	Pso10G21760.0	Pse22G18280.0	      0
132- 12:	Pso10G21500.0	Pse22G18090.0	 1e-151
132- 13:	Pso10G21450.0	Pse22G18080.0	  8e-18
132- 14:	Pso10G21440.0	Pse22G18040.0	 3e-155
132- 15:	Pso10G21400.0	Pse22G18020.0	 2e-109
132- 16:	Pso10G21360.0	Pse22G17970.0	      0
132- 17:	Pso10G21350.0	Pse22G17960.0	 2e-133
## Alignment 133: score=743.0 e_value=7.7e-47 N=16 pre-WGD-1 ancestor_chr1&P. setigerum_chr22 minus
133-  0:	Pso10G20580.0	Pse22G02090.0	      0
133-  1:	Pso10G20570.0	Pse22G02080.0	 3e-171
133-  2:	Pso10G20550.0	Pse22G02050.0	      0
133-  3:	Pso10G20520.0	Pse22G02010.0	      0
133-  4:	Pso10G20510.0	Pse22G02000.0	 6e-118
133-  5:	Pso10G20470.0	Pse22G01980.0	      0
133-  6:	Pso10G20400.0	Pse22G01960.0	      0
133-  7:	Pso10G20380.0	Pse22G01950.0	      0
133-  8:	Pso10G20370.0	Pse22G01940.0	 1e-135
133-  9:	Pso10G20360.0	Pse22G01930.0	  7e-93
133- 10:	Pso10G20350.0	Pse22G01920.0	      0
133- 11:	Pso10G20310.0	Pse22G01910.0	      0
133- 12:	Pso10G20300.0	Pse22G01880.0	  2e-66
133- 13:	Pso10G20250.0	Pse22G01840.0	 4e-135
133- 14:	Pso10G20930.0	Pse22G01610.0	 2e-103
133- 15:	Pso10G19870.0	Pse22G01430.0	  1e-22
## Alignment 134: score=425.0 e_value=1.8e-24 N=11 pre-WGD-1 ancestor_chr1&P. setigerum_chr22 minus
134-  0:	Pso02G69470.0	Pse22G27710.0	      0
134-  1:	Pso02G69750.0	Pse22G27510.0	  3e-07
134-  2:	Pso02G70180.0	Pse22G27470.0	      0
134-  3:	Pso02G70440.0	Pse22G27460.0	 2e-122
134-  4:	Pso02G70510.0	Pse22G27440.0	  1e-64
134-  5:	Pso02G70520.0	Pse22G27410.0	      0
134-  6:	Pso02G70810.0	Pse22G27380.0	  2e-36
134-  7:	Pso02G70850.0	Pse22G27210.0	      0
134-  8:	Pso02G71190.0	Pse22G27080.0	  6e-65
134-  9:	Pso02G71230.0	Pse22G27040.0	  8e-44
134- 10:	Pso02G71340.0	Pse22G27010.0	      0
## Alignment 135: score=342.0 e_value=4.2e-20 N=8 pre-WGD-1 ancestor_chr1&P. setigerum_chr22 minus
135-  0:	Pso10G15760.0	Pse22G06560.0	  8e-30
135-  1:	Pso10G15750.0	Pse22G06530.0	      0
135-  2:	Pso10G15740.0	Pse22G06520.0	      0
135-  3:	Pso10G15600.0	Pse22G06500.0	      0
135-  4:	Pso10G15570.0	Pse22G06260.0	 1e-120
135-  5:	Pso10G15560.0	Pse22G06250.0	  1e-48
135-  6:	Pso10G15510.0	Pse22G06230.0	      0
135-  7:	Pso10G15500.0	Pse22G06220.0	 2e-171
## Alignment 136: score=339.0 e_value=1.8e-11 N=7 pre-WGD-1 ancestor_chr1&P. setigerum_chr22 minus
136-  0:	Pso10G16550.0	Pse22G05630.0	      0
136-  1:	Pso10G16540.0	Pse22G05620.0	      0
136-  2:	Pso07G10210.0	Pse22G05610.0	 2e-108
136-  3:	Pso10G16520.0	Pse22G05600.0	      0
136-  4:	Pso10G16510.0	Pse22G05590.0	 2e-106
136-  5:	Pso10G16490.0	Pse22G05580.0	      0
136-  6:	Pso10G16470.0	Pse22G05530.0	  3e-69
## Alignment 137: score=298.0 e_value=1e-13 N=7 pre-WGD-1 ancestor_chr1&P. setigerum_chr22 minus
137-  0:	Pso10G16250.0	Pse22G05890.0	  1e-09
137-  1:	Pso10G16600.0	Pse22G05690.0	 2e-119
137-  2:	Pso10G16590.0	Pse22G05680.0	  2e-81
137-  3:	Pso10G16580.0	Pse22G05670.0	      0
137-  4:	Pso07G09240.0	Pse22G05500.0	 6e-101
137-  5:	Pso10G16060.0	Pse22G05490.0	      0
137-  6:	Pso10G16280.0	Pse22G05320.0	      0
## Alignment 138: score=3776.0 e_value=0 N=78 pre-WGD-1 ancestor_chr1&P. setigerum_chr3 plus
138-  0:	Pso07G12830.0	Pse03G28060.0	      0
138-  1:	Pso10G19110.0	Pse03G28070.0	 6e-145
138-  2:	Pso07G12660.0	Pse03G28290.0	 6e-100
138-  3:	Pso07G12650.0	Pse03G28320.0	  8e-23
138-  4:	Pso07G12580.0	Pse03G28410.0	 3e-156
138-  5:	Pso07G12560.0	Pse03G28420.0	  2e-56
138-  6:	Pso10G18770.0	Pse03G28440.0	      0
138-  7:	Pso07G12510.0	Pse03G28480.0	  7e-45
138-  8:	Pso07G12500.0	Pse03G28500.0	  4e-41
138-  9:	Pso07G12480.0	Pse03G28530.0	  7e-12
138- 10:	Pso10G18760.0	Pse03G28540.0	  5e-75
138- 11:	Pso10G18750.0	Pse03G28550.0	      0
138- 12:	Pso10G18740.0	Pse03G28560.0	      0
138- 13:	Pso10G18680.0	Pse03G28570.0	 4e-115
138- 14:	Pso07G12390.0	Pse03G28590.0	  3e-25
138- 15:	Pso10G18640.0	Pse03G28600.0	      0
138- 16:	Pso07G12370.0	Pse03G28610.0	  5e-70
138- 17:	Pso10G18590.0	Pse03G28620.0	      0
138- 18:	Pso10G18540.0	Pse03G28630.0	      0
138- 19:	Pso10G18530.0	Pse03G28640.0	 2e-124
138- 20:	Pso07G12320.0	Pse03G28650.0	      0
138- 21:	Pso10G18490.0	Pse03G28670.0	  8e-98
138- 22:	Pso07G12290.0	Pse03G28680.0	 4e-104
138- 23:	Pso07G12280.0	Pse03G28690.0	      0
138- 24:	Pso10G18480.0	Pse03G28730.0	      0
138- 25:	Pso10G18460.0	Pse03G28740.0	      0
138- 26:	Pso10G18450.0	Pse03G28750.0	  4e-45
138- 27:	Pso07G12210.0	Pse03G28770.0	  1e-61
138- 28:	Pso10G18440.0	Pse03G28780.0	 2e-132
138- 29:	Pso10G18420.0	Pse03G28790.0	  7e-61
138- 30:	Pso07G12180.0	Pse03G28800.0	  9e-24
138- 31:	Pso07G12170.0	Pse03G28810.0	      0
138- 32:	Pso10G18410.0	Pse03G28820.0	  6e-10
138- 33:	Pso07G12130.0	Pse03G28850.0	  6e-40
138- 34:	Pso10G18330.0	Pse03G28870.0	  2e-19
138- 35:	Pso07G12100.0	Pse03G28880.0	 1e-104
138- 36:	Pso10G18280.0	Pse03G28890.0	      0
138- 37:	Pso07G12000.0	Pse03G28900.0	 3e-159
138- 38:	Pso10G18230.0	Pse03G28980.0	  1e-22
138- 39:	Pso07G11960.0	Pse03G29050.0	 5e-108
138- 40:	Pso10G18130.0	Pse03G29060.0	 1e-124
138- 41:	Pso10G18110.0	Pse03G29070.0	      0
138- 42:	Pso10G18100.0	Pse03G29080.0	      0
138- 43:	Pso07G11870.0	Pse03G29110.0	  1e-49
138- 44:	Pso07G11860.0	Pse03G29120.0	 5e-142
138- 45:	Pso07G11850.0	Pse03G29130.0	      0
138- 46:	Pso07G11840.0	Pse03G29150.0	  7e-87
138- 47:	Pso07G11830.0	Pse03G29160.0	  5e-42
138- 48:	Pso10G18080.0	Pse03G29170.0	 5e-114
138- 49:	Pso07G11770.0	Pse03G29230.0	      0
138- 50:	Pso10G18030.0	Pse03G29270.0	  2e-22
138- 51:	Pso07G11750.0	Pse03G29280.0	  7e-83
138- 52:	Pso10G18020.0	Pse03G29290.0	      0
138- 53:	Pso10G18010.0	Pse03G29300.0	  7e-53
138- 54:	Pso10G18000.0	Pse03G29320.0	  5e-79
138- 55:	Pso07G11690.0	Pse03G29330.0	  2e-47
138- 56:	Pso07G11680.0	Pse03G29340.0	  7e-37
138- 57:	Pso10G17960.0	Pse03G29350.0	      0
138- 58:	Pso10G17920.0	Pse03G29380.0	 3e-105
138- 59:	Pso10G17910.0	Pse03G29390.0	  1e-44
138- 60:	Pso10G17900.0	Pse03G29410.0	      0
138- 61:	Pso07G11640.0	Pse03G29420.0	 3e-150
138- 62:	Pso07G11630.0	Pse03G29450.0	      0
138- 63:	Pso10G17880.0	Pse03G29460.0	 2e-134
138- 64:	Pso10G17890.0	Pse03G29470.0	      0
138- 65:	Pso10G17860.0	Pse03G29480.0	      0
138- 66:	Pso10G17850.0	Pse03G29490.0	      0
138- 67:	Pso07G11550.0	Pse03G29510.0	      0
138- 68:	Pso07G11540.0	Pse03G29520.0	  4e-65
138- 69:	Pso10G17840.0	Pse03G29530.0	  6e-83
138- 70:	Pso10G17830.0	Pse03G29560.0	  1e-16
138- 71:	Pso07G11500.0	Pse03G29570.0	      0
138- 72:	Pso07G11490.0	Pse03G29580.0	  3e-32
138- 73:	Pso07G11480.0	Pse03G29590.0	 5e-115
138- 74:	Pso10G17720.0	Pse03G29600.0	      0
138- 75:	Pso10G17750.0	Pse03G29610.0	 5e-128
138- 76:	Pso10G17690.0	Pse03G29630.0	  5e-21
138- 77:	Pso10G17680.0	Pse03G29660.0	      0
## Alignment 139: score=2258.0 e_value=2.6e-170 N=46 pre-WGD-1 ancestor_chr1&P. setigerum_chr3 plus
139-  0:	Pso10G15600.0	Pse03G32160.0	      0
139-  1:	Pso07G08990.0	Pse03G32180.0	      0
139-  2:	Pso10G15580.0	Pse03G32210.0	      0
139-  3:	Pso10G15570.0	Pse03G32220.0	 2e-135
139-  4:	Pso10G15560.0	Pse03G32230.0	  2e-68
139-  5:	Pso10G15530.0	Pse03G32250.0	      0
139-  6:	Pso10G15520.0	Pse03G32260.0	 9e-117
139-  7:	Pso10G15510.0	Pse03G32270.0	      0
139-  8:	Pso10G15500.0	Pse03G32280.0	 1e-176
139-  9:	Pso10G15490.0	Pse03G32290.0	  4e-25
139- 10:	Pso10G15480.0	Pse03G32300.0	 5e-137
139- 11:	Pso10G15470.0	Pse03G32310.0	  2e-69
139- 12:	Pso10G15460.0	Pse03G32320.0	      0
139- 13:	Pso10G15450.0	Pse03G32330.0	 1e-134
139- 14:	Pso10G15440.0	Pse03G32340.0	 3e-161
139- 15:	Pso07G08860.0	Pse03G32360.0	  1e-91
139- 16:	Pso10G15420.0	Pse03G32370.0	      0
139- 17:	Pso10G15310.0	Pse03G32390.0	      0
139- 18:	Pso10G15300.0	Pse03G32400.0	  6e-83
139- 19:	Pso10G15290.0	Pse03G32410.0	  4e-94
139- 20:	Pso10G15280.0	Pse03G32450.0	 2e-146
139- 21:	Pso10G15400.0	Pse03G32570.0	      0
139- 22:	Pso07G08630.0	Pse03G32590.0	  3e-47
139- 23:	Pso10G15260.0	Pse03G32600.0	  8e-74
139- 24:	Pso10G15250.0	Pse03G32610.0	      0
139- 25:	Pso10G15240.0	Pse03G32620.0	      0
139- 26:	Pso10G15230.0	Pse03G32630.0	  3e-56
139- 27:	Pso10G15220.0	Pse03G32640.0	      0
139- 28:	Pso10G15210.0	Pse03G32650.0	  5e-13
139- 29:	Pso10G15200.0	Pse03G32660.0	  3e-81
139- 30:	Pso10G15160.0	Pse03G32670.0	      0
139- 31:	Pso10G15150.0	Pse03G32680.0	 4e-125
139- 32:	Pso10G15110.0	Pse03G32690.0	 9e-101
139- 33:	Pso10G15090.0	Pse03G32700.0	      0
139- 34:	Pso10G15070.0	Pse03G32710.0	      0
139- 35:	Pso10G15040.0	Pse03G32720.0	      0
139- 36:	Pso10G15030.0	Pse03G32730.0	      0
139- 37:	Pso10G15010.0	Pse03G32740.0	 4e-108
139- 38:	Pso10G14970.0	Pse03G32750.0	  2e-88
139- 39:	Pso10G14960.0	Pse03G32760.0	 2e-166
139- 40:	Pso10G14950.0	Pse03G32770.0	      0
139- 41:	Pso10G14930.0	Pse03G32790.0	 7e-123
139- 42:	Pso10G14910.0	Pse03G32820.0	      0
139- 43:	Pso10G14900.0	Pse03G32830.0	      0
139- 44:	Pso10G14890.0	Pse03G32840.0	  5e-44
139- 45:	Pso10G14880.0	Pse03G32850.0	      0
## Alignment 140: score=1636.0 e_value=6.2e-115 N=34 pre-WGD-1 ancestor_chr1&P. setigerum_chr3 plus
140-  0:	Pso10G20000.0	Pse03G26790.0	      0
140-  1:	Pso10G19980.0	Pse03G26810.0	      0
140-  2:	Pso10G19970.0	Pse03G26820.0	  6e-82
140-  3:	Pso07G13850.0	Pse03G26830.0	  3e-63
140-  4:	Pso07G13820.0	Pse03G26850.0	  9e-83
140-  5:	Pso07G13810.0	Pse03G26860.0	 7e-145
140-  6:	Pso07G13780.0	Pse03G26900.0	  1e-53
140-  7:	Pso07G13750.0	Pse03G26960.0	  9e-34
140-  8:	Pso10G19800.0	Pse03G26970.0	      0
140-  9:	Pso10G19790.0	Pse03G26980.0	      0
140- 10:	Pso10G19760.0	Pse03G26990.0	  2e-46
140- 11:	Pso10G19740.0	Pse03G27000.0	  6e-57
140- 12:	Pso07G13700.0	Pse03G27010.0	      0
140- 13:	Pso07G13690.0	Pse03G27020.0	      0
140- 14:	Pso07G13680.0	Pse03G27030.0	 3e-135
140- 15:	Pso10G19720.0	Pse03G27050.0	      0
140- 16:	Pso10G19700.0	Pse03G27070.0	 2e-142
140- 17:	Pso07G13640.0	Pse03G27090.0	      0
140- 18:	Pso10G19690.0	Pse03G27100.0	      0
140- 19:	Pso10G19680.0	Pse03G27110.0	  1e-21
140- 20:	Pso07G13610.0	Pse03G27120.0	  2e-20
140- 21:	Pso10G19670.0	Pse03G27140.0	      0
140- 22:	Pso10G19660.0	Pse03G27150.0	 4e-143
140- 23:	Pso10G19650.0	Pse03G27160.0	      0
140- 24:	Pso10G19470.0	Pse03G27320.0	      0
140- 25:	Pso10G19460.0	Pse03G27330.0	 6e-137
140- 26:	Pso07G13410.0	Pse03G27340.0	  6e-78
140- 27:	Pso10G19450.0	Pse03G27350.0	  3e-19
140- 28:	Pso10G19440.0	Pse03G27360.0	      0
140- 29:	Pso07G13320.0	Pse03G27410.0	  9e-28
140- 30:	Pso07G13310.0	Pse03G27430.0	      0
140- 31:	Pso07G13300.0	Pse03G27440.0	 5e-139
140- 32:	Pso10G19240.0	Pse03G27460.0	      0
140- 33:	Pso10G19320.0	Pse03G27520.0	      0
## Alignment 141: score=884.0 e_value=1.3e-57 N=19 pre-WGD-1 ancestor_chr1&P. setigerum_chr3 plus
141-  0:	Pso07G10280.0	Pse03G30800.0	  1e-84
141-  1:	Pso10G16490.0	Pse03G30810.0	      0
141-  2:	Pso07G10060.0	Pse03G31060.0	  6e-56
141-  3:	Pso07G10040.0	Pse03G31090.0	  9e-22
141-  4:	Pso10G16470.0	Pse03G31120.0	 7e-104
141-  5:	Pso07G10010.0	Pse03G31140.0	      0
141-  6:	Pso10G16390.0	Pse03G31180.0	  1e-79
141-  7:	Pso07G09960.0	Pse03G31220.0	 7e-154
141-  8:	Pso07G09950.0	Pse03G31250.0	      0
141-  9:	Pso10G16360.0	Pse03G31260.0	      0
141- 10:	Pso10G16350.0	Pse03G31270.0	      0
141- 11:	Pso10G16340.0	Pse03G31280.0	      0
141- 12:	Pso10G16330.0	Pse03G31290.0	      0
141- 13:	Pso10G16310.0	Pse03G31300.0	 3e-141
141- 14:	Pso07G09890.0	Pse03G31310.0	  7e-58
141- 15:	Pso07G09870.0	Pse03G31320.0	  6e-40
141- 16:	Pso07G09850.0	Pse03G31330.0	 5e-100
141- 17:	Pso10G15610.0	Pse03G31350.0	      0
141- 18:	Pso10G15560.0	Pse03G31500.0	  1e-12
## Alignment 142: score=538.0 e_value=9.1e-23 N=11 pre-WGD-1 ancestor_chr1&P. setigerum_chr3 plus
142-  0:	Pso10G21280.0	Pse03G25670.0	      0
142-  1:	Pso10G21260.0	Pse03G25680.0	      0
142-  2:	Pso10G21250.0	Pse03G25690.0	  4e-55
142-  3:	Pso10G21210.0	Pse03G25710.0	      0
142-  4:	Pso10G21200.0	Pse03G25720.0	      0
142-  5:	Pso10G21190.0	Pse03G25730.0	      0
142-  6:	Pso10G21140.0	Pse03G25740.0	  7e-86
142-  7:	Pso10G21120.0	Pse03G25750.0	      0
142-  8:	Pso10G21110.0	Pse03G25760.0	      0
142-  9:	Pso10G21090.0	Pse03G25800.0	      0
142- 10:	Pso10G20760.0	Pse03G25820.0	  3e-98
## Alignment 143: score=459.0 e_value=1.7e-21 N=10 pre-WGD-1 ancestor_chr1&P. setigerum_chr3 plus
143-  0:	Pso10G35580.0	Pse03G53010.0	      0
143-  1:	Pso10G35590.0	Pse03G53020.0	  8e-69
143-  2:	Pso10G35570.0	Pse03G53030.0	  2e-75
143-  3:	Pso10G35540.0	Pse03G53050.0	      0
143-  4:	Pso10G35440.0	Pse03G53210.0	 7e-134
143-  5:	Pso10G35340.0	Pse03G53280.0	      0
143-  6:	Pso10G35330.0	Pse03G53350.0	      0
143-  7:	Pso10G35280.0	Pse03G53450.0	      0
143-  8:	Pso10G35270.0	Pse03G53460.0	  2e-94
143-  9:	Pso10G35230.0	Pse03G53510.0	      0
## Alignment 144: score=442.0 e_value=9.9e-17 N=9 pre-WGD-1 ancestor_chr1&P. setigerum_chr3 plus
144-  0:	Pso07G13210.0	Pse03G27530.0	 2e-109
144-  1:	Pso07G13200.0	Pse03G27550.0	      0
144-  2:	Pso10G18920.0	Pse03G27570.0	      0
144-  3:	Pso10G18940.0	Pse03G27590.0	      0
144-  4:	Pso10G18950.0	Pse03G27600.0	      0
144-  5:	Pso10G18890.0	Pse03G27630.0	      0
144-  6:	Pso10G18880.0	Pse03G27640.0	      0
144-  7:	Pso10G18870.0	Pse03G27650.0	  2e-63
144-  8:	Pso10G18850.0	Pse03G27660.0	  3e-68
## Alignment 145: score=418.0 e_value=3.6e-16 N=9 pre-WGD-1 ancestor_chr1&P. setigerum_chr3 plus
145-  0:	Pso10G34950.0	Pse03G52090.0	      0
145-  1:	Pso10G34560.0	Pse03G52150.0	 7e-136
145-  2:	Pso10G34480.0	Pse03G52190.0	  3e-64
145-  3:	Pso10G34430.0	Pse03G52220.0	  2e-78
145-  4:	Pso10G34410.0	Pse03G52240.0	 6e-137
145-  5:	Pso10G34360.0	Pse03G52250.0	      0
145-  6:	Pso10G34330.0	Pse03G52310.0	 2e-127
145-  7:	Pso10G34260.0	Pse03G52390.0	  3e-96
145-  8:	Pso10G34220.0	Pse03G52410.0	 3e-134
## Alignment 146: score=298.0 e_value=1.6e-08 N=6 pre-WGD-1 ancestor_chr1&P. setigerum_chr3 plus
146-  0:	Pso07G09510.0	Pse03G31700.0	  9e-97
146-  1:	Pso07G09500.0	Pse03G31710.0	 2e-133
146-  2:	Pso07G09490.0	Pse03G31720.0	  2e-13
146-  3:	Pso07G09480.0	Pse03G31730.0	 4e-130
146-  4:	Pso07G09440.0	Pse03G31760.0	  4e-89
146-  5:	Pso10G15880.0	Pse03G31770.0	      0
## Alignment 147: score=295.0 e_value=1.7e-07 N=6 pre-WGD-1 ancestor_chr1&P. setigerum_chr3 plus
147-  0:	Pso07G13110.0	Pse03G27660.0	  2e-82
147-  1:	Pso07G13100.0	Pse03G27670.0	  4e-84
147-  2:	Pso07G13080.0	Pse03G27680.0	  2e-29
147-  3:	Pso07G13050.0	Pse03G27730.0	      0
147-  4:	Pso07G13040.0	Pse03G27750.0	  3e-85
147-  5:	Pso10G18970.0	Pse03G27760.0	  1e-45
## Alignment 148: score=275.0 e_value=1e-11 N=6 pre-WGD-1 ancestor_chr1&P. setigerum_chr3 plus
148-  0:	Pso07G13560.0	Pse03G27170.0	  1e-13
148-  1:	Pso07G13550.0	Pse03G27180.0	  3e-42
148-  2:	Pso07G13540.0	Pse03G27190.0	  7e-52
148-  3:	Pso07G13510.0	Pse03G27240.0	 5e-118
148-  4:	Pso10G19410.0	Pse03G27290.0	      0
148-  5:	Pso10G19250.0	Pse03G27470.0	      0
## Alignment 149: score=255.0 e_value=8.2e-11 N=6 pre-WGD-1 ancestor_chr1&P. setigerum_chr3 plus
149-  0:	Pso02G58490.0	Pse03G47290.0	  3e-71
149-  1:	Pso02G58500.0	Pse03G47300.0	      0
149-  2:	Pso02G58510.0	Pse03G47350.0	  2e-73
149-  3:	Pso02G58730.0	Pse03G47470.0	      0
149-  4:	Pso02G58990.0	Pse03G47530.0	 1e-104
149-  5:	Pso02G59090.0	Pse03G47630.0	  6e-28
## Alignment 150: score=8237.0 e_value=0 N=174 pre-WGD-1 ancestor_chr1&P. setigerum_chr3 minus
150-  0:	Pso10G34560.0	Pse03G52310.0	 4e-100
150-  1:	Pso10G34330.0	Pse03G52150.0	      0
150-  2:	Pso10G34140.0	Pse03G52130.0	      0
150-  3:	Pso10G34120.0	Pse03G52120.0	 5e-117
150-  4:	Pso10G34040.0	Pse03G52070.0	      0
150-  5:	Pso10G34030.0	Pse03G52060.0	      0
150-  6:	Pso10G34010.0	Pse03G52050.0	      0
150-  7:	Pso10G33990.0	Pse03G51940.0	 3e-175
150-  8:	Pso10G33910.0	Pse03G51900.0	      0
150-  9:	Pso10G33860.0	Pse03G51860.0	      0
150- 10:	Pso10G33850.0	Pse03G51850.0	 2e-150
150- 11:	Pso10G33840.0	Pse03G51820.0	      0
150- 12:	Pso10G33730.0	Pse03G51790.0	      0
150- 13:	Pso10G33700.0	Pse03G51780.0	      0
150- 14:	Pso10G33690.0	Pse03G51770.0	      0
150- 15:	Pso10G33670.0	Pse03G51730.0	  4e-17
150- 16:	Pso10G33660.0	Pse03G51720.0	      0
150- 17:	Pso10G33490.0	Pse03G51660.0	      0
150- 18:	Pso10G33480.0	Pse03G51650.0	      0
150- 19:	Pso10G33410.0	Pse03G51620.0	      0
150- 20:	Pso10G33220.0	Pse03G51580.0	      0
150- 21:	Pso10G33140.0	Pse03G51560.0	      0
150- 22:	Pso10G33130.0	Pse03G51550.0	      0
150- 23:	Pso10G33120.0	Pse03G51540.0	      0
150- 24:	Pso10G33110.0	Pse03G51520.0	      0
150- 25:	Pso10G33070.0	Pse03G51500.0	      0
150- 26:	Pso10G33040.0	Pse03G51490.0	 1e-177
150- 27:	Pso10G32970.0	Pse03G51460.0	 4e-136
150- 28:	Pso10G32930.0	Pse03G51420.0	      0
150- 29:	Pso10G32870.0	Pse03G51410.0	      0
150- 30:	Pso10G32860.0	Pse03G51400.0	      0
150- 31:	Pso10G32850.0	Pse03G51390.0	  1e-92
150- 32:	Pso10G32840.0	Pse03G51380.0	      0
150- 33:	Pso10G32730.0	Pse03G51320.0	      0
150- 34:	Pso10G32640.0	Pse03G51280.0	      0
150- 35:	Pso10G32630.0	Pse03G51270.0	      0
150- 36:	Pso10G32610.0	Pse03G51250.0	      0
150- 37:	Pso10G32590.0	Pse03G51200.0	      0
150- 38:	Pso10G32580.0	Pse03G51190.0	      0
150- 39:	Pso10G32570.0	Pse03G51180.0	 7e-168
150- 40:	Pso10G32540.0	Pse03G51160.0	      0
150- 41:	Pso10G32500.0	Pse03G51130.0	  1e-77
150- 42:	Pso10G32390.0	Pse03G51090.0	      0
150- 43:	Pso10G32290.0	Pse03G51070.0	  9e-98
150- 44:	Pso10G32230.0	Pse03G51040.0	      0
150- 45:	Pso10G32220.0	Pse03G50960.0	  9e-75
150- 46:	Pso10G32210.0	Pse03G50950.0	      0
150- 47:	Pso10G32200.0	Pse03G50940.0	 1e-129
150- 48:	Pso10G32190.0	Pse03G50910.0	      0
150- 49:	Pso10G32140.0	Pse03G50900.0	      0
150- 50:	Pso10G32130.0	Pse03G50880.0	      0
150- 51:	Pso10G32110.0	Pse03G50870.0	      0
150- 52:	Pso10G32100.0	Pse03G50860.0	      0
150- 53:	Pso10G32020.0	Pse03G50840.0	      0
150- 54:	Pso10G32010.0	Pse03G50820.0	  3e-78
150- 55:	Pso10G31980.0	Pse03G50800.0	      0
150- 56:	Pso10G31950.0	Pse03G50790.0	      0
150- 57:	Pso10G31840.0	Pse03G50710.0	      0
150- 58:	Pso10G31810.0	Pse03G50610.0	      0
150- 59:	Pso10G31750.0	Pse03G50530.0	 5e-100
150- 60:	Pso10G31740.0	Pse03G50520.0	      0
150- 61:	Pso10G31700.0	Pse03G50500.0	  1e-89
150- 62:	Pso10G31680.0	Pse03G50490.0	      0
150- 63:	Pso10G31640.0	Pse03G50480.0	      0
150- 64:	Pso10G31610.0	Pse03G50460.0	  2e-14
150- 65:	Pso10G31600.0	Pse03G50450.0	      0
150- 66:	Pso10G31570.0	Pse03G50420.0	 2e-162
150- 67:	Pso10G31510.0	Pse03G50370.0	  1e-14
150- 68:	Pso10G31480.0	Pse03G50350.0	 2e-141
150- 69:	Pso10G31470.0	Pse03G50340.0	      0
150- 70:	Pso10G31200.0	Pse03G50310.0	 3e-117
150- 71:	Pso10G30940.0	Pse03G50270.0	      0
150- 72:	Pso10G30900.0	Pse03G50260.0	      0
150- 73:	Pso10G30870.0	Pse03G50250.0	      0
150- 74:	Pso10G30820.0	Pse03G50220.0	  9e-48
150- 75:	Pso10G30720.0	Pse03G50170.0	  1e-69
150- 76:	Pso10G30660.0	Pse03G50090.0	  4e-28
150- 77:	Pso10G30640.0	Pse03G50060.0	      0
150- 78:	Pso10G30620.0	Pse03G50010.0	      0
150- 79:	Pso10G30570.0	Pse03G49810.0	      0
150- 80:	Pso10G30490.0	Pse03G49800.0	 3e-168
150- 81:	Pso10G30440.0	Pse03G49780.0	 4e-109
150- 82:	Pso10G30420.0	Pse03G49750.0	      0
150- 83:	Pso10G30400.0	Pse03G49730.0	  5e-28
150- 84:	Pso10G30370.0	Pse03G49710.0	 1e-163
150- 85:	Pso10G30330.0	Pse03G49670.0	      0
150- 86:	Pso10G30280.0	Pse03G49660.0	 2e-126
150- 87:	Pso10G30270.0	Pse03G49630.0	      0
150- 88:	Pso10G30260.0	Pse03G49610.0	  2e-96
150- 89:	Pso10G30220.0	Pse03G49570.0	 3e-115
150- 90:	Pso10G30180.0	Pse03G49540.0	      0
150- 91:	Pso10G30170.0	Pse03G49530.0	 2e-109
150- 92:	Pso10G30130.0	Pse03G49510.0	      0
150- 93:	Pso10G30120.0	Pse03G49500.0	      0
150- 94:	Pso10G29810.0	Pse03G49470.0	 4e-131
150- 95:	Pso10G29790.0	Pse03G49460.0	 2e-136
150- 96:	Pso10G29780.0	Pse03G49430.0	      0
150- 97:	Pso10G29770.0	Pse03G49390.0	      0
150- 98:	Pso10G29700.0	Pse03G49310.0	      0
150- 99:	Pso10G29690.0	Pse03G49270.0	      0
150-100:	Pso10G29650.0	Pse03G49260.0	      0
150-101:	Pso10G29600.0	Pse03G49200.0	      0
150-102:	Pso10G29580.0	Pse03G49170.0	  7e-96
150-103:	Pso10G29510.0	Pse03G49140.0	 3e-150
150-104:	Pso10G29480.0	Pse03G49100.0	      0
150-105:	Pso10G29470.0	Pse03G49090.0	 2e-153
150-106:	Pso10G29460.0	Pse03G49080.0	      0
150-107:	Pso10G29450.0	Pse03G49070.0	      0
150-108:	Pso10G29420.0	Pse03G49050.0	      0
150-109:	Pso10G29390.0	Pse03G49030.0	      0
150-110:	Pso10G29190.0	Pse03G49010.0	      0
150-111:	Pso10G29180.0	Pse03G49000.0	      0
150-112:	Pso10G29140.0	Pse03G48990.0	 3e-136
150-113:	Pso10G29120.0	Pse03G48970.0	 5e-162
150-114:	Pso10G29090.0	Pse03G48930.0	      0
150-115:	Pso10G28700.0	Pse03G48920.0	      0
150-116:	Pso10G28690.0	Pse03G48910.0	  6e-62
150-117:	Pso10G28680.0	Pse03G48900.0	  2e-63
150-118:	Pso10G28590.0	Pse03G48850.0	 2e-149
150-119:	Pso10G28540.0	Pse03G48800.0	  2e-83
150-120:	Pso10G28530.0	Pse03G48790.0	      0
150-121:	Pso10G28520.0	Pse03G48780.0	  2e-82
150-122:	Pso10G28500.0	Pse03G48750.0	  4e-57
150-123:	Pso10G28470.0	Pse03G48730.0	  1e-15
150-124:	Pso10G28460.0	Pse03G48720.0	  1e-73
150-125:	Pso10G28360.0	Pse03G48710.0	      0
150-126:	Pso10G28340.0	Pse03G48700.0	 6e-152
150-127:	Pso10G28210.0	Pse03G48650.0	      0
150-128:	Pso10G28200.0	Pse03G48560.0	      0
150-129:	Pso10G28170.0	Pse03G48540.0	  8e-96
150-130:	Pso10G28140.0	Pse03G48510.0	  2e-15
150-131:	Pso10G27970.0	Pse03G48450.0	      0
150-132:	Pso10G27960.0	Pse03G48430.0	  3e-24
150-133:	Pso10G27950.0	Pse03G48410.0	 8e-117
150-134:	Pso10G27920.0	Pse03G48390.0	      0
150-135:	Pso10G27910.0	Pse03G48380.0	      0
150-136:	Pso10G27850.0	Pse03G48370.0	      0
150-137:	Pso10G27790.0	Pse03G48330.0	 2e-134
150-138:	Pso10G27780.0	Pse03G48320.0	      0
150-139:	Pso10G27770.0	Pse03G48310.0	 3e-155
150-140:	Pso10G27720.0	Pse03G48280.0	  2e-55
150-141:	Pso10G27560.0	Pse03G48250.0	      0
150-142:	Pso10G27540.0	Pse03G48180.0	      0
150-143:	Pso10G27460.0	Pse03G48160.0	      0
150-144:	Pso10G27450.0	Pse03G48150.0	      0
150-145:	Pso10G27420.0	Pse03G48130.0	      0
150-146:	Pso10G27410.0	Pse03G48110.0	  2e-75
150-147:	Pso10G27400.0	Pse03G48090.0	      0
150-148:	Pso10G27390.0	Pse03G48080.0	      0
150-149:	Pso10G27380.0	Pse03G48070.0	      0
150-150:	Pso10G27360.0	Pse03G48060.0	      0
150-151:	Pso10G27280.0	Pse03G47930.0	      0
150-152:	Pso10G27270.0	Pse03G47920.0	      0
150-153:	Pso10G27250.0	Pse03G47900.0	  2e-35
150-154:	Pso10G27210.0	Pse03G47880.0	      0
150-155:	Pso10G27170.0	Pse03G47830.0	  1e-95
150-156:	Pso10G27140.0	Pse03G47810.0	      0
150-157:	Pso10G27130.0	Pse03G47770.0	 9e-149
150-158:	Pso10G27060.0	Pse03G47730.0	      0
150-159:	Pso10G27040.0	Pse03G47640.0	      0
150-160:	Pso10G27030.0	Pse03G47630.0	 5e-123
150-161:	Pso10G27020.0	Pse03G47620.0	  3e-47
150-162:	Pso10G26990.0	Pse03G47540.0	      0
150-163:	Pso10G26940.0	Pse03G47480.0	  2e-62
150-164:	Pso10G26850.0	Pse03G47430.0	      0
150-165:	Pso10G26820.0	Pse03G47300.0	      0
150-166:	Pso10G26810.0	Pse03G47290.0	 2e-168
150-167:	Pso10G26750.0	Pse03G47230.0	      0
150-168:	Pso10G26660.0	Pse03G47170.0	  8e-49
150-169:	Pso10G26580.0	Pse03G47000.0	      0
150-170:	Pso10G26560.0	Pse03G46960.0	  1e-40
150-171:	Pso10G26550.0	Pse03G46950.0	      0
150-172:	Pso10G26500.0	Pse03G46890.0	  7e-83
150-173:	Pso10G26490.0	Pse03G46860.0	      0
## Alignment 151: score=1870.0 e_value=1.2e-143 N=39 pre-WGD-1 ancestor_chr1&P. setigerum_chr3 minus
151-  0:	Pso10G16240.0	Pse03G32100.0	  2e-60
151-  1:	Pso10G16230.0	Pse03G32090.0	      0
151-  2:	Pso10G16180.0	Pse03G32070.0	  2e-71
151-  3:	Pso10G16130.0	Pse03G32030.0	  1e-70
151-  4:	Pso10G16110.0	Pse03G32020.0	      0
151-  5:	Pso10G16090.0	Pse03G32010.0	 4e-130
151-  6:	Pso10G16060.0	Pse03G31950.0	      0
151-  7:	Pso10G16020.0	Pse03G31920.0	  6e-94
151-  8:	Pso10G16010.0	Pse03G31910.0	 2e-174
151-  9:	Pso10G16000.0	Pse03G31900.0	  9e-96
151- 10:	Pso10G15990.0	Pse03G31880.0	      0
151- 11:	Pso07G09330.0	Pse03G31870.0	 7e-160
151- 12:	Pso07G09340.0	Pse03G31860.0	      0
151- 13:	Pso07G09350.0	Pse03G31850.0	      0
151- 14:	Pso07G09360.0	Pse03G31830.0	      0
151- 15:	Pso10G15930.0	Pse03G31820.0	      0
151- 16:	Pso10G15920.0	Pse03G31810.0	      0
151- 17:	Pso10G15910.0	Pse03G31800.0	      0
151- 18:	Pso10G15900.0	Pse03G31790.0	  2e-81
151- 19:	Pso10G15890.0	Pse03G31780.0	      0
151- 20:	Pso10G15870.0	Pse03G31690.0	      0
151- 21:	Pso10G15860.0	Pse03G31680.0	      0
151- 22:	Pso10G15850.0	Pse03G31640.0	      0
151- 23:	Pso10G15840.0	Pse03G31610.0	      0
151- 24:	Pso10G15830.0	Pse03G31600.0	 6e-113
151- 25:	Pso10G15820.0	Pse03G31590.0	  9e-73
151- 26:	Pso07G09630.0	Pse03G31550.0	  1e-75
151- 27:	Pso10G15790.0	Pse03G31540.0	      0
151- 28:	Pso07G09610.0	Pse03G31530.0	  2e-27
151- 29:	Pso10G15760.0	Pse03G31500.0	  7e-30
151- 30:	Pso10G15750.0	Pse03G31480.0	      0
151- 31:	Pso10G15740.0	Pse03G31470.0	      0
151- 32:	Pso10G15730.0	Pse03G31460.0	 6e-131
151- 33:	Pso10G15710.0	Pse03G31450.0	      0
151- 34:	Pso10G15700.0	Pse03G31440.0	  3e-91
151- 35:	Pso10G15690.0	Pse03G31430.0	 2e-105
151- 36:	Pso10G15670.0	Pse03G31400.0	      0
151- 37:	Pso10G15650.0	Pse03G31380.0	      0
151- 38:	Pso10G15620.0	Pse03G31360.0	      0
## Alignment 152: score=1025.0 e_value=1.7e-66 N=22 pre-WGD-1 ancestor_chr1&P. setigerum_chr3 minus
152-  0:	Pso10G21320.0	Pse03G00840.0	  1e-40
152-  1:	Pso10G21280.0	Pse03G00820.0	      0
152-  2:	Pso10G21270.0	Pse03G00810.0	      0
152-  3:	Pso10G21260.0	Pse03G00800.0	      0
152-  4:	Pso10G21200.0	Pse03G00760.0	      0
152-  5:	Pso10G21170.0	Pse03G00710.0	  6e-24
152-  6:	Pso10G21190.0	Pse03G00700.0	 1e-146
152-  7:	Pso10G21110.0	Pse03G00670.0	  2e-79
152-  8:	Pso10G20710.0	Pse03G00620.0	  1e-37
152-  9:	Pso10G20630.0	Pse03G00420.0	  2e-99
152- 10:	Pso10G20530.0	Pse03G00320.0	      0
152- 11:	Pso10G20520.0	Pse03G00290.0	      0
152- 12:	Pso10G20510.0	Pse03G00270.0	  2e-99
152- 13:	Pso10G20490.0	Pse03G00220.0	  3e-63
152- 14:	Pso10G20470.0	Pse03G00210.0	      0
152- 15:	Pso10G20400.0	Pse03G00140.0	      0
152- 16:	Pso10G20380.0	Pse03G00130.0	      0
152- 17:	Pso10G20370.0	Pse03G00120.0	 7e-135
152- 18:	Pso10G20360.0	Pse03G00110.0	  2e-91
152- 19:	Pso10G20310.0	Pse03G00060.0	      0
152- 20:	Pso10G20280.0	Pse03G00030.0	      0
152- 21:	Pso10G20250.0	Pse03G00010.0	 3e-136
## Alignment 153: score=964.0 e_value=2.3e-53 N=20 pre-WGD-1 ancestor_chr1&P. setigerum_chr3 minus
153-  0:	Pso10G36070.0	Pse03G54130.0	 3e-143
153-  1:	Pso10G36050.0	Pse03G54110.0	 2e-158
153-  2:	Pso10G36040.0	Pse03G54080.0	      0
153-  3:	Pso10G36030.0	Pse03G54070.0	  5e-36
153-  4:	Pso10G36020.0	Pse03G54040.0	      0
153-  5:	Pso10G36000.0	Pse03G54010.0	      0
153-  6:	Pso10G35990.0	Pse03G53990.0	      0
153-  7:	Pso10G35950.0	Pse03G53960.0	 6e-136
153-  8:	Pso10G35890.0	Pse03G53920.0	      0
153-  9:	Pso10G35860.0	Pse03G53910.0	      0
153- 10:	Pso10G35850.0	Pse03G53890.0	  4e-34
153- 11:	Pso10G35760.0	Pse03G53810.0	 3e-139
153- 12:	Pso10G35740.0	Pse03G53770.0	 6e-118
153- 13:	Pso10G35720.0	Pse03G53700.0	  1e-88
153- 14:	Pso10G35700.0	Pse03G53690.0	 6e-179
153- 15:	Pso10G35690.0	Pse03G53680.0	      0
153- 16:	Pso10G35670.0	Pse03G53660.0	      0
153- 17:	Pso10G35660.0	Pse03G53650.0	      0
153- 18:	Pso10G35650.0	Pse03G53620.0	  1e-72
153- 19:	Pso10G35620.0	Pse03G53590.0	      0
## Alignment 154: score=735.0 e_value=9e-45 N=16 pre-WGD-1 ancestor_chr1&P. setigerum_chr3 minus
154-  0:	Pso10G35290.0	Pse03G53130.0	      0
154-  1:	Pso10G35090.0	Pse03G52970.0	      0
154-  2:	Pso10G34990.0	Pse03G52950.0	      0
154-  3:	Pso10G34950.0	Pse03G52940.0	      0
154-  4:	Pso10G34890.0	Pse03G52930.0	      0
154-  5:	Pso10G34860.0	Pse03G52920.0	  6e-71
154-  6:	Pso10G34840.0	Pse03G52850.0	 1e-168
154-  7:	Pso10G34830.0	Pse03G52840.0	 5e-142
154-  8:	Pso10G34810.0	Pse03G52830.0	 4e-142
154-  9:	Pso10G34700.0	Pse03G52720.0	 3e-177
154- 10:	Pso10G34590.0	Pse03G52670.0	 1e-165
154- 11:	Pso10G34560.0	Pse03G52560.0	  7e-88
154- 12:	Pso10G34330.0	Pse03G52550.0	 2e-131
154- 13:	Pso10G34320.0	Pse03G52540.0	  2e-68
154- 14:	Pso10G34260.0	Pse03G52460.0	 8e-104
154- 15:	Pso10G34230.0	Pse03G52440.0	      0
## Alignment 155: score=661.0 e_value=5.5e-33 N=14 pre-WGD-1 ancestor_chr1&P. setigerum_chr3 minus
155-  0:	Pso10G19220.0	Pse03G28310.0	  6e-83
155-  1:	Pso07G12700.0	Pse03G28240.0	      0
155-  2:	Pso10G19200.0	Pse03G28150.0	  1e-64
155-  3:	Pso10G19140.0	Pse03G28120.0	      0
155-  4:	Pso07G12800.0	Pse03G28090.0	      0
155-  5:	Pso10G19120.0	Pse03G28080.0	      0
155-  6:	Pso10G19100.0	Pse03G28050.0	  1e-92
155-  7:	Pso10G19090.0	Pse03G28030.0	  1e-27
155-  8:	Pso07G12880.0	Pse03G27990.0	  2e-33
155-  9:	Pso10G19060.0	Pse03G27900.0	      0
155- 10:	Pso07G12940.0	Pse03G27880.0	  6e-31
155- 11:	Pso10G19030.0	Pse03G27840.0	  8e-38
155- 12:	Pso10G19010.0	Pse03G27800.0	      0
155- 13:	Pso10G19000.0	Pse03G27790.0	      0
## Alignment 156: score=532.0 e_value=1.9e-24 N=11 pre-WGD-1 ancestor_chr1&P. setigerum_chr3 minus
156-  0:	Pso10G36340.0	Pse03G54670.0	      0
156-  1:	Pso10G36330.0	Pse03G54650.0	      0
156-  2:	Pso10G36320.0	Pse03G54570.0	 3e-111
156-  3:	Pso10G36280.0	Pse03G54510.0	      0
156-  4:	Pso10G36260.0	Pse03G54500.0	 5e-138
156-  5:	Pso10G36240.0	Pse03G54490.0	      0
156-  6:	Pso10G36230.0	Pse03G54450.0	      0
156-  7:	Pso10G36220.0	Pse03G54440.0	      0
156-  8:	Pso10G36210.0	Pse03G54430.0	  2e-48
156-  9:	Pso10G36200.0	Pse03G54420.0	      0
156- 10:	Pso10G36180.0	Pse03G54400.0	 8e-124
## Alignment 157: score=440.0 e_value=1.5e-17 N=9 pre-WGD-1 ancestor_chr1&P. setigerum_chr3 minus
157-  0:	Pso10G15410.0	Pse03G32580.0	  3e-33
157-  1:	Pso10G15390.0	Pse03G32560.0	 2e-134
157-  2:	Pso10G15380.0	Pse03G32550.0	      0
157-  3:	Pso10G15360.0	Pse03G32530.0	      0
157-  4:	Pso10G15350.0	Pse03G32520.0	  2e-67
157-  5:	Pso10G15340.0	Pse03G32510.0	      0
157-  6:	Pso10G15330.0	Pse03G32490.0	      0
157-  7:	Pso10G15320.0	Pse03G32480.0	      0
157-  8:	Pso07G08760.0	Pse03G32460.0	      0
## Alignment 158: score=414.0 e_value=1.6e-23 N=11 pre-WGD-1 ancestor_chr1&P. setigerum_chr3 minus
158-  0:	Pso02G69470.0	Pse03G53920.0	      0
158-  1:	Pso02G69750.0	Pse03G53790.0	  1e-06
158-  2:	Pso02G70180.0	Pse03G53680.0	      0
158-  3:	Pso02G70440.0	Pse03G53650.0	 8e-120
158-  4:	Pso02G70510.0	Pse03G53590.0	  9e-63
158-  5:	Pso02G70520.0	Pse03G53560.0	      0
158-  6:	Pso02G70810.0	Pse03G53460.0	  3e-36
158-  7:	Pso02G70820.0	Pse03G53240.0	  1e-28
158-  8:	Pso02G70850.0	Pse03G53180.0	      0
158-  9:	Pso02G71190.0	Pse03G52980.0	  2e-74
158- 10:	Pso02G71340.0	Pse03G52950.0	      0
## Alignment 159: score=329.0 e_value=3.8e-18 N=9 pre-WGD-1 ancestor_chr1&P. setigerum_chr3 minus
159-  0:	Pso02G67370.0	Pse03G52060.0	  8e-75
159-  1:	Pso02G67440.0	Pse03G52050.0	 8e-144
159-  2:	Pso02G67650.0	Pse03G51860.0	  5e-66
159-  3:	Pso02G67740.0	Pse03G51850.0	  3e-21
159-  4:	Pso02G68080.0	Pse03G51600.0	 3e-108
159-  5:	Pso02G68530.0	Pse03G51500.0	 2e-130
159-  6:	Pso02G69120.0	Pse03G51300.0	  3e-10
159-  7:	Pso02G69190.0	Pse03G51120.0	  4e-38
159-  8:	Pso02G69240.0	Pse03G50990.0	  5e-44
## Alignment 160: score=294.0 e_value=4.1e-09 N=6 pre-WGD-1 ancestor_chr1&P. setigerum_chr3 minus
160-  0:	Pso10G16550.0	Pse03G30890.0	      0
160-  1:	Pso10G16540.0	Pse03G30880.0	      0
160-  2:	Pso07G10210.0	Pse03G30870.0	 4e-111
160-  3:	Pso10G16520.0	Pse03G30860.0	      0
160-  4:	Pso10G16510.0	Pse03G30830.0	 9e-114
160-  5:	Pso10G16500.0	Pse03G30820.0	 4e-116
## Alignment 161: score=269.0 e_value=6e-10 N=6 pre-WGD-1 ancestor_chr1&P. setigerum_chr3 minus
161-  0:	Pso02G59710.0	Pse03G48400.0	  3e-82
161-  1:	Pso02G59730.0	Pse03G48390.0	      0
161-  2:	Pso02G59820.0	Pse03G48370.0	  2e-80
161-  3:	Pso02G59850.0	Pse03G48320.0	  4e-70
161-  4:	Pso02G59900.0	Pse03G48310.0	  2e-65
161-  5:	Pso02G60020.0	Pse03G48150.0	  1e-67
## Alignment 162: score=257.0 e_value=5.7e-10 N=6 pre-WGD-1 ancestor_chr1&P. setigerum_chr3 minus
162-  0:	Pso10G16250.0	Pse03G31170.0	  5e-10
162-  1:	Pso10G16590.0	Pse03G30960.0	      0
162-  2:	Pso10G16580.0	Pse03G30940.0	      0
162-  3:	Pso10G16570.0	Pse03G30910.0	      0
162-  4:	Pso10G16560.0	Pse03G30900.0	      0
162-  5:	Pso10G16670.0	Pse03G30780.0	      0
## Alignment 163: score=850.0 e_value=4.3e-51 N=19 pre-WGD-1 ancestor_chr1&P. setigerum_chr4 plus
163-  0:	Pso10G06190.0	Pse04G48180.0	 4e-158
163-  1:	Pso10G06180.0	Pse04G48230.0	 1e-112
163-  2:	Pso10G06110.0	Pse04G48380.0	      0
163-  3:	Pso10G06100.0	Pse04G48400.0	      0
163-  4:	Pso10G06080.0	Pse04G48460.0	  8e-65
163-  5:	Pso10G06070.0	Pse04G48510.0	  2e-84
163-  6:	Pso10G06050.0	Pse04G48550.0	      0
163-  7:	Pso10G06010.0	Pse04G48570.0	 1e-148
163-  8:	Pso10G05910.0	Pse04G48730.0	  5e-20
163-  9:	Pso10G05810.0	Pse04G48940.0	      0
163- 10:	Pso10G05760.0	Pse04G48990.0	      0
163- 11:	Pso10G05720.0	Pse04G49020.0	      0
163- 12:	Pso10G05700.0	Pse04G49040.0	      0
163- 13:	Pso10G05660.0	Pse04G49050.0	  3e-98
163- 14:	Pso10G05640.0	Pse04G49090.0	  5e-26
163- 15:	Pso10G05590.0	Pse04G49190.0	  6e-37
163- 16:	Pso10G05530.0	Pse04G49220.0	 2e-117
163- 17:	Pso10G05510.0	Pse04G49310.0	  8e-50
163- 18:	Pso10G05240.0	Pse04G49320.0	  5e-42
## Alignment 164: score=665.0 e_value=1.3e-37 N=15 pre-WGD-1 ancestor_chr1&P. setigerum_chr4 plus
164-  0:	Pso10G04610.0	Pse04G47310.0	  9e-90
164-  1:	Pso02G41480.0	Pse04G47470.0	 2e-103
164-  2:	Pso10G04470.0	Pse04G47620.0	 2e-115
164-  3:	Pso10G04410.0	Pse04G47650.0	      0
164-  4:	Pso10G04400.0	Pse04G47660.0	      0
164-  5:	Pso10G04390.0	Pse04G47670.0	      0
164-  6:	Pso10G04290.0	Pse04G47680.0	  1e-34
164-  7:	Pso10G04270.0	Pse04G47830.0	  1e-70
164-  8:	Pso10G04200.0	Pse04G47860.0	  7e-27
164-  9:	Pso10G04190.0	Pse04G47880.0	 9e-148
164- 10:	Pso10G04180.0	Pse04G47960.0	  1e-54
164- 11:	Pso10G04160.0	Pse04G48000.0	      0
164- 12:	Pso10G04030.0	Pse04G48050.0	 1e-156
164- 13:	Pso10G04010.0	Pse04G48070.0	  3e-78
164- 14:	Pso10G03980.0	Pse04G48110.0	  4e-28
## Alignment 165: score=378.0 e_value=2.2e-18 N=9 pre-WGD-1 ancestor_chr1&P. setigerum_chr4 plus
165-  0:	Pso10G03970.0	Pse04G45650.0	  2e-67
165-  1:	Pso10G03790.0	Pse04G45750.0	  3e-88
165-  2:	Pso10G03850.0	Pse04G45890.0	  3e-29
165-  3:	Pso10G03700.0	Pse04G45900.0	 3e-174
165-  4:	Pso10G03690.0	Pse04G45940.0	 2e-104
165-  5:	Pso10G03650.0	Pse04G45970.0	  7e-22
165-  6:	Pso10G03530.0	Pse04G46010.0	  9e-78
165-  7:	Pso10G03520.0	Pse04G46030.0	 9e-178
165-  8:	Pso02G40860.0	Pse04G46140.0	  8e-71
## Alignment 166: score=497.0 e_value=3.2e-27 N=11 pre-WGD-1 ancestor_chr1&P. setigerum_chr4 minus
166-  0:	Pso02G43000.0	Pse04G50130.0	      0
166-  1:	Pso10G05330.0	Pse04G50100.0	  4e-14
166-  2:	Pso10G05320.0	Pse04G50090.0	  1e-75
166-  3:	Pso10G05370.0	Pse04G50070.0	  3e-18
166-  4:	Pso10G05430.0	Pse04G50000.0	      0
166-  5:	Pso10G05450.0	Pse04G49970.0	 2e-129
166-  6:	Pso10G05460.0	Pse04G49960.0	      0
166-  7:	Pso10G05480.0	Pse04G49840.0	  3e-40
166-  8:	Pso10G05490.0	Pse04G49830.0	 7e-118
166-  9:	Pso02G42780.0	Pse04G49590.0	  3e-37
166- 10:	Pso10G05150.0	Pse04G49570.0	 2e-152
## Alignment 167: score=330.0 e_value=6.2e-14 N=8 pre-WGD-1 ancestor_chr1&P. setigerum_chr4 minus
167-  0:	Pso02G53740.0	Pse04G43640.0	  2e-86
167-  1:	Pso02G53870.0	Pse04G43580.0	 8e-171
167-  2:	Pso02G53930.0	Pse04G43390.0	      0
167-  3:	Pso02G54000.0	Pse04G43380.0	      0
167-  4:	Pso02G54060.0	Pse04G43370.0	      0
167-  5:	Pso02G38910.0	Pse04G43330.0	 2e-155
167-  6:	Pso02G54270.0	Pse04G43300.0	 3e-113
167-  7:	Pso02G54410.0	Pse04G43130.0	  2e-94
## Alignment 168: score=303.0 e_value=3.7e-11 N=7 pre-WGD-1 ancestor_chr1&P. setigerum_chr4 minus
168-  0:	Pso10G03920.0	Pse04G46490.0	      0
168-  1:	Pso02G42070.0	Pse04G46440.0	  2e-16
168-  2:	Pso10G03860.0	Pse04G46420.0	  3e-39
168-  3:	Pso10G03820.0	Pse04G46400.0	  2e-32
168-  4:	Pso10G03770.0	Pse04G46320.0	  7e-56
168-  5:	Pso10G03700.0	Pse04G46080.0	 3e-126
168-  6:	Pso10G03650.0	Pse04G45970.0	  7e-22
## Alignment 169: score=281.0 e_value=1.1e-09 N=6 pre-WGD-1 ancestor_chr1&P. setigerum_chr5 plus
169-  0:	Pso07G10210.0	Pse05G14800.0	 1e-104
169-  1:	Pso10G16510.0	Pse05G14810.0	  7e-25
169-  2:	Pso10G16490.0	Pse05G14830.0	 7e-131
169-  3:	Pso07G09960.0	Pse05G14870.0	 5e-115
169-  4:	Pso10G16360.0	Pse05G14900.0	  4e-81
169-  5:	Pso10G16340.0	Pse05G14940.0	  1e-28
## Alignment 170: score=647.0 e_value=1.3e-34 N=14 pre-WGD-1 ancestor_chr1&P. setigerum_chr5 minus
170-  0:	Pso10G15590.0	Pse05G13630.0	      0
170-  1:	Pso10G15560.0	Pse05G13570.0	  1e-15
170-  2:	Pso10G15450.0	Pse05G13550.0	  7e-41
170-  3:	Pso10G15380.0	Pse05G13510.0	      0
170-  4:	Pso10G15300.0	Pse05G13450.0	      0
170-  5:	Pso07G08760.0	Pse05G13360.0	  1e-99
170-  6:	Pso10G15250.0	Pse05G13350.0	  2e-29
170-  7:	Pso10G15230.0	Pse05G13340.0	  4e-40
170-  8:	Pso10G15220.0	Pse05G13330.0	 2e-110
170-  9:	Pso10G15200.0	Pse05G13300.0	  1e-21
170- 10:	Pso10G15170.0	Pse05G13280.0	 8e-125
170- 11:	Pso10G15070.0	Pse05G13270.0	      0
170- 12:	Pso10G15040.0	Pse05G13240.0	      0
170- 13:	Pso10G15010.0	Pse05G13230.0	  2e-64
## Alignment 171: score=466.0 e_value=4.2e-27 N=11 pre-WGD-1 ancestor_chr1&P. setigerum_chr5 minus
171-  0:	Pso10G18890.0	Pse05G14030.0	  5e-87
171-  1:	Pso10G18740.0	Pse05G13920.0	 5e-174
171-  2:	Pso10G18640.0	Pse05G13900.0	  5e-84
171-  3:	Pso10G18520.0	Pse05G13890.0	      0
171-  4:	Pso10G18480.0	Pse05G13840.0	 3e-170
171-  5:	Pso10G18310.0	Pse05G13830.0	  6e-40
171-  6:	Pso10G18130.0	Pse05G13820.0	  7e-51
171-  7:	Pso10G18100.0	Pse05G13810.0	      0
171-  8:	Pso07G11730.0	Pse05G13800.0	 1e-140
171-  9:	Pso10G18020.0	Pse05G13780.0	      0
171- 10:	Pso10G17960.0	Pse05G13760.0	      0
## Alignment 172: score=359.0 e_value=4.9e-16 N=8 pre-WGD-1 ancestor_chr1&P. setigerum_chr5 minus
172-  0:	Pso07G09330.0	Pse05G15170.0	  6e-99
172-  1:	Pso07G09350.0	Pse05G15130.0	      0
172-  2:	Pso10G15930.0	Pse05G15110.0	 9e-159
172-  3:	Pso10G15910.0	Pse05G15090.0	      0
172-  4:	Pso10G15900.0	Pse05G15070.0	  7e-73
172-  5:	Pso10G15840.0	Pse05G15040.0	  3e-99
172-  6:	Pso10G15790.0	Pse05G15000.0	  1e-62
172-  7:	Pso10G16490.0	Pse05G14830.0	 7e-131
## Alignment 173: score=421.0 e_value=3.6e-24 N=10 pre-WGD-1 ancestor_chr1&P. setigerum_chr6 plus
173-  0:	Pso10G17720.0	Pse06G39370.0	 1e-104
173-  1:	Pso10G16240.0	Pse06G39560.0	  1e-19
173-  2:	Pso07G09190.0	Pse06G39780.0	 9e-138
173-  3:	Pso07G09330.0	Pse06G39880.0	  2e-85
173-  4:	Pso07G09350.0	Pse06G39890.0	      0
173-  5:	Pso10G15930.0	Pse06G39910.0	  1e-39
173-  6:	Pso10G15910.0	Pse06G39930.0	      0
173-  7:	Pso10G15900.0	Pse06G39950.0	  7e-73
173-  8:	Pso10G15840.0	Pse06G39990.0	  3e-97
173-  9:	Pso10G15790.0	Pse06G40020.0	  9e-31
## Alignment 174: score=338.0 e_value=1.4e-12 N=7 pre-WGD-1 ancestor_chr1&P. setigerum_chr6 plus
174-  0:	Pso10G15250.0	Pse06G37760.0	  2e-30
174-  1:	Pso10G15230.0	Pse06G37770.0	  4e-38
174-  2:	Pso10G15220.0	Pse06G37780.0	 2e-112
174-  3:	Pso10G15200.0	Pse06G37800.0	  1e-80
174-  4:	Pso10G15170.0	Pse06G37820.0	 8e-120
174-  5:	Pso10G15070.0	Pse06G37830.0	      0
174-  6:	Pso10G15040.0	Pse06G37860.0	      0
## Alignment 175: score=304.0 e_value=4.7e-11 N=7 pre-WGD-1 ancestor_chr1&P. setigerum_chr6 plus
175-  0:	Pso10G04270.0	Pse06G28520.0	  8e-66
175-  1:	Pso10G04190.0	Pse06G28590.0	 8e-148
175-  2:	Pso10G04180.0	Pse06G28630.0	  8e-55
175-  3:	Pso10G04160.0	Pse06G28680.0	      0
175-  4:	Pso10G04030.0	Pse06G28800.0	 4e-154
175-  5:	Pso10G03980.0	Pse06G28860.0	 2e-134
175-  6:	Pso10G03780.0	Pse06G28880.0	  1e-57
## Alignment 176: score=270.0 e_value=2.5e-13 N=7 pre-WGD-1 ancestor_chr1&P. setigerum_chr6 plus
176-  0:	Pso10G17900.0	Pse06G38730.0	  2e-78
176-  1:	Pso10G17860.0	Pse06G38750.0	      0
176-  2:	Pso10G16230.0	Pse06G38970.0	      0
176-  3:	Pso10G16250.0	Pse06G38990.0	  6e-87
176-  4:	Pso10G16260.0	Pse06G39010.0	 3e-123
176-  5:	Pso10G16280.0	Pse06G39020.0	  4e-89
176-  6:	Pso07G09570.0	Pse06G39260.0	  2e-06
## Alignment 177: score=576.0 e_value=2.1e-32 N=13 pre-WGD-1 ancestor_chr1&P. setigerum_chr6 minus
177-  0:	Pso10G05790.0	Pse06G29650.0	  2e-13
177-  1:	Pso10G05760.0	Pse06G29630.0	      0
177-  2:	Pso10G05720.0	Pse06G29590.0	      0
177-  3:	Pso10G05700.0	Pse06G29570.0	      0
177-  4:	Pso10G05660.0	Pse06G29560.0	  6e-96
177-  5:	Pso10G05640.0	Pse06G29500.0	  1e-08
177-  6:	Pso10G05590.0	Pse06G29450.0	  1e-38
177-  7:	Pso10G05530.0	Pse06G29400.0	  2e-66
177-  8:	Pso10G05510.0	Pse06G29290.0	  5e-50
177-  9:	Pso10G05240.0	Pse06G29280.0	  2e-47
177- 10:	Pso10G05250.0	Pse06G29240.0	 1e-163
177- 11:	Pso10G05480.0	Pse06G28980.0	  1e-45
177- 12:	Pso02G42720.0	Pse06G28830.0	 8e-137
## Alignment 178: score=465.0 e_value=3e-26 N=11 pre-WGD-1 ancestor_chr1&P. setigerum_chr6 minus
178-  0:	Pso10G18890.0	Pse06G38640.0	  3e-89
178-  1:	Pso10G18670.0	Pse06G38560.0	  5e-36
178-  2:	Pso10G18640.0	Pse06G38510.0	  8e-82
178-  3:	Pso10G18520.0	Pse06G38500.0	      0
178-  4:	Pso10G18480.0	Pse06G38430.0	 3e-171
178-  5:	Pso10G18310.0	Pse06G38420.0	  5e-38
178-  6:	Pso10G18130.0	Pse06G38400.0	  4e-52
178-  7:	Pso10G18100.0	Pse06G38390.0	      0
178-  8:	Pso07G11730.0	Pse06G38380.0	 1e-137
178-  9:	Pso10G18020.0	Pse06G38360.0	  7e-63
178- 10:	Pso10G17960.0	Pse06G38340.0	      0
## Alignment 179: score=339.0 e_value=3.7e-16 N=8 pre-WGD-1 ancestor_chr1&P. setigerum_chr6 minus
179-  0:	Pso10G15620.0	Pse06G38220.0	  2e-46
179-  1:	Pso10G15600.0	Pse06G38190.0	  2e-82
179-  2:	Pso10G15590.0	Pse06G38180.0	      0
179-  3:	Pso10G15560.0	Pse06G38120.0	  9e-21
179-  4:	Pso10G15380.0	Pse06G38060.0	      0
179-  5:	Pso10G15320.0	Pse06G37930.0	  1e-66
179-  6:	Pso07G08760.0	Pse06G37890.0	      0
179-  7:	Pso10G15100.0	Pse06G37660.0	 3e-101
## Alignment 180: score=334.0 e_value=1.7e-13 N=8 pre-WGD-1 ancestor_chr1&P. setigerum_chr6 minus
180-  0:	Pso02G53740.0	Pse06G24500.0	  1e-93
180-  1:	Pso02G53760.0	Pse06G24350.0	 2e-176
180-  2:	Pso02G53930.0	Pse06G24240.0	      0
180-  3:	Pso02G54000.0	Pse06G24220.0	      0
180-  4:	Pso02G54060.0	Pse06G24210.0	  8e-49
180-  5:	Pso02G38910.0	Pse06G24170.0	 4e-156
180-  6:	Pso02G54270.0	Pse06G24150.0	  5e-19
180-  7:	Pso02G54410.0	Pse06G24020.0	  2e-56
## Alignment 181: score=289.0 e_value=1.8e-09 N=6 pre-WGD-1 ancestor_chr1&P. setigerum_chr6 minus
181-  0:	Pso02G43000.0	Pse06G30410.0	      0
181-  1:	Pso10G05330.0	Pse06G30390.0	  4e-14
181-  2:	Pso10G05320.0	Pse06G30380.0	  5e-71
181-  3:	Pso10G05370.0	Pse06G30330.0	  4e-17
181-  4:	Pso10G05430.0	Pse06G30300.0	      0
181-  5:	Pso10G05450.0	Pse06G30280.0	 5e-130
## Alignment 182: score=284.0 e_value=3.2e-09 N=6 pre-WGD-1 ancestor_chr1&P. setigerum_chr6 minus
182-  0:	Pso07G10210.0	Pse06G39110.0	 7e-107
182-  1:	Pso10G16510.0	Pse06G39100.0	  2e-27
182-  2:	Pso10G16490.0	Pse06G39090.0	 1e-141
182-  3:	Pso07G09960.0	Pse06G39070.0	 5e-108
182-  4:	Pso10G16360.0	Pse06G39050.0	 8e-142
182-  5:	Pso10G16340.0	Pse06G39030.0	  5e-21
## Alignment 183: score=278.0 e_value=3e-09 N=6 pre-WGD-1 ancestor_chr1&P. setigerum_chr6 minus
183-  0:	Pso10G03700.0	Pse06G28220.0	  1e-65
183-  1:	Pso10G03690.0	Pse06G28170.0	 2e-103
183-  2:	Pso10G03650.0	Pse06G28150.0	  6e-18
183-  3:	Pso10G03530.0	Pse06G28110.0	  1e-77
183-  4:	Pso10G03520.0	Pse06G28080.0	 6e-172
183-  5:	Pso10G03490.0	Pse06G28070.0	  1e-16
## Alignment 184: score=11087.0 e_value=0 N=227 pre-WGD-1 ancestor_chr1&P. setigerum_chr7 plus
184-  0:	Pso10G08040.0	Pse07G09710.0	      0
184-  1:	Pso02G44720.0	Pse07G09720.0	  3e-66
184-  2:	Pso10G08050.0	Pse07G09730.0	      0
184-  3:	Pso10G08060.0	Pse07G09760.0	 5e-153
184-  4:	Pso10G08070.0	Pse07G09770.0	  3e-76
184-  5:	Pso10G07210.0	Pse07G09780.0	 8e-111
184-  6:	Pso10G07200.0	Pse07G09790.0	  9e-58
184-  7:	Pso10G07170.0	Pse07G09800.0	 5e-152
184-  8:	Pso10G07160.0	Pse07G09840.0	      0
184-  9:	Pso02G44620.0	Pse07G09850.0	      0
184- 10:	Pso10G07140.0	Pse07G09870.0	      0
184- 11:	Pso10G07130.0	Pse07G09890.0	      0
184- 12:	Pso10G07120.0	Pse07G09900.0	 2e-167
184- 13:	Pso10G07100.0	Pse07G09910.0	      0
184- 14:	Pso10G07080.0	Pse07G09930.0	      0
184- 15:	Pso10G07070.0	Pse07G09940.0	      0
184- 16:	Pso02G44540.0	Pse07G09950.0	      0
184- 17:	Pso10G07060.0	Pse07G09970.0	  1e-43
184- 18:	Pso10G07050.0	Pse07G09990.0	      0
184- 19:	Pso10G07040.0	Pse07G10000.0	 4e-118
184- 20:	Pso10G07030.0	Pse07G10010.0	      0
184- 21:	Pso10G07020.0	Pse07G10020.0	      0
184- 22:	Pso10G06980.0	Pse07G10030.0	 2e-141
184- 23:	Pso10G06990.0	Pse07G10040.0	 7e-156
184- 24:	Pso10G06970.0	Pse07G10060.0	 2e-140
184- 25:	Pso10G06960.0	Pse07G10070.0	 2e-175
184- 26:	Pso02G44380.0	Pse07G10090.0	      0
184- 27:	Pso10G06950.0	Pse07G10100.0	 3e-113
184- 28:	Pso10G06940.0	Pse07G10110.0	      0
184- 29:	Pso10G06920.0	Pse07G10120.0	      0
184- 30:	Pso10G06910.0	Pse07G10130.0	 2e-121
184- 31:	Pso10G06900.0	Pse07G10140.0	 3e-146
184- 32:	Pso10G06890.0	Pse07G10150.0	      0
184- 33:	Pso02G44290.0	Pse07G10160.0	 4e-118
184- 34:	Pso10G06880.0	Pse07G10170.0	      0
184- 35:	Pso10G06870.0	Pse07G10190.0	  5e-60
184- 36:	Pso10G06860.0	Pse07G10200.0	  3e-59
184- 37:	Pso10G06820.0	Pse07G10250.0	      0
184- 38:	Pso02G44210.0	Pse07G10260.0	 3e-107
184- 39:	Pso10G06800.0	Pse07G10270.0	  1e-72
184- 40:	Pso10G06790.0	Pse07G10280.0	      0
184- 41:	Pso10G06780.0	Pse07G10310.0	      0
184- 42:	Pso10G06770.0	Pse07G10320.0	  1e-58
184- 43:	Pso10G06760.0	Pse07G10330.0	  1e-87
184- 44:	Pso10G06750.0	Pse07G10340.0	      0
184- 45:	Pso02G44130.0	Pse07G10350.0	 2e-105
184- 46:	Pso10G06700.0	Pse07G10360.0	      0
184- 47:	Pso10G06680.0	Pse07G10380.0	  5e-84
184- 48:	Pso10G06670.0	Pse07G10390.0	 2e-171
184- 49:	Pso10G06660.0	Pse07G10400.0	      0
184- 50:	Pso02G44020.0	Pse07G10420.0	  6e-72
184- 51:	Pso10G06640.0	Pse07G10430.0	      0
184- 52:	Pso10G06630.0	Pse07G10440.0	 5e-148
184- 53:	Pso10G06620.0	Pse07G10450.0	  1e-55
184- 54:	Pso10G06610.0	Pse07G10460.0	      0
184- 55:	Pso10G06600.0	Pse07G10480.0	      0
184- 56:	Pso10G06590.0	Pse07G10490.0	 8e-132
184- 57:	Pso10G06580.0	Pse07G10500.0	  7e-94
184- 58:	Pso10G06570.0	Pse07G10510.0	      0
184- 59:	Pso10G06560.0	Pse07G10520.0	      0
184- 60:	Pso10G06550.0	Pse07G10530.0	      0
184- 61:	Pso10G06540.0	Pse07G10540.0	      0
184- 62:	Pso10G06530.0	Pse07G10560.0	      0
184- 63:	Pso10G06210.0	Pse07G10570.0	 2e-162
184- 64:	Pso10G06070.0	Pse07G10830.0	      0
184- 65:	Pso10G06000.0	Pse07G11090.0	      0
184- 66:	Pso10G05990.0	Pse07G11100.0	      0
184- 67:	Pso10G05980.0	Pse07G11110.0	 9e-180
184- 68:	Pso10G05970.0	Pse07G11120.0	 3e-109
184- 69:	Pso10G05950.0	Pse07G11130.0	  9e-40
184- 70:	Pso10G05920.0	Pse07G11160.0	      0
184- 71:	Pso10G05910.0	Pse07G11170.0	 1e-115
184- 72:	Pso10G05900.0	Pse07G11180.0	 4e-129
184- 73:	Pso10G05840.0	Pse07G11210.0	      0
184- 74:	Pso10G05830.0	Pse07G11220.0	 1e-109
184- 75:	Pso10G05820.0	Pse07G11230.0	  2e-38
184- 76:	Pso10G05810.0	Pse07G11250.0	      0
184- 77:	Pso10G05800.0	Pse07G11260.0	      0
184- 78:	Pso10G05790.0	Pse07G11270.0	      0
184- 79:	Pso10G05780.0	Pse07G11280.0	      0
184- 80:	Pso10G05760.0	Pse07G11290.0	 5e-104
184- 81:	Pso10G05730.0	Pse07G11300.0	      0
184- 82:	Pso10G05720.0	Pse07G11310.0	      0
184- 83:	Pso10G05710.0	Pse07G11320.0	  2e-97
184- 84:	Pso10G05700.0	Pse07G11330.0	      0
184- 85:	Pso10G05660.0	Pse07G11340.0	      0
184- 86:	Pso10G05650.0	Pse07G11350.0	      0
184- 87:	Pso10G05640.0	Pse07G11360.0	 6e-138
184- 88:	Pso10G05620.0	Pse07G11370.0	      0
184- 89:	Pso02G43150.0	Pse07G11390.0	  4e-36
184- 90:	Pso10G05590.0	Pse07G11410.0	 1e-135
184- 91:	Pso10G05580.0	Pse07G11420.0	      0
184- 92:	Pso10G05530.0	Pse07G11450.0	      0
184- 93:	Pso02G43080.0	Pse07G11460.0	      0
184- 94:	Pso10G05510.0	Pse07G11470.0	 2e-108
184- 95:	Pso10G05500.0	Pse07G11480.0	  8e-92
184- 96:	Pso10G05250.0	Pse07G11500.0	      0
184- 97:	Pso10G05260.0	Pse07G11510.0	      0
184- 98:	Pso10G05300.0	Pse07G11540.0	      0
184- 99:	Pso10G05310.0	Pse07G11550.0	  7e-51
184-100:	Pso10G05320.0	Pse07G11560.0	 7e-103
184-101:	Pso10G05340.0	Pse07G11570.0	      0
184-102:	Pso02G42930.0	Pse07G11580.0	  4e-82
184-103:	Pso10G05350.0	Pse07G11590.0	      0
184-104:	Pso10G05360.0	Pse07G11610.0	      0
184-105:	Pso10G05390.0	Pse07G11620.0	 7e-151
184-106:	Pso10G05430.0	Pse07G11640.0	      0
184-107:	Pso10G05440.0	Pse07G11660.0	      0
184-108:	Pso10G05450.0	Pse07G11670.0	      0
184-109:	Pso10G05460.0	Pse07G11680.0	      0
184-110:	Pso10G05480.0	Pse07G11690.0	  8e-81
184-111:	Pso10G05490.0	Pse07G11700.0	      0
184-112:	Pso10G05220.0	Pse07G11710.0	      0
184-113:	Pso02G42780.0	Pse07G11740.0	      0
184-114:	Pso10G05200.0	Pse07G11750.0	      0
184-115:	Pso10G05170.0	Pse07G11760.0	 4e-180
184-116:	Pso10G05160.0	Pse07G11770.0	      0
184-117:	Pso10G05020.0	Pse07G11990.0	      0
184-118:	Pso10G05010.0	Pse07G12000.0	      0
184-119:	Pso10G05000.0	Pse07G12010.0	 6e-124
184-120:	Pso10G04970.0	Pse07G12030.0	  1e-92
184-121:	Pso10G04960.0	Pse07G12040.0	      0
184-122:	Pso10G04940.0	Pse07G12050.0	      0
184-123:	Pso10G04930.0	Pse07G12070.0	      0
184-124:	Pso10G04920.0	Pse07G12080.0	      0
184-125:	Pso10G04910.0	Pse07G12090.0	      0
184-126:	Pso02G42120.0	Pse07G12260.0	  4e-62
184-127:	Pso10G04680.0	Pse07G12270.0	      0
184-128:	Pso10G04670.0	Pse07G12280.0	      0
184-129:	Pso10G04660.0	Pse07G12300.0	 2e-148
184-130:	Pso10G04650.0	Pse07G12310.0	      0
184-131:	Pso10G04630.0	Pse07G12350.0	  4e-68
184-132:	Pso10G04610.0	Pse07G12360.0	      0
184-133:	Pso10G04600.0	Pse07G12370.0	      0
184-134:	Pso10G04580.0	Pse07G12390.0	  1e-78
184-135:	Pso10G04570.0	Pse07G12410.0	  2e-73
184-136:	Pso10G04560.0	Pse07G12420.0	  7e-82
184-137:	Pso10G04540.0	Pse07G12430.0	      0
184-138:	Pso02G41540.0	Pse07G12450.0	      0
184-139:	Pso10G04510.0	Pse07G12460.0	 1e-144
184-140:	Pso10G04500.0	Pse07G12470.0	      0
184-141:	Pso10G04470.0	Pse07G12490.0	      0
184-142:	Pso10G04460.0	Pse07G12500.0	  2e-50
184-143:	Pso10G04450.0	Pse07G12520.0	      0
184-144:	Pso10G04430.0	Pse07G12540.0	      0
184-145:	Pso10G04420.0	Pse07G12550.0	      0
184-146:	Pso10G04410.0	Pse07G12560.0	      0
184-147:	Pso10G04400.0	Pse07G12580.0	      0
184-148:	Pso10G04390.0	Pse07G12590.0	      0
184-149:	Pso10G04380.0	Pse07G12600.0	      0
184-150:	Pso10G04370.0	Pse07G12610.0	      0
184-151:	Pso10G04350.0	Pse07G12620.0	      0
184-152:	Pso10G04340.0	Pse07G12630.0	 1e-155
184-153:	Pso10G04330.0	Pse07G12650.0	      0
184-154:	Pso10G04320.0	Pse07G12660.0	  4e-45
184-155:	Pso10G04310.0	Pse07G12670.0	 7e-114
184-156:	Pso10G04290.0	Pse07G12680.0	 2e-126
184-157:	Pso10G04270.0	Pse07G12700.0	      0
184-158:	Pso10G04220.0	Pse07G12710.0	      0
184-159:	Pso10G04210.0	Pse07G12720.0	  2e-52
184-160:	Pso10G04200.0	Pse07G12730.0	  2e-43
184-161:	Pso10G04190.0	Pse07G12740.0	      0
184-162:	Pso10G04180.0	Pse07G12750.0	 4e-172
184-163:	Pso10G04170.0	Pse07G12760.0	  3e-85
184-164:	Pso10G04070.0	Pse07G12770.0	      0
184-165:	Pso10G04040.0	Pse07G12790.0	      0
184-166:	Pso10G04030.0	Pse07G12800.0	      0
184-167:	Pso10G04020.0	Pse07G12810.0	      0
184-168:	Pso10G04010.0	Pse07G12820.0	  7e-72
184-169:	Pso02G41960.0	Pse07G12830.0	  2e-49
184-170:	Pso10G03980.0	Pse07G12840.0	 4e-165
184-171:	Pso10G03970.0	Pse07G12860.0	      0
184-172:	Pso10G03960.0	Pse07G12870.0	      0
184-173:	Pso10G03950.0	Pse07G12880.0	  5e-91
184-174:	Pso10G03940.0	Pse07G12890.0	      0
184-175:	Pso10G03930.0	Pse07G12900.0	      0
184-176:	Pso10G03920.0	Pse07G12910.0	      0
184-177:	Pso10G03910.0	Pse07G12920.0	      0
184-178:	Pso10G03900.0	Pse07G12930.0	      0
184-179:	Pso10G03890.0	Pse07G12940.0	      0
184-180:	Pso10G03860.0	Pse07G12950.0	 2e-108
184-181:	Pso10G03840.0	Pse07G12960.0	      0
184-182:	Pso10G03830.0	Pse07G12970.0	      0
184-183:	Pso10G03820.0	Pse07G12980.0	  3e-91
184-184:	Pso10G03810.0	Pse07G12990.0	      0
184-185:	Pso10G03790.0	Pse07G13000.0	      0
184-186:	Pso10G03780.0	Pse07G13010.0	  2e-60
184-187:	Pso10G03770.0	Pse07G13030.0	  5e-60
184-188:	Pso10G03740.0	Pse07G13140.0	      0
184-189:	Pso10G03730.0	Pse07G13160.0	 3e-165
184-190:	Pso02G41230.0	Pse07G13170.0	  2e-54
184-191:	Pso10G03690.0	Pse07G13180.0	 2e-158
184-192:	Pso10G03600.0	Pse07G13200.0	      0
184-193:	Pso10G03590.0	Pse07G13220.0	  3e-26
184-194:	Pso02G41090.0	Pse07G13240.0	 9e-143
184-195:	Pso10G03530.0	Pse07G13250.0	  3e-91
184-196:	Pso10G03520.0	Pse07G13270.0	      0
184-197:	Pso10G03510.0	Pse07G13280.0	 4e-154
184-198:	Pso10G03500.0	Pse07G13290.0	  3e-65
184-199:	Pso10G03490.0	Pse07G13300.0	 3e-165
184-200:	Pso10G03480.0	Pse07G13310.0	 5e-139
184-201:	Pso10G03470.0	Pse07G13320.0	      0
184-202:	Pso10G03450.0	Pse07G13330.0	 2e-144
184-203:	Pso10G03430.0	Pse07G13350.0	 2e-126
184-204:	Pso10G03410.0	Pse07G13360.0	      0
184-205:	Pso02G40940.0	Pse07G13370.0	 2e-121
184-206:	Pso10G03370.0	Pse07G13400.0	      0
184-207:	Pso10G03360.0	Pse07G13410.0	      0
184-208:	Pso10G03350.0	Pse07G13420.0	 1e-121
184-209:	Pso10G03330.0	Pse07G13430.0	      0
184-210:	Pso10G03300.0	Pse07G13440.0	 7e-171
184-211:	Pso10G03270.0	Pse07G13450.0	      0
184-212:	Pso10G03260.0	Pse07G13460.0	  3e-66
184-213:	Pso10G03250.0	Pse07G13480.0	      0
184-214:	Pso10G03240.0	Pse07G13490.0	      0
184-215:	Pso10G03230.0	Pse07G13500.0	  1e-86
184-216:	Pso10G03220.0	Pse07G13510.0	  2e-72
184-217:	Pso10G03210.0	Pse07G13520.0	  7e-85
184-218:	Pso10G03200.0	Pse07G13530.0	      0
184-219:	Pso10G03190.0	Pse07G13540.0	      0
184-220:	Pso10G03160.0	Pse07G13550.0	 4e-123
184-221:	Pso10G03140.0	Pse07G13570.0	      0
184-222:	Pso10G03130.0	Pse07G13580.0	 3e-116
184-223:	Pso10G03120.0	Pse07G13590.0	      0
184-224:	Pso10G03100.0	Pse07G13600.0	      0
184-225:	Pso02G40630.0	Pse07G13630.0	      0
184-226:	Pso10G03070.0	Pse07G13640.0	      0
## Alignment 185: score=1498.0 e_value=7e-117 N=32 pre-WGD-1 ancestor_chr1&P. setigerum_chr7 plus
185-  0:	Pso02G39650.0	Pse07G14670.0	      0
185-  1:	Pso02G53620.0	Pse07G14710.0	  5e-91
185-  2:	Pso02G53630.0	Pse07G14720.0	  1e-80
185-  3:	Pso02G53640.0	Pse07G14740.0	      0
185-  4:	Pso02G53650.0	Pse07G14750.0	      0
185-  5:	Pso02G53680.0	Pse07G14770.0	      0
185-  6:	Pso02G53690.0	Pse07G14790.0	      0
185-  7:	Pso02G53750.0	Pse07G14860.0	      0
185-  8:	Pso02G53760.0	Pse07G14880.0	  4e-76
185-  9:	Pso02G53800.0	Pse07G14900.0	      0
185- 10:	Pso02G53810.0	Pse07G14920.0	      0
185- 11:	Pso02G53830.0	Pse07G14930.0	      0
185- 12:	Pso02G53840.0	Pse07G14940.0	      0
185- 13:	Pso02G53870.0	Pse07G14960.0	      0
185- 14:	Pso02G53880.0	Pse07G14970.0	      0
185- 15:	Pso02G53900.0	Pse07G14980.0	      0
185- 16:	Pso02G53910.0	Pse07G14990.0	      0
185- 17:	Pso02G53920.0	Pse07G15000.0	      0
185- 18:	Pso02G53940.0	Pse07G15010.0	      0
185- 19:	Pso02G53960.0	Pse07G15030.0	      0
185- 20:	Pso02G53970.0	Pse07G15040.0	      0
185- 21:	Pso02G54200.0	Pse07G15270.0	 2e-154
185- 22:	Pso02G54520.0	Pse07G15480.0	 9e-104
185- 23:	Pso02G38680.0	Pse07G15500.0	      0
185- 24:	Pso02G54600.0	Pse07G15510.0	      0
185- 25:	Pso02G54610.0	Pse07G15530.0	      0
185- 26:	Pso02G54620.0	Pse07G15540.0	  8e-87
185- 27:	Pso02G54680.0	Pse07G15600.0	      0
185- 28:	Pso02G54690.0	Pse07G15610.0	      0
185- 29:	Pso02G54700.0	Pse07G15620.0	      0
185- 30:	Pso02G54800.0	Pse07G15690.0	 1e-113
185- 31:	Pso02G54890.0	Pse07G15800.0	      0
## Alignment 186: score=906.0 e_value=8.8e-55 N=19 pre-WGD-1 ancestor_chr1&P. setigerum_chr7 plus
186-  0:	Pso10G08270.0	Pse07G08270.0	 1e-111
186-  1:	Pso10G08290.0	Pse07G08290.0	      0
186-  2:	Pso10G08300.0	Pse07G08300.0	 9e-160
186-  3:	Pso10G08310.0	Pse07G08310.0	      0
186-  4:	Pso10G08320.0	Pse07G08320.0	      0
186-  5:	Pso10G08370.0	Pse07G08340.0	      0
186-  6:	Pso10G08410.0	Pse07G08380.0	      0
186-  7:	Pso02G46010.0	Pse07G08420.0	      0
186-  8:	Pso10G08470.0	Pse07G08430.0	      0
186-  9:	Pso10G08490.0	Pse07G08440.0	      0
186- 10:	Pso10G08510.0	Pse07G08450.0	      0
186- 11:	Pso10G08520.0	Pse07G08460.0	 2e-122
186- 12:	Pso10G08530.0	Pse07G08470.0	      0
186- 13:	Pso10G08540.0	Pse07G08480.0	      0
186- 14:	Pso10G08550.0	Pse07G08490.0	      0
186- 15:	Pso10G08570.0	Pse07G08510.0	 1e-142
186- 16:	Pso02G45920.0	Pse07G08520.0	  5e-62
186- 17:	Pso10G08590.0	Pse07G08540.0	 4e-122
186- 18:	Pso10G08600.0	Pse07G08550.0	      0
## Alignment 187: score=876.0 e_value=5.2e-47 N=18 pre-WGD-1 ancestor_chr1&P. setigerum_chr7 plus
187-  0:	Pso02G57530.0	Pse07G46000.0	      0
187-  1:	Pso02G57540.0	Pse07G46010.0	 3e-133
187-  2:	Pso02G57580.0	Pse07G46020.0	      0
187-  3:	Pso02G57590.0	Pse07G46030.0	      0
187-  4:	Pso02G57600.0	Pse07G46040.0	  2e-48
187-  5:	Pso02G57630.0	Pse07G46070.0	 2e-128
187-  6:	Pso02G57650.0	Pse07G46100.0	  8e-81
187-  7:	Pso02G57660.0	Pse07G46110.0	      0
187-  8:	Pso02G57680.0	Pse07G46120.0	      0
187-  9:	Pso02G57730.0	Pse07G46150.0	 1e-160
187- 10:	Pso02G57740.0	Pse07G46170.0	 1e-169
187- 11:	Pso02G35630.0	Pse07G46190.0	      0
187- 12:	Pso02G57830.0	Pse07G46220.0	 7e-116
187- 13:	Pso02G57860.0	Pse07G46240.0	  7e-56
187- 14:	Pso02G57870.0	Pse07G46250.0	      0
187- 15:	Pso02G57880.0	Pse07G46260.0	      0
187- 16:	Pso02G57930.0	Pse07G46270.0	      0
187- 17:	Pso02G57950.0	Pse07G46280.0	      0
## Alignment 188: score=866.0 e_value=2.7e-59 N=19 pre-WGD-1 ancestor_chr1&P. setigerum_chr7 plus
188-  0:	Pso10G07650.0	Pse07G09140.0	  7e-96
188-  1:	Pso10G07640.0	Pse07G09150.0	  5e-64
188-  2:	Pso10G07630.0	Pse07G09160.0	 2e-145
188-  3:	Pso10G07540.0	Pse07G09190.0	      0
188-  4:	Pso10G07760.0	Pse07G09450.0	  3e-65
188-  5:	Pso10G07820.0	Pse07G09520.0	  7e-68
188-  6:	Pso10G07840.0	Pse07G09540.0	      0
188-  7:	Pso10G07850.0	Pse07G09550.0	      0
188-  8:	Pso10G07860.0	Pse07G09560.0	      0
188-  9:	Pso10G07880.0	Pse07G09570.0	 2e-132
188- 10:	Pso10G07890.0	Pse07G09580.0	 4e-139
188- 11:	Pso10G07900.0	Pse07G09590.0	      0
188- 12:	Pso10G07910.0	Pse07G09600.0	      0
188- 13:	Pso02G44840.0	Pse07G09630.0	      0
188- 14:	Pso10G07980.0	Pse07G09650.0	      0
188- 15:	Pso10G08000.0	Pse07G09660.0	      0
188- 16:	Pso10G08010.0	Pse07G09680.0	      0
188- 17:	Pso10G08020.0	Pse07G09690.0	      0
188- 18:	Pso10G08030.0	Pse07G09700.0	 2e-156
## Alignment 189: score=748.0 e_value=1.7e-39 N=15 pre-WGD-1 ancestor_chr1&P. setigerum_chr7 plus
189-  0:	Pso10G08690.0	Pse07G08670.0	  1e-60
189-  1:	Pso10G08700.0	Pse07G08680.0	      0
189-  2:	Pso10G08710.0	Pse07G08690.0	  2e-45
189-  3:	Pso02G45750.0	Pse07G08700.0	      0
189-  4:	Pso10G08750.0	Pse07G08710.0	      0
189-  5:	Pso10G08740.0	Pse07G08720.0	      0
189-  6:	Pso10G08760.0	Pse07G08730.0	      0
189-  7:	Pso10G08770.0	Pse07G08740.0	      0
189-  8:	Pso10G08780.0	Pse07G08750.0	      0
189-  9:	Pso10G08790.0	Pse07G08760.0	      0
189- 10:	Pso10G08800.0	Pse07G08770.0	      0
189- 11:	Pso02G45650.0	Pse07G08780.0	      0
189- 12:	Pso10G08820.0	Pse07G08790.0	      0
189- 13:	Pso10G08830.0	Pse07G08800.0	      0
189- 14:	Pso10G08840.0	Pse07G08810.0	      0
## Alignment 190: score=681.0 e_value=4.1e-47 N=15 pre-WGD-1 ancestor_chr1&P. setigerum_chr7 plus
190-  0:	Pso10G09860.0	Pse07G07530.0	      0
190-  1:	Pso10G09850.0	Pse07G07550.0	      0
190-  2:	Pso10G09840.0	Pse07G07560.0	  7e-91
190-  3:	Pso10G09910.0	Pse07G07630.0	 5e-147
190-  4:	Pso02G46750.0	Pse07G07660.0	      0
190-  5:	Pso10G07620.0	Pse07G07910.0	      0
190-  6:	Pso10G07610.0	Pse07G07920.0	 9e-163
190-  7:	Pso10G07600.0	Pse07G07930.0	  3e-78
190-  8:	Pso10G07590.0	Pse07G07940.0	 3e-104
190-  9:	Pso10G07580.0	Pse07G07950.0	 5e-169
190- 10:	Pso10G07570.0	Pse07G07970.0	  1e-46
190- 11:	Pso10G07560.0	Pse07G07980.0	      0
190- 12:	Pso10G09260.0	Pse07G07990.0	      0
190- 13:	Pso10G09280.0	Pse07G08000.0	      0
190- 14:	Pso10G09290.0	Pse07G08010.0	      0
## Alignment 191: score=638.0 e_value=4.3e-40 N=14 pre-WGD-1 ancestor_chr1&P. setigerum_chr7 plus
191-  0:	Pso02G45560.0	Pse07G08880.0	      0
191-  1:	Pso02G45550.0	Pse07G08890.0	      0
191-  2:	Pso10G09050.0	Pse07G08910.0	  6e-91
191-  3:	Pso02G45520.0	Pse07G08920.0	      0
191-  4:	Pso10G09030.0	Pse07G08930.0	  7e-87
191-  5:	Pso10G09020.0	Pse07G08940.0	      0
191-  6:	Pso02G45480.0	Pse07G08970.0	      0
191-  7:	Pso10G08980.0	Pse07G08980.0	 2e-113
191-  8:	Pso10G08960.0	Pse07G09010.0	  4e-25
191-  9:	Pso10G08950.0	Pse07G09020.0	      0
191- 10:	Pso10G08900.0	Pse07G09030.0	      0
191- 11:	Pso10G09230.0	Pse07G09200.0	  2e-74
191- 12:	Pso10G07690.0	Pse07G09340.0	      0
191- 13:	Pso10G07740.0	Pse07G09410.0	      0
## Alignment 192: score=584.0 e_value=7.2e-26 N=12 pre-WGD-1 ancestor_chr1&P. setigerum_chr7 plus
192-  0:	Pso02G70300.0	Pse07G36460.0	 3e-106
192-  1:	Pso02G70440.0	Pse07G36490.0	      0
192-  2:	Pso02G70460.0	Pse07G36500.0	  3e-57
192-  3:	Pso02G70510.0	Pse07G36550.0	      0
192-  4:	Pso02G70520.0	Pse07G36560.0	      0
192-  5:	Pso02G70530.0	Pse07G36590.0	 1e-174
192-  6:	Pso02G70550.0	Pse07G36600.0	      0
192-  7:	Pso02G70560.0	Pse07G36610.0	  6e-92
192-  8:	Pso02G70620.0	Pse07G36660.0	      0
192-  9:	Pso02G70640.0	Pse07G36670.0	      0
192- 10:	Pso02G70650.0	Pse07G36680.0	  3e-97
192- 11:	Pso02G70660.0	Pse07G36700.0	      0
## Alignment 193: score=494.0 e_value=1.7e-21 N=10 pre-WGD-1 ancestor_chr1&P. setigerum_chr7 plus
193-  0:	Pso02G55850.0	Pse07G47330.0	      0
193-  1:	Pso02G37260.0	Pse07G47340.0	  2e-42
193-  2:	Pso02G55950.0	Pse07G47360.0	      0
193-  3:	Pso02G55970.0	Pse07G47370.0	  3e-52
193-  4:	Pso02G55980.0	Pse07G47380.0	  7e-36
193-  5:	Pso02G55990.0	Pse07G47390.0	  5e-72
193-  6:	Pso02G56010.0	Pse07G47400.0	      0
193-  7:	Pso02G56020.0	Pse07G47410.0	      0
193-  8:	Pso02G56030.0	Pse07G47420.0	  2e-59
193-  9:	Pso02G37160.0	Pse07G47430.0	  5e-55
## Alignment 194: score=488.0 e_value=5.3e-22 N=10 pre-WGD-1 ancestor_chr1&P. setigerum_chr7 plus
194-  0:	Pso02G39840.0	Pse07G13940.0	      0
194-  1:	Pso02G39830.0	Pse07G13950.0	      0
194-  2:	Pso02G39820.0	Pse07G13960.0	      0
194-  3:	Pso02G39810.0	Pse07G13980.0	      0
194-  4:	Pso02G39770.0	Pse07G14000.0	  5e-69
194-  5:	Pso02G39760.0	Pse07G14030.0	      0
194-  6:	Pso02G39710.0	Pse07G14060.0	  4e-95
194-  7:	Pso02G39690.0	Pse07G14090.0	 6e-139
194-  8:	Pso02G39680.0	Pse07G14110.0	      0
194-  9:	Pso02G39670.0	Pse07G14120.0	  8e-89
## Alignment 195: score=406.0 e_value=5.3e-16 N=9 pre-WGD-1 ancestor_chr1&P. setigerum_chr7 plus
195-  0:	Pso10G09610.0	Pse07G19670.0	 9e-160
195-  1:	Pso10G09870.0	Pse07G19690.0	 2e-143
195-  2:	Pso02G47080.0	Pse07G19820.0	  3e-86
195-  3:	Pso10G09840.0	Pse07G19910.0	  2e-73
195-  4:	Pso10G09810.0	Pse07G19960.0	      0
195-  5:	Pso10G09750.0	Pse07G20030.0	 6e-107
195-  6:	Pso10G09720.0	Pse07G20080.0	 4e-161
195-  7:	Pso10G09670.0	Pse07G20140.0	  3e-89
195-  8:	Pso10G09600.0	Pse07G20170.0	  2e-51
## Alignment 196: score=400.0 e_value=1.1e-18 N=9 pre-WGD-1 ancestor_chr1&P. setigerum_chr7 plus
196-  0:	Pso10G08200.0	Pse07G07720.0	      0
196-  1:	Pso10G07360.0	Pse07G07810.0	      0
196-  2:	Pso10G08160.0	Pse07G08060.0	      0
196-  3:	Pso10G08130.0	Pse07G08080.0	      0
196-  4:	Pso10G08110.0	Pse07G08100.0	  6e-97
196-  5:	Pso10G08100.0	Pse07G08130.0	  9e-93
196-  6:	Pso10G08090.0	Pse07G08140.0	      0
196-  7:	Pso10G08080.0	Pse07G08160.0	      0
196-  8:	Pso10G07220.0	Pse07G08170.0	      0
## Alignment 197: score=396.0 e_value=7.6e-13 N=8 pre-WGD-1 ancestor_chr1&P. setigerum_chr7 plus
197-  0:	Pso02G30910.0	Pse07G42060.0	  1e-41
197-  1:	Pso02G63100.0	Pse07G42070.0	      0
197-  2:	Pso02G30880.0	Pse07G42080.0	      0
197-  3:	Pso02G63150.0	Pse07G42090.0	      0
197-  4:	Pso02G63160.0	Pse07G42100.0	      0
197-  5:	Pso02G63170.0	Pse07G42120.0	 3e-105
197-  6:	Pso02G63180.0	Pse07G42130.0	  8e-47
197-  7:	Pso02G63190.0	Pse07G42140.0	 1e-153
## Alignment 198: score=393.0 e_value=1.4e-13 N=8 pre-WGD-1 ancestor_chr1&P. setigerum_chr7 plus
198-  0:	Pso02G69630.0	Pse07G37160.0	 1e-131
198-  1:	Pso02G69640.0	Pse07G37170.0	      0
198-  2:	Pso02G69680.0	Pse07G37190.0	      0
198-  3:	Pso02G69700.0	Pse07G37200.0	      0
198-  4:	Pso02G69750.0	Pse07G37220.0	  6e-40
198-  5:	Pso02G69760.0	Pse07G37230.0	      0
198-  6:	Pso02G69770.0	Pse07G37240.0	 3e-164
198-  7:	Pso02G69790.0	Pse07G37250.0	      0
## Alignment 199: score=336.0 e_value=2.6e-12 N=7 pre-WGD-1 ancestor_chr1&P. setigerum_chr7 plus
199-  0:	Pso10G07610.0	Pse07G19330.0	 4e-117
199-  1:	Pso10G07590.0	Pse07G19350.0	 4e-146
199-  2:	Pso10G07580.0	Pse07G19360.0	      0
199-  3:	Pso10G07570.0	Pse07G19370.0	 6e-101
199-  4:	Pso10G07560.0	Pse07G19390.0	 1e-171
199-  5:	Pso10G09260.0	Pse07G19430.0	      0
199-  6:	Pso10G09290.0	Pse07G19450.0	 1e-123
## Alignment 200: score=303.0 e_value=2.9e-12 N=7 pre-WGD-1 ancestor_chr1&P. setigerum_chr7 plus
200-  0:	Pso10G27850.0	Pse07G44600.0	  1e-90
200-  1:	Pso10G27410.0	Pse07G44810.0	  1e-73
200-  2:	Pso10G27390.0	Pse07G44820.0	      0
200-  3:	Pso10G27360.0	Pse07G44840.0	      0
200-  4:	Pso10G27140.0	Pse07G44950.0	 7e-151
200-  5:	Pso10G27120.0	Pse07G45010.0	  5e-64
200-  6:	Pso10G27030.0	Pse07G45110.0	  1e-19
## Alignment 201: score=293.0 e_value=2.7e-11 N=7 pre-WGD-1 ancestor_chr1&P. setigerum_chr7 plus
201-  0:	Pso10G23950.0	Pse07G46860.0	 1e-131
201-  1:	Pso10G23690.0	Pse07G46900.0	 2e-118
201-  2:	Pso10G23390.0	Pse07G46960.0	 9e-106
201-  3:	Pso10G23120.0	Pse07G47010.0	      0
201-  4:	Pso10G22960.0	Pse07G47040.0	      0
201-  5:	Pso10G22930.0	Pse07G47110.0	 3e-137
201-  6:	Pso10G22870.0	Pse07G47130.0	  6e-75
## Alignment 202: score=293.0 e_value=4.6e-09 N=6 pre-WGD-1 ancestor_chr1&P. setigerum_chr7 plus
202-  0:	Pso02G39610.0	Pse07G13800.0	      0
202-  1:	Pso02G39620.0	Pse07G13810.0	 2e-111
202-  2:	Pso02G39590.0	Pse07G13840.0	  3e-85
202-  3:	Pso02G53520.0	Pse07G13850.0	      0
202-  4:	Pso02G53570.0	Pse07G13900.0	      0
202-  5:	Pso02G53580.0	Pse07G13920.0	      0
## Alignment 203: score=280.0 e_value=5.6e-10 N=6 pre-WGD-1 ancestor_chr1&P. setigerum_chr7 plus
203-  0:	Pso10G09670.0	Pse07G06830.0	      0
203-  1:	Pso10G09660.0	Pse07G06840.0	      0
203-  2:	Pso10G09600.0	Pse07G06870.0	      0
203-  3:	Pso10G09530.0	Pse07G06920.0	      0
203-  4:	Pso10G09340.0	Pse07G07060.0	      0
203-  5:	Pso10G09320.0	Pse07G07070.0	      0
## Alignment 204: score=269.0 e_value=1.2e-10 N=6 pre-WGD-1 ancestor_chr1&P. setigerum_chr7 plus
204-  0:	Pso10G08230.0	Pse07G18780.0	  2e-24
204-  1:	Pso10G08180.0	Pse07G18860.0	 5e-136
204-  2:	Pso10G07320.0	Pse07G19030.0	  4e-37
204-  3:	Pso10G07290.0	Pse07G19050.0	  6e-46
204-  4:	Pso10G07280.0	Pse07G19060.0	  9e-85
204-  5:	Pso10G07270.0	Pse07G19070.0	  2e-43
## Alignment 205: score=254.0 e_value=1.1e-08 N=6 pre-WGD-1 ancestor_chr1&P. setigerum_chr7 plus
205-  0:	Pso02G70510.0	Pse07G35970.0	  9e-47
205-  1:	Pso02G70690.0	Pse07G35990.0	 3e-111
205-  2:	Pso02G70730.0	Pse07G36090.0	 2e-122
205-  3:	Pso02G70740.0	Pse07G36130.0	 8e-119
205-  4:	Pso02G70840.0	Pse07G36220.0	 1e-146
205-  5:	Pso02G71000.0	Pse07G36380.0	  5e-62
## Alignment 206: score=250.0 e_value=2.4e-09 N=6 pre-WGD-1 ancestor_chr1&P. setigerum_chr7 plus
206-  0:	Pso10G32640.0	Pse07G40520.0	 3e-134
206-  1:	Pso10G32210.0	Pse07G40690.0	      0
206-  2:	Pso10G32190.0	Pse07G40930.0	      0
206-  3:	Pso10G32140.0	Pse07G40940.0	      0
206-  4:	Pso10G32020.0	Pse07G40980.0	 6e-166
206-  5:	Pso10G31980.0	Pse07G41030.0	      0
## Alignment 207: score=9604.0 e_value=0 N=199 pre-WGD-1 ancestor_chr1&P. setigerum_chr7 minus
207-  0:	Pso02G58070.0	Pse07G45990.0	      0
207-  1:	Pso02G58090.0	Pse07G45980.0	  4e-60
207-  2:	Pso02G58100.0	Pse07G45960.0	      0
207-  3:	Pso02G58110.0	Pse07G45950.0	      0
207-  4:	Pso02G58140.0	Pse07G45940.0	      0
207-  5:	Pso02G58150.0	Pse07G45920.0	 5e-162
207-  6:	Pso02G58170.0	Pse07G45910.0	 1e-105
207-  7:	Pso02G58180.0	Pse07G45900.0	 8e-119
207-  8:	Pso02G58200.0	Pse07G45860.0	      0
207-  9:	Pso02G58220.0	Pse07G45850.0	      0
207- 10:	Pso02G58260.0	Pse07G45810.0	      0
207- 11:	Pso02G58270.0	Pse07G45800.0	 1e-106
207- 12:	Pso02G58280.0	Pse07G45770.0	  6e-19
207- 13:	Pso02G58290.0	Pse07G45760.0	      0
207- 14:	Pso02G35110.0	Pse07G45740.0	      0
207- 15:	Pso02G58350.0	Pse07G45710.0	      0
207- 16:	Pso02G58370.0	Pse07G45690.0	      0
207- 17:	Pso02G35000.0	Pse07G45660.0	      0
207- 18:	Pso02G58460.0	Pse07G45650.0	      0
207- 19:	Pso02G58470.0	Pse07G45630.0	      0
207- 20:	Pso02G58480.0	Pse07G45610.0	  2e-81
207- 21:	Pso02G58490.0	Pse07G45600.0	      0
207- 22:	Pso02G58500.0	Pse07G45590.0	      0
207- 23:	Pso02G58510.0	Pse07G45580.0	 2e-160
207- 24:	Pso02G58530.0	Pse07G45570.0	  1e-52
207- 25:	Pso02G34860.0	Pse07G45510.0	 2e-170
207- 26:	Pso02G34760.0	Pse07G45460.0	      0
207- 27:	Pso02G58690.0	Pse07G45450.0	      0
207- 28:	Pso02G58730.0	Pse07G45430.0	      0
207- 29:	Pso02G58780.0	Pse07G45400.0	      0
207- 30:	Pso02G34710.0	Pse07G45370.0	      0
207- 31:	Pso02G34700.0	Pse07G45360.0	  2e-80
207- 32:	Pso02G34680.0	Pse07G45350.0	  5e-49
207- 33:	Pso02G58790.0	Pse07G45340.0	      0
207- 34:	Pso02G58810.0	Pse07G45320.0	  4e-58
207- 35:	Pso02G34610.0	Pse07G45290.0	 1e-163
207- 36:	Pso02G58910.0	Pse07G45270.0	      0
207- 37:	Pso02G58920.0	Pse07G45260.0	      0
207- 38:	Pso02G58950.0	Pse07G45240.0	  2e-10
207- 39:	Pso02G34510.0	Pse07G45210.0	  4e-71
207- 40:	Pso02G58990.0	Pse07G45200.0	      0
207- 41:	Pso02G59000.0	Pse07G45190.0	      0
207- 42:	Pso02G59040.0	Pse07G45180.0	      0
207- 43:	Pso02G59060.0	Pse07G45170.0	      0
207- 44:	Pso02G59070.0	Pse07G45150.0	      0
207- 45:	Pso02G34420.0	Pse07G45130.0	      0
207- 46:	Pso02G59090.0	Pse07G45110.0	  8e-74
207- 47:	Pso02G59100.0	Pse07G45100.0	  2e-33
207- 48:	Pso02G59120.0	Pse07G45080.0	  2e-43
207- 49:	Pso02G59210.0	Pse07G45070.0	      0
207- 50:	Pso02G59220.0	Pse07G45060.0	      0
207- 51:	Pso02G59230.0	Pse07G45050.0	      0
207- 52:	Pso02G34360.0	Pse07G45040.0	      0
207- 53:	Pso02G59270.0	Pse07G45020.0	      0
207- 54:	Pso02G59280.0	Pse07G45010.0	  5e-99
207- 55:	Pso02G34320.0	Pse07G44990.0	 5e-170
207- 56:	Pso02G34260.0	Pse07G44970.0	  3e-99
207- 57:	Pso02G59420.0	Pse07G44950.0	      0
207- 58:	Pso02G59430.0	Pse07G44930.0	      0
207- 59:	Pso02G59530.0	Pse07G44880.0	      0
207- 60:	Pso02G59580.0	Pse07G44860.0	 9e-101
207- 61:	Pso02G59590.0	Pse07G44840.0	      0
207- 62:	Pso02G59600.0	Pse07G44820.0	      0
207- 63:	Pso02G59620.0	Pse07G44810.0	 3e-103
207- 64:	Pso02G59650.0	Pse07G44790.0	  6e-17
207- 65:	Pso02G34000.0	Pse07G44780.0	 5e-160
207- 66:	Pso02G33940.0	Pse07G44700.0	  1e-94
207- 67:	Pso02G33930.0	Pse07G44690.0	      0
207- 68:	Pso02G59710.0	Pse07G44680.0	      0
207- 69:	Pso02G59720.0	Pse07G44650.0	      0
207- 70:	Pso02G59730.0	Pse07G44640.0	      0
207- 71:	Pso02G59760.0	Pse07G44620.0	 2e-152
207- 72:	Pso02G59780.0	Pse07G44610.0	 3e-124
207- 73:	Pso02G59820.0	Pse07G44600.0	      0
207- 74:	Pso02G59840.0	Pse07G44590.0	  6e-73
207- 75:	Pso02G33720.0	Pse07G44580.0	  3e-47
207- 76:	Pso02G59850.0	Pse07G44570.0	  4e-59
207- 77:	Pso02G59880.0	Pse07G44520.0	  2e-08
207- 78:	Pso02G33770.0	Pse07G44510.0	  2e-14
207- 79:	Pso02G59900.0	Pse07G44500.0	  5e-66
207- 80:	Pso02G59920.0	Pse07G44490.0	      0
207- 81:	Pso02G59930.0	Pse07G44480.0	 8e-153
207- 82:	Pso02G60020.0	Pse07G44470.0	      0
207- 83:	Pso02G60030.0	Pse07G44460.0	      0
207- 84:	Pso02G60080.0	Pse07G44410.0	      0
207- 85:	Pso02G60130.0	Pse07G44390.0	 1e-117
207- 86:	Pso02G60140.0	Pse07G44370.0	  7e-67
207- 87:	Pso02G60150.0	Pse07G44360.0	 1e-108
207- 88:	Pso02G60190.0	Pse07G44350.0	      0
207- 89:	Pso02G60200.0	Pse07G44340.0	 1e-177
207- 90:	Pso02G33570.0	Pse07G44290.0	 2e-149
207- 91:	Pso02G33560.0	Pse07G44280.0	      0
207- 92:	Pso02G60230.0	Pse07G44270.0	      0
207- 93:	Pso02G60240.0	Pse07G44240.0	 2e-102
207- 94:	Pso02G60250.0	Pse07G44220.0	      0
207- 95:	Pso02G60270.0	Pse07G44210.0	 7e-176
207- 96:	Pso02G60360.0	Pse07G44200.0	      0
207- 97:	Pso02G60350.0	Pse07G44190.0	      0
207- 98:	Pso02G60300.0	Pse07G44180.0	      0
207- 99:	Pso02G60400.0	Pse07G44140.0	      0
207-100:	Pso02G60430.0	Pse07G44130.0	      0
207-101:	Pso02G60440.0	Pse07G44090.0	      0
207-102:	Pso02G60470.0	Pse07G44060.0	  5e-85
207-103:	Pso02G60510.0	Pse07G44030.0	  4e-99
207-104:	Pso02G60520.0	Pse07G44020.0	      0
207-105:	Pso02G60570.0	Pse07G44000.0	      0
207-106:	Pso02G60590.0	Pse07G43990.0	      0
207-107:	Pso02G60630.0	Pse07G43980.0	  9e-93
207-108:	Pso02G60640.0	Pse07G43970.0	      0
207-109:	Pso02G32940.0	Pse07G43950.0	  9e-33
207-110:	Pso02G60700.0	Pse07G43900.0	 7e-115
207-111:	Pso02G60720.0	Pse07G43890.0	      0
207-112:	Pso02G60730.0	Pse07G43880.0	      0
207-113:	Pso02G32870.0	Pse07G43870.0	 1e-135
207-114:	Pso02G60760.0	Pse07G43860.0	      0
207-115:	Pso02G60830.0	Pse07G43820.0	      0
207-116:	Pso02G61010.0	Pse07G43780.0	      0
207-117:	Pso02G61020.0	Pse07G43770.0	  3e-85
207-118:	Pso02G61040.0	Pse07G43750.0	  9e-88
207-119:	Pso02G61080.0	Pse07G43700.0	      0
207-120:	Pso02G61090.0	Pse07G43670.0	 5e-130
207-121:	Pso02G61140.0	Pse07G43650.0	      0
207-122:	Pso02G61170.0	Pse07G43620.0	 2e-164
207-123:	Pso02G61220.0	Pse07G43610.0	  1e-39
207-124:	Pso02G61230.0	Pse07G43590.0	      0
207-125:	Pso02G32460.0	Pse07G43580.0	      0
207-126:	Pso02G61280.0	Pse07G43570.0	      0
207-127:	Pso02G61290.0	Pse07G43560.0	      0
207-128:	Pso02G61300.0	Pse07G43540.0	      0
207-129:	Pso02G61420.0	Pse07G43530.0	      0
207-130:	Pso02G61410.0	Pse07G43520.0	      0
207-131:	Pso02G61480.0	Pse07G43490.0	      0
207-132:	Pso02G61620.0	Pse07G43480.0	      0
207-133:	Pso02G61630.0	Pse07G43470.0	      0
207-134:	Pso02G61640.0	Pse07G43460.0	 2e-126
207-135:	Pso02G32200.0	Pse07G43440.0	  2e-93
207-136:	Pso02G61690.0	Pse07G43400.0	 1e-125
207-137:	Pso02G61700.0	Pse07G43370.0	  8e-95
207-138:	Pso02G61710.0	Pse07G43360.0	      0
207-139:	Pso02G61880.0	Pse07G43300.0	      0
207-140:	Pso02G61950.0	Pse07G43270.0	      0
207-141:	Pso02G61970.0	Pse07G43260.0	 6e-168
207-142:	Pso02G61980.0	Pse07G43250.0	      0
207-143:	Pso02G31910.0	Pse07G43240.0	 5e-140
207-144:	Pso02G31900.0	Pse07G43230.0	  6e-54
207-145:	Pso02G62010.0	Pse07G43220.0	      0
207-146:	Pso02G62020.0	Pse07G43210.0	      0
207-147:	Pso02G62030.0	Pse07G43200.0	 5e-137
207-148:	Pso02G62060.0	Pse07G43190.0	      0
207-149:	Pso02G31820.0	Pse07G43070.0	  9e-67
207-150:	Pso02G62140.0	Pse07G43050.0	      0
207-151:	Pso02G62150.0	Pse07G43040.0	      0
207-152:	Pso02G31730.0	Pse07G43000.0	  2e-19
207-153:	Pso02G62210.0	Pse07G42970.0	 4e-174
207-154:	Pso02G62230.0	Pse07G42950.0	  7e-79
207-155:	Pso02G31660.0	Pse07G42930.0	  3e-83
207-156:	Pso02G62280.0	Pse07G42920.0	 1e-157
207-157:	Pso02G62300.0	Pse07G42890.0	      0
207-158:	Pso02G62310.0	Pse07G42880.0	  3e-58
207-159:	Pso02G62320.0	Pse07G42870.0	 3e-152
207-160:	Pso02G31560.0	Pse07G42850.0	 3e-114
207-161:	Pso02G31490.0	Pse07G42700.0	      0
207-162:	Pso02G62410.0	Pse07G42670.0	      0
207-163:	Pso02G62420.0	Pse07G42650.0	      0
207-164:	Pso02G62430.0	Pse07G42640.0	 1e-179
207-165:	Pso02G62440.0	Pse07G42630.0	      0
207-166:	Pso02G62450.0	Pse07G42620.0	      0
207-167:	Pso02G62460.0	Pse07G42610.0	  8e-89
207-168:	Pso02G62580.0	Pse07G42580.0	  3e-36
207-169:	Pso02G62670.0	Pse07G42530.0	      0
207-170:	Pso02G62770.0	Pse07G42470.0	  2e-50
207-171:	Pso02G62790.0	Pse07G42450.0	      0
207-172:	Pso02G62800.0	Pse07G42430.0	      0
207-173:	Pso02G62810.0	Pse07G42420.0	      0
207-174:	Pso02G62820.0	Pse07G42400.0	 1e-152
207-175:	Pso02G62880.0	Pse07G42330.0	      0
207-176:	Pso02G62900.0	Pse07G42320.0	      0
207-177:	Pso02G31080.0	Pse07G42310.0	      0
207-178:	Pso02G62910.0	Pse07G42300.0	      0
207-179:	Pso02G31050.0	Pse07G42290.0	 9e-128
207-180:	Pso02G31020.0	Pse07G42260.0	      0
207-181:	Pso02G63020.0	Pse07G42190.0	      0
207-182:	Pso02G63000.0	Pse07G42180.0	      0
207-183:	Pso02G63150.0	Pse07G42090.0	      0
207-184:	Pso02G30780.0	Pse07G42010.0	      0
207-185:	Pso02G64450.0	Pse07G42000.0	 4e-140
207-186:	Pso02G30720.0	Pse07G41980.0	      0
207-187:	Pso02G64410.0	Pse07G41970.0	      0
207-188:	Pso02G64400.0	Pse07G41960.0	      0
207-189:	Pso02G64370.0	Pse07G41940.0	      0
207-190:	Pso02G64350.0	Pse07G41910.0	 1e-178
207-191:	Pso02G30590.0	Pse07G41890.0	  9e-11
207-192:	Pso02G64310.0	Pse07G41850.0	      0
207-193:	Pso02G64300.0	Pse07G41840.0	      0
207-194:	Pso02G64260.0	Pse07G41820.0	      0
207-195:	Pso02G64250.0	Pse07G41810.0	      0
207-196:	Pso02G64230.0	Pse07G41780.0	  5e-41
207-197:	Pso02G64200.0	Pse07G41760.0	      0
207-198:	Pso02G64150.0	Pse07G41670.0	  1e-48
## Alignment 208: score=7300.0 e_value=0 N=154 pre-WGD-1 ancestor_chr1&P. setigerum_chr7 minus
208-  0:	Pso02G29900.0	Pse07G41050.0	      0
208-  1:	Pso02G29890.0	Pse07G41040.0	 1e-119
208-  2:	Pso02G29880.0	Pse07G41030.0	      0
208-  3:	Pso02G29870.0	Pse07G40990.0	  5e-73
208-  4:	Pso02G29860.0	Pse07G40980.0	      0
208-  5:	Pso02G29720.0	Pse07G40970.0	 3e-114
208-  6:	Pso02G64540.0	Pse07G40960.0	      0
208-  7:	Pso02G64560.0	Pse07G40950.0	 1e-131
208-  8:	Pso02G64580.0	Pse07G40940.0	      0
208-  9:	Pso02G64590.0	Pse07G40930.0	      0
208- 10:	Pso02G64640.0	Pse07G40900.0	  6e-86
208- 11:	Pso02G64610.0	Pse07G40890.0	  9e-55
208- 12:	Pso02G64660.0	Pse07G40880.0	  1e-77
208- 13:	Pso02G64670.0	Pse07G40870.0	  1e-62
208- 14:	Pso02G64680.0	Pse07G40860.0	      0
208- 15:	Pso02G64700.0	Pse07G40850.0	  3e-56
208- 16:	Pso02G64710.0	Pse07G40840.0	 1e-101
208- 17:	Pso02G64760.0	Pse07G40750.0	      0
208- 18:	Pso02G64900.0	Pse07G40720.0	 3e-126
208- 19:	Pso02G65010.0	Pse07G40710.0	      0
208- 20:	Pso02G65030.0	Pse07G40700.0	      0
208- 21:	Pso02G65050.0	Pse07G40690.0	      0
208- 22:	Pso02G65060.0	Pse07G40670.0	      0
208- 23:	Pso02G65100.0	Pse07G40650.0	      0
208- 24:	Pso02G65120.0	Pse07G40640.0	      0
208- 25:	Pso02G65130.0	Pse07G40630.0	 1e-140
208- 26:	Pso02G29220.0	Pse07G40620.0	      0
208- 27:	Pso02G65150.0	Pse07G40590.0	      0
208- 28:	Pso02G65210.0	Pse07G40530.0	 2e-129
208- 29:	Pso02G29150.0	Pse07G40510.0	      0
208- 30:	Pso02G65230.0	Pse07G40500.0	      0
208- 31:	Pso02G65240.0	Pse07G40490.0	      0
208- 32:	Pso02G65280.0	Pse07G40410.0	 8e-106
208- 33:	Pso02G65290.0	Pse07G40390.0	      0
208- 34:	Pso02G65300.0	Pse07G40380.0	 5e-108
208- 35:	Pso02G65320.0	Pse07G40370.0	      0
208- 36:	Pso02G65370.0	Pse07G40170.0	  8e-24
208- 37:	Pso02G28960.0	Pse07G40110.0	  4e-16
208- 38:	Pso02G28900.0	Pse07G40090.0	  4e-50
208- 39:	Pso02G28890.0	Pse07G40080.0	  7e-47
208- 40:	Pso02G28880.0	Pse07G40070.0	      0
208- 41:	Pso02G65530.0	Pse07G40050.0	 4e-153
208- 42:	Pso02G65720.0	Pse07G39990.0	      0
208- 43:	Pso02G65740.0	Pse07G39980.0	      0
208- 44:	Pso02G65750.0	Pse07G39970.0	  1e-52
208- 45:	Pso02G65760.0	Pse07G39950.0	 1e-123
208- 46:	Pso02G65770.0	Pse07G39940.0	 4e-138
208- 47:	Pso02G65780.0	Pse07G39920.0	  6e-42
208- 48:	Pso02G65820.0	Pse07G39890.0	      0
208- 49:	Pso02G65880.0	Pse07G39830.0	  2e-34
208- 50:	Pso02G65930.0	Pse07G39800.0	 4e-124
208- 51:	Pso02G66170.0	Pse07G39660.0	      0
208- 52:	Pso02G66190.0	Pse07G39650.0	  2e-37
208- 53:	Pso02G66250.0	Pse07G39570.0	 1e-152
208- 54:	Pso02G66270.0	Pse07G39550.0	 1e-104
208- 55:	Pso02G66280.0	Pse07G39540.0	  2e-87
208- 56:	Pso02G66290.0	Pse07G39520.0	  4e-73
208- 57:	Pso02G66300.0	Pse07G39500.0	      0
208- 58:	Pso02G66390.0	Pse07G39390.0	 4e-147
208- 59:	Pso02G66440.0	Pse07G39360.0	  8e-27
208- 60:	Pso02G66480.0	Pse07G39350.0	      0
208- 61:	Pso02G66560.0	Pse07G39320.0	      0
208- 62:	Pso02G66570.0	Pse07G39300.0	      0
208- 63:	Pso02G66650.0	Pse07G39230.0	      0
208- 64:	Pso02G66690.0	Pse07G39220.0	      0
208- 65:	Pso02G66730.0	Pse07G39180.0	 2e-179
208- 66:	Pso02G66840.0	Pse07G39120.0	  1e-48
208- 67:	Pso02G66860.0	Pse07G39100.0	      0
208- 68:	Pso02G66930.0	Pse07G39080.0	      0
208- 69:	Pso02G66970.0	Pse07G39050.0	      0
208- 70:	Pso02G67000.0	Pse07G39010.0	 3e-115
208- 71:	Pso02G67040.0	Pse07G38910.0	 2e-121
208- 72:	Pso02G67160.0	Pse07G38800.0	      0
208- 73:	Pso02G67170.0	Pse07G38790.0	 2e-112
208- 74:	Pso02G67180.0	Pse07G38780.0	      0
208- 75:	Pso02G67190.0	Pse07G38770.0	      0
208- 76:	Pso02G67250.0	Pse07G38740.0	  3e-59
208- 77:	Pso02G67270.0	Pse07G38730.0	      0
208- 78:	Pso02G67280.0	Pse07G38710.0	      0
208- 79:	Pso02G67290.0	Pse07G38690.0	      0
208- 80:	Pso02G67350.0	Pse07G38670.0	  3e-58
208- 81:	Pso02G67360.0	Pse07G38660.0	      0
208- 82:	Pso02G67370.0	Pse07G38640.0	      0
208- 83:	Pso02G67390.0	Pse07G38630.0	  2e-44
208- 84:	Pso02G67440.0	Pse07G38620.0	      0
208- 85:	Pso02G67450.0	Pse07G38610.0	      0
208- 86:	Pso02G67490.0	Pse07G38590.0	 2e-155
208- 87:	Pso02G67540.0	Pse07G38580.0	  2e-78
208- 88:	Pso02G67660.0	Pse07G38500.0	  9e-34
208- 89:	Pso02G67670.0	Pse07G38490.0	  1e-89
208- 90:	Pso02G67720.0	Pse07G38470.0	      0
208- 91:	Pso02G67740.0	Pse07G38460.0	      0
208- 92:	Pso02G67770.0	Pse07G38420.0	 3e-137
208- 93:	Pso02G67960.0	Pse07G38300.0	 3e-162
208- 94:	Pso02G68020.0	Pse07G38270.0	  3e-87
208- 95:	Pso02G68040.0	Pse07G38250.0	  3e-70
208- 96:	Pso02G68030.0	Pse07G38240.0	      0
208- 97:	Pso02G68050.0	Pse07G38230.0	      0
208- 98:	Pso02G68070.0	Pse07G38180.0	      0
208- 99:	Pso02G68080.0	Pse07G38170.0	  4e-40
208-100:	Pso02G68090.0	Pse07G38160.0	      0
208-101:	Pso02G68110.0	Pse07G38120.0	      0
208-102:	Pso02G68240.0	Pse07G38080.0	      0
208-103:	Pso02G68300.0	Pse07G38070.0	  1e-55
208-104:	Pso02G68320.0	Pse07G38060.0	  2e-93
208-105:	Pso02G68340.0	Pse07G38040.0	 3e-128
208-106:	Pso02G68350.0	Pse07G38030.0	      0
208-107:	Pso02G68360.0	Pse07G38020.0	      0
208-108:	Pso02G68710.0	Pse07G37980.0	  1e-82
208-109:	Pso02G68740.0	Pse07G37960.0	      0
208-110:	Pso02G68760.0	Pse07G37930.0	 1e-165
208-111:	Pso02G68880.0	Pse07G37900.0	 8e-170
208-112:	Pso02G68990.0	Pse07G37830.0	      0
208-113:	Pso02G69070.0	Pse07G37790.0	 3e-102
208-114:	Pso02G69080.0	Pse07G37770.0	      0
208-115:	Pso02G69100.0	Pse07G37740.0	 2e-145
208-116:	Pso02G69120.0	Pse07G37720.0	      0
208-117:	Pso02G69130.0	Pse07G37710.0	  1e-66
208-118:	Pso02G69150.0	Pse07G37650.0	      0
208-119:	Pso02G69230.0	Pse07G37530.0	 4e-156
208-120:	Pso02G69240.0	Pse07G37520.0	  6e-25
208-121:	Pso02G69250.0	Pse07G37500.0	 7e-119
208-122:	Pso02G69260.0	Pse07G37490.0	  4e-51
208-123:	Pso02G69270.0	Pse07G37480.0	 2e-125
208-124:	Pso02G69310.0	Pse07G37430.0	  2e-92
208-125:	Pso02G69340.0	Pse07G37380.0	      0
208-126:	Pso02G69440.0	Pse07G37350.0	 2e-126
208-127:	Pso02G69450.0	Pse07G37340.0	      0
208-128:	Pso02G69460.0	Pse07G37330.0	  6e-42
208-129:	Pso02G69530.0	Pse07G37300.0	      0
208-130:	Pso02G69540.0	Pse07G37290.0	      0
208-131:	Pso02G69590.0	Pse07G37260.0	 3e-104
208-132:	Pso02G69700.0	Pse07G37200.0	      0
208-133:	Pso02G69800.0	Pse07G37150.0	 1e-149
208-134:	Pso02G69890.0	Pse07G37100.0	  4e-94
208-135:	Pso02G69940.0	Pse07G37050.0	  8e-77
208-136:	Pso02G69980.0	Pse07G37010.0	  6e-79
208-137:	Pso02G70010.0	Pse07G37000.0	      0
208-138:	Pso02G70050.0	Pse07G36990.0	      0
208-139:	Pso02G70070.0	Pse07G36980.0	  1e-48
208-140:	Pso02G70080.0	Pse07G36970.0	      0
208-141:	Pso02G70100.0	Pse07G36960.0	 1e-176
208-142:	Pso02G70130.0	Pse07G36920.0	 2e-135
208-143:	Pso02G70180.0	Pse07G36890.0	      0
208-144:	Pso02G70190.0	Pse07G36880.0	      0
208-145:	Pso02G70200.0	Pse07G36870.0	 4e-177
208-146:	Pso02G70210.0	Pse07G36810.0	      0
208-147:	Pso02G70230.0	Pse07G36790.0	      0
208-148:	Pso02G70260.0	Pse07G36760.0	      0
208-149:	Pso02G70300.0	Pse07G36750.0	 3e-153
208-150:	Pso02G70310.0	Pse07G36730.0	      0
208-151:	Pso02G70770.0	Pse07G36680.0	  9e-75
208-152:	Pso02G70890.0	Pse07G36630.0	  2e-59
208-153:	Pso02G71000.0	Pse07G36380.0	  5e-62
## Alignment 209: score=5396.0 e_value=0 N=111 pre-WGD-1 ancestor_chr1&P. setigerum_chr7 minus
209-  0:	Pso02G54910.0	Pse07G48300.0	      0
209-  1:	Pso02G54920.0	Pse07G48290.0	 7e-136
209-  2:	Pso02G54930.0	Pse07G48260.0	  4e-77
209-  3:	Pso02G54940.0	Pse07G48250.0	      0
209-  4:	Pso02G54950.0	Pse07G48240.0	 9e-126
209-  5:	Pso02G54960.0	Pse07G48230.0	      0
209-  6:	Pso02G54970.0	Pse07G48220.0	  2e-97
209-  7:	Pso02G54990.0	Pse07G48200.0	      0
209-  8:	Pso02G55000.0	Pse07G48190.0	 3e-139
209-  9:	Pso02G55010.0	Pse07G48180.0	      0
209- 10:	Pso02G55020.0	Pse07G48170.0	  5e-70
209- 11:	Pso02G38060.0	Pse07G48160.0	  6e-86
209- 12:	Pso02G55030.0	Pse07G48150.0	  2e-69
209- 13:	Pso02G55050.0	Pse07G48140.0	  2e-78
209- 14:	Pso02G55070.0	Pse07G48120.0	  1e-62
209- 15:	Pso02G55080.0	Pse07G48110.0	      0
209- 16:	Pso02G55100.0	Pse07G48100.0	  5e-23
209- 17:	Pso02G55170.0	Pse07G48050.0	 4e-169
209- 18:	Pso02G55180.0	Pse07G48040.0	      0
209- 19:	Pso02G55190.0	Pse07G48030.0	      0
209- 20:	Pso02G55200.0	Pse07G48010.0	  2e-92
209- 21:	Pso02G55220.0	Pse07G48000.0	  1e-78
209- 22:	Pso02G55230.0	Pse07G47990.0	  7e-91
209- 23:	Pso02G37780.0	Pse07G47980.0	  5e-76
209- 24:	Pso02G37770.0	Pse07G47950.0	      0
209- 25:	Pso02G55410.0	Pse07G47940.0	 1e-123
209- 26:	Pso02G55380.0	Pse07G47920.0	  1e-91
209- 27:	Pso02G37720.0	Pse07G47910.0	  2e-22
209- 28:	Pso02G37690.0	Pse07G47880.0	  1e-96
209- 29:	Pso02G37680.0	Pse07G47870.0	      0
209- 30:	Pso02G55320.0	Pse07G47850.0	 1e-130
209- 31:	Pso02G55310.0	Pse07G47840.0	  2e-73
209- 32:	Pso02G55300.0	Pse07G47830.0	 6e-162
209- 33:	Pso02G55420.0	Pse07G47820.0	  5e-70
209- 34:	Pso02G55470.0	Pse07G47760.0	      0
209- 35:	Pso02G37580.0	Pse07G47720.0	  1e-50
209- 36:	Pso02G55560.0	Pse07G47710.0	  1e-52
209- 37:	Pso02G55550.0	Pse07G47700.0	  4e-54
209- 38:	Pso02G55580.0	Pse07G47680.0	      0
209- 39:	Pso02G55590.0	Pse07G47670.0	      0
209- 40:	Pso02G55620.0	Pse07G47660.0	      0
209- 41:	Pso02G55640.0	Pse07G47650.0	      0
209- 42:	Pso02G55660.0	Pse07G47640.0	      0
209- 43:	Pso02G55710.0	Pse07G47570.0	      0
209- 44:	Pso02G55740.0	Pse07G47560.0	      0
209- 45:	Pso02G55760.0	Pse07G47550.0	 2e-107
209- 46:	Pso02G55770.0	Pse07G47530.0	 3e-138
209- 47:	Pso02G55780.0	Pse07G47520.0	 3e-177
209- 48:	Pso02G55790.0	Pse07G47490.0	      0
209- 49:	Pso02G37350.0	Pse07G47470.0	 4e-127
209- 50:	Pso02G55830.0	Pse07G47450.0	      0
209- 51:	Pso02G55840.0	Pse07G47440.0	  3e-63
209- 52:	Pso02G37160.0	Pse07G47320.0	      0
209- 53:	Pso02G56130.0	Pse07G47290.0	      0
209- 54:	Pso02G56140.0	Pse07G47280.0	      0
209- 55:	Pso02G56150.0	Pse07G47260.0	      0
209- 56:	Pso02G56160.0	Pse07G47250.0	      0
209- 57:	Pso02G56170.0	Pse07G47240.0	  1e-94
209- 58:	Pso02G56180.0	Pse07G47220.0	      0
209- 59:	Pso02G56200.0	Pse07G47210.0	  2e-97
209- 60:	Pso02G56230.0	Pse07G47170.0	  4e-68
209- 61:	Pso02G56270.0	Pse07G47150.0	      0
209- 62:	Pso02G56310.0	Pse07G47130.0	 3e-145
209- 63:	Pso02G56320.0	Pse07G47120.0	      0
209- 64:	Pso02G56340.0	Pse07G47100.0	  2e-63
209- 65:	Pso02G56370.0	Pse07G47060.0	      0
209- 66:	Pso02G56380.0	Pse07G47050.0	      0
209- 67:	Pso02G56390.0	Pse07G47040.0	      0
209- 68:	Pso02G56400.0	Pse07G47030.0	      0
209- 69:	Pso02G56430.0	Pse07G47010.0	      0
209- 70:	Pso02G56440.0	Pse07G46990.0	      0
209- 71:	Pso02G56450.0	Pse07G46970.0	  1e-68
209- 72:	Pso02G36700.0	Pse07G46960.0	      0
209- 73:	Pso02G56460.0	Pse07G46940.0	      0
209- 74:	Pso02G56480.0	Pse07G46930.0	  4e-93
209- 75:	Pso02G56490.0	Pse07G46920.0	      0
209- 76:	Pso02G56500.0	Pse07G46910.0	      0
209- 77:	Pso02G56510.0	Pse07G46900.0	 1e-127
209- 78:	Pso02G56520.0	Pse07G46890.0	 2e-153
209- 79:	Pso02G56550.0	Pse07G46880.0	      0
209- 80:	Pso02G56560.0	Pse07G46840.0	      0
209- 81:	Pso02G56660.0	Pse07G46810.0	      0
209- 82:	Pso02G56770.0	Pse07G46750.0	 4e-110
209- 83:	Pso02G36410.0	Pse07G46730.0	      0
209- 84:	Pso02G56890.0	Pse07G46720.0	      0
209- 85:	Pso02G56900.0	Pse07G46710.0	 7e-175
209- 86:	Pso02G36360.0	Pse07G46700.0	      0
209- 87:	Pso02G57000.0	Pse07G46690.0	      0
209- 88:	Pso02G57010.0	Pse07G46680.0	 4e-164
209- 89:	Pso02G57020.0	Pse07G46670.0	      0
209- 90:	Pso02G57050.0	Pse07G46630.0	      0
209- 91:	Pso02G57090.0	Pse07G46600.0	 1e-116
209- 92:	Pso02G57110.0	Pse07G46590.0	      0
209- 93:	Pso02G57120.0	Pse07G46580.0	      0
209- 94:	Pso02G57130.0	Pse07G46570.0	  2e-70
209- 95:	Pso02G57270.0	Pse07G46470.0	      0
209- 96:	Pso02G57300.0	Pse07G46450.0	  3e-28
209- 97:	Pso02G57290.0	Pse07G46440.0	  2e-71
209- 98:	Pso02G57330.0	Pse07G46430.0	      0
209- 99:	Pso02G57340.0	Pse07G46420.0	      0
209-100:	Pso02G57350.0	Pse07G46410.0	      0
209-101:	Pso02G57420.0	Pse07G46400.0	      0
209-102:	Pso02G57430.0	Pse07G46390.0	      0
209-103:	Pso02G57440.0	Pse07G46370.0	      0
209-104:	Pso02G57450.0	Pse07G46360.0	 5e-114
209-105:	Pso02G57460.0	Pse07G46350.0	      0
209-106:	Pso02G57480.0	Pse07G46330.0	      0
209-107:	Pso02G57500.0	Pse07G46310.0	      0
209-108:	Pso02G57510.0	Pse07G46300.0	 9e-116
209-109:	Pso02G57520.0	Pse07G46290.0	      0
209-110:	Pso02G35680.0	Pse07G46160.0	  4e-35
## Alignment 210: score=2480.0 e_value=3.7e-193 N=52 pre-WGD-1 ancestor_chr1&P. setigerum_chr7 minus
210-  0:	Pso02G70310.0	Pse07G36440.0	      0
210-  1:	Pso02G70630.0	Pse07G36420.0	  8e-24
210-  2:	Pso02G70690.0	Pse07G36380.0	  5e-84
210-  3:	Pso02G70720.0	Pse07G36320.0	      0
210-  4:	Pso02G70770.0	Pse07G36310.0	      0
210-  5:	Pso02G70780.0	Pse07G36270.0	      0
210-  6:	Pso02G70790.0	Pse07G36260.0	      0
210-  7:	Pso02G70810.0	Pse07G36250.0	  5e-87
210-  8:	Pso02G70820.0	Pse07G36240.0	  2e-91
210-  9:	Pso02G70830.0	Pse07G36230.0	 6e-152
210- 10:	Pso02G70840.0	Pse07G36220.0	 1e-146
210- 11:	Pso02G70850.0	Pse07G36190.0	      0
210- 12:	Pso02G70860.0	Pse07G36180.0	 4e-106
210- 13:	Pso02G70890.0	Pse07G36140.0	  1e-72
210- 14:	Pso02G70900.0	Pse07G36130.0	      0
210- 15:	Pso02G70910.0	Pse07G36110.0	      0
210- 16:	Pso02G70930.0	Pse07G36090.0	      0
210- 17:	Pso02G70960.0	Pse07G36030.0	  1e-22
210- 18:	Pso02G70980.0	Pse07G36010.0	      0
210- 19:	Pso02G71000.0	Pse07G35990.0	 2e-124
210- 20:	Pso02G71010.0	Pse07G35940.0	      0
210- 21:	Pso02G71020.0	Pse07G35930.0	      0
210- 22:	Pso02G71030.0	Pse07G35920.0	 2e-128
210- 23:	Pso02G71070.0	Pse07G35880.0	      0
210- 24:	Pso02G71160.0	Pse07G35850.0	      0
210- 25:	Pso02G71170.0	Pse07G35800.0	  2e-57
210- 26:	Pso02G71200.0	Pse07G35610.0	  5e-22
210- 27:	Pso02G71220.0	Pse07G35590.0	      0
210- 28:	Pso02G71230.0	Pse07G35580.0	      0
210- 29:	Pso02G71270.0	Pse07G35570.0	      0
210- 30:	Pso02G71280.0	Pse07G35560.0	      0
210- 31:	Pso02G71310.0	Pse07G35550.0	 2e-130
210- 32:	Pso02G71340.0	Pse07G35540.0	      0
210- 33:	Pso02G71370.0	Pse07G35510.0	  2e-34
210- 34:	Pso02G71380.0	Pse07G35500.0	  1e-48
210- 35:	Pso02G71400.0	Pse07G35480.0	  4e-40
210- 36:	Pso02G71460.0	Pse07G35420.0	 1e-135
210- 37:	Pso02G71500.0	Pse07G35410.0	      0
210- 38:	Pso02G71510.0	Pse07G35400.0	  4e-54
210- 39:	Pso02G71520.0	Pse07G35390.0	      0
210- 40:	Pso02G71540.0	Pse07G35350.0	      0
210- 41:	Pso02G71550.0	Pse07G35340.0	 1e-110
210- 42:	Pso02G71560.0	Pse07G35330.0	      0
210- 43:	Pso02G71610.0	Pse07G35320.0	      0
210- 44:	Pso02G71670.0	Pse07G35230.0	      0
210- 45:	Pso02G71720.0	Pse07G35220.0	 1e-160
210- 46:	Pso02G71810.0	Pse07G35210.0	  2e-34
210- 47:	Pso02G71840.0	Pse07G35160.0	  1e-43
210- 48:	Pso02G71860.0	Pse07G35150.0	  6e-52
210- 49:	Pso02G71870.0	Pse07G35140.0	  5e-76
210- 50:	Pso02G71880.0	Pse07G35120.0	      0
210- 51:	Pso02G71890.0	Pse07G35110.0	      0
## Alignment 211: score=1372.0 e_value=8.5e-91 N=28 pre-WGD-1 ancestor_chr1&P. setigerum_chr7 minus
211-  0:	Pso10G05150.0	Pse07G12230.0	 9e-161
211-  1:	Pso10G05140.0	Pse07G12210.0	  7e-37
211-  2:	Pso10G05130.0	Pse07G12200.0	 3e-159
211-  3:	Pso10G05120.0	Pse07G12180.0	  2e-67
211-  4:	Pso10G05110.0	Pse07G12170.0	      0
211-  5:	Pso10G05100.0	Pse07G12160.0	      0
211-  6:	Pso10G05090.0	Pse07G12150.0	      0
211-  7:	Pso10G05080.0	Pse07G12140.0	  1e-62
211-  8:	Pso10G05070.0	Pse07G12130.0	  3e-49
211-  9:	Pso10G05050.0	Pse07G12120.0	      0
211- 10:	Pso10G05060.0	Pse07G12110.0	 7e-131
211- 11:	Pso10G05030.0	Pse07G12100.0	      0
211- 12:	Pso10G04900.0	Pse07G11980.0	      0
211- 13:	Pso10G04880.0	Pse07G11950.0	      0
211- 14:	Pso10G04870.0	Pse07G11940.0	      0
211- 15:	Pso10G04860.0	Pse07G11930.0	  1e-44
211- 16:	Pso10G04850.0	Pse07G11920.0	      0
211- 17:	Pso10G04840.0	Pse07G11890.0	      0
211- 18:	Pso10G04820.0	Pse07G11870.0	  9e-79
211- 19:	Pso10G04810.0	Pse07G11860.0	      0
211- 20:	Pso10G04790.0	Pse07G11850.0	      0
211- 21:	Pso10G04780.0	Pse07G11840.0	      0
211- 22:	Pso10G04760.0	Pse07G11830.0	      0
211- 23:	Pso10G04750.0	Pse07G11820.0	      0
211- 24:	Pso10G04740.0	Pse07G11810.0	      0
211- 25:	Pso10G04730.0	Pse07G11800.0	      0
211- 26:	Pso10G04720.0	Pse07G11790.0	      0
211- 27:	Pso10G04690.0	Pse07G11780.0	 2e-177
## Alignment 212: score=1119.0 e_value=3.4e-69 N=23 pre-WGD-1 ancestor_chr1&P. setigerum_chr7 minus
212-  0:	Pso02G53980.0	Pse07G15460.0	      0
212-  1:	Pso02G54010.0	Pse07G15450.0	  4e-37
212-  2:	Pso02G54030.0	Pse07G15430.0	 2e-142
212-  3:	Pso02G54060.0	Pse07G15400.0	      0
212-  4:	Pso02G54070.0	Pse07G15390.0	      0
212-  5:	Pso02G54080.0	Pse07G15380.0	  3e-97
212-  6:	Pso02G54090.0	Pse07G15370.0	      0
212-  7:	Pso02G54100.0	Pse07G15360.0	  3e-79
212-  8:	Pso02G54140.0	Pse07G15320.0	      0
212-  9:	Pso02G54170.0	Pse07G15310.0	  7e-25
212- 10:	Pso02G54180.0	Pse07G15300.0	  7e-34
212- 11:	Pso02G54190.0	Pse07G15290.0	      0
[truncated: 2,316,290 more chars]
