# Supplementary material for: Three chromosome-scale Papaver genomes reveal punctuated patchwork evolution of the morphinan and noscapine biosynthesis pathway
Source: Nat Commun. 2021 Oct 15;12:6030. doi: 10.1038/s41467-021-26330-8 (PMC8521590; doi:10.1038/s41467-021-26330-8)
Supplement: Supplementary file 15 — Source Data [file 41467_2021_26330_MOESM15_ESM.zip › Source Data/Supplementary Fig. 21a pre-WGD-1 ancestor and P. somniferum.collinearity.txt]

############### Parameters ###############
# MATCH_SCORE: 50
# MATCH_SIZE: 5
# GAP_PENALTY: -1
# OVERLAP_WINDOW: 5
# E_VALUE: 1e-05
# MAX GAPS: 25
############### Statistics ###############
# Number of collinear genes: 46930, Percentage: 66.00
# Number of all genes: 71103
##########################################
## Alignment 0: score=664.0 e_value=2.3e-37 N=15 pre-WGD-1 ancestor_chr1&P. somniferum_chr1 plus
  0-  0:	Pso10G04610.0	Pso01G44450.0	  9e-90
  0-  1:	Pso02G41480.0	Pso01G44590.0	 9e-104
  0-  2:	Pso10G04470.0	Pso01G44790.0	 1e-115
  0-  3:	Pso10G04410.0	Pso01G44820.0	      0
  0-  4:	Pso10G04400.0	Pso01G44840.0	      0
  0-  5:	Pso10G04390.0	Pso01G44850.0	      0
  0-  6:	Pso10G04340.0	Pso01G44990.0	 4e-120
  0-  7:	Pso10G04270.0	Pso01G45010.0	  1e-70
  0-  8:	Pso10G04200.0	Pso01G45040.0	  7e-27
  0-  9:	Pso10G04190.0	Pso01G45060.0	 4e-148
  0- 10:	Pso10G04180.0	Pso01G45130.0	  1e-54
  0- 11:	Pso10G04160.0	Pso01G45180.0	      0
  0- 12:	Pso10G04030.0	Pso01G45230.0	 2e-159
  0- 13:	Pso10G04010.0	Pso01G45260.0	  3e-78
  0- 14:	Pso10G03980.0	Pso01G45310.0	  6e-97
## Alignment 1: score=577.0 e_value=4.7e-32 N=13 pre-WGD-1 ancestor_chr1&P. somniferum_chr1 plus
  1-  0:	Pso10G05810.0	Pso01G46080.0	      0
  1-  1:	Pso10G05760.0	Pso01G46120.0	      0
  1-  2:	Pso10G05730.0	Pso01G46150.0	 5e-122
  1-  3:	Pso10G05720.0	Pso01G46160.0	      0
  1-  4:	Pso10G05700.0	Pso01G46170.0	  2e-86
  1-  5:	Pso10G05660.0	Pso01G46180.0	  3e-98
  1-  6:	Pso10G05590.0	Pso01G46290.0	  2e-34
  1-  7:	Pso10G05530.0	Pso01G46320.0	 2e-117
  1-  8:	Pso10G05510.0	Pso01G46420.0	  8e-50
  1-  9:	Pso10G05240.0	Pso01G46430.0	  5e-42
  1- 10:	Pso10G05250.0	Pso01G46480.0	 6e-163
  1- 11:	Pso10G05270.0	Pso01G46630.0	  3e-60
  1- 12:	Pso02G42780.0	Pso01G46750.0	  6e-40
## Alignment 2: score=304.0 e_value=3.3e-12 N=7 pre-WGD-1 ancestor_chr1&P. somniferum_chr1 plus
  2-  0:	Pso10G03970.0	Pso01G42880.0	  6e-69
  2-  1:	Pso10G03790.0	Pso01G42980.0	  1e-88
  2-  2:	Pso10G03700.0	Pso01G43130.0	  2e-39
  2-  3:	Pso10G03690.0	Pso01G43170.0	 2e-104
  2-  4:	Pso10G03650.0	Pso01G43180.0	  7e-22
  2-  5:	Pso10G03530.0	Pso01G43210.0	  9e-78
  2-  6:	Pso10G03520.0	Pso01G43230.0	      0
## Alignment 3: score=271.0 e_value=1.8e-09 N=6 pre-WGD-1 ancestor_chr1&P. somniferum_chr1 plus
  3-  0:	Pso10G06190.0	Pso01G45390.0	 1e-151
  3-  1:	Pso10G06110.0	Pso01G45570.0	      0
  3-  2:	Pso10G06100.0	Pso01G45580.0	      0
  3-  3:	Pso10G06070.0	Pso01G45660.0	  7e-55
  3-  4:	Pso10G06050.0	Pso01G45700.0	      0
  3-  5:	Pso10G06010.0	Pso01G45720.0	 1e-148
## Alignment 4: score=530.0 e_value=9.7e-30 N=13 pre-WGD-1 ancestor_chr1&P. somniferum_chr1 minus
  4-  0:	Pso02G39700.0	Pso01G41610.0	      0
  4-  1:	Pso02G39590.0	Pso01G41520.0	      0
  4-  2:	Pso02G53540.0	Pso01G41320.0	      0
  4-  3:	Pso02G53580.0	Pso01G41300.0	 3e-157
  4-  4:	Pso02G53650.0	Pso01G41230.0	      0
  4-  5:	Pso02G53870.0	Pso01G40970.0	 8e-171
  4-  6:	Pso02G53930.0	Pso01G40770.0	      0
  4-  7:	Pso02G54000.0	Pso01G40760.0	      0
  4-  8:	Pso02G54060.0	Pso01G40750.0	      0
  4-  9:	Pso02G54100.0	Pso01G40740.0	  7e-55
  4- 10:	Pso02G38910.0	Pso01G40700.0	 2e-101
  4- 11:	Pso02G54270.0	Pso01G40680.0	 3e-113
  4- 12:	Pso02G54410.0	Pso01G40540.0	  2e-94
## Alignment 5: score=454.0 e_value=3.2e-24 N=10 pre-WGD-1 ancestor_chr1&P. somniferum_chr1 minus
  5-  0:	Pso02G43000.0	Pso01G47240.0	      0
  5-  1:	Pso10G05330.0	Pso01G47210.0	  4e-14
  5-  2:	Pso10G05320.0	Pso01G47200.0	  1e-75
  5-  3:	Pso10G05370.0	Pso01G47190.0	  3e-18
  5-  4:	Pso10G05430.0	Pso01G47110.0	      0
  5-  5:	Pso10G05450.0	Pso01G47090.0	 2e-129
  5-  6:	Pso10G05460.0	Pso01G47080.0	      0
  5-  7:	Pso10G05480.0	Pso01G46990.0	  3e-40
  5-  8:	Pso10G05490.0	Pso01G46980.0	 7e-118
  5-  9:	Pso10G05150.0	Pso01G46740.0	 2e-152
## Alignment 6: score=2038.0 e_value=3.9e-168 N=43 pre-WGD-1 ancestor_chr1&P. somniferum_chr10 plus
  6-  0:	Pso10G07660.0	Pso10G07660.0	      0
  6-  1:	Pso10G09390.0	Pso10G07700.0	  5e-22
  6-  2:	Pso10G07760.0	Pso10G07760.0	 7e-162
  6-  3:	Pso10G07820.0	Pso10G07820.0	  8e-90
  6-  4:	Pso10G07840.0	Pso10G07840.0	      0
  6-  5:	Pso10G07850.0	Pso10G07850.0	      0
  6-  6:	Pso10G07860.0	Pso10G07860.0	      0
  6-  7:	Pso10G07880.0	Pso10G07880.0	      0
  6-  8:	Pso10G07890.0	Pso10G07890.0	 3e-145
  6-  9:	Pso10G07900.0	Pso10G07900.0	      0
  6- 10:	Pso10G07910.0	Pso10G07910.0	      0
  6- 11:	Pso10G07920.0	Pso10G07920.0	      0
  6- 12:	Pso02G44840.0	Pso10G07930.0	      0
  6- 13:	Pso10G07950.0	Pso10G07950.0	      0
  6- 14:	Pso10G07960.0	Pso10G07960.0	 9e-118
  6- 15:	Pso10G07970.0	Pso10G07970.0	      0
  6- 16:	Pso10G07980.0	Pso10G07980.0	      0
  6- 17:	Pso10G07990.0	Pso10G07990.0	      0
  6- 18:	Pso10G08000.0	Pso10G08000.0	      0
  6- 19:	Pso10G08010.0	Pso10G08010.0	      0
  6- 20:	Pso10G08270.0	Pso10G08270.0	      0
  6- 21:	Pso10G08290.0	Pso10G08290.0	      0
  6- 22:	Pso10G08300.0	Pso10G08300.0	      0
  6- 23:	Pso10G08310.0	Pso10G08310.0	      0
  6- 24:	Pso10G08330.0	Pso10G08330.0	  8e-55
  6- 25:	Pso10G08350.0	Pso10G08350.0	      0
  6- 26:	Pso10G08360.0	Pso10G08360.0	      0
  6- 27:	Pso10G08370.0	Pso10G08370.0	      0
  6- 28:	Pso10G08380.0	Pso10G08380.0	      0
  6- 29:	Pso10G08390.0	Pso10G08390.0	 2e-171
  6- 30:	Pso10G08410.0	Pso10G08410.0	      0
  6- 31:	Pso10G08430.0	Pso10G08430.0	      0
  6- 32:	Pso10G08450.0	Pso10G08450.0	      0
  6- 33:	Pso10G08470.0	Pso10G08470.0	      0
  6- 34:	Pso10G08490.0	Pso10G08490.0	      0
  6- 35:	Pso10G08510.0	Pso10G08510.0	      0
  6- 36:	Pso10G08520.0	Pso10G08520.0	 3e-132
  6- 37:	Pso10G08530.0	Pso10G08530.0	      0
  6- 38:	Pso10G08540.0	Pso10G08540.0	      0
  6- 39:	Pso10G08550.0	Pso10G08550.0	      0
  6- 40:	Pso10G08570.0	Pso10G08570.0	 1e-145
  6- 41:	Pso10G08590.0	Pso10G08590.0	 3e-133
  6- 42:	Pso10G08600.0	Pso10G08600.0	      0
## Alignment 7: score=993.0 e_value=3.2e-55 N=20 pre-WGD-1 ancestor_chr1&P. somniferum_chr10 plus
  7-  0:	Pso10G08650.0	Pso10G08650.0	      0
  7-  1:	Pso10G08660.0	Pso10G08660.0	 1e-166
  7-  2:	Pso10G08670.0	Pso10G08670.0	      0
  7-  3:	Pso10G08680.0	Pso10G08680.0	      0
  7-  4:	Pso10G08690.0	Pso10G08690.0	 3e-161
  7-  5:	Pso10G08700.0	Pso10G08700.0	      0
  7-  6:	Pso10G08710.0	Pso10G08710.0	  4e-49
  7-  7:	Pso10G08740.0	Pso10G08740.0	      0
  7-  8:	Pso10G08760.0	Pso10G08760.0	      0
  7-  9:	Pso10G08770.0	Pso10G08770.0	      0
  7- 10:	Pso10G08780.0	Pso10G08780.0	      0
  7- 11:	Pso10G08790.0	Pso10G08790.0	      0
  7- 12:	Pso10G08800.0	Pso10G08800.0	      0
  7- 13:	Pso10G08810.0	Pso10G08810.0	 3e-112
  7- 14:	Pso10G08820.0	Pso10G08820.0	      0
  7- 15:	Pso10G08830.0	Pso10G08830.0	      0
  7- 16:	Pso10G08840.0	Pso10G08840.0	      0
  7- 17:	Pso10G08850.0	Pso10G08850.0	      0
  7- 18:	Pso10G08860.0	Pso10G08860.0	  2e-64
  7- 19:	Pso10G08870.0	Pso10G08870.0	 4e-176
## Alignment 8: score=887.0 e_value=1.7e-49 N=18 pre-WGD-1 ancestor_chr1&P. somniferum_chr10 plus
  8-  0:	Pso10G05240.0	Pso10G05240.0	      0
  8-  1:	Pso10G05250.0	Pso10G05250.0	      0
  8-  2:	Pso10G05270.0	Pso10G05270.0	      0
  8-  3:	Pso10G05290.0	Pso10G05290.0	  2e-54
  8-  4:	Pso10G05300.0	Pso10G05300.0	      0
  8-  5:	Pso10G05310.0	Pso10G05310.0	 6e-166
  8-  6:	Pso10G05330.0	Pso10G05330.0	  3e-66
  8-  7:	Pso10G05340.0	Pso10G05340.0	      0
  8-  8:	Pso10G05350.0	Pso10G05350.0	      0
  8-  9:	Pso10G05360.0	Pso10G05360.0	      0
  8- 10:	Pso10G05380.0	Pso10G05380.0	      0
  8- 11:	Pso10G05390.0	Pso10G05390.0	 4e-157
  8- 12:	Pso10G05430.0	Pso10G05430.0	      0
  8- 13:	Pso10G05440.0	Pso10G05440.0	      0
  8- 14:	Pso10G05450.0	Pso10G05450.0	      0
  8- 15:	Pso10G05460.0	Pso10G05460.0	      0
  8- 16:	Pso10G05480.0	Pso10G05480.0	 2e-123
  8- 17:	Pso10G05490.0	Pso10G05490.0	      0
## Alignment 9: score=680.0 e_value=1.1e-43 N=16 pre-WGD-1 ancestor_chr1&P. somniferum_chr10 plus
  9-  0:	Pso10G09120.0	Pso10G09120.0	  2e-86
  9-  1:	Pso10G09150.0	Pso10G09150.0	      0
  9-  2:	Pso10G09180.0	Pso10G09180.0	  4e-93
  9-  3:	Pso10G09190.0	Pso10G09190.0	      0
  9-  4:	Pso10G09210.0	Pso10G09210.0	      0
  9-  5:	Pso10G09220.0	Pso10G09220.0	      0
  9-  6:	Pso10G09230.0	Pso10G09230.0	 1e-141
  9-  7:	Pso10G09480.0	Pso10G09480.0	      0
  9-  8:	Pso10G09500.0	Pso10G09500.0	  7e-97
  9-  9:	Pso10G09520.0	Pso10G09520.0	      0
  9- 10:	Pso10G09610.0	Pso10G09610.0	      0
  9- 11:	Pso10G09620.0	Pso10G09620.0	      0
  9- 12:	Pso10G09650.0	Pso10G09650.0	      0
  9- 13:	Pso10G09760.0	Pso10G09760.0	      0
  9- 14:	Pso10G09910.0	Pso10G09910.0	 3e-147
  9- 15:	Pso10G09920.0	Pso10G09920.0	      0
## Alignment 10: score=497.0 e_value=3.6e-21 N=10 pre-WGD-1 ancestor_chr1&P. somniferum_chr10 plus
 10-  0:	Pso10G06250.0	Pso10G06250.0	      0
 10-  1:	Pso10G06260.0	Pso10G06260.0	      0
 10-  2:	Pso10G06270.0	Pso10G06270.0	      0
 10-  3:	Pso10G06280.0	Pso10G06280.0	      0
 10-  4:	Pso10G06290.0	Pso10G06290.0	 5e-148
 10-  5:	Pso10G06300.0	Pso10G06300.0	 1e-163
 10-  6:	Pso10G06310.0	Pso10G06310.0	      0
 10-  7:	Pso10G06330.0	Pso10G06330.0	  3e-98
 10-  8:	Pso10G06340.0	Pso10G06340.0	      0
 10-  9:	Pso10G06360.0	Pso10G06360.0	      0
## Alignment 11: score=302.0 e_value=1.4e-14 N=8 pre-WGD-1 ancestor_chr1&P. somniferum_chr10 plus
 11-  0:	Pso10G20490.0	Pso10G19640.0	  1e-64
 11-  1:	Pso10G20240.0	Pso10G19730.0	  9e-44
 11-  2:	Pso10G20040.0	Pso10G19740.0	  4e-56
 11-  3:	Pso10G19870.0	Pso10G19870.0	      0
 11-  4:	Pso10G19900.0	Pso10G19900.0	 1e-116
 11-  5:	Pso10G19740.0	Pso10G20040.0	  4e-56
 11-  6:	Pso07G13690.0	Pso10G20240.0	 8e-117
 11-  7:	Pso10G19640.0	Pso10G20490.0	  3e-72
## Alignment 12: score=283.0 e_value=1.5e-08 N=6 pre-WGD-1 ancestor_chr1&P. somniferum_chr10 plus
 12-  0:	Pso02G46650.0	Pso10G09240.0	      0
 12-  1:	Pso10G09260.0	Pso10G09260.0	      0
 12-  2:	Pso10G09280.0	Pso10G09280.0	      0
 12-  3:	Pso10G09300.0	Pso10G09300.0	  3e-48
 12-  4:	Pso10G09400.0	Pso10G09400.0	      0
 12-  5:	Pso10G09440.0	Pso10G09440.0	      0
## Alignment 13: score=261.0 e_value=7.3e-11 N=6 pre-WGD-1 ancestor_chr1&P. somniferum_chr10 plus
 13-  0:	Pso10G21640.0	Pso10G21640.0	 2e-149
 13-  1:	Pso10G21650.0	Pso10G21650.0	 2e-176
 13-  2:	Pso10G21580.0	Pso10G21750.0	  3e-98
 13-  3:	Pso10G21990.0	Pso10G21990.0	      0
 13-  4:	Pso10G22000.0	Pso10G22000.0	 2e-107
 13-  5:	Pso10G22020.0	Pso10G22020.0	      0
## Alignment 14: score=255.0 e_value=1.6e-11 N=6 pre-WGD-1 ancestor_chr1&P. somniferum_chr10 plus
 14-  0:	Pso02G58140.0	Pso10G26440.0	      0
 14-  1:	Pso02G58270.0	Pso10G26560.0	  1e-18
 14-  2:	Pso02G58490.0	Pso10G26810.0	  2e-70
 14-  3:	Pso02G58500.0	Pso10G26820.0	      0
 14-  4:	Pso02G58510.0	Pso10G26830.0	  1e-70
 14-  5:	Pso02G58730.0	Pso10G26900.0	  4e-74
## Alignment 15: score=41609.0 e_value=0 N=855 pre-WGD-1 ancestor_chr1&P. somniferum_chr10 minus
 15-  0:	Pso10G36720.0	Pso10G36720.0	  1e-74
 15-  1:	Pso10G36710.0	Pso10G36710.0	      0
 15-  2:	Pso10G36690.0	Pso10G36690.0	      0
 15-  3:	Pso10G36660.0	Pso10G36660.0	      0
 15-  4:	Pso10G36650.0	Pso10G36650.0	      0
 15-  5:	Pso10G36640.0	Pso10G36640.0	 2e-162
 15-  6:	Pso10G36610.0	Pso10G36610.0	      0
 15-  7:	Pso10G36600.0	Pso10G36600.0	      0
 15-  8:	Pso10G36590.0	Pso10G36590.0	      0
 15-  9:	Pso10G36580.0	Pso10G36580.0	 2e-121
 15- 10:	Pso10G36550.0	Pso10G36550.0	      0
 15- 11:	Pso10G36540.0	Pso10G36540.0	      0
 15- 12:	Pso10G36530.0	Pso10G36530.0	      0
 15- 13:	Pso10G36520.0	Pso10G36520.0	 1e-152
 15- 14:	Pso10G36510.0	Pso10G36510.0	      0
 15- 15:	Pso10G36490.0	Pso10G36490.0	  6e-99
 15- 16:	Pso10G36480.0	Pso10G36480.0	      0
 15- 17:	Pso10G36470.0	Pso10G36470.0	      0
 15- 18:	Pso10G36450.0	Pso10G36450.0	      0
 15- 19:	Pso10G36430.0	Pso10G36410.0	  2e-25
 15- 20:	Pso10G36390.0	Pso10G36390.0	      0
 15- 21:	Pso10G36380.0	Pso10G36380.0	      0
 15- 22:	Pso10G36370.0	Pso10G36370.0	      0
 15- 23:	Pso10G36360.0	Pso10G36360.0	  1e-97
 15- 24:	Pso10G36340.0	Pso10G36340.0	      0
 15- 25:	Pso10G36320.0	Pso10G36320.0	      0
 15- 26:	Pso10G36290.0	Pso10G36290.0	      0
 15- 27:	Pso10G36270.0	Pso10G36270.0	  1e-94
 15- 28:	Pso10G36260.0	Pso10G36260.0	      0
 15- 29:	Pso10G36240.0	Pso10G36240.0	      0
 15- 30:	Pso10G36230.0	Pso10G36230.0	      0
 15- 31:	Pso10G36220.0	Pso10G36220.0	      0
 15- 32:	Pso10G36210.0	Pso10G36210.0	 4e-149
 15- 33:	Pso10G36200.0	Pso10G36200.0	      0
 15- 34:	Pso10G36180.0	Pso10G36180.0	 2e-171
 15- 35:	Pso10G36150.0	Pso10G36150.0	      0
 15- 36:	Pso10G36070.0	Pso10G36070.0	      0
 15- 37:	Pso10G36050.0	Pso10G36050.0	      0
 15- 38:	Pso10G36040.0	Pso10G36040.0	      0
 15- 39:	Pso10G36030.0	Pso10G36030.0	 1e-171
 15- 40:	Pso10G36020.0	Pso10G36010.0	  1e-21
 15- 41:	Pso10G36000.0	Pso10G36000.0	      0
 15- 42:	Pso10G35990.0	Pso10G35990.0	      0
 15- 43:	Pso10G35980.0	Pso10G35970.0	  3e-34
 15- 44:	Pso10G35950.0	Pso10G35950.0	      0
 15- 45:	Pso10G35890.0	Pso10G35890.0	      0
 15- 46:	Pso10G35860.0	Pso10G35860.0	      0
 15- 47:	Pso10G35850.0	Pso10G35850.0	  2e-63
 15- 48:	Pso10G35840.0	Pso10G35840.0	 6e-102
 15- 49:	Pso10G35830.0	Pso10G35830.0	      0
 15- 50:	Pso10G35800.0	Pso10G35800.0	      0
 15- 51:	Pso10G35760.0	Pso10G35760.0	      0
 15- 52:	Pso10G35740.0	Pso10G35740.0	      0
 15- 53:	Pso10G35720.0	Pso10G35710.0	  2e-76
 15- 54:	Pso10G35700.0	Pso10G35700.0	      0
 15- 55:	Pso10G35690.0	Pso10G35690.0	      0
 15- 56:	Pso10G35670.0	Pso10G35670.0	      0
 15- 57:	Pso10G35660.0	Pso10G35660.0	      0
 15- 58:	Pso10G35650.0	Pso10G35650.0	      0
 15- 59:	Pso10G35640.0	Pso10G35640.0	      0
 15- 60:	Pso10G35620.0	Pso10G35620.0	      0
 15- 61:	Pso10G35600.0	Pso10G35600.0	      0
 15- 62:	Pso10G35590.0	Pso10G35590.0	  3e-97
 15- 63:	Pso10G35570.0	Pso10G35570.0	  9e-92
 15- 64:	Pso10G35540.0	Pso10G35540.0	      0
 15- 65:	Pso10G35480.0	Pso10G35480.0	  1e-49
 15- 66:	Pso10G35440.0	Pso10G35440.0	 2e-168
 15- 67:	Pso10G35410.0	Pso10G35410.0	  8e-60
 15- 68:	Pso10G35390.0	Pso10G35390.0	  5e-51
 15- 69:	Pso10G35370.0	Pso10G35370.0	 1e-152
 15- 70:	Pso10G35340.0	Pso10G35340.0	      0
 15- 71:	Pso10G35330.0	Pso10G35330.0	      0
 15- 72:	Pso10G35310.0	Pso10G35310.0	 2e-105
 15- 73:	Pso10G35290.0	Pso10G35290.0	      0
 15- 74:	Pso10G35280.0	Pso10G35280.0	      0
 15- 75:	Pso10G35270.0	Pso10G35270.0	 1e-147
 15- 76:	Pso10G35230.0	Pso10G35230.0	      0
 15- 77:	Pso10G35210.0	Pso10G35210.0	 2e-130
 15- 78:	Pso10G35090.0	Pso10G35060.0	  2e-31
 15- 79:	Pso10G35080.0	Pso10G35020.0	  2e-97
 15- 80:	Pso10G34990.0	Pso10G34990.0	      0
 15- 81:	Pso10G34950.0	Pso10G34900.0	  2e-58
 15- 82:	Pso10G34890.0	Pso10G34890.0	      0
 15- 83:	Pso10G34860.0	Pso10G34860.0	  8e-88
 15- 84:	Pso10G34840.0	Pso10G34840.0	      0
 15- 85:	Pso10G34830.0	Pso10G34830.0	      0
 15- 86:	Pso10G34810.0	Pso10G34810.0	 2e-158
 15- 87:	Pso10G34800.0	Pso10G34800.0	      0
 15- 88:	Pso10G34720.0	Pso10G34720.0	      0
 15- 89:	Pso10G34700.0	Pso10G34700.0	      0
 15- 90:	Pso10G34620.0	Pso10G34620.0	  8e-55
 15- 91:	Pso10G34600.0	Pso10G34600.0	      0
 15- 92:	Pso10G34590.0	Pso10G34590.0	      0
 15- 93:	Pso10G34560.0	Pso10G34560.0	      0
 15- 94:	Pso10G34540.0	Pso10G34540.0	      0
 15- 95:	Pso10G34510.0	Pso10G34510.0	 5e-100
 15- 96:	Pso10G34490.0	Pso10G34490.0	  1e-96
 15- 97:	Pso10G34480.0	Pso10G34480.0	  3e-66
 15- 98:	Pso10G34450.0	Pso10G34450.0	      0
 15- 99:	Pso10G34430.0	Pso10G34430.0	  3e-79
 15-100:	Pso10G34410.0	Pso10G34410.0	      0
 15-101:	Pso10G34380.0	Pso10G34380.0	      0
 15-102:	Pso10G34360.0	Pso10G34360.0	      0
 15-103:	Pso10G34340.0	Pso10G34340.0	      0
 15-104:	Pso10G34330.0	Pso10G34330.0	      0
 15-105:	Pso10G34320.0	Pso10G34320.0	      0
 15-106:	Pso10G34270.0	Pso10G34270.0	      0
 15-107:	Pso10G34230.0	Pso10G34230.0	      0
 15-108:	Pso10G34220.0	Pso10G34220.0	 6e-151
 15-109:	Pso10G34190.0	Pso10G34190.0	  5e-75
 15-110:	Pso10G34160.0	Pso10G34160.0	  1e-39
 15-111:	Pso10G34150.0	Pso10G34150.0	      0
 15-112:	Pso10G34140.0	Pso10G34140.0	      0
 15-113:	Pso10G34130.0	Pso10G34130.0	      0
 15-114:	Pso10G34120.0	Pso10G34120.0	      0
 15-115:	Pso10G34040.0	Pso10G34040.0	      0
 15-116:	Pso10G34030.0	Pso10G34030.0	      0
 15-117:	Pso10G34010.0	Pso10G34010.0	      0
 15-118:	Pso10G33990.0	Pso10G33980.0	  1e-58
 15-119:	Pso10G33960.0	Pso10G33960.0	      0
 15-120:	Pso10G33950.0	Pso10G33950.0	      0
 15-121:	Pso10G33910.0	Pso10G33910.0	      0
 15-122:	Pso10G33860.0	Pso10G33860.0	      0
 15-123:	Pso10G33850.0	Pso10G33850.0	      0
 15-124:	Pso10G33840.0	Pso10G33840.0	      0
 15-125:	Pso10G33820.0	Pso10G33820.0	 3e-147
 15-126:	Pso10G33800.0	Pso10G33800.0	  8e-76
 15-127:	Pso10G33770.0	Pso10G33770.0	 1e-113
 15-128:	Pso10G33730.0	Pso10G33730.0	      0
 15-129:	Pso10G33720.0	Pso10G33720.0	      0
 15-130:	Pso10G33700.0	Pso10G33700.0	      0
 15-131:	Pso10G33690.0	Pso10G33690.0	      0
 15-132:	Pso10G33680.0	Pso10G33680.0	  8e-86
 15-133:	Pso10G33670.0	Pso10G33670.0	      0
 15-134:	Pso10G33660.0	Pso10G33660.0	      0
 15-135:	Pso10G33620.0	Pso10G33620.0	  5e-51
 15-136:	Pso10G33560.0	Pso10G33560.0	 6e-152
 15-137:	Pso10G33550.0	Pso10G33550.0	  1e-32
 15-138:	Pso10G33490.0	Pso10G33490.0	      0
 15-139:	Pso10G33480.0	Pso10G33480.0	      0
 15-140:	Pso10G33460.0	Pso10G33460.0	      0
 15-141:	Pso10G33430.0	Pso10G33430.0	      0
 15-142:	Pso10G33410.0	Pso10G33410.0	      0
 15-143:	Pso10G33380.0	Pso10G33380.0	 4e-108
 15-144:	Pso10G33340.0	Pso10G33340.0	 1e-123
 15-145:	Pso10G33300.0	Pso10G33300.0	  5e-75
 15-146:	Pso10G33280.0	Pso10G33280.0	      0
 15-147:	Pso10G33230.0	Pso10G33230.0	      0
 15-148:	Pso10G33220.0	Pso10G33190.0	 2e-141
 15-149:	Pso10G33160.0	Pso10G33160.0	      0
 15-150:	Pso10G33150.0	Pso10G33150.0	  1e-64
 15-151:	Pso10G33140.0	Pso10G33140.0	      0
 15-152:	Pso10G33130.0	Pso10G33130.0	      0
 15-153:	Pso10G33120.0	Pso10G33120.0	      0
 15-154:	Pso10G33110.0	Pso10G33110.0	      0
 15-155:	Pso10G33080.0	Pso10G33080.0	  4e-56
 15-156:	Pso10G33070.0	Pso10G33070.0	      0
 15-157:	Pso10G33050.0	Pso10G33050.0	      0
 15-158:	Pso10G33040.0	Pso10G33040.0	      0
 15-159:	Pso10G33030.0	Pso10G33030.0	  2e-53
 15-160:	Pso10G33020.0	Pso10G33020.0	 5e-101
 15-161:	Pso10G33010.0	Pso10G33010.0	      0
 15-162:	Pso10G33000.0	Pso10G33000.0	      0
 15-163:	Pso10G32970.0	Pso10G32970.0	 6e-168
 15-164:	Pso10G32960.0	Pso10G32960.0	      0
 15-165:	Pso10G32950.0	Pso10G32950.0	      0
 15-166:	Pso10G32930.0	Pso10G32930.0	      0
 15-167:	Pso10G32920.0	Pso10G32920.0	  1e-50
 15-168:	Pso10G32910.0	Pso10G32910.0	      0
 15-169:	Pso10G32880.0	Pso10G32880.0	      0
 15-170:	Pso10G32870.0	Pso10G32870.0	      0
 15-171:	Pso10G32860.0	Pso10G32860.0	      0
 15-172:	Pso10G32850.0	Pso10G32850.0	  7e-98
 15-173:	Pso10G32840.0	Pso10G32840.0	      0
 15-174:	Pso10G32800.0	Pso10G32800.0	 1e-133
 15-175:	Pso10G32780.0	Pso10G32780.0	 3e-122
 15-176:	Pso10G32760.0	Pso10G32760.0	 7e-131
 15-177:	Pso10G32750.0	Pso10G32750.0	      0
 15-178:	Pso10G32730.0	Pso10G32730.0	      0
 15-179:	Pso10G32680.0	Pso10G32680.0	 5e-103
 15-180:	Pso10G32670.0	Pso10G32670.0	  6e-47
 15-181:	Pso10G32660.0	Pso10G32660.0	      0
 15-182:	Pso10G32640.0	Pso10G32640.0	      0
 15-183:	Pso10G32630.0	Pso10G32630.0	      0
 15-184:	Pso10G32610.0	Pso10G32610.0	      0
 15-185:	Pso10G32590.0	Pso10G32590.0	      0
 15-186:	Pso10G32580.0	Pso10G32580.0	      0
 15-187:	Pso10G32570.0	Pso10G32570.0	      0
 15-188:	Pso10G32540.0	Pso10G32540.0	      0
 15-189:	Pso10G32500.0	Pso10G32500.0	      0
 15-190:	Pso10G32470.0	Pso10G32470.0	      0
 15-191:	Pso10G32440.0	Pso10G32440.0	      0
 15-192:	Pso10G32390.0	Pso10G32390.0	      0
 15-193:	Pso10G32360.0	Pso10G32360.0	  5e-60
 15-194:	Pso10G32310.0	Pso10G32310.0	  2e-62
 15-195:	Pso10G32300.0	Pso10G32300.0	      0
 15-196:	Pso10G32290.0	Pso10G32290.0	      0
 15-197:	Pso10G32230.0	Pso10G32230.0	      0
 15-198:	Pso10G32220.0	Pso10G32220.0	      0
 15-199:	Pso10G32210.0	Pso10G32210.0	      0
 15-200:	Pso10G32200.0	Pso10G32200.0	 5e-132
 15-201:	Pso10G32190.0	Pso10G32190.0	      0
 15-202:	Pso10G32180.0	Pso10G32180.0	      0
 15-203:	Pso10G32140.0	Pso10G32140.0	      0
 15-204:	Pso10G32130.0	Pso10G32130.0	      0
 15-205:	Pso10G32120.0	Pso10G32120.0	  9e-78
 15-206:	Pso10G32110.0	Pso10G32110.0	      0
 15-207:	Pso10G32100.0	Pso10G32100.0	      0
 15-208:	Pso10G32090.0	Pso10G32090.0	      0
 15-209:	Pso10G32060.0	Pso10G32060.0	  2e-59
 15-210:	Pso10G32020.0	Pso10G32020.0	      0
 15-211:	Pso10G32010.0	Pso10G32010.0	  7e-79
 15-212:	Pso10G31990.0	Pso10G31990.0	  3e-70
 15-213:	Pso10G31980.0	Pso10G31980.0	      0
 15-214:	Pso10G31960.0	Pso10G31960.0	 3e-141
 15-215:	Pso10G31950.0	Pso10G31950.0	      0
 15-216:	Pso10G31840.0	Pso10G31840.0	      0
 15-217:	Pso10G31810.0	Pso10G31810.0	      0
 15-218:	Pso10G31780.0	Pso10G31780.0	  2e-89
 15-219:	Pso10G31760.0	Pso10G31760.0	  2e-97
 15-220:	Pso10G31750.0	Pso10G31750.0	 7e-104
 15-221:	Pso10G31740.0	Pso10G31740.0	      0
 15-222:	Pso10G31700.0	Pso10G31700.0	 1e-116
 15-223:	Pso10G31680.0	Pso10G31680.0	      0
 15-224:	Pso10G31670.0	Pso10G31670.0	      0
 15-225:	Pso10G31640.0	Pso10G31640.0	      0
 15-226:	Pso10G31610.0	Pso10G31610.0	 2e-100
 15-227:	Pso10G31600.0	Pso10G31600.0	      0
 15-228:	Pso10G31570.0	Pso10G31570.0	 5e-165
 15-229:	Pso10G31520.0	Pso10G31520.0	      0
 15-230:	Pso10G31510.0	Pso10G31510.0	  1e-58
 15-231:	Pso10G31500.0	Pso10G31500.0	      0
 15-232:	Pso10G31480.0	Pso10G31480.0	 2e-142
 15-233:	Pso10G31470.0	Pso10G31470.0	      0
 15-234:	Pso10G31450.0	Pso10G31440.0	 2e-154
 15-235:	Pso10G31370.0	Pso10G31310.0	  3e-73
 15-236:	Pso10G31240.0	Pso10G31240.0	  1e-92
 15-237:	Pso10G31200.0	Pso10G31190.0	      0
 15-238:	Pso10G31180.0	Pso10G31180.0	 2e-116
 15-239:	Pso10G31150.0	Pso10G31140.0	      0
 15-240:	Pso10G31130.0	Pso10G31130.0	  1e-94
 15-241:	Pso10G31110.0	Pso10G31110.0	 5e-108
 15-242:	Pso10G31100.0	Pso10G31100.0	 2e-127
 15-243:	Pso10G30970.0	Pso10G30970.0	  4e-90
 15-244:	Pso10G30960.0	Pso10G30960.0	      0
 15-245:	Pso10G30950.0	Pso10G30950.0	      0
 15-246:	Pso10G30940.0	Pso10G30940.0	      0
 15-247:	Pso10G30920.0	Pso10G30920.0	 2e-113
 15-248:	Pso10G30900.0	Pso10G30900.0	      0
 15-249:	Pso10G30890.0	Pso10G30890.0	      0
 15-250:	Pso10G30880.0	Pso10G30880.0	  3e-99
 15-251:	Pso10G30870.0	Pso10G30870.0	      0
 15-252:	Pso10G30860.0	Pso10G30860.0	 9e-111
 15-253:	Pso10G30850.0	Pso10G30850.0	  7e-44
 15-254:	Pso10G30830.0	Pso10G30830.0	      0
 15-255:	Pso10G30820.0	Pso10G30820.0	  4e-49
 15-256:	Pso10G30800.0	Pso10G30800.0	      0
 15-257:	Pso10G30760.0	Pso10G30760.0	 8e-178
 15-258:	Pso10G30720.0	Pso10G30720.0	  1e-69
 15-259:	Pso10G30660.0	Pso10G30660.0	      0
 15-260:	Pso10G30640.0	Pso10G30640.0	      0
 15-261:	Pso10G30620.0	Pso10G30620.0	      0
 15-262:	Pso10G30570.0	Pso10G30570.0	      0
 15-263:	Pso10G30490.0	Pso10G30490.0	 4e-180
 15-264:	Pso10G30460.0	Pso10G30460.0	      0
 15-265:	Pso10G30450.0	Pso10G30450.0	 3e-109
 15-266:	Pso10G30440.0	Pso10G30440.0	 1e-114
 15-267:	Pso10G30430.0	Pso10G30430.0	      0
 15-268:	Pso10G30420.0	Pso10G30420.0	      0
 15-269:	Pso10G30410.0	Pso10G30410.0	      0
 15-270:	Pso10G30400.0	Pso10G30390.0	  6e-11
 15-271:	Pso10G30370.0	Pso10G30370.0	 2e-170
 15-272:	Pso10G30360.0	Pso10G30360.0	      0
 15-273:	Pso10G30330.0	Pso10G30330.0	      0
 15-274:	Pso10G30320.0	Pso10G30320.0	  3e-88
 15-275:	Pso10G30280.0	Pso10G30280.0	 4e-176
 15-276:	Pso10G30270.0	Pso10G30270.0	      0
 15-277:	Pso10G30260.0	Pso10G30260.0	 2e-125
 15-278:	Pso10G30230.0	Pso10G30230.0	      0
 15-279:	Pso10G30220.0	Pso10G30220.0	 4e-119
 15-280:	Pso10G30210.0	Pso10G30210.0	 6e-149
 15-281:	Pso10G30200.0	Pso10G30200.0	      0
 15-282:	Pso10G30180.0	Pso10G30180.0	      0
 15-283:	Pso10G30170.0	Pso10G30170.0	 7e-138
 15-284:	Pso10G30150.0	Pso10G30150.0	      0
 15-285:	Pso10G30130.0	Pso10G30130.0	      0
 15-286:	Pso10G30120.0	Pso10G30120.0	      0
 15-287:	Pso10G30100.0	Pso10G30100.0	  3e-45
 15-288:	Pso10G30090.0	Pso10G30090.0	  2e-43
 15-289:	Pso10G30070.0	Pso10G30070.0	      0
 15-290:	Pso10G30040.0	Pso10G30040.0	      0
 15-291:	Pso10G30030.0	Pso10G30030.0	      0
 15-292:	Pso10G30020.0	Pso10G30020.0	  2e-39
 15-293:	Pso10G29990.0	Pso10G29990.0	 9e-150
 15-294:	Pso10G29980.0	Pso10G29980.0	 3e-148
 15-295:	Pso10G29970.0	Pso10G29970.0	      0
 15-296:	Pso10G29960.0	Pso10G29960.0	      0
 15-297:	Pso10G29950.0	Pso10G29950.0	 1e-173
 15-298:	Pso10G29940.0	Pso10G29940.0	 2e-108
 15-299:	Pso10G29930.0	Pso10G29930.0	      0
 15-300:	Pso10G29920.0	Pso10G29920.0	  3e-81
 15-301:	Pso10G29910.0	Pso10G29910.0	  2e-86
 15-302:	Pso10G29870.0	Pso10G29870.0	  3e-77
 15-303:	Pso10G29850.0	Pso10G29850.0	 2e-130
 15-304:	Pso10G29810.0	Pso10G29810.0	 2e-149
 15-305:	Pso10G29790.0	Pso10G29790.0	 1e-140
 15-306:	Pso10G29780.0	Pso10G29780.0	      0
 15-307:	Pso10G29770.0	Pso10G29770.0	      0
 15-308:	Pso10G29700.0	Pso10G29700.0	      0
 15-309:	Pso10G29690.0	Pso10G29690.0	      0
 15-310:	Pso10G29680.0	Pso10G29660.0	  1e-11
 15-311:	Pso10G29650.0	Pso10G29650.0	      0
 15-312:	Pso10G29600.0	Pso10G29600.0	      0
 15-313:	Pso10G29580.0	Pso10G29580.0	 7e-105
 15-314:	Pso10G29570.0	Pso10G29570.0	      0
 15-315:	Pso10G29510.0	Pso10G29510.0	      0
 15-316:	Pso10G29480.0	Pso10G29480.0	      0
 15-317:	Pso10G29470.0	Pso10G29470.0	 2e-153
 15-318:	Pso10G29460.0	Pso10G29460.0	      0
 15-319:	Pso10G29450.0	Pso10G29450.0	      0
 15-320:	Pso10G29420.0	Pso10G29420.0	      0
 15-321:	Pso10G29390.0	Pso10G29390.0	      0
 15-322:	Pso10G29320.0	Pso10G29320.0	  3e-48
 15-323:	Pso10G29310.0	Pso10G29310.0	      0
 15-324:	Pso10G29290.0	Pso10G29290.0	 2e-133
 15-325:	Pso10G29280.0	Pso10G29280.0	      0
 15-326:	Pso10G29270.0	Pso10G29270.0	      0
 15-327:	Pso10G29260.0	Pso10G29260.0	      0
 15-328:	Pso10G29250.0	Pso10G29250.0	      0
 15-329:	Pso10G29240.0	Pso10G29240.0	      0
 15-330:	Pso10G29190.0	Pso10G29190.0	      0
 15-331:	Pso10G29180.0	Pso10G29180.0	      0
 15-332:	Pso10G29160.0	Pso10G29160.0	 6e-151
 15-333:	Pso10G29140.0	Pso10G29140.0	      0
 15-334:	Pso10G29120.0	Pso10G29120.0	      0
 15-335:	Pso10G29090.0	Pso10G29090.0	      0
 15-336:	Pso10G29080.0	Pso10G29080.0	      0
 15-337:	Pso10G29040.0	Pso10G29040.0	      0
 15-338:	Pso10G29010.0	Pso10G29010.0	      0
 15-339:	Pso10G28990.0	Pso10G28990.0	      0
 15-340:	Pso10G28830.0	Pso10G28830.0	 5e-108
 15-341:	Pso10G28770.0	Pso10G28770.0	      0
 15-342:	Pso10G28720.0	Pso10G28720.0	      0
 15-343:	Pso10G28700.0	Pso10G28700.0	      0
 15-344:	Pso10G28690.0	Pso10G28690.0	  3e-82
 15-345:	Pso10G28680.0	Pso10G28680.0	  4e-79
 15-346:	Pso10G28590.0	Pso10G28590.0	 6e-152
 15-347:	Pso10G28540.0	Pso10G28540.0	  2e-85
 15-348:	Pso10G28530.0	Pso10G28530.0	      0
 15-349:	Pso10G28520.0	Pso10G28520.0	  1e-82
 15-350:	Pso10G28500.0	Pso10G28490.0	  8e-41
 15-351:	Pso10G28470.0	Pso10G28470.0	  2e-58
 15-352:	Pso10G28460.0	Pso10G28460.0	      0
 15-353:	Pso10G28450.0	Pso10G28450.0	  4e-48
 15-354:	Pso10G28430.0	Pso10G28430.0	  1e-55
 15-355:	Pso10G28390.0	Pso10G28390.0	  1e-81
 15-356:	Pso10G28360.0	Pso10G28360.0	      0
 15-357:	Pso10G28340.0	Pso10G28340.0	      0
 15-358:	Pso10G28330.0	Pso10G28330.0	      0
 15-359:	Pso10G28310.0	Pso10G28310.0	      0
 15-360:	Pso10G28290.0	Pso10G28290.0	 2e-167
 15-361:	Pso10G28280.0	Pso10G28280.0	  7e-93
 15-362:	Pso10G28240.0	Pso10G28240.0	 5e-113
 15-363:	Pso10G28220.0	Pso10G28220.0	  7e-50
 15-364:	Pso10G28210.0	Pso10G28210.0	      0
 15-365:	Pso10G28200.0	Pso10G28200.0	      0
 15-366:	Pso10G28190.0	Pso10G28190.0	 8e-135
 15-367:	Pso10G28170.0	Pso10G28170.0	 1e-114
 15-368:	Pso10G28140.0	Pso10G28140.0	  5e-52
 15-369:	Pso10G28030.0	Pso10G28030.0	      0
 15-370:	Pso10G28010.0	Pso10G28010.0	      0
 15-371:	Pso10G27980.0	Pso10G27980.0	      0
 15-372:	Pso10G27970.0	Pso10G27970.0	      0
 15-373:	Pso10G27960.0	Pso10G27960.0	 4e-109
 15-374:	Pso10G27950.0	Pso10G27940.0	  2e-49
 15-375:	Pso10G27920.0	Pso10G27920.0	      0
 15-376:	Pso10G27910.0	Pso10G27910.0	      0
 15-377:	Pso10G27900.0	Pso10G27900.0	 6e-105
 15-378:	Pso10G27880.0	Pso10G27880.0	  2e-81
 15-379:	Pso10G27850.0	Pso10G27850.0	      0
 15-380:	Pso10G27840.0	Pso10G27840.0	      0
 15-381:	Pso10G27790.0	Pso10G27790.0	 7e-170
 15-382:	Pso10G27780.0	Pso10G27780.0	      0
 15-383:	Pso10G27770.0	Pso10G27770.0	 7e-156
 15-384:	Pso10G27750.0	Pso10G27750.0	 8e-121
 15-385:	Pso10G27720.0	Pso10G27710.0	 5e-122
 15-386:	Pso10G27680.0	Pso10G27680.0	  2e-58
 15-387:	Pso10G27600.0	Pso10G27600.0	      0
 15-388:	Pso10G27560.0	Pso10G27560.0	      0
 15-389:	Pso10G27540.0	Pso10G27540.0	      0
 15-390:	Pso10G27510.0	Pso10G27510.0	      0
 15-391:	Pso10G27470.0	Pso10G27470.0	  8e-63
 15-392:	Pso10G27460.0	Pso10G27460.0	      0
 15-393:	Pso10G27450.0	Pso10G27450.0	      0
 15-394:	Pso10G27430.0	Pso10G27430.0	 7e-177
 15-395:	Pso10G27410.0	Pso10G27410.0	  5e-88
 15-396:	Pso10G27400.0	Pso10G27400.0	      0
 15-397:	Pso10G27390.0	Pso10G27390.0	      0
 15-398:	Pso10G27380.0	Pso10G27380.0	      0
 15-399:	Pso10G27370.0	Pso10G27370.0	  1e-59
 15-400:	Pso10G27360.0	Pso10G27360.0	      0
 15-401:	Pso10G27300.0	Pso10G27300.0	      0
 15-402:	Pso10G27290.0	Pso10G27290.0	 4e-170
 15-403:	Pso10G27280.0	Pso10G27280.0	      0
 15-404:	Pso10G27270.0	Pso10G27270.0	      0
 15-405:	Pso10G27250.0	Pso10G27250.0	  7e-53
 15-406:	Pso10G27240.0	Pso10G27240.0	 4e-140
 15-407:	Pso10G27230.0	Pso10G27230.0	 7e-132
 15-408:	Pso10G27210.0	Pso10G27210.0	      0
 15-409:	Pso10G27170.0	Pso10G27150.0	  1e-51
 15-410:	Pso10G27140.0	Pso10G27140.0	      0
 15-411:	Pso10G27130.0	Pso10G27130.0	 4e-176
 15-412:	Pso10G27120.0	Pso10G27120.0	  4e-94
 15-413:	Pso10G27090.0	Pso10G27090.0	      0
 15-414:	Pso10G27060.0	Pso10G27060.0	      0
 15-415:	Pso10G27040.0	Pso10G27040.0	      0
 15-416:	Pso10G27030.0	Pso10G27030.0	 5e-151
 15-417:	Pso10G27020.0	Pso10G27020.0	  1e-47
 15-418:	Pso10G26990.0	Pso10G26990.0	      0
 15-419:	Pso10G26970.0	Pso10G26970.0	  4e-72
 15-420:	Pso10G26940.0	Pso10G26940.0	      0
 15-421:	Pso10G26930.0	Pso10G26930.0	      0
 15-422:	Pso10G26850.0	Pso10G26850.0	      0
 15-423:	Pso10G26820.0	Pso10G26820.0	      0
 15-424:	Pso10G26810.0	Pso10G26810.0	      0
 15-425:	Pso10G26800.0	Pso10G26800.0	      0
 15-426:	Pso10G26770.0	Pso10G26770.0	 7e-175
 15-427:	Pso10G26750.0	Pso10G26750.0	      0
 15-428:	Pso10G26740.0	Pso10G26740.0	      0
 15-429:	Pso10G26710.0	Pso10G26710.0	  1e-85
 15-430:	Pso10G26700.0	Pso10G26700.0	      0
 15-431:	Pso10G26680.0	Pso10G26680.0	  4e-84
 15-432:	Pso10G26660.0	Pso10G26660.0	 3e-167
 15-433:	Pso10G26650.0	Pso10G26650.0	      0
 15-434:	Pso10G26590.0	Pso10G26590.0	  4e-07
 15-435:	Pso10G26580.0	Pso10G26580.0	      0
 15-436:	Pso10G26560.0	Pso10G26560.0	  2e-79
 15-437:	Pso10G26550.0	Pso10G26550.0	      0
 15-438:	Pso10G26540.0	Pso10G26540.0	      0
 15-439:	Pso10G26500.0	Pso10G26500.0	 6e-111
 15-440:	Pso10G26490.0	Pso10G26490.0	      0
 15-441:	Pso10G26480.0	Pso10G26480.0	  3e-98
 15-442:	Pso10G26470.0	Pso10G26470.0	      0
 15-443:	Pso10G26450.0	Pso10G26450.0	      0
 15-444:	Pso10G26440.0	Pso10G26440.0	      0
 15-445:	Pso10G26360.0	Pso10G26360.0	  9e-78
 15-446:	Pso10G26290.0	Pso10G26290.0	 4e-165
 15-447:	Pso10G26270.0	Pso10G26270.0	  1e-78
 15-448:	Pso10G26230.0	Pso10G26230.0	  1e-41
 15-449:	Pso10G26180.0	Pso10G26180.0	      0
 15-450:	Pso10G26150.0	Pso10G26150.0	      0
 15-451:	Pso10G26130.0	Pso10G26130.0	 6e-139
 15-452:	Pso10G26120.0	Pso10G26120.0	      0
 15-453:	Pso10G26110.0	Pso10G26110.0	 2e-156
 15-454:	Pso10G26090.0	Pso10G26090.0	      0
 15-455:	Pso10G26080.0	Pso10G26080.0	  8e-86
 15-456:	Pso10G26060.0	Pso10G26060.0	      0
 15-457:	Pso10G26040.0	Pso10G26040.0	      0
 15-458:	Pso10G26030.0	Pso10G26030.0	      0
 15-459:	Pso10G26020.0	Pso10G26020.0	      0
 15-460:	Pso10G26010.0	Pso10G26010.0	  2e-88
 15-461:	Pso10G25980.0	Pso10G25980.0	 8e-157
 15-462:	Pso10G25950.0	Pso10G25950.0	 4e-110
 15-463:	Pso10G25920.0	Pso10G25920.0	  5e-98
 15-464:	Pso10G25910.0	Pso10G25910.0	      0
 15-465:	Pso10G25890.0	Pso10G25890.0	  7e-80
 15-466:	Pso10G25880.0	Pso10G25880.0	  3e-52
 15-467:	Pso10G25870.0	Pso10G25860.0	  2e-63
 15-468:	Pso10G25850.0	Pso10G25850.0	  5e-74
 15-469:	Pso10G25830.0	Pso10G25830.0	  3e-99
 15-470:	Pso10G25780.0	Pso10G25780.0	  1e-61
 15-471:	Pso10G25770.0	Pso10G25770.0	      0
 15-472:	Pso10G25760.0	Pso10G25760.0	 3e-161
 15-473:	Pso10G25750.0	Pso10G25750.0	      0
 15-474:	Pso10G25740.0	Pso10G25740.0	      0
 15-475:	Pso10G25690.0	Pso10G25690.0	 6e-178
 15-476:	Pso10G25630.0	Pso10G25630.0	      0
 15-477:	Pso10G25610.0	Pso10G25610.0	      0
 15-478:	Pso10G25600.0	Pso10G25600.0	  5e-97
 15-479:	Pso10G25590.0	Pso10G25590.0	 3e-104
 15-480:	Pso10G25580.0	Pso10G25580.0	  3e-60
 15-481:	Pso10G25570.0	Pso10G25570.0	      0
 15-482:	Pso10G25560.0	Pso10G25560.0	 2e-171
 15-483:	Pso10G25550.0	Pso10G25550.0	 3e-150
 15-484:	Pso10G25540.0	Pso10G25540.0	      0
 15-485:	Pso10G25530.0	Pso10G25530.0	  5e-97
 15-486:	Pso10G25520.0	Pso10G25520.0	      0
 15-487:	Pso10G25500.0	Pso10G25480.0	  1e-20
 15-488:	Pso10G25410.0	Pso10G25410.0	  6e-17
 15-489:	Pso10G25390.0	Pso10G25390.0	  4e-88
 15-490:	Pso10G25340.0	Pso10G25330.0	  3e-70
 15-491:	Pso10G25320.0	Pso10G25320.0	      0
 15-492:	Pso10G25290.0	Pso10G25290.0	 1e-136
 15-493:	Pso10G25260.0	Pso10G25260.0	      0
 15-494:	Pso10G25230.0	Pso10G25230.0	      0
 15-495:	Pso10G25200.0	Pso10G25200.0	  1e-52
 15-496:	Pso10G25160.0	Pso10G25160.0	  2e-86
 15-497:	Pso10G25130.0	Pso10G25130.0	  5e-88
 15-498:	Pso10G25110.0	Pso10G25110.0	 4e-151
 15-499:	Pso10G25080.0	Pso10G25080.0	      0
 15-500:	Pso10G25070.0	Pso10G25050.0	  1e-81
 15-501:	Pso10G25030.0	Pso10G25030.0	 2e-174
 15-502:	Pso10G25010.0	Pso10G25010.0	 1e-168
 15-503:	Pso10G25000.0	Pso10G25000.0	      0
 15-504:	Pso10G24980.0	Pso10G24980.0	 9e-177
 15-505:	Pso10G24970.0	Pso10G24970.0	      0
 15-506:	Pso10G24950.0	Pso10G24950.0	      0
 15-507:	Pso10G24940.0	Pso10G24940.0	      0
 15-508:	Pso10G24930.0	Pso10G24930.0	 9e-156
 15-509:	Pso10G24920.0	Pso10G24920.0	      0
 15-510:	Pso10G24910.0	Pso10G24910.0	      0
 15-511:	Pso10G24900.0	Pso10G24900.0	      0
 15-512:	Pso10G24890.0	Pso10G24890.0	      0
 15-513:	Pso10G24880.0	Pso10G24880.0	      0
 15-514:	Pso10G24870.0	Pso10G24870.0	      0
 15-515:	Pso10G24850.0	Pso10G24850.0	      0
 15-516:	Pso10G24800.0	Pso10G24800.0	 3e-115
 15-517:	Pso10G24790.0	Pso10G24790.0	 1e-110
 15-518:	Pso10G24730.0	Pso10G24730.0	  2e-61
 15-519:	Pso10G24720.0	Pso10G24720.0	      0
 15-520:	Pso10G24700.0	Pso10G24700.0	      0
 15-521:	Pso10G24690.0	Pso10G24690.0	 2e-100
 15-522:	Pso10G24680.0	Pso10G24680.0	      0
 15-523:	Pso10G24640.0	Pso10G24640.0	      0
 15-524:	Pso10G24610.0	Pso10G24610.0	      0
 15-525:	Pso10G24580.0	Pso10G24580.0	  2e-48
 15-526:	Pso10G24550.0	Pso10G24550.0	      0
 15-527:	Pso10G24540.0	Pso10G24540.0	      0
 15-528:	Pso10G24530.0	Pso10G24530.0	  2e-55
 15-529:	Pso10G24520.0	Pso10G24520.0	      0
 15-530:	Pso10G24510.0	Pso10G24510.0	 1e-127
 15-531:	Pso10G24500.0	Pso10G24500.0	      0
 15-532:	Pso10G24490.0	Pso10G24490.0	 4e-169
 15-533:	Pso10G24480.0	Pso10G24480.0	      0
 15-534:	Pso10G24470.0	Pso10G24470.0	      0
 15-535:	Pso10G24450.0	Pso10G24450.0	      0
 15-536:	Pso10G24430.0	Pso10G24430.0	      0
 15-537:	Pso10G24390.0	Pso10G24390.0	 8e-103
 15-538:	Pso10G24380.0	Pso10G24380.0	 5e-102
 15-539:	Pso10G24370.0	Pso10G24370.0	      0
 15-540:	Pso10G24360.0	Pso10G24360.0	 7e-167
 15-541:	Pso10G24340.0	Pso10G24340.0	      0
 15-542:	Pso10G24310.0	Pso10G24310.0	  5e-44
 15-543:	Pso10G24280.0	Pso10G24280.0	  4e-96
 15-544:	Pso10G24220.0	Pso10G24220.0	      0
 15-545:	Pso10G24190.0	Pso10G24190.0	 2e-158
 15-546:	Pso10G24180.0	Pso10G24180.0	 8e-150
 15-547:	Pso10G24140.0	Pso10G24140.0	      0
 15-548:	Pso10G24100.0	Pso10G24100.0	  8e-51
 15-549:	Pso10G24080.0	Pso10G24080.0	  3e-33
 15-550:	Pso10G24060.0	Pso10G24060.0	  3e-83
 15-551:	Pso10G24050.0	Pso10G24050.0	      0
 15-552:	Pso10G24020.0	Pso10G24020.0	      0
 15-553:	Pso10G23950.0	Pso10G23950.0	      0
 15-554:	Pso10G23940.0	Pso10G23940.0	      0
 15-555:	Pso10G23870.0	Pso10G23870.0	      0
 15-556:	Pso10G23850.0	Pso10G23850.0	 2e-106
 15-557:	Pso10G23810.0	Pso10G23810.0	      0
 15-558:	Pso10G23740.0	Pso10G23740.0	  2e-46
 15-559:	Pso10G23720.0	Pso10G23720.0	  1e-45
 15-560:	Pso10G23710.0	Pso10G23710.0	      0
 15-561:	Pso10G23700.0	Pso10G23700.0	      0
 15-562:	Pso10G23690.0	Pso10G23690.0	      0
 15-563:	Pso10G23680.0	Pso10G23680.0	      0
 15-564:	Pso10G23600.0	Pso10G23600.0	      0
 15-565:	Pso10G23590.0	Pso10G23590.0	 9e-109
 15-566:	Pso10G23570.0	Pso10G23570.0	      0
 15-567:	Pso10G23540.0	Pso10G23540.0	  3e-64
 15-568:	Pso10G23470.0	Pso10G23470.0	 5e-174
 15-569:	Pso10G23450.0	Pso10G23450.0	  8e-13
 15-570:	Pso10G23440.0	Pso10G23440.0	  2e-63
 15-571:	Pso10G23430.0	Pso10G23430.0	      0
 15-572:	Pso10G23400.0	Pso10G23400.0	  2e-60
 15-573:	Pso10G23390.0	Pso10G23390.0	      0
 15-574:	Pso10G23380.0	Pso10G23380.0	 2e-104
 15-575:	Pso10G23360.0	Pso10G23360.0	      0
 15-576:	Pso10G23340.0	Pso10G23340.0	      0
 15-577:	Pso10G23320.0	Pso10G23320.0	 1e-177
 15-578:	Pso10G23290.0	Pso10G23290.0	      0
 15-579:	Pso10G23250.0	Pso10G23250.0	  2e-95
 15-580:	Pso10G23220.0	Pso10G23220.0	      0
 15-581:	Pso10G23210.0	Pso10G23210.0	  2e-51
 15-582:	Pso10G23200.0	Pso10G23200.0	  4e-75
 15-583:	Pso10G23170.0	Pso10G23170.0	      0
 15-584:	Pso10G23140.0	Pso10G23140.0	      0
 15-585:	Pso10G23130.0	Pso10G23130.0	      0
 15-586:	Pso10G23120.0	Pso10G23120.0	      0
 15-587:	Pso10G23100.0	Pso10G23100.0	  2e-68
 15-588:	Pso10G23090.0	Pso10G23090.0	 3e-108
 15-589:	Pso10G23040.0	Pso10G23040.0	      0
 15-590:	Pso10G22990.0	Pso10G22990.0	      0
 15-591:	Pso10G22980.0	Pso10G22980.0	  4e-59
 15-592:	Pso10G22970.0	Pso10G22970.0	 3e-100
 15-593:	Pso10G22960.0	Pso10G22960.0	      0
 15-594:	Pso10G22950.0	Pso10G22950.0	      0
 15-595:	Pso10G22940.0	Pso10G22940.0	      0
 15-596:	Pso10G22930.0	Pso10G22930.0	      0
 15-597:	Pso10G22910.0	Pso10G22910.0	  9e-83
 15-598:	Pso10G22880.0	Pso10G22880.0	      0
 15-599:	Pso10G22870.0	Pso10G22870.0	 2e-102
 15-600:	Pso10G22850.0	Pso10G22850.0	      0
 15-601:	Pso10G22840.0	Pso10G22840.0	      0
 15-602:	Pso10G22820.0	Pso10G22820.0	      0
 15-603:	Pso10G22750.0	Pso10G22750.0	      0
 15-604:	Pso10G22740.0	Pso10G22740.0	  2e-44
 15-605:	Pso10G22730.0	Pso10G22730.0	  6e-72
 15-606:	Pso10G22720.0	Pso10G22720.0	      0
 15-607:	Pso10G22710.0	Pso10G22710.0	      0
 15-608:	Pso10G22690.0	Pso10G22690.0	  1e-62
 15-609:	Pso10G22650.0	Pso10G22650.0	 3e-152
 15-610:	Pso10G22640.0	Pso10G22640.0	      0
 15-611:	Pso10G22620.0	Pso10G22620.0	      0
 15-612:	Pso10G22590.0	Pso10G22590.0	  6e-94
 15-613:	Pso10G22580.0	Pso10G22580.0	      0
 15-614:	Pso10G22560.0	Pso10G22560.0	 7e-179
 15-615:	Pso10G22550.0	Pso10G22550.0	      0
 15-616:	Pso10G22530.0	Pso10G22530.0	 6e-170
 15-617:	Pso10G22510.0	Pso10G22510.0	      0
 15-618:	Pso10G22490.0	Pso10G22490.0	      0
 15-619:	Pso10G22480.0	Pso10G22480.0	 6e-152
 15-620:	Pso10G22440.0	Pso10G22440.0	  1e-96
 15-621:	Pso10G22430.0	Pso10G22430.0	      0
 15-622:	Pso10G22420.0	Pso10G22420.0	  2e-39
 15-623:	Pso10G22400.0	Pso10G22400.0	      0
 15-624:	Pso10G22390.0	Pso10G22390.0	      0
 15-625:	Pso10G22340.0	Pso10G22340.0	      0
 15-626:	Pso10G22310.0	Pso10G22310.0	      0
 15-627:	Pso10G22280.0	Pso10G22270.0	  2e-34
 15-628:	Pso10G22210.0	Pso10G22210.0	      0
 15-629:	Pso10G22200.0	Pso10G22200.0	  5e-60
 15-630:	Pso10G22160.0	Pso10G22160.0	  5e-51
 15-631:	Pso10G22150.0	Pso10G22150.0	 6e-106
 15-632:	Pso10G22100.0	Pso10G22100.0	 7e-150
 15-633:	Pso10G22090.0	Pso10G22090.0	 6e-175
 15-634:	Pso10G22030.0	Pso10G22030.0	      0
 15-635:	Pso10G21950.0	Pso10G21950.0	      0
 15-636:	Pso10G21940.0	Pso10G21940.0	      0
 15-637:	Pso10G21930.0	Pso10G21930.0	      0
 15-638:	Pso10G21920.0	Pso10G21920.0	      0
 15-639:	Pso10G21890.0	Pso10G21890.0	      0
 15-640:	Pso10G21830.0	Pso10G21830.0	      0
 15-641:	Pso10G21820.0	Pso10G21820.0	      0
 15-642:	Pso10G21810.0	Pso10G21810.0	      0
 15-643:	Pso10G21800.0	Pso10G21800.0	 5e-126
 15-644:	Pso10G21790.0	Pso10G21790.0	      0
 15-645:	Pso10G21770.0	Pso10G21770.0	  2e-86
 15-646:	Pso10G21760.0	Pso10G21760.0	      0
 15-647:	Pso10G21500.0	Pso10G21500.0	      0
 15-648:	Pso10G21450.0	Pso10G21450.0	      0
 15-649:	Pso10G21440.0	Pso10G21440.0	      0
 15-650:	Pso10G21420.0	Pso10G21420.0	      0
 15-651:	Pso10G21410.0	Pso10G21410.0	  2e-58
 15-652:	Pso10G21400.0	Pso10G21400.0	 2e-118
 15-653:	Pso10G21360.0	Pso10G21360.0	      0
 15-654:	Pso10G21350.0	Pso10G21350.0	 2e-135
 15-655:	Pso10G21320.0	Pso10G21320.0	      0
 15-656:	Pso10G21290.0	Pso10G21290.0	 3e-168
 15-657:	Pso10G21280.0	Pso10G21280.0	      0
 15-658:	Pso10G21270.0	Pso10G21270.0	      0
 15-659:	Pso10G21260.0	Pso10G21260.0	      0
 15-660:	Pso10G21250.0	Pso10G21250.0	  4e-55
 15-661:	Pso10G21210.0	Pso10G21210.0	      0
 15-662:	Pso10G21200.0	Pso10G21200.0	      0
 15-663:	Pso10G21170.0	Pso10G21170.0	      0
 15-664:	Pso10G21140.0	Pso10G21140.0	  7e-86
 15-665:	Pso10G21120.0	Pso10G21120.0	      0
 15-666:	Pso10G21110.0	Pso10G21110.0	      0
 15-667:	Pso10G21060.0	Pso10G21060.0	  3e-74
 15-668:	Pso10G20980.0	Pso10G20980.0	  4e-69
 15-669:	Pso10G20860.0	Pso10G20860.0	 2e-151
 15-670:	Pso10G20850.0	Pso10G20850.0	  2e-62
 15-671:	Pso10G20840.0	Pso10G20840.0	  1e-46
 15-672:	Pso10G20800.0	Pso10G20800.0	      0
 15-673:	Pso10G20790.0	Pso10G20790.0	 1e-127
 15-674:	Pso10G20770.0	Pso10G20770.0	 8e-120
 15-675:	Pso10G20750.0	Pso10G20750.0	 2e-126
 15-676:	Pso10G20740.0	Pso10G20740.0	  2e-75
 15-677:	Pso10G20730.0	Pso10G20730.0	  5e-67
 15-678:	Pso10G20710.0	Pso10G20710.0	  2e-45
 15-679:	Pso10G20670.0	Pso10G20670.0	  1e-90
 15-680:	Pso10G20630.0	Pso10G20630.0	 8e-135
 15-681:	Pso10G20590.0	Pso10G20590.0	  1e-83
 15-682:	Pso10G20580.0	Pso10G20580.0	      0
 15-683:	Pso10G20570.0	Pso10G20570.0	      0
 15-684:	Pso10G20550.0	Pso10G20550.0	      0
 15-685:	Pso10G20530.0	Pso10G20530.0	      0
 15-686:	Pso10G20520.0	Pso10G20520.0	      0
 15-687:	Pso10G20510.0	Pso10G20510.0	      0
 15-688:	Pso10G20500.0	Pso10G20500.0	      0
 15-689:	Pso10G20490.0	Pso10G20490.0	      0
 15-690:	Pso10G20480.0	Pso10G20480.0	      0
 15-691:	Pso10G20470.0	Pso10G20470.0	      0
 15-692:	Pso10G20420.0	Pso10G20420.0	  5e-80
 15-693:	Pso10G20400.0	Pso10G20400.0	      0
 15-694:	Pso10G20380.0	Pso10G20380.0	      0
 15-695:	Pso10G20370.0	Pso10G20370.0	 3e-136
 15-696:	Pso10G20360.0	Pso10G20360.0	 3e-153
 15-697:	Pso10G20350.0	Pso10G20350.0	      0
 15-698:	Pso10G20310.0	Pso10G20310.0	      0
 15-699:	Pso10G20300.0	Pso10G20300.0	  6e-74
 15-700:	Pso10G20290.0	Pso10G20290.0	  1e-66
 15-701:	Pso10G20280.0	Pso10G20280.0	      0
 15-702:	Pso10G20250.0	Pso10G20250.0	 2e-158
 15-703:	Pso10G20220.0	Pso10G20220.0	      0
 15-704:	Pso10G20210.0	Pso10G20210.0	 1e-129
 15-705:	Pso10G20930.0	Pso10G20190.0	  3e-95
 15-706:	Pso10G20180.0	Pso10G20180.0	 1e-123
 15-707:	Pso10G20170.0	Pso10G20170.0	      0
 15-708:	Pso10G20130.0	Pso10G20130.0	      0
 15-709:	Pso10G20090.0	Pso10G20090.0	 3e-112
 15-710:	Pso10G20080.0	Pso10G20080.0	 9e-139
 15-711:	Pso10G20060.0	Pso10G20060.0	  4e-79
 15-712:	Pso10G20040.0	Pso10G20040.0	  1e-59
 15-713:	Pso10G20020.0	Pso10G20020.0	      0
 15-714:	Pso10G20000.0	Pso10G20000.0	      0
 15-715:	Pso10G19980.0	Pso10G19980.0	      0
 15-716:	Pso10G19970.0	Pso10G19970.0	      0
 15-717:	Pso10G19950.0	Pso10G19950.0	  8e-87
 15-718:	Pso10G19920.0	Pso10G19920.0	 7e-158
 15-719:	Pso10G19910.0	Pso10G19910.0	  2e-45
 15-720:	Pso10G19900.0	Pso10G19900.0	 1e-116
 15-721:	Pso10G19850.0	Pso10G19850.0	 6e-114
 15-722:	Pso10G19830.0	Pso10G19830.0	      0
 15-723:	Pso10G19800.0	Pso10G19800.0	      0
 15-724:	Pso10G19790.0	Pso10G19790.0	      0
 15-725:	Pso10G19780.0	Pso10G19780.0	      0
 15-726:	Pso10G19770.0	Pso10G19770.0	      0
 15-727:	Pso10G19760.0	Pso10G19760.0	      0
 15-728:	Pso10G19740.0	Pso10G19740.0	  1e-59
 15-729:	Pso10G19720.0	Pso10G19720.0	      0
 15-730:	Pso10G19710.0	Pso10G19710.0	      0
 15-731:	Pso10G19700.0	Pso10G19700.0	 1e-147
 15-732:	Pso10G19690.0	Pso10G19690.0	      0
 15-733:	Pso10G19680.0	Pso10G19680.0	  9e-51
 15-734:	Pso10G19670.0	Pso10G19670.0	      0
 15-735:	Pso10G19660.0	Pso10G19660.0	 2e-173
 15-736:	Pso10G19650.0	Pso10G19650.0	      0
 15-737:	Pso10G19500.0	Pso10G19500.0	 5e-147
 15-738:	Pso10G19490.0	Pso10G19490.0	  7e-23
 15-739:	Pso10G19480.0	Pso10G19480.0	      0
 15-740:	Pso10G19470.0	Pso10G19470.0	      0
 15-741:	Pso10G19460.0	Pso10G19460.0	 7e-163
 15-742:	Pso10G19450.0	Pso10G19450.0	      0
 15-743:	Pso10G19440.0	Pso10G19440.0	      0
 15-744:	Pso10G19430.0	Pso10G19430.0	 3e-117
 15-745:	Pso10G19420.0	Pso10G19420.0	      0
 15-746:	Pso10G19410.0	Pso10G19410.0	      0
 15-747:	Pso10G19360.0	Pso10G19360.0	      0
 15-748:	Pso10G19310.0	Pso10G19310.0	 2e-101
 15-749:	Pso10G19280.0	Pso10G19280.0	  5e-83
 15-750:	Pso10G19260.0	Pso10G19260.0	 3e-170
 15-751:	Pso10G19250.0	Pso10G19250.0	      0
 15-752:	Pso10G19240.0	Pso10G19240.0	      0
 15-753:	Pso10G19220.0	Pso10G19220.0	 3e-131
 15-754:	Pso10G19210.0	Pso10G19210.0	      0
 15-755:	Pso10G19200.0	Pso10G19160.0	  5e-66
 15-756:	Pso10G19150.0	Pso10G19150.0	  4e-19
 15-757:	Pso10G19140.0	Pso10G19140.0	      0
 15-758:	Pso07G12800.0	Pso10G19130.0	  5e-91
 15-759:	Pso10G19120.0	Pso10G19120.0	      0
 15-760:	Pso10G19110.0	Pso10G19110.0	 2e-150
 15-761:	Pso10G19100.0	Pso10G19100.0	 5e-120
 15-762:	Pso10G19090.0	Pso10G19090.0	  7e-72
 15-763:	Pso10G19080.0	Pso10G19080.0	      0
 15-764:	Pso10G19070.0	Pso10G19070.0	  4e-54
 15-765:	Pso10G19060.0	Pso10G19060.0	      0
 15-766:	Pso10G19050.0	Pso10G19050.0	      0
 15-767:	Pso10G19040.0	Pso10G19040.0	      0
 15-768:	Pso10G19030.0	Pso10G19030.0	  5e-58
 15-769:	Pso10G19020.0	Pso10G19020.0	 1e-166
 15-770:	Pso10G19010.0	Pso10G19010.0	      0
 15-771:	Pso10G19000.0	Pso10G19000.0	      0
 15-772:	Pso10G18970.0	Pso10G18970.0	  5e-57
 15-773:	Pso10G18960.0	Pso10G18960.0	 7e-110
 15-774:	Pso10G18930.0	Pso10G18930.0	 6e-120
 15-775:	Pso10G18920.0	Pso10G18920.0	      0
 15-776:	Pso10G18910.0	Pso10G18910.0	  9e-82
 15-777:	Pso10G18890.0	Pso10G18890.0	      0
 15-778:	Pso10G18880.0	Pso10G18880.0	      0
 15-779:	Pso10G18870.0	Pso10G18870.0	  2e-63
 15-780:	Pso07G12580.0	Pso10G18840.0	 1e-128
 15-781:	Pso07G12560.0	Pso10G18810.0	 1e-111
 15-782:	Pso10G18800.0	Pso10G18800.0	  6e-99
 15-783:	Pso10G18790.0	Pso10G18790.0	 3e-118
 15-784:	Pso10G18770.0	Pso10G18770.0	      0
 15-785:	Pso10G18760.0	Pso10G18760.0	 8e-135
 15-786:	Pso10G18750.0	Pso10G18750.0	      0
 15-787:	Pso10G18740.0	Pso10G18740.0	      0
 15-788:	Pso10G18700.0	Pso10G18700.0	 7e-113
 15-789:	Pso10G18690.0	Pso10G18690.0	 8e-101
 15-790:	Pso10G18680.0	Pso10G18680.0	      0
 15-791:	Pso10G18670.0	Pso10G18670.0	  1e-50
 15-792:	Pso10G18660.0	Pso10G18660.0	  1e-31
 15-793:	Pso10G18650.0	Pso10G18650.0	      0
 15-794:	Pso10G18640.0	Pso10G18640.0	      0
 15-795:	Pso10G18630.0	Pso10G18630.0	  2e-76
 15-796:	Pso10G18620.0	Pso10G18620.0	 3e-125
 15-797:	Pso10G18610.0	Pso10G18610.0	  7e-86
 15-798:	Pso10G18600.0	Pso10G18600.0	      0
 15-799:	Pso10G18590.0	Pso10G18590.0	      0
 15-800:	Pso10G18580.0	Pso10G18580.0	 5e-168
 15-801:	Pso10G18570.0	Pso10G18570.0	  9e-59
 15-802:	Pso10G18560.0	Pso10G18560.0	 3e-101
 15-803:	Pso10G18540.0	Pso10G18540.0	      0
 15-804:	Pso10G18530.0	Pso10G18530.0	 1e-161
 15-805:	Pso10G18520.0	Pso10G18520.0	      0
 15-806:	Pso10G18510.0	Pso10G18510.0	      0
 15-807:	Pso10G18490.0	Pso10G18490.0	      0
 15-808:	Pso10G18480.0	Pso10G18480.0	      0
 15-809:	Pso10G18460.0	Pso10G18460.0	      0
 15-810:	Pso10G18450.0	Pso10G18450.0	  2e-50
 15-811:	Pso10G18440.0	Pso10G18440.0	      0
 15-812:	Pso10G18420.0	Pso10G18420.0	      0
 15-813:	Pso10G18410.0	Pso10G18410.0	  1e-33
 15-814:	Pso10G18390.0	Pso10G18390.0	 3e-148
 15-815:	Pso10G18380.0	Pso10G18380.0	  1e-71
 15-816:	Pso10G18350.0	Pso10G18350.0	 7e-150
 15-817:	Pso10G18330.0	Pso10G18330.0	  6e-64
 15-818:	Pso10G18310.0	Pso10G18310.0	      0
 15-819:	Pso10G18290.0	Pso10G18290.0	      0
 15-820:	Pso10G18280.0	Pso10G18280.0	      0
 15-821:	Pso10G18260.0	Pso10G18260.0	  6e-91
 15-822:	Pso10G18230.0	Pso10G18230.0	 6e-132
 15-823:	Pso10G18220.0	Pso10G18220.0	  5e-67
 15-824:	Pso10G18180.0	Pso10G18180.0	  6e-85
 15-825:	Pso10G18150.0	Pso10G18150.0	  7e-74
 15-826:	Pso10G18130.0	Pso10G18130.0	      0
 15-827:	Pso10G18110.0	Pso10G18110.0	      0
 15-828:	Pso10G18100.0	Pso10G18100.0	      0
 15-829:	Pso10G18080.0	Pso10G18080.0	 9e-155
 15-830:	Pso10G18050.0	Pso10G18050.0	  5e-95
 15-831:	Pso07G11770.0	Pso10G18040.0	 9e-128
 15-832:	Pso10G18030.0	Pso10G18030.0	 6e-119
 15-833:	Pso10G18020.0	Pso10G18020.0	      0
 15-834:	Pso10G18010.0	Pso10G18010.0	 2e-105
 15-835:	Pso10G18000.0	Pso10G18000.0	 2e-119
 15-836:	Pso10G17980.0	Pso10G17980.0	      0
 15-837:	Pso10G17970.0	Pso10G17970.0	 2e-106
 15-838:	Pso10G17960.0	Pso10G17960.0	      0
 15-839:	Pso10G17920.0	Pso10G17920.0	 1e-149
 15-840:	Pso10G17910.0	Pso10G17910.0	  2e-75
 15-841:	Pso10G17900.0	Pso10G17900.0	      0
 15-842:	Pso10G17880.0	Pso10G17880.0	      0
 15-843:	Pso10G17860.0	Pso10G17860.0	      0
 15-844:	Pso10G17850.0	Pso10G17850.0	      0
 15-845:	Pso10G17840.0	Pso10G17840.0	  2e-87
 15-846:	Pso10G17830.0	Pso10G17830.0	      0
 15-847:	Pso10G17800.0	Pso10G17800.0	  6e-35
 15-848:	Pso10G17790.0	Pso10G17790.0	      0
 15-849:	Pso10G17780.0	Pso10G17780.0	  3e-54
 15-850:	Pso10G17760.0	Pso10G17760.0	  4e-49
 15-851:	Pso10G17720.0	Pso10G17720.0	      0
 15-852:	Pso10G17700.0	Pso10G17700.0	 4e-114
 15-853:	Pso10G17690.0	Pso10G17690.0	 2e-161
 15-854:	Pso10G17680.0	Pso10G17680.0	      0
## Alignment 16: score=11582.0 e_value=0 N=234 pre-WGD-1 ancestor_chr1&P. somniferum_chr10 minus
 16-  0:	Pso10G06210.0	Pso10G06210.0	      0
 16-  1:	Pso10G06200.0	Pso10G06200.0	      0
 16-  2:	Pso10G06190.0	Pso10G06190.0	      0
 16-  3:	Pso10G06180.0	Pso10G06180.0	      0
 16-  4:	Pso10G06170.0	Pso10G06170.0	 3e-125
 16-  5:	Pso10G06160.0	Pso10G06160.0	      0
 16-  6:	Pso10G06120.0	Pso10G06120.0	 1e-145
 16-  7:	Pso10G06110.0	Pso10G06110.0	      0
 16-  8:	Pso10G06100.0	Pso10G06100.0	      0
 16-  9:	Pso10G06090.0	Pso10G06090.0	      0
 16- 10:	Pso10G06080.0	Pso10G06080.0	  4e-97
 16- 11:	Pso10G06070.0	Pso10G06070.0	      0
 16- 12:	Pso10G06060.0	Pso10G06060.0	      0
 16- 13:	Pso10G06050.0	Pso10G06050.0	      0
 16- 14:	Pso10G06040.0	Pso10G06040.0	 2e-121
 16- 15:	Pso10G06030.0	Pso10G06030.0	 1e-127
 16- 16:	Pso10G06010.0	Pso10G06010.0	      0
 16- 17:	Pso10G06000.0	Pso10G06000.0	      0
 16- 18:	Pso10G05990.0	Pso10G05990.0	      0
 16- 19:	Pso10G05980.0	Pso10G05980.0	      0
 16- 20:	Pso10G05970.0	Pso10G05970.0	      0
 16- 21:	Pso10G05960.0	Pso10G05960.0	 2e-115
 16- 22:	Pso10G05950.0	Pso10G05950.0	      0
 16- 23:	Pso10G05920.0	Pso10G05920.0	      0
 16- 24:	Pso10G05910.0	Pso10G05910.0	      0
 16- 25:	Pso10G05900.0	Pso10G05900.0	      0
 16- 26:	Pso10G05890.0	Pso10G05890.0	      0
 16- 27:	Pso10G05860.0	Pso10G05860.0	      0
 16- 28:	Pso10G05850.0	Pso10G05850.0	      0
 16- 29:	Pso10G05840.0	Pso10G05840.0	      0
 16- 30:	Pso10G05830.0	Pso10G05830.0	 7e-113
 16- 31:	Pso10G05820.0	Pso10G05820.0	  6e-45
 16- 32:	Pso10G05810.0	Pso10G05810.0	      0
 16- 33:	Pso10G05800.0	Pso10G05800.0	      0
 16- 34:	Pso10G05790.0	Pso10G05790.0	      0
 16- 35:	Pso10G05780.0	Pso10G05780.0	      0
 16- 36:	Pso10G05770.0	Pso10G05770.0	  4e-81
 16- 37:	Pso10G05760.0	Pso10G05760.0	      0
 16- 38:	Pso10G05730.0	Pso10G05730.0	      0
 16- 39:	Pso10G05720.0	Pso10G05720.0	      0
 16- 40:	Pso10G05710.0	Pso10G05710.0	 3e-163
 16- 41:	Pso10G05700.0	Pso10G05700.0	      0
 16- 42:	Pso10G05670.0	Pso10G05670.0	  9e-47
 16- 43:	Pso10G05660.0	Pso10G05660.0	      0
 16- 44:	Pso10G05650.0	Pso10G05650.0	      0
 16- 45:	Pso10G05640.0	Pso10G05640.0	 4e-141
 16- 46:	Pso10G05630.0	Pso10G05630.0	  2e-98
 16- 47:	Pso10G05620.0	Pso10G05620.0	      0
 16- 48:	Pso02G43150.0	Pso10G05600.0	  1e-82
 16- 49:	Pso10G05590.0	Pso10G05590.0	 2e-138
 16- 50:	Pso10G05580.0	Pso10G05580.0	      0
 16- 51:	Pso10G05560.0	Pso10G05560.0	      0
 16- 52:	Pso10G05530.0	Pso10G05530.0	      0
 16- 53:	Pso10G05510.0	Pso10G05510.0	 6e-139
 16- 54:	Pso10G05500.0	Pso10G05500.0	      0
 16- 55:	Pso10G05370.0	Pso10G05370.0	  7e-46
 16- 56:	Pso10G05220.0	Pso10G05220.0	      0
 16- 57:	Pso10G05210.0	Pso10G05210.0	  1e-57
 16- 58:	Pso10G05200.0	Pso10G05200.0	      0
 16- 59:	Pso10G05190.0	Pso10G05190.0	 2e-158
 16- 60:	Pso10G05170.0	Pso10G05170.0	      0
 16- 61:	Pso10G05160.0	Pso10G05160.0	      0
 16- 62:	Pso10G05150.0	Pso10G05150.0	 9e-161
 16- 63:	Pso10G05140.0	Pso10G05140.0	 2e-100
 16- 64:	Pso10G05130.0	Pso10G05130.0	      0
 16- 65:	Pso10G05120.0	Pso10G05120.0	      0
 16- 66:	Pso10G05110.0	Pso10G05110.0	      0
 16- 67:	Pso10G05100.0	Pso10G05100.0	      0
 16- 68:	Pso10G05090.0	Pso10G05090.0	      0
 16- 69:	Pso10G05080.0	Pso10G05080.0	      0
 16- 70:	Pso10G05070.0	Pso10G05070.0	  5e-56
 16- 71:	Pso10G05050.0	Pso10G05050.0	      0
 16- 72:	Pso10G05030.0	Pso10G05030.0	      0
 16- 73:	Pso10G05020.0	Pso10G05020.0	      0
 16- 74:	Pso10G05010.0	Pso10G05010.0	      0
 16- 75:	Pso10G05000.0	Pso10G05000.0	 1e-131
 16- 76:	Pso10G04970.0	Pso10G04970.0	      0
 16- 77:	Pso10G04960.0	Pso10G04960.0	      0
 16- 78:	Pso10G04950.0	Pso10G04950.0	      0
 16- 79:	Pso10G04940.0	Pso10G04940.0	      0
 16- 80:	Pso10G04930.0	Pso10G04930.0	      0
 16- 81:	Pso10G04920.0	Pso10G04920.0	      0
 16- 82:	Pso10G04910.0	Pso10G04910.0	      0
 16- 83:	Pso10G04900.0	Pso10G04900.0	      0
 16- 84:	Pso10G04880.0	Pso10G04880.0	      0
 16- 85:	Pso10G04870.0	Pso10G04870.0	      0
 16- 86:	Pso10G04860.0	Pso10G04860.0	  1e-44
 16- 87:	Pso10G04850.0	Pso10G04850.0	      0
 16- 88:	Pso10G04840.0	Pso10G04840.0	      0
 16- 89:	Pso10G04820.0	Pso10G04820.0	 1e-149
 16- 90:	Pso10G04810.0	Pso10G04810.0	      0
 16- 91:	Pso10G04800.0	Pso10G04800.0	      0
 16- 92:	Pso10G04790.0	Pso10G04790.0	      0
 16- 93:	Pso10G04780.0	Pso10G04780.0	      0
 16- 94:	Pso10G04770.0	Pso10G04770.0	      0
 16- 95:	Pso10G04760.0	Pso10G04760.0	      0
 16- 96:	Pso10G04750.0	Pso10G04750.0	      0
 16- 97:	Pso10G04740.0	Pso10G04740.0	      0
 16- 98:	Pso10G04730.0	Pso10G04730.0	      0
 16- 99:	Pso10G04720.0	Pso10G04720.0	      0
 16-100:	Pso10G04710.0	Pso10G04710.0	 2e-107
 16-101:	Pso10G04690.0	Pso10G04690.0	      0
 16-102:	Pso10G04680.0	Pso10G04680.0	      0
 16-103:	Pso10G04670.0	Pso10G04670.0	      0
 16-104:	Pso10G04660.0	Pso10G04660.0	      0
 16-105:	Pso10G04650.0	Pso10G04650.0	      0
 16-106:	Pso10G04630.0	Pso10G04630.0	      0
 16-107:	Pso10G04610.0	Pso10G04610.0	      0
 16-108:	Pso10G04600.0	Pso10G04600.0	      0
 16-109:	Pso10G04580.0	Pso10G04580.0	  2e-81
 16-110:	Pso10G04570.0	Pso10G04570.0	  2e-85
 16-111:	Pso10G04560.0	Pso10G04560.0	  1e-91
 16-112:	Pso10G04550.0	Pso10G04550.0	      0
 16-113:	Pso10G04540.0	Pso10G04540.0	      0
 16-114:	Pso10G04520.0	Pso10G04520.0	 7e-175
 16-115:	Pso10G04510.0	Pso10G04510.0	 7e-152
 16-116:	Pso10G04500.0	Pso10G04500.0	      0
 16-117:	Pso10G04480.0	Pso10G04480.0	 3e-110
 16-118:	Pso10G04470.0	Pso10G04470.0	      0
 16-119:	Pso10G04460.0	Pso10G04460.0	  2e-51
 16-120:	Pso10G04450.0	Pso10G04450.0	      0
 16-121:	Pso10G04440.0	Pso10G04440.0	  5e-85
 16-122:	Pso10G04430.0	Pso10G04430.0	      0
 16-123:	Pso10G04420.0	Pso10G04420.0	      0
 16-124:	Pso10G04410.0	Pso10G04410.0	      0
 16-125:	Pso10G04400.0	Pso10G04400.0	      0
 16-126:	Pso10G04390.0	Pso10G04390.0	      0
 16-127:	Pso10G04380.0	Pso10G04380.0	      0
 16-128:	Pso10G04370.0	Pso10G04370.0	      0
 16-129:	Pso10G04360.0	Pso10G04360.0	      0
 16-130:	Pso10G04350.0	Pso10G04350.0	      0
 16-131:	Pso10G04340.0	Pso10G04340.0	 3e-156
 16-132:	Pso10G04330.0	Pso10G04330.0	      0
 16-133:	Pso10G04320.0	Pso10G04320.0	      0
 16-134:	Pso10G04310.0	Pso10G04310.0	 3e-161
 16-135:	Pso10G04300.0	Pso10G04300.0	      0
 16-136:	Pso10G04290.0	Pso10G04290.0	 4e-134
 16-137:	Pso10G04280.0	Pso10G04280.0	 3e-145
 16-138:	Pso10G04270.0	Pso10G04270.0	      0
 16-139:	Pso10G04260.0	Pso10G04260.0	 6e-175
 16-140:	Pso10G04250.0	Pso10G04250.0	      0
 16-141:	Pso10G04230.0	Pso10G04230.0	      0
 16-142:	Pso10G04220.0	Pso10G04220.0	      0
 16-143:	Pso10G04210.0	Pso10G04210.0	  7e-53
 16-144:	Pso10G04200.0	Pso10G04200.0	  3e-44
 16-145:	Pso10G04190.0	Pso10G04190.0	      0
 16-146:	Pso10G04180.0	Pso10G04180.0	 1e-177
 16-147:	Pso10G04170.0	Pso10G04170.0	 1e-110
 16-148:	Pso10G04160.0	Pso10G04160.0	      0
 16-149:	Pso10G04150.0	Pso10G04150.0	  2e-36
 16-150:	Pso10G04070.0	Pso10G04070.0	      0
 16-151:	Pso10G04060.0	Pso10G04050.0	  3e-13
 16-152:	Pso10G04040.0	Pso10G04040.0	      0
 16-153:	Pso10G04030.0	Pso10G04030.0	      0
 16-154:	Pso10G04020.0	Pso10G04020.0	      0
 16-155:	Pso10G04010.0	Pso10G04010.0	 5e-155
 16-156:	Pso10G04000.0	Pso10G04000.0	  8e-82
 16-157:	Pso10G03990.0	Pso10G03990.0	      0
 16-158:	Pso10G03980.0	Pso10G03980.0	 8e-168
 16-159:	Pso10G03970.0	Pso10G03970.0	      0
 16-160:	Pso10G03960.0	Pso10G03960.0	      0
 16-161:	Pso10G03950.0	Pso10G03950.0	  5e-95
 16-162:	Pso10G03940.0	Pso10G03940.0	      0
 16-163:	Pso10G03930.0	Pso10G03930.0	      0
 16-164:	Pso10G03920.0	Pso10G03920.0	      0
 16-165:	Pso10G03910.0	Pso10G03910.0	      0
 16-166:	Pso10G03900.0	Pso10G03900.0	      0
 16-167:	Pso10G03890.0	Pso10G03890.0	      0
 16-168:	Pso10G03860.0	Pso10G03860.0	 3e-152
 16-169:	Pso10G03840.0	Pso10G03840.0	      0
 16-170:	Pso10G03830.0	Pso10G03830.0	      0
 16-171:	Pso10G03820.0	Pso10G03820.0	 4e-122
 16-172:	Pso10G03810.0	Pso10G03810.0	      0
 16-173:	Pso10G03790.0	Pso10G03790.0	      0
 16-174:	Pso10G03780.0	Pso10G03780.0	      0
 16-175:	Pso10G03770.0	Pso10G03770.0	 3e-157
 16-176:	Pso10G03760.0	Pso10G03760.0	      0
 16-177:	Pso10G03740.0	Pso10G03740.0	      0
 16-178:	Pso10G03730.0	Pso10G03730.0	      0
 16-179:	Pso02G41230.0	Pso10G03710.0	  5e-98
 16-180:	Pso10G03700.0	Pso10G03700.0	      0
 16-181:	Pso10G03690.0	Pso10G03690.0	 2e-172
 16-182:	Pso10G03680.0	Pso10G03680.0	 5e-127
 16-183:	Pso10G03670.0	Pso10G03670.0	  2e-92
 16-184:	Pso10G03660.0	Pso10G03660.0	      0
 16-185:	Pso10G03650.0	Pso10G03650.0	 3e-165
 16-186:	Pso10G03640.0	Pso10G03640.0	      0
 16-187:	Pso10G03630.0	Pso10G03630.0	  4e-66
 16-188:	Pso10G03620.0	Pso10G03620.0	 2e-136
 16-189:	Pso10G03610.0	Pso10G03610.0	      0
 16-190:	Pso10G03600.0	Pso10G03600.0	      0
 16-191:	Pso10G03590.0	Pso10G03590.0	      0
 16-192:	Pso10G03570.0	Pso10G03570.0	  8e-62
 16-193:	Pso10G03540.0	Pso10G03540.0	  8e-64
 16-194:	Pso10G03530.0	Pso10G03530.0	  3e-91
 16-195:	Pso10G03520.0	Pso10G03520.0	      0
 16-196:	Pso10G03510.0	Pso10G03510.0	      0
 16-197:	Pso10G03500.0	Pso10G03500.0	  2e-74
 16-198:	Pso10G03490.0	Pso10G03490.0	 2e-178
 16-199:	Pso10G03480.0	Pso10G03480.0	 1e-142
 16-200:	Pso10G03470.0	Pso10G03470.0	      0
 16-201:	Pso10G03450.0	Pso10G03450.0	      0
 16-202:	Pso10G03440.0	Pso10G03440.0	  3e-43
 16-203:	Pso10G03430.0	Pso10G03430.0	      0
 16-204:	Pso10G03420.0	Pso10G03420.0	 2e-154
 16-205:	Pso10G03410.0	Pso10G03410.0	      0
 16-206:	Pso10G03400.0	Pso10G03400.0	  2e-51
 16-207:	Pso10G03380.0	Pso10G03380.0	  4e-29
 16-208:	Pso10G03370.0	Pso10G03370.0	      0
 16-209:	Pso10G03360.0	Pso10G03360.0	      0
 16-210:	Pso10G03350.0	Pso10G03350.0	      0
 16-211:	Pso10G03330.0	Pso10G03330.0	      0
 16-212:	Pso10G03310.0	Pso10G03310.0	 9e-176
 16-213:	Pso10G03300.0	Pso10G03300.0	      0
 16-214:	Pso10G03280.0	Pso10G03280.0	  2e-63
 16-215:	Pso10G03270.0	Pso10G03270.0	      0
 16-216:	Pso10G03260.0	Pso10G03260.0	  8e-82
 16-217:	Pso10G03250.0	Pso10G03250.0	      0
 16-218:	Pso10G03240.0	Pso10G03240.0	      0
 16-219:	Pso10G03230.0	Pso10G03230.0	 1e-103
 16-220:	Pso10G03220.0	Pso10G03220.0	 4e-158
 16-221:	Pso10G03210.0	Pso10G03210.0	 2e-152
 16-222:	Pso10G03200.0	Pso10G03200.0	      0
 16-223:	Pso10G03190.0	Pso10G03190.0	      0
 16-224:	Pso10G03180.0	Pso10G03180.0	      0
 16-225:	Pso10G03170.0	Pso10G03170.0	      0
 16-226:	Pso10G03160.0	Pso10G03160.0	 1e-125
 16-227:	Pso10G03150.0	Pso10G03150.0	      0
 16-228:	Pso10G03140.0	Pso10G03140.0	      0
 16-229:	Pso10G03130.0	Pso10G03130.0	 6e-125
 16-230:	Pso10G03120.0	Pso10G03120.0	      0
 16-231:	Pso10G03110.0	Pso10G03110.0	      0
 16-232:	Pso10G03100.0	Pso10G03100.0	      0
 16-233:	Pso10G03070.0	Pso10G03070.0	      0
## Alignment 17: score=5451.0 e_value=0 N=111 pre-WGD-1 ancestor_chr1&P. somniferum_chr10 minus
 17-  0:	Pso10G16240.0	Pso10G16240.0	  2e-60
 17-  1:	Pso10G16230.0	Pso10G16230.0	      0
 17-  2:	Pso10G16220.0	Pso10G16220.0	 8e-121
 17-  3:	Pso10G16210.0	Pso10G16210.0	      0
 17-  4:	Pso07G09140.0	Pso10G16190.0	  2e-51
 17-  5:	Pso10G16180.0	Pso10G16180.0	  4e-73
 17-  6:	Pso10G16170.0	Pso10G16170.0	      0
 17-  7:	Pso10G16160.0	Pso10G16160.0	      0
 17-  8:	Pso10G16150.0	Pso10G16150.0	      0
 17-  9:	Pso10G16130.0	Pso10G16130.0	 2e-107
 17- 10:	Pso10G16110.0	Pso10G16110.0	      0
 17- 11:	Pso10G16090.0	Pso10G16090.0	 2e-136
 17- 12:	Pso10G16060.0	Pso10G16060.0	      0
 17- 13:	Pso10G16020.0	Pso10G16020.0	      0
 17- 14:	Pso10G16010.0	Pso10G16010.0	      0
 17- 15:	Pso10G16000.0	Pso10G16000.0	 2e-125
 17- 16:	Pso10G15990.0	Pso10G15990.0	      0
 17- 17:	Pso10G15980.0	Pso10G15980.0	  6e-67
 17- 18:	Pso07G09350.0	Pso10G15960.0	      0
 17- 19:	Pso10G15940.0	Pso10G15940.0	 1e-118
 17- 20:	Pso10G15930.0	Pso10G15930.0	      0
 17- 21:	Pso10G15920.0	Pso10G15920.0	      0
 17- 22:	Pso10G15910.0	Pso10G15910.0	      0
 17- 23:	Pso10G15900.0	Pso10G15900.0	  2e-81
 17- 24:	Pso10G15890.0	Pso10G15890.0	      0
 17- 25:	Pso10G15880.0	Pso10G15880.0	      0
 17- 26:	Pso10G15870.0	Pso10G15870.0	      0
 17- 27:	Pso10G15860.0	Pso10G15860.0	      0
 17- 28:	Pso10G15850.0	Pso10G15850.0	      0
 17- 29:	Pso10G15840.0	Pso10G15840.0	      0
 17- 30:	Pso10G15830.0	Pso10G15830.0	 2e-122
 17- 31:	Pso10G15820.0	Pso10G15820.0	      0
 17- 32:	Pso10G15800.0	Pso10G15800.0	  1e-61
 17- 33:	Pso10G15790.0	Pso10G15790.0	      0
 17- 34:	Pso10G15760.0	Pso10G15760.0	  7e-78
 17- 35:	Pso10G15750.0	Pso10G15750.0	      0
 17- 36:	Pso10G15740.0	Pso10G15740.0	      0
 17- 37:	Pso10G15730.0	Pso10G15730.0	      0
 17- 38:	Pso10G15720.0	Pso10G15720.0	  1e-66
 17- 39:	Pso10G15710.0	Pso10G15710.0	      0
 17- 40:	Pso10G15700.0	Pso10G15700.0	 8e-137
 17- 41:	Pso10G15690.0	Pso10G15690.0	 9e-107
 17- 42:	Pso10G15680.0	Pso10G15680.0	 9e-145
 17- 43:	Pso10G15670.0	Pso10G15670.0	      0
 17- 44:	Pso10G15650.0	Pso10G15650.0	      0
 17- 45:	Pso10G15640.0	Pso10G15640.0	  3e-84
 17- 46:	Pso10G15620.0	Pso10G15620.0	      0
 17- 47:	Pso10G15610.0	Pso10G15610.0	      0
 17- 48:	Pso10G15600.0	Pso10G15600.0	      0
 17- 49:	Pso10G15590.0	Pso10G15590.0	      0
 17- 50:	Pso10G15580.0	Pso10G15580.0	      0
 17- 51:	Pso10G15570.0	Pso10G15570.0	 1e-143
 17- 52:	Pso10G15560.0	Pso10G15560.0	  6e-70
 17- 53:	Pso10G15550.0	Pso10G15550.0	  3e-84
 17- 54:	Pso10G15530.0	Pso10G15530.0	      0
 17- 55:	Pso10G15520.0	Pso10G15520.0	 5e-136
 17- 56:	Pso10G15510.0	Pso10G15510.0	      0
 17- 57:	Pso10G15500.0	Pso10G15500.0	      0
 17- 58:	Pso10G15490.0	Pso10G15490.0	  2e-60
 17- 59:	Pso10G15480.0	Pso10G15480.0	 1e-137
 17- 60:	Pso10G15470.0	Pso10G15470.0	 1e-126
 17- 61:	Pso10G15460.0	Pso10G15460.0	      0
 17- 62:	Pso10G15450.0	Pso10G15450.0	 2e-139
 17- 63:	Pso10G15440.0	Pso10G15440.0	 7e-166
 17- 64:	Pso10G15410.0	Pso10G15410.0	      0
 17- 65:	Pso10G15390.0	Pso10G15390.0	 7e-137
 17- 66:	Pso10G15380.0	Pso10G15380.0	      0
 17- 67:	Pso10G15370.0	Pso10G15370.0	 2e-119
 17- 68:	Pso10G15360.0	Pso10G15360.0	      0
 17- 69:	Pso10G15350.0	Pso10G15350.0	      0
 17- 70:	Pso10G15340.0	Pso10G15340.0	      0
 17- 71:	Pso10G15330.0	Pso10G15330.0	      0
 17- 72:	Pso10G15320.0	Pso10G15320.0	      0
 17- 73:	Pso10G15310.0	Pso10G15310.0	      0
 17- 74:	Pso10G15300.0	Pso10G15300.0	      0
 17- 75:	Pso10G15290.0	Pso10G15290.0	      0
 17- 76:	Pso10G15280.0	Pso10G15280.0	 2e-158
 17- 77:	Pso07G08760.0	Pso10G15270.0	  1e-60
 17- 78:	Pso10G15260.0	Pso10G15260.0	 1e-166
 17- 79:	Pso10G15250.0	Pso10G15250.0	      0
 17- 80:	Pso10G15240.0	Pso10G15240.0	      0
 17- 81:	Pso10G15230.0	Pso10G15230.0	  2e-57
 17- 82:	Pso10G15220.0	Pso10G15220.0	      0
 17- 83:	Pso10G15210.0	Pso10G15210.0	  4e-95
 17- 84:	Pso10G15200.0	Pso10G15200.0	 2e-172
 17- 85:	Pso10G15170.0	Pso10G15170.0	      0
 17- 86:	Pso10G15160.0	Pso10G15160.0	      0
 17- 87:	Pso10G15150.0	Pso10G15150.0	 1e-127
 17- 88:	Pso10G15120.0	Pso10G15120.0	  1e-73
 17- 89:	Pso10G15110.0	Pso10G15110.0	 6e-138
 17- 90:	Pso10G15100.0	Pso10G15100.0	      0
 17- 91:	Pso10G15090.0	Pso10G15090.0	      0
 17- 92:	Pso10G15080.0	Pso10G15080.0	      0
 17- 93:	Pso10G15070.0	Pso10G15070.0	      0
 17- 94:	Pso10G15060.0	Pso10G15060.0	      0
 17- 95:	Pso10G15050.0	Pso10G15050.0	  3e-61
 17- 96:	Pso10G15040.0	Pso10G15040.0	      0
 17- 97:	Pso10G15030.0	Pso10G15030.0	      0
 17- 98:	Pso10G15020.0	Pso10G15020.0	  9e-35
 17- 99:	Pso10G15010.0	Pso10G15010.0	 3e-151
 17-100:	Pso10G15000.0	Pso10G15000.0	  1e-36
 17-101:	Pso10G14980.0	Pso10G14980.0	 3e-129
 17-102:	Pso10G14970.0	Pso10G14970.0	      0
 17-103:	Pso10G14960.0	Pso10G14960.0	      0
 17-104:	Pso10G14950.0	Pso10G14950.0	      0
 17-105:	Pso10G14930.0	Pso10G14930.0	 8e-137
 17-106:	Pso10G14910.0	Pso10G14910.0	      0
 17-107:	Pso10G14900.0	Pso10G14900.0	      0
 17-108:	Pso10G14890.0	Pso10G14890.0	  2e-44
 17-109:	Pso10G14880.0	Pso10G14880.0	      0
 17-110:	Pso10G09180.0	Pso10G14750.0	  2e-49
## Alignment 18: score=4069.0 e_value=0 N=83 pre-WGD-1 ancestor_chr1&P. somniferum_chr10 minus
 18-  0:	Pso10G07510.0	Pso10G07510.0	      0
 18-  1:	Pso10G07490.0	Pso10G07490.0	      0
 18-  2:	Pso10G07480.0	Pso10G07480.0	      0
 18-  3:	Pso10G07470.0	Pso10G07470.0	  3e-53
 18-  4:	Pso10G07450.0	Pso10G07450.0	 1e-146
 18-  5:	Pso10G07440.0	Pso10G07440.0	  3e-51
 18-  6:	Pso10G07430.0	Pso10G07430.0	      0
 18-  7:	Pso10G07420.0	Pso10G07420.0	      0
 18-  8:	Pso10G07410.0	Pso10G07410.0	  6e-98
 18-  9:	Pso10G07400.0	Pso10G07400.0	 1e-135
 18- 10:	Pso10G07390.0	Pso10G07390.0	      0
 18- 11:	Pso10G07380.0	Pso10G07380.0	      0
 18- 12:	Pso10G07370.0	Pso10G07370.0	      0
 18- 13:	Pso10G07360.0	Pso10G07360.0	      0
 18- 14:	Pso10G07350.0	Pso10G07350.0	  3e-96
 18- 15:	Pso02G46480.0	Pso10G07330.0	      0
 18- 16:	Pso10G07320.0	Pso10G07320.0	      0
 18- 17:	Pso10G07310.0	Pso10G07310.0	 6e-131
 18- 18:	Pso10G07300.0	Pso10G07300.0	      0
 18- 19:	Pso10G07290.0	Pso10G07290.0	 3e-144
 18- 20:	Pso10G07280.0	Pso10G07280.0	      0
 18- 21:	Pso10G07270.0	Pso10G07270.0	 1e-169
 18- 22:	Pso10G07260.0	Pso10G07260.0	      0
 18- 23:	Pso10G07250.0	Pso10G07250.0	      0
 18- 24:	Pso10G07240.0	Pso10G07240.0	 3e-175
 18- 25:	Pso10G07230.0	Pso10G07230.0	 9e-149
 18- 26:	Pso10G07220.0	Pso10G07220.0	      0
 18- 27:	Pso10G07210.0	Pso10G07210.0	      0
 18- 28:	Pso10G07200.0	Pso10G07200.0	  9e-58
 18- 29:	Pso10G07170.0	Pso10G07170.0	      0
 18- 30:	Pso10G07160.0	Pso10G07160.0	      0
 18- 31:	Pso10G07140.0	Pso10G07140.0	      0
 18- 32:	Pso10G07130.0	Pso10G07130.0	      0
 18- 33:	Pso10G07120.0	Pso10G07120.0	 8e-180
 18- 34:	Pso10G07110.0	Pso10G07110.0	  8e-44
 18- 35:	Pso10G07100.0	Pso10G07100.0	      0
 18- 36:	Pso10G07080.0	Pso10G07080.0	      0
 18- 37:	Pso10G07070.0	Pso10G07070.0	      0
 18- 38:	Pso10G07060.0	Pso10G07060.0	 1e-147
 18- 39:	Pso10G07050.0	Pso10G07050.0	      0
 18- 40:	Pso10G07040.0	Pso10G07040.0	      0
 18- 41:	Pso10G07030.0	Pso10G07030.0	      0
 18- 42:	Pso10G07020.0	Pso10G07020.0	      0
 18- 43:	Pso10G07000.0	Pso10G07000.0	 1e-168
 18- 44:	Pso10G06990.0	Pso10G06990.0	      0
 18- 45:	Pso10G06970.0	Pso10G06970.0	 6e-141
 18- 46:	Pso10G06960.0	Pso10G06960.0	      0
 18- 47:	Pso10G06950.0	Pso10G06950.0	 7e-116
 18- 48:	Pso10G06940.0	Pso10G06940.0	      0
 18- 49:	Pso10G06920.0	Pso10G06920.0	      0
 18- 50:	Pso10G06910.0	Pso10G06910.0	 4e-122
 18- 51:	Pso10G06900.0	Pso10G06900.0	 2e-147
 18- 52:	Pso10G06890.0	Pso10G06890.0	      0
 18- 53:	Pso10G06880.0	Pso10G06880.0	      0
 18- 54:	Pso10G06870.0	Pso10G06870.0	  4e-81
 18- 55:	Pso10G06860.0	Pso10G06860.0	  3e-60
 18- 56:	Pso10G06850.0	Pso10G06850.0	      0
 18- 57:	Pso10G06820.0	Pso10G06800.0	  5e-14
 18- 58:	Pso10G06790.0	Pso10G06790.0	      0
 18- 59:	Pso10G06780.0	Pso10G06780.0	      0
 18- 60:	Pso10G06770.0	Pso10G06770.0	 7e-137
 18- 61:	Pso10G06760.0	Pso10G06760.0	  1e-87
 18- 62:	Pso10G06750.0	Pso10G06750.0	      0
 18- 63:	Pso10G06720.0	Pso10G06710.0	  9e-28
 18- 64:	Pso10G06700.0	Pso10G06700.0	      0
 18- 65:	Pso10G06690.0	Pso10G06690.0	      0
 18- 66:	Pso10G06680.0	Pso10G06680.0	 2e-137
 18- 67:	Pso10G06670.0	Pso10G06670.0	 2e-176
 18- 68:	Pso10G06660.0	Pso10G06660.0	      0
 18- 69:	Pso10G06650.0	Pso10G06650.0	  4e-81
 18- 70:	Pso10G06640.0	Pso10G06640.0	      0
 18- 71:	Pso10G06630.0	Pso10G06630.0	      0
 18- 72:	Pso10G06620.0	Pso10G06620.0	  7e-85
 18- 73:	Pso10G06610.0	Pso10G06610.0	      0
 18- 74:	Pso10G06600.0	Pso10G06600.0	      0
 18- 75:	Pso10G06590.0	Pso10G06590.0	 1e-161
 18- 76:	Pso10G06580.0	Pso10G06580.0	 2e-100
 18- 77:	Pso10G06570.0	Pso10G06570.0	      0
 18- 78:	Pso10G06560.0	Pso10G06560.0	      0
 18- 79:	Pso10G06550.0	Pso10G06550.0	      0
 18- 80:	Pso10G06540.0	Pso10G06540.0	      0
 18- 81:	Pso10G06530.0	Pso10G06530.0	      0
 18- 82:	Pso10G06500.0	Pso10G06500.0	 9e-167
## Alignment 19: score=1438.0 e_value=3.5e-101 N=30 pre-WGD-1 ancestor_chr1&P. somniferum_chr10 minus
 19-  0:	Pso10G09900.0	Pso10G09900.0	      0
 19-  1:	Pso10G09880.0	Pso10G09880.0	 6e-169
 19-  2:	Pso10G09870.0	Pso10G09870.0	      0
 19-  3:	Pso10G09860.0	Pso10G09860.0	      0
 19-  4:	Pso10G09850.0	Pso10G09850.0	      0
 19-  5:	Pso10G09840.0	Pso10G09840.0	  7e-91
 19-  6:	Pso10G09830.0	Pso10G09830.0	      0
 19-  7:	Pso10G09820.0	Pso10G09820.0	      0
 19-  8:	Pso10G09810.0	Pso10G09810.0	      0
 19-  9:	Pso10G09800.0	Pso10G09800.0	      0
 19- 10:	Pso10G09790.0	Pso10G09790.0	      0
 19- 11:	Pso10G09780.0	Pso10G09780.0	  2e-49
 19- 12:	Pso10G09770.0	Pso10G09770.0	      0
 19- 13:	Pso10G09750.0	Pso10G09750.0	      0
 19- 14:	Pso10G09730.0	Pso10G09730.0	      0
 19- 15:	Pso10G09720.0	Pso10G09720.0	      0
 19- 16:	Pso10G09700.0	Pso10G09700.0	      0
 19- 17:	Pso10G09670.0	Pso10G09670.0	      0
 19- 18:	Pso10G09660.0	Pso10G09660.0	      0
 19- 19:	Pso10G09600.0	Pso10G09600.0	      0
 19- 20:	Pso10G09590.0	Pso10G09590.0	      0
 19- 21:	Pso10G09530.0	Pso10G09530.0	      0
 19- 22:	Pso10G09420.0	Pso10G09420.0	      0
 19- 23:	Pso10G09390.0	Pso10G09390.0	 7e-178
 19- 24:	Pso10G09350.0	Pso10G09350.0	 3e-103
 19- 25:	Pso10G09340.0	Pso10G09340.0	      0
 19- 26:	Pso10G09320.0	Pso10G09320.0	      0
 19- 27:	Pso10G09310.0	Pso10G09310.0	 2e-130
 19- 28:	Pso10G09300.0	Pso10G09300.0	  3e-48
 19- 29:	Pso10G09290.0	Pso10G09290.0	      0
## Alignment 20: score=1022.0 e_value=1.5e-63 N=21 pre-WGD-1 ancestor_chr1&P. somniferum_chr10 minus
 20-  0:	Pso10G09130.0	Pso10G09130.0	 2e-134
 20-  1:	Pso10G09110.0	Pso10G09110.0	      0
 20-  2:	Pso10G09100.0	Pso10G09100.0	      0
 20-  3:	Pso10G09090.0	Pso10G09090.0	 2e-106
 20-  4:	Pso10G09080.0	Pso10G09080.0	      0
 20-  5:	Pso10G09070.0	Pso10G09070.0	      0
 20-  6:	Pso10G09060.0	Pso10G09060.0	 1e-124
 20-  7:	Pso10G09050.0	Pso10G09050.0	 4e-134
 20-  8:	Pso02G45520.0	Pso10G09040.0	      0
 20-  9:	Pso10G09030.0	Pso10G09030.0	      0
 20- 10:	Pso10G09020.0	Pso10G09020.0	      0
 20- 11:	Pso10G09010.0	Pso10G09010.0	      0
 20- 12:	Pso02G45480.0	Pso10G08990.0	      0
 20- 13:	Pso10G08980.0	Pso10G08980.0	 3e-114
 20- 14:	Pso10G08960.0	Pso10G08960.0	 4e-101
 20- 15:	Pso10G08950.0	Pso10G08950.0	      0
 20- 16:	Pso10G08940.0	Pso10G08940.0	      0
 20- 17:	Pso10G08920.0	Pso10G08920.0	  5e-77
 20- 18:	Pso10G08910.0	Pso10G08910.0	      0
 20- 19:	Pso10G08900.0	Pso10G08900.0	      0
 20- 20:	Pso10G08750.0	Pso10G08750.0	      0
## Alignment 21: score=934.0 e_value=2.5e-51 N=19 pre-WGD-1 ancestor_chr1&P. somniferum_chr10 minus
 21-  0:	Pso10G16550.0	Pso10G16550.0	      0
 21-  1:	Pso10G16540.0	Pso10G16540.0	      0
 21-  2:	Pso10G16530.0	Pso10G16530.0	  6e-11
 21-  3:	Pso10G16520.0	Pso10G16520.0	      0
 21-  4:	Pso10G16510.0	Pso10G16510.0	 4e-132
 21-  5:	Pso10G16500.0	Pso10G16500.0	      0
 21-  6:	Pso10G16490.0	Pso10G16490.0	      0
 21-  7:	Pso10G16470.0	Pso10G16470.0	      0
 21-  8:	Pso10G16450.0	Pso10G16450.0	  2e-88
 21-  9:	Pso10G16440.0	Pso10G16440.0	 4e-152
 21- 10:	Pso10G16420.0	Pso10G16420.0	      0
 21- 11:	Pso10G16390.0	Pso10G16390.0	  6e-83
 21- 12:	Pso07G09960.0	Pso10G16370.0	 2e-121
 21- 13:	Pso10G16360.0	Pso10G16360.0	      0
 21- 14:	Pso10G16350.0	Pso10G16350.0	      0
 21- 15:	Pso10G16340.0	Pso10G16340.0	      0
 21- 16:	Pso10G16330.0	Pso10G16330.0	      0
 21- 17:	Pso10G16320.0	Pso10G16320.0	  3e-77
 21- 18:	Pso10G16310.0	Pso10G16310.0	 2e-143
## Alignment 22: score=838.0 e_value=5.3e-58 N=19 pre-WGD-1 ancestor_chr1&P. somniferum_chr10 minus
 22-  0:	Pso10G08890.0	Pso10G08890.0	      0
 22-  1:	Pso10G08640.0	Pso10G08640.0	      0
 22-  2:	Pso10G08420.0	Pso10G08420.0	  8e-49
 22-  3:	Pso10G08240.0	Pso10G08240.0	      0
 22-  4:	Pso10G08230.0	Pso10G08230.0	 2e-148
 22-  5:	Pso10G08210.0	Pso10G08210.0	  2e-53
 22-  6:	Pso10G08200.0	Pso10G08200.0	      0
 22-  7:	Pso10G08190.0	Pso10G08190.0	      0
 22-  8:	Pso10G08180.0	Pso10G08180.0	      0
 22-  9:	Pso10G08170.0	Pso10G08170.0	      0
 22- 10:	Pso10G08160.0	Pso10G08160.0	      0
 22- 11:	Pso10G08150.0	Pso10G08150.0	      0
 22- 12:	Pso10G08140.0	Pso10G08140.0	      0
 22- 13:	Pso10G08130.0	Pso10G08130.0	      0
 22- 14:	Pso10G08110.0	Pso10G08110.0	      0
 22- 15:	Pso10G08100.0	Pso10G08100.0	  2e-93
 22- 16:	Pso10G08090.0	Pso10G08090.0	      0
 22- 17:	Pso10G08080.0	Pso10G08080.0	      0
 22- 18:	Pso10G08060.0	Pso10G08060.0	 4e-169
## Alignment 23: score=679.0 e_value=4.7e-39 N=14 pre-WGD-1 ancestor_chr1&P. somniferum_chr10 minus
 23-  0:	Pso10G07750.0	Pso10G07750.0	 7e-114
 23-  1:	Pso10G07650.0	Pso10G07650.0	 7e-128
 23-  2:	Pso10G07640.0	Pso10G07640.0	 4e-127
 23-  3:	Pso10G07630.0	Pso10G07630.0	      0
 23-  4:	Pso10G07620.0	Pso10G07620.0	      0
 23-  5:	Pso10G07610.0	Pso10G07610.0	 8e-168
 23-  6:	Pso10G07600.0	Pso10G07600.0	 1e-126
 23-  7:	Pso10G07590.0	Pso10G07590.0	      0
 23-  8:	Pso10G07580.0	Pso10G07580.0	      0
 23-  9:	Pso10G07570.0	Pso10G07570.0	      0
 23- 10:	Pso10G07560.0	Pso10G07560.0	      0
 23- 11:	Pso10G07540.0	Pso10G07540.0	      0
 23- 12:	Pso10G07530.0	Pso10G07530.0	      0
 23- 13:	Pso10G07520.0	Pso10G07520.0	      0
## Alignment 24: score=408.0 e_value=1.9e-25 N=11 pre-WGD-1 ancestor_chr1&P. somniferum_chr10 minus
 24-  0:	Pso10G18960.0	Pso10G18900.0	  8e-10
 24-  1:	Pso07G12580.0	Pso10G18730.0	 3e-114
 24-  2:	Pso07G12560.0	Pso10G18720.0	  4e-48
 24-  3:	Pso10G18800.0	Pso10G18700.0	  6e-67
 24-  4:	Pso10G18560.0	Pso10G18690.0	  6e-99
 24-  5:	Pso07G12170.0	Pso10G18490.0	 2e-119
 24-  6:	Pso10G18340.0	Pso10G18320.0	  3e-63
 24-  7:	Pso07G12000.0	Pso10G18240.0	 1e-162
 24-  8:	Pso07G11870.0	Pso10G18060.0	  1e-07
 24-  9:	Pso10G17890.0	Pso10G17890.0	      0
 24- 10:	Pso10G17750.0	Pso10G17750.0	      0
## Alignment 25: score=387.0 e_value=6.6e-14 N=8 pre-WGD-1 ancestor_chr1&P. somniferum_chr10 minus
 25-  0:	Pso10G16640.0	Pso10G16640.0	  1e-49
 25-  1:	Pso10G16630.0	Pso10G16630.0	      0
 25-  2:	Pso10G16620.0	Pso10G16620.0	      0
 25-  3:	Pso10G16600.0	Pso10G16600.0	      0
 25-  4:	Pso10G16590.0	Pso10G16590.0	      0
 25-  5:	Pso10G16580.0	Pso10G16580.0	      0
 25-  6:	Pso10G16570.0	Pso10G16570.0	      0
 25-  7:	Pso10G16560.0	Pso10G16560.0	      0
## Alignment 26: score=344.0 e_value=5e-11 N=7 pre-WGD-1 ancestor_chr1&P. somniferum_chr10 minus
 26-  0:	Pso10G07730.0	Pso10G07730.0	      0
 26-  1:	Pso10G07720.0	Pso10G07720.0	      0
 26-  2:	Pso10G07710.0	Pso10G07710.0	      0
 26-  3:	Pso10G07700.0	Pso10G07700.0	      0
 26-  4:	Pso10G07690.0	Pso10G07690.0	      0
 26-  5:	Pso10G07680.0	Pso10G07680.0	      0
 26-  6:	Pso10G07670.0	Pso10G07670.0	      0
## Alignment 27: score=314.0 e_value=9e-12 N=7 pre-WGD-1 ancestor_chr1&P. somniferum_chr10 minus
 27-  0:	Pso10G20240.0	Pso10G20240.0	      0
 27-  1:	Pso10G20200.0	Pso10G20200.0	  8e-51
 27-  2:	Pso10G20120.0	Pso10G20120.0	      0
 27-  3:	Pso10G20050.0	Pso10G20050.0	      0
 27-  4:	Pso10G19880.0	Pso10G19880.0	 7e-169
 27-  5:	Pso10G19870.0	Pso10G19870.0	      0
 27-  6:	Pso10G19840.0	Pso10G19840.0	  2e-78
## Alignment 28: score=268.0 e_value=1.5e-10 N=6 pre-WGD-1 ancestor_chr1&P. somniferum_chr10 minus
 28-  0:	Pso10G19640.0	Pso10G19640.0	      0
 28-  1:	Pso10G19630.0	Pso10G19630.0	      0
 28-  2:	Pso10G19620.0	Pso10G19620.0	  2e-83
 28-  3:	Pso10G19580.0	Pso10G19580.0	  4e-60
 28-  4:	Pso10G19380.0	Pso10G19380.0	  2e-59
 28-  5:	Pso10G19320.0	Pso10G19320.0	      0
## Alignment 29: score=27376.0 e_value=0 N=558 pre-WGD-1 ancestor_chr1&P. somniferum_chr2 plus
 29-  0:	Pso02G39610.0	Pso02G53490.0	      0
 29-  1:	Pso02G39590.0	Pso02G53510.0	      0
 29-  2:	Pso02G53520.0	Pso02G53520.0	      0
 29-  3:	Pso02G53530.0	Pso02G53530.0	 2e-131
 29-  4:	Pso02G53540.0	Pso02G53540.0	      0
 29-  5:	Pso02G53570.0	Pso02G53570.0	      0
 29-  6:	Pso02G53580.0	Pso02G53580.0	      0
 29-  7:	Pso02G53590.0	Pso02G53590.0	 1e-124
 29-  8:	Pso02G53600.0	Pso02G53600.0	      0
 29-  9:	Pso02G53610.0	Pso02G53610.0	      0
 29- 10:	Pso02G53620.0	Pso02G53620.0	  2e-98
 29- 11:	Pso02G53630.0	Pso02G53630.0	  2e-82
 29- 12:	Pso02G53640.0	Pso02G53640.0	      0
 29- 13:	Pso02G53650.0	Pso02G53650.0	      0
 29- 14:	Pso02G53680.0	Pso02G53680.0	      0
 29- 15:	Pso02G53690.0	Pso02G53690.0	      0
 29- 16:	Pso02G53700.0	Pso02G53700.0	  3e-54
 29- 17:	Pso02G53730.0	Pso02G53730.0	  2e-53
 29- 18:	Pso02G53740.0	Pso02G53740.0	 9e-157
 29- 19:	Pso02G53750.0	Pso02G53750.0	      0
 29- 20:	Pso02G53760.0	Pso02G53760.0	      0
 29- 21:	Pso02G53780.0	Pso02G53780.0	 7e-180
 29- 22:	Pso02G53800.0	Pso02G53800.0	      0
 29- 23:	Pso02G53810.0	Pso02G53810.0	      0
 29- 24:	Pso02G53830.0	Pso02G53830.0	      0
 29- 25:	Pso02G53840.0	Pso02G53840.0	      0
 29- 26:	Pso02G53870.0	Pso02G53870.0	      0
 29- 27:	Pso02G53880.0	Pso02G53880.0	      0
 29- 28:	Pso02G53890.0	Pso02G53890.0	 9e-162
 29- 29:	Pso02G53900.0	Pso02G53900.0	      0
 29- 30:	Pso02G53910.0	Pso02G53910.0	      0
 29- 31:	Pso02G53920.0	Pso02G53920.0	      0
 29- 32:	Pso02G53930.0	Pso02G53930.0	      0
 29- 33:	Pso02G53940.0	Pso02G53940.0	      0
 29- 34:	Pso02G53960.0	Pso02G53960.0	      0
 29- 35:	Pso02G53970.0	Pso02G53970.0	      0
 29- 36:	Pso02G53980.0	Pso02G53980.0	      0
 29- 37:	Pso02G53990.0	Pso02G53990.0	  2e-81
 29- 38:	Pso02G54000.0	Pso02G54000.0	      0
 29- 39:	Pso02G54010.0	Pso02G54010.0	  2e-67
 29- 40:	Pso02G54030.0	Pso02G54030.0	      0
 29- 41:	Pso02G54060.0	Pso02G54060.0	      0
 29- 42:	Pso02G54070.0	Pso02G54070.0	      0
 29- 43:	Pso02G54080.0	Pso02G54080.0	      0
 29- 44:	Pso02G54090.0	Pso02G54090.0	      0
 29- 45:	Pso02G54100.0	Pso02G54100.0	 1e-109
 29- 46:	Pso02G54140.0	Pso02G54140.0	      0
 29- 47:	Pso02G54160.0	Pso02G54160.0	      0
 29- 48:	Pso02G54170.0	Pso02G54170.0	      0
 29- 49:	Pso02G54180.0	Pso02G54180.0	 3e-179
 29- 50:	Pso02G54190.0	Pso02G54190.0	      0
 29- 51:	Pso02G54200.0	Pso02G54200.0	      0
 29- 52:	Pso02G38910.0	Pso02G54220.0	 8e-167
 29- 53:	Pso02G38900.0	Pso02G54240.0	 5e-145
 29- 54:	Pso02G54250.0	Pso02G54250.0	  3e-75
 29- 55:	Pso02G54260.0	Pso02G54260.0	      0
 29- 56:	Pso02G54270.0	Pso02G54270.0	 1e-161
 29- 57:	Pso02G54280.0	Pso02G54280.0	 4e-136
 29- 58:	Pso02G54290.0	Pso02G54290.0	      0
 29- 59:	Pso02G54300.0	Pso02G54300.0	      0
 29- 60:	Pso02G54330.0	Pso02G54330.0	      0
 29- 61:	Pso02G54390.0	Pso02G54390.0	      0
 29- 62:	Pso02G54400.0	Pso02G54400.0	  3e-53
 29- 63:	Pso02G54410.0	Pso02G54410.0	      0
 29- 64:	Pso02G54420.0	Pso02G54420.0	      0
 29- 65:	Pso02G54450.0	Pso02G54450.0	  1e-50
 29- 66:	Pso02G54460.0	Pso02G54460.0	      0
 29- 67:	Pso02G54470.0	Pso02G54470.0	  1e-44
 29- 68:	Pso02G54490.0	Pso02G54490.0	      0
 29- 69:	Pso02G54500.0	Pso02G54500.0	      0
 29- 70:	Pso02G54510.0	Pso02G54510.0	      0
 29- 71:	Pso02G54520.0	Pso02G54520.0	 1e-123
 29- 72:	Pso02G54530.0	Pso02G54530.0	  1e-64
 29- 73:	Pso02G54580.0	Pso02G54580.0	      0
 29- 74:	Pso02G54590.0	Pso02G54590.0	  6e-52
 29- 75:	Pso02G54600.0	Pso02G54600.0	      0
 29- 76:	Pso02G54610.0	Pso02G54610.0	      0
 29- 77:	Pso02G54620.0	Pso02G54620.0	      0
 29- 78:	Pso02G54650.0	Pso02G54650.0	 2e-122
 29- 79:	Pso02G54660.0	Pso02G54660.0	 1e-174
 29- 80:	Pso02G54670.0	Pso02G54670.0	  2e-77
 29- 81:	Pso02G54680.0	Pso02G54680.0	      0
 29- 82:	Pso02G54690.0	Pso02G54690.0	      0
 29- 83:	Pso02G54700.0	Pso02G54700.0	      0
 29- 84:	Pso02G54710.0	Pso02G54710.0	      0
 29- 85:	Pso02G54720.0	Pso02G54720.0	      0
 29- 86:	Pso02G38530.0	Pso02G54740.0	 2e-140
 29- 87:	Pso02G38500.0	Pso02G54770.0	  6e-61
 29- 88:	Pso02G54800.0	Pso02G54800.0	 6e-127
 29- 89:	Pso02G54820.0	Pso02G54820.0	      0
 29- 90:	Pso02G54840.0	Pso02G54840.0	  6e-42
 29- 91:	Pso02G54870.0	Pso02G54870.0	      0
 29- 92:	Pso02G54890.0	Pso02G54890.0	      0
 29- 93:	Pso02G54910.0	Pso02G54910.0	      0
 29- 94:	Pso02G54920.0	Pso02G54920.0	      0
 29- 95:	Pso02G54930.0	Pso02G54930.0	 1e-158
 29- 96:	Pso02G54940.0	Pso02G54940.0	      0
 29- 97:	Pso02G54950.0	Pso02G54950.0	      0
 29- 98:	Pso02G54960.0	Pso02G54960.0	      0
 29- 99:	Pso02G54970.0	Pso02G54970.0	      0
 29-100:	Pso02G54980.0	Pso02G54980.0	      0
 29-101:	Pso02G54990.0	Pso02G54990.0	      0
 29-102:	Pso02G55000.0	Pso02G55000.0	 9e-158
 29-103:	Pso02G55010.0	Pso02G55010.0	      0
 29-104:	Pso02G55020.0	Pso02G55020.0	  1e-93
 29-105:	Pso02G55030.0	Pso02G55030.0	  2e-70
 29-106:	Pso02G55040.0	Pso02G55040.0	 8e-165
 29-107:	Pso02G55050.0	Pso02G55050.0	 1e-102
 29-108:	Pso02G55070.0	Pso02G55070.0	  1e-62
 29-109:	Pso02G55080.0	Pso02G55080.0	      0
 29-110:	Pso02G55100.0	Pso02G55100.0	  4e-82
 29-111:	Pso02G55120.0	Pso02G55120.0	      0
 29-112:	Pso02G55150.0	Pso02G55150.0	      0
 29-113:	Pso02G55160.0	Pso02G55160.0	      0
 29-114:	Pso02G55170.0	Pso02G55170.0	      0
 29-115:	Pso02G55180.0	Pso02G55180.0	      0
 29-116:	Pso02G55190.0	Pso02G55190.0	      0
 29-117:	Pso02G55200.0	Pso02G55200.0	  4e-94
 29-118:	Pso02G55210.0	Pso02G55210.0	  1e-69
 29-119:	Pso02G37830.0	Pso02G55220.0	  1e-70
 29-120:	Pso02G55230.0	Pso02G55230.0	  1e-91
 29-121:	Pso02G37690.0	Pso02G55250.0	  4e-52
 29-122:	Pso02G37680.0	Pso02G55260.0	  3e-88
 29-123:	Pso02G55280.0	Pso02G55280.0	  9e-62
 29-124:	Pso02G55300.0	Pso02G55300.0	 9e-165
 29-125:	Pso02G55420.0	Pso02G55420.0	 4e-108
 29-126:	Pso02G55430.0	Pso02G55430.0	 6e-152
 29-127:	Pso02G55440.0	Pso02G55440.0	      0
 29-128:	Pso02G55460.0	Pso02G55460.0	      0
 29-129:	Pso02G55470.0	Pso02G55470.0	      0
 29-130:	Pso02G37580.0	Pso02G55480.0	  1e-25
 29-131:	Pso02G55540.0	Pso02G55540.0	 6e-117
 29-132:	Pso02G55550.0	Pso02G55550.0	  4e-75
 29-133:	Pso02G55580.0	Pso02G55570.0	  2e-92
 29-134:	Pso02G55590.0	Pso02G55590.0	      0
 29-135:	Pso02G55600.0	Pso02G55600.0	      0
 29-136:	Pso02G55620.0	Pso02G55620.0	      0
 29-137:	Pso02G55640.0	Pso02G55640.0	      0
 29-138:	Pso02G55650.0	Pso02G55650.0	      0
 29-139:	Pso02G55660.0	Pso02G55660.0	      0
 29-140:	Pso02G55680.0	Pso02G55680.0	  4e-82
 29-141:	Pso02G55700.0	Pso02G55700.0	      0
 29-142:	Pso02G55710.0	Pso02G55710.0	      0
 29-143:	Pso02G55740.0	Pso02G55740.0	      0
 29-144:	Pso02G55760.0	Pso02G55760.0	 7e-161
 29-145:	Pso02G55770.0	Pso02G55770.0	 1e-157
 29-146:	Pso02G55780.0	Pso02G55780.0	      0
 29-147:	Pso02G55790.0	Pso02G55790.0	      0
 29-148:	Pso02G55800.0	Pso02G55800.0	  2e-43
 29-149:	Pso02G55830.0	Pso02G55830.0	      0
 29-150:	Pso02G55840.0	Pso02G55840.0	  3e-63
 29-151:	Pso02G55850.0	Pso02G55850.0	      0
 29-152:	Pso02G55860.0	Pso02G55860.0	 1e-118
 29-153:	Pso02G55880.0	Pso02G55880.0	 2e-133
 29-154:	Pso02G55890.0	Pso02G55890.0	  6e-51
 29-155:	Pso02G55900.0	Pso02G55900.0	  6e-24
 29-156:	Pso02G55930.0	Pso02G55930.0	 5e-143
 29-157:	Pso02G55950.0	Pso02G55950.0	      0
 29-158:	Pso02G55960.0	Pso02G55960.0	 1e-169
 29-159:	Pso02G55970.0	Pso02G55970.0	 2e-117
 29-160:	Pso02G55980.0	Pso02G55980.0	  7e-36
 29-161:	Pso02G55990.0	Pso02G55990.0	 2e-174
 29-162:	Pso02G56010.0	Pso02G56010.0	      0
 29-163:	Pso02G56020.0	Pso02G56020.0	      0
 29-164:	Pso02G56030.0	Pso02G56030.0	  6e-88
 29-165:	Pso02G37160.0	Pso02G56040.0	      0
 29-166:	Pso02G56100.0	Pso02G56100.0	  2e-88
 29-167:	Pso02G56110.0	Pso02G56110.0	      0
 29-168:	Pso02G56120.0	Pso02G56120.0	 2e-158
 29-169:	Pso02G56130.0	Pso02G56130.0	      0
 29-170:	Pso02G56140.0	Pso02G56140.0	      0
 29-171:	Pso02G56150.0	Pso02G56150.0	      0
 29-172:	Pso02G56160.0	Pso02G56160.0	      0
 29-173:	Pso02G56170.0	Pso02G56170.0	  3e-98
 29-174:	Pso02G56180.0	Pso02G56180.0	      0
 29-175:	Pso02G56200.0	Pso02G56200.0	      0
 29-176:	Pso02G56210.0	Pso02G56210.0	      0
 29-177:	Pso02G56230.0	Pso02G56230.0	      0
 29-178:	Pso02G56240.0	Pso02G56240.0	      0
 29-179:	Pso02G56270.0	Pso02G56270.0	      0
 29-180:	Pso02G56310.0	Pso02G56310.0	 5e-147
 29-181:	Pso02G56320.0	Pso02G56320.0	      0
 29-182:	Pso02G56340.0	Pso02G56340.0	  2e-64
 29-183:	Pso02G56370.0	Pso02G56370.0	      0
 29-184:	Pso02G56380.0	Pso02G56380.0	      0
 29-185:	Pso02G56390.0	Pso02G56390.0	      0
 29-186:	Pso02G56400.0	Pso02G56400.0	      0
 29-187:	Pso02G56420.0	Pso02G56420.0	 2e-102
 29-188:	Pso02G56430.0	Pso02G56430.0	      0
 29-189:	Pso02G56440.0	Pso02G56440.0	      0
 29-190:	Pso02G56450.0	Pso02G56450.0	  2e-98
 29-191:	Pso02G56460.0	Pso02G56460.0	      0
 29-192:	Pso02G56470.0	Pso02G56470.0	  6e-77
 29-193:	Pso02G56480.0	Pso02G56480.0	 2e-100
 29-194:	Pso02G56490.0	Pso02G56490.0	      0
 29-195:	Pso02G56500.0	Pso02G56500.0	      0
 29-196:	Pso02G56510.0	Pso02G56510.0	      0
 29-197:	Pso02G56520.0	Pso02G56520.0	 3e-167
 29-198:	Pso02G56530.0	Pso02G56530.0	      0
 29-199:	Pso02G56540.0	Pso02G56540.0	 1e-108
 29-200:	Pso02G56550.0	Pso02G56550.0	      0
 29-201:	Pso02G56560.0	Pso02G56560.0	      0
 29-202:	Pso02G56610.0	Pso02G56610.0	      0
 29-203:	Pso02G56660.0	Pso02G56660.0	      0
 29-204:	Pso02G56780.0	Pso02G56690.0	      0
 29-205:	Pso02G56740.0	Pso02G56740.0	  4e-11
 29-206:	Pso02G56770.0	Pso02G56770.0	 6e-119
 29-207:	Pso02G56820.0	Pso02G56820.0	 5e-127
 29-208:	Pso02G56840.0	Pso02G56840.0	      0
 29-209:	Pso02G56890.0	Pso02G56890.0	      0
 29-210:	Pso02G56900.0	Pso02G56900.0	      0
 29-211:	Pso02G36360.0	Pso02G56910.0	      0
 29-212:	Pso02G57000.0	Pso02G57000.0	      0
 29-213:	Pso02G57010.0	Pso02G57010.0	      0
 29-214:	Pso02G57020.0	Pso02G57020.0	      0
 29-215:	Pso02G57030.0	Pso02G57030.0	      0
 29-216:	Pso02G57040.0	Pso02G57040.0	      0
 29-217:	Pso02G57050.0	Pso02G57050.0	      0
 29-218:	Pso02G57070.0	Pso02G57070.0	      0
 29-219:	Pso02G57080.0	Pso02G57080.0	      0
 29-220:	Pso02G57090.0	Pso02G57090.0	 4e-121
 29-221:	Pso02G57100.0	Pso02G57100.0	 1e-118
 29-222:	Pso02G57110.0	Pso02G57110.0	      0
 29-223:	Pso02G57120.0	Pso02G57120.0	      0
 29-224:	Pso02G57130.0	Pso02G57130.0	  3e-95
 29-225:	Pso02G57140.0	Pso02G57140.0	      0
 29-226:	Pso02G57150.0	Pso02G57150.0	  2e-64
 29-227:	Pso02G57170.0	Pso02G57170.0	      0
 29-228:	Pso02G57290.0	Pso02G57290.0	  5e-82
 29-229:	Pso02G57330.0	Pso02G57330.0	      0
 29-230:	Pso02G57340.0	Pso02G57340.0	      0
 29-231:	Pso02G57350.0	Pso02G57350.0	      0
 29-232:	Pso02G57370.0	Pso02G57370.0	  1e-72
 29-233:	Pso02G57420.0	Pso02G57420.0	      0
 29-234:	Pso02G57430.0	Pso02G57430.0	      0
 29-235:	Pso02G57440.0	Pso02G57440.0	      0
 29-236:	Pso02G57450.0	Pso02G57450.0	 3e-163
 29-237:	Pso02G57460.0	Pso02G57460.0	      0
 29-238:	Pso02G57480.0	Pso02G57480.0	      0
 29-239:	Pso02G57500.0	Pso02G57500.0	      0
 29-240:	Pso02G57510.0	Pso02G57510.0	      0
 29-241:	Pso02G57520.0	Pso02G57520.0	      0
 29-242:	Pso02G57530.0	Pso02G57530.0	      0
 29-243:	Pso02G57540.0	Pso02G57540.0	 1e-165
 29-244:	Pso02G57550.0	Pso02G57550.0	      0
 29-245:	Pso02G57560.0	Pso02G57560.0	      0
 29-246:	Pso02G57570.0	Pso02G57570.0	      0
 29-247:	Pso02G57580.0	Pso02G57580.0	      0
 29-248:	Pso02G57590.0	Pso02G57590.0	      0
 29-249:	Pso02G57600.0	Pso02G57600.0	 2e-147
 29-250:	Pso02G57630.0	Pso02G57630.0	 1e-134
 29-251:	Pso02G57640.0	Pso02G57640.0	      0
 29-252:	Pso02G57650.0	Pso02G57650.0	  2e-92
 29-253:	Pso02G57660.0	Pso02G57660.0	      0
 29-254:	Pso02G57680.0	Pso02G57680.0	      0
 29-255:	Pso02G57690.0	Pso02G57690.0	      0
 29-256:	Pso02G57710.0	Pso02G57710.0	      0
 29-257:	Pso02G57730.0	Pso02G57730.0	 1e-160
 29-258:	Pso02G57740.0	Pso02G57740.0	      0
 29-259:	Pso02G57750.0	Pso02G57750.0	      0
 29-260:	Pso02G35630.0	Pso02G57780.0	      0
 29-261:	Pso02G57810.0	Pso02G57810.0	  3e-85
 29-262:	Pso02G57830.0	Pso02G57830.0	 3e-145
 29-263:	Pso02G57850.0	Pso02G57850.0	      0
 29-264:	Pso02G57860.0	Pso02G57860.0	 2e-138
 29-265:	Pso02G57870.0	Pso02G57870.0	      0
 29-266:	Pso02G57880.0	Pso02G57880.0	      0
 29-267:	Pso02G57890.0	Pso02G57890.0	  1e-36
 29-268:	Pso02G57900.0	Pso02G57900.0	 7e-104
 29-269:	Pso02G57920.0	Pso02G57920.0	  8e-70
 29-270:	Pso02G57930.0	Pso02G57930.0	      0
 29-271:	Pso02G57940.0	Pso02G57940.0	 8e-110
 29-272:	Pso02G57950.0	Pso02G57950.0	      0
 29-273:	Pso02G58000.0	Pso02G58000.0	      0
 29-274:	Pso02G58020.0	Pso02G58020.0	      0
 29-275:	Pso02G58040.0	Pso02G58040.0	      0
 29-276:	Pso02G58050.0	Pso02G58050.0	      0
 29-277:	Pso02G58060.0	Pso02G58060.0	      0
 29-278:	Pso02G58070.0	Pso02G58070.0	      0
 29-279:	Pso02G58080.0	Pso02G58080.0	 1e-120
 29-280:	Pso02G58090.0	Pso02G58090.0	 5e-123
 29-281:	Pso02G58100.0	Pso02G58100.0	      0
 29-282:	Pso02G58110.0	Pso02G58110.0	      0
 29-283:	Pso02G58120.0	Pso02G58120.0	  4e-59
 29-284:	Pso02G58140.0	Pso02G58140.0	      0
 29-285:	Pso02G58150.0	Pso02G58150.0	      0
 29-286:	Pso02G58170.0	Pso02G58170.0	      0
 29-287:	Pso02G58180.0	Pso02G58180.0	 1e-139
 29-288:	Pso02G58200.0	Pso02G58190.0	      0
 29-289:	Pso02G58220.0	Pso02G58220.0	      0
 29-290:	Pso02G58230.0	Pso02G58230.0	  4e-52
 29-291:	Pso02G58250.0	Pso02G58250.0	      0
 29-292:	Pso02G58260.0	Pso02G58260.0	      0
 29-293:	Pso02G58270.0	Pso02G58270.0	 2e-109
 29-294:	Pso02G58280.0	Pso02G58280.0	      0
 29-295:	Pso02G58290.0	Pso02G58290.0	      0
 29-296:	Pso02G58320.0	Pso02G58300.0	      0
 29-297:	Pso02G58330.0	Pso02G58330.0	  2e-76
 29-298:	Pso02G58350.0	Pso02G58350.0	      0
 29-299:	Pso02G35010.0	Pso02G58360.0	      0
 29-300:	Pso02G58370.0	Pso02G58370.0	      0
 29-301:	Pso02G58380.0	Pso02G58380.0	      0
 29-302:	Pso02G58420.0	Pso02G58420.0	      0
 29-303:	Pso02G58430.0	Pso02G58430.0	 5e-111
 29-304:	Pso02G35000.0	Pso02G58450.0	      0
 29-305:	Pso02G58460.0	Pso02G58460.0	      0
 29-306:	Pso02G58470.0	Pso02G58470.0	      0
 29-307:	Pso02G58480.0	Pso02G58480.0	  1e-84
 29-308:	Pso02G58490.0	Pso02G58490.0	      0
 29-309:	Pso02G58500.0	Pso02G58500.0	      0
 29-310:	Pso02G58510.0	Pso02G58510.0	 7e-163
 29-311:	Pso02G58530.0	Pso02G58530.0	      0
 29-312:	Pso02G34860.0	Pso02G58560.0	      0
 29-313:	Pso02G58570.0	Pso02G58570.0	      0
 29-314:	Pso02G58630.0	Pso02G58630.0	  4e-54
 29-315:	Pso02G58690.0	Pso02G58690.0	      0
 29-316:	Pso02G58700.0	Pso02G58700.0	      0
 29-317:	Pso02G58710.0	Pso02G58710.0	      0
 29-318:	Pso02G58720.0	Pso02G58720.0	  4e-75
 29-319:	Pso02G58730.0	Pso02G58730.0	      0
 29-320:	Pso02G58740.0	Pso02G58740.0	      0
 29-321:	Pso02G58760.0	Pso02G58760.0	  2e-58
 29-322:	Pso02G58780.0	Pso02G58780.0	      0
 29-323:	Pso02G58790.0	Pso02G58790.0	      0
 29-324:	Pso02G58810.0	Pso02G58810.0	      0
 29-325:	Pso02G34610.0	Pso02G58820.0	 2e-131
 29-326:	Pso02G58850.0	Pso02G58850.0	 2e-144
 29-327:	Pso02G58890.0	Pso02G58890.0	 2e-144
 29-328:	Pso02G58910.0	Pso02G58910.0	      0
 29-329:	Pso02G58920.0	Pso02G58920.0	      0
 29-330:	Pso02G58930.0	Pso02G58930.0	  7e-96
 29-331:	Pso02G58950.0	Pso02G58950.0	      0
 29-332:	Pso02G34510.0	Pso02G58970.0	  1e-34
 29-333:	Pso02G58990.0	Pso02G58990.0	      0
 29-334:	Pso02G59000.0	Pso02G59000.0	      0
 29-335:	Pso02G59010.0	Pso02G59010.0	      0
 29-336:	Pso02G59020.0	Pso02G59020.0	 7e-103
 29-337:	Pso02G59040.0	Pso02G59040.0	      0
 29-338:	Pso02G59060.0	Pso02G59060.0	      0
 29-339:	Pso02G59070.0	Pso02G59070.0	      0
 29-340:	Pso02G59090.0	Pso02G59090.0	      0
 29-341:	Pso02G59100.0	Pso02G59100.0	  3e-37
 29-342:	Pso02G59120.0	Pso02G59120.0	      0
 29-343:	Pso02G59130.0	Pso02G59130.0	  9e-72
 29-344:	Pso02G59140.0	Pso02G59140.0	  1e-67
 29-345:	Pso02G59150.0	Pso02G59150.0	      0
 29-346:	Pso02G59160.0	Pso02G59160.0	 4e-130
 29-347:	Pso02G59170.0	Pso02G59170.0	  5e-84
 29-348:	Pso02G59180.0	Pso02G59180.0	  2e-63
 29-349:	Pso02G59210.0	Pso02G59210.0	      0
 29-350:	Pso02G59220.0	Pso02G59220.0	      0
 29-351:	Pso02G59230.0	Pso02G59230.0	      0
 29-352:	Pso02G59260.0	Pso02G59260.0	      0
 29-353:	Pso02G59270.0	Pso02G59270.0	      0
 29-354:	Pso02G59280.0	Pso02G59280.0	 7e-122
 29-355:	Pso02G59340.0	Pso02G59340.0	  3e-94
 29-356:	Pso02G34320.0	Pso02G59360.0	      0
 29-357:	Pso02G59380.0	Pso02G59380.0	 5e-126
 29-358:	Pso02G59390.0	Pso02G59390.0	  2e-88
 29-359:	Pso02G59410.0	Pso02G59410.0	      0
 29-360:	Pso02G59420.0	Pso02G59420.0	      0
 29-361:	Pso02G59430.0	Pso02G59430.0	      0
 29-362:	Pso02G59440.0	Pso02G59440.0	 5e-156
 29-363:	Pso02G59450.0	Pso02G59450.0	 9e-114
 29-364:	Pso02G59470.0	Pso02G59470.0	  2e-46
 29-365:	Pso02G59490.0	Pso02G59490.0	  2e-37
 29-366:	Pso02G59500.0	Pso02G59500.0	      0
 29-367:	Pso02G59530.0	Pso02G59530.0	      0
 29-368:	Pso02G59560.0	Pso02G59560.0	 2e-177
 29-369:	Pso02G59580.0	Pso02G59580.0	      0
 29-370:	Pso02G59590.0	Pso02G59590.0	      0
 29-371:	Pso02G59600.0	Pso02G59600.0	      0
 29-372:	Pso02G59620.0	Pso02G59620.0	 3e-103
 29-373:	Pso02G59630.0	Pso02G59630.0	      0
 29-374:	Pso02G59650.0	Pso02G59650.0	  6e-53
 29-375:	Pso02G59670.0	Pso02G59670.0	      0
 29-376:	Pso02G59690.0	Pso02G59690.0	  3e-41
 29-377:	Pso02G59710.0	Pso02G59710.0	      0
 29-378:	Pso02G59720.0	Pso02G59720.0	      0
 29-379:	Pso02G59730.0	Pso02G59730.0	      0
 29-380:	Pso02G59760.0	Pso02G59760.0	      0
 29-381:	Pso02G59780.0	Pso02G59780.0	      0
 29-382:	Pso02G59800.0	Pso02G59800.0	      0
 29-383:	Pso02G59810.0	Pso02G59810.0	  5e-51
 29-384:	Pso02G59820.0	Pso02G59820.0	      0
 29-385:	Pso02G59830.0	Pso02G59830.0	      0
 29-386:	Pso02G59840.0	Pso02G59840.0	      0
 29-387:	Pso02G59850.0	Pso02G59850.0	      0
 29-388:	Pso02G59870.0	Pso02G59870.0	  4e-63
 29-389:	Pso02G59880.0	Pso02G59880.0	 5e-145
 29-390:	Pso02G59890.0	Pso02G59890.0	      0
 29-391:	Pso02G59900.0	Pso02G59900.0	 7e-156
 29-392:	Pso02G59920.0	Pso02G59920.0	      0
 29-393:	Pso02G59930.0	Pso02G59930.0	 9e-178
 29-394:	Pso02G59950.0	Pso02G59950.0	  8e-63
 29-395:	Pso02G60000.0	Pso02G60000.0	 4e-142
 29-396:	Pso02G60010.0	Pso02G60010.0	 2e-171
 29-397:	Pso02G60020.0	Pso02G60020.0	      0
 29-398:	Pso02G60030.0	Pso02G60030.0	      0
 29-399:	Pso02G60050.0	Pso02G60050.0	      0
 29-400:	Pso02G60070.0	Pso02G60070.0	 5e-116
 29-401:	Pso02G60080.0	Pso02G60080.0	      0
 29-402:	Pso02G60100.0	Pso02G60100.0	  3e-48
 29-403:	Pso02G60110.0	Pso02G60110.0	 5e-173
 29-404:	Pso02G60130.0	Pso02G60130.0	 1e-119
 29-405:	Pso02G60140.0	Pso02G60140.0	  7e-67
 29-406:	Pso02G60150.0	Pso02G60150.0	 1e-125
 29-407:	Pso02G60170.0	Pso02G60170.0	 7e-138
 29-408:	Pso02G60190.0	Pso02G60190.0	      0
 29-409:	Pso02G60200.0	Pso02G60200.0	      0
 29-410:	Pso02G60230.0	Pso02G60230.0	      0
 29-411:	Pso02G60240.0	Pso02G60240.0	      0
 29-412:	Pso02G60250.0	Pso02G60250.0	      0
 29-413:	Pso02G60270.0	Pso02G60270.0	      0
 29-414:	Pso02G60310.0	Pso02G60310.0	  5e-97
 29-415:	Pso02G60350.0	Pso02G60350.0	      0
 29-416:	Pso02G60370.0	Pso02G60370.0	      0
 29-417:	Pso02G60400.0	Pso02G60400.0	      0
 29-418:	Pso02G60420.0	Pso02G60420.0	 3e-159
 29-419:	Pso02G60430.0	Pso02G60430.0	      0
 29-420:	Pso02G60440.0	Pso02G60440.0	      0
 29-421:	Pso02G60460.0	Pso02G60460.0	      0
 29-422:	Pso02G60470.0	Pso02G60470.0	  1e-87
 29-423:	Pso02G60480.0	Pso02G60480.0	      0
 29-424:	Pso02G60510.0	Pso02G60510.0	 4e-141
 29-425:	Pso02G60520.0	Pso02G60520.0	      0
 29-426:	Pso02G60530.0	Pso02G60530.0	      0
 29-427:	Pso02G60550.0	Pso02G60550.0	 1e-108
 29-428:	Pso02G60570.0	Pso02G60570.0	      0
 29-429:	Pso02G60590.0	Pso02G60590.0	      0
 29-430:	Pso02G60610.0	Pso02G60610.0	      0
 29-431:	Pso02G60630.0	Pso02G60630.0	      0
 29-432:	Pso02G60640.0	Pso02G60640.0	      0
 29-433:	Pso02G32940.0	Pso02G60650.0	  7e-22
 29-434:	Pso02G60690.0	Pso02G60690.0	      0
 29-435:	Pso02G60700.0	Pso02G60700.0	      0
 29-436:	Pso02G60720.0	Pso02G60720.0	      0
 29-437:	Pso02G60730.0	Pso02G60730.0	      0
 29-438:	Pso02G32870.0	Pso02G60740.0	  2e-21
 29-439:	Pso02G60760.0	Pso02G60760.0	      0
 29-440:	Pso02G60780.0	Pso02G60780.0	 2e-173
 29-441:	Pso02G60830.0	Pso02G60790.0	  7e-98
 29-442:	Pso02G60860.0	Pso02G60860.0	      0
 29-443:	Pso02G60910.0	Pso02G60910.0	      0
 29-444:	Pso02G61000.0	Pso02G61000.0	      0
 29-445:	Pso02G61010.0	Pso02G61010.0	      0
 29-446:	Pso02G61020.0	Pso02G61020.0	 1e-149
 29-447:	Pso02G61040.0	Pso02G61040.0	  4e-88
 29-448:	Pso02G61070.0	Pso02G61070.0	      0
 29-449:	Pso02G61080.0	Pso02G61080.0	      0
 29-450:	Pso02G61090.0	Pso02G61090.0	      0
 29-451:	Pso02G61120.0	Pso02G61120.0	 3e-142
 29-452:	Pso02G61140.0	Pso02G61140.0	      0
 29-453:	Pso02G61160.0	Pso02G61160.0	      0
 29-454:	Pso02G61170.0	Pso02G61170.0	 1e-172
 29-455:	Pso02G61180.0	Pso02G61180.0	      0
 29-456:	Pso02G61190.0	Pso02G61190.0	      0
 29-457:	Pso02G61210.0	Pso02G61210.0	  1e-55
 29-458:	Pso02G61220.0	Pso02G61220.0	  2e-46
 29-459:	Pso02G61230.0	Pso02G61230.0	      0
 29-460:	Pso02G61250.0	Pso02G61250.0	      0
 29-461:	Pso02G61270.0	Pso02G61270.0	 2e-166
 29-462:	Pso02G61280.0	Pso02G61280.0	      0
 29-463:	Pso02G61290.0	Pso02G61290.0	      0
 29-464:	Pso02G61300.0	Pso02G61300.0	      0
 29-465:	Pso02G61330.0	Pso02G61330.0	  3e-84
 29-466:	Pso02G61360.0	Pso02G61360.0	      0
 29-467:	Pso02G61370.0	Pso02G61370.0	  1e-61
 29-468:	Pso02G61410.0	Pso02G61410.0	      0
 29-469:	Pso02G61450.0	Pso02G61450.0	  2e-44
 29-470:	Pso02G61480.0	Pso02G61480.0	      0
 29-471:	Pso02G61510.0	Pso02G61510.0	      0
 29-472:	Pso02G61590.0	Pso02G61590.0	 2e-135
 29-473:	Pso02G61620.0	Pso02G61620.0	      0
 29-474:	Pso02G61630.0	Pso02G61630.0	      0
 29-475:	Pso02G61640.0	Pso02G61640.0	 4e-143
 29-476:	Pso02G61690.0	Pso02G61690.0	      0
 29-477:	Pso02G61700.0	Pso02G61700.0	      0
 29-478:	Pso02G61710.0	Pso02G61710.0	      0
 29-479:	Pso02G61740.0	Pso02G61740.0	 4e-127
 29-480:	Pso02G61760.0	Pso02G61760.0	  1e-60
 29-481:	Pso02G61770.0	Pso02G61770.0	 2e-100
 29-482:	Pso02G61790.0	Pso02G61790.0	      0
 29-483:	Pso02G61800.0	Pso02G61800.0	      0
 29-484:	Pso02G61840.0	Pso02G61840.0	  1e-36
 29-485:	Pso02G61870.0	Pso02G61870.0	      0
 29-486:	Pso02G61880.0	Pso02G61880.0	      0
 29-487:	Pso02G61940.0	Pso02G61940.0	      0
 29-488:	Pso02G61950.0	Pso02G61950.0	      0
 29-489:	Pso02G61960.0	Pso02G61960.0	      0
 29-490:	Pso02G61970.0	Pso02G61970.0	      0
 29-491:	Pso02G61980.0	Pso02G61980.0	      0
 29-492:	Pso02G31910.0	Pso02G62000.0	  5e-76
 29-493:	Pso02G62010.0	Pso02G62010.0	      0
 29-494:	Pso02G62020.0	Pso02G62020.0	      0
 29-495:	Pso02G62030.0	Pso02G62030.0	      0
 29-496:	Pso02G62050.0	Pso02G62050.0	      0
 29-497:	Pso02G62060.0	Pso02G62060.0	      0
 29-498:	Pso02G31820.0	Pso02G62080.0	  1e-95
 29-499:	Pso02G62090.0	Pso02G62090.0	 1e-134
 29-500:	Pso02G62100.0	Pso02G62100.0	 3e-106
 29-501:	Pso02G62140.0	Pso02G62140.0	      0
 29-502:	Pso02G62150.0	Pso02G62150.0	      0
 29-503:	Pso02G62160.0	Pso02G62160.0	  1e-71
 29-504:	Pso02G62170.0	Pso02G62170.0	  1e-58
 29-505:	Pso02G62180.0	Pso02G62180.0	      0
 29-506:	Pso02G31730.0	Pso02G62190.0	  9e-71
 29-507:	Pso02G62210.0	Pso02G62210.0	 1e-177
 29-508:	Pso02G62230.0	Pso02G62230.0	  7e-79
 29-509:	Pso02G62280.0	Pso02G62280.0	      0
 29-510:	Pso02G62300.0	Pso02G62300.0	      0
 29-511:	Pso02G62310.0	Pso02G62310.0	 6e-108
 29-512:	Pso02G62320.0	Pso02G62320.0	      0
 29-513:	Pso02G31560.0	Pso02G62330.0	  9e-88
 29-514:	Pso02G62360.0	Pso02G62360.0	      0
 29-515:	Pso02G62400.0	Pso02G62370.0	  4e-84
 29-516:	Pso02G62410.0	Pso02G62410.0	      0
 29-517:	Pso02G62420.0	Pso02G62420.0	      0
 29-518:	Pso02G62430.0	Pso02G62430.0	      0
 29-519:	Pso02G62440.0	Pso02G62440.0	      0
 29-520:	Pso02G62450.0	Pso02G62450.0	      0
 29-521:	Pso02G62460.0	Pso02G62460.0	  4e-89
 29-522:	Pso02G62520.0	Pso02G62500.0	  5e-09
 29-523:	Pso02G62530.0	Pso02G62530.0	  3e-63
 29-524:	Pso02G62550.0	Pso02G62550.0	 1e-101
 29-525:	Pso02G62570.0	Pso02G62570.0	 6e-119
 29-526:	Pso02G62580.0	Pso02G62580.0	      0
 29-527:	Pso02G62590.0	Pso02G62590.0	      0
 29-528:	Pso02G62610.0	Pso02G62610.0	      0
 29-529:	Pso02G62660.0	Pso02G62660.0	      0
 29-530:	Pso02G62670.0	Pso02G62670.0	      0
 29-531:	Pso02G62680.0	Pso02G62680.0	 2e-160
 29-532:	Pso02G62720.0	Pso02G62720.0	      0
 29-533:	Pso02G62730.0	Pso02G62730.0	      0
 29-534:	Pso02G62740.0	Pso02G62740.0	      0
 29-535:	Pso02G62750.0	Pso02G62750.0	      0
 29-536:	Pso02G62770.0	Pso02G62770.0	      0
 29-537:	Pso02G62790.0	Pso02G62790.0	      0
 29-538:	Pso02G62800.0	Pso02G62800.0	      0
 29-539:	Pso02G62810.0	Pso02G62810.0	      0
 29-540:	Pso02G62820.0	Pso02G62820.0	 2e-169
 29-541:	Pso02G62850.0	Pso02G62850.0	 8e-171
 29-542:	Pso02G62880.0	Pso02G62880.0	      0
 29-543:	Pso02G62900.0	Pso02G62900.0	      0
 29-544:	Pso02G62910.0	Pso02G62910.0	      0
 29-545:	Pso02G63010.0	Pso02G63010.0	      0
 29-546:	Pso02G63020.0	Pso02G63020.0	      0
 29-547:	Pso02G63070.0	Pso02G63070.0	  6e-42
 29-548:	Pso02G63080.0	Pso02G63080.0	 1e-160
 29-549:	Pso02G63100.0	Pso02G63100.0	      0
 29-550:	Pso02G30880.0	Pso02G63110.0	      0
 29-551:	Pso02G63130.0	Pso02G63130.0	 3e-130
 29-552:	Pso02G63140.0	Pso02G63140.0	      0
 29-553:	Pso02G63150.0	Pso02G63150.0	      0
 29-554:	Pso02G63160.0	Pso02G63160.0	      0
 29-555:	Pso02G63170.0	Pso02G63170.0	 4e-124
 29-556:	Pso02G63180.0	Pso02G63180.0	 2e-101
 29-557:	Pso02G63190.0	Pso02G63190.0	      0
## Alignment 30: score=18849.0 e_value=0 N=385 pre-WGD-1 ancestor_chr1&P. somniferum_chr2 plus
 30-  0:	Pso02G64360.0	Pso02G64360.0	      0
 30-  1:	Pso02G64370.0	Pso02G64370.0	      0
 30-  2:	Pso02G29870.0	Pso02G64500.0	  5e-70
 30-  3:	Pso02G29720.0	Pso02G64530.0	 8e-149
 30-  4:	Pso02G64540.0	Pso02G64540.0	      0
 30-  5:	Pso02G64550.0	Pso02G64550.0	 1e-154
 30-  6:	Pso02G64560.0	Pso02G64560.0	 9e-143
 30-  7:	Pso02G64570.0	Pso02G64570.0	  5e-76
 30-  8:	Pso02G64580.0	Pso02G64580.0	      0
 30-  9:	Pso02G64590.0	Pso02G64590.0	      0
 30- 10:	Pso02G64600.0	Pso02G64600.0	  8e-62
 30- 11:	Pso02G64640.0	Pso02G64640.0	 7e-180
 30- 12:	Pso02G64660.0	Pso02G64660.0	  1e-91
 30- 13:	Pso02G64670.0	Pso02G64670.0	      0
 30- 14:	Pso02G64680.0	Pso02G64680.0	      0
 30- 15:	Pso02G64700.0	Pso02G64700.0	  8e-73
 30- 16:	Pso02G64710.0	Pso02G64710.0	 8e-127
 30- 17:	Pso02G64720.0	Pso02G64720.0	  2e-76
 30- 18:	Pso02G64740.0	Pso02G64740.0	      0
 30- 19:	Pso02G29480.0	Pso02G64750.0	  8e-59
 30- 20:	Pso02G64760.0	Pso02G64760.0	      0
 30- 21:	Pso02G64810.0	Pso02G64810.0	  4e-81
 30- 22:	Pso02G64900.0	Pso02G64900.0	      0
 30- 23:	Pso02G64950.0	Pso02G64950.0	      0
 30- 24:	Pso02G64960.0	Pso02G64960.0	 2e-113
 30- 25:	Pso02G64980.0	Pso02G64980.0	      0
 30- 26:	Pso02G29350.0	Pso02G64990.0	 4e-176
 30- 27:	Pso02G65010.0	Pso02G65010.0	      0
 30- 28:	Pso02G65030.0	Pso02G65030.0	      0
 30- 29:	Pso02G65050.0	Pso02G65050.0	      0
 30- 30:	Pso02G65060.0	Pso02G65060.0	      0
 30- 31:	Pso02G65070.0	Pso02G65070.0	 1e-140
 30- 32:	Pso02G65090.0	Pso02G65090.0	      0
 30- 33:	Pso02G65100.0	Pso02G65100.0	      0
 30- 34:	Pso02G65120.0	Pso02G65120.0	      0
 30- 35:	Pso02G65130.0	Pso02G65130.0	 1e-153
 30- 36:	Pso02G65150.0	Pso02G65150.0	      0
 30- 37:	Pso02G65160.0	Pso02G65160.0	 7e-170
 30- 38:	Pso02G65170.0	Pso02G65170.0	      0
 30- 39:	Pso02G65180.0	Pso02G65180.0	      0
 30- 40:	Pso02G65200.0	Pso02G65200.0	      0
 30- 41:	Pso02G65210.0	Pso02G65210.0	      0
 30- 42:	Pso02G65230.0	Pso02G65230.0	      0
 30- 43:	Pso02G65240.0	Pso02G65240.0	      0
 30- 44:	Pso02G65280.0	Pso02G65280.0	 3e-170
 30- 45:	Pso02G65290.0	Pso02G65290.0	      0
 30- 46:	Pso02G65300.0	Pso02G65300.0	      0
 30- 47:	Pso02G65320.0	Pso02G65320.0	      0
 30- 48:	Pso02G65360.0	Pso02G65360.0	      0
 30- 49:	Pso02G65370.0	Pso02G65370.0	      0
 30- 50:	Pso02G65400.0	Pso02G65400.0	  9e-71
 30- 51:	Pso02G28960.0	Pso02G65410.0	      0
 30- 52:	Pso02G65480.0	Pso02G65480.0	  1e-90
 30- 53:	Pso02G65500.0	Pso02G65500.0	  3e-52
 30- 54:	Pso02G28890.0	Pso02G65550.0	      0
 30- 55:	Pso02G65680.0	Pso02G65680.0	 1e-109
 30- 56:	Pso02G65720.0	Pso02G65720.0	      0
 30- 57:	Pso02G65740.0	Pso02G65740.0	      0
 30- 58:	Pso02G65750.0	Pso02G65750.0	  1e-59
 30- 59:	Pso02G65760.0	Pso02G65760.0	 1e-139
 30- 60:	Pso02G65770.0	Pso02G65770.0	 4e-156
 30- 61:	Pso02G65780.0	Pso02G65780.0	  3e-61
 30- 62:	Pso02G65810.0	Pso02G65810.0	  2e-71
 30- 63:	Pso02G65820.0	Pso02G65820.0	      0
 30- 64:	Pso02G65830.0	Pso02G65830.0	 8e-178
 30- 65:	Pso02G65850.0	Pso02G65850.0	 1e-175
 30- 66:	Pso02G65880.0	Pso02G65880.0	 2e-108
 30- 67:	Pso02G65890.0	Pso02G65890.0	  2e-79
 30- 68:	Pso02G65900.0	Pso02G65900.0	      0
 30- 69:	Pso02G65920.0	Pso02G65920.0	      0
 30- 70:	Pso02G65980.0	Pso02G65980.0	      0
 30- 71:	Pso02G66030.0	Pso02G66030.0	      0
 30- 72:	Pso02G66060.0	Pso02G66060.0	      0
 30- 73:	Pso02G66070.0	Pso02G66070.0	 7e-146
 30- 74:	Pso02G66080.0	Pso02G66080.0	      0
 30- 75:	Pso02G66090.0	Pso02G66090.0	      0
 30- 76:	Pso02G66100.0	Pso02G66100.0	 1e-153
 30- 77:	Pso02G66170.0	Pso02G66170.0	      0
 30- 78:	Pso02G66190.0	Pso02G66190.0	      0
 30- 79:	Pso02G66210.0	Pso02G66210.0	      0
 30- 80:	Pso02G66250.0	Pso02G66250.0	      0
 30- 81:	Pso02G66260.0	Pso02G66260.0	  3e-52
 30- 82:	Pso02G66270.0	Pso02G66270.0	 3e-106
 30- 83:	Pso02G66280.0	Pso02G66280.0	  1e-92
 30- 84:	Pso02G66290.0	Pso02G66290.0	      0
 30- 85:	Pso02G66300.0	Pso02G66300.0	      0
 30- 86:	Pso02G66330.0	Pso02G66330.0	      0
 30- 87:	Pso02G66350.0	Pso02G66350.0	      0
 30- 88:	Pso02G66360.0	Pso02G66360.0	      0
 30- 89:	Pso02G66370.0	Pso02G66370.0	      0
 30- 90:	Pso02G66390.0	Pso02G66390.0	 2e-167
 30- 91:	Pso02G66420.0	Pso02G66410.0	 9e-102
 30- 92:	Pso02G66440.0	Pso02G66440.0	  1e-88
 30- 93:	Pso02G66480.0	Pso02G66480.0	      0
 30- 94:	Pso02G66520.0	Pso02G66520.0	      0
 30- 95:	Pso02G66540.0	Pso02G66540.0	 5e-103
 30- 96:	Pso02G66560.0	Pso02G66560.0	      0
 30- 97:	Pso02G66570.0	Pso02G66570.0	      0
 30- 98:	Pso02G66590.0	Pso02G66590.0	  5e-43
 30- 99:	Pso02G66610.0	Pso02G66610.0	 2e-155
 30-100:	Pso02G66640.0	Pso02G66640.0	  6e-79
 30-101:	Pso02G66660.0	Pso02G66660.0	 4e-119
 30-102:	Pso02G66690.0	Pso02G66690.0	      0
 30-103:	Pso02G66700.0	Pso02G66700.0	      0
 30-104:	Pso02G66710.0	Pso02G66710.0	 2e-157
 30-105:	Pso02G66720.0	Pso02G66720.0	  1e-58
 30-106:	Pso02G66740.0	Pso02G66740.0	  4e-41
 30-107:	Pso02G66790.0	Pso02G66790.0	 6e-133
 30-108:	Pso02G66840.0	Pso02G66840.0	 3e-180
 30-109:	Pso02G66860.0	Pso02G66860.0	      0
 30-110:	Pso02G66900.0	Pso02G66900.0	 4e-131
 30-111:	Pso02G66930.0	Pso02G66930.0	      0
 30-112:	Pso02G66950.0	Pso02G66950.0	      0
 30-113:	Pso02G66970.0	Pso02G66970.0	      0
 30-114:	Pso02G67000.0	Pso02G67000.0	      0
 30-115:	Pso02G67030.0	Pso02G67030.0	      0
 30-116:	Pso02G67040.0	Pso02G67040.0	      0
 30-117:	Pso02G67130.0	Pso02G67130.0	      0
 30-118:	Pso02G67140.0	Pso02G67140.0	  1e-52
 30-119:	Pso02G67150.0	Pso02G67150.0	      0
 30-120:	Pso02G67160.0	Pso02G67160.0	      0
 30-121:	Pso02G67170.0	Pso02G67170.0	      0
 30-122:	Pso02G67180.0	Pso02G67180.0	      0
 30-123:	Pso02G67190.0	Pso02G67190.0	      0
 30-124:	Pso02G67250.0	Pso02G67240.0	 2e-175
 30-125:	Pso02G67270.0	Pso02G67270.0	      0
 30-126:	Pso02G67280.0	Pso02G67280.0	      0
 30-127:	Pso02G67290.0	Pso02G67290.0	      0
 30-128:	Pso02G67300.0	Pso02G67300.0	      0
 30-129:	Pso02G67330.0	Pso02G67330.0	      0
 30-130:	Pso02G67340.0	Pso02G67340.0	 1e-172
 30-131:	Pso02G67360.0	Pso02G67360.0	      0
 30-132:	Pso02G67370.0	Pso02G67370.0	      0
 30-133:	Pso02G67380.0	Pso02G67380.0	      0
 30-134:	Pso02G67390.0	Pso02G67390.0	 5e-107
 30-135:	Pso02G67400.0	Pso02G67400.0	      0
 30-136:	Pso02G67420.0	Pso02G67420.0	      0
 30-137:	Pso02G67440.0	Pso02G67440.0	      0
 30-138:	Pso02G67450.0	Pso02G67450.0	      0
 30-139:	Pso02G67460.0	Pso02G67460.0	      0
 30-140:	Pso02G67470.0	Pso02G67470.0	  7e-37
 30-141:	Pso02G67480.0	Pso02G67480.0	  1e-87
 30-142:	Pso02G67490.0	Pso02G67490.0	 1e-170
 30-143:	Pso02G67530.0	Pso02G67530.0	  8e-71
 30-144:	Pso02G67540.0	Pso02G67540.0	  1e-79
 30-145:	Pso02G67550.0	Pso02G67550.0	  2e-84
 30-146:	Pso02G67560.0	Pso02G67560.0	  7e-81
 30-147:	Pso02G67590.0	Pso02G67590.0	  4e-78
 30-148:	Pso02G67630.0	Pso02G67630.0	      0
 30-149:	Pso02G67640.0	Pso02G67640.0	 1e-140
 30-150:	Pso02G67650.0	Pso02G67650.0	 8e-161
 30-151:	Pso02G67660.0	Pso02G67660.0	  4e-54
 30-152:	Pso02G67670.0	Pso02G67670.0	      0
 30-153:	Pso02G67720.0	Pso02G67680.0	 4e-121
 30-154:	Pso02G67740.0	Pso02G67740.0	      0
 30-155:	Pso02G67770.0	Pso02G67770.0	      0
 30-156:	Pso02G67790.0	Pso02G67790.0	 1e-123
 30-157:	Pso02G67810.0	Pso02G67810.0	  7e-99
 30-158:	Pso02G67840.0	Pso02G67840.0	      0
 30-159:	Pso02G67860.0	Pso02G67860.0	      0
 30-160:	Pso02G67960.0	Pso02G67960.0	      0
 30-161:	Pso02G67970.0	Pso02G67970.0	      0
 30-162:	Pso02G67990.0	Pso02G67990.0	      0
 30-163:	Pso02G68010.0	Pso02G68010.0	 3e-122
 30-164:	Pso02G68020.0	Pso02G68020.0	      0
 30-165:	Pso02G68030.0	Pso02G68030.0	      0
 30-166:	Pso02G68050.0	Pso02G68050.0	      0
 30-167:	Pso02G68070.0	Pso02G68070.0	      0
 30-168:	Pso02G68080.0	Pso02G68080.0	 3e-162
 30-169:	Pso02G68090.0	Pso02G68090.0	      0
 30-170:	Pso02G68100.0	Pso02G68100.0	 9e-173
 30-171:	Pso02G68110.0	Pso02G68110.0	      0
 30-172:	Pso02G68130.0	Pso02G68130.0	  4e-88
 30-173:	Pso02G68150.0	Pso02G68150.0	      0
 30-174:	Pso02G68230.0	Pso02G68230.0	  8e-87
 30-175:	Pso02G68240.0	Pso02G68240.0	      0
 30-176:	Pso02G68250.0	Pso02G68250.0	      0
 30-177:	Pso02G68260.0	Pso02G68260.0	      0
 30-178:	Pso02G68270.0	Pso02G68270.0	  3e-62
 30-179:	Pso02G68280.0	Pso02G68280.0	      0
 30-180:	Pso02G68300.0	Pso02G68300.0	 4e-131
 30-181:	Pso02G68320.0	Pso02G68320.0	      0
 30-182:	Pso02G68340.0	Pso02G68340.0	      0
 30-183:	Pso02G68350.0	Pso02G68350.0	      0
 30-184:	Pso02G68360.0	Pso02G68360.0	      0
 30-185:	Pso02G68390.0	Pso02G68390.0	  3e-78
 30-186:	Pso02G68430.0	Pso02G68430.0	 3e-112
 30-187:	Pso02G68450.0	Pso02G68450.0	      0
 30-188:	Pso02G68490.0	Pso02G68490.0	 6e-105
 30-189:	Pso02G68510.0	Pso02G68510.0	 2e-130
 30-190:	Pso02G68520.0	Pso02G68520.0	 3e-179
 30-191:	Pso02G68530.0	Pso02G68530.0	      0
 30-192:	Pso02G68540.0	Pso02G68540.0	  5e-62
 30-193:	Pso02G68560.0	Pso02G68560.0	      0
 30-194:	Pso02G68630.0	Pso02G68570.0	      0
 30-195:	Pso02G68690.0	Pso02G68690.0	      0
 30-196:	Pso02G68710.0	Pso02G68710.0	 2e-133
 30-197:	Pso02G68740.0	Pso02G68740.0	      0
 30-198:	Pso02G68760.0	Pso02G68760.0	      0
 30-199:	Pso02G68820.0	Pso02G68820.0	      0
 30-200:	Pso02G68850.0	Pso02G68840.0	  7e-21
 30-201:	Pso02G68880.0	Pso02G68880.0	      0
 30-202:	Pso02G68940.0	Pso02G68940.0	      0
 30-203:	Pso02G68960.0	Pso02G68960.0	      0
 30-204:	Pso02G68980.0	Pso02G68980.0	  1e-50
 30-205:	Pso02G68990.0	Pso02G68990.0	      0
 30-206:	Pso02G69040.0	Pso02G69040.0	      0
 30-207:	Pso02G69060.0	Pso02G69060.0	      0
 30-208:	Pso02G69070.0	Pso02G69070.0	      0
 30-209:	Pso02G69080.0	Pso02G69080.0	      0
 30-210:	Pso02G69100.0	Pso02G69100.0	 2e-158
 30-211:	Pso02G69110.0	Pso02G69110.0	      0
 30-212:	Pso02G69120.0	Pso02G69120.0	      0
 30-213:	Pso02G69130.0	Pso02G69130.0	 3e-176
 30-214:	Pso02G69140.0	Pso02G69140.0	      0
 30-215:	Pso02G69150.0	Pso02G69150.0	      0
 30-216:	Pso02G69180.0	Pso02G69180.0	      0
 30-217:	Pso02G69190.0	Pso02G69190.0	      0
 30-218:	Pso02G69230.0	Pso02G69230.0	      0
 30-219:	Pso02G69240.0	Pso02G69240.0	      0
 30-220:	Pso02G69250.0	Pso02G69250.0	      0
 30-221:	Pso02G69260.0	Pso02G69260.0	  2e-78
 30-222:	Pso02G69270.0	Pso02G69270.0	 1e-129
 30-223:	Pso02G69310.0	Pso02G69300.0	  2e-35
 30-224:	Pso02G69340.0	Pso02G69340.0	      0
 30-225:	Pso02G69390.0	Pso02G69390.0	      0
 30-226:	Pso02G69410.0	Pso02G69410.0	 9e-175
 30-227:	Pso02G69420.0	Pso02G69420.0	      0
 30-228:	Pso02G69440.0	Pso02G69440.0	 2e-134
 30-229:	Pso02G69450.0	Pso02G69450.0	      0
 30-230:	Pso02G69460.0	Pso02G69460.0	  2e-58
 30-231:	Pso02G69470.0	Pso02G69470.0	      0
 30-232:	Pso02G69480.0	Pso02G69480.0	      0
 30-233:	Pso02G69490.0	Pso02G69490.0	      0
 30-234:	Pso02G69520.0	Pso02G69520.0	      0
 30-235:	Pso02G69530.0	Pso02G69530.0	      0
 30-236:	Pso02G69550.0	Pso02G69550.0	      0
 30-237:	Pso02G69570.0	Pso02G69570.0	      0
 30-238:	Pso02G69580.0	Pso02G69580.0	      0
 30-239:	Pso02G69590.0	Pso02G69590.0	 5e-151
 30-240:	Pso02G69600.0	Pso02G69600.0	 1e-139
 30-241:	Pso02G69630.0	Pso02G69630.0	 1e-178
 30-242:	Pso02G69640.0	Pso02G69640.0	      0
 30-243:	Pso02G69660.0	Pso02G69660.0	      0
 30-244:	Pso02G69670.0	Pso02G69670.0	      0
 30-245:	Pso02G69680.0	Pso02G69680.0	      0
 30-246:	Pso02G69690.0	Pso02G69690.0	      0
 30-247:	Pso02G69700.0	Pso02G69700.0	      0
 30-248:	Pso02G69720.0	Pso02G69720.0	 1e-128
 30-249:	Pso02G69740.0	Pso02G69740.0	  1e-54
 30-250:	Pso02G69750.0	Pso02G69750.0	 4e-126
 30-251:	Pso02G69760.0	Pso02G69760.0	      0
 30-252:	Pso02G69770.0	Pso02G69770.0	      0
 30-253:	Pso02G69790.0	Pso02G69790.0	      0
 30-254:	Pso02G69800.0	Pso02G69800.0	      0
 30-255:	Pso02G69830.0	Pso02G69830.0	      0
 30-256:	Pso02G69850.0	Pso02G69850.0	      0
 30-257:	Pso02G69880.0	Pso02G69880.0	      0
 30-258:	Pso02G69890.0	Pso02G69890.0	      0
 30-259:	Pso02G69900.0	Pso02G69900.0	  3e-82
 30-260:	Pso02G69940.0	Pso02G69940.0	      0
 30-261:	Pso02G69980.0	Pso02G69980.0	 2e-140
 30-262:	Pso02G70010.0	Pso02G70010.0	      0
 30-263:	Pso02G70050.0	Pso02G70050.0	      0
 30-264:	Pso02G70070.0	Pso02G70070.0	  2e-78
 30-265:	Pso02G70080.0	Pso02G70080.0	      0
 30-266:	Pso02G70100.0	Pso02G70100.0	      0
 30-267:	Pso02G70110.0	Pso02G70110.0	      0
 30-268:	Pso02G70130.0	Pso02G70120.0	 2e-108
 30-269:	Pso02G70180.0	Pso02G70180.0	      0
 30-270:	Pso02G70190.0	Pso02G70190.0	      0
 30-271:	Pso02G70200.0	Pso02G70200.0	      0
 30-272:	Pso02G70210.0	Pso02G70210.0	      0
 30-273:	Pso02G70220.0	Pso02G70220.0	      0
 30-274:	Pso02G70230.0	Pso02G70230.0	      0
 30-275:	Pso02G70260.0	Pso02G70260.0	      0
 30-276:	Pso02G70270.0	Pso02G70270.0	      0
 30-277:	Pso02G70290.0	Pso02G70290.0	      0
 30-278:	Pso02G70300.0	Pso02G70300.0	 3e-161
 30-279:	Pso02G70310.0	Pso02G70310.0	      0
 30-280:	Pso02G70410.0	Pso02G70410.0	 3e-177
 30-281:	Pso02G70430.0	Pso02G70430.0	  4e-84
 30-282:	Pso02G70440.0	Pso02G70440.0	      0
 30-283:	Pso02G70460.0	Pso02G70460.0	 4e-118
 30-284:	Pso02G70470.0	Pso02G70470.0	  3e-63
 30-285:	Pso02G70480.0	Pso02G70480.0	 2e-146
 30-286:	Pso02G70500.0	Pso02G70500.0	      0
 30-287:	Pso02G70510.0	Pso02G70510.0	      0
 30-288:	Pso02G70520.0	Pso02G70520.0	      0
 30-289:	Pso02G70530.0	Pso02G70530.0	      0
 30-290:	Pso02G70540.0	Pso02G70540.0	  5e-63
 30-291:	Pso02G70550.0	Pso02G70550.0	      0
 30-292:	Pso02G70560.0	Pso02G70560.0	 2e-111
 30-293:	Pso02G70590.0	Pso02G70590.0	  4e-36
 30-294:	Pso02G70620.0	Pso02G70620.0	      0
 30-295:	Pso02G70630.0	Pso02G70630.0	 9e-114
 30-296:	Pso02G70650.0	Pso02G70650.0	      0
 30-297:	Pso02G70660.0	Pso02G70660.0	      0
 30-298:	Pso02G70690.0	Pso02G70690.0	      0
 30-299:	Pso02G70700.0	Pso02G70700.0	      0
 30-300:	Pso02G70720.0	Pso02G70720.0	      0
 30-301:	Pso02G70730.0	Pso02G70730.0	      0
 30-302:	Pso02G70740.0	Pso02G70740.0	      0
 30-303:	Pso02G70760.0	Pso02G70760.0	  2e-19
 30-304:	Pso02G70770.0	Pso02G70770.0	      0
 30-305:	Pso02G70780.0	Pso02G70780.0	      0
 30-306:	Pso02G70790.0	Pso02G70790.0	      0
 30-307:	Pso02G70810.0	Pso02G70810.0	 1e-111
 30-308:	Pso02G70820.0	Pso02G70820.0	 6e-103
 30-309:	Pso02G70830.0	Pso02G70830.0	      0
 30-310:	Pso02G70840.0	Pso02G70840.0	 2e-154
 30-311:	Pso02G70850.0	Pso02G70850.0	      0
 30-312:	Pso02G70860.0	Pso02G70860.0	 5e-141
 30-313:	Pso02G70880.0	Pso02G70880.0	      0
 30-314:	Pso02G70890.0	Pso02G70890.0	      0
 30-315:	Pso02G70900.0	Pso02G70900.0	      0
 30-316:	Pso02G70910.0	Pso02G70910.0	      0
 30-317:	Pso02G70920.0	Pso02G70920.0	  9e-89
 30-318:	Pso02G70930.0	Pso02G70930.0	      0
 30-319:	Pso02G70960.0	Pso02G70960.0	 1e-138
 30-320:	Pso02G70980.0	Pso02G70980.0	      0
 30-321:	Pso02G71000.0	Pso02G71000.0	      0
 30-322:	Pso02G71010.0	Pso02G71010.0	      0
 30-323:	Pso02G71020.0	Pso02G71020.0	      0
 30-324:	Pso02G71030.0	Pso02G71030.0	 2e-133
 30-325:	Pso02G71060.0	Pso02G71060.0	  6e-56
 30-326:	Pso02G71070.0	Pso02G71070.0	      0
 30-327:	Pso02G71100.0	Pso02G71100.0	      0
 30-328:	Pso02G71120.0	Pso02G71120.0	 4e-104
 30-329:	Pso02G71140.0	Pso02G71140.0	 1e-120
 30-330:	Pso02G71170.0	Pso02G71170.0	  2e-68
 30-331:	Pso02G71180.0	Pso02G71180.0	 3e-156
 30-332:	Pso02G71190.0	Pso02G71190.0	      0
 30-333:	Pso02G71200.0	Pso02G71200.0	      0
 30-334:	Pso02G71220.0	Pso02G71220.0	      0
 30-335:	Pso02G71230.0	Pso02G71230.0	      0
 30-336:	Pso02G71240.0	Pso02G71240.0	      0
 30-337:	Pso02G71260.0	Pso02G71260.0	      0
 30-338:	Pso02G71270.0	Pso02G71270.0	      0
 30-339:	Pso02G71280.0	Pso02G71280.0	      0
 30-340:	Pso02G71290.0	Pso02G71290.0	 3e-125
 30-341:	Pso02G71310.0	Pso02G71310.0	      0
 30-342:	Pso02G71330.0	Pso02G71330.0	      0
 30-343:	Pso02G71340.0	Pso02G71340.0	      0
 30-344:	Pso02G71350.0	Pso02G71350.0	 3e-139
 30-345:	Pso02G71370.0	Pso02G71360.0	 2e-137
 30-346:	Pso02G71380.0	Pso02G71380.0	      0
 30-347:	Pso02G71400.0	Pso02G71400.0	      0
 30-348:	Pso02G71410.0	Pso02G71410.0	      0
 30-349:	Pso02G71430.0	Pso02G71430.0	  2e-16
 30-350:	Pso02G71440.0	Pso02G71440.0	      0
 30-351:	Pso02G71450.0	Pso02G71450.0	      0
 30-352:	Pso02G71460.0	Pso02G71460.0	 1e-138
 30-353:	Pso02G71490.0	Pso02G71480.0	  1e-48
 30-354:	Pso02G71500.0	Pso02G71500.0	      0
 30-355:	Pso02G71510.0	Pso02G71510.0	 2e-154
 30-356:	Pso02G71520.0	Pso02G71520.0	      0
 30-357:	Pso02G71540.0	Pso02G71540.0	      0
 30-358:	Pso02G71550.0	Pso02G71550.0	      0
 30-359:	Pso02G71560.0	Pso02G71560.0	      0
 30-360:	Pso02G71570.0	Pso02G71570.0	      0
 30-361:	Pso02G71580.0	Pso02G71580.0	 5e-134
 30-362:	Pso02G71590.0	Pso02G71590.0	  2e-49
 30-363:	Pso02G71610.0	Pso02G71610.0	      0
 30-364:	Pso02G71640.0	Pso02G71640.0	 1e-121
 30-365:	Pso02G71670.0	Pso02G71670.0	      0
 30-366:	Pso02G71680.0	Pso02G71680.0	      0
 30-367:	Pso02G71690.0	Pso02G71690.0	      0
 30-368:	Pso02G71700.0	Pso02G71700.0	      0
 30-369:	Pso02G71720.0	Pso02G71720.0	 5e-161
 30-370:	Pso02G71750.0	Pso02G71750.0	 2e-164
 30-371:	Pso02G71760.0	Pso02G71760.0	  3e-80
 30-372:	Pso02G71770.0	Pso02G71770.0	      0
 30-373:	Pso02G71780.0	Pso02G71780.0	      0
 30-374:	Pso02G71790.0	Pso02G71790.0	 3e-160
 30-375:	Pso02G71800.0	Pso02G71800.0	 3e-149
 30-376:	Pso02G71810.0	Pso02G71810.0	 8e-117
 30-377:	Pso02G71840.0	Pso02G71840.0	      0
 30-378:	Pso02G71850.0	Pso02G71850.0	      0
 30-379:	Pso02G71860.0	Pso02G71860.0	      0
 30-380:	Pso02G71870.0	Pso02G71870.0	 3e-108
 30-381:	Pso02G71880.0	Pso02G71880.0	      0
 30-382:	Pso02G71890.0	Pso02G71890.0	      0
 30-383:	Pso02G71910.0	Pso02G71910.0	      0
 30-384:	Pso02G71920.0	Pso02G71920.0	      0
## Alignment 31: score=3034.0 e_value=6.8e-254 N=64 pre-WGD-1 ancestor_chr1&P. somniferum_chr2 plus
 31-  0:	Pso02G66930.0	Pso02G25240.0	      0
 31-  1:	Pso02G66970.0	Pso02G25270.0	      0
 31-  2:	Pso02G66980.0	Pso02G25280.0	 1e-163
 31-  3:	Pso02G67040.0	Pso02G25340.0	 3e-175
 31-  4:	Pso02G67130.0	Pso02G25470.0	      0
 31-  5:	Pso02G67160.0	Pso02G25500.0	      0
 31-  6:	Pso02G67170.0	Pso02G25510.0	      0
 31-  7:	Pso02G67180.0	Pso02G25520.0	      0
 31-  8:	Pso02G67190.0	Pso02G25540.0	      0
 31-  9:	Pso02G67270.0	Pso02G25580.0	      0
 31- 10:	Pso02G67280.0	Pso02G25620.0	      0
 31- 11:	Pso02G67290.0	Pso02G25640.0	      0
 31- 12:	Pso02G67350.0	Pso02G25670.0	  2e-64
 31- 13:	Pso02G67330.0	Pso02G25690.0	 2e-169
 31- 14:	Pso02G67340.0	Pso02G25710.0	  3e-76
 31- 15:	Pso02G67360.0	Pso02G25740.0	 5e-109
 31- 16:	Pso02G67370.0	Pso02G25750.0	      0
 31- 17:	Pso02G67380.0	Pso02G25760.0	      0
 31- 18:	Pso02G67390.0	Pso02G25770.0	  3e-61
 31- 19:	Pso02G67400.0	Pso02G25790.0	      0
 31- 20:	Pso02G67420.0	Pso02G25810.0	      0
 31- 21:	Pso02G67440.0	Pso02G25820.0	      0
 31- 22:	Pso02G67450.0	Pso02G25840.0	      0
 31- 23:	Pso02G67490.0	Pso02G25860.0	  5e-56
 31- 24:	Pso02G67540.0	Pso02G25870.0	  7e-78
 31- 25:	Pso02G67630.0	Pso02G25950.0	      0
 31- 26:	Pso02G67640.0	Pso02G25960.0	  7e-99
 31- 27:	Pso02G67650.0	Pso02G25970.0	  2e-75
 31- 28:	Pso02G67660.0	Pso02G26000.0	  1e-43
 31- 29:	Pso02G67770.0	Pso02G26060.0	      0
 31- 30:	Pso02G67830.0	Pso02G26170.0	      0
 31- 31:	Pso02G67840.0	Pso02G26180.0	 7e-161
 31- 32:	Pso02G67860.0	Pso02G26190.0	      0
 31- 33:	Pso02G68020.0	Pso02G26360.0	      0
 31- 34:	Pso02G68040.0	Pso02G26370.0	  3e-71
 31- 35:	Pso02G68030.0	Pso02G26380.0	      0
 31- 36:	Pso02G68050.0	Pso02G26390.0	      0
 31- 37:	Pso02G68070.0	Pso02G26440.0	 2e-178
 31- 38:	Pso02G68110.0	Pso02G26490.0	      0
 31- 39:	Pso02G68130.0	Pso02G26540.0	  4e-68
 31- 40:	Pso02G68150.0	Pso02G26560.0	      0
 31- 41:	Pso02G68240.0	Pso02G26660.0	      0
 31- 42:	Pso02G68250.0	Pso02G26670.0	      0
 31- 43:	Pso02G68280.0	Pso02G26680.0	      0
 31- 44:	Pso02G68300.0	Pso02G26690.0	 2e-113
 31- 45:	Pso02G68340.0	Pso02G26710.0	      0
 31- 46:	Pso02G68350.0	Pso02G26730.0	      0
 31- 47:	Pso02G68360.0	Pso02G26740.0	 3e-136
 31- 48:	Pso02G68430.0	Pso02G26810.0	  6e-99
 31- 49:	Pso02G68520.0	Pso02G26880.0	 6e-172
 31- 50:	Pso02G68530.0	Pso02G26900.0	  3e-90
 31- 51:	Pso02G68560.0	Pso02G26930.0	 5e-142
 31- 52:	Pso02G68630.0	Pso02G26940.0	      0
 31- 53:	Pso02G68710.0	Pso02G27110.0	  9e-34
 31- 54:	Pso02G68740.0	Pso02G27150.0	      0
 31- 55:	Pso02G68760.0	Pso02G27180.0	      0
 31- 56:	Pso02G68820.0	Pso02G27200.0	      0
 31- 57:	Pso02G68880.0	Pso02G27290.0	 1e-169
 31- 58:	Pso02G68990.0	Pso02G27330.0	      0
 31- 59:	Pso02G69040.0	Pso02G27370.0	      0
 31- 60:	Pso02G69080.0	Pso02G27390.0	 3e-168
 31- 61:	Pso02G69100.0	Pso02G27400.0	 5e-132
 31- 62:	Pso02G69120.0	Pso02G27420.0	      0
 31- 63:	Pso02G69140.0	Pso02G27450.0	      0
## Alignment 32: score=2623.0 e_value=1.5e-196 N=53 pre-WGD-1 ancestor_chr1&P. somniferum_chr2 plus
 32-  0:	Pso10G04630.0	Pso02G41430.0	      0
 32-  1:	Pso10G04610.0	Pso02G41450.0	      0
 32-  2:	Pso10G04600.0	Pso02G41460.0	      0
 32-  3:	Pso10G04580.0	Pso02G41470.0	  4e-77
 32-  4:	Pso10G04570.0	Pso02G41490.0	  2e-82
 32-  5:	Pso10G04560.0	Pso02G41500.0	  7e-81
 32-  6:	Pso10G04540.0	Pso02G41510.0	      0
 32-  7:	Pso10G04520.0	Pso02G41530.0	 2e-154
 32-  8:	Pso02G41540.0	Pso02G41540.0	      0
 32-  9:	Pso10G04510.0	Pso02G41550.0	 3e-103
 32- 10:	Pso10G04480.0	Pso02G41560.0	  4e-94
 32- 11:	Pso10G04470.0	Pso02G41570.0	      0
 32- 12:	Pso10G04460.0	Pso02G41580.0	  2e-50
 32- 13:	Pso10G04450.0	Pso02G41610.0	      0
 32- 14:	Pso10G04430.0	Pso02G41620.0	      0
 32- 15:	Pso10G04410.0	Pso02G41630.0	      0
 32- 16:	Pso10G04400.0	Pso02G41640.0	      0
 32- 17:	Pso10G04390.0	Pso02G41650.0	      0
 32- 18:	Pso10G04380.0	Pso02G41660.0	      0
 32- 19:	Pso10G04360.0	Pso02G41670.0	      0
 32- 20:	Pso10G04350.0	Pso02G41680.0	      0
 32- 21:	Pso10G04340.0	Pso02G41690.0	 3e-156
 32- 22:	Pso10G04320.0	Pso02G41700.0	      0
 32- 23:	Pso10G04310.0	Pso02G41710.0	 5e-148
 32- 24:	Pso10G04300.0	Pso02G41720.0	      0
 32- 25:	Pso10G04290.0	Pso02G41730.0	 1e-127
 32- 26:	Pso10G04280.0	Pso02G41740.0	  2e-56
 32- 27:	Pso10G04270.0	Pso02G41750.0	      0
 32- 28:	Pso10G04220.0	Pso02G41760.0	      0
 32- 29:	Pso10G04210.0	Pso02G41780.0	  2e-48
 32- 30:	Pso10G04200.0	Pso02G41790.0	  1e-44
 32- 31:	Pso10G04190.0	Pso02G41810.0	      0
 32- 32:	Pso10G04180.0	Pso02G41820.0	 7e-172
 32- 33:	Pso10G04170.0	Pso02G41830.0	  5e-68
 32- 34:	Pso10G04160.0	Pso02G41840.0	      0
 32- 35:	Pso10G04070.0	Pso02G41850.0	      0
 32- 36:	Pso10G04060.0	Pso02G41860.0	  4e-12
 32- 37:	Pso02G41870.0	Pso02G41870.0	  2e-81
 32- 38:	Pso10G04040.0	Pso02G41880.0	      0
 32- 39:	Pso10G04030.0	Pso02G41890.0	      0
 32- 40:	Pso02G41910.0	Pso02G41910.0	  2e-48
 32- 41:	Pso10G04010.0	Pso02G41930.0	  9e-65
 32- 42:	Pso10G03990.0	Pso02G41940.0	      0
 32- 43:	Pso10G03980.0	Pso02G41970.0	 2e-120
 32- 44:	Pso10G03970.0	Pso02G41980.0	      0
 32- 45:	Pso10G03960.0	Pso02G41990.0	      0
 32- 46:	Pso10G03950.0	Pso02G42000.0	  2e-85
 32- 47:	Pso10G03940.0	Pso02G42010.0	      0
 32- 48:	Pso10G03930.0	Pso02G42020.0	      0
 32- 49:	Pso10G03920.0	Pso02G42030.0	      0
 32- 50:	Pso10G03910.0	Pso02G42040.0	      0
 32- 51:	Pso10G03900.0	Pso02G42050.0	      0
 32- 52:	Pso10G03890.0	Pso02G42060.0	      0
## Alignment 33: score=619.0 e_value=1e-39 N=14 pre-WGD-1 ancestor_chr1&P. somniferum_chr2 plus
 33-  0:	Pso02G70270.0	Pso02G23750.0	 8e-169
 33-  1:	Pso02G70430.0	Pso02G23770.0	  1e-46
 33-  2:	Pso02G70440.0	Pso02G23810.0	      0
 33-  3:	Pso02G70460.0	Pso02G23830.0	  1e-88
 33-  4:	Pso02G70470.0	Pso02G23840.0	  2e-30
 33-  5:	Pso02G70480.0	Pso02G23850.0	 8e-125
 33-  6:	Pso02G70510.0	Pso02G23880.0	      0
 33-  7:	Pso02G70520.0	Pso02G23890.0	      0
 33-  8:	Pso02G70530.0	Pso02G23940.0	 6e-176
 33-  9:	Pso02G70550.0	Pso02G23960.0	      0
 33- 10:	Pso02G70560.0	Pso02G23970.0	  1e-64
 33- 11:	Pso02G70890.0	Pso02G23980.0	 3e-114
 33- 12:	Pso02G71280.0	Pso02G24030.0	 2e-172
 33- 13:	Pso02G71550.0	Pso02G24230.0	  4e-47
## Alignment 34: score=610.0 e_value=1.6e-34 N=14 pre-WGD-1 ancestor_chr1&P. somniferum_chr2 plus
 34-  0:	Pso10G08890.0	Pso02G45820.0	      0
 34-  1:	Pso10G08390.0	Pso02G46080.0	 2e-162
 34-  2:	Pso10G08250.0	Pso02G46200.0	      0
 34-  3:	Pso10G08240.0	Pso02G46220.0	 2e-173
 34-  4:	Pso10G08230.0	Pso02G46230.0	 6e-126
 34-  5:	Pso10G08180.0	Pso02G46240.0	      0
 34-  6:	Pso10G08170.0	Pso02G46250.0	      0
 34-  7:	Pso10G08160.0	Pso02G46260.0	      0
 34-  8:	Pso10G08140.0	Pso02G46270.0	      0
 34-  9:	Pso10G08130.0	Pso02G46290.0	      0
 34- 10:	Pso10G08110.0	Pso02G46300.0	  6e-46
 34- 11:	Pso10G08100.0	Pso02G46320.0	  2e-93
 34- 12:	Pso02G46360.0	Pso02G46360.0	      0
 34- 13:	Pso10G07220.0	Pso02G46370.0	      0
## Alignment 35: score=408.0 e_value=4.4e-20 N=9 pre-WGD-1 ancestor_chr1&P. somniferum_chr2 plus
 35-  0:	Pso10G09130.0	Pso02G45310.0	 2e-113
 35-  1:	Pso10G09110.0	Pso02G45320.0	      0
 35-  2:	Pso10G09100.0	Pso02G45330.0	      0
 35-  3:	Pso10G09080.0	Pso02G45350.0	      0
 35-  4:	Pso10G08980.0	Pso02G45460.0	 2e-113
 35-  5:	Pso10G08650.0	Pso02G45570.0	      0
 35-  6:	Pso10G08660.0	Pso02G45580.0	 4e-153
 35-  7:	Pso10G08750.0	Pso02G45730.0	      0
 35-  8:	Pso10G08740.0	Pso02G45740.0	      0
## Alignment 36: score=379.0 e_value=8.2e-18 N=9 pre-WGD-1 ancestor_chr1&P. somniferum_chr2 plus
 36-  0:	Pso10G09610.0	Pso02G05810.0	  7e-11
 36-  1:	Pso02G47080.0	Pso02G06000.0	  2e-87
 36-  2:	Pso10G09840.0	Pso02G06210.0	  1e-73
 36-  3:	Pso10G09830.0	Pso02G06280.0	  3e-67
 36-  4:	Pso10G09810.0	Pso02G06300.0	      0
 36-  5:	Pso10G09770.0	Pso02G06390.0	      0
 36-  6:	Pso10G09750.0	Pso02G06410.0	 4e-107
 36-  7:	Pso10G09720.0	Pso02G06460.0	 6e-161
 36-  8:	Pso10G09600.0	Pso02G06590.0	  2e-53
## Alignment 37: score=364.0 e_value=4.6e-18 N=9 pre-WGD-1 ancestor_chr1&P. somniferum_chr2 plus
 37-  0:	Pso02G28900.0	Pso02G65430.0	  4e-92
 37-  1:	Pso02G28890.0	Pso02G65450.0	      0
 37-  2:	Pso02G65530.0	Pso02G65530.0	 2e-157
 37-  3:	Pso02G65710.0	Pso02G65710.0	 3e-109
 37-  4:	Pso02G65930.0	Pso02G65930.0	      0
 37-  5:	Pso02G66210.0	Pso02G65950.0	  1e-80
 37-  6:	Pso02G66250.0	Pso02G66030.0	      0
 37-  7:	Pso02G66370.0	Pso02G66220.0	 4e-138
 37-  8:	Pso02G66520.0	Pso02G66250.0	      0
## Alignment 38: score=346.0 e_value=2.3e-12 N=7 pre-WGD-1 ancestor_chr1&P. somniferum_chr2 plus
 38-  0:	Pso10G03570.0	Pso02G41010.0	  6e-38
 38-  1:	Pso10G03540.0	Pso02G41020.0	  5e-51
 38-  2:	Pso10G03520.0	Pso02G41030.0	      0
 38-  3:	Pso10G03500.0	Pso02G41050.0	  2e-62
 38-  4:	Pso10G03490.0	Pso02G41060.0	 3e-166
 38-  5:	Pso10G03480.0	Pso02G41070.0	 2e-141
 38-  6:	Pso10G03470.0	Pso02G41080.0	      0
## Alignment 39: score=334.0 e_value=2.1e-12 N=7 pre-WGD-1 ancestor_chr1&P. somniferum_chr2 plus
 39-  0:	Pso10G07610.0	Pso02G05480.0	 8e-107
 39-  1:	Pso10G07590.0	Pso02G05500.0	  4e-49
 39-  2:	Pso10G07580.0	Pso02G05520.0	      0
 39-  3:	Pso10G07570.0	Pso02G05530.0	  4e-95
 39-  4:	Pso10G07560.0	Pso02G05550.0	 3e-172
 39-  5:	Pso10G09260.0	Pso02G05600.0	      0
 39-  6:	Pso10G09290.0	Pso02G05630.0	 1e-128
## Alignment 40: score=331.0 e_value=4.4e-15 N=8 pre-WGD-1 ancestor_chr1&P. somniferum_chr2 plus
 40-  0:	Pso10G27920.0	Pso02G33660.0	  8e-06
 40-  1:	Pso10G27780.0	Pso02G33820.0	  2e-65
 40-  2:	Pso10G27410.0	Pso02G34050.0	  6e-73
 40-  3:	Pso10G27390.0	Pso02G34070.0	      0
 40-  4:	Pso10G27360.0	Pso02G34080.0	      0
 40-  5:	Pso10G27140.0	Pso02G34210.0	 4e-152
 40-  6:	Pso10G27120.0	Pso02G34340.0	  5e-74
 40-  7:	Pso10G27030.0	Pso02G34400.0	  1e-22
## Alignment 41: score=297.0 e_value=9.6e-13 N=7 pre-WGD-1 ancestor_chr1&P. somniferum_chr2 plus
 41-  0:	Pso10G36050.0	Pso02G69920.0	  8e-34
 41-  1:	Pso10G35760.0	Pso02G70100.0	  6e-25
 41-  2:	Pso10G35700.0	Pso02G70150.0	  3e-24
 41-  3:	Pso10G35690.0	Pso02G70180.0	      0
 41-  4:	Pso10G35660.0	Pso02G70440.0	      0
 41-  5:	Pso10G35640.0	Pso02G70490.0	      0
 41-  6:	Pso10G35620.0	Pso02G70510.0	  7e-66
## Alignment 42: score=294.0 e_value=8.1e-08 N=6 pre-WGD-1 ancestor_chr1&P. somniferum_chr2 plus
 42-  0:	Pso10G07720.0	Pso02G45040.0	      0
 42-  1:	Pso10G07710.0	Pso02G45050.0	      0
 42-  2:	Pso10G07700.0	Pso02G45060.0	      0
 42-  3:	Pso10G07690.0	Pso02G45070.0	      0
 42-  4:	Pso10G07680.0	Pso02G45080.0	      0
 42-  5:	Pso10G07670.0	Pso02G45090.0	      0
## Alignment 43: score=282.0 e_value=1.5e-09 N=6 pre-WGD-1 ancestor_chr1&P. somniferum_chr2 plus
 43-  0:	Pso10G07750.0	Pso02G45020.0	  2e-43
 43-  1:	Pso10G09390.0	Pso02G45060.0	  4e-22
 43-  2:	Pso10G07650.0	Pso02G45110.0	 3e-100
 43-  3:	Pso10G07640.0	Pso02G45130.0	 4e-104
 43-  4:	Pso10G07630.0	Pso02G45140.0	 1e-149
 43-  5:	Pso10G07540.0	Pso02G45180.0	      0
## Alignment 44: score=276.0 e_value=7.6e-11 N=7 pre-WGD-1 ancestor_chr1&P. somniferum_chr2 plus
 44-  0:	Pso10G21650.0	Pso02G36370.0	  4e-26
 44-  1:	Pso10G23950.0	Pso02G36590.0	 1e-164
 44-  2:	Pso10G23690.0	Pso02G36650.0	      0
 44-  3:	Pso10G23390.0	Pso02G36700.0	 5e-117
 44-  4:	Pso10G23120.0	Pso02G36750.0	      0
 44-  5:	Pso10G22960.0	Pso02G36780.0	      0
 44-  6:	Pso10G22930.0	Pso02G36830.0	 3e-135
## Alignment 45: score=27462.0 e_value=0 N=560 pre-WGD-1 ancestor_chr1&P. somniferum_chr2 minus
 45-  0:	Pso02G39920.0	Pso02G39920.0	      0
 45-  1:	Pso02G39900.0	Pso02G39900.0	      0
 45-  2:	Pso02G39890.0	Pso02G39890.0	      0
 45-  3:	Pso02G39880.0	Pso02G39880.0	      0
 45-  4:	Pso02G39870.0	Pso02G39870.0	 6e-131
 45-  5:	Pso02G39860.0	Pso02G39860.0	 7e-145
 45-  6:	Pso02G39850.0	Pso02G39850.0	      0
 45-  7:	Pso02G39840.0	Pso02G39840.0	      0
 45-  8:	Pso02G39830.0	Pso02G39830.0	      0
 45-  9:	Pso02G39820.0	Pso02G39820.0	      0
 45- 10:	Pso02G39810.0	Pso02G39810.0	      0
 45- 11:	Pso02G39790.0	Pso02G39790.0	      0
 45- 12:	Pso02G39780.0	Pso02G39780.0	      0
 45- 13:	Pso02G39770.0	Pso02G39770.0	  2e-73
 45- 14:	Pso02G39760.0	Pso02G39760.0	      0
 45- 15:	Pso02G39750.0	Pso02G39750.0	      0
 45- 16:	Pso02G39740.0	Pso02G39740.0	  5e-49
 45- 17:	Pso02G39730.0	Pso02G39730.0	      0
 45- 18:	Pso02G39720.0	Pso02G39720.0	 6e-104
 45- 19:	Pso02G39710.0	Pso02G39710.0	 4e-117
 45- 20:	Pso02G39700.0	Pso02G39700.0	      0
 45- 21:	Pso02G39690.0	Pso02G39690.0	 2e-152
 45- 22:	Pso02G39680.0	Pso02G39680.0	      0
 45- 23:	Pso02G39670.0	Pso02G39670.0	  8e-89
 45- 24:	Pso02G39650.0	Pso02G39650.0	      0
 45- 25:	Pso02G39640.0	Pso02G39640.0	      0
 45- 26:	Pso02G39620.0	Pso02G39620.0	 1e-155
 45- 27:	Pso02G39600.0	Pso02G39600.0	  2e-51
 45- 28:	Pso02G39590.0	Pso02G39590.0	      0
 45- 29:	Pso02G53520.0	Pso02G39580.0	      0
 45- 30:	Pso02G53530.0	Pso02G39570.0	 1e-116
 45- 31:	Pso02G53540.0	Pso02G39560.0	      0
 45- 32:	Pso02G39550.0	Pso02G39550.0	      0
 45- 33:	Pso02G53570.0	Pso02G39540.0	      0
 45- 34:	Pso02G39530.0	Pso02G39530.0	      0
 45- 35:	Pso02G53580.0	Pso02G39520.0	      0
 45- 36:	Pso02G53620.0	Pso02G39510.0	  1e-93
 45- 37:	Pso02G53630.0	Pso02G39500.0	  4e-80
 45- 38:	Pso02G53640.0	Pso02G39480.0	      0
 45- 39:	Pso02G53650.0	Pso02G39470.0	      0
 45- 40:	Pso02G53680.0	Pso02G39440.0	      0
 45- 41:	Pso02G53690.0	Pso02G39430.0	      0
 45- 42:	Pso02G53740.0	Pso02G39400.0	 1e-154
 45- 43:	Pso02G53750.0	Pso02G39390.0	      0
 45- 44:	Pso02G53760.0	Pso02G39380.0	      0
 45- 45:	Pso02G53780.0	Pso02G39350.0	 4e-157
 45- 46:	Pso02G53800.0	Pso02G39340.0	      0
 45- 47:	Pso02G53810.0	Pso02G39330.0	      0
 45- 48:	Pso02G53830.0	Pso02G39310.0	      0
 45- 49:	Pso02G53840.0	Pso02G39300.0	      0
 45- 50:	Pso02G39270.0	Pso02G39270.0	      0
 45- 51:	Pso02G53870.0	Pso02G39260.0	      0
 45- 52:	Pso02G53880.0	Pso02G39250.0	      0
 45- 53:	Pso02G53900.0	Pso02G39240.0	      0
 45- 54:	Pso02G53920.0	Pso02G39230.0	      0
 45- 55:	Pso02G53930.0	Pso02G39220.0	      0
 45- 56:	Pso02G53940.0	Pso02G39210.0	      0
 45- 57:	Pso02G39200.0	Pso02G39200.0	  4e-52
 45- 58:	Pso02G39190.0	Pso02G39190.0	  9e-76
 45- 59:	Pso02G53960.0	Pso02G39180.0	      0
 45- 60:	Pso02G53970.0	Pso02G39170.0	      0
 45- 61:	Pso02G39150.0	Pso02G39150.0	  7e-48
 45- 62:	Pso02G53980.0	Pso02G39140.0	      0
 45- 63:	Pso02G53990.0	Pso02G39130.0	  6e-69
 45- 64:	Pso02G54000.0	Pso02G39120.0	      0
 45- 65:	Pso02G39090.0	Pso02G39090.0	 1e-168
 45- 66:	Pso02G54030.0	Pso02G39060.0	      0
 45- 67:	Pso02G39050.0	Pso02G39050.0	  3e-90
 45- 68:	Pso02G54060.0	Pso02G39020.0	  4e-49
 45- 69:	Pso02G54070.0	Pso02G39010.0	      0
 45- 70:	Pso02G54080.0	Pso02G39000.0	      0
 45- 71:	Pso02G54090.0	Pso02G38990.0	      0
 45- 72:	Pso02G54140.0	Pso02G38980.0	      0
 45- 73:	Pso02G54160.0	Pso02G38970.0	  7e-75
 45- 74:	Pso02G54170.0	Pso02G38960.0	  1e-72
 45- 75:	Pso02G54180.0	Pso02G38950.0	  4e-83
 45- 76:	Pso02G54190.0	Pso02G38930.0	      0
 45- 77:	Pso02G54200.0	Pso02G38920.0	 2e-170
 45- 78:	Pso02G38910.0	Pso02G38910.0	 8e-167
 45- 79:	Pso02G38900.0	Pso02G38900.0	 2e-176
 45- 80:	Pso02G38890.0	Pso02G38890.0	 1e-169
 45- 81:	Pso02G54260.0	Pso02G38880.0	      0
 45- 82:	Pso02G54270.0	Pso02G38870.0	 1e-158
 45- 83:	Pso02G54290.0	Pso02G38860.0	      0
 45- 84:	Pso02G54300.0	Pso02G38850.0	      0
 45- 85:	Pso02G38830.0	Pso02G38830.0	  5e-91
 45- 86:	Pso02G54390.0	Pso02G38810.0	      0
 45- 87:	Pso02G54410.0	Pso02G38790.0	      0
 45- 88:	Pso02G54420.0	Pso02G38780.0	      0
 45- 89:	Pso02G54450.0	Pso02G38760.0	  2e-34
 45- 90:	Pso02G38750.0	Pso02G38750.0	 1e-167
 45- 91:	Pso02G54460.0	Pso02G38740.0	      0
 45- 92:	Pso02G54490.0	Pso02G38730.0	      0
 45- 93:	Pso02G54500.0	Pso02G38720.0	      0
 45- 94:	Pso02G54510.0	Pso02G38710.0	      0
 45- 95:	Pso02G54520.0	Pso02G38700.0	 6e-106
 45- 96:	Pso02G38680.0	Pso02G38680.0	      0
 45- 97:	Pso02G54580.0	Pso02G38660.0	      0
 45- 98:	Pso02G54600.0	Pso02G38650.0	      0
 45- 99:	Pso02G54610.0	Pso02G38640.0	      0
 45-100:	Pso02G54620.0	Pso02G38630.0	  6e-25
 45-101:	Pso02G38600.0	Pso02G38600.0	 1e-123
 45-102:	Pso02G54660.0	Pso02G38590.0	 2e-151
 45-103:	Pso02G54670.0	Pso02G38580.0	  9e-45
 45-104:	Pso02G54680.0	Pso02G38570.0	      0
 45-105:	Pso02G54700.0	Pso02G38560.0	      0
 45-106:	Pso02G54720.0	Pso02G38540.0	      0
 45-107:	Pso02G38530.0	Pso02G38530.0	      0
 45-108:	Pso02G38520.0	Pso02G38520.0	      0
 45-109:	Pso02G38500.0	Pso02G38500.0	  8e-79
 45-110:	Pso02G38490.0	Pso02G38490.0	 5e-100
 45-111:	Pso02G38470.0	Pso02G38470.0	      0
 45-112:	Pso02G54800.0	Pso02G38450.0	 3e-113
 45-113:	Pso02G54790.0	Pso02G38440.0	      0
 45-114:	Pso02G54820.0	Pso02G38430.0	      0
 45-115:	Pso02G38420.0	Pso02G38420.0	      0
 45-116:	Pso02G38390.0	Pso02G38390.0	      0
 45-117:	Pso02G38350.0	Pso02G38350.0	      0
 45-118:	Pso02G38260.0	Pso02G38260.0	 1e-125
 45-119:	Pso02G38230.0	Pso02G38230.0	  1e-51
 45-120:	Pso02G38220.0	Pso02G38220.0	  6e-71
 45-121:	Pso02G54890.0	Pso02G38190.0	  4e-78
 45-122:	Pso02G54910.0	Pso02G38180.0	      0
 45-123:	Pso02G54920.0	Pso02G38170.0	      0
 45-124:	Pso02G54930.0	Pso02G38160.0	  7e-46
 45-125:	Pso02G54940.0	Pso02G38150.0	 1e-136
 45-126:	Pso02G54950.0	Pso02G38140.0	  4e-12
 45-127:	Pso02G54970.0	Pso02G38130.0	 2e-146
 45-128:	Pso02G54990.0	Pso02G38100.0	      0
 45-129:	Pso02G55000.0	Pso02G38090.0	 5e-141
 45-130:	Pso02G55010.0	Pso02G38080.0	      0
 45-131:	Pso02G55020.0	Pso02G38070.0	  2e-63
 45-132:	Pso02G38060.0	Pso02G38060.0	  2e-94
 45-133:	Pso02G38050.0	Pso02G38050.0	      0
 45-134:	Pso02G55030.0	Pso02G38040.0	  1e-69
 45-135:	Pso02G55040.0	Pso02G38030.0	  1e-91
 45-136:	Pso02G55050.0	Pso02G38000.0	  3e-42
 45-137:	Pso02G37990.0	Pso02G37990.0	  2e-82
 45-138:	Pso02G55070.0	Pso02G37980.0	  1e-62
 45-139:	Pso02G55080.0	Pso02G37970.0	      0
 45-140:	Pso02G55100.0	Pso02G37960.0	  1e-43
 45-141:	Pso02G55150.0	Pso02G37930.0	      0
 45-142:	Pso02G37920.0	Pso02G37920.0	  9e-66
 45-143:	Pso02G55160.0	Pso02G37910.0	  5e-85
 45-144:	Pso02G55170.0	Pso02G37900.0	      0
 45-145:	Pso02G55180.0	Pso02G37890.0	      0
 45-146:	Pso02G55190.0	Pso02G37880.0	      0
 45-147:	Pso02G55200.0	Pso02G37850.0	  7e-90
 45-148:	Pso02G55210.0	Pso02G37840.0	  4e-52
 45-149:	Pso02G37830.0	Pso02G37810.0	  1e-91
 45-150:	Pso02G55230.0	Pso02G37800.0	  1e-91
 45-151:	Pso02G37780.0	Pso02G37780.0	  6e-86
 45-152:	Pso02G37770.0	Pso02G37770.0	      0
 45-153:	Pso02G55410.0	Pso02G37760.0	 6e-138
 45-154:	Pso02G55380.0	Pso02G37730.0	  1e-91
 45-155:	Pso02G37720.0	Pso02G37720.0	  6e-62
 45-156:	Pso02G37700.0	Pso02G37700.0	 5e-178
 45-157:	Pso02G37690.0	Pso02G37690.0	 2e-102
 45-158:	Pso02G37680.0	Pso02G37680.0	      0
 45-159:	Pso02G55320.0	Pso02G37670.0	 2e-131
 45-160:	Pso02G55310.0	Pso02G37660.0	  1e-73
 45-161:	Pso02G55300.0	Pso02G37650.0	 1e-163
 45-162:	Pso02G55420.0	Pso02G37640.0	 7e-107
 45-163:	Pso02G55430.0	Pso02G37630.0	 4e-134
 45-164:	Pso02G55440.0	Pso02G37620.0	      0
 45-165:	Pso02G37610.0	Pso02G37610.0	  4e-61
 45-166:	Pso02G55460.0	Pso02G37600.0	 1e-176
 45-167:	Pso02G55470.0	Pso02G37590.0	      0
 45-168:	Pso02G37580.0	Pso02G37580.0	  3e-52
 45-169:	Pso02G55540.0	Pso02G37560.0	  1e-91
 45-170:	Pso02G55560.0	Pso02G37550.0	  4e-55
 45-171:	Pso02G55550.0	Pso02G37540.0	  4e-51
 45-172:	Pso02G55580.0	Pso02G37530.0	      0
 45-173:	Pso02G55590.0	Pso02G37520.0	      0
 45-174:	Pso02G55620.0	Pso02G37510.0	      0
 45-175:	Pso02G55640.0	Pso02G37500.0	      0
 45-176:	Pso02G55650.0	Pso02G37480.0	  3e-37
 45-177:	Pso02G55660.0	Pso02G37470.0	      0
 45-178:	Pso02G55700.0	Pso02G37450.0	      0
 45-179:	Pso02G55710.0	Pso02G37420.0	      0
 45-180:	Pso02G55740.0	Pso02G37410.0	      0
 45-181:	Pso02G55760.0	Pso02G37390.0	 6e-100
 45-182:	Pso02G55770.0	Pso02G37380.0	 1e-137
 45-183:	Pso02G55780.0	Pso02G37370.0	 9e-176
 45-184:	Pso02G55790.0	Pso02G37360.0	      0
 45-185:	Pso02G37350.0	Pso02G37320.0	 2e-149
 45-186:	Pso02G55830.0	Pso02G37290.0	      0
 45-187:	Pso02G55840.0	Pso02G37280.0	  3e-63
 45-188:	Pso02G55850.0	Pso02G37270.0	      0
 45-189:	Pso02G37260.0	Pso02G37260.0	  6e-57
 45-190:	Pso02G55980.0	Pso02G37220.0	  7e-36
 45-191:	Pso02G56010.0	Pso02G37190.0	      0
 45-192:	Pso02G56020.0	Pso02G37180.0	      0
 45-193:	Pso02G37160.0	Pso02G37160.0	      0
 45-194:	Pso02G56090.0	Pso02G37140.0	  2e-16
 45-195:	Pso02G56110.0	Pso02G37130.0	      0
 45-196:	Pso02G56120.0	Pso02G37120.0	 4e-157
 45-197:	Pso02G56130.0	Pso02G37110.0	      0
 45-198:	Pso02G37100.0	Pso02G37100.0	  5e-92
 45-199:	Pso02G37090.0	Pso02G37090.0	 2e-130
 45-200:	Pso02G37080.0	Pso02G37080.0	  4e-77
 45-201:	Pso02G56140.0	Pso02G37060.0	      0
 45-202:	Pso02G56150.0	Pso02G37050.0	      0
 45-203:	Pso02G56160.0	Pso02G37040.0	      0
 45-204:	Pso02G56170.0	Pso02G37030.0	  5e-94
 45-205:	Pso02G56180.0	Pso02G37010.0	      0
 45-206:	Pso02G56200.0	Pso02G37000.0	      0
 45-207:	Pso02G56210.0	Pso02G36990.0	 3e-121
 45-208:	Pso02G36980.0	Pso02G36980.0	  3e-59
 45-209:	Pso02G56230.0	Pso02G36960.0	      0
 45-210:	Pso02G56240.0	Pso02G36950.0	  4e-19
 45-211:	Pso02G56270.0	Pso02G36930.0	      0
 45-212:	Pso02G36920.0	Pso02G36920.0	 2e-150
 45-213:	Pso02G36900.0	Pso02G36900.0	  3e-82
 45-214:	Pso02G36890.0	Pso02G36890.0	      0
 45-215:	Pso02G56370.0	Pso02G36860.0	      0
 45-216:	Pso02G36820.0	Pso02G36820.0	 1e-115
 45-217:	Pso02G36810.0	Pso02G36810.0	 6e-159
 45-218:	Pso02G56380.0	Pso02G36790.0	      0
 45-219:	Pso02G56390.0	Pso02G36780.0	      0
 45-220:	Pso02G36770.0	Pso02G36770.0	  7e-88
 45-221:	Pso02G36760.0	Pso02G36760.0	 7e-165
 45-222:	Pso02G56430.0	Pso02G36750.0	      0
 45-223:	Pso02G56440.0	Pso02G36720.0	      0
 45-224:	Pso02G56450.0	Pso02G36710.0	  4e-69
 45-225:	Pso02G36700.0	Pso02G36700.0	      0
 45-226:	Pso02G56460.0	Pso02G36690.0	      0
 45-227:	Pso02G56480.0	Pso02G36680.0	  2e-92
 45-228:	Pso02G56490.0	Pso02G36670.0	      0
 45-229:	Pso02G56500.0	Pso02G36660.0	      0
 45-230:	Pso02G56510.0	Pso02G36650.0	      0
 45-231:	Pso02G56530.0	Pso02G36640.0	      0
 45-232:	Pso02G56540.0	Pso02G36630.0	 2e-106
 45-233:	Pso02G56550.0	Pso02G36620.0	      0
 45-234:	Pso02G36610.0	Pso02G36610.0	 5e-180
 45-235:	Pso02G56560.0	Pso02G36560.0	      0
 45-236:	Pso02G36550.0	Pso02G36550.0	      0
 45-237:	Pso02G56660.0	Pso02G36520.0	      0
 45-238:	Pso02G56770.0	Pso02G36440.0	 6e-110
 45-239:	Pso02G36410.0	Pso02G36410.0	      0
 45-240:	Pso02G56840.0	Pso02G36400.0	      0
 45-241:	Pso02G36390.0	Pso02G36390.0	  4e-68
 45-242:	Pso02G56900.0	Pso02G36380.0	 1e-171
 45-243:	Pso02G36330.0	Pso02G36330.0	      0
 45-244:	Pso02G57000.0	Pso02G36310.0	      0
 45-245:	Pso02G57010.0	Pso02G36290.0	  5e-84
 45-246:	Pso02G57020.0	Pso02G36280.0	 2e-134
 45-247:	Pso02G57030.0	Pso02G36260.0	      0
 45-248:	Pso02G57040.0	Pso02G36250.0	      0
 45-249:	Pso02G57050.0	Pso02G36220.0	      0
 45-250:	Pso02G57070.0	Pso02G36210.0	      0
 45-251:	Pso02G57080.0	Pso02G36200.0	      0
 45-252:	Pso02G57090.0	Pso02G36190.0	 3e-114
 45-253:	Pso02G57110.0	Pso02G36180.0	      0
 45-254:	Pso02G57120.0	Pso02G36170.0	      0
 45-255:	Pso02G57140.0	Pso02G36160.0	 5e-141
 45-256:	Pso02G36130.0	Pso02G36130.0	      0
 45-257:	Pso02G57270.0	Pso02G36120.0	      0
 45-258:	Pso02G57170.0	Pso02G36050.0	      0
 45-259:	Pso02G57330.0	Pso02G36030.0	      0
 45-260:	Pso02G57340.0	Pso02G36020.0	      0
 45-261:	Pso02G57350.0	Pso02G36010.0	      0
 45-262:	Pso02G57420.0	Pso02G36000.0	      0
 45-263:	Pso02G57430.0	Pso02G35990.0	      0
 45-264:	Pso02G57460.0	Pso02G35980.0	      0
 45-265:	Pso02G57510.0	Pso02G35940.0	 1e-153
 45-266:	Pso02G57520.0	Pso02G35930.0	      0
 45-267:	Pso02G57530.0	Pso02G35920.0	      0
 45-268:	Pso02G57540.0	Pso02G35900.0	 4e-110
 45-269:	Pso02G35890.0	Pso02G35890.0	  3e-51
 45-270:	Pso02G35880.0	Pso02G35880.0	  2e-83
 45-271:	Pso02G35870.0	Pso02G35870.0	  1e-42
 45-272:	Pso02G57580.0	Pso02G35860.0	      0
 45-273:	Pso02G57590.0	Pso02G35850.0	      0
 45-274:	Pso02G57600.0	Pso02G35840.0	  4e-94
 45-275:	Pso02G35810.0	Pso02G35810.0	  2e-89
 45-276:	Pso02G57630.0	Pso02G35800.0	  5e-89
 45-277:	Pso02G35780.0	Pso02G35780.0	      0
 45-278:	Pso02G57640.0	Pso02G35770.0	      0
 45-279:	Pso02G57650.0	Pso02G35760.0	  2e-90
 45-280:	Pso02G57660.0	Pso02G35750.0	      0
 45-281:	Pso02G57680.0	Pso02G35740.0	      0
 45-282:	Pso02G57690.0	Pso02G35720.0	 1e-150
 45-283:	Pso02G35680.0	Pso02G35680.0	  4e-82
 45-284:	Pso02G57740.0	Pso02G35660.0	  6e-77
 45-285:	Pso02G57750.0	Pso02G35650.0	      0
 45-286:	Pso02G35630.0	Pso02G35630.0	      0
 45-287:	Pso02G35620.0	Pso02G35620.0	      0
 45-288:	Pso02G57830.0	Pso02G35610.0	 1e-137
 45-289:	Pso02G57860.0	Pso02G35580.0	 5e-136
 45-290:	Pso02G57870.0	Pso02G35570.0	 4e-142
 45-291:	Pso02G57880.0	Pso02G35560.0	      0
 45-292:	Pso02G57930.0	Pso02G35550.0	      0
 45-293:	Pso02G35540.0	Pso02G35540.0	  4e-76
 45-294:	Pso02G57940.0	Pso02G35530.0	 4e-103
 45-295:	Pso02G35460.0	Pso02G35460.0	  9e-85
 45-296:	Pso02G35450.0	Pso02G35450.0	 6e-132
 45-297:	Pso02G35430.0	Pso02G35430.0	 5e-118
 45-298:	Pso02G58050.0	Pso02G35420.0	      0
 45-299:	Pso02G58120.0	Pso02G35390.0	  1e-45
 45-300:	Pso02G58140.0	Pso02G35370.0	      0
 45-301:	Pso02G58150.0	Pso02G35350.0	 2e-163
 45-302:	Pso02G58170.0	Pso02G35340.0	      0
 45-303:	Pso02G58180.0	Pso02G35330.0	 3e-117
 45-304:	Pso02G58200.0	Pso02G35260.0	      0
 45-305:	Pso02G58220.0	Pso02G35250.0	      0
 45-306:	Pso02G35240.0	Pso02G35240.0	  1e-82
 45-307:	Pso02G58250.0	Pso02G35200.0	      0
 45-308:	Pso02G35190.0	Pso02G35190.0	  6e-88
 45-309:	Pso02G58270.0	Pso02G35150.0	 1e-107
 45-310:	Pso02G58280.0	Pso02G35140.0	      0
 45-311:	Pso02G58290.0	Pso02G35130.0	      0
 45-312:	Pso02G35110.0	Pso02G35110.0	      0
 45-313:	Pso02G58330.0	Pso02G35090.0	  4e-70
 45-314:	Pso02G35080.0	Pso02G35080.0	  3e-78
 45-315:	Pso02G58350.0	Pso02G35060.0	      0
 45-316:	Pso02G58370.0	Pso02G35050.0	      0
 45-317:	Pso02G58380.0	Pso02G35040.0	      0
 45-318:	Pso02G35000.0	Pso02G35000.0	      0
 45-319:	Pso02G58460.0	Pso02G34990.0	      0
 45-320:	Pso02G58480.0	Pso02G34980.0	  4e-81
 45-321:	Pso02G58490.0	Pso02G34970.0	      0
 45-322:	Pso02G58500.0	Pso02G34960.0	      0
 45-323:	Pso02G58510.0	Pso02G34950.0	 3e-156
 45-324:	Pso02G58530.0	Pso02G34930.0	      0
 45-325:	Pso02G34860.0	Pso02G34810.0	      0
 45-326:	Pso02G34760.0	Pso02G34760.0	      0
 45-327:	Pso02G58690.0	Pso02G34750.0	      0
 45-328:	Pso02G58700.0	Pso02G34740.0	      0
 45-329:	Pso02G58730.0	Pso02G34730.0	      0
 45-330:	Pso02G58740.0	Pso02G34720.0	      0
 45-331:	Pso02G34710.0	Pso02G34710.0	      0
 45-332:	Pso02G34700.0	Pso02G34700.0	      0
 45-333:	Pso02G34690.0	Pso02G34690.0	  2e-87
 45-334:	Pso02G34680.0	Pso02G34680.0	  3e-69
 45-335:	Pso02G58790.0	Pso02G34670.0	      0
 45-336:	Pso02G58810.0	Pso02G34660.0	  2e-52
 45-337:	Pso02G58840.0	Pso02G34630.0	      0
 45-338:	Pso02G34590.0	Pso02G34590.0	  7e-55
 45-339:	Pso02G58910.0	Pso02G34560.0	      0
 45-340:	Pso02G58920.0	Pso02G34550.0	      0
 45-341:	Pso02G58950.0	Pso02G34540.0	      0
 45-342:	Pso02G34510.0	Pso02G34510.0	  5e-82
 45-343:	Pso02G58990.0	Pso02G34500.0	      0
 45-344:	Pso02G59000.0	Pso02G34490.0	      0
 45-345:	Pso02G59020.0	Pso02G34470.0	  6e-98
 45-346:	Pso02G34460.0	Pso02G34460.0	  6e-90
 45-347:	Pso02G59040.0	Pso02G34450.0	      0
 45-348:	Pso02G59060.0	Pso02G34440.0	      0
 45-349:	Pso02G59070.0	Pso02G34430.0	      0
 45-350:	Pso02G34420.0	Pso02G34420.0	      0
 45-351:	Pso02G59090.0	Pso02G34400.0	  9e-76
 45-352:	Pso02G59210.0	Pso02G34380.0	      0
 45-353:	Pso02G59230.0	Pso02G34370.0	      0
 45-354:	Pso02G34360.0	Pso02G34360.0	      0
 45-355:	Pso02G59280.0	Pso02G34350.0	 2e-106
 45-356:	Pso02G59340.0	Pso02G34340.0	  3e-94
 45-357:	Pso02G34330.0	Pso02G34330.0	      0
 45-358:	Pso02G34320.0	Pso02G34320.0	      0
 45-359:	Pso02G34300.0	Pso02G34300.0	 7e-105
 45-360:	Pso02G34260.0	Pso02G34260.0	      0
 45-361:	Pso02G34250.0	Pso02G34250.0	      0
 45-362:	Pso02G34240.0	Pso02G34240.0	      0
 45-363:	Pso02G59420.0	Pso02G34210.0	      0
 45-364:	Pso02G59430.0	Pso02G34190.0	      0
 45-365:	Pso02G59440.0	Pso02G34180.0	  6e-84
 45-366:	Pso02G34170.0	Pso02G34170.0	      0
 45-367:	Pso02G34150.0	Pso02G34150.0	      0
 45-368:	Pso02G59560.0	Pso02G34130.0	 2e-112
 45-369:	Pso02G59580.0	Pso02G34100.0	  9e-96
 45-370:	Pso02G59590.0	Pso02G34080.0	      0
 45-371:	Pso02G59600.0	Pso02G34070.0	      0
 45-372:	Pso02G59620.0	Pso02G34050.0	 2e-102
 45-373:	Pso02G34040.0	Pso02G34040.0	  2e-79
 45-374:	Pso02G59630.0	Pso02G34020.0	      0
 45-375:	Pso02G34000.0	Pso02G34000.0	      0
 45-376:	Pso02G33980.0	Pso02G33980.0	  6e-44
 45-377:	Pso02G33970.0	Pso02G33970.0	 5e-149
 45-378:	Pso02G33960.0	Pso02G33960.0	  7e-20
 45-379:	Pso02G33940.0	Pso02G33940.0	 2e-103
 45-380:	Pso02G33930.0	Pso02G33930.0	      0
 45-381:	Pso02G59710.0	Pso02G33920.0	      0
 45-382:	Pso02G59720.0	Pso02G33910.0	      0
 45-383:	Pso02G59730.0	Pso02G33900.0	      0
 45-384:	Pso02G59760.0	Pso02G33880.0	  4e-98
 45-385:	Pso02G59780.0	Pso02G33870.0	      0
 45-386:	Pso02G59820.0	Pso02G33860.0	      0
 45-387:	Pso02G59830.0	Pso02G33840.0	      0
 45-388:	Pso02G59840.0	Pso02G33830.0	      0
 45-389:	Pso02G59850.0	Pso02G33820.0	 4e-160
 45-390:	Pso02G33800.0	Pso02G33800.0	  1e-83
 45-391:	Pso02G59890.0	Pso02G33790.0	      0
 45-392:	Pso02G33770.0	Pso02G33770.0	  1e-14
 45-393:	Pso02G59900.0	Pso02G33750.0	  3e-74
 45-394:	Pso02G59920.0	Pso02G33740.0	      0
 45-395:	Pso02G59930.0	Pso02G33720.0	  1e-50
 45-396:	Pso02G60000.0	Pso02G33650.0	 4e-114
 45-397:	Pso02G60020.0	Pso02G33640.0	      0
 45-398:	Pso02G60030.0	Pso02G33630.0	      0
 45-399:	Pso02G33610.0	Pso02G33610.0	  2e-79
 45-400:	Pso02G60190.0	Pso02G33600.0	      0
 45-401:	Pso02G60200.0	Pso02G33590.0	      0
 45-402:	Pso02G33580.0	Pso02G33580.0	 4e-102
 45-403:	Pso02G33570.0	Pso02G33570.0	      0
 45-404:	Pso02G33560.0	Pso02G33560.0	      0
 45-405:	Pso02G60230.0	Pso02G33550.0	      0
 45-406:	Pso02G60240.0	Pso02G33530.0	      0
 45-407:	Pso02G60250.0	Pso02G33510.0	      0
 45-408:	Pso02G60270.0	Pso02G33500.0	 2e-178
 45-409:	Pso02G33320.0	Pso02G33320.0	      0
 45-410:	Pso02G33260.0	Pso02G33260.0	  5e-78
 45-411:	Pso02G33240.0	Pso02G33240.0	 3e-106
 45-412:	Pso02G60300.0	Pso02G33190.0	      0
 45-413:	Pso02G33150.0	Pso02G33150.0	  9e-66
 45-414:	Pso02G60400.0	Pso02G33140.0	      0
 45-415:	Pso02G60430.0	Pso02G33130.0	      0
 45-416:	Pso02G60440.0	Pso02G33110.0	      0
 45-417:	Pso02G33100.0	Pso02G33100.0	  1e-30
 45-418:	Pso02G60470.0	Pso02G33080.0	  6e-83
 45-419:	Pso02G60480.0	Pso02G33050.0	      0
 45-420:	Pso02G33040.0	Pso02G33040.0	  1e-63
 45-421:	Pso02G60510.0	Pso02G33030.0	 2e-138
 45-422:	Pso02G60520.0	Pso02G33020.0	      0
 45-423:	Pso02G60530.0	Pso02G33010.0	      0
 45-424:	Pso02G33000.0	Pso02G33000.0	      0
 45-425:	Pso02G32990.0	Pso02G32990.0	 6e-120
 45-426:	Pso02G60590.0	Pso02G32980.0	      0
 45-427:	Pso02G60640.0	Pso02G32960.0	      0
 45-428:	Pso02G32940.0	Pso02G32940.0	      0
 45-429:	Pso02G60690.0	Pso02G32930.0	      0
 45-430:	Pso02G60700.0	Pso02G32920.0	 5e-179
 45-431:	Pso02G60720.0	Pso02G32910.0	      0
 45-432:	Pso02G60730.0	Pso02G32900.0	      0
 45-433:	Pso02G32870.0	Pso02G32870.0	      0
 45-434:	Pso02G32860.0	Pso02G32850.0	      0
 45-435:	Pso02G32840.0	Pso02G32840.0	      0
 45-436:	Pso02G60780.0	Pso02G32810.0	  4e-86
 45-437:	Pso02G60830.0	Pso02G32780.0	      0
 45-438:	Pso02G60860.0	Pso02G32680.0	  2e-22
 45-439:	Pso02G61000.0	Pso02G32610.0	      0
 45-440:	Pso02G61010.0	Pso02G32600.0	  1e-77
 45-441:	Pso02G61040.0	Pso02G32590.0	  9e-88
 45-442:	Pso02G61090.0	Pso02G32560.0	      0
 45-443:	Pso02G61140.0	Pso02G32530.0	      0
 45-444:	Pso02G61160.0	Pso02G32510.0	      0
 45-445:	Pso02G61170.0	Pso02G32500.0	 3e-143
 45-446:	Pso02G61180.0	Pso02G32490.0	      0
 45-447:	Pso02G61220.0	Pso02G32480.0	  1e-26
 45-448:	Pso02G61230.0	Pso02G32470.0	      0
 45-449:	Pso02G32460.0	Pso02G32460.0	      0
 45-450:	Pso02G61280.0	Pso02G32440.0	  5e-49
 45-451:	Pso02G61290.0	Pso02G32430.0	      0
 45-452:	Pso02G61300.0	Pso02G32400.0	      0
 45-453:	Pso02G61420.0	Pso02G32380.0	      0
 45-454:	Pso02G61410.0	Pso02G32370.0	  2e-45
 45-455:	Pso02G32360.0	Pso02G32360.0	  3e-84
 45-456:	Pso02G32350.0	Pso02G32350.0	 4e-172
 45-457:	Pso02G32330.0	Pso02G32330.0	  7e-58
 45-458:	Pso02G61480.0	Pso02G32290.0	      0
 45-459:	Pso02G61620.0	Pso02G32260.0	      0
 45-460:	Pso02G61630.0	Pso02G32250.0	      0
 45-461:	Pso02G61640.0	Pso02G32240.0	 8e-118
 45-462:	Pso02G32200.0	Pso02G32200.0	 9e-138
 45-463:	Pso02G61700.0	Pso02G32180.0	      0
 45-464:	Pso02G61710.0	Pso02G32170.0	      0
 45-465:	Pso02G61870.0	Pso02G32100.0	      0
 45-466:	Pso02G32080.0	Pso02G32080.0	 7e-106
 45-467:	Pso02G32050.0	Pso02G32050.0	  8e-55
 45-468:	Pso02G61880.0	Pso02G32040.0	      0
 45-469:	Pso02G32010.0	Pso02G32010.0	 2e-100
 45-470:	Pso02G61950.0	Pso02G31990.0	      0
 45-471:	Pso02G61960.0	Pso02G31970.0	 1e-146
 45-472:	Pso02G31960.0	Pso02G31960.0	 5e-132
 45-473:	Pso02G61970.0	Pso02G31950.0	 7e-170
 45-474:	Pso02G61980.0	Pso02G31930.0	      0
 45-475:	Pso02G31910.0	Pso02G31910.0	 2e-151
 45-476:	Pso02G31900.0	Pso02G31900.0	  4e-73
 45-477:	Pso02G62010.0	Pso02G31890.0	      0
 45-478:	Pso02G31880.0	Pso02G31880.0	      0
 45-479:	Pso02G62020.0	Pso02G31870.0	      0
 45-480:	Pso02G62030.0	Pso02G31860.0	      0
 45-481:	Pso02G31850.0	Pso02G31850.0	 2e-105
 45-482:	Pso02G31800.0	Pso02G31800.0	 2e-133
 45-483:	Pso02G62150.0	Pso02G31770.0	      0
 45-484:	Pso02G31750.0	Pso02G31750.0	  4e-92
 45-485:	Pso02G62180.0	Pso02G31740.0	      0
 45-486:	Pso02G31730.0	Pso02G31730.0	  2e-74
 45-487:	Pso02G62210.0	Pso02G31700.0	 4e-172
 45-488:	Pso02G62230.0	Pso02G31680.0	  7e-79
 45-489:	Pso02G31660.0	Pso02G31660.0	  3e-83
 45-490:	Pso02G62280.0	Pso02G31650.0	 3e-160
 45-491:	Pso02G62300.0	Pso02G31620.0	      0
 45-492:	Pso02G62310.0	Pso02G31610.0	  1e-60
 45-493:	Pso02G62320.0	Pso02G31600.0	      0
 45-494:	Pso02G31560.0	Pso02G31560.0	      0
 45-495:	Pso02G31490.0	Pso02G31490.0	      0
 45-496:	Pso02G62410.0	Pso02G31480.0	      0
 45-497:	Pso02G31470.0	Pso02G31470.0	  2e-44
 45-498:	Pso02G31460.0	Pso02G31460.0	  8e-88
 45-499:	Pso02G62420.0	Pso02G31450.0	      0
 45-500:	Pso02G62430.0	Pso02G31440.0	      0
 45-501:	Pso02G62440.0	Pso02G31420.0	      0
 45-502:	Pso02G62450.0	Pso02G31390.0	      0
 45-503:	Pso02G31340.0	Pso02G31340.0	  2e-74
 45-504:	Pso02G62520.0	Pso02G31310.0	 4e-146
 45-505:	Pso02G31290.0	Pso02G31290.0	  8e-89
 45-506:	Pso02G62500.0	Pso02G31270.0	  1e-25
 45-507:	Pso02G62580.0	Pso02G31260.0	  8e-93
 45-508:	Pso02G62660.0	Pso02G31250.0	      0
 45-509:	Pso02G62670.0	Pso02G31240.0	      0
 45-510:	Pso02G62740.0	Pso02G31230.0	  6e-73
 45-511:	Pso02G62750.0	Pso02G31220.0	      0
 45-512:	Pso02G62770.0	Pso02G31200.0	      0
 45-513:	Pso02G62790.0	Pso02G31180.0	      0
 45-514:	Pso02G62800.0	Pso02G31170.0	      0
 45-515:	Pso02G62810.0	Pso02G31160.0	      0
 45-516:	Pso02G62820.0	Pso02G31150.0	 3e-153
 45-517:	Pso02G62880.0	Pso02G31110.0	      0
 45-518:	Pso02G62890.0	Pso02G31100.0	      0
 45-519:	Pso02G62900.0	Pso02G31090.0	      0
 45-520:	Pso02G31080.0	Pso02G31080.0	      0
 45-521:	Pso02G62910.0	Pso02G31070.0	      0
 45-522:	Pso02G31050.0	Pso02G31050.0	 1e-140
 45-523:	Pso02G31030.0	Pso02G31030.0	 1e-141
 45-524:	Pso02G31020.0	Pso02G31020.0	      0
 45-525:	Pso02G31000.0	Pso02G31000.0	 4e-138
 45-526:	Pso02G63020.0	Pso02G30950.0	      0
 45-527:	Pso02G63000.0	Pso02G30940.0	      0
 45-528:	Pso02G30910.0	Pso02G30910.0	  2e-57
 45-529:	Pso02G63100.0	Pso02G30900.0	      0
 45-530:	Pso02G30880.0	Pso02G30880.0	      0
 45-531:	Pso02G63150.0	Pso02G30870.0	      0
 45-532:	Pso02G63160.0	Pso02G30860.0	      0
 45-533:	Pso02G63170.0	Pso02G30850.0	 7e-117
 45-534:	Pso02G63180.0	Pso02G30830.0	  1e-86
 45-535:	Pso02G63190.0	Pso02G30820.0	 4e-158
 45-536:	Pso02G30780.0	Pso02G30780.0	      0
 45-537:	Pso02G64450.0	Pso02G30770.0	 5e-175
 45-538:	Pso02G30760.0	Pso02G30760.0	      0
 45-539:	Pso02G30740.0	Pso02G30740.0	  3e-56
 45-540:	Pso02G30720.0	Pso02G30720.0	      0
 45-541:	Pso02G64420.0	Pso02G30700.0	 7e-114
 45-542:	Pso02G64410.0	Pso02G30680.0	      0
 45-543:	Pso02G64400.0	Pso02G30670.0	      0
 45-544:	Pso02G64370.0	Pso02G30650.0	      0
 45-545:	Pso02G30640.0	Pso02G30640.0	  4e-46
 45-546:	Pso02G64350.0	Pso02G30630.0	 1e-173
 45-547:	Pso02G30590.0	Pso02G30590.0	 2e-127
 45-548:	Pso02G30580.0	Pso02G30580.0	      0
 45-549:	Pso02G30560.0	Pso02G30560.0	  7e-81
 45-550:	Pso02G64310.0	Pso02G30550.0	      0
 45-551:	Pso02G64300.0	Pso02G30540.0	      0
 45-552:	Pso02G30530.0	Pso02G30530.0	  2e-31
 45-553:	Pso02G64270.0	Pso02G30510.0	 2e-110
 45-554:	Pso02G64260.0	Pso02G30500.0	      0
 45-555:	Pso02G64250.0	Pso02G30490.0	      0
 45-556:	Pso02G64230.0	Pso02G30480.0	  1e-40
 45-557:	Pso02G64200.0	Pso02G30470.0	      0
 45-558:	Pso02G64160.0	Pso02G30450.0	      0
 45-559:	Pso02G30440.0	Pso02G30440.0	  3e-83
## Alignment 46: score=9421.0 e_value=0 N=191 pre-WGD-1 ancestor_chr1&P. somniferum_chr2 minus
 46-  0:	Pso10G08040.0	Pso02G44740.0	      0
 46-  1:	Pso10G08050.0	Pso02G44730.0	      0
 46-  2:	Pso10G08060.0	Pso02G44710.0	  2e-24
 46-  3:	Pso10G08070.0	Pso02G44700.0	  4e-80
 46-  4:	Pso10G07210.0	Pso02G44690.0	      0
 46-  5:	Pso10G07200.0	Pso02G44680.0	  1e-53
 46-  6:	Pso10G07170.0	Pso02G44640.0	      0
 46-  7:	Pso10G07160.0	Pso02G44630.0	      0
 46-  8:	Pso02G44620.0	Pso02G44620.0	      0
 46-  9:	Pso10G07140.0	Pso02G44600.0	      0
 46- 10:	Pso10G07130.0	Pso02G44590.0	      0
 46- 11:	Pso10G07120.0	Pso02G44580.0	 1e-164
 46- 12:	Pso10G07100.0	Pso02G44570.0	      0
 46- 13:	Pso10G07080.0	Pso02G44560.0	      0
 46- 14:	Pso02G44540.0	Pso02G44540.0	      0
 46- 15:	Pso10G07050.0	Pso02G44520.0	      0
 46- 16:	Pso10G07040.0	Pso02G44510.0	      0
 46- 17:	Pso10G07030.0	Pso02G44500.0	  8e-17
 46- 18:	Pso10G07020.0	Pso02G44490.0	      0
 46- 19:	Pso10G07000.0	Pso02G44460.0	 3e-147
 46- 20:	Pso10G06980.0	Pso02G44430.0	      0
 46- 21:	Pso10G06970.0	Pso02G44420.0	 6e-141
 46- 22:	Pso10G06960.0	Pso02G44400.0	      0
 46- 23:	Pso02G44380.0	Pso02G44380.0	      0
 46- 24:	Pso10G06950.0	Pso02G44370.0	 3e-113
 46- 25:	Pso10G06940.0	Pso02G44360.0	      0
 46- 26:	Pso10G06920.0	Pso02G44350.0	      0
 46- 27:	Pso10G06910.0	Pso02G44340.0	 4e-122
 46- 28:	Pso10G06900.0	Pso02G44310.0	 2e-147
 46- 29:	Pso10G06890.0	Pso02G44300.0	      0
 46- 30:	Pso02G44290.0	Pso02G44290.0	      0
 46- 31:	Pso10G06880.0	Pso02G44280.0	      0
 46- 32:	Pso10G06870.0	Pso02G44270.0	  4e-61
 46- 33:	Pso10G06860.0	Pso02G44260.0	  3e-59
 46- 34:	Pso10G06850.0	Pso02G44250.0	      0
 46- 35:	Pso02G44210.0	Pso02G44210.0	      0
 46- 36:	Pso10G06790.0	Pso02G44190.0	      0
 46- 37:	Pso10G06780.0	Pso02G44180.0	      0
 46- 38:	Pso10G06760.0	Pso02G44170.0	  2e-86
 46- 39:	Pso10G06750.0	Pso02G44160.0	      0
 46- 40:	Pso10G06720.0	Pso02G44140.0	  9e-42
 46- 41:	Pso02G44130.0	Pso02G44130.0	 2e-106
 46- 42:	Pso10G06700.0	Pso02G44110.0	      0
 46- 43:	Pso10G06680.0	Pso02G44100.0	  3e-99
 46- 44:	Pso10G06670.0	Pso02G44090.0	 3e-167
 46- 45:	Pso10G06660.0	Pso02G44080.0	      0
 46- 46:	Pso02G44050.0	Pso02G44050.0	 7e-129
 46- 47:	Pso02G44020.0	Pso02G44020.0	      0
 46- 48:	Pso10G06640.0	Pso02G44010.0	      0
 46- 49:	Pso10G06630.0	Pso02G44000.0	      0
 46- 50:	Pso02G43990.0	Pso02G43990.0	  1e-71
 46- 51:	Pso10G06620.0	Pso02G43970.0	  3e-84
 46- 52:	Pso10G06610.0	Pso02G43960.0	      0
 46- 53:	Pso10G06600.0	Pso02G43950.0	      0
 46- 54:	Pso10G06590.0	Pso02G43940.0	 1e-130
 46- 55:	Pso10G06580.0	Pso02G43930.0	  2e-95
 46- 56:	Pso10G06570.0	Pso02G43920.0	      0
 46- 57:	Pso10G06560.0	Pso02G43910.0	      0
 46- 58:	Pso10G06550.0	Pso02G43900.0	      0
 46- 59:	Pso10G06540.0	Pso02G43890.0	      0
 46- 60:	Pso10G06530.0	Pso02G43880.0	      0
 46- 61:	Pso10G06490.0	Pso02G43680.0	  2e-68
 46- 62:	Pso10G06500.0	Pso02G43670.0	 2e-166
 46- 63:	Pso10G06510.0	Pso02G43660.0	      0
 46- 64:	Pso10G06520.0	Pso02G43650.0	      0
 46- 65:	Pso10G06200.0	Pso02G43640.0	      0
 46- 66:	Pso10G06190.0	Pso02G43630.0	 2e-166
 46- 67:	Pso02G43620.0	Pso02G43620.0	  3e-59
 46- 68:	Pso10G06180.0	Pso02G43610.0	      0
 46- 69:	Pso02G43600.0	Pso02G43600.0	  2e-37
 46- 70:	Pso10G06170.0	Pso02G43590.0	 5e-124
 46- 71:	Pso10G06160.0	Pso02G43580.0	      0
 46- 72:	Pso10G06120.0	Pso02G43570.0	 1e-129
 46- 73:	Pso02G43560.0	Pso02G43560.0	      0
 46- 74:	Pso10G06110.0	Pso02G43550.0	      0
 46- 75:	Pso10G06100.0	Pso02G43530.0	      0
 46- 76:	Pso10G06090.0	Pso02G43520.0	 3e-140
 46- 77:	Pso10G06070.0	Pso02G43490.0	      0
 46- 78:	Pso10G06060.0	Pso02G43470.0	      0
 46- 79:	Pso10G06050.0	Pso02G43460.0	      0
 46- 80:	Pso10G06030.0	Pso02G43450.0	  4e-93
 46- 81:	Pso10G06010.0	Pso02G43440.0	      0
 46- 82:	Pso10G06000.0	Pso02G43430.0	 1e-102
 46- 83:	Pso10G05990.0	Pso02G43420.0	      0
 46- 84:	Pso10G05980.0	Pso02G43410.0	 1e-176
 46- 85:	Pso10G05970.0	Pso02G43400.0	      0
 46- 86:	Pso10G05950.0	Pso02G43390.0	      0
 46- 87:	Pso10G05920.0	Pso02G43350.0	 3e-159
 46- 88:	Pso10G05910.0	Pso02G43340.0	      0
 46- 89:	Pso02G43330.0	Pso02G43330.0	  9e-45
 46- 90:	Pso10G05860.0	Pso02G43320.0	      0
 46- 91:	Pso10G05840.0	Pso02G43310.0	      0
 46- 92:	Pso10G05830.0	Pso02G43300.0	  4e-54
 46- 93:	Pso10G05820.0	Pso02G43290.0	  3e-40
 46- 94:	Pso10G05800.0	Pso02G43280.0	      0
 46- 95:	Pso10G05790.0	Pso02G43270.0	 8e-133
 46- 96:	Pso10G05780.0	Pso02G43260.0	      0
 46- 97:	Pso10G05770.0	Pso02G43250.0	  2e-72
 46- 98:	Pso10G05760.0	Pso02G43240.0	  6e-46
 46- 99:	Pso10G05730.0	Pso02G43230.0	      0
 46-100:	Pso10G05720.0	Pso02G43220.0	      0
 46-101:	Pso10G05700.0	Pso02G43210.0	      0
 46-102:	Pso10G05660.0	Pso02G43200.0	      0
 46-103:	Pso10G05640.0	Pso02G43180.0	 4e-136
 46-104:	Pso10G05620.0	Pso02G43170.0	      0
 46-105:	Pso02G43150.0	Pso02G43150.0	  2e-84
 46-106:	Pso10G05590.0	Pso02G43140.0	 8e-135
 46-107:	Pso10G05580.0	Pso02G43130.0	      0
 46-108:	Pso10G05560.0	Pso02G43120.0	      0
 46-109:	Pso10G05530.0	Pso02G43090.0	      0
 46-110:	Pso02G43080.0	Pso02G43080.0	      0
 46-111:	Pso10G05510.0	Pso02G43060.0	 1e-117
 46-112:	Pso10G05500.0	Pso02G43050.0	      0
 46-113:	Pso02G43040.0	Pso02G43040.0	  2e-69
 46-114:	Pso10G05240.0	Pso02G43030.0	      0
 46-115:	Pso10G05250.0	Pso02G43020.0	      0
 46-116:	Pso10G05260.0	Pso02G43010.0	      0
 46-117:	Pso02G43000.0	Pso02G43000.0	      0
 46-118:	Pso10G05300.0	Pso02G42990.0	      0
 46-119:	Pso10G05310.0	Pso02G42980.0	 1e-141
 46-120:	Pso02G42970.0	Pso02G42970.0	  1e-40
 46-121:	Pso10G05320.0	Pso02G42960.0	 6e-102
 46-122:	Pso10G05340.0	Pso02G42950.0	      0
 46-123:	Pso02G42930.0	Pso02G42930.0	      0
 46-124:	Pso10G05350.0	Pso02G42920.0	      0
 46-125:	Pso10G05360.0	Pso02G42910.0	      0
 46-126:	Pso10G05380.0	Pso02G42890.0	      0
 46-127:	Pso10G05390.0	Pso02G42880.0	 3e-128
 46-128:	Pso10G05430.0	Pso02G42870.0	      0
 46-129:	Pso10G05440.0	Pso02G42860.0	      0
 46-130:	Pso10G05450.0	Pso02G42850.0	      0
 46-131:	Pso10G05460.0	Pso02G42840.0	      0
 46-132:	Pso10G05480.0	Pso02G42830.0	 1e-108
 46-133:	Pso10G05490.0	Pso02G42820.0	      0
 46-134:	Pso10G05220.0	Pso02G42810.0	      0
 46-135:	Pso02G42780.0	Pso02G42780.0	      0
 46-136:	Pso10G05200.0	Pso02G42770.0	      0
 46-137:	Pso10G05170.0	Pso02G42760.0	      0
 46-138:	Pso10G05160.0	Pso02G42750.0	      0
 46-139:	Pso10G05150.0	Pso02G42730.0	 2e-159
 46-140:	Pso02G42720.0	Pso02G42720.0	 8e-179
 46-141:	Pso10G05140.0	Pso02G42710.0	  1e-37
 46-142:	Pso10G05130.0	Pso02G42690.0	      0
 46-143:	Pso10G05120.0	Pso02G42680.0	      0
 46-144:	Pso10G05110.0	Pso02G42670.0	      0
 46-145:	Pso10G05100.0	Pso02G42660.0	      0
 46-146:	Pso10G05090.0	Pso02G42650.0	      0
 46-147:	Pso10G05080.0	Pso02G42640.0	      0
 46-148:	Pso10G05070.0	Pso02G42630.0	  2e-48
 46-149:	Pso02G42570.0	Pso02G42570.0	  1e-36
 46-150:	Pso02G42560.0	Pso02G42560.0	 4e-160
 46-151:	Pso02G42550.0	Pso02G42550.0	      0
 46-152:	Pso02G42540.0	Pso02G42540.0	  6e-40
 46-153:	Pso02G42530.0	Pso02G42530.0	  1e-50
 46-154:	Pso10G05050.0	Pso02G42520.0	      0
 46-155:	Pso10G05030.0	Pso02G42510.0	      0
 46-156:	Pso10G05020.0	Pso02G42500.0	      0
 46-157:	Pso10G05010.0	Pso02G42490.0	      0
 46-158:	Pso10G05000.0	Pso02G42480.0	 7e-129
 46-159:	Pso10G04970.0	Pso02G42450.0	 3e-106
 46-160:	Pso10G04960.0	Pso02G42440.0	      0
 46-161:	Pso10G04950.0	Pso02G42430.0	      0
 46-162:	Pso10G04940.0	Pso02G42420.0	      0
 46-163:	Pso02G42410.0	Pso02G42410.0	  1e-95
 46-164:	Pso10G04930.0	Pso02G42400.0	      0
 46-165:	Pso10G04920.0	Pso02G42390.0	      0
 46-166:	Pso10G04910.0	Pso02G42380.0	      0
 46-167:	Pso10G04900.0	Pso02G42370.0	      0
 46-168:	Pso10G04880.0	Pso02G42340.0	 4e-150
 46-169:	Pso10G04870.0	Pso02G42330.0	      0
 46-170:	Pso10G04860.0	Pso02G42320.0	  1e-43
 46-171:	Pso10G04850.0	Pso02G42310.0	      0
 46-172:	Pso10G04840.0	Pso02G42300.0	      0
 46-173:	Pso10G04820.0	Pso02G42280.0	  7e-78
 46-174:	Pso10G04810.0	Pso02G42270.0	      0
 46-175:	Pso10G04780.0	Pso02G42260.0	      0
 46-176:	Pso10G04770.0	Pso02G42250.0	      0
 46-177:	Pso02G42240.0	Pso02G42240.0	      0
 46-178:	Pso10G04760.0	Pso02G42220.0	      0
 46-179:	Pso10G04750.0	Pso02G42210.0	      0
 46-180:	Pso10G04740.0	Pso02G42200.0	      0
 46-181:	Pso10G04730.0	Pso02G42190.0	      0
 46-182:	Pso02G42180.0	Pso02G42180.0	      0
 46-183:	Pso10G04720.0	Pso02G42160.0	      0
 46-184:	Pso10G04710.0	Pso02G42150.0	 8e-102
 46-185:	Pso10G04690.0	Pso02G42140.0	 3e-128
 46-186:	Pso02G42120.0	Pso02G42120.0	      0
 46-187:	Pso10G04680.0	Pso02G42110.0	      0
 46-188:	Pso10G04670.0	Pso02G42100.0	      0
 46-189:	Pso10G04660.0	Pso02G42090.0	  2e-63
 46-190:	Pso10G04650.0	Pso02G42080.0	      0
## Alignment 47: score=4945.0 e_value=0 N=102 pre-WGD-1 ancestor_chr1&P. somniferum_chr2 minus
 47-  0:	Pso02G29900.0	Pso02G29900.0	      0
 47-  1:	Pso02G29890.0	Pso02G29890.0	 9e-123
 47-  2:	Pso02G29880.0	Pso02G29880.0	      0
 47-  3:	Pso02G29870.0	Pso02G29870.0	  3e-84
 47-  4:	Pso02G29860.0	Pso02G29860.0	      0
 47-  5:	Pso02G29770.0	Pso02G29770.0	  2e-56
 47-  6:	Pso02G29720.0	Pso02G29720.0	      0
 47-  7:	Pso02G29710.0	Pso02G29710.0	  8e-63
 47-  8:	Pso02G29690.0	Pso02G29690.0	  5e-66
 47-  9:	Pso02G64540.0	Pso02G29680.0	      0
 47- 10:	Pso02G29670.0	Pso02G29670.0	 2e-135
 47- 11:	Pso02G29660.0	Pso02G29660.0	      0
 47- 12:	Pso02G29650.0	Pso02G29650.0	  3e-96
 47- 13:	Pso02G64560.0	Pso02G29630.0	 7e-135
 47- 14:	Pso02G64580.0	Pso02G29620.0	      0
 47- 15:	Pso02G64590.0	Pso02G29610.0	      0
 47- 16:	Pso02G64640.0	Pso02G29590.0	  3e-92
 47- 17:	Pso02G64610.0	Pso02G29580.0	  2e-53
 47- 18:	Pso02G64660.0	Pso02G29570.0	  7e-80
 47- 19:	Pso02G64670.0	Pso02G29560.0	      0
 47- 20:	Pso02G64680.0	Pso02G29550.0	      0
 47- 21:	Pso02G64700.0	Pso02G29540.0	  1e-59
 47- 22:	Pso02G64720.0	Pso02G29530.0	  2e-73
 47- 23:	Pso02G29520.0	Pso02G29520.0	      0
 47- 24:	Pso02G29510.0	Pso02G29510.0	  7e-47
 47- 25:	Pso02G29480.0	Pso02G29480.0	 6e-175
 47- 26:	Pso02G64760.0	Pso02G29470.0	      0
 47- 27:	Pso02G64900.0	Pso02G29390.0	 3e-119
 47- 28:	Pso02G64950.0	Pso02G29380.0	      0
 47- 29:	Pso02G29370.0	Pso02G29370.0	 2e-118
 47- 30:	Pso02G64960.0	Pso02G29360.0	 7e-110
 47- 31:	Pso02G29350.0	Pso02G29350.0	      0
 47- 32:	Pso02G29340.0	Pso02G29340.0	      0
 47- 33:	Pso02G29320.0	Pso02G29320.0	  9e-71
 47- 34:	Pso02G65010.0	Pso02G29310.0	      0
 47- 35:	Pso02G65030.0	Pso02G29300.0	      0
 47- 36:	Pso02G65050.0	Pso02G29280.0	      0
 47- 37:	Pso02G65100.0	Pso02G29260.0	      0
 47- 38:	Pso02G65120.0	Pso02G29250.0	      0
 47- 39:	Pso02G65130.0	Pso02G29240.0	 6e-138
 47- 40:	Pso02G29230.0	Pso02G29230.0	 7e-140
 47- 41:	Pso02G29220.0	Pso02G29220.0	      0
 47- 42:	Pso02G65150.0	Pso02G29210.0	      0
 47- 43:	Pso02G65180.0	Pso02G29180.0	      0
 47- 44:	Pso02G29170.0	Pso02G29170.0	 5e-142
 47- 45:	Pso02G65210.0	Pso02G29160.0	  4e-92
 47- 46:	Pso02G29150.0	Pso02G29150.0	      0
 47- 47:	Pso02G65230.0	Pso02G29140.0	      0
 47- 48:	Pso02G65240.0	Pso02G29130.0	      0
 47- 49:	Pso02G65280.0	Pso02G29100.0	 1e-100
 47- 50:	Pso02G65300.0	Pso02G29090.0	      0
 47- 51:	Pso02G65320.0	Pso02G29080.0	      0
 47- 52:	Pso02G65360.0	Pso02G29070.0	      0
 47- 53:	Pso02G29040.0	Pso02G29040.0	  4e-89
 47- 54:	Pso02G28940.0	Pso02G28940.0	      0
 47- 55:	Pso02G28930.0	Pso02G28930.0	 3e-100
 47- 56:	Pso02G28900.0	Pso02G28900.0	      0
 47- 57:	Pso02G28890.0	Pso02G28890.0	      0
 47- 58:	Pso02G28880.0	Pso02G28880.0	      0
 47- 59:	Pso02G65530.0	Pso02G28860.0	 3e-152
 47- 60:	Pso02G28800.0	Pso02G28800.0	 9e-103
 47- 61:	Pso02G28760.0	Pso02G28760.0	      0
 47- 62:	Pso02G28750.0	Pso02G28750.0	      0
 47- 63:	Pso02G28710.0	Pso02G28710.0	      0
 47- 64:	Pso02G28700.0	Pso02G28700.0	      0
 47- 65:	Pso02G65720.0	Pso02G28690.0	      0
 47- 66:	Pso02G65710.0	Pso02G28680.0	  8e-16
 47- 67:	Pso02G65740.0	Pso02G28670.0	      0
 47- 68:	Pso02G65750.0	Pso02G28660.0	  7e-52
 47- 69:	Pso02G65760.0	Pso02G28640.0	 1e-128
 47- 70:	Pso02G65770.0	Pso02G28610.0	 7e-135
 47- 71:	Pso02G65780.0	Pso02G28580.0	  2e-41
 47- 72:	Pso02G65880.0	Pso02G28560.0	  4e-79
 47- 73:	Pso02G65900.0	Pso02G28520.0	      0
 47- 74:	Pso02G65930.0	Pso02G28480.0	  7e-87
 47- 75:	Pso02G65920.0	Pso02G28450.0	 3e-146
 47- 76:	Pso02G66030.0	Pso02G28440.0	 1e-167
 47- 77:	Pso02G66060.0	Pso02G28410.0	 2e-140
 47- 78:	Pso02G66090.0	Pso02G28400.0	      0
 47- 79:	Pso02G66100.0	Pso02G28380.0	 4e-110
 47- 80:	Pso02G66170.0	Pso02G28270.0	      0
 47- 81:	Pso02G66190.0	Pso02G28220.0	      0
 47- 82:	Pso02G66250.0	Pso02G28090.0	      0
 47- 83:	Pso02G66270.0	Pso02G28080.0	 3e-105
 47- 84:	Pso02G66280.0	Pso02G28070.0	  1e-89
 47- 85:	Pso02G66290.0	Pso02G28060.0	 3e-176
 47- 86:	Pso02G66300.0	Pso02G28040.0	      0
 47- 87:	Pso02G66330.0	Pso02G27940.0	      0
 47- 88:	Pso02G66360.0	Pso02G27920.0	      0
 47- 89:	Pso02G66390.0	Pso02G27910.0	 6e-158
 47- 90:	Pso02G66420.0	Pso02G27860.0	      0
 47- 91:	Pso02G66440.0	Pso02G27840.0	  9e-24
 47- 92:	Pso02G66480.0	Pso02G27830.0	      0
 47- 93:	Pso02G66540.0	Pso02G27790.0	  5e-51
 47- 94:	Pso02G66560.0	Pso02G27780.0	      0
 47- 95:	Pso02G66570.0	Pso02G27770.0	      0
 47- 96:	Pso02G66640.0	Pso02G27710.0	  3e-45
 47- 97:	Pso02G66650.0	Pso02G27690.0	      0
 47- 98:	Pso02G66690.0	Pso02G27680.0	      0
 47- 99:	Pso02G66700.0	Pso02G27670.0	 7e-129
 47-100:	Pso02G66840.0	Pso02G27600.0	  1e-74
 47-101:	Pso02G66920.0	Pso02G27530.0	  7e-61
## Alignment 48: score=3066.0 e_value=4.9e-239 N=62 pre-WGD-1 ancestor_chr1&P. somniferum_chr2 minus
 48-  0:	Pso10G03860.0	Pso02G41420.0	 3e-106
 48-  1:	Pso10G03840.0	Pso02G41410.0	      0
 48-  2:	Pso10G03830.0	Pso02G41400.0	      0
 48-  3:	Pso10G03820.0	Pso02G41390.0	  2e-93
 48-  4:	Pso10G03810.0	Pso02G41380.0	      0
 48-  5:	Pso10G03790.0	Pso02G41370.0	 1e-117
 48-  6:	Pso10G03770.0	Pso02G41360.0	  5e-60
 48-  7:	Pso10G03740.0	Pso02G41350.0	      0
 48-  8:	Pso02G41340.0	Pso02G41340.0	 1e-125
 48-  9:	Pso10G03730.0	Pso02G41320.0	      0
 48- 10:	Pso10G03850.0	Pso02G41310.0	      0
 48- 11:	Pso02G41300.0	Pso02G41300.0	  3e-68
 48- 12:	Pso02G41260.0	Pso02G41260.0	  6e-99
 48- 13:	Pso02G41250.0	Pso02G41250.0	 8e-150
 48- 14:	Pso02G41240.0	Pso02G41240.0	  3e-60
 48- 15:	Pso02G41230.0	Pso02G41230.0	 6e-135
 48- 16:	Pso10G03700.0	Pso02G41220.0	      0
 48- 17:	Pso10G03690.0	Pso02G41210.0	 1e-163
 48- 18:	Pso02G41200.0	Pso02G41200.0	 2e-155
 48- 19:	Pso10G03670.0	Pso02G41190.0	  5e-90
 48- 20:	Pso10G03660.0	Pso02G41180.0	      0
 48- 21:	Pso10G03650.0	Pso02G41170.0	 2e-160
 48- 22:	Pso10G03640.0	Pso02G41160.0	      0
 48- 23:	Pso10G03630.0	Pso02G41140.0	  2e-65
 48- 24:	Pso10G03620.0	Pso02G41130.0	 6e-130
 48- 25:	Pso10G03600.0	Pso02G41120.0	      0
 48- 26:	Pso10G03590.0	Pso02G41110.0	      0
 48- 27:	Pso10G03580.0	Pso02G41100.0	      0
 48- 28:	Pso02G41090.0	Pso02G41090.0	 3e-176
 48- 29:	Pso10G03530.0	Pso02G41040.0	  3e-91
 48- 30:	Pso02G41000.0	Pso02G41000.0	      0
 48- 31:	Pso10G03450.0	Pso02G40990.0	 1e-147
 48- 32:	Pso10G03430.0	Pso02G40980.0	      0
 48- 33:	Pso02G40970.0	Pso02G40970.0	  8e-38
 48- 34:	Pso10G03400.0	Pso02G40960.0	  6e-46
 48- 35:	Pso02G40940.0	Pso02G40940.0	 7e-136
 48- 36:	Pso10G03370.0	Pso02G40920.0	      0
 48- 37:	Pso10G03360.0	Pso02G40910.0	      0
 48- 38:	Pso10G03350.0	Pso02G40900.0	 2e-176
 48- 39:	Pso10G03330.0	Pso02G40880.0	      0
 48- 40:	Pso10G03300.0	Pso02G40870.0	 7e-171
 48- 41:	Pso02G40860.0	Pso02G40860.0	      0
 48- 42:	Pso10G03270.0	Pso02G40850.0	      0
 48- 43:	Pso02G40840.0	Pso02G40840.0	 1e-118
 48- 44:	Pso10G03260.0	Pso02G40820.0	  6e-67
 48- 45:	Pso10G03250.0	Pso02G40800.0	      0
 48- 46:	Pso10G03240.0	Pso02G40790.0	      0
 48- 47:	Pso10G03230.0	Pso02G40780.0	  9e-94
 48- 48:	Pso10G03220.0	Pso02G40770.0	 6e-157
 48- 49:	Pso10G03210.0	Pso02G40760.0	  1e-83
 48- 50:	Pso10G03200.0	Pso02G40750.0	      0
 48- 51:	Pso10G03190.0	Pso02G40740.0	      0
 48- 52:	Pso10G03180.0	Pso02G40730.0	      0
 48- 53:	Pso10G03170.0	Pso02G40720.0	      0
 48- 54:	Pso10G03160.0	Pso02G40710.0	  8e-94
 48- 55:	Pso10G03140.0	Pso02G40700.0	      0
 48- 56:	Pso10G03130.0	Pso02G40690.0	 4e-119
 48- 57:	Pso10G03120.0	Pso02G40680.0	      0
 48- 58:	Pso10G03110.0	Pso02G40670.0	      0
 48- 59:	Pso10G03100.0	Pso02G40660.0	      0
 48- 60:	Pso02G40630.0	Pso02G40630.0	      0
 48- 61:	Pso10G03070.0	Pso02G40620.0	      0
## Alignment 49: score=2799.0 e_value=7.3e-220 N=58 pre-WGD-1 ancestor_chr1&P. somniferum_chr2 minus
 49-  0:	Pso02G70620.0	Pso02G23720.0	      0
 49-  1:	Pso02G70640.0	Pso02G23710.0	      0
 49-  2:	Pso02G70630.0	Pso02G23680.0	  1e-17
 49-  3:	Pso02G70690.0	Pso02G23650.0	 2e-141
 49-  4:	Pso02G70720.0	Pso02G23570.0	      0
 49-  5:	Pso02G70730.0	Pso02G23550.0	      0
 49-  6:	Pso02G70740.0	Pso02G23530.0	      0
 49-  7:	Pso02G70770.0	Pso02G23490.0	      0
 49-  8:	Pso02G70780.0	Pso02G23470.0	      0
 49-  9:	Pso02G70790.0	Pso02G23460.0	      0
 49- 10:	Pso02G70810.0	Pso02G23450.0	  2e-96
 49- 11:	Pso02G70820.0	Pso02G23440.0	  7e-94
 49- 12:	Pso02G70830.0	Pso02G23420.0	      0
 49- 13:	Pso02G70840.0	Pso02G23400.0	 1e-144
 49- 14:	Pso02G70850.0	Pso02G23390.0	      0
 49- 15:	Pso02G70890.0	Pso02G23370.0	      0
 49- 16:	Pso02G70900.0	Pso02G23330.0	      0
 49- 17:	Pso02G70910.0	Pso02G23310.0	      0
 49- 18:	Pso02G70930.0	Pso02G23280.0	 3e-158
 49- 19:	Pso02G70960.0	Pso02G23260.0	  4e-52
 49- 20:	Pso02G70980.0	Pso02G23250.0	      0
 49- 21:	Pso02G71000.0	Pso02G23200.0	 5e-124
 49- 22:	Pso02G71010.0	Pso02G23190.0	      0
 49- 23:	Pso02G71020.0	Pso02G23180.0	      0
 49- 24:	Pso02G71030.0	Pso02G23170.0	 9e-119
 49- 25:	Pso02G71100.0	Pso02G23040.0	      0
 49- 26:	Pso02G71160.0	Pso02G22970.0	  7e-97
 49- 27:	Pso02G71170.0	Pso02G22930.0	  1e-59
 49- 28:	Pso02G71190.0	Pso02G22910.0	      0
 49- 29:	Pso02G71200.0	Pso02G22900.0	      0
 49- 30:	Pso02G71220.0	Pso02G22870.0	      0
 49- 31:	Pso02G71230.0	Pso02G22860.0	 2e-104
 49- 32:	Pso02G71240.0	Pso02G22850.0	      0
 49- 33:	Pso02G71270.0	Pso02G22840.0	      0
 49- 34:	Pso02G71310.0	Pso02G22830.0	 2e-132
 49- 35:	Pso02G71340.0	Pso02G22790.0	  8e-22
 49- 36:	Pso02G71370.0	Pso02G22750.0	      0
 49- 37:	Pso02G71380.0	Pso02G22740.0	      0
 49- 38:	Pso02G71400.0	Pso02G22720.0	 2e-104
 49- 39:	Pso02G71410.0	Pso02G22710.0	  3e-35
 49- 40:	Pso02G71440.0	Pso02G22700.0	      0
 49- 41:	Pso02G71500.0	Pso02G22670.0	      0
 49- 42:	Pso02G71510.0	Pso02G22660.0	 7e-145
 49- 43:	Pso02G71520.0	Pso02G22650.0	      0
 49- 44:	Pso02G71550.0	Pso02G22620.0	      0
 49- 45:	Pso02G71560.0	Pso02G22600.0	      0
 49- 46:	Pso02G71570.0	Pso02G22590.0	 1e-112
 49- 47:	Pso02G71580.0	Pso02G22580.0	  2e-94
 49- 48:	Pso02G71640.0	Pso02G22570.0	  3e-98
 49- 49:	Pso02G71690.0	Pso02G22520.0	      0
 49- 50:	Pso02G71720.0	Pso02G22510.0	 1e-160
 49- 51:	Pso02G71810.0	Pso02G22490.0	  3e-68
 49- 52:	Pso02G71850.0	Pso02G22450.0	 3e-154
 49- 53:	Pso02G71860.0	Pso02G22410.0	      0
 49- 54:	Pso02G71870.0	Pso02G22400.0	  2e-93
 49- 55:	Pso02G71880.0	Pso02G22320.0	      0
 49- 56:	Pso02G71890.0	Pso02G22310.0	      0
 49- 57:	Pso02G71920.0	Pso02G22300.0	      0
## Alignment 50: score=2526.0 e_value=7.9e-191 N=52 pre-WGD-1 ancestor_chr1&P. somniferum_chr2 minus
 50-  0:	Pso02G69150.0	Pso02G25210.0	      0
 50-  1:	Pso02G69180.0	Pso02G25200.0	 5e-137
 50-  2:	Pso02G69190.0	Pso02G25180.0	      0
 50-  3:	Pso02G69230.0	Pso02G25160.0	      0
 50-  4:	Pso02G69240.0	Pso02G25150.0	      0
 50-  5:	Pso02G69250.0	Pso02G25140.0	      0
 50-  6:	Pso02G69270.0	Pso02G25120.0	 6e-128
 50-  7:	Pso02G69310.0	Pso02G25090.0	      0
 50-  8:	Pso02G69340.0	Pso02G25050.0	 1e-150
 50-  9:	Pso02G69410.0	Pso02G25020.0	 4e-130
 50- 10:	Pso02G69420.0	Pso02G25010.0	      0
 50- 11:	Pso02G69440.0	Pso02G24980.0	 1e-127
 50- 12:	Pso02G69450.0	Pso02G24960.0	      0
 50- 13:	Pso02G69460.0	Pso02G24950.0	  2e-57
 50- 14:	Pso02G69470.0	Pso02G24940.0	 4e-162
 50- 15:	Pso02G69480.0	Pso02G24930.0	      0
 50- 16:	Pso02G69490.0	Pso02G24920.0	      0
 50- 17:	Pso02G69520.0	Pso02G24880.0	      0
 50- 18:	Pso02G69530.0	Pso02G24860.0	      0
 50- 19:	Pso02G69540.0	Pso02G24850.0	      0
 50- 20:	Pso02G69580.0	Pso02G24840.0	      0
 50- 21:	Pso02G69590.0	Pso02G24810.0	 6e-141
 50- 22:	Pso02G69600.0	Pso02G24720.0	 1e-108
 50- 23:	Pso02G69630.0	Pso02G24690.0	 6e-144
 50- 24:	Pso02G69640.0	Pso02G24680.0	      0
 50- 25:	Pso02G69660.0	Pso02G24640.0	      0
 50- 26:	Pso02G69670.0	Pso02G24630.0	      0
 50- 27:	Pso02G69680.0	Pso02G24620.0	      0
 50- 28:	Pso02G69690.0	Pso02G24610.0	      0
 50- 29:	Pso02G69700.0	Pso02G24580.0	      0
 50- 30:	Pso02G69730.0	Pso02G24560.0	 9e-137
 50- 31:	Pso02G69750.0	Pso02G24540.0	  4e-47
 50- 32:	Pso02G69760.0	Pso02G24520.0	      0
 50- 33:	Pso02G69790.0	Pso02G24500.0	      0
 50- 34:	Pso02G69800.0	Pso02G24450.0	      0
 50- 35:	Pso02G69810.0	Pso02G24420.0	      0
 50- 36:	Pso02G69850.0	Pso02G24400.0	      0
 50- 37:	Pso02G69880.0	Pso02G24390.0	      0
 50- 38:	Pso02G69900.0	Pso02G24360.0	  5e-53
 50- 39:	Pso02G69940.0	Pso02G24310.0	      0
 50- 40:	Pso02G69980.0	Pso02G24250.0	 1e-123
 50- 41:	Pso02G70010.0	Pso02G24220.0	      0
 50- 42:	Pso02G70050.0	Pso02G24210.0	      0
 50- 43:	Pso02G70100.0	Pso02G24200.0	 6e-178
 50- 44:	Pso02G70110.0	Pso02G24190.0	      0
 50- 45:	Pso02G70130.0	Pso02G24160.0	      0
 50- 46:	Pso02G70180.0	Pso02G24120.0	      0
 50- 47:	Pso02G70200.0	Pso02G24110.0	 1e-180
 50- 48:	Pso02G70210.0	Pso02G24090.0	 1e-123
 50- 49:	Pso02G70220.0	Pso02G24050.0	      0
 50- 50:	Pso02G70230.0	Pso02G24040.0	 1e-122
 50- 51:	Pso02G70260.0	Pso02G24030.0	      0
## Alignment 51: score=2158.0 e_value=1.4e-162 N=44 pre-WGD-1 ancestor_chr1&P. somniferum_chr2 minus
 51-  0:	Pso10G09500.0	Pso02G47160.0	  9e-93
 51-  1:	Pso02G47150.0	Pso02G47150.0	      0
 51-  2:	Pso10G09520.0	Pso02G47140.0	      0
 51-  3:	Pso10G09880.0	Pso02G47130.0	 7e-152
 51-  4:	Pso10G09610.0	Pso02G47120.0	      0
 51-  5:	Pso02G47110.0	Pso02G47110.0	  2e-93
 51-  6:	Pso10G09620.0	Pso02G47100.0	      0
 51-  7:	Pso10G09650.0	Pso02G47090.0	      0
 51-  8:	Pso02G47080.0	Pso02G47080.0	 2e-104
 51-  9:	Pso10G09850.0	Pso02G47060.0	      0
 51- 10:	Pso10G09840.0	Pso02G47050.0	  7e-91
 51- 11:	Pso10G09830.0	Pso02G47040.0	      0
 51- 12:	Pso10G09820.0	Pso02G47030.0	      0
 51- 13:	Pso10G09810.0	Pso02G47020.0	      0
 51- 14:	Pso10G09800.0	Pso02G47000.0	      0
 51- 15:	Pso10G09790.0	Pso02G46990.0	      0
 51- 16:	Pso10G09780.0	Pso02G46980.0	  3e-36
 51- 17:	Pso10G09770.0	Pso02G46970.0	      0
 51- 18:	Pso10G09760.0	Pso02G46960.0	      0
 51- 19:	Pso02G46950.0	Pso02G46950.0	  4e-75
 51- 20:	Pso10G09750.0	Pso02G46940.0	 2e-175
 51- 21:	Pso02G46920.0	Pso02G46920.0	  1e-71
 51- 22:	Pso10G09720.0	Pso02G46900.0	      0
 51- 23:	Pso10G09700.0	Pso02G46890.0	 9e-129
 51- 24:	Pso02G46880.0	Pso02G46880.0	      0
 51- 25:	Pso10G09670.0	Pso02G46870.0	 3e-139
 51- 26:	Pso10G09660.0	Pso02G46860.0	      0
 51- 27:	Pso10G09600.0	Pso02G46850.0	      0
 51- 28:	Pso10G09590.0	Pso02G46820.0	      0
 51- 29:	Pso10G09530.0	Pso02G46780.0	      0
 51- 30:	Pso02G46770.0	Pso02G46770.0	 8e-177
 51- 31:	Pso10G09920.0	Pso02G46760.0	      0
 51- 32:	Pso02G46750.0	Pso02G46750.0	      0
 51- 33:	Pso10G09310.0	Pso02G46740.0	 4e-130
 51- 34:	Pso10G07620.0	Pso02G46730.0	 7e-156
 51- 35:	Pso10G07610.0	Pso02G46720.0	 2e-147
 51- 36:	Pso10G07600.0	Pso02G46710.0	  6e-92
 51- 37:	Pso10G07590.0	Pso02G46700.0	 3e-133
 51- 38:	Pso10G07580.0	Pso02G46690.0	      0
 51- 39:	Pso10G07570.0	Pso02G46680.0	      0
 51- 40:	Pso10G07560.0	Pso02G46670.0	      0
 51- 41:	Pso02G46650.0	Pso02G46650.0	      0
 51- 42:	Pso10G09260.0	Pso02G46640.0	      0
 51- 43:	Pso10G09290.0	Pso02G46630.0	      0
## Alignment 52: score=1193.0 e_value=4.3e-78 N=25 pre-WGD-1 ancestor_chr1&P. somniferum_chr2 minus
 52-  0:	Pso10G07850.0	Pso02G46270.0	  2e-75
 52-  1:	Pso10G08270.0	Pso02G46190.0	 5e-178
 52-  2:	Pso10G08290.0	Pso02G46180.0	      0
 52-  3:	Pso10G08300.0	Pso02G46170.0	 1e-178
 52-  4:	Pso10G08310.0	Pso02G46150.0	  1e-74
 52-  5:	Pso02G46140.0	Pso02G46140.0	  1e-87
 52-  6:	Pso10G08320.0	Pso02G46130.0	      0
 52-  7:	Pso10G08350.0	Pso02G46120.0	      0
 52-  8:	Pso10G08360.0	Pso02G46110.0	      0
 52-  9:	Pso10G08370.0	Pso02G46100.0	      0
 52- 10:	Pso10G08380.0	Pso02G46090.0	      0
 52- 11:	Pso10G08410.0	Pso02G46060.0	      0
 52- 12:	Pso10G08430.0	Pso02G46050.0	      0
 52- 13:	Pso10G08450.0	Pso02G46030.0	      0
 52- 14:	Pso02G46020.0	Pso02G46020.0	      0
 52- 15:	Pso02G46010.0	Pso02G46010.0	      0
 52- 16:	Pso10G08490.0	Pso02G45990.0	      0
 52- 17:	Pso10G08520.0	Pso02G45980.0	 7e-120
 52- 18:	Pso10G08530.0	Pso02G45970.0	      0
 52- 19:	Pso10G08540.0	Pso02G45960.0	      0
 52- 20:	Pso10G08550.0	Pso02G45950.0	  1e-40
 52- 21:	Pso10G08570.0	Pso02G45930.0	 2e-143
 52- 22:	Pso02G45920.0	Pso02G45920.0	  9e-79
 52- 23:	Pso10G08590.0	Pso02G45910.0	 1e-123
 52- 24:	Pso10G08600.0	Pso02G45900.0	      0
## Alignment 53: score=1086.0 e_value=2.2e-63 N=22 pre-WGD-1 ancestor_chr1&P. somniferum_chr2 minus
 53-  0:	Pso02G39920.0	Pso02G52130.0	      0
 53-  1:	Pso02G39900.0	Pso02G52100.0	      0
 53-  2:	Pso02G39890.0	Pso02G52090.0	      0
 53-  3:	Pso02G39850.0	Pso02G52060.0	      0
 53-  4:	Pso02G39840.0	Pso02G52050.0	      0
 53-  5:	Pso02G39830.0	Pso02G52040.0	      0
 53-  6:	Pso02G39820.0	Pso02G52030.0	      0
 53-  7:	Pso02G39810.0	Pso02G52010.0	      0
 53-  8:	Pso02G39790.0	Pso02G52000.0	      0
 53-  9:	Pso02G39780.0	Pso02G51990.0	      0
 53- 10:	Pso02G39770.0	Pso02G51980.0	  1e-65
 53- 11:	Pso02G39760.0	Pso02G51950.0	      0
 53- 12:	Pso02G39740.0	Pso02G51920.0	  2e-45
 53- 13:	Pso02G39730.0	Pso02G51910.0	      0
 53- 14:	Pso02G39710.0	Pso02G51890.0	  4e-95
 53- 15:	Pso02G39700.0	Pso02G51880.0	      0
 53- 16:	Pso02G39690.0	Pso02G51860.0	 3e-143
 53- 17:	Pso02G39680.0	Pso02G51840.0	      0
 53- 18:	Pso02G39670.0	Pso02G51830.0	  2e-56
 53- 19:	Pso02G39640.0	Pso02G51810.0	      0
 53- 20:	Pso02G39610.0	Pso02G51800.0	      0
 53- 21:	Pso02G39620.0	Pso02G51790.0	 1e-152
## Alignment 54: score=997.0 e_value=1.1e-65 N=21 pre-WGD-1 ancestor_chr1&P. somniferum_chr2 minus
 54-  0:	Pso10G07510.0	Pso02G46610.0	      0
 54-  1:	Pso10G07490.0	Pso02G46600.0	      0
 54-  2:	Pso10G07480.0	Pso02G46580.0	 5e-171
 54-  3:	Pso10G07470.0	Pso02G46570.0	  2e-46
 54-  4:	Pso10G07430.0	Pso02G46560.0	      0
 54-  5:	Pso10G07420.0	Pso02G46550.0	 3e-162
 54-  6:	Pso10G07410.0	Pso02G46540.0	  3e-96
 54-  7:	Pso10G07390.0	Pso02G46530.0	      0
 54-  8:	Pso10G07370.0	Pso02G46520.0	      0
 54-  9:	Pso10G07360.0	Pso02G46510.0	      0
 54- 10:	Pso10G07350.0	Pso02G46500.0	  2e-75
 54- 11:	Pso02G46490.0	Pso02G46490.0	  2e-53
 54- 12:	Pso02G46470.0	Pso02G46470.0	  7e-55
 54- 13:	Pso10G07320.0	Pso02G46450.0	      0
 54- 14:	Pso10G07300.0	Pso02G46430.0	      0
 54- 15:	Pso10G07290.0	Pso02G46420.0	 7e-141
 54- 16:	Pso10G07270.0	Pso02G46410.0	 5e-117
 54- 17:	Pso10G07260.0	Pso02G46400.0	 8e-161
 54- 18:	Pso10G07250.0	Pso02G46390.0	      0
 54- 19:	Pso10G07240.0	Pso02G46380.0	 1e-166
 54- 20:	Pso10G08080.0	Pso02G46350.0	      0
## Alignment 55: score=981.0 e_value=2.3e-72 N=21 pre-WGD-1 ancestor_chr1&P. somniferum_chr2 minus
 55-  0:	Pso02G45560.0	Pso02G45560.0	      0
 55-  1:	Pso02G45550.0	Pso02G45550.0	      0
 55-  2:	Pso10G09060.0	Pso02G45540.0	  5e-81
 55-  3:	Pso10G09050.0	Pso02G45530.0	  3e-90
 55-  4:	Pso02G45520.0	Pso02G45520.0	      0
 55-  5:	Pso10G09030.0	Pso02G45510.0	      0
 55-  6:	Pso10G09020.0	Pso02G45500.0	      0
 55-  7:	Pso10G09010.0	Pso02G45490.0	      0
 55-  8:	Pso02G45480.0	Pso02G45480.0	      0
 55-  9:	Pso10G08970.0	Pso02G45470.0	      0
 55- 10:	Pso10G08960.0	Pso02G45450.0	  2e-55
 55- 11:	Pso02G45440.0	Pso02G45440.0	 1e-169
 55- 12:	Pso10G08950.0	Pso02G45430.0	      0
 55- 13:	Pso10G08940.0	Pso02G45420.0	      0
 55- 14:	Pso02G45390.0	Pso02G45390.0	  2e-71
 55- 15:	Pso10G08920.0	Pso02G45370.0	  1e-76
 55- 16:	Pso02G45250.0	Pso02G45250.0	      0
 55- 17:	Pso10G09210.0	Pso02G45220.0	      0
 55- 18:	Pso10G09220.0	Pso02G45210.0	      0
 55- 19:	Pso10G09230.0	Pso02G45200.0	  7e-41
 55- 20:	Pso10G07740.0	Pso02G45030.0	      0
## Alignment 56: score=945.0 e_value=2.1e-53 N=19 pre-WGD-1 ancestor_chr1&P. somniferum_chr2 minus
 56-  0:	Pso10G08670.0	Pso02G45800.0	      0
 56-  1:	Pso10G08680.0	Pso02G45790.0	      0
 56-  2:	Pso10G08690.0	Pso02G45780.0	 3e-155
 56-  3:	Pso10G08700.0	Pso02G45770.0	      0
 56-  4:	Pso10G08710.0	Pso02G45760.0	  1e-45
 56-  5:	Pso02G45750.0	Pso02G45750.0	      0
 56-  6:	Pso10G08760.0	Pso02G45720.0	      0
 56-  7:	Pso10G08770.0	Pso02G45710.0	  3e-43
 56-  8:	Pso10G08780.0	Pso02G45700.0	  6e-68
 56-  9:	Pso10G08790.0	Pso02G45680.0	      0
 56- 10:	Pso10G08800.0	Pso02G45670.0	      0
 56- 11:	Pso10G08810.0	Pso02G45660.0	  1e-27
 56- 12:	Pso02G45650.0	Pso02G45650.0	      0
 56- 13:	Pso10G08820.0	Pso02G45640.0	      0
 56- 14:	Pso10G08830.0	Pso02G45630.0	      0
 56- 15:	Pso10G08840.0	Pso02G45620.0	      0
 56- 16:	Pso10G08850.0	Pso02G45610.0	  3e-82
 56- 17:	Pso10G08860.0	Pso02G45600.0	  2e-64
 56- 18:	Pso10G08870.0	Pso02G45590.0	 1e-173
## Alignment 57: score=941.0 e_value=5e-64 N=20 pre-WGD-1 ancestor_chr1&P. somniferum_chr2 minus
 57-  0:	Pso10G07530.0	Pso02G45160.0	  2e-76
 57-  1:	Pso10G07760.0	Pso02G45000.0	 3e-160
 57-  2:	Pso10G07820.0	Pso02G44930.0	  2e-89
 57-  3:	Pso02G44920.0	Pso02G44920.0	      0
 57-  4:	Pso10G07840.0	Pso02G44900.0	      0
 57-  5:	Pso10G07850.0	Pso02G44890.0	      0
 57-  6:	Pso10G07860.0	Pso02G44880.0	      0
 57-  7:	Pso10G07880.0	Pso02G44870.0	      0
 57-  8:	Pso02G44860.0	Pso02G44860.0	  5e-67
 57-  9:	Pso10G07920.0	Pso02G44850.0	 5e-153
 57- 10:	Pso02G44840.0	Pso02G44840.0	      0
 57- 11:	Pso02G44830.0	Pso02G44830.0	      0
 57- 12:	Pso10G07950.0	Pso02G44820.0	 4e-143
 57- 13:	Pso10G07960.0	Pso02G44810.0	  5e-88
 57- 14:	Pso10G07970.0	Pso02G44800.0	      0
 57- 15:	Pso10G07990.0	Pso02G44790.0	      0
 57- 16:	Pso10G08000.0	Pso02G44780.0	      0
 57- 17:	Pso10G08010.0	Pso02G44770.0	      0
 57- 18:	Pso10G08020.0	Pso02G44760.0	      0
 57- 19:	Pso10G08030.0	Pso02G44750.0	 9e-159
## Alignment 58: score=733.0 e_value=1e-38 N=15 pre-WGD-1 ancestor_chr1&P. somniferum_chr2 minus
 58-  0:	Pso02G30780.0	Pso02G64460.0	      0
 58-  1:	Pso02G64450.0	Pso02G64450.0	 2e-179
 58-  2:	Pso02G64420.0	Pso02G64420.0	      0
 58-  3:	Pso02G64410.0	Pso02G64410.0	      0
 58-  4:	Pso02G64400.0	Pso02G64400.0	      0
 58-  5:	Pso02G64350.0	Pso02G64350.0	 2e-180
 58-  6:	Pso02G30590.0	Pso02G64340.0	  2e-65
 58-  7:	Pso02G64310.0	Pso02G64310.0	      0
 58-  8:	Pso02G64300.0	Pso02G64300.0	      0
 58-  9:	Pso02G64270.0	Pso02G64270.0	 2e-180
 58- 10:	Pso02G64260.0	Pso02G64260.0	      0
 58- 11:	Pso02G64250.0	Pso02G64250.0	      0
 58- 12:	Pso02G64230.0	Pso02G64210.0	  3e-21
 58- 13:	Pso02G64190.0	Pso02G64190.0	 4e-138
 58- 14:	Pso02G64160.0	Pso02G64160.0	      0
## Alignment 59: score=449.0 e_value=6.2e-18 N=9 pre-WGD-1 ancestor_chr1&P. somniferum_chr2 minus
 59-  0:	Pso10G06250.0	Pso02G43830.0	      0
 59-  1:	Pso10G06260.0	Pso02G43820.0	      0
 59-  2:	Pso10G06270.0	Pso02G43810.0	 2e-158
 59-  3:	Pso10G06280.0	Pso02G43800.0	      0
 59-  4:	Pso10G06290.0	Pso02G43790.0	 3e-112
 59-  5:	Pso10G06300.0	Pso02G43780.0	 6e-159
 59-  6:	Pso10G06310.0	Pso02G43770.0	      0
 59-  7:	Pso10G06330.0	Pso02G43760.0	  7e-82
 59-  8:	Pso10G06340.0	Pso02G43750.0	 3e-176
## Alignment 60: score=428.0 e_value=1e-21 N=10 pre-WGD-1 ancestor_chr1&P. somniferum_chr2 minus
 60-  0:	Pso02G59670.0	Pso02G33720.0	  3e-55
 60-  1:	Pso02G59730.0	Pso02G33660.0	  6e-11
 60-  2:	Pso02G33440.0	Pso02G33440.0	  3e-90
 60-  3:	Pso02G33430.0	Pso02G33430.0	  2e-49
 60-  4:	Pso02G33380.0	Pso02G33380.0	      0
 60-  5:	Pso02G33360.0	Pso02G33360.0	      0
 60-  6:	Pso02G60050.0	Pso02G33340.0	 8e-170
 60-  7:	Pso02G60360.0	Pso02G33210.0	      0
 60-  8:	Pso02G60350.0	Pso02G33200.0	      0
 60-  9:	Pso02G60460.0	Pso02G33060.0	  3e-47
## Alignment 61: score=324.0 e_value=8.5e-15 N=7 pre-WGD-1 ancestor_chr1&P. somniferum_chr2 minus
 61-  0:	Pso10G07320.0	Pso02G05350.0	 2e-104
 61-  1:	Pso10G07290.0	Pso02G05340.0	  4e-46
 61-  2:	Pso10G07280.0	Pso02G05320.0	  8e-98
 61-  3:	Pso10G07270.0	Pso02G05310.0	  1e-46
 61-  4:	Pso10G07250.0	Pso02G05150.0	  2e-90
 61-  5:	Pso10G07240.0	Pso02G05140.0	  6e-44
 61-  6:	Pso10G08090.0	Pso02G05110.0	      0
## Alignment 62: score=322.0 e_value=7.8e-15 N=7 pre-WGD-1 ancestor_chr1&P. somniferum_chr2 minus
 62-  0:	Pso02G55410.0	Pso02G55410.0	 3e-145
 62-  1:	Pso02G55380.0	Pso02G55380.0	  1e-91
 62-  2:	Pso02G37690.0	Pso02G55350.0	  1e-96
 62-  3:	Pso02G37680.0	Pso02G55340.0	      0
 62-  4:	Pso02G55320.0	Pso02G55320.0	 2e-136
 62-  5:	Pso02G55310.0	Pso02G55310.0	  1e-73
 62-  6:	Pso02G37400.0	Pso02G55130.0	  2e-53
## Alignment 63: score=281.0 e_value=8.7e-13 N=7 pre-WGD-1 ancestor_chr1&P. somniferum_chr2 minus
 63-  0:	Pso10G27850.0	Pso02G59820.0	  3e-88
 63-  1:	Pso10G27410.0	Pso02G59620.0	  1e-73
 63-  2:	Pso10G27390.0	Pso02G59600.0	      0
 63-  3:	Pso10G27360.0	Pso02G59590.0	      0
 63-  4:	Pso10G27140.0	Pso02G59420.0	 1e-152
 63-  5:	Pso10G27120.0	Pso02G59340.0	  5e-74
 63-  6:	Pso10G27030.0	Pso02G59090.0	  2e-29
## Alignment 64: score=449.0 e_value=1.8e-19 N=10 pre-WGD-1 ancestor_chr1&P. somniferum_chr3 plus
 64-  0:	Pso10G09610.0	Pso03G42700.0	 9e-163
 64-  1:	Pso02G47080.0	Pso03G42850.0	  3e-72
 64-  2:	Pso10G09840.0	Pso03G42980.0	  6e-72
 64-  3:	Pso10G09830.0	Pso03G43030.0	  1e-23
 64-  4:	Pso10G09810.0	Pso03G43050.0	      0
 64-  5:	Pso10G09770.0	Pso03G43080.0	      0
 64-  6:	Pso10G09750.0	Pso03G43110.0	 1e-104
 64-  7:	Pso10G09720.0	Pso03G43170.0	 9e-162
 64-  8:	Pso10G09670.0	Pso03G43260.0	  1e-93
 64-  9:	Pso10G09600.0	Pso03G43290.0	  1e-53
## Alignment 65: score=334.0 e_value=9.3e-12 N=7 pre-WGD-1 ancestor_chr1&P. somniferum_chr3 plus
 65-  0:	Pso10G07610.0	Pso03G42450.0	 1e-117
 65-  1:	Pso10G07590.0	Pso03G42480.0	 5e-146
 65-  2:	Pso10G07580.0	Pso03G42500.0	      0
 65-  3:	Pso10G07570.0	Pso03G42510.0	  2e-95
 65-  4:	Pso10G07560.0	Pso03G42530.0	 3e-172
 65-  5:	Pso10G09260.0	Pso03G42570.0	      0
 65-  6:	Pso10G09290.0	Pso03G42600.0	 8e-132
## Alignment 66: score=275.0 e_value=1.8e-12 N=7 pre-WGD-1 ancestor_chr1&P. somniferum_chr3 plus
 66-  0:	Pso10G08370.0	Pso03G52300.0	      0
 66-  1:	Pso10G08390.0	Pso03G52360.0	  2e-47
 66-  2:	Pso10G08410.0	Pso03G52370.0	      0
 66-  3:	Pso10G08450.0	Pso03G52510.0	 2e-153
 66-  4:	Pso02G46010.0	Pso03G52530.0	 1e-156
 66-  5:	Pso10G08540.0	Pso03G52790.0	      0
 66-  6:	Pso10G08600.0	Pso03G52970.0	  2e-97
## Alignment 67: score=259.0 e_value=2.7e-10 N=6 pre-WGD-1 ancestor_chr1&P. somniferum_chr3 plus
 67-  0:	Pso10G08230.0	Pso03G41340.0	  7e-16
 67-  1:	Pso10G08180.0	Pso03G41540.0	 5e-136
 67-  2:	Pso10G07320.0	Pso03G41690.0	      0
 67-  3:	Pso10G07290.0	Pso03G41720.0	  5e-46
 67-  4:	Pso10G07280.0	Pso03G41740.0	 3e-136
 67-  5:	Pso10G07270.0	Pso03G41750.0	  8e-22
## Alignment 68: score=291.0 e_value=5.1e-13 N=7 pre-WGD-1 ancestor_chr1&P. somniferum_chr3 minus
 68-  0:	Pso10G06780.0	Pso03G56900.0	      0
 68-  1:	Pso02G44020.0	Pso03G56660.0	  1e-44
 68-  2:	Pso10G06640.0	Pso03G56630.0	      0
 68-  3:	Pso10G06620.0	Pso03G56400.0	  6e-55
 68-  4:	Pso10G06610.0	Pso03G56380.0	      0
 68-  5:	Pso10G06590.0	Pso03G56370.0	 8e-111
 68-  6:	Pso10G06580.0	Pso03G56260.0	  7e-68
## Alignment 69: score=275.0 e_value=3.4e-08 N=6 pre-WGD-1 ancestor_chr1&P. somniferum_chr3 minus
 69-  0:	Pso10G07370.0	Pso03G41860.0	  2e-79
 69-  1:	Pso10G07350.0	Pso03G41830.0	  2e-44
 69-  2:	Pso10G07290.0	Pso03G41720.0	  5e-46
 69-  3:	Pso10G07250.0	Pso03G41670.0	  8e-90
 69-  4:	Pso10G07240.0	Pso03G41660.0	  4e-43
 69-  5:	Pso10G08090.0	Pso03G41630.0	      0
## Alignment 70: score=555.0 e_value=2.4e-34 N=13 pre-WGD-1 ancestor_chr1&P. somniferum_chr4 plus
 70-  0:	Pso10G18890.0	Pso04G24710.0	  6e-87
 70-  1:	Pso07G12580.0	Pso04G24730.0	  2e-70
 70-  2:	Pso10G18770.0	Pso04G24740.0	  1e-84
 70-  3:	Pso10G18740.0	Pso04G24770.0	      0
 70-  4:	Pso10G18640.0	Pso04G24790.0	  1e-77
 70-  5:	Pso10G18520.0	Pso04G24800.0	      0
 70-  6:	Pso10G18480.0	Pso04G24820.0	 6e-169
 70-  7:	Pso10G18310.0	Pso04G24830.0	  1e-34
 70-  8:	Pso10G18130.0	Pso04G24880.0	  4e-52
 70-  9:	Pso10G18100.0	Pso04G24890.0	      0
 70- 10:	Pso07G11730.0	Pso04G24900.0	 8e-138
 70- 11:	Pso10G18020.0	Pso04G24920.0	  3e-60
 70- 12:	Pso10G17960.0	Pso04G25120.0	      0
## Alignment 71: score=524.0 e_value=1.4e-26 N=12 pre-WGD-1 ancestor_chr1&P. somniferum_chr4 plus
 71-  0:	Pso10G15710.0	Pso04G25030.0	 4e-143
 71-  1:	Pso10G15560.0	Pso04G25190.0	  6e-13
 71-  2:	Pso10G15390.0	Pso04G25280.0	  9e-49
 71-  3:	Pso10G15300.0	Pso04G25320.0	      0
 71-  4:	Pso07G08760.0	Pso04G25430.0	 3e-148
 71-  5:	Pso10G15170.0	Pso04G25460.0	 2e-121
 71-  6:	Pso10G15070.0	Pso04G25540.0	 6e-120
 71-  7:	Pso10G15040.0	Pso04G25560.0	      0
 71-  8:	Pso10G15010.0	Pso04G25570.0	  2e-46
 71-  9:	Pso10G14960.0	Pso04G25600.0	 1e-146
 71- 10:	Pso10G14930.0	Pso04G25610.0	  4e-95
 71- 11:	Pso10G14890.0	Pso04G25640.0	  1e-14
## Alignment 72: score=524.0 e_value=1.8e-29 N=12 pre-WGD-1 ancestor_chr1&P. somniferum_chr4 minus
 72-  0:	Pso10G16230.0	Pso04G23930.0	      0
 72-  1:	Pso10G16210.0	Pso04G23910.0	      0
 72-  2:	Pso07G09190.0	Pso04G23890.0	 9e-138
 72-  3:	Pso07G09240.0	Pso04G23850.0	  8e-75
 72-  4:	Pso10G16010.0	Pso04G23830.0	 2e-115
 72-  5:	Pso07G09330.0	Pso04G23600.0	  1e-53
 72-  6:	Pso07G09350.0	Pso04G23590.0	      0
 72-  7:	Pso10G15930.0	Pso04G23580.0	 3e-155
 72-  8:	Pso10G15910.0	Pso04G23570.0	      0
 72-  9:	Pso10G15900.0	Pso04G23550.0	  7e-73
 72- 10:	Pso10G15840.0	Pso04G23510.0	  1e-97
 72- 11:	Pso10G15790.0	Pso04G23470.0	  3e-64
## Alignment 73: score=785.0 e_value=5.8e-51 N=17 pre-WGD-1 ancestor_chr1&P. somniferum_chr5 minus
 73-  0:	Pso10G15710.0	Pso05G11040.0	 4e-144
 73-  1:	Pso10G15600.0	Pso05G10980.0	 5e-151
 73-  2:	Pso10G15590.0	Pso05G10970.0	      0
 73-  3:	Pso10G15560.0	Pso05G10920.0	  9e-16
 73-  4:	Pso10G15450.0	Pso05G10820.0	  7e-41
 73-  5:	Pso10G15390.0	Pso05G10810.0	  3e-47
 73-  6:	Pso10G15320.0	Pso05G10670.0	  1e-84
 73-  7:	Pso07G08760.0	Pso05G10620.0	  1e-99
 73-  8:	Pso10G15250.0	Pso05G10610.0	  8e-29
 73-  9:	Pso10G15230.0	Pso05G10600.0	  4e-40
 73- 10:	Pso10G15220.0	Pso05G10590.0	 2e-112
 73- 11:	Pso10G15200.0	Pso05G10560.0	  2e-81
 73- 12:	Pso10G15170.0	Pso05G10540.0	  2e-97
 73- 13:	Pso10G15070.0	Pso05G10530.0	      0
 73- 14:	Pso10G15040.0	Pso05G10510.0	      0
 73- 15:	Pso10G15010.0	Pso05G10500.0	  2e-64
 73- 16:	Pso10G14960.0	Pso05G10480.0	 4e-147
## Alignment 74: score=517.0 e_value=1.4e-28 N=12 pre-WGD-1 ancestor_chr1&P. somniferum_chr5 minus
 74-  0:	Pso10G18890.0	Pso05G11350.0	  2e-81
 74-  1:	Pso07G12580.0	Pso05G11310.0	  2e-70
 74-  2:	Pso10G18770.0	Pso05G11290.0	  4e-86
 74-  3:	Pso10G18740.0	Pso05G11250.0	      0
 74-  4:	Pso10G18520.0	Pso05G11230.0	      0
 74-  5:	Pso10G18480.0	Pso05G11200.0	 3e-170
 74-  6:	Pso10G18310.0	Pso05G11190.0	  6e-40
 74-  7:	Pso10G18130.0	Pso05G11180.0	  7e-51
 74-  8:	Pso10G18100.0	Pso05G11170.0	      0
 74-  9:	Pso07G11730.0	Pso05G11160.0	 4e-140
 74- 10:	Pso10G18020.0	Pso05G11140.0	      0
 74- 11:	Pso10G17960.0	Pso05G11120.0	      0
## Alignment 75: score=383.0 e_value=8.1e-20 N=9 pre-WGD-1 ancestor_chr1&P. somniferum_chr5 minus
 75-  0:	Pso07G09330.0	Pso05G12360.0	  2e-99
 75-  1:	Pso07G09350.0	Pso05G12310.0	      0
 75-  2:	Pso10G15930.0	Pso05G12290.0	 5e-158
 75-  3:	Pso10G15910.0	Pso05G12270.0	      0
 75-  4:	Pso10G15900.0	Pso05G12250.0	  7e-73
 75-  5:	Pso10G15840.0	Pso05G12210.0	  3e-99
 75-  6:	Pso10G15790.0	Pso05G12180.0	  1e-62
 75-  7:	Pso10G16510.0	Pso05G12000.0	  7e-25
 75-  8:	Pso10G16360.0	Pso05G11750.0	 8e-149
## Alignment 76: score=359.0 e_value=5.2e-15 N=8 pre-WGD-1 ancestor_chr1&P. somniferum_chr6 plus
 76-  0:	Pso10G06190.0	Pso06G10700.0	 5e-151
 76-  1:	Pso10G06180.0	Pso06G10750.0	 2e-113
 76-  2:	Pso10G06110.0	Pso06G10920.0	      0
 76-  3:	Pso10G06100.0	Pso06G10930.0	      0
 76-  4:	Pso10G06070.0	Pso06G11010.0	  1e-55
 76-  5:	Pso10G06050.0	Pso06G11020.0	      0
 76-  6:	Pso10G06010.0	Pso06G11030.0	 2e-147
 76-  7:	Pso10G05910.0	Pso06G11150.0	  5e-53
## Alignment 77: score=896.0 e_value=4.1e-59 N=20 pre-WGD-1 ancestor_chr1&P. somniferum_chr6 minus
 77-  0:	Pso10G05810.0	Pso06G10520.0	      0
 77-  1:	Pso10G05760.0	Pso06G10480.0	      0
 77-  2:	Pso10G05730.0	Pso06G10450.0	 3e-118
 77-  3:	Pso10G05720.0	Pso06G10440.0	      0
 77-  4:	Pso10G05700.0	Pso06G10410.0	      0
 77-  5:	Pso10G05660.0	Pso06G10400.0	  1e-96
 77-  6:	Pso10G05640.0	Pso06G10350.0	  9e-24
 77-  7:	Pso10G05590.0	Pso06G10250.0	  2e-08
 77-  8:	Pso10G05510.0	Pso06G10060.0	  6e-50
 77-  9:	Pso10G05240.0	Pso06G10050.0	  2e-41
 77- 10:	Pso02G43000.0	Pso06G09820.0	      0
 77- 11:	Pso10G05330.0	Pso06G09800.0	  3e-14
 77- 12:	Pso10G05320.0	Pso06G09790.0	  1e-75
 77- 13:	Pso10G05370.0	Pso06G09750.0	  3e-18
 77- 14:	Pso10G05430.0	Pso06G09700.0	      0
 77- 15:	Pso10G05450.0	Pso06G09680.0	 3e-129
 77- 16:	Pso10G05460.0	Pso06G09670.0	      0
 77- 17:	Pso10G05480.0	Pso06G09610.0	  6e-46
 77- 18:	Pso10G05490.0	Pso06G09600.0	 1e-180
 77- 19:	Pso10G05150.0	Pso06G09360.0	 5e-155
## Alignment 78: score=610.0 e_value=5.5e-36 N=14 pre-WGD-1 ancestor_chr1&P. somniferum_chr6 minus
 78-  0:	Pso10G04710.0	Pso06G12280.0	  2e-24
 78-  1:	Pso10G04610.0	Pso06G12140.0	  8e-82
 78-  2:	Pso02G41480.0	Pso06G12050.0	 7e-104
 78-  3:	Pso10G04470.0	Pso06G11820.0	 7e-116
 78-  4:	Pso10G04410.0	Pso06G11780.0	      0
 78-  5:	Pso10G04400.0	Pso06G11770.0	      0
 78-  6:	Pso10G04390.0	Pso06G11760.0	      0
 78-  7:	Pso10G04340.0	Pso06G11650.0	 1e-119
 78-  8:	Pso10G04270.0	Pso06G11630.0	  2e-47
 78-  9:	Pso10G04190.0	Pso06G11560.0	 1e-148
 78- 10:	Pso10G04180.0	Pso06G11500.0	 2e-122
 78- 11:	Pso10G04160.0	Pso06G11450.0	      0
 78- 12:	Pso02G41870.0	Pso06G11350.0	  5e-16
 78- 13:	Pso10G04030.0	Pso06G11340.0	 4e-154
## Alignment 79: score=311.0 e_value=2.9e-11 N=7 pre-WGD-1 ancestor_chr1&P. somniferum_chr6 minus
 79-  0:	Pso02G53760.0	Pso06G16390.0	 1e-176
 79-  1:	Pso02G53930.0	Pso06G16320.0	      0
 79-  2:	Pso02G54000.0	Pso06G16310.0	      0
 79-  3:	Pso02G54060.0	Pso06G16300.0	      0
 79-  4:	Pso02G54100.0	Pso06G16280.0	  1e-52
 79-  5:	Pso02G38910.0	Pso06G16230.0	 2e-155
 79-  6:	Pso02G54270.0	Pso06G16190.0	  2e-90
## Alignment 80: score=1665.0 e_value=5.8e-126 N=35 pre-WGD-1 ancestor_chr1&P. somniferum_chr7 plus
 80-  0:	Pso10G16240.0	Pso07G09100.0	  2e-60
 80-  1:	Pso10G16230.0	Pso07G09110.0	      0
 80-  2:	Pso10G16180.0	Pso07G09130.0	  2e-71
 80-  3:	Pso10G16130.0	Pso07G09160.0	  2e-70
 80-  4:	Pso10G16110.0	Pso07G09170.0	      0
 80-  5:	Pso10G16090.0	Pso07G09180.0	 4e-130
 80-  6:	Pso10G16060.0	Pso07G09220.0	      0
 80-  7:	Pso10G16020.0	Pso07G09270.0	      0
 80-  8:	Pso10G16010.0	Pso07G09280.0	      0
 80-  9:	Pso07G09300.0	Pso07G09300.0	  1e-74
 80- 10:	Pso10G15990.0	Pso07G09320.0	      0
 80- 11:	Pso07G09330.0	Pso07G09330.0	 5e-166
 80- 12:	Pso07G09340.0	Pso07G09340.0	      0
 80- 13:	Pso07G09350.0	Pso07G09350.0	      0
 80- 14:	Pso07G09360.0	Pso07G09360.0	      0
 80- 15:	Pso10G15930.0	Pso07G09370.0	      0
 80- 16:	Pso10G15920.0	Pso07G09380.0	  2e-77
 80- 17:	Pso10G15910.0	Pso07G09390.0	      0
 80- 18:	Pso10G15900.0	Pso07G09400.0	  2e-81
 80- 19:	Pso10G15890.0	Pso07G09410.0	      0
 80- 20:	Pso07G09480.0	Pso07G09450.0	  4e-57
 80- 21:	Pso07G09460.0	Pso07G09460.0	  7e-90
 80- 22:	Pso10G15870.0	Pso07G09550.0	      0
 80- 23:	Pso07G09570.0	Pso07G09570.0	      0
 80- 24:	Pso10G15850.0	Pso07G09590.0	      0
 80- 25:	Pso10G15760.0	Pso07G09600.0	  7e-30
 80- 26:	Pso10G15740.0	Pso07G09700.0	      0
 80- 27:	Pso10G15730.0	Pso07G09720.0	 7e-130
 80- 28:	Pso10G15700.0	Pso07G09740.0	  3e-91
 80- 29:	Pso10G15690.0	Pso07G09750.0	 2e-105
 80- 30:	Pso10G15680.0	Pso07G09770.0	  9e-81
 80- 31:	Pso10G15670.0	Pso07G09790.0	      0
 80- 32:	Pso10G15650.0	Pso07G09800.0	      0
 80- 33:	Pso10G15620.0	Pso07G09820.0	      0
 80- 34:	Pso07G09850.0	Pso07G09850.0	 5e-100
## Alignment 81: score=715.0 e_value=9.7e-38 N=15 pre-WGD-1 ancestor_chr1&P. somniferum_chr7 plus
 81-  0:	Pso07G12700.0	Pso07G12700.0	      0
 81-  1:	Pso10G19200.0	Pso07G12750.0	  1e-64
 81-  2:	Pso10G19140.0	Pso07G12780.0	      0
 81-  3:	Pso07G12800.0	Pso07G12800.0	      0
 81-  4:	Pso10G19120.0	Pso07G12810.0	      0
 81-  5:	Pso10G19110.0	Pso07G12820.0	 6e-145
 81-  6:	Pso10G19100.0	Pso07G12840.0	  3e-82
 81-  7:	Pso07G12880.0	Pso07G12880.0	  1e-50
 81-  8:	Pso10G19060.0	Pso07G12920.0	      0
 81-  9:	Pso07G12940.0	Pso07G12940.0	  2e-71
 81- 10:	Pso07G12970.0	Pso07G12970.0	 2e-128
 81- 11:	Pso10G19010.0	Pso07G12980.0	      0
 81- 12:	Pso10G19000.0	Pso07G13000.0	      0
 81- 13:	Pso07G13040.0	Pso07G13040.0	  3e-85
 81- 14:	Pso07G13150.0	Pso07G13150.0	      0
## Alignment 82: score=391.0 e_value=2.6e-15 N=8 pre-WGD-1 ancestor_chr1&P. somniferum_chr7 plus
 82-  0:	Pso10G15410.0	Pso07G08650.0	  3e-33
 82-  1:	Pso10G15390.0	Pso07G08670.0	 2e-134
 82-  2:	Pso10G15380.0	Pso07G08680.0	      0
 82-  3:	Pso10G15360.0	Pso07G08690.0	      0
 82-  4:	Pso10G15350.0	Pso07G08700.0	  2e-67
 82-  5:	Pso10G15340.0	Pso07G08710.0	      0
 82-  6:	Pso10G15330.0	Pso07G08730.0	      0
 82-  7:	Pso10G15280.0	Pso07G08770.0	 2e-146
## Alignment 83: score=360.0 e_value=3e-13 N=8 pre-WGD-1 ancestor_chr1&P. somniferum_chr7 plus
 83-  0:	Pso07G12720.0	Pso07G12720.0	  7e-66
 83-  1:	Pso07G12760.0	Pso07G12760.0	  1e-83
 83-  2:	Pso07G12830.0	Pso07G12830.0	      0
 83-  3:	Pso10G19080.0	Pso07G12860.0	      0
 83-  4:	Pso10G19050.0	Pso07G12910.0	  8e-10
 83-  5:	Pso10G19020.0	Pso07G12960.0	 6e-126
 83-  6:	Pso10G18970.0	Pso07G13030.0	  6e-45
 83-  7:	Pso10G18890.0	Pso07G13140.0	      0
## Alignment 84: score=339.0 e_value=8.8e-13 N=8 pre-WGD-1 ancestor_chr1&P. somniferum_chr7 plus
 84-  0:	Pso10G16260.0	Pso07G09050.0	      0
 84-  1:	Pso07G09190.0	Pso07G09190.0	 2e-143
 84-  2:	Pso07G09240.0	Pso07G09240.0	 8e-117
 84-  3:	Pso10G16000.0	Pso07G09290.0	  9e-96
 84-  4:	Pso10G15940.0	Pso07G09440.0	  1e-53
 84-  5:	Pso07G09490.0	Pso07G09490.0	 3e-113
 84-  6:	Pso10G15860.0	Pso07G09560.0	      0
 84-  7:	Pso07G09630.0	Pso07G09630.0	  1e-96
## Alignment 85: score=323.0 e_value=1.4e-10 N=7 pre-WGD-1 ancestor_chr1&P. somniferum_chr7 plus
 85-  0:	Pso10G20630.0	Pso07G39050.0	  2e-99
 85-  1:	Pso10G20530.0	Pso07G39180.0	      0
 85-  2:	Pso10G20520.0	Pso07G39240.0	      0
 85-  3:	Pso10G20510.0	Pso07G39260.0	  6e-14
 85-  4:	Pso10G20490.0	Pso07G39300.0	  8e-15
 85-  5:	Pso10G20470.0	Pso07G39350.0	      0
 85-  6:	Pso10G20400.0	Pso07G39380.0	      0
## Alignment 86: score=292.0 e_value=1.9e-08 N=6 pre-WGD-1 ancestor_chr1&P. somniferum_chr7 plus
 86-  0:	Pso10G16550.0	Pso07G10200.0	      0
 86-  1:	Pso07G10210.0	Pso07G10210.0	 4e-111
 86-  2:	Pso10G16520.0	Pso07G10220.0	      0
 86-  3:	Pso10G16510.0	Pso07G10240.0	 3e-116
 86-  4:	Pso10G16500.0	Pso07G10260.0	 2e-118
 86-  5:	Pso07G10280.0	Pso07G10280.0	  1e-84
## Alignment 87: score=277.0 e_value=1.9e-09 N=6 pre-WGD-1 ancestor_chr1&P. somniferum_chr7 plus
 87-  0:	Pso10G16600.0	Pso07G10130.0	      0
 87-  1:	Pso10G16590.0	Pso07G10140.0	      0
 87-  2:	Pso10G16580.0	Pso07G10160.0	      0
 87-  3:	Pso10G16570.0	Pso07G10170.0	      0
 87-  4:	Pso10G16560.0	Pso07G10190.0	      0
 87-  5:	Pso10G16670.0	Pso07G10300.0	      0
## Alignment 88: score=3632.0 e_value=3.4e-314 N=75 pre-WGD-1 ancestor_chr1&P. somniferum_chr7 minus
 88-  0:	Pso07G12900.0	Pso07G12900.0	      0
 88-  1:	Pso07G12890.0	Pso07G12890.0	  2e-61
 88-  2:	Pso07G12660.0	Pso07G12660.0	      0
 88-  3:	Pso07G12650.0	Pso07G12650.0	 3e-137
 88-  4:	Pso07G12580.0	Pso07G12580.0	 3e-156
 88-  5:	Pso07G12560.0	Pso07G12560.0	 1e-168
 88-  6:	Pso10G18770.0	Pso07G12540.0	      0
 88-  7:	Pso07G12510.0	Pso07G12510.0	  3e-61
 88-  8:	Pso07G12500.0	Pso07G12500.0	  8e-41
 88-  9:	Pso07G12480.0	Pso07G12480.0	  8e-53
 88- 10:	Pso10G18760.0	Pso07G12450.0	  4e-46
 88- 11:	Pso10G18750.0	Pso07G12440.0	      0
 88- 12:	Pso10G18740.0	Pso07G12430.0	      0
 88- 13:	Pso07G12420.0	Pso07G12420.0	 7e-112
 88- 14:	Pso07G12390.0	Pso07G12390.0	  3e-25
 88- 15:	Pso10G18640.0	Pso07G12380.0	      0
 88- 16:	Pso07G12370.0	Pso07G12370.0	  5e-70
 88- 17:	Pso10G18590.0	Pso07G12350.0	      0
 88- 18:	Pso10G18540.0	Pso07G12340.0	      0
 88- 19:	Pso10G18530.0	Pso07G12330.0	 5e-111
 88- 20:	Pso07G12320.0	Pso07G12320.0	      0
 88- 21:	Pso10G18490.0	Pso07G12300.0	  8e-98
 88- 22:	Pso07G12290.0	Pso07G12290.0	 4e-104
 88- 23:	Pso07G12280.0	Pso07G12280.0	      0
 88- 24:	Pso10G18480.0	Pso07G12250.0	      0
 88- 25:	Pso10G18460.0	Pso07G12230.0	      0
 88- 26:	Pso10G18450.0	Pso07G12220.0	  4e-45
 88- 27:	Pso07G12210.0	Pso07G12210.0	  1e-61
 88- 28:	Pso10G18440.0	Pso07G12200.0	 1e-132
 88- 29:	Pso10G18420.0	Pso07G12190.0	  7e-61
 88- 30:	Pso07G12180.0	Pso07G12180.0	  3e-68
 88- 31:	Pso07G12170.0	Pso07G12150.0	 1e-110
 88- 32:	Pso07G12130.0	Pso07G12130.0	  3e-64
 88- 33:	Pso07G12100.0	Pso07G12100.0	 3e-166
 88- 34:	Pso10G18280.0	Pso07G12090.0	      0
 88- 35:	Pso07G12040.0	Pso07G12040.0	  5e-61
 88- 36:	Pso07G11960.0	Pso07G11960.0	 3e-109
 88- 37:	Pso10G18130.0	Pso07G11940.0	 1e-124
 88- 38:	Pso10G18110.0	Pso07G11930.0	      0
 88- 39:	Pso10G18100.0	Pso07G11920.0	      0
 88- 40:	Pso07G11870.0	Pso07G11870.0	  4e-50
 88- 41:	Pso07G11860.0	Pso07G11860.0	 5e-142
 88- 42:	Pso07G11850.0	Pso07G11850.0	      0
 88- 43:	Pso07G11840.0	Pso07G11840.0	 7e-101
 88- 44:	Pso07G11830.0	Pso07G11830.0	  5e-43
 88- 45:	Pso10G18080.0	Pso07G11820.0	 5e-114
 88- 46:	Pso07G11770.0	Pso07G11760.0	  3e-76
 88- 47:	Pso07G11750.0	Pso07G11750.0	  7e-83
 88- 48:	Pso07G11730.0	Pso07G11730.0	      0
 88- 49:	Pso10G18020.0	Pso07G11720.0	      0
 88- 50:	Pso10G18010.0	Pso07G11710.0	  7e-53
 88- 51:	Pso10G18000.0	Pso07G11700.0	  5e-79
 88- 52:	Pso07G11690.0	Pso07G11690.0	  2e-47
 88- 53:	Pso07G11680.0	Pso07G11680.0	  1e-64
 88- 54:	Pso10G17960.0	Pso07G11670.0	      0
 88- 55:	Pso10G17920.0	Pso07G11660.0	 3e-105
 88- 56:	Pso10G17900.0	Pso07G11650.0	      0
 88- 57:	Pso07G11640.0	Pso07G11640.0	 6e-151
 88- 58:	Pso07G11630.0	Pso07G11630.0	      0
 88- 59:	Pso10G17880.0	Pso07G11600.0	 1e-164
 88- 60:	Pso10G17890.0	Pso07G11590.0	      0
 88- 61:	Pso10G17860.0	Pso07G11580.0	      0
 88- 62:	Pso10G17850.0	Pso07G11570.0	      0
 88- 63:	Pso07G11550.0	Pso07G11550.0	      0
 88- 64:	Pso07G11540.0	Pso07G11540.0	  4e-65
 88- 65:	Pso10G17840.0	Pso07G11530.0	  6e-83
 88- 66:	Pso10G17830.0	Pso07G11510.0	  2e-26
 88- 67:	Pso07G11500.0	Pso07G11500.0	      0
 88- 68:	Pso07G11490.0	Pso07G11490.0	 6e-162
 88- 69:	Pso07G11480.0	Pso07G11480.0	 9e-117
 88- 70:	Pso10G17720.0	Pso07G11470.0	      0
 88- 71:	Pso10G17750.0	Pso07G11460.0	      0
 88- 72:	Pso10G17700.0	Pso07G11430.0	  2e-99
 88- 73:	Pso10G17690.0	Pso07G11410.0	  5e-93
 88- 74:	Pso10G17680.0	Pso07G11400.0	      0
## Alignment 89: score=2155.0 e_value=2.9e-161 N=44 pre-WGD-1 ancestor_chr1&P. somniferum_chr7 minus
 89-  0:	Pso10G15600.0	Pso07G09010.0	      0
 89-  1:	Pso10G15590.0	Pso07G09000.0	      0
 89-  2:	Pso07G08990.0	Pso07G08990.0	      0
 89-  3:	Pso07G08980.0	Pso07G08980.0	      0
 89-  4:	Pso10G15580.0	Pso07G08970.0	      0
 89-  5:	Pso10G15570.0	Pso07G08960.0	 2e-135
 89-  6:	Pso10G15530.0	Pso07G08950.0	      0
 89-  7:	Pso10G15520.0	Pso07G08940.0	 9e-117
 89-  8:	Pso10G15510.0	Pso07G08930.0	      0
 89-  9:	Pso10G15490.0	Pso07G08920.0	  4e-25
 89- 10:	Pso10G15480.0	Pso07G08910.0	 5e-137
 89- 11:	Pso10G15460.0	Pso07G08900.0	      0
 89- 12:	Pso10G15450.0	Pso07G08890.0	 1e-134
 89- 13:	Pso10G15440.0	Pso07G08880.0	 3e-161
 89- 14:	Pso07G08860.0	Pso07G08860.0	 2e-141
 89- 15:	Pso10G15420.0	Pso07G08850.0	      0
 89- 16:	Pso10G15310.0	Pso07G08830.0	      0
 89- 17:	Pso10G15300.0	Pso07G08820.0	  3e-81
 89- 18:	Pso10G15290.0	Pso07G08780.0	  1e-82
 89- 19:	Pso10G15400.0	Pso07G08660.0	      0
 89- 20:	Pso07G08630.0	Pso07G08630.0	  4e-66
 89- 21:	Pso10G15260.0	Pso07G08620.0	 1e-111
 89- 22:	Pso10G15250.0	Pso07G08610.0	      0
 89- 23:	Pso10G15240.0	Pso07G08600.0	      0
 89- 24:	Pso10G15220.0	Pso07G08590.0	      0
 89- 25:	Pso10G15200.0	Pso07G08570.0	  3e-81
 89- 26:	Pso10G15170.0	Pso07G08560.0	      0
 89- 27:	Pso10G15160.0	Pso07G08550.0	      0
 89- 28:	Pso10G15150.0	Pso07G08540.0	 4e-125
 89- 29:	Pso10G15110.0	Pso07G08530.0	 9e-101
 89- 30:	Pso10G15090.0	Pso07G08520.0	      0
 89- 31:	Pso10G15070.0	Pso07G08510.0	      0
 89- 32:	Pso10G15060.0	Pso07G08500.0	      0
 89- 33:	Pso10G15040.0	Pso07G08490.0	      0
 89- 34:	Pso10G15030.0	Pso07G08480.0	      0
 89- 35:	Pso10G15010.0	Pso07G08470.0	 4e-108
 89- 36:	Pso10G14970.0	Pso07G08460.0	 7e-161
 89- 37:	Pso10G14960.0	Pso07G08450.0	 2e-166
 89- 38:	Pso10G14950.0	Pso07G08440.0	      0
 89- 39:	Pso10G14930.0	Pso07G08410.0	 5e-123
 89- 40:	Pso10G14910.0	Pso07G08370.0	      0
 89- 41:	Pso10G14900.0	Pso07G08360.0	      0
 89- 42:	Pso10G14890.0	Pso07G08350.0	  5e-44
 89- 43:	Pso10G14880.0	Pso07G08340.0	      0
## Alignment 90: score=1545.0 e_value=9.1e-107 N=32 pre-WGD-1 ancestor_chr1&P. somniferum_chr7 minus
 90-  0:	Pso10G19980.0	Pso07G13890.0	      0
 90-  1:	Pso10G19970.0	Pso07G13880.0	  6e-82
 90-  2:	Pso07G13850.0	Pso07G13850.0	  3e-92
 90-  3:	Pso07G13820.0	Pso07G13820.0	  4e-89
 90-  4:	Pso07G13810.0	Pso07G13810.0	 7e-145
 90-  5:	Pso07G13780.0	Pso07G13780.0	  1e-53
 90-  6:	Pso07G13750.0	Pso07G13750.0	  9e-34
 90-  7:	Pso10G19800.0	Pso07G13740.0	      0
 90-  8:	Pso10G19760.0	Pso07G13720.0	  2e-46
 90-  9:	Pso10G19740.0	Pso07G13710.0	  6e-57
 90- 10:	Pso07G13700.0	Pso07G13700.0	      0
 90- 11:	Pso07G13690.0	Pso07G13690.0	      0
 90- 12:	Pso07G13680.0	Pso07G13680.0	 3e-135
 90- 13:	Pso10G19720.0	Pso07G13670.0	      0
 90- 14:	Pso10G19700.0	Pso07G13650.0	 3e-141
 90- 15:	Pso07G13640.0	Pso07G13640.0	      0
 90- 16:	Pso10G19690.0	Pso07G13630.0	      0
 90- 17:	Pso10G19680.0	Pso07G13620.0	  4e-21
 90- 18:	Pso07G13610.0	Pso07G13610.0	  1e-42
 90- 19:	Pso10G19670.0	Pso07G13600.0	      0
 90- 20:	Pso10G19660.0	Pso07G13590.0	 2e-160
 90- 21:	Pso10G19650.0	Pso07G13570.0	      0
 90- 22:	Pso10G19470.0	Pso07G13430.0	      0
 90- 23:	Pso10G19460.0	Pso07G13420.0	 6e-137
 90- 24:	Pso07G13410.0	Pso07G13410.0	  6e-78
 90- 25:	Pso10G19450.0	Pso07G13400.0	  3e-30
 90- 26:	Pso10G19440.0	Pso07G13390.0	      0
 90- 27:	Pso07G13320.0	Pso07G13320.0	  1e-65
 90- 28:	Pso07G13310.0	Pso07G13310.0	      0
 90- 29:	Pso07G13240.0	Pso07G13240.0	  1e-41
 90- 30:	Pso10G19260.0	Pso07G13230.0	  1e-15
 90- 31:	Pso10G19320.0	Pso07G13220.0	      0
## Alignment 91: score=786.0 e_value=4.4e-53 N=17 pre-WGD-1 ancestor_chr1&P. somniferum_chr7 minus
 91-  0:	Pso10G16490.0	Pso07G10270.0	      0
 91-  1:	Pso07G10060.0	Pso07G10060.0	  6e-56
 91-  2:	Pso07G10040.0	Pso07G10040.0	  4e-55
 91-  3:	Pso10G16470.0	Pso07G10030.0	 7e-104
 91-  4:	Pso07G10010.0	Pso07G10010.0	      0
 91-  5:	Pso10G16390.0	Pso07G09990.0	  1e-79
 91-  6:	Pso07G09960.0	Pso07G09960.0	      0
 91-  7:	Pso07G09950.0	Pso07G09950.0	      0
 91-  8:	Pso10G16360.0	Pso07G09940.0	      0
 91-  9:	Pso10G16350.0	Pso07G09930.0	      0
 91- 10:	Pso10G16340.0	Pso07G09920.0	      0
 91- 11:	Pso10G16330.0	Pso07G09910.0	      0
 91- 12:	Pso10G16310.0	Pso07G09900.0	 3e-141
 91- 13:	Pso07G09890.0	Pso07G09890.0	  7e-58
 91- 14:	Pso07G09870.0	Pso07G09870.0	  1e-72
 91- 15:	Pso10G15610.0	Pso07G09830.0	      0
 91- 16:	Pso10G15560.0	Pso07G09600.0	  1e-12
## Alignment 92: score=534.0 e_value=5.7e-23 N=11 pre-WGD-1 ancestor_chr1&P. somniferum_chr7 minus
 92-  0:	Pso10G21280.0	Pso07G15010.0	      0
 92-  1:	Pso10G21260.0	Pso07G15000.0	      0
 92-  2:	Pso10G21250.0	Pso07G14990.0	  4e-55
 92-  3:	Pso10G21210.0	Pso07G14960.0	      0
 92-  4:	Pso10G21200.0	Pso07G14950.0	      0
 92-  5:	Pso10G21170.0	Pso07G14940.0	      0
 92-  6:	Pso10G21190.0	Pso07G14930.0	      0
 92-  7:	Pso10G21120.0	Pso07G14910.0	      0
 92-  8:	Pso10G21090.0	Pso07G14840.0	      0
 92-  9:	Pso10G20760.0	Pso07G14820.0	  4e-65
 92- 10:	Pso10G20770.0	Pso07G14810.0	 9e-105
## Alignment 93: score=392.0 e_value=1.7e-14 N=8 pre-WGD-1 ancestor_chr1&P. somniferum_chr7 minus
 93-  0:	Pso07G13210.0	Pso07G13210.0	 2e-109
 93-  1:	Pso07G13200.0	Pso07G13200.0	      0
 93-  2:	Pso10G18920.0	Pso07G13190.0	      0
 93-  3:	Pso10G18940.0	Pso07G13170.0	 3e-106
 93-  4:	Pso10G18950.0	Pso07G13160.0	      0
 93-  5:	Pso10G18880.0	Pso07G13130.0	      0
 93-  6:	Pso10G18870.0	Pso07G13120.0	  2e-63
 93-  7:	Pso10G18850.0	Pso07G13110.0	  3e-68
## Alignment 94: score=326.0 e_value=1.5e-13 N=7 pre-WGD-1 ancestor_chr1&P. somniferum_chr7 minus
 94-  0:	Pso07G13560.0	Pso07G13560.0	  1e-13
 94-  1:	Pso07G13550.0	Pso07G13550.0	  3e-42
 94-  2:	Pso07G13540.0	Pso07G13540.0	 2e-153
 94-  3:	Pso07G13510.0	Pso07G13510.0	 5e-118
 94-  4:	Pso10G19420.0	Pso07G13450.0	      0
 94-  5:	Pso07G13300.0	Pso07G13300.0	 5e-143
 94-  6:	Pso10G19240.0	Pso07G13260.0	 3e-178
## Alignment 95: score=282.0 e_value=1.1e-09 N=6 pre-WGD-1 ancestor_chr1&P. somniferum_chr7 minus
 95-  0:	Pso10G21280.0	Pso07G38490.0	      0
 95-  1:	Pso10G21270.0	Pso07G38480.0	      0
 95-  2:	Pso10G21260.0	Pso07G38470.0	      0
 95-  3:	Pso10G21200.0	Pso07G38420.0	      0
 95-  4:	Pso10G21170.0	Pso07G38390.0	      0
 95-  5:	Pso10G21110.0	Pso07G38260.0	  1e-06
## Alignment 96: score=4057.0 e_value=0 N=86 pre-WGD-1 ancestor_chr1&P. somniferum_chr8 minus
 96-  0:	Pso10G25030.0	Pso08G43330.0	  2e-99
 96-  1:	Pso10G25010.0	Pso08G43320.0	 2e-165
 96-  2:	Pso10G25000.0	Pso08G43270.0	      0
 96-  3:	Pso10G24980.0	Pso08G43260.0	 2e-118
 96-  4:	Pso10G24970.0	Pso08G43250.0	      0
 96-  5:	Pso10G24950.0	Pso08G43220.0	      0
 96-  6:	Pso10G24940.0	Pso08G43210.0	      0
 96-  7:	Pso10G24900.0	Pso08G43190.0	      0
 96-  8:	Pso10G24890.0	Pso08G43180.0	      0
 96-  9:	Pso10G24880.0	Pso08G43170.0	      0
 96- 10:	Pso10G24870.0	Pso08G43160.0	      0
 96- 11:	Pso10G24850.0	Pso08G43150.0	      0
 96- 12:	Pso10G24790.0	Pso08G42960.0	  3e-60
 96- 13:	Pso10G24700.0	Pso08G42930.0	      0
 96- 14:	Pso10G24690.0	Pso08G42920.0	 9e-100
 96- 15:	Pso10G24680.0	Pso08G42900.0	      0
 96- 16:	Pso10G24640.0	Pso08G42870.0	 3e-124
 96- 17:	Pso10G24610.0	Pso08G42850.0	      0
 96- 18:	Pso10G24520.0	Pso08G42830.0	      0
 96- 19:	Pso10G24500.0	Pso08G42820.0	      0
 96- 20:	Pso10G24480.0	Pso08G42810.0	      0
 96- 21:	Pso10G24450.0	Pso08G42790.0	      0
 96- 22:	Pso10G24380.0	Pso08G42730.0	  2e-70
 96- 23:	Pso10G24370.0	Pso08G42720.0	      0
 96- 24:	Pso10G24360.0	Pso08G42710.0	 2e-149
 96- 25:	Pso10G24310.0	Pso08G42700.0	  1e-38
 96- 26:	Pso10G24280.0	Pso08G42650.0	  6e-67
 96- 27:	Pso10G24220.0	Pso08G42550.0	      0
 96- 28:	Pso10G24190.0	Pso08G42520.0	 8e-136
 96- 29:	Pso10G24180.0	Pso08G42510.0	 3e-147
 96- 30:	Pso10G24140.0	Pso08G42460.0	 2e-158
 96- 31:	Pso10G24090.0	Pso08G42390.0	  1e-89
 96- 32:	Pso10G24010.0	Pso08G42330.0	      0
 96- 33:	Pso10G23960.0	Pso08G42280.0	      0
 96- 34:	Pso10G23950.0	Pso08G42240.0	      0
 96- 35:	Pso10G23940.0	Pso08G42220.0	      0
 96- 36:	Pso10G23870.0	Pso08G42160.0	      0
 96- 37:	Pso10G23810.0	Pso08G42140.0	  3e-70
 96- 38:	Pso10G23720.0	Pso08G42050.0	  4e-35
 96- 39:	Pso10G23710.0	Pso08G42040.0	 5e-136
 96- 40:	Pso10G23700.0	Pso08G42030.0	      0
 96- 41:	Pso10G23690.0	Pso08G42020.0	      0
 96- 42:	Pso10G23680.0	Pso08G42010.0	      0
 96- 43:	Pso10G23600.0	Pso08G41910.0	      0
 96- 44:	Pso10G23590.0	Pso08G41900.0	  1e-56
 96- 45:	Pso10G23570.0	Pso08G41870.0	      0
 96- 46:	Pso10G23490.0	Pso08G41810.0	  5e-50
 96- 47:	Pso10G23470.0	Pso08G41770.0	 9e-149
 96- 48:	Pso10G23430.0	Pso08G41680.0	      0
 96- 49:	Pso10G23400.0	Pso08G41670.0	  1e-43
 96- 50:	Pso10G23390.0	Pso08G41660.0	      0
 96- 51:	Pso10G23360.0	Pso08G41630.0	      0
 96- 52:	Pso10G23340.0	Pso08G41610.0	      0
 96- 53:	Pso10G23320.0	Pso08G41580.0	 3e-171
 96- 54:	Pso10G23220.0	Pso08G41510.0	      0
 96- 55:	Pso10G23140.0	Pso08G41490.0	      0
 96- 56:	Pso10G23130.0	Pso08G41480.0	      0
 96- 57:	Pso10G23120.0	Pso08G41460.0	      0
 96- 58:	Pso10G23090.0	Pso08G41450.0	 2e-105
 96- 59:	Pso10G22990.0	Pso08G41400.0	 2e-179
 96- 60:	Pso10G22970.0	Pso08G41390.0	 6e-100
 96- 61:	Pso10G22960.0	Pso08G41380.0	      0
 96- 62:	Pso10G22950.0	Pso08G41370.0	 1e-169
 96- 63:	Pso10G22940.0	Pso08G41360.0	      0
 96- 64:	Pso10G22930.0	Pso08G41340.0	      0
 96- 65:	Pso10G22880.0	Pso08G41320.0	      0
 96- 66:	Pso10G22870.0	Pso08G41310.0	 5e-100
 96- 67:	Pso10G22820.0	Pso08G41300.0	      0
 96- 68:	Pso10G22710.0	Pso08G41180.0	      0
 96- 69:	Pso10G22640.0	Pso08G41150.0	      0
 96- 70:	Pso10G22620.0	Pso08G41120.0	      0
 96- 71:	Pso10G22590.0	Pso08G41090.0	  1e-90
 96- 72:	Pso10G22560.0	Pso08G41070.0	  5e-46
 96- 73:	Pso10G22550.0	Pso08G41060.0	      0
 96- 74:	Pso10G22280.0	Pso08G40930.0	      0
 96- 75:	Pso10G22090.0	Pso08G40720.0	  1e-99
 96- 76:	Pso10G22030.0	Pso08G40660.0	      0
 96- 77:	Pso10G21950.0	Pso08G40530.0	      0
 96- 78:	Pso10G21940.0	Pso08G40520.0	      0
 96- 79:	Pso10G21930.0	Pso08G40510.0	      0
 96- 80:	Pso10G21830.0	Pso08G40440.0	      0
 96- 81:	Pso10G21820.0	Pso08G40430.0	      0
 96- 82:	Pso10G21810.0	Pso08G40420.0	      0
 96- 83:	Pso10G21790.0	Pso08G40360.0	      0
 96- 84:	Pso10G21770.0	Pso08G40310.0	  2e-63
 96- 85:	Pso10G21760.0	Pso08G40300.0	      0
## Alignment 97: score=3014.0 e_value=2.3e-243 N=62 pre-WGD-1 ancestor_chr2&P. somniferum_chr11 plus
 97-  0:	Pso09G27900.0	Pso11G11840.0	  1e-82
 97-  1:	Pso11G11870.0	Pso11G11870.0	      0
 97-  2:	Pso11G11910.0	Pso11G11910.0	      0
 97-  3:	Pso11G11920.0	Pso11G11920.0	 1e-165
 97-  4:	Pso11G11940.0	Pso11G11940.0	  2e-41
 97-  5:	Pso11G11950.0	Pso11G11950.0	  6e-75
 97-  6:	Pso11G11990.0	Pso11G11990.0	      0
 97-  7:	Pso11G12000.0	Pso11G12000.0	      0
 97-  8:	Pso11G12010.0	Pso11G12010.0	      0
 97-  9:	Pso11G12020.0	Pso11G12020.0	      0
 97- 10:	Pso11G12030.0	Pso11G12030.0	      0
 97- 11:	Pso11G12040.0	Pso11G12040.0	      0
 97- 12:	Pso11G12050.0	Pso11G12050.0	      0
 97- 13:	Pso11G12060.0	Pso11G12060.0	 1e-159
 97- 14:	Pso11G12080.0	Pso11G12080.0	      0
 97- 15:	Pso11G12110.0	Pso11G12110.0	  6e-75
 97- 16:	Pso11G12120.0	Pso11G12120.0	      0
 97- 17:	Pso11G12130.0	Pso11G12130.0	      0
 97- 18:	Pso11G12140.0	Pso11G12140.0	      0
 97- 19:	Pso11G12160.0	Pso11G12160.0	 5e-176
 97- 20:	Pso11G12180.0	Pso11G12180.0	  5e-59
 97- 21:	Pso11G12220.0	Pso11G12220.0	      0
 97- 22:	Pso11G12240.0	Pso11G12240.0	      0
 97- 23:	Pso11G12260.0	Pso11G12260.0	      0
 97- 24:	Pso11G12270.0	Pso11G12270.0	      0
 97- 25:	Pso11G12280.0	Pso11G12280.0	      0
 97- 26:	Pso11G12290.0	Pso11G12290.0	      0
 97- 27:	Pso11G12310.0	Pso11G12310.0	  1e-86
 97- 28:	Pso11G12320.0	Pso11G12320.0	      0
 97- 29:	Pso11G12330.0	Pso11G12330.0	      0
 97- 30:	Pso11G12350.0	Pso11G12350.0	      0
 97- 31:	Pso11G12430.0	Pso11G12430.0	      0
 97- 32:	Pso11G12440.0	Pso11G12440.0	      0
 97- 33:	Pso11G12460.0	Pso11G12460.0	 5e-122
 97- 34:	Pso11G12470.0	Pso11G12470.0	      0
 97- 35:	Pso11G12480.0	Pso11G12480.0	  1e-97
 97- 36:	Pso11G12490.0	Pso11G12490.0	      0
 97- 37:	Pso11G12520.0	Pso11G12520.0	      0
 97- 38:	Pso11G12530.0	Pso11G12530.0	      0
 97- 39:	Pso11G12540.0	Pso11G12540.0	  4e-92
 97- 40:	Pso11G12580.0	Pso11G12580.0	      0
 97- 41:	Pso11G12620.0	Pso11G12620.0	      0
 97- 42:	Pso11G12720.0	Pso11G12720.0	      0
 97- 43:	Pso11G12740.0	Pso11G12740.0	 1e-153
 97- 44:	Pso11G12750.0	Pso11G12750.0	      0
 97- 45:	Pso11G12760.0	Pso11G12760.0	      0
 97- 46:	Pso09G28860.0	Pso11G12770.0	      0
 97- 47:	Pso11G12800.0	Pso11G12800.0	 4e-117
 97- 48:	Pso11G12810.0	Pso11G12810.0	 2e-172
 97- 49:	Pso11G12820.0	Pso11G12820.0	      0
 97- 50:	Pso11G12850.0	Pso11G12850.0	      0
 97- 51:	Pso11G12860.0	Pso11G12860.0	      0
 97- 52:	Pso11G12890.0	Pso11G12890.0	      0
 97- 53:	Pso11G12910.0	Pso11G12910.0	      0
 97- 54:	Pso11G12930.0	Pso11G12930.0	      0
 97- 55:	Pso11G12980.0	Pso11G12980.0	  4e-50
 97- 56:	Pso11G12990.0	Pso11G12990.0	  2e-68
 97- 57:	Pso11G13000.0	Pso11G13000.0	 2e-161
 97- 58:	Pso11G13010.0	Pso11G13010.0	      0
 97- 59:	Pso11G13020.0	Pso11G13020.0	 2e-178
 97- 60:	Pso11G13030.0	Pso11G13030.0	 2e-145
 97- 61:	Pso09G29180.0	Pso11G13040.0	  3e-54
## Alignment 98: score=1769.0 e_value=5.3e-122 N=36 pre-WGD-1 ancestor_chr2&P. somniferum_chr11 plus
 98-  0:	Pso11G24970.0	Pso11G24970.0	      0
 98-  1:	Pso11G24980.0	Pso11G24980.0	 4e-137
 98-  2:	Pso11G24990.0	Pso11G24990.0	      0
 98-  3:	Pso11G25010.0	Pso11G25010.0	      0
 98-  4:	Pso11G25020.0	Pso11G25020.0	      0
 98-  5:	Pso11G25030.0	Pso11G25030.0	  1e-82
 98-  6:	Pso09G14450.0	Pso11G25040.0	  5e-62
 98-  7:	Pso11G25080.0	Pso11G25080.0	      0
 98-  8:	Pso11G25090.0	Pso11G25090.0	      0
 98-  9:	Pso11G25100.0	Pso11G25100.0	      0
 98- 10:	Pso11G25110.0	Pso11G25110.0	  6e-45
 98- 11:	Pso11G25130.0	Pso11G25130.0	 4e-167
 98- 12:	Pso09G14530.0	Pso11G25140.0	      0
 98- 13:	Pso11G25160.0	Pso11G25160.0	 2e-113
 98- 14:	Pso11G25180.0	Pso11G25180.0	 2e-121
 98- 15:	Pso11G25200.0	Pso11G25200.0	      0
 98- 16:	Pso11G25210.0	Pso11G25210.0	      0
 98- 17:	Pso11G25220.0	Pso11G25220.0	      0
 98- 18:	Pso11G25230.0	Pso11G25230.0	      0
 98- 19:	Pso11G25240.0	Pso11G25240.0	 4e-180
 98- 20:	Pso11G25260.0	Pso11G25260.0	      0
 98- 21:	Pso11G25270.0	Pso11G25270.0	 4e-145
 98- 22:	Pso11G25280.0	Pso11G25280.0	 5e-143
 98- 23:	Pso11G25290.0	Pso11G25290.0	      0
 98- 24:	Pso11G25310.0	Pso11G25310.0	  3e-39
 98- 25:	Pso11G25330.0	Pso11G25330.0	      0
 98- 26:	Pso11G25340.0	Pso11G25340.0	      0
 98- 27:	Pso11G25350.0	Pso11G25350.0	      0
 98- 28:	Pso11G25370.0	Pso11G25370.0	      0
 98- 29:	Pso11G25380.0	Pso11G25380.0	      0
 98- 30:	Pso11G25390.0	Pso11G25390.0	  3e-64
 98- 31:	Pso11G25400.0	Pso11G25400.0	      0
 98- 32:	Pso11G25420.0	Pso11G25420.0	  8e-99
 98- 33:	Pso11G25440.0	Pso11G25440.0	      0
 98- 34:	Pso11G25450.0	Pso11G25450.0	      0
 98- 35:	Pso11G25460.0	Pso11G25460.0	      0
## Alignment 99: score=1740.0 e_value=7.9e-138 N=39 pre-WGD-1 ancestor_chr2&P. somniferum_chr11 plus
 99-  0:	Pso09G28860.0	Pso11G27470.0	 9e-156
 99-  1:	Pso11G12910.0	Pso11G27610.0	 1e-155
 99-  2:	Pso11G13010.0	Pso11G27730.0	  1e-34
 99-  3:	Pso11G13020.0	Pso11G27760.0	  2e-46
 99-  4:	Pso09G29180.0	Pso11G27790.0	  1e-19
 99-  5:	Pso11G11810.0	Pso11G27870.0	  5e-75
 99-  6:	Pso11G11790.0	Pso11G27900.0	      0
 99-  7:	Pso11G11780.0	Pso11G27910.0	  5e-47
 99-  8:	Pso11G11770.0	Pso11G27930.0	      0
 99-  9:	Pso11G11650.0	Pso11G27950.0	 2e-135
 99- 10:	Pso11G11530.0	Pso11G28000.0	 2e-137
 99- 11:	Pso11G11520.0	Pso11G28010.0	  1e-66
 99- 12:	Pso11G11410.0	Pso11G28040.0	 2e-135
 99- 13:	Pso11G11340.0	Pso11G28050.0	      0
 99- 14:	Pso11G11280.0	Pso11G28100.0	      0
 99- 15:	Pso11G11250.0	Pso11G28150.0	  2e-75
 99- 16:	Pso11G11210.0	Pso11G28210.0	      0
 99- 17:	Pso11G11180.0	Pso11G28230.0	 9e-148
 99- 18:	Pso11G11110.0	Pso11G28240.0	  4e-21
 99- 19:	Pso11G11080.0	Pso11G28260.0	      0
 99- 20:	Pso11G10540.0	Pso11G28290.0	 1e-102
 99- 21:	Pso11G10590.0	Pso11G28470.0	  4e-59
 99- 22:	Pso11G10440.0	Pso11G28530.0	      0
 99- 23:	Pso11G10430.0	Pso11G28550.0	      0
 99- 24:	Pso11G10420.0	Pso11G28570.0	      0
 99- 25:	Pso11G10340.0	Pso11G28600.0	  1e-54
 99- 26:	Pso11G10320.0	Pso11G28740.0	      0
 99- 27:	Pso11G10260.0	Pso11G28750.0	      0
 99- 28:	Pso11G10090.0	Pso11G28790.0	      0
 99- 29:	Pso11G09990.0	Pso11G28810.0	      0
 99- 30:	Pso11G09970.0	Pso11G28870.0	      0
 99- 31:	Pso11G09940.0	Pso11G28880.0	 3e-157
 99- 32:	Pso11G09930.0	Pso11G28890.0	 6e-163
 99- 33:	Pso11G09920.0	Pso11G28900.0	  6e-31
 99- 34:	Pso11G09690.0	Pso11G29000.0	      0
 99- 35:	Pso11G09620.0	Pso11G29020.0	  9e-49
 99- 36:	Pso11G09550.0	Pso11G29050.0	  1e-84
 99- 37:	Pso11G09540.0	Pso11G29080.0	      0
 99- 38:	Pso11G09520.0	Pso11G29170.0	 7e-118
## Alignment 100: score=974.0 e_value=3.4e-68 N=21 pre-WGD-1 ancestor_chr2&P. somniferum_chr11 plus
100-  0:	Pso09G08120.0	Pso11G30860.0	  1e-08
100-  1:	Pso09G07400.0	Pso11G30940.0	  7e-88
100-  2:	Pso09G07410.0	Pso11G30950.0	  2e-56
100-  3:	Pso09G07420.0	Pso11G30960.0	 9e-145
100-  4:	Pso09G07430.0	Pso11G30970.0	 8e-157
100-  5:	Pso09G07510.0	Pso11G31090.0	  1e-39
100-  6:	Pso11G31100.0	Pso11G31100.0	      0
100-  7:	Pso11G31120.0	Pso11G31120.0	      0
100-  8:	Pso11G31140.0	Pso11G31140.0	 1e-180
100-  9:	Pso11G31150.0	Pso11G31150.0	  4e-93
100- 10:	Pso11G31160.0	Pso11G31160.0	      0
100- 11:	Pso11G31170.0	Pso11G31170.0	 1e-101
100- 12:	Pso11G31180.0	Pso11G31180.0	      0
100- 13:	Pso11G31200.0	Pso11G31200.0	      0
100- 14:	Pso11G31210.0	Pso11G31210.0	      0
100- 15:	Pso11G31220.0	Pso11G31220.0	      0
100- 16:	Pso11G31230.0	Pso11G31230.0	      0
100- 17:	Pso11G31240.0	Pso11G31240.0	 5e-149
100- 18:	Pso11G31250.0	Pso11G31250.0	      0
100- 19:	Pso11G31270.0	Pso11G31270.0	      0
100- 20:	Pso09G09340.0	Pso11G31300.0	      0
## Alignment 101: score=931.0 e_value=1.2e-53 N=19 pre-WGD-1 ancestor_chr2&P. somniferum_chr11 plus
101-  0:	Pso09G20770.0	Pso11G19680.0	      0
101-  1:	Pso09G21230.0	Pso11G19690.0	      0
101-  2:	Pso09G21250.0	Pso11G19700.0	      0
101-  3:	Pso09G21270.0	Pso11G19730.0	      0
101-  4:	Pso09G21280.0	Pso11G19740.0	  6e-83
101-  5:	Pso09G21290.0	Pso11G19750.0	      0
101-  6:	Pso09G21300.0	Pso11G19760.0	      0
101-  7:	Pso09G21310.0	Pso11G19780.0	  4e-79
101-  8:	Pso09G21320.0	Pso11G19790.0	  4e-39
101-  9:	Pso09G21440.0	Pso11G19910.0	 2e-161
101- 10:	Pso09G21460.0	Pso11G19920.0	      0
101- 11:	Pso09G21470.0	Pso11G19930.0	 1e-125
101- 12:	Pso09G21490.0	Pso11G19960.0	      0
101- 13:	Pso09G21500.0	Pso11G19970.0	      0
101- 14:	Pso09G21510.0	Pso11G19980.0	 4e-124
101- 15:	Pso09G21520.0	Pso11G19990.0	  5e-86
101- 16:	Pso09G21530.0	Pso11G20000.0	      0
101- 17:	Pso09G21540.0	Pso11G20020.0	 1e-100
101- 18:	Pso09G21550.0	Pso11G20030.0	      0
## Alignment 102: score=869.0 e_value=1.8e-63 N=19 pre-WGD-1 ancestor_chr2&P. somniferum_chr11 plus
102-  0:	Pso09G20210.0	Pso11G18700.0	 4e-143
102-  1:	Pso09G20440.0	Pso11G18960.0	 2e-148
102-  2:	Pso09G20490.0	Pso11G18990.0	 2e-133
102-  3:	Pso09G20500.0	Pso11G19000.0	      0
102-  4:	Pso09G20510.0	Pso11G19010.0	      0
102-  5:	Pso09G20530.0	Pso11G19020.0	      0
102-  6:	Pso09G20540.0	Pso11G19030.0	      0
102-  7:	Pso09G20560.0	Pso11G19040.0	  4e-74
102-  8:	Pso09G20590.0	Pso11G19050.0	      0
102-  9:	Pso09G20600.0	Pso11G19060.0	      0
102- 10:	Pso09G20610.0	Pso11G19080.0	      0
102- 11:	Pso09G20620.0	Pso11G19090.0	 2e-140
102- 12:	Pso09G20630.0	Pso11G19100.0	  8e-43
102- 13:	Pso09G20640.0	Pso11G19110.0	      0
102- 14:	Pso09G20650.0	Pso11G19120.0	      0
102- 15:	Pso09G20660.0	Pso11G19130.0	  2e-67
102- 16:	Pso09G21220.0	Pso11G19250.0	      0
102- 17:	Pso09G21260.0	Pso11G19380.0	  6e-37
102- 18:	Pso09G20810.0	Pso11G19620.0	      0
## Alignment 103: score=768.0 e_value=1.1e-45 N=17 pre-WGD-1 ancestor_chr2&P. somniferum_chr11 plus
103-  0:	Pso11G29870.0	Pso11G09500.0	      0
103-  1:	Pso11G29020.0	Pso11G09620.0	  1e-48
103-  2:	Pso11G29000.0	Pso11G09690.0	      0
103-  3:	Pso11G28930.0	Pso11G09850.0	 9e-173
103-  4:	Pso11G28900.0	Pso11G09920.0	  1e-35
103-  5:	Pso11G28890.0	Pso11G09930.0	 4e-168
103-  6:	Pso11G28880.0	Pso11G09940.0	 3e-157
103-  7:	Pso11G28870.0	Pso11G09970.0	      0
103-  8:	Pso11G28810.0	Pso11G09990.0	      0
103-  9:	Pso11G28790.0	Pso11G10090.0	      0
103- 10:	Pso11G28780.0	Pso11G10210.0	  7e-46
103- 11:	Pso11G28750.0	Pso11G10260.0	      0
103- 12:	Pso11G28740.0	Pso11G10320.0	      0
103- 13:	Pso09G10710.0	Pso11G10330.0	      0
103- 14:	Pso11G28570.0	Pso11G10420.0	      0
103- 15:	Pso11G28550.0	Pso11G10430.0	      0
103- 16:	Pso11G28530.0	Pso11G10440.0	      0
## Alignment 104: score=739.0 e_value=2.5e-37 N=15 pre-WGD-1 ancestor_chr2&P. somniferum_chr11 plus
104-  0:	Pso11G20470.0	Pso11G20470.0	 2e-149
104-  1:	Pso11G20480.0	Pso11G20480.0	 1e-103
104-  2:	Pso11G20490.0	Pso11G20490.0	      0
104-  3:	Pso11G20500.0	Pso11G20500.0	      0
104-  4:	Pso11G20520.0	Pso11G20520.0	 8e-179
104-  5:	Pso11G20530.0	Pso11G20530.0	      0
104-  6:	Pso11G20540.0	Pso11G20540.0	      0
104-  7:	Pso11G20560.0	Pso11G20560.0	      0
104-  8:	Pso11G20580.0	Pso11G20580.0	      0
104-  9:	Pso11G20590.0	Pso11G20590.0	      0
104- 10:	Pso11G20600.0	Pso11G20600.0	 9e-112
104- 11:	Pso11G20610.0	Pso11G20610.0	 1e-162
104- 12:	Pso11G20640.0	Pso11G20640.0	      0
104- 13:	Pso11G20650.0	Pso11G20650.0	      0
104- 14:	Pso11G18370.0	Pso11G20670.0	  5e-13
## Alignment 105: score=725.0 e_value=1.1e-41 N=15 pre-WGD-1 ancestor_chr2&P. somniferum_chr11 plus
105-  0:	Pso11G27560.0	Pso11G26980.0	  2e-09
105-  1:	Pso11G27170.0	Pso11G27170.0	      0
105-  2:	Pso11G27180.0	Pso11G27180.0	      0
105-  3:	Pso11G27190.0	Pso11G27190.0	      0
105-  4:	Pso11G27200.0	Pso11G27200.0	 1e-171
105-  5:	Pso11G27210.0	Pso11G27210.0	      0
105-  6:	Pso11G27220.0	Pso11G27220.0	  1e-92
105-  7:	Pso11G27230.0	Pso11G27230.0	      0
105-  8:	Pso11G27250.0	Pso11G27250.0	      0
105-  9:	Pso11G27260.0	Pso11G27260.0	      0
105- 10:	Pso11G27270.0	Pso11G27270.0	      0
105- 11:	Pso11G27280.0	Pso11G27280.0	      0
105- 12:	Pso11G27290.0	Pso11G27290.0	      0
105- 13:	Pso11G27300.0	Pso11G27300.0	      0
105- 14:	Pso09G12650.0	Pso11G27310.0	      0
## Alignment 106: score=714.0 e_value=1e-41 N=16 pre-WGD-1 ancestor_chr2&P. somniferum_chr11 plus
106-  0:	Pso11G28720.0	Pso11G10950.0	  1e-56
106-  1:	Pso11G28270.0	Pso11G10990.0	  2e-16
106-  2:	Pso11G28260.0	Pso11G11080.0	      0
106-  3:	Pso09G11240.0	Pso11G11180.0	 2e-145
106-  4:	Pso11G28210.0	Pso11G11210.0	      0
106-  5:	Pso11G28150.0	Pso11G11250.0	  3e-74
106-  6:	Pso11G28100.0	Pso11G11280.0	      0
106-  7:	Pso11G28050.0	Pso11G11340.0	      0
106-  8:	Pso11G28040.0	Pso11G11410.0	 4e-135
106-  9:	Pso09G11470.0	Pso11G11520.0	      0
106- 10:	Pso11G28000.0	Pso11G11530.0	 2e-140
106- 11:	Pso11G27970.0	Pso11G11730.0	      0
106- 12:	Pso11G27930.0	Pso11G11770.0	      0
106- 13:	Pso11G27910.0	Pso11G11780.0	  2e-47
106- 14:	Pso11G27900.0	Pso11G11790.0	      0
106- 15:	Pso11G27870.0	Pso11G11810.0	  1e-70
## Alignment 107: score=713.0 e_value=3.8e-43 N=16 pre-WGD-1 ancestor_chr2&P. somniferum_chr11 plus
107-  0:	Pso11G02710.0	Pso11G31140.0	 4e-128
107-  1:	Pso11G02690.0	Pso11G31160.0	      0
107-  2:	Pso11G02350.0	Pso11G31400.0	 3e-167
107-  3:	Pso11G02290.0	Pso11G31480.0	  4e-68
107-  4:	Pso11G02220.0	Pso11G31500.0	 2e-150
107-  5:	Pso11G02200.0	Pso11G31520.0	 9e-129
107-  6:	Pso11G02160.0	Pso11G31620.0	 7e-102
107-  7:	Pso11G02090.0	Pso11G31660.0	      0
107-  8:	Pso11G01820.0	Pso11G31690.0	  4e-51
107-  9:	Pso11G01770.0	Pso11G31720.0	      0
107- 10:	Pso11G01650.0	Pso11G31760.0	  2e-70
107- 11:	Pso11G01640.0	Pso11G31770.0	      0
107- 12:	Pso11G01630.0	Pso11G31780.0	  6e-38
107- 13:	Pso11G01620.0	Pso11G31800.0	      0
107- 14:	Pso11G01610.0	Pso11G31810.0	      0
107- 15:	Pso11G01360.0	Pso11G31970.0	 3e-113
## Alignment 108: score=650.0 e_value=6.4e-41 N=14 pre-WGD-1 ancestor_chr2&P. somniferum_chr11 plus
108-  0:	Pso09G08470.0	Pso11G29620.0	  9e-41
108-  1:	Pso09G08490.0	Pso11G29650.0	  2e-53
108-  2:	Pso09G08770.0	Pso11G29910.0	  9e-91
108-  3:	Pso09G08780.0	Pso11G29920.0	  5e-51
108-  4:	Pso09G08800.0	Pso11G29940.0	      0
108-  5:	Pso09G08810.0	Pso11G29950.0	      0
108-  6:	Pso09G08820.0	Pso11G29960.0	      0
108-  7:	Pso09G08830.0	Pso11G29970.0	      0
108-  8:	Pso09G08840.0	Pso11G29980.0	      0
108-  9:	Pso09G08850.0	Pso11G30000.0	      0
108- 10:	Pso09G08860.0	Pso11G30010.0	 1e-153
108- 11:	Pso09G08870.0	Pso11G30040.0	      0
108- 12:	Pso09G08880.0	Pso11G30050.0	  3e-90
108- 13:	Pso09G08940.0	Pso11G30220.0	      0
## Alignment 109: score=594.0 e_value=3.1e-26 N=12 pre-WGD-1 ancestor_chr2&P. somniferum_chr11 plus
109-  0:	Pso09G20050.0	Pso11G18510.0	      0
109-  1:	Pso09G20060.0	Pso11G18520.0	  1e-48
109-  2:	Pso09G20070.0	Pso11G18530.0	  3e-89
109-  3:	Pso09G20080.0	Pso11G18560.0	      0
109-  4:	Pso09G20090.0	Pso11G18580.0	      0
109-  5:	Pso09G20110.0	Pso11G18590.0	      0
109-  6:	Pso09G20130.0	Pso11G18610.0	      0
109-  7:	Pso09G20150.0	Pso11G18640.0	      0
109-  8:	Pso09G20160.0	Pso11G18650.0	      0
109-  9:	Pso09G20170.0	Pso11G18660.0	 2e-161
109- 10:	Pso09G20180.0	Pso11G18670.0	      0
109- 11:	Pso09G20190.0	Pso11G18680.0	  2e-75
## Alignment 110: score=574.0 e_value=2.4e-29 N=12 pre-WGD-1 ancestor_chr2&P. somniferum_chr11 plus
110-  0:	Pso11G20720.0	Pso11G20720.0	      0
110-  1:	Pso11G20790.0	Pso11G20790.0	 7e-107
110-  2:	Pso11G20800.0	Pso11G20800.0	      0
110-  3:	Pso11G20820.0	Pso11G20820.0	      0
110-  4:	Pso11G20830.0	Pso11G20830.0	      0
110-  5:	Pso11G20840.0	Pso11G20840.0	      0
110-  6:	Pso11G20850.0	Pso11G20850.0	      0
110-  7:	Pso11G20860.0	Pso11G20860.0	      0
110-  8:	Pso11G20870.0	Pso11G20870.0	      0
110-  9:	Pso11G20880.0	Pso11G20880.0	      0
110- 10:	Pso11G20900.0	Pso11G20900.0	      0
110- 11:	Pso11G20920.0	Pso11G20920.0	      0
## Alignment 111: score=559.0 e_value=5.3e-39 N=13 pre-WGD-1 ancestor_chr2&P. somniferum_chr11 plus
111-  0:	Pso09G09810.0	Pso11G30670.0	      0
111-  1:	Pso09G09820.0	Pso11G30680.0	      0
111-  2:	Pso09G07290.0	Pso11G30690.0	      0
111-  3:	Pso09G07300.0	Pso11G30720.0	      0
111-  4:	Pso09G07310.0	Pso11G30730.0	 9e-173
111-  5:	Pso11G31270.0	Pso11G30740.0	      0
111-  6:	Pso09G09360.0	Pso11G30770.0	      0
111-  7:	Pso09G09670.0	Pso11G30780.0	      0
111-  8:	Pso09G09680.0	Pso11G30800.0	      0
111-  9:	Pso09G09710.0	Pso11G30840.0	      0
111- 10:	Pso09G09730.0	Pso11G30860.0	      0
111- 11:	Pso09G09740.0	Pso11G30870.0	  4e-34
111- 12:	Pso11G31060.0	Pso11G31060.0	      0
## Alignment 112: score=491.0 e_value=1e-28 N=12 pre-WGD-1 ancestor_chr2&P. somniferum_chr11 plus
112-  0:	Pso11G05240.0	Pso11G32070.0	 4e-105
112-  1:	Pso11G05230.0	Pso11G32090.0	      0
112-  2:	Pso11G05220.0	Pso11G32120.0	      0
112-  3:	Pso11G05210.0	Pso11G32150.0	  1e-53
112-  4:	Pso11G04830.0	Pso11G32230.0	  3e-33
112-  5:	Pso11G04690.0	Pso11G32410.0	  3e-08
112-  6:	Pso11G04610.0	Pso11G32620.0	  7e-39
112-  7:	Pso11G04340.0	Pso11G32650.0	 1e-129
112-  8:	Pso11G04240.0	Pso11G32700.0	 7e-143
112-  9:	Pso11G03990.0	Pso11G32720.0	      0
112- 10:	Pso11G03440.0	Pso11G32910.0	  2e-24
112- 11:	Pso11G03420.0	Pso11G32930.0	      0
## Alignment 113: score=440.0 e_value=6.3e-16 N=9 pre-WGD-1 ancestor_chr2&P. somniferum_chr11 plus
113-  0:	Pso11G23670.0	Pso11G23670.0	      0
113-  1:	Pso11G23680.0	Pso11G23680.0	 1e-176
113-  2:	Pso11G23720.0	Pso11G23720.0	      0
113-  3:	Pso11G23750.0	Pso11G23750.0	      0
113-  4:	Pso11G23760.0	Pso11G23760.0	      0
113-  5:	Pso11G23770.0	Pso11G23770.0	      0
113-  6:	Pso11G23790.0	Pso11G23790.0	      0
113-  7:	Pso11G23800.0	Pso11G23800.0	      0
113-  8:	Pso11G23810.0	Pso11G23810.0	      0
## Alignment 114: score=395.0 e_value=4.6e-21 N=10 pre-WGD-1 ancestor_chr2&P. somniferum_chr11 plus
114-  0:	Pso11G11860.0	Pso11G11860.0	 2e-114
114-  1:	Pso11G11980.0	Pso11G11960.0	  9e-24
114-  2:	Pso11G12140.0	Pso11G12210.0	  5e-21
114-  3:	Pso11G12230.0	Pso11G12230.0	      0
114-  4:	Pso11G12360.0	Pso11G12360.0	  5e-82
114-  5:	Pso11G12400.0	Pso11G12400.0	      0
114-  6:	Pso11G12450.0	Pso11G12450.0	      0
114-  7:	Pso11G12660.0	Pso11G12660.0	 3e-166
114-  8:	Pso11G12710.0	Pso11G12690.0	  9e-25
114-  9:	Pso11G12790.0	Pso11G12790.0	 6e-131
## Alignment 115: score=351.0 e_value=6.5e-17 N=8 pre-WGD-1 ancestor_chr2&P. somniferum_chr11 plus
115-  0:	Pso11G26440.0	Pso11G20060.0	  8e-44
115-  1:	Pso11G26210.0	Pso11G20270.0	      0
115-  2:	Pso11G26140.0	Pso11G20430.0	      0
115-  3:	Pso11G26130.0	Pso11G20440.0	      0
115-  4:	Pso09G13640.0	Pso11G20510.0	  4e-99
115-  5:	Pso11G26030.0	Pso11G20580.0	      0
115-  6:	Pso09G13730.0	Pso11G20600.0	  3e-50
115-  7:	Pso11G26010.0	Pso11G20610.0	  3e-25
## Alignment 116: score=345.0 e_value=4e-17 N=8 pre-WGD-1 ancestor_chr2&P. somniferum_chr11 plus
116-  0:	Pso11G10760.0	Pso11G10760.0	      0
116-  1:	Pso11G10780.0	Pso11G10780.0	      0
116-  2:	Pso11G10790.0	Pso11G10790.0	      0
116-  3:	Pso11G10810.0	Pso11G10810.0	      0
116-  4:	Pso11G10820.0	Pso11G10820.0	      0
116-  5:	Pso11G10850.0	Pso11G10850.0	 1e-112
116-  6:	Pso11G10880.0	Pso11G10880.0	      0
116-  7:	Pso09G28370.0	Pso11G11120.0	  3e-32
## Alignment 117: score=344.0 e_value=4e-15 N=8 pre-WGD-1 ancestor_chr2&P. somniferum_chr11 plus
117-  0:	Pso09G07440.0	Pso11G02420.0	  1e-78
117-  1:	Pso09G07470.0	Pso11G02460.0	  1e-12
117-  2:	Pso09G07510.0	Pso11G02590.0	      0
117-  3:	Pso11G31100.0	Pso11G02620.0	 4e-102
117-  4:	Pso11G31120.0	Pso11G02700.0	 9e-104
117-  5:	Pso11G31140.0	Pso11G02710.0	 2e-127
117-  6:	Pso11G31200.0	Pso11G02790.0	  3e-97
117-  7:	Pso09G07300.0	Pso11G02860.0	      0
## Alignment 118: score=342.0 e_value=1.5e-17 N=8 pre-WGD-1 ancestor_chr2&P. somniferum_chr11 plus
118-  0:	Pso09G08230.0	Pso11G01290.0	 5e-175
118-  1:	Pso09G08100.0	Pso11G01490.0	      0
118-  2:	Pso11G31810.0	Pso11G01610.0	      0
118-  3:	Pso11G31800.0	Pso11G01620.0	      0
118-  4:	Pso11G31780.0	Pso11G01630.0	  1e-29
118-  5:	Pso11G31770.0	Pso11G01640.0	      0
118-  6:	Pso11G31720.0	Pso11G01770.0	      0
118-  7:	Pso11G31690.0	Pso11G01820.0	  2e-56
## Alignment 119: score=336.0 e_value=9.9e-18 N=8 pre-WGD-1 ancestor_chr2&P. somniferum_chr11 plus
119-  0:	Pso11G08100.0	Pso11G29910.0	  1e-71
119-  1:	Pso09G33100.0	Pso11G29940.0	      0
119-  2:	Pso11G08010.0	Pso11G29950.0	      0
119-  3:	Pso11G07860.0	Pso11G29960.0	      0
119-  4:	Pso11G07850.0	Pso11G29970.0	 3e-120
119-  5:	Pso11G07730.0	Pso11G30150.0	 8e-123
119-  6:	Pso11G07650.0	Pso11G30390.0	 6e-111
119-  7:	Pso11G07570.0	Pso11G30400.0	  8e-36
## Alignment 120: score=331.0 e_value=1.8e-11 N=7 pre-WGD-1 ancestor_chr2&P. somniferum_chr11 plus
120-  0:	Pso11G13640.0	Pso11G33410.0	 1e-116
120-  1:	Pso11G13610.0	Pso11G33470.0	 2e-114
120-  2:	Pso11G13600.0	Pso11G33480.0	      0
120-  3:	Pso11G13590.0	Pso11G33500.0	  9e-51
120-  4:	Pso11G13490.0	Pso11G33580.0	  1e-24
120-  5:	Pso11G13470.0	Pso11G33590.0	  1e-96
120-  6:	Pso11G13420.0	Pso11G33600.0	 5e-141
## Alignment 121: score=330.0 e_value=2.2e-11 N=7 pre-WGD-1 ancestor_chr2&P. somniferum_chr11 plus
121-  0:	Pso11G33600.0	Pso11G13420.0	 5e-141
121-  1:	Pso11G33590.0	Pso11G13470.0	  1e-96
121-  2:	Pso11G33580.0	Pso11G13490.0	  3e-26
121-  3:	Pso11G33500.0	Pso11G13590.0	  3e-60
121-  4:	Pso11G33480.0	Pso11G13600.0	      0
121-  5:	Pso11G33470.0	Pso11G13610.0	 1e-111
121-  6:	Pso11G33410.0	Pso11G13640.0	 5e-120
## Alignment 122: score=329.0 e_value=5.7e-14 N=7 pre-WGD-1 ancestor_chr2&P. somniferum_chr11 plus
122-  0:	Pso09G21040.0	Pso11G18640.0	  4e-34
122-  1:	Pso09G20250.0	Pso11G18750.0	      0
122-  2:	Pso09G20310.0	Pso11G18830.0	      0
122-  3:	Pso09G20320.0	Pso11G18840.0	      0
122-  4:	Pso09G20330.0	Pso11G18850.0	  3e-79
122-  5:	Pso09G20340.0	Pso11G18860.0	 1e-136
122-  6:	Pso09G20350.0	Pso11G18870.0	 3e-117
## Alignment 123: score=315.0 e_value=2.3e-16 N=7 pre-WGD-1 ancestor_chr2&P. somniferum_chr11 plus
123-  0:	Pso11G30000.0	Pso11G30000.0	      0
123-  1:	Pso11G30010.0	Pso11G30010.0	 7e-174
123-  2:	Pso11G30040.0	Pso11G30040.0	      0
123-  3:	Pso11G30050.0	Pso11G30050.0	  2e-95
123-  4:	Pso11G30220.0	Pso11G30220.0	      0
123-  5:	Pso11G30230.0	Pso11G30230.0	      0
123-  6:	Pso11G30240.0	Pso11G30240.0	      0
## Alignment 124: score=315.0 e_value=1.8e-13 N=7 pre-WGD-1 ancestor_chr2&P. somniferum_chr11 plus
124-  0:	Pso09G29690.0	Pso11G10370.0	  2e-07
124-  1:	Pso11G10540.0	Pso11G10540.0	 2e-148
124-  2:	Pso11G10550.0	Pso11G10550.0	      0
124-  3:	Pso11G10560.0	Pso11G10560.0	      0
124-  4:	Pso11G10580.0	Pso11G10580.0	      0
124-  5:	Pso11G10590.0	Pso11G10590.0	      0
124-  6:	Pso11G10520.0	Pso11G10630.0	  4e-63
## Alignment 125: score=286.0 e_value=2.6e-09 N=6 pre-WGD-1 ancestor_chr2&P. somniferum_chr11 plus
125-  0:	Pso11G33260.0	Pso11G11920.0	  2e-48
125-  1:	Pso11G33220.0	Pso11G12010.0	 3e-165
125-  2:	Pso11G33210.0	Pso11G12020.0	  1e-43
125-  3:	Pso11G33200.0	Pso11G12060.0	 2e-113
125-  4:	Pso11G33150.0	Pso11G12100.0	  2e-13
125-  5:	Pso11G33140.0	Pso11G12110.0	  1e-53
## Alignment 126: score=285.0 e_value=2.4e-16 N=7 pre-WGD-1 ancestor_chr2&P. somniferum_chr11 plus
126-  0:	Pso09G00810.0	Pso11G37730.0	  1e-56
126-  1:	Pso09G00980.0	Pso11G37900.0	      0
126-  2:	Pso09G01310.0	Pso11G38160.0	      0
126-  3:	Pso11G38200.0	Pso11G38200.0	  1e-51
126-  4:	Pso11G38210.0	Pso11G38210.0	 1e-137
126-  5:	Pso11G38220.0	Pso11G38220.0	      0
126-  6:	Pso11G37440.0	Pso11G38240.0	  2e-64
## Alignment 127: score=284.0 e_value=3.9e-09 N=6 pre-WGD-1 ancestor_chr2&P. somniferum_chr11 plus
127-  0:	Pso11G27570.0	Pso11G12690.0	  3e-22
127-  1:	Pso11G27560.0	Pso11G12720.0	      0
127-  2:	Pso11G27540.0	Pso11G12740.0	  3e-79
127-  3:	Pso11G27530.0	Pso11G12750.0	  7e-67
127-  4:	Pso11G27470.0	Pso11G12770.0	 2e-155
127-  5:	Pso11G27450.0	Pso11G12810.0	  4e-70
## Alignment 128: score=282.0 e_value=2.6e-11 N=6 pre-WGD-1 ancestor_chr2&P. somniferum_chr11 plus
128-  0:	Pso09G09430.0	Pso11G30080.0	      0
128-  1:	Pso09G09440.0	Pso11G30090.0	 3e-167
128-  2:	Pso09G09460.0	Pso11G30120.0	      0
128-  3:	Pso09G09590.0	Pso11G30280.0	 3e-158
128-  4:	Pso09G09620.0	Pso11G30290.0	      0
128-  5:	Pso09G09630.0	Pso11G30300.0	  8e-77
## Alignment 129: score=278.0 e_value=1.1e-07 N=6 pre-WGD-1 ancestor_chr2&P. somniferum_chr11 plus
129-  0:	Pso11G06990.0	Pso11G32970.0	      0
129-  1:	Pso11G06960.0	Pso11G33000.0	  2e-28
129-  2:	Pso11G06930.0	Pso11G33020.0	  4e-18
129-  3:	Pso11G06840.0	Pso11G33040.0	  2e-51
129-  4:	Pso11G06730.0	Pso11G33080.0	  2e-74
129-  5:	Pso11G06650.0	Pso11G33120.0	  7e-88
## Alignment 130: score=278.0 e_value=6.9e-08 N=6 pre-WGD-1 ancestor_chr2&P. somniferum_chr11 plus
130-  0:	Pso11G31660.0	Pso11G02090.0	      0
130-  1:	Pso11G31620.0	Pso11G02160.0	 1e-110
130-  2:	Pso09G07820.0	Pso11G02200.0	 1e-168
130-  3:	Pso11G31500.0	Pso11G02220.0	 2e-150
130-  4:	Pso11G31480.0	Pso11G02290.0	  4e-62
130-  5:	Pso11G31400.0	Pso11G02350.0	 9e-164
## Alignment 131: score=272.0 e_value=6.9e-11 N=6 pre-WGD-1 ancestor_chr2&P. somniferum_chr11 plus
131-  0:	Pso11G35540.0	Pso11G35540.0	      0
131-  1:	Pso11G35550.0	Pso11G35550.0	      0
131-  2:	Pso11G35560.0	Pso11G35560.0	      0
131-  3:	Pso11G35570.0	Pso11G35570.0	      0
131-  4:	Pso11G35580.0	Pso11G35580.0	      0
131-  5:	Pso11G35590.0	Pso11G35590.0	      0
## Alignment 132: score=272.0 e_value=9.3e-11 N=6 pre-WGD-1 ancestor_chr2&P. somniferum_chr11 plus
132-  0:	Pso11G13680.0	Pso11G13680.0	      0
132-  1:	Pso11G13700.0	Pso11G13700.0	 2e-121
132-  2:	Pso11G13720.0	Pso11G13720.0	 8e-168
132-  3:	Pso11G13730.0	Pso11G13730.0	      0
132-  4:	Pso11G13530.0	Pso11G13840.0	  6e-48
132-  5:	Pso09G27580.0	Pso11G13940.0	 4e-100
## Alignment 133: score=270.0 e_value=3.6e-08 N=6 pre-WGD-1 ancestor_chr2&P. somniferum_chr11 plus
133-  0:	Pso11G33120.0	Pso11G06650.0	  7e-80
133-  1:	Pso11G33080.0	Pso11G06730.0	  4e-74
133-  2:	Pso11G33040.0	Pso11G06840.0	  1e-59
133-  3:	Pso11G33020.0	Pso11G06930.0	  2e-18
133-  4:	Pso11G33000.0	Pso11G06960.0	  2e-28
133-  5:	Pso11G32970.0	Pso11G06990.0	      0
## Alignment 134: score=264.0 e_value=2.5e-09 N=6 pre-WGD-1 ancestor_chr2&P. somniferum_chr11 plus
134-  0:	Pso11G25120.0	Pso11G25120.0	      0
134-  1:	Pso11G25150.0	Pso11G25150.0	      0
134-  2:	Pso11G25170.0	Pso11G25170.0	      0
134-  3:	Pso11G25190.0	Pso11G25190.0	      0
134-  4:	Pso11G25320.0	Pso11G25320.0	 2e-125
134-  5:	Pso11G25430.0	Pso11G25430.0	      0
## Alignment 135: score=29879.0 e_value=0 N=611 pre-WGD-1 ancestor_chr2&P. somniferum_chr11 minus
135-  0:	Pso11G11850.0	Pso11G11850.0	  2e-75
135-  1:	Pso11G11820.0	Pso11G11820.0	      0
135-  2:	Pso11G11810.0	Pso11G11810.0	      0
135-  3:	Pso11G11800.0	Pso11G11800.0	  8e-73
135-  4:	Pso11G11790.0	Pso11G11790.0	      0
135-  5:	Pso11G11780.0	Pso11G11780.0	  9e-63
135-  6:	Pso11G11770.0	Pso11G11770.0	      0
135-  7:	Pso11G11720.0	Pso11G11720.0	 2e-110
135-  8:	Pso11G11710.0	Pso11G11710.0	      0
135-  9:	Pso11G11680.0	Pso11G11680.0	 1e-105
135- 10:	Pso11G11670.0	Pso11G11670.0	  3e-65
135- 11:	Pso11G11660.0	Pso11G11660.0	 2e-165
135- 12:	Pso11G11630.0	Pso11G11630.0	      0
135- 13:	Pso11G11610.0	Pso11G11610.0	      0
135- 14:	Pso11G11580.0	Pso11G11580.0	 9e-130
135- 15:	Pso11G11570.0	Pso11G11570.0	      0
135- 16:	Pso11G11560.0	Pso11G11560.0	      0
135- 17:	Pso11G11530.0	Pso11G11530.0	      0
135- 18:	Pso11G11520.0	Pso11G11520.0	      0
135- 19:	Pso11G11510.0	Pso11G11510.0	  6e-79
135- 20:	Pso11G11480.0	Pso11G11480.0	  7e-72
135- 21:	Pso11G11470.0	Pso11G11470.0	  4e-95
135- 22:	Pso11G11440.0	Pso11G11440.0	      0
135- 23:	Pso11G11410.0	Pso11G11410.0	      0
135- 24:	Pso11G11380.0	Pso11G11380.0	 4e-113
135- 25:	Pso11G11370.0	Pso11G11370.0	  2e-75
135- 26:	Pso11G11350.0	Pso11G11350.0	      0
135- 27:	Pso11G11340.0	Pso11G11340.0	      0
135- 28:	Pso11G11330.0	Pso11G11330.0	  9e-89
135- 29:	Pso11G11320.0	Pso11G11320.0	      0
135- 30:	Pso11G11300.0	Pso11G11300.0	      0
135- 31:	Pso11G11280.0	Pso11G11280.0	      0
135- 32:	Pso11G11270.0	Pso11G11270.0	  7e-60
135- 33:	Pso11G11260.0	Pso11G11260.0	      0
135- 34:	Pso11G11250.0	Pso11G11250.0	      0
135- 35:	Pso09G29660.0	Pso11G11220.0	  5e-31
135- 36:	Pso11G11210.0	Pso11G11210.0	      0
135- 37:	Pso11G11200.0	Pso11G11200.0	 2e-132
135- 38:	Pso11G11190.0	Pso11G11190.0	      0
135- 39:	Pso11G11180.0	Pso11G11180.0	      0
135- 40:	Pso11G11130.0	Pso11G11130.0	      0
135- 41:	Pso11G11120.0	Pso11G11120.0	      0
135- 42:	Pso11G11110.0	Pso11G11110.0	      0
135- 43:	Pso11G11100.0	Pso11G11100.0	  8e-67
135- 44:	Pso11G11090.0	Pso11G11090.0	  8e-89
135- 45:	Pso11G11080.0	Pso11G11080.0	      0
135- 46:	Pso11G11070.0	Pso11G11070.0	 7e-151
135- 47:	Pso11G11050.0	Pso11G11050.0	 4e-117
135- 48:	Pso11G11040.0	Pso11G11040.0	      0
135- 49:	Pso11G10980.0	Pso11G10980.0	 2e-129
135- 50:	Pso11G10740.0	Pso11G10740.0	      0
135- 51:	Pso11G10730.0	Pso11G10730.0	  6e-76
135- 52:	Pso11G10700.0	Pso11G10700.0	      0
135- 53:	Pso11G10620.0	Pso11G10620.0	      0
135- 54:	Pso11G10520.0	Pso11G10520.0	 3e-154
135- 55:	Pso09G30440.0	Pso11G10470.0	 7e-149
135- 56:	Pso11G10440.0	Pso11G10440.0	      0
135- 57:	Pso11G10430.0	Pso11G10430.0	      0
135- 58:	Pso11G10420.0	Pso11G10420.0	      0
135- 59:	Pso11G10400.0	Pso11G10400.0	  5e-69
135- 60:	Pso11G10390.0	Pso11G10390.0	  3e-54
135- 61:	Pso11G10380.0	Pso11G10380.0	      0
135- 62:	Pso11G10370.0	Pso11G10370.0	      0
135- 63:	Pso11G10360.0	Pso11G10360.0	 2e-114
135- 64:	Pso11G10350.0	Pso11G10350.0	      0
135- 65:	Pso11G10340.0	Pso11G10340.0	 2e-161
135- 66:	Pso11G10330.0	Pso11G10330.0	      0
135- 67:	Pso11G10320.0	Pso11G10320.0	      0
135- 68:	Pso11G10310.0	Pso11G10310.0	      0
135- 69:	Pso11G10300.0	Pso11G10300.0	 2e-133
135- 70:	Pso11G10290.0	Pso11G10290.0	      0
135- 71:	Pso09G30670.0	Pso11G10280.0	  4e-13
135- 72:	Pso11G10270.0	Pso11G10270.0	      0
135- 73:	Pso11G10260.0	Pso11G10260.0	      0
135- 74:	Pso11G10220.0	Pso11G10220.0	 2e-139
135- 75:	Pso09G30770.0	Pso11G10200.0	  3e-73
135- 76:	Pso11G10150.0	Pso11G10150.0	      0
135- 77:	Pso11G10140.0	Pso11G10140.0	      0
135- 78:	Pso11G10130.0	Pso11G10130.0	  7e-47
135- 79:	Pso11G10110.0	Pso11G10110.0	  2e-48
135- 80:	Pso11G10090.0	Pso11G10090.0	      0
135- 81:	Pso11G10080.0	Pso11G10080.0	  3e-55
135- 82:	Pso11G10070.0	Pso11G10070.0	      0
135- 83:	Pso11G10060.0	Pso11G10060.0	  5e-48
135- 84:	Pso11G10020.0	Pso11G10020.0	  5e-54
135- 85:	Pso11G10010.0	Pso11G10010.0	      0
135- 86:	Pso11G10000.0	Pso11G10000.0	      0
135- 87:	Pso11G09990.0	Pso11G09990.0	      0
135- 88:	Pso11G09980.0	Pso11G09980.0	  4e-80
135- 89:	Pso11G09970.0	Pso11G09970.0	      0
135- 90:	Pso11G09940.0	Pso11G09940.0	      0
135- 91:	Pso11G09930.0	Pso11G09930.0	      0
135- 92:	Pso11G09920.0	Pso11G09920.0	 2e-109
135- 93:	Pso09G31050.0	Pso11G09880.0	  5e-61
135- 94:	Pso11G09840.0	Pso11G09840.0	 5e-100
135- 95:	Pso11G09830.0	Pso11G09830.0	  2e-69
135- 96:	Pso11G09800.0	Pso11G09790.0	  2e-14
135- 97:	Pso11G09760.0	Pso11G09760.0	      0
135- 98:	Pso11G09720.0	Pso11G09720.0	      0
135- 99:	Pso11G09710.0	Pso11G09710.0	  5e-57
135-100:	Pso11G09700.0	Pso11G09700.0	      0
135-101:	Pso11G09690.0	Pso11G09690.0	      0
135-102:	Pso11G09670.0	Pso11G09670.0	      0
135-103:	Pso11G09660.0	Pso11G09660.0	 3e-156
135-104:	Pso11G09640.0	Pso11G09640.0	      0
135-105:	Pso11G09620.0	Pso11G09620.0	  1e-73
135-106:	Pso11G09610.0	Pso11G09610.0	      0
135-107:	Pso11G09590.0	Pso11G09590.0	      0
135-108:	Pso11G09550.0	Pso11G09550.0	      0
135-109:	Pso11G09540.0	Pso11G09530.0	  8e-20
135-110:	Pso11G09520.0	Pso11G09520.0	      0
135-111:	Pso11G09510.0	Pso11G09510.0	      0
135-112:	Pso11G09500.0	Pso11G09500.0	      0
135-113:	Pso11G09490.0	Pso11G09490.0	      0
135-114:	Pso11G09480.0	Pso11G09480.0	      0
135-115:	Pso11G09470.0	Pso11G09470.0	 8e-180
135-116:	Pso11G09460.0	Pso11G09460.0	      0
135-117:	Pso11G09450.0	Pso11G09450.0	  2e-84
135-118:	Pso11G09440.0	Pso11G09440.0	      0
135-119:	Pso11G09430.0	Pso11G09430.0	      0
135-120:	Pso11G09420.0	Pso11G09420.0	      0
135-121:	Pso11G09410.0	Pso11G09410.0	      0
135-122:	Pso11G09400.0	Pso11G09400.0	      0
135-123:	Pso11G09390.0	Pso11G09390.0	 6e-173
135-124:	Pso11G09380.0	Pso11G09350.0	  3e-28
135-125:	Pso11G09340.0	Pso11G09340.0	      0
135-126:	Pso11G09330.0	Pso11G09330.0	      0
135-127:	Pso11G09320.0	Pso11G09320.0	      0
135-128:	Pso11G09290.0	Pso11G09290.0	  9e-54
135-129:	Pso11G09260.0	Pso11G09260.0	      0
135-130:	Pso11G09250.0	Pso11G09250.0	      0
135-131:	Pso11G09240.0	Pso11G09240.0	 3e-144
135-132:	Pso09G32020.0	Pso11G09220.0	      0
135-133:	Pso11G09210.0	Pso11G09210.0	      0
135-134:	Pso11G09180.0	Pso11G09180.0	 3e-159
135-135:	Pso11G09170.0	Pso11G09170.0	      0
135-136:	Pso11G09160.0	Pso11G09160.0	      0
135-137:	Pso11G09150.0	Pso11G09150.0	      0
135-138:	Pso09G32110.0	Pso11G09140.0	      0
135-139:	Pso09G32120.0	Pso11G09120.0	      0
135-140:	Pso11G09110.0	Pso11G09110.0	      0
135-141:	Pso11G09100.0	Pso11G09100.0	      0
135-142:	Pso09G32160.0	Pso11G09060.0	      0
135-143:	Pso11G09030.0	Pso11G09030.0	      0
135-144:	Pso11G09020.0	Pso11G09020.0	      0
135-145:	Pso11G09000.0	Pso11G09000.0	      0
135-146:	Pso09G32250.0	Pso11G08980.0	      0
135-147:	Pso11G08970.0	Pso11G08970.0	      0
135-148:	Pso11G08960.0	Pso11G08960.0	      0
135-149:	Pso11G08940.0	Pso11G08940.0	      0
135-150:	Pso11G08930.0	Pso11G08930.0	      0
135-151:	Pso11G08920.0	Pso11G08920.0	      0
135-152:	Pso11G08910.0	Pso11G08910.0	      0
135-153:	Pso11G08880.0	Pso11G08880.0	 8e-135
135-154:	Pso11G08870.0	Pso11G08870.0	      0
135-155:	Pso11G08860.0	Pso11G08860.0	  7e-45
135-156:	Pso11G08850.0	Pso11G08850.0	      0
135-157:	Pso11G08840.0	Pso11G08840.0	      0
135-158:	Pso11G08830.0	Pso11G08830.0	 2e-166
135-159:	Pso11G08790.0	Pso11G08790.0	 4e-102
135-160:	Pso11G08780.0	Pso11G08780.0	      0
135-161:	Pso11G08770.0	Pso11G08770.0	  2e-58
135-162:	Pso11G08750.0	Pso11G08750.0	 1e-148
135-163:	Pso11G08740.0	Pso11G08740.0	      0
135-164:	Pso11G08720.0	Pso11G08720.0	      0
135-165:	Pso11G08710.0	Pso11G08710.0	      0
135-166:	Pso11G08700.0	Pso11G08700.0	 3e-179
135-167:	Pso11G08690.0	Pso11G08690.0	 2e-149
135-168:	Pso11G08680.0	Pso11G08680.0	  2e-89
135-169:	Pso11G08670.0	Pso11G08670.0	 2e-109
135-170:	Pso11G08660.0	Pso11G08660.0	      0
135-171:	Pso11G08650.0	Pso11G08650.0	      0
135-172:	Pso11G08630.0	Pso11G08630.0	  6e-86
135-173:	Pso11G08620.0	Pso11G08620.0	      0
135-174:	Pso11G08550.0	Pso11G08550.0	      0
135-175:	Pso11G08520.0	Pso11G08520.0	 4e-121
135-176:	Pso11G08490.0	Pso11G08490.0	      0
135-177:	Pso11G08450.0	Pso11G08450.0	 6e-163
135-178:	Pso11G08430.0	Pso11G08430.0	 1e-140
135-179:	Pso11G08420.0	Pso11G08420.0	      0
135-180:	Pso11G08410.0	Pso11G08410.0	  4e-29
135-181:	Pso11G08400.0	Pso11G08400.0	  5e-62
135-182:	Pso11G08370.0	Pso11G08370.0	 4e-148
135-183:	Pso11G08360.0	Pso11G08360.0	  2e-95
135-184:	Pso11G08350.0	Pso11G08350.0	      0
135-185:	Pso11G08340.0	Pso11G08340.0	 6e-172
135-186:	Pso11G08330.0	Pso11G08330.0	      0
135-187:	Pso11G08320.0	Pso11G08320.0	      0
135-188:	Pso11G08310.0	Pso11G08310.0	      0
135-189:	Pso11G08300.0	Pso11G08300.0	 4e-177
135-190:	Pso11G08270.0	Pso11G08270.0	      0
135-191:	Pso11G08250.0	Pso11G08250.0	  4e-67
135-192:	Pso11G08220.0	Pso11G08210.0	      0
135-193:	Pso11G08200.0	Pso11G08200.0	      0
135-194:	Pso11G08190.0	Pso11G08190.0	  1e-69
135-195:	Pso11G08170.0	Pso11G08170.0	      0
135-196:	Pso11G08150.0	Pso11G08150.0	  4e-52
135-197:	Pso11G08130.0	Pso11G08130.0	 1e-140
135-198:	Pso11G08110.0	Pso11G08110.0	      0
135-199:	Pso11G08100.0	Pso11G08100.0	 2e-112
135-200:	Pso11G08090.0	Pso11G08090.0	 9e-142
135-201:	Pso11G08080.0	Pso11G08080.0	 2e-157
135-202:	Pso09G33100.0	Pso11G08030.0	      0
135-203:	Pso11G08010.0	Pso11G08010.0	      0
135-204:	Pso11G08000.0	Pso11G08000.0	      0
135-205:	Pso11G07960.0	Pso11G07960.0	      0
135-206:	Pso11G07950.0	Pso11G07950.0	      0
135-207:	Pso11G07920.0	Pso11G07920.0	      0
135-208:	Pso11G07910.0	Pso11G07910.0	      0
135-209:	Pso11G07900.0	Pso11G07900.0	      0
135-210:	Pso11G07880.0	Pso11G07880.0	      0
135-211:	Pso11G07870.0	Pso11G07870.0	      0
135-212:	Pso11G07860.0	Pso11G07860.0	      0
135-213:	Pso11G07850.0	Pso11G07850.0	      0
135-214:	Pso11G07840.0	Pso11G07840.0	  3e-95
135-215:	Pso11G07830.0	Pso11G07830.0	      0
135-216:	Pso11G07820.0	Pso11G07820.0	      0
135-217:	Pso11G07800.0	Pso11G07800.0	      0
135-218:	Pso11G07780.0	Pso11G07780.0	      0
135-219:	Pso11G07770.0	Pso11G07770.0	      0
135-220:	Pso11G07760.0	Pso11G07760.0	      0
135-221:	Pso11G07750.0	Pso11G07750.0	      0
135-222:	Pso11G07730.0	Pso11G07730.0	      0
135-223:	Pso11G07720.0	Pso11G07720.0	      0
135-224:	Pso11G07700.0	Pso11G07700.0	      0
135-225:	Pso11G07690.0	Pso11G07680.0	  3e-51
135-226:	Pso11G07670.0	Pso11G07670.0	      0
135-227:	Pso11G07660.0	Pso11G07660.0	      0
135-228:	Pso11G07650.0	Pso11G07650.0	      0
135-229:	Pso11G07640.0	Pso11G07640.0	      0
135-230:	Pso11G07630.0	Pso11G07630.0	      0
135-231:	Pso11G07620.0	Pso11G07620.0	      0
135-232:	Pso11G07610.0	Pso11G07610.0	      0
135-233:	Pso11G07600.0	Pso11G07600.0	      0
135-234:	Pso11G07590.0	Pso11G07590.0	  2e-93
135-235:	Pso11G07580.0	Pso11G07580.0	      0
135-236:	Pso11G07570.0	Pso11G07570.0	 7e-122
135-237:	Pso11G07560.0	Pso11G07560.0	      0
135-238:	Pso11G07550.0	Pso11G07550.0	      0
135-239:	Pso11G07540.0	Pso11G07540.0	      0
135-240:	Pso11G07520.0	Pso11G07470.0	 2e-146
135-241:	Pso11G07410.0	Pso11G07410.0	  2e-53
135-242:	Pso11G07400.0	Pso11G07400.0	      0
135-243:	Pso11G07390.0	Pso11G07390.0	  3e-72
135-244:	Pso11G07380.0	Pso11G07380.0	      0
135-245:	Pso11G07370.0	Pso11G07370.0	      0
135-246:	Pso11G07350.0	Pso11G07350.0	 2e-144
135-247:	Pso11G07340.0	Pso11G07340.0	      0
135-248:	Pso11G07330.0	Pso11G07330.0	      0
135-249:	Pso11G07320.0	Pso11G07320.0	      0
135-250:	Pso11G07300.0	Pso11G07300.0	      0
135-251:	Pso11G07290.0	Pso11G07290.0	      0
135-252:	Pso11G07280.0	Pso11G07280.0	  2e-94
135-253:	Pso11G07260.0	Pso11G07260.0	      0
135-254:	Pso11G07250.0	Pso11G07250.0	      0
135-255:	Pso11G07240.0	Pso11G07240.0	 2e-177
135-256:	Pso11G07200.0	Pso11G07200.0	      0
135-257:	Pso11G07190.0	Pso11G07190.0	      0
135-258:	Pso11G07180.0	Pso11G07180.0	      0
135-259:	Pso11G07170.0	Pso11G07170.0	      0
135-260:	Pso11G07140.0	Pso11G07140.0	 2e-134
135-261:	Pso11G07130.0	Pso11G07130.0	      0
135-262:	Pso11G07120.0	Pso11G07120.0	      0
135-263:	Pso11G07110.0	Pso11G07110.0	 1e-115
135-264:	Pso11G07100.0	Pso11G07100.0	 2e-142
135-265:	Pso11G07090.0	Pso11G07090.0	 5e-127
135-266:	Pso11G07070.0	Pso11G07060.0	  2e-25
135-267:	Pso11G07040.0	Pso11G07040.0	      0
135-268:	Pso11G07020.0	Pso11G07020.0	      0
135-269:	Pso11G07010.0	Pso11G07010.0	 4e-161
135-270:	Pso11G07000.0	Pso11G07000.0	      0
135-271:	Pso11G06990.0	Pso11G06990.0	      0
135-272:	Pso11G06980.0	Pso11G06980.0	  3e-58
135-273:	Pso11G06970.0	Pso11G06970.0	      0
135-274:	Pso11G06960.0	Pso11G06960.0	 5e-103
135-275:	Pso11G06950.0	Pso11G06950.0	  4e-50
135-276:	Pso11G06940.0	Pso11G06940.0	      0
135-277:	Pso11G06930.0	Pso11G06930.0	  3e-45
135-278:	Pso11G06920.0	Pso11G06920.0	  2e-81
135-279:	Pso11G06910.0	Pso11G06910.0	 2e-117
135-280:	Pso11G06900.0	Pso11G06900.0	      0
135-281:	Pso11G06870.0	Pso11G06870.0	      0
135-282:	Pso11G06860.0	Pso11G06860.0	      0
135-283:	Pso11G06850.0	Pso11G06850.0	  7e-38
135-284:	Pso11G06830.0	Pso11G06830.0	 1e-180
135-285:	Pso11G06820.0	Pso11G06820.0	      0
135-286:	Pso11G06810.0	Pso11G06810.0	      0
135-287:	Pso11G06790.0	Pso11G06790.0	      0
135-288:	Pso11G06770.0	Pso11G06770.0	      0
135-289:	Pso11G06760.0	Pso11G06760.0	      0
135-290:	Pso11G06740.0	Pso11G06740.0	      0
135-291:	Pso11G06730.0	Pso11G06730.0	      0
135-292:	Pso11G06710.0	Pso11G06710.0	  7e-93
135-293:	Pso11G06690.0	Pso11G06690.0	  4e-85
135-294:	Pso11G06680.0	Pso11G06680.0	  2e-76
135-295:	Pso11G06660.0	Pso11G06660.0	 2e-119
135-296:	Pso11G06650.0	Pso11G06650.0	      0
135-297:	Pso11G06640.0	Pso11G06640.0	 1e-164
135-298:	Pso11G06630.0	Pso11G06630.0	      0
135-299:	Pso11G06620.0	Pso11G06620.0	 8e-179
135-300:	Pso11G06610.0	Pso11G06610.0	 4e-131
135-301:	Pso11G06600.0	Pso11G06600.0	 3e-124
135-302:	Pso11G06590.0	Pso11G06590.0	      0
135-303:	Pso11G06580.0	Pso11G06580.0	      0
135-304:	Pso11G06560.0	Pso11G06560.0	      0
135-305:	Pso11G06550.0	Pso11G06550.0	      0
135-306:	Pso11G06540.0	Pso11G06540.0	      0
135-307:	Pso11G06480.0	Pso11G06480.0	      0
135-308:	Pso11G06450.0	Pso11G06420.0	  2e-18
135-309:	Pso11G06310.0	Pso11G06310.0	  2e-70
135-310:	Pso11G06290.0	Pso11G06290.0	      0
135-311:	Pso11G06280.0	Pso11G06280.0	      0
135-312:	Pso11G06270.0	Pso11G06270.0	 3e-118
135-313:	Pso11G06260.0	Pso11G06260.0	      0
135-314:	Pso11G06240.0	Pso11G06240.0	      0
135-315:	Pso11G06200.0	Pso11G06200.0	      0
135-316:	Pso11G06180.0	Pso11G06180.0	  6e-98
135-317:	Pso11G06160.0	Pso11G06160.0	 1e-137
135-318:	Pso11G06150.0	Pso11G06150.0	      0
135-319:	Pso11G06130.0	Pso11G06130.0	      0
135-320:	Pso11G06100.0	Pso11G06100.0	      0
135-321:	Pso11G06070.0	Pso11G06070.0	  8e-43
135-322:	Pso11G06040.0	Pso11G06040.0	  1e-82
135-323:	Pso11G06010.0	Pso11G06010.0	      0
135-324:	Pso11G05990.0	Pso11G05990.0	      0
135-325:	Pso11G05980.0	Pso11G05980.0	      0
135-326:	Pso11G05970.0	Pso11G05970.0	      0
135-327:	Pso11G05960.0	Pso11G05960.0	      0
135-328:	Pso11G05950.0	Pso11G05950.0	      0
135-329:	Pso11G05940.0	Pso11G05940.0	      0
135-330:	Pso11G05930.0	Pso11G05930.0	  5e-57
135-331:	Pso11G05920.0	Pso11G05920.0	 2e-116
135-332:	Pso11G05900.0	Pso11G05900.0	      0
135-333:	Pso11G05860.0	Pso11G05860.0	      0
135-334:	Pso11G05850.0	Pso11G05830.0	 1e-134
135-335:	Pso11G05820.0	Pso11G05820.0	 1e-176
135-336:	Pso11G05810.0	Pso11G05810.0	 1e-101
135-337:	Pso11G05800.0	Pso11G05800.0	  1e-48
135-338:	Pso11G05780.0	Pso11G05780.0	  1e-73
135-339:	Pso11G05750.0	Pso11G05710.0	 1e-141
135-340:	Pso11G05660.0	Pso11G05660.0	 2e-166
135-341:	Pso11G05640.0	Pso11G05640.0	      0
135-342:	Pso11G05620.0	Pso11G05610.0	  2e-74
135-343:	Pso11G05590.0	Pso11G05590.0	      0
135-344:	Pso11G05580.0	Pso11G05580.0	      0
135-345:	Pso11G05570.0	Pso11G05570.0	      0
135-346:	Pso11G05550.0	Pso11G05550.0	 6e-118
135-347:	Pso11G05540.0	Pso11G05540.0	      0
135-348:	Pso11G05530.0	Pso11G05530.0	      0
135-349:	Pso11G05520.0	Pso11G05520.0	  1e-94
135-350:	Pso11G05500.0	Pso11G05500.0	      0
135-351:	Pso11G05480.0	Pso11G05480.0	 5e-107
135-352:	Pso11G05460.0	Pso11G05460.0	      0
135-353:	Pso11G05450.0	Pso11G05450.0	      0
135-354:	Pso11G05440.0	Pso11G05440.0	  6e-71
135-355:	Pso11G05420.0	Pso11G05420.0	      0
135-356:	Pso11G05410.0	Pso11G05410.0	 2e-100
135-357:	Pso11G05390.0	Pso11G05390.0	  9e-70
135-358:	Pso11G05380.0	Pso11G05380.0	      0
135-359:	Pso11G05370.0	Pso11G05370.0	  1e-98
135-360:	Pso11G05360.0	Pso11G05360.0	      0
135-361:	Pso11G05350.0	Pso11G05350.0	      0
135-362:	Pso11G05330.0	Pso11G05330.0	 9e-151
135-363:	Pso11G05320.0	Pso11G05320.0	      0
135-364:	Pso11G05310.0	Pso11G05310.0	      0
135-365:	Pso11G05300.0	Pso11G05300.0	 1e-138
135-366:	Pso11G05290.0	Pso11G05290.0	  7e-54
135-367:	Pso11G05260.0	Pso11G05260.0	 1e-165
135-368:	Pso11G05250.0	Pso11G05250.0	  1e-53
135-369:	Pso11G05240.0	Pso11G05240.0	      0
135-370:	Pso11G05230.0	Pso11G05230.0	      0
135-371:	Pso11G05220.0	Pso11G05220.0	      0
135-372:	Pso11G05210.0	Pso11G05210.0	 1e-144
135-373:	Pso11G05200.0	Pso11G05200.0	 2e-147
135-374:	Pso11G05170.0	Pso11G05170.0	  2e-94
135-375:	Pso11G04990.0	Pso11G04990.0	 7e-148
135-376:	Pso11G04980.0	Pso11G04980.0	 5e-159
135-377:	Pso11G04950.0	Pso11G04910.0	  2e-62
135-378:	Pso11G04900.0	Pso11G04890.0	  2e-81
135-379:	Pso11G04840.0	Pso11G04840.0	      0
135-380:	Pso11G04830.0	Pso11G04830.0	 1e-132
135-381:	Pso11G04820.0	Pso11G04820.0	      0
135-382:	Pso11G04810.0	Pso11G04810.0	      0
135-383:	Pso11G04790.0	Pso11G04780.0	  1e-28
135-384:	Pso11G04750.0	Pso11G04750.0	      0
135-385:	Pso11G04720.0	Pso11G04720.0	      0
135-386:	Pso11G04710.0	Pso11G04710.0	      0
135-387:	Pso11G04700.0	Pso11G04700.0	      0
135-388:	Pso11G04680.0	Pso11G04680.0	  6e-45
135-389:	Pso11G04660.0	Pso11G04660.0	      0
135-390:	Pso11G04640.0	Pso11G04640.0	      0
135-391:	Pso11G04630.0	Pso11G04630.0	      0
135-392:	Pso11G04610.0	Pso11G04610.0	 4e-100
135-393:	Pso11G04550.0	Pso11G04540.0	  4e-70
135-394:	Pso11G04500.0	Pso11G04500.0	  7e-55
135-395:	Pso11G04440.0	Pso11G04380.0	  4e-64
135-396:	Pso11G04370.0	Pso11G04370.0	 8e-128
135-397:	Pso11G04360.0	Pso11G04360.0	      0
135-398:	Pso11G04350.0	Pso11G04350.0	      0
135-399:	Pso11G04340.0	Pso11G04330.0	 1e-138
135-400:	Pso11G04320.0	Pso11G04320.0	  9e-54
135-401:	Pso11G04300.0	Pso11G04300.0	  9e-54
135-402:	Pso11G04290.0	Pso11G04290.0	 4e-140
135-403:	Pso11G04260.0	Pso11G04260.0	      0
135-404:	Pso11G04230.0	Pso11G04230.0	  1e-91
135-405:	Pso11G04220.0	Pso11G04220.0	      0
135-406:	Pso11G04210.0	Pso11G04210.0	  1e-51
135-407:	Pso11G04190.0	Pso11G04190.0	      0
135-408:	Pso11G04180.0	Pso11G04180.0	      0
135-409:	Pso11G04170.0	Pso11G04170.0	      0
135-410:	Pso11G04140.0	Pso11G04120.0	      0
135-411:	Pso11G04110.0	Pso11G04110.0	      0
135-412:	Pso11G04090.0	Pso11G04090.0	      0
135-413:	Pso11G04050.0	Pso11G04040.0	  6e-17
135-414:	Pso11G04030.0	Pso11G04030.0	      0
135-415:	Pso11G04010.0	Pso11G04010.0	 1e-114
135-416:	Pso11G03950.0	Pso11G03950.0	      0
135-417:	Pso11G03890.0	Pso11G03890.0	      0
135-418:	Pso11G03880.0	Pso11G03860.0	      0
135-419:	Pso11G03840.0	Pso11G03840.0	      0
135-420:	Pso11G03830.0	Pso11G03830.0	  7e-83
135-421:	Pso11G03780.0	Pso11G03760.0	  1e-58
135-422:	Pso11G03750.0	Pso11G03750.0	 1e-140
135-423:	Pso11G03740.0	Pso11G03740.0	      0
135-424:	Pso11G03700.0	Pso11G03700.0	      0
135-425:	Pso11G03690.0	Pso11G03690.0	      0
135-426:	Pso11G03680.0	Pso11G03680.0	      0
135-427:	Pso11G03670.0	Pso11G03670.0	 2e-174
135-428:	Pso11G03660.0	Pso11G03660.0	      0
135-429:	Pso11G03650.0	Pso11G03650.0	      0
135-430:	Pso11G03630.0	Pso11G03630.0	      0
135-431:	Pso11G03560.0	Pso11G03560.0	      0
135-432:	Pso11G03540.0	Pso11G03540.0	      0
135-433:	Pso11G03520.0	Pso11G03520.0	      0
135-434:	Pso11G03510.0	Pso11G03510.0	 2e-104
135-435:	Pso11G03500.0	Pso11G03500.0	 2e-149
135-436:	Pso11G03480.0	Pso11G03480.0	      0
135-437:	Pso11G03470.0	Pso11G03470.0	 1e-128
135-438:	Pso11G03460.0	Pso11G03460.0	      0
135-439:	Pso11G03450.0	Pso11G03450.0	      0
135-440:	Pso11G03440.0	Pso11G03440.0	      0
135-441:	Pso11G03420.0	Pso11G03420.0	      0
135-442:	Pso11G03380.0	Pso11G03380.0	 1e-139
135-443:	Pso11G03370.0	Pso11G03370.0	  4e-77
135-444:	Pso11G03340.0	Pso11G03340.0	 2e-172
135-445:	Pso11G03320.0	Pso11G03320.0	      0
135-446:	Pso11G03310.0	Pso11G03310.0	      0
135-447:	Pso11G03300.0	Pso11G03300.0	      0
135-448:	Pso11G03290.0	Pso11G03290.0	      0
135-449:	Pso11G03280.0	Pso11G03280.0	  3e-51
135-450:	Pso11G03270.0	Pso11G03270.0	 1e-170
135-451:	Pso11G03250.0	Pso11G03250.0	      0
135-452:	Pso11G03220.0	Pso11G03220.0	 7e-125
135-453:	Pso11G03210.0	Pso11G03210.0	      0
135-454:	Pso11G03200.0	Pso11G03200.0	 9e-137
135-455:	Pso11G03190.0	Pso11G03190.0	  1e-90
135-456:	Pso11G03170.0	Pso11G03170.0	      0
135-457:	Pso11G03160.0	Pso11G03160.0	      0
135-458:	Pso11G03110.0	Pso11G03110.0	      0
135-459:	Pso11G03090.0	Pso11G03090.0	      0
135-460:	Pso11G03080.0	Pso11G03080.0	  3e-46
135-461:	Pso11G03070.0	Pso11G03070.0	      0
135-462:	Pso11G03050.0	Pso11G03050.0	      0
135-463:	Pso11G02990.0	Pso11G02990.0	 3e-142
135-464:	Pso11G02980.0	Pso11G02980.0	  2e-88
135-465:	Pso11G02960.0	Pso11G02960.0	  2e-69
135-466:	Pso11G02930.0	Pso11G02930.0	 1e-161
135-467:	Pso11G02910.0	Pso11G02910.0	      0
135-468:	Pso11G02900.0	Pso11G02900.0	      0
135-469:	Pso11G02890.0	Pso11G02880.0	      0
135-470:	Pso11G02870.0	Pso11G02870.0	      0
135-471:	Pso11G02860.0	Pso11G02860.0	      0
135-472:	Pso11G02840.0	Pso11G02840.0	      0
135-473:	Pso11G02800.0	Pso11G02800.0	      0
135-474:	Pso11G02790.0	Pso11G02790.0	      0
135-475:	Pso11G02780.0	Pso11G02780.0	 1e-162
135-476:	Pso11G02770.0	Pso11G02770.0	      0
135-477:	Pso11G02740.0	Pso11G02740.0	      0
135-478:	Pso11G02730.0	Pso11G02730.0	      0
135-479:	Pso11G02720.0	Pso11G02720.0	 2e-133
135-480:	Pso11G02710.0	Pso11G02710.0	 9e-170
135-481:	Pso11G02700.0	Pso11G02700.0	 6e-146
135-482:	Pso11G02690.0	Pso11G02690.0	      0
135-483:	Pso11G02670.0	Pso11G02630.0	 3e-140
135-484:	Pso11G02620.0	Pso11G02620.0	      0
135-485:	Pso11G02590.0	Pso11G02590.0	      0
135-486:	Pso11G02580.0	Pso11G02580.0	 3e-180
135-487:	Pso11G02530.0	Pso11G02510.0	  3e-45
135-488:	Pso11G02490.0	Pso11G02490.0	      0
135-489:	Pso11G02460.0	Pso11G02460.0	      0
135-490:	Pso11G02440.0	Pso11G02440.0	      0
135-491:	Pso11G02430.0	Pso11G02430.0	  1e-81
135-492:	Pso11G02420.0	Pso11G02420.0	 3e-102
135-493:	Pso11G02410.0	Pso11G02410.0	  4e-78
135-494:	Pso11G02400.0	Pso11G02400.0	      0
135-495:	Pso11G02390.0	Pso11G02390.0	      0
135-496:	Pso11G02380.0	Pso11G02380.0	  1e-75
135-497:	Pso11G02370.0	Pso11G02370.0	      0
135-498:	Pso11G02360.0	Pso11G02360.0	      0
135-499:	Pso11G02350.0	Pso11G02350.0	      0
135-500:	Pso11G02330.0	Pso11G02330.0	      0
135-501:	Pso11G02290.0	Pso11G02290.0	 1e-180
135-502:	Pso11G02280.0	Pso11G02280.0	      0
135-503:	Pso11G02260.0	Pso11G02260.0	 1e-156
135-504:	Pso11G02240.0	Pso11G02240.0	      0
135-505:	Pso11G02220.0	Pso11G02220.0	      0
135-506:	Pso11G02200.0	Pso11G02200.0	      0
135-507:	Pso11G02190.0	Pso11G02190.0	      0
135-508:	Pso11G02180.0	Pso11G02180.0	      0
135-509:	Pso11G02170.0	Pso11G02170.0	 2e-146
135-510:	Pso11G02160.0	Pso11G02160.0	 6e-124
135-511:	Pso11G02150.0	Pso11G02150.0	      0
135-512:	Pso11G02140.0	Pso11G02130.0	  6e-58
135-513:	Pso11G02100.0	Pso11G02100.0	      0
135-514:	Pso11G02090.0	Pso11G02090.0	      0
135-515:	Pso11G02050.0	Pso11G02050.0	      0
135-516:	Pso11G02020.0	Pso11G02020.0	  2e-80
135-517:	Pso11G01990.0	Pso11G01990.0	  4e-44
135-518:	Pso11G01980.0	Pso11G01980.0	  3e-44
135-519:	Pso11G01960.0	Pso11G01960.0	  3e-55
135-520:	Pso11G01950.0	Pso11G01950.0	      0
135-521:	Pso11G01930.0	Pso11G01930.0	  3e-45
135-522:	Pso11G01920.0	Pso11G01920.0	 9e-129
135-523:	Pso11G01910.0	Pso11G01910.0	      0
135-524:	Pso11G01900.0	Pso11G01900.0	      0
135-525:	Pso11G01890.0	Pso11G01890.0	      0
135-526:	Pso11G01880.0	Pso11G01880.0	  1e-41
135-527:	Pso11G01870.0	Pso11G01870.0	      0
135-528:	Pso11G01820.0	Pso11G01820.0	      0
135-529:	Pso11G01790.0	Pso11G01790.0	      0
135-530:	Pso11G01780.0	Pso11G01780.0	  4e-76
135-531:	Pso11G01770.0	Pso11G01770.0	      0
135-532:	Pso11G01750.0	Pso11G01750.0	      0
135-533:	Pso11G01700.0	Pso11G01700.0	      0
135-534:	Pso11G01690.0	Pso11G01690.0	 8e-115
135-535:	Pso11G01650.0	Pso11G01650.0	  3e-72
135-536:	Pso11G01640.0	Pso11G01640.0	      0
135-537:	Pso11G01630.0	Pso11G01630.0	 7e-152
135-538:	Pso11G01620.0	Pso11G01620.0	      0
135-539:	Pso11G01610.0	Pso11G01610.0	      0
135-540:	Pso11G01600.0	Pso11G01600.0	      0
135-541:	Pso11G01580.0	Pso11G01580.0	 6e-150
135-542:	Pso11G01570.0	Pso11G01570.0	  4e-59
135-543:	Pso11G01540.0	Pso11G01540.0	  3e-51
135-544:	Pso11G01530.0	Pso11G01530.0	      0
135-545:	Pso11G01560.0	Pso11G01520.0	  1e-29
135-546:	Pso11G01500.0	Pso11G01500.0	      0
135-547:	Pso11G01490.0	Pso11G01490.0	      0
135-548:	Pso11G01470.0	Pso11G01470.0	      0
135-549:	Pso11G01440.0	Pso11G01440.0	      0
135-550:	Pso11G01430.0	Pso11G01430.0	      0
135-551:	Pso11G01420.0	Pso11G01420.0	      0
135-552:	Pso11G01410.0	Pso11G01410.0	 7e-179
135-553:	Pso11G01370.0	Pso11G01370.0	      0
135-554:	Pso11G01360.0	Pso11G01360.0	      0
135-555:	Pso11G01310.0	Pso11G01310.0	      0
135-556:	Pso11G01300.0	Pso11G01300.0	      0
135-557:	Pso11G01290.0	Pso11G01290.0	      0
135-558:	Pso11G01280.0	Pso11G01280.0	      0
135-559:	Pso11G01270.0	Pso11G01270.0	      0
135-560:	Pso11G01240.0	Pso11G01240.0	 1e-175
135-561:	Pso11G01160.0	Pso11G01160.0	 3e-105
135-562:	Pso11G01130.0	Pso11G01130.0	      0
135-563:	Pso11G01120.0	Pso11G01120.0	      0
135-564:	Pso11G01080.0	Pso11G01080.0	      0
135-565:	Pso11G01040.0	Pso11G01040.0	 1e-174
135-566:	Pso11G01010.0	Pso11G01010.0	      0
135-567:	Pso11G00950.0	Pso11G00950.0	      0
135-568:	Pso11G00940.0	Pso11G00940.0	      0
135-569:	Pso11G00930.0	Pso11G00930.0	      0
135-570:	Pso11G00920.0	Pso11G00920.0	 2e-108
135-571:	Pso11G00900.0	Pso11G00900.0	      0
135-572:	Pso11G00890.0	Pso11G00890.0	      0
135-573:	Pso11G00880.0	Pso11G00880.0	      0
135-574:	Pso11G00840.0	Pso11G00840.0	 5e-116
135-575:	Pso11G00830.0	Pso11G00830.0	 2e-122
135-576:	Pso11G00820.0	Pso11G00820.0	  1e-50
135-577:	Pso11G00790.0	Pso11G00790.0	  4e-83
135-578:	Pso11G00780.0	Pso11G00780.0	      0
135-579:	Pso11G00740.0	Pso11G00740.0	      0
135-580:	Pso11G00730.0	Pso11G00730.0	      0
135-581:	Pso11G00700.0	Pso11G00700.0	 9e-147
135-582:	Pso11G00680.0	Pso11G00680.0	  2e-29
135-583:	Pso11G00620.0	Pso11G00620.0	  2e-85
135-584:	Pso11G00600.0	Pso11G00600.0	      0
135-585:	Pso11G00590.0	Pso11G00590.0	      0
135-586:	Pso11G00580.0	Pso11G00580.0	 7e-174
135-587:	Pso11G00570.0	Pso11G00570.0	      0
135-588:	Pso11G00560.0	Pso11G00560.0	      0
135-589:	Pso11G00550.0	Pso11G00550.0	      0
135-590:	Pso11G00340.0	Pso11G00510.0	      0
135-591:	Pso11G00500.0	Pso11G00500.0	  1e-89
135-592:	Pso11G00470.0	Pso11G00470.0	 1e-135
135-593:	Pso11G00460.0	Pso11G00460.0	      0
135-594:	Pso11G00450.0	Pso11G00450.0	      0
135-595:	Pso11G00430.0	Pso11G00430.0	  8e-52
135-596:	Pso11G00420.0	Pso11G00420.0	      0
135-597:	Pso11G00310.0	Pso11G00310.0	      0
135-598:	Pso11G00270.0	Pso11G00270.0	 8e-114
135-599:	Pso11G00260.0	Pso11G00260.0	      0
135-600:	Pso11G00220.0	Pso11G00220.0	 4e-117
135-601:	Pso11G00200.0	Pso11G00200.0	      0
135-602:	Pso11G00190.0	Pso11G00190.0	      0
135-603:	Pso11G00180.0	Pso11G00180.0	      0
135-604:	Pso11G00170.0	Pso11G00170.0	      0
135-605:	Pso11G00150.0	Pso11G00150.0	 2e-114
135-606:	Pso11G00110.0	Pso11G00110.0	  1e-79
135-607:	Pso11G00080.0	Pso11G00080.0	      0
135-608:	Pso11G00040.0	Pso11G00040.0	      0
135-609:	Pso11G00030.0	Pso11G00030.0	      0
135-610:	Pso11G00020.0	Pso11G00020.0	      0
## Alignment 136: score=20668.0 e_value=0 N=422 pre-WGD-1 ancestor_chr2&P. somniferum_chr11 minus
136-  0:	Pso11G38250.0	Pso11G38250.0	 9e-172
136-  1:	Pso11G38190.0	Pso11G38190.0	      0
136-  2:	Pso11G38180.0	Pso11G38180.0	      0
136-  3:	Pso11G38160.0	Pso11G38160.0	      0
136-  4:	Pso11G38140.0	Pso11G38140.0	      0
136-  5:	Pso09G01480.0	Pso11G38130.0	 6e-106
136-  6:	Pso11G38120.0	Pso11G38120.0	      0
136-  7:	Pso11G38090.0	Pso11G38090.0	      0
136-  8:	Pso11G38080.0	Pso11G38080.0	      0
136-  9:	Pso11G38040.0	Pso11G38040.0	      0
136- 10:	Pso09G01560.0	Pso11G38010.0	  2e-97
136- 11:	Pso11G38000.0	Pso11G37980.0	 1e-166
136- 12:	Pso11G37970.0	Pso11G37970.0	      0
136- 13:	Pso11G37950.0	Pso11G37950.0	 7e-125
136- 14:	Pso11G37940.0	Pso11G37940.0	      0
136- 15:	Pso11G37930.0	Pso11G37930.0	      0
136- 16:	Pso11G37920.0	Pso11G37920.0	      0
136- 17:	Pso11G37900.0	Pso11G37900.0	      0
136- 18:	Pso11G37880.0	Pso11G37880.0	      0
136- 19:	Pso11G37850.0	Pso11G37850.0	      0
136- 20:	Pso09G01720.0	Pso11G37830.0	  1e-47
136- 21:	Pso11G37820.0	Pso11G37820.0	      0
136- 22:	Pso11G37800.0	Pso11G37800.0	 1e-175
136- 23:	Pso11G37790.0	Pso11G37790.0	      0
136- 24:	Pso11G37780.0	Pso11G37780.0	      0
136- 25:	Pso11G37730.0	Pso11G37730.0	  3e-75
136- 26:	Pso11G37720.0	Pso11G37720.0	      0
136- 27:	Pso11G37700.0	Pso11G37700.0	      0
136- 28:	Pso11G37690.0	Pso11G37690.0	      0
136- 29:	Pso11G37680.0	Pso11G37680.0	 5e-100
136- 30:	Pso11G37640.0	Pso11G37640.0	      0
136- 31:	Pso11G37620.0	Pso11G37620.0	      0
136- 32:	Pso11G37610.0	Pso11G37610.0	 3e-175
136- 33:	Pso11G37590.0	Pso11G37590.0	      0
136- 34:	Pso11G37560.0	Pso11G37560.0	      0
136- 35:	Pso11G37550.0	Pso11G37530.0	  3e-45
136- 36:	Pso11G37510.0	Pso11G37510.0	      0
136- 37:	Pso11G37500.0	Pso11G37480.0	  2e-14
136- 38:	Pso11G37470.0	Pso11G37470.0	 1e-173
136- 39:	Pso11G37460.0	Pso11G37460.0	 2e-117
136- 40:	Pso11G37450.0	Pso11G37450.0	      0
136- 41:	Pso11G37350.0	Pso11G37350.0	      0
136- 42:	Pso11G37340.0	Pso11G37340.0	  3e-75
136- 43:	Pso11G37310.0	Pso11G37310.0	      0
136- 44:	Pso09G02130.0	Pso11G37260.0	      0
136- 45:	Pso11G37250.0	Pso11G37250.0	      0
136- 46:	Pso11G37240.0	Pso11G37240.0	  1e-71
136- 47:	Pso11G37220.0	Pso11G37220.0	      0
136- 48:	Pso11G37210.0	Pso11G37210.0	      0
136- 49:	Pso11G37190.0	Pso11G37190.0	      0
136- 50:	Pso11G37160.0	Pso11G37160.0	      0
136- 51:	Pso11G37140.0	Pso11G37140.0	      0
136- 52:	Pso11G37130.0	Pso11G37130.0	      0
136- 53:	Pso11G37120.0	Pso11G37120.0	      0
136- 54:	Pso11G37110.0	Pso11G37110.0	      0
136- 55:	Pso11G37100.0	Pso11G37100.0	      0
136- 56:	Pso11G37090.0	Pso11G37090.0	  6e-96
136- 57:	Pso11G37070.0	Pso11G37070.0	 3e-118
136- 58:	Pso11G37060.0	Pso11G37060.0	      0
136- 59:	Pso11G37050.0	Pso11G37050.0	      0
136- 60:	Pso11G37040.0	Pso11G37040.0	      0
136- 61:	Pso11G37030.0	Pso11G37030.0	      0
136- 62:	Pso11G37020.0	Pso11G37020.0	      0
136- 63:	Pso11G36990.0	Pso11G36990.0	      0
136- 64:	Pso11G36980.0	Pso11G36980.0	      0
136- 65:	Pso11G36960.0	Pso11G36960.0	      0
136- 66:	Pso11G36940.0	Pso11G36940.0	  2e-52
136- 67:	Pso11G36930.0	Pso11G36930.0	 8e-118
136- 68:	Pso11G36920.0	Pso11G36920.0	      0
136- 69:	Pso11G36910.0	Pso11G36910.0	      0
136- 70:	Pso11G36890.0	Pso11G36890.0	  1e-42
136- 71:	Pso11G36880.0	Pso11G36880.0	      0
136- 72:	Pso11G36870.0	Pso11G36870.0	      0
136- 73:	Pso11G36860.0	Pso11G36860.0	      0
136- 74:	Pso11G36850.0	Pso11G36850.0	      0
136- 75:	Pso11G36820.0	Pso11G36820.0	      0
136- 76:	Pso11G36810.0	Pso11G36810.0	      0
136- 77:	Pso11G36800.0	Pso11G36800.0	      0
136- 78:	Pso11G36790.0	Pso11G36790.0	      0
136- 79:	Pso11G36780.0	Pso11G36780.0	      0
136- 80:	Pso11G36770.0	Pso11G36770.0	 1e-124
136- 81:	Pso11G36760.0	Pso11G36760.0	      0
136- 82:	Pso11G36750.0	Pso11G36750.0	      0
136- 83:	Pso11G36740.0	Pso11G36740.0	      0
136- 84:	Pso11G36720.0	Pso11G36720.0	      0
136- 85:	Pso11G36630.0	Pso11G36630.0	 2e-161
136- 86:	Pso11G36610.0	Pso11G36610.0	  5e-97
136- 87:	Pso11G36590.0	Pso11G36590.0	  8e-70
136- 88:	Pso11G36520.0	Pso11G36520.0	  8e-98
136- 89:	Pso11G36510.0	Pso11G36510.0	 5e-178
136- 90:	Pso11G36500.0	Pso11G36500.0	 1e-146
136- 91:	Pso11G36490.0	Pso11G36490.0	      0
136- 92:	Pso11G36480.0	Pso11G36480.0	      0
136- 93:	Pso11G36470.0	Pso11G36470.0	      0
136- 94:	Pso11G36460.0	Pso11G36460.0	      0
136- 95:	Pso11G36450.0	Pso11G36450.0	  7e-84
136- 96:	Pso11G36440.0	Pso11G36440.0	      0
136- 97:	Pso11G36430.0	Pso11G36430.0	      0
136- 98:	Pso11G36420.0	Pso11G36420.0	      0
136- 99:	Pso11G36410.0	Pso11G36410.0	      0
136-100:	Pso11G36400.0	Pso11G36400.0	      0
136-101:	Pso11G36380.0	Pso11G36380.0	      0
136-102:	Pso11G36370.0	Pso11G36370.0	      0
136-103:	Pso11G36360.0	Pso11G36360.0	      0
136-104:	Pso11G36350.0	Pso11G36350.0	  2e-94
136-105:	Pso11G36230.0	Pso11G36230.0	      0
136-106:	Pso11G36190.0	Pso11G36190.0	      0
136-107:	Pso11G36170.0	Pso11G36170.0	      0
136-108:	Pso11G36160.0	Pso11G36160.0	  6e-95
136-109:	Pso11G36150.0	Pso11G36150.0	      0
136-110:	Pso11G36140.0	Pso11G36140.0	      0
136-111:	Pso11G36130.0	Pso11G36130.0	      0
136-112:	Pso11G36120.0	Pso11G36120.0	      0
136-113:	Pso09G03220.0	Pso11G36110.0	      0
136-114:	Pso11G36090.0	Pso11G36090.0	      0
136-115:	Pso11G36080.0	Pso11G36080.0	      0
136-116:	Pso11G36070.0	Pso11G36070.0	      0
136-117:	Pso11G36060.0	Pso11G36060.0	 6e-100
136-118:	Pso11G36050.0	Pso11G36050.0	 2e-158
136-119:	Pso11G36040.0	Pso11G36040.0	 2e-144
136-120:	Pso11G36030.0	Pso11G36030.0	      0
136-121:	Pso11G36020.0	Pso11G36020.0	      0
136-122:	Pso11G36000.0	Pso11G36000.0	      0
136-123:	Pso11G35990.0	Pso11G35990.0	      0
136-124:	Pso11G35970.0	Pso11G35970.0	      0
136-125:	Pso11G35950.0	Pso11G35950.0	 5e-133
136-126:	Pso11G35940.0	Pso11G35940.0	 3e-107
136-127:	Pso11G35920.0	Pso11G35920.0	      0
136-128:	Pso11G35910.0	Pso11G35910.0	  3e-55
136-129:	Pso11G35900.0	Pso11G35900.0	      0
136-130:	Pso11G35890.0	Pso11G35890.0	  3e-95
136-131:	Pso11G35870.0	Pso11G35870.0	      0
136-132:	Pso11G35860.0	Pso11G35860.0	      0
136-133:	Pso11G35840.0	Pso11G35840.0	      0
136-134:	Pso11G35830.0	Pso11G35830.0	      0
136-135:	Pso11G35810.0	Pso11G35810.0	      0
136-136:	Pso11G35780.0	Pso11G35780.0	      0
136-137:	Pso11G35770.0	Pso11G35770.0	      0
136-138:	Pso11G35760.0	Pso11G35760.0	      0
136-139:	Pso11G35750.0	Pso11G35750.0	 7e-140
136-140:	Pso11G35740.0	Pso11G35740.0	      0
136-141:	Pso11G35720.0	Pso11G35720.0	      0
136-142:	Pso09G03780.0	Pso11G35710.0	  9e-34
136-143:	Pso11G35680.0	Pso11G35680.0	      0
136-144:	Pso11G35670.0	Pso11G35670.0	      0
136-145:	Pso11G35660.0	Pso11G35660.0	      0
136-146:	Pso11G35650.0	Pso11G35650.0	      0
136-147:	Pso11G35630.0	Pso11G35630.0	 2e-114
136-148:	Pso11G35610.0	Pso11G35610.0	 3e-114
136-149:	Pso11G35460.0	Pso11G35460.0	      0
136-150:	Pso11G35450.0	Pso11G35450.0	 7e-179
136-151:	Pso11G35400.0	Pso11G35400.0	 8e-143
136-152:	Pso11G35390.0	Pso11G35390.0	      0
136-153:	Pso11G35380.0	Pso11G35380.0	      0
136-154:	Pso11G35350.0	Pso11G35350.0	 3e-155
136-155:	Pso11G35340.0	Pso11G35340.0	      0
136-156:	Pso11G35330.0	Pso11G35330.0	      0
136-157:	Pso11G35320.0	Pso11G35320.0	 6e-150
136-158:	Pso09G04300.0	Pso11G35310.0	 1e-113
136-159:	Pso11G35300.0	Pso11G35300.0	 4e-145
136-160:	Pso11G35290.0	Pso11G35290.0	      0
136-161:	Pso11G35260.0	Pso11G35260.0	  7e-90
136-162:	Pso11G35250.0	Pso11G35250.0	 2e-109
136-163:	Pso11G35240.0	Pso11G35240.0	 5e-134
136-164:	Pso11G35230.0	Pso11G35230.0	 8e-173
136-165:	Pso11G35210.0	Pso11G35200.0	  9e-31
136-166:	Pso11G35190.0	Pso11G35190.0	 2e-121
136-167:	Pso11G35180.0	Pso11G35180.0	  7e-88
136-168:	Pso11G35170.0	Pso11G35170.0	      0
136-169:	Pso11G35160.0	Pso11G35160.0	      0
136-170:	Pso11G35150.0	Pso11G35150.0	      0
136-171:	Pso11G35130.0	Pso11G35130.0	      0
136-172:	Pso11G35120.0	Pso11G35120.0	      0
136-173:	Pso11G35110.0	Pso11G35110.0	 1e-105
136-174:	Pso11G35100.0	Pso11G35100.0	      0
136-175:	Pso11G35090.0	Pso11G35090.0	      0
136-176:	Pso11G35080.0	Pso11G35080.0	 1e-137
136-177:	Pso11G35070.0	Pso11G35070.0	 2e-155
136-178:	Pso11G35050.0	Pso11G35050.0	      0
136-179:	Pso11G35040.0	Pso11G35040.0	      0
136-180:	Pso11G35030.0	Pso11G35030.0	 1e-164
136-181:	Pso11G35020.0	Pso11G35020.0	      0
136-182:	Pso11G35000.0	Pso11G35000.0	      0
136-183:	Pso11G34990.0	Pso11G34990.0	 7e-139
136-184:	Pso11G34980.0	Pso11G34980.0	      0
136-185:	Pso11G34970.0	Pso11G34970.0	      0
136-186:	Pso11G34960.0	Pso11G34960.0	      0
136-187:	Pso11G34950.0	Pso11G34950.0	  1e-77
136-188:	Pso11G34940.0	Pso11G34940.0	  7e-62
136-189:	Pso11G34920.0	Pso11G34920.0	      0
136-190:	Pso11G34900.0	Pso11G34900.0	      0
136-191:	Pso11G34890.0	Pso11G34890.0	      0
136-192:	Pso11G34870.0	Pso11G34870.0	      0
136-193:	Pso11G34850.0	Pso11G34850.0	  3e-91
136-194:	Pso11G34840.0	Pso11G34840.0	      0
136-195:	Pso11G34820.0	Pso11G34820.0	      0
136-196:	Pso11G34810.0	Pso11G34810.0	      0
136-197:	Pso11G34800.0	Pso11G34800.0	      0
136-198:	Pso11G34780.0	Pso11G34780.0	      0
136-199:	Pso11G34760.0	Pso11G34760.0	 6e-119
136-200:	Pso11G34750.0	Pso11G34750.0	  4e-79
136-201:	Pso11G34740.0	Pso11G34740.0	 7e-117
136-202:	Pso11G34730.0	Pso11G34730.0	      0
136-203:	Pso11G34720.0	Pso11G34720.0	 2e-108
136-204:	Pso11G34710.0	Pso11G34710.0	      0
136-205:	Pso11G34690.0	Pso11G34690.0	  4e-90
136-206:	Pso11G34680.0	Pso11G34680.0	 5e-162
136-207:	Pso11G34670.0	Pso11G34670.0	      0
136-208:	Pso11G34660.0	Pso11G34660.0	      0
136-209:	Pso11G34650.0	Pso11G34650.0	      0
136-210:	Pso11G34640.0	Pso11G34640.0	  4e-90
136-211:	Pso11G34630.0	Pso11G34630.0	      0
136-212:	Pso11G34610.0	Pso11G34610.0	      0
136-213:	Pso11G34600.0	Pso11G34600.0	 5e-169
136-214:	Pso11G34590.0	Pso11G34590.0	      0
136-215:	Pso11G34580.0	Pso11G34580.0	      0
136-216:	Pso11G34560.0	Pso11G34560.0	      0
136-217:	Pso11G34550.0	Pso11G34550.0	      0
136-218:	Pso11G34540.0	Pso11G34540.0	      0
136-219:	Pso11G34530.0	Pso11G34530.0	 2e-104
136-220:	Pso11G34520.0	Pso11G34520.0	      0
136-221:	Pso11G34510.0	Pso11G34510.0	  1e-50
136-222:	Pso11G34490.0	Pso11G34490.0	      0
136-223:	Pso11G34480.0	Pso11G34480.0	      0
136-224:	Pso11G34470.0	Pso11G34470.0	      0
136-225:	Pso11G34450.0	Pso11G34450.0	      0
136-226:	Pso11G34440.0	Pso11G34440.0	  1e-62
136-227:	Pso11G34430.0	Pso11G34430.0	      0
136-228:	Pso11G34410.0	Pso11G34410.0	  1e-90
136-229:	Pso11G34400.0	Pso11G34400.0	      0
136-230:	Pso11G34390.0	Pso11G34390.0	      0
136-231:	Pso11G34380.0	Pso11G34380.0	      0
136-232:	Pso11G34370.0	Pso11G34370.0	      0
136-233:	Pso11G34360.0	Pso11G34360.0	      0
136-234:	Pso11G34350.0	Pso11G34350.0	      0
136-235:	Pso11G34340.0	Pso11G34340.0	      0
136-236:	Pso11G34330.0	Pso11G34330.0	      0
136-237:	Pso11G34320.0	Pso11G34320.0	 6e-173
136-238:	Pso11G34270.0	Pso11G34270.0	 1e-115
136-239:	Pso11G34260.0	Pso11G34260.0	      0
136-240:	Pso11G34240.0	Pso11G34240.0	 1e-116
136-241:	Pso11G34220.0	Pso11G34220.0	      0
136-242:	Pso11G34190.0	Pso11G34190.0	      0
136-243:	Pso11G34180.0	Pso11G34180.0	      0
136-244:	Pso11G34170.0	Pso11G34170.0	 4e-180
136-245:	Pso11G34150.0	Pso11G34150.0	      0
136-246:	Pso11G34130.0	Pso11G34130.0	      0
136-247:	Pso11G34120.0	Pso11G34120.0	      0
136-248:	Pso11G34110.0	Pso11G34110.0	      0
136-249:	Pso11G34100.0	Pso11G34100.0	      0
136-250:	Pso11G34090.0	Pso11G34090.0	  5e-88
136-251:	Pso11G34080.0	Pso11G34080.0	      0
136-252:	Pso09G05740.0	Pso11G34060.0	      0
136-253:	Pso11G33990.0	Pso11G33990.0	 4e-107
136-254:	Pso11G33960.0	Pso11G33960.0	 2e-117
136-255:	Pso11G33790.0	Pso11G33790.0	      0
136-256:	Pso11G33780.0	Pso11G33780.0	      0
136-257:	Pso11G33770.0	Pso11G33770.0	 9e-155
136-258:	Pso11G33760.0	Pso11G33760.0	  3e-75
136-259:	Pso11G33750.0	Pso11G33750.0	      0
136-260:	Pso11G33740.0	Pso11G33740.0	      0
136-261:	Pso11G33730.0	Pso11G33730.0	      0
136-262:	Pso11G33720.0	Pso11G33720.0	 1e-122
136-263:	Pso11G33710.0	Pso11G33710.0	      0
136-264:	Pso11G33700.0	Pso11G33700.0	  1e-54
136-265:	Pso11G33690.0	Pso11G33690.0	      0
136-266:	Pso11G33670.0	Pso11G33670.0	      0
136-267:	Pso11G33650.0	Pso11G33650.0	 1e-121
136-268:	Pso11G33640.0	Pso11G33640.0	      0
136-269:	Pso11G33630.0	Pso11G33630.0	 1e-150
136-270:	Pso11G33620.0	Pso11G33620.0	 2e-153
136-271:	Pso11G33610.0	Pso11G33610.0	 3e-150
136-272:	Pso11G33600.0	Pso11G33600.0	      0
136-273:	Pso11G33590.0	Pso11G33590.0	 1e-107
136-274:	Pso11G33580.0	Pso11G33580.0	 7e-144
136-275:	Pso11G33570.0	Pso11G33570.0	      0
136-276:	Pso11G33560.0	Pso11G33560.0	 3e-105
136-277:	Pso11G33550.0	Pso11G33550.0	      0
136-278:	Pso11G33540.0	Pso11G33540.0	      0
136-279:	Pso11G33520.0	Pso11G33520.0	      0
136-280:	Pso11G33510.0	Pso11G33510.0	 2e-102
136-281:	Pso11G33500.0	Pso11G33500.0	      0
136-282:	Pso11G33490.0	Pso11G33490.0	  5e-86
136-283:	Pso11G33480.0	Pso11G33480.0	      0
136-284:	Pso11G33470.0	Pso11G33470.0	      0
136-285:	Pso11G33440.0	Pso11G33440.0	      0
136-286:	Pso11G33430.0	Pso11G33430.0	 4e-134
136-287:	Pso11G33420.0	Pso11G33420.0	 3e-119
136-288:	Pso11G33410.0	Pso11G33410.0	      0
136-289:	Pso11G33400.0	Pso11G33400.0	 2e-157
136-290:	Pso11G33390.0	Pso11G33390.0	      0
136-291:	Pso11G33360.0	Pso11G33360.0	      0
136-292:	Pso11G33340.0	Pso11G33340.0	 7e-106
136-293:	Pso11G33330.0	Pso11G33330.0	      0
136-294:	Pso11G33290.0	Pso11G33280.0	      0
136-295:	Pso11G33270.0	Pso11G33270.0	 5e-148
136-296:	Pso11G33260.0	Pso11G33260.0	  1e-79
136-297:	Pso11G33250.0	Pso11G33250.0	      0
136-298:	Pso11G33240.0	Pso11G33240.0	  4e-87
136-299:	Pso11G33230.0	Pso11G33230.0	  2e-53
136-300:	Pso11G33220.0	Pso11G33220.0	      0
136-301:	Pso11G33210.0	Pso11G33210.0	      0
136-302:	Pso11G33200.0	Pso11G33200.0	 4e-165
136-303:	Pso11G33180.0	Pso11G33180.0	      0
136-304:	Pso11G33160.0	Pso11G33160.0	      0
136-305:	Pso11G33150.0	Pso11G33150.0	  4e-74
136-306:	Pso11G33140.0	Pso11G33140.0	  4e-74
136-307:	Pso11G33130.0	Pso11G33130.0	      0
136-308:	Pso11G33120.0	Pso11G33120.0	      0
136-309:	Pso11G33110.0	Pso11G33110.0	 6e-150
136-310:	Pso11G33090.0	Pso11G33090.0	 4e-105
136-311:	Pso11G33080.0	Pso11G33080.0	      0
136-312:	Pso11G33060.0	Pso11G33060.0	      0
136-313:	Pso09G06810.0	Pso11G33050.0	  2e-40
136-314:	Pso11G33040.0	Pso11G33040.0	 1e-111
136-315:	Pso11G33020.0	Pso11G33020.0	 1e-115
136-316:	Pso11G33010.0	Pso11G33010.0	      0
136-317:	Pso11G33000.0	Pso11G33000.0	 3e-125
136-318:	Pso11G32990.0	Pso11G32990.0	      0
136-319:	Pso11G32980.0	Pso11G32980.0	      0
136-320:	Pso11G32970.0	Pso11G32970.0	      0
136-321:	Pso11G32960.0	Pso11G32960.0	      0
136-322:	Pso11G32950.0	Pso11G32950.0	      0
136-323:	Pso11G32940.0	Pso11G32940.0	      0
136-324:	Pso11G32930.0	Pso11G32930.0	      0
136-325:	Pso11G32920.0	Pso11G32920.0	      0
136-326:	Pso11G32910.0	Pso11G32910.0	      0
136-327:	Pso11G32900.0	Pso11G32900.0	 9e-158
136-328:	Pso11G32890.0	Pso11G32890.0	      0
136-329:	Pso11G32860.0	Pso11G32820.0	      0
136-330:	Pso11G32800.0	Pso11G32800.0	  3e-55
136-331:	Pso11G32790.0	Pso11G32790.0	      0
136-332:	Pso11G32780.0	Pso11G32780.0	  4e-40
136-333:	Pso11G32770.0	Pso11G32770.0	      0
136-334:	Pso11G32750.0	Pso11G32750.0	      0
136-335:	Pso11G32740.0	Pso11G32740.0	      0
136-336:	Pso11G32730.0	Pso11G32730.0	 2e-113
136-337:	Pso11G32720.0	Pso11G32720.0	      0
136-338:	Pso11G32710.0	Pso11G32710.0	      0
136-339:	Pso11G32700.0	Pso11G32700.0	      0
136-340:	Pso11G32690.0	Pso11G32690.0	      0
136-341:	Pso11G32680.0	Pso11G32680.0	  2e-57
136-342:	Pso11G32670.0	Pso11G32670.0	 3e-159
136-343:	Pso11G32660.0	Pso11G32660.0	  3e-69
136-344:	Pso11G32650.0	Pso11G32650.0	      0
136-345:	Pso11G32600.0	Pso11G32600.0	      0
136-346:	Pso11G32590.0	Pso11G32590.0	      0
136-347:	Pso11G32580.0	Pso11G32580.0	  2e-44
136-348:	Pso11G32570.0	Pso11G32570.0	 4e-129
136-349:	Pso09G07130.0	Pso11G32540.0	 3e-158
136-350:	Pso11G32320.0	Pso11G32500.0	  6e-74
136-351:	Pso09G07120.0	Pso11G32340.0	      0
136-352:	Pso11G32300.0	Pso11G32300.0	      0
136-353:	Pso11G32290.0	Pso11G32290.0	 1e-128
136-354:	Pso11G32270.0	Pso11G32270.0	      0
136-355:	Pso11G32250.0	Pso11G32250.0	      0
136-356:	Pso11G32240.0	Pso11G32240.0	      0
136-357:	Pso11G32230.0	Pso11G32230.0	 1e-123
136-358:	Pso11G32220.0	Pso11G32220.0	      0
136-359:	Pso11G32210.0	Pso11G32210.0	      0
136-360:	Pso11G32190.0	Pso11G32190.0	      0
136-361:	Pso11G32180.0	Pso11G32180.0	      0
136-362:	Pso11G32170.0	Pso11G32170.0	 2e-148
136-363:	Pso11G32160.0	Pso11G32160.0	  1e-64
136-364:	Pso11G32150.0	Pso11G32150.0	 1e-136
136-365:	Pso11G32140.0	Pso11G32140.0	  1e-72
136-366:	Pso11G32130.0	Pso11G32130.0	 8e-179
136-367:	Pso11G32120.0	Pso11G32120.0	      0
136-368:	Pso11G32110.0	Pso11G32110.0	  2e-65
136-369:	Pso11G32100.0	Pso11G32100.0	      0
136-370:	Pso11G32090.0	Pso11G32090.0	      0
136-371:	Pso11G32080.0	Pso11G32080.0	      0
136-372:	Pso11G32070.0	Pso11G32070.0	      0
136-373:	Pso11G32060.0	Pso11G32060.0	      0
136-374:	Pso09G08350.0	Pso11G32040.0	  2e-34
136-375:	Pso11G32050.0	Pso11G32010.0	  4e-35
136-376:	Pso11G32000.0	Pso11G32000.0	  1e-93
136-377:	Pso11G31990.0	Pso11G31990.0	      0
136-378:	Pso11G31980.0	Pso11G31980.0	      0
136-379:	Pso11G31970.0	Pso11G31970.0	      0
136-380:	Pso11G31960.0	Pso11G31960.0	      0
136-381:	Pso11G31940.0	Pso11G31940.0	      0
136-382:	Pso11G31920.0	Pso11G31920.0	 1e-158
136-383:	Pso11G31910.0	Pso11G31910.0	  6e-65
136-384:	Pso11G31900.0	Pso11G31900.0	 8e-104
136-385:	Pso11G31890.0	Pso11G31890.0	      0
136-386:	Pso11G31880.0	Pso11G31880.0	  1e-31
136-387:	Pso11G31870.0	Pso11G31870.0	      0
136-388:	Pso11G31850.0	Pso11G31850.0	      0
136-389:	Pso11G31830.0	Pso11G31830.0	      0
136-390:	Pso11G31820.0	Pso11G31820.0	  3e-53
136-391:	Pso11G31810.0	Pso11G31810.0	      0
136-392:	Pso11G31800.0	Pso11G31800.0	      0
136-393:	Pso11G31790.0	Pso11G31790.0	      0
136-394:	Pso11G31780.0	Pso11G31780.0	 9e-162
136-395:	Pso11G31770.0	Pso11G31770.0	      0
136-396:	Pso11G31750.0	Pso11G31750.0	      0
136-397:	Pso11G31740.0	Pso11G31740.0	      0
136-398:	Pso11G31730.0	Pso11G31730.0	      0
136-399:	Pso11G31720.0	Pso11G31720.0	      0
136-400:	Pso11G31710.0	Pso11G31710.0	  2e-82
136-401:	Pso11G31690.0	Pso11G31690.0	 1e-120
136-402:	Pso11G31680.0	Pso11G31680.0	      0
136-403:	Pso11G31670.0	Pso11G31670.0	  9e-90
136-404:	Pso11G31660.0	Pso11G31660.0	      0
136-405:	Pso11G31650.0	Pso11G31650.0	      0
136-406:	Pso11G31640.0	Pso11G31640.0	      0
136-407:	Pso11G31620.0	Pso11G31620.0	 2e-124
136-408:	Pso11G31610.0	Pso11G31610.0	      0
136-409:	Pso11G31600.0	Pso11G31600.0	  1e-56
136-410:	Pso11G31570.0	Pso11G31570.0	  1e-55
136-411:	Pso11G31550.0	Pso11G31550.0	      0
136-412:	Pso09G07820.0	Pso11G31520.0	 3e-121
136-413:	Pso11G31510.0	Pso11G31510.0	 4e-108
136-414:	Pso11G31500.0	Pso11G31500.0	      0
136-415:	Pso11G31490.0	Pso11G31490.0	      0
136-416:	Pso11G31480.0	Pso11G31480.0	      0
136-417:	Pso11G31450.0	Pso11G31450.0	      0
136-418:	Pso11G31430.0	Pso11G31430.0	      0
136-419:	Pso11G31400.0	Pso11G31400.0	      0
136-420:	Pso11G31390.0	Pso11G31390.0	      0
136-421:	Pso09G09350.0	Pso11G31260.0	      0
## Alignment 137: score=7415.0 e_value=0 N=151 pre-WGD-1 ancestor_chr2&P. somniferum_chr11 minus
137-  0:	Pso11G29860.0	Pso11G29860.0	      0
137-  1:	Pso11G29850.0	Pso11G29850.0	      0
137-  2:	Pso11G29840.0	Pso11G29840.0	      0
137-  3:	Pso11G29830.0	Pso11G29830.0	 1e-138
137-  4:	Pso11G29820.0	Pso11G29820.0	      0
137-  5:	Pso11G29810.0	Pso11G29810.0	 2e-171
137-  6:	Pso11G29770.0	Pso11G29760.0	 2e-114
137-  7:	Pso11G29750.0	Pso11G29750.0	      0
137-  8:	Pso11G29740.0	Pso11G29740.0	      0
137-  9:	Pso11G29710.0	Pso11G29710.0	      0
137- 10:	Pso11G29690.0	Pso11G29690.0	      0
137- 11:	Pso11G29680.0	Pso11G29680.0	      0
137- 12:	Pso11G29670.0	Pso11G29670.0	 7e-168
137- 13:	Pso11G29660.0	Pso11G29660.0	      0
137- 14:	Pso11G29650.0	Pso11G29650.0	  7e-84
137- 15:	Pso11G29620.0	Pso11G29620.0	  3e-61
137- 16:	Pso11G29610.0	Pso11G29610.0	      0
137- 17:	Pso11G29590.0	Pso11G29590.0	      0
137- 18:	Pso11G29570.0	Pso11G29570.0	  1e-94
137- 19:	Pso11G29560.0	Pso11G29560.0	 3e-172
137- 20:	Pso11G29500.0	Pso11G29500.0	      0
137- 21:	Pso11G29460.0	Pso11G29460.0	  4e-57
137- 22:	Pso11G29420.0	Pso11G29420.0	      0
137- 23:	Pso11G29410.0	Pso11G29410.0	      0
137- 24:	Pso11G29400.0	Pso11G29400.0	  7e-82
137- 25:	Pso11G29380.0	Pso11G29380.0	      0
137- 26:	Pso11G29370.0	Pso11G29370.0	      0
137- 27:	Pso11G29350.0	Pso11G29350.0	      0
137- 28:	Pso11G29340.0	Pso11G29340.0	 3e-137
137- 29:	Pso11G29310.0	Pso11G29310.0	      0
137- 30:	Pso11G29300.0	Pso11G29300.0	  3e-95
137- 31:	Pso11G29290.0	Pso11G29290.0	 5e-110
137- 32:	Pso11G29280.0	Pso11G29280.0	 9e-151
137- 33:	Pso11G29270.0	Pso11G29270.0	  6e-14
137- 34:	Pso11G29260.0	Pso11G29260.0	 2e-165
137- 35:	Pso11G29240.0	Pso11G29240.0	      0
137- 36:	Pso11G29230.0	Pso11G29230.0	      0
137- 37:	Pso11G29220.0	Pso11G29220.0	      0
137- 38:	Pso09G10330.0	Pso11G29030.0	      0
137- 39:	Pso11G29010.0	Pso11G29010.0	      0
137- 40:	Pso11G29000.0	Pso11G29000.0	      0
137- 41:	Pso11G28990.0	Pso11G28990.0	      0
137- 42:	Pso11G28980.0	Pso11G28980.0	      0
137- 43:	Pso11G28970.0	Pso11G28970.0	 8e-170
137- 44:	Pso11G28960.0	Pso11G28960.0	 3e-109
137- 45:	Pso11G28930.0	Pso11G28930.0	      0
137- 46:	Pso11G28920.0	Pso11G28920.0	 8e-148
137- 47:	Pso11G28900.0	Pso11G28900.0	 2e-131
137- 48:	Pso11G28890.0	Pso11G28890.0	      0
137- 49:	Pso11G28880.0	Pso11G28880.0	      0
137- 50:	Pso11G28870.0	Pso11G28870.0	      0
137- 51:	Pso11G28860.0	Pso11G28860.0	  3e-92
137- 52:	Pso11G28850.0	Pso11G28850.0	      0
137- 53:	Pso11G28830.0	Pso11G28830.0	 3e-132
137- 54:	Pso11G28810.0	Pso11G28810.0	      0
137- 55:	Pso11G28800.0	Pso11G28800.0	      0
137- 56:	Pso11G28790.0	Pso11G28790.0	      0
137- 57:	Pso11G28780.0	Pso11G28780.0	      0
137- 58:	Pso11G28760.0	Pso11G28760.0	  1e-64
137- 59:	Pso11G28750.0	Pso11G28750.0	      0
137- 60:	Pso11G28740.0	Pso11G28740.0	      0
137- 61:	Pso11G28620.0	Pso11G28620.0	 2e-156
137- 62:	Pso11G28610.0	Pso11G28610.0	  4e-43
137- 63:	Pso11G28590.0	Pso11G28590.0	      0
137- 64:	Pso11G28580.0	Pso11G28580.0	      0
137- 65:	Pso11G28570.0	Pso11G28570.0	      0
137- 66:	Pso11G28560.0	Pso11G28560.0	      0
137- 67:	Pso11G28550.0	Pso11G28550.0	      0
137- 68:	Pso11G28530.0	Pso11G28530.0	      0
137- 69:	Pso11G28520.0	Pso11G28520.0	      0
137- 70:	Pso11G28500.0	Pso11G28500.0	  3e-53
137- 71:	Pso11G28490.0	Pso11G28490.0	  7e-50
137- 72:	Pso11G28360.0	Pso11G28360.0	 2e-175
137- 73:	Pso11G28330.0	Pso11G28330.0	 8e-121
137- 74:	Pso11G28320.0	Pso11G28320.0	      0
137- 75:	Pso11G28310.0	Pso11G28310.0	      0
137- 76:	Pso11G28300.0	Pso11G28300.0	      0
137- 77:	Pso11G28290.0	Pso11G28290.0	 2e-169
137- 78:	Pso11G28280.0	Pso11G28280.0	  4e-73
137- 79:	Pso11G28270.0	Pso11G28270.0	 1e-107
137- 80:	Pso11G28260.0	Pso11G28260.0	      0
137- 81:	Pso11G28250.0	Pso11G28250.0	  1e-35
137- 82:	Pso11G28240.0	Pso11G28240.0	      0
137- 83:	Pso09G11240.0	Pso11G28230.0	      0
137- 84:	Pso11G28220.0	Pso11G28220.0	 2e-113
137- 85:	Pso11G28210.0	Pso11G28210.0	      0
137- 86:	Pso11G28200.0	Pso11G28200.0	      0
137- 87:	Pso11G28190.0	Pso11G28190.0	      0
137- 88:	Pso11G28180.0	Pso11G28180.0	 6e-179
137- 89:	Pso11G28170.0	Pso11G28170.0	 3e-179
137- 90:	Pso11G28160.0	Pso11G28160.0	      0
137- 91:	Pso11G28150.0	Pso11G28150.0	      0
137- 92:	Pso11G28140.0	Pso11G28140.0	      0
137- 93:	Pso11G28130.0	Pso11G28130.0	      0
137- 94:	Pso11G28110.0	Pso11G28110.0	      0
137- 95:	Pso11G28100.0	Pso11G28100.0	      0
137- 96:	Pso11G28090.0	Pso11G28090.0	  1e-98
137- 97:	Pso11G28080.0	Pso11G28080.0	  4e-79
137- 98:	Pso09G11420.0	Pso11G28070.0	      0
137- 99:	Pso11G28050.0	Pso11G28050.0	      0
137-100:	Pso11G28040.0	Pso11G28040.0	      0
137-101:	Pso11G28030.0	Pso11G28030.0	  2e-82
137-102:	Pso11G28020.0	Pso11G28020.0	      0
137-103:	Pso09G11470.0	Pso11G28010.0	 8e-126
137-104:	Pso11G28000.0	Pso11G28000.0	      0
137-105:	Pso11G27990.0	Pso11G27990.0	      0
137-106:	Pso11G27970.0	Pso11G27950.0	      0
137-107:	Pso11G27930.0	Pso11G27930.0	      0
137-108:	Pso11G27920.0	Pso11G27920.0	  6e-89
137-109:	Pso11G27910.0	Pso11G27910.0	      0
137-110:	Pso11G27900.0	Pso11G27900.0	      0
137-111:	Pso11G27890.0	Pso11G27890.0	  7e-96
137-112:	Pso11G27880.0	Pso11G27880.0	      0
137-113:	Pso11G27870.0	Pso11G27870.0	 1e-179
137-114:	Pso11G27860.0	Pso11G27860.0	      0
137-115:	Pso11G27840.0	Pso11G27840.0	      0
137-116:	Pso11G27820.0	Pso11G27820.0	      0
137-117:	Pso11G27810.0	Pso11G27810.0	      0
137-118:	Pso11G27790.0	Pso11G27790.0	      0
137-119:	Pso11G27780.0	Pso11G27780.0	 6e-180
137-120:	Pso11G27770.0	Pso11G27770.0	      0
137-121:	Pso11G27760.0	Pso11G27760.0	      0
137-122:	Pso11G27750.0	Pso11G27750.0	 7e-154
137-123:	Pso09G11870.0	Pso11G27730.0	  1e-35
137-124:	Pso11G27720.0	Pso11G27720.0	      0
137-125:	Pso11G27710.0	Pso11G27710.0	      0
137-126:	Pso11G27700.0	Pso11G27700.0	 1e-142
137-127:	Pso11G27690.0	Pso11G27690.0	      0
137-128:	Pso11G27680.0	Pso11G27680.0	      0
137-129:	Pso11G27670.0	Pso11G27670.0	  7e-26
137-130:	Pso11G27660.0	Pso11G27660.0	      0
137-131:	Pso11G27650.0	Pso11G27650.0	      0
137-132:	Pso11G27640.0	Pso11G27640.0	      0
137-133:	Pso11G27630.0	Pso11G27630.0	 2e-141
137-134:	Pso11G27620.0	Pso11G27620.0	      0
137-135:	Pso11G27610.0	Pso11G27610.0	      0
137-136:	Pso11G27600.0	Pso11G27600.0	 2e-100
137-137:	Pso11G27590.0	Pso11G27590.0	 2e-172
137-138:	Pso11G27580.0	Pso11G27580.0	      0
137-139:	Pso11G27570.0	Pso11G27570.0	      0
137-140:	Pso11G27560.0	Pso11G27560.0	      0
137-141:	Pso11G27540.0	Pso11G27540.0	 2e-148
137-142:	Pso11G27530.0	Pso11G27530.0	      0
137-143:	Pso11G27520.0	Pso11G27520.0	      0
137-144:	Pso11G27510.0	Pso11G27510.0	      0
137-145:	Pso11G27500.0	Pso11G27500.0	 4e-123
137-146:	Pso11G27490.0	Pso11G27490.0	      0
137-147:	Pso11G27480.0	Pso11G27480.0	      0
137-148:	Pso11G27470.0	Pso11G27470.0	      0
137-149:	Pso11G27460.0	Pso11G27460.0	      0
137-150:	Pso11G27450.0	Pso11G27450.0	      0
## Alignment 138: score=6596.0 e_value=0 N=133 pre-WGD-1 ancestor_chr2&P. somniferum_chr11 minus
138-  0:	Pso09G12650.0	Pso11G27130.0	      0
138-  1:	Pso11G27120.0	Pso11G27120.0	      0
138-  2:	Pso11G27100.0	Pso11G27100.0	      0
138-  3:	Pso11G27090.0	Pso11G27090.0	      0
138-  4:	Pso11G27080.0	Pso11G27080.0	      0
138-  5:	Pso11G27070.0	Pso11G27070.0	 4e-134
138-  6:	Pso11G27060.0	Pso11G27060.0	 1e-132
138-  7:	Pso11G27050.0	Pso11G27050.0	      0
138-  8:	Pso11G27040.0	Pso11G27040.0	      0
138-  9:	Pso11G27030.0	Pso11G27030.0	 2e-138
138- 10:	Pso11G27020.0	Pso11G27020.0	      0
138- 11:	Pso11G27010.0	Pso11G27010.0	      0
138- 12:	Pso11G27000.0	Pso11G27000.0	      0
138- 13:	Pso11G26990.0	Pso11G26990.0	      0
138- 14:	Pso11G26980.0	Pso11G26980.0	      0
138- 15:	Pso11G26970.0	Pso11G26970.0	  2e-46
138- 16:	Pso11G26960.0	Pso11G26960.0	  3e-84
138- 17:	Pso11G26950.0	Pso11G26950.0	      0
138- 18:	Pso11G26940.0	Pso11G26940.0	      0
138- 19:	Pso11G26930.0	Pso11G26930.0	      0
138- 20:	Pso11G26910.0	Pso11G26910.0	      0
138- 21:	Pso11G26900.0	Pso11G26900.0	 5e-123
138- 22:	Pso11G26890.0	Pso11G26890.0	      0
138- 23:	Pso11G26880.0	Pso11G26880.0	      0
138- 24:	Pso11G26870.0	Pso11G26870.0	      0
138- 25:	Pso11G26860.0	Pso11G26860.0	      0
138- 26:	Pso11G26850.0	Pso11G26850.0	 1e-158
138- 27:	Pso11G26840.0	Pso11G26840.0	      0
138- 28:	Pso11G26830.0	Pso11G26830.0	      0
138- 29:	Pso11G26820.0	Pso11G26820.0	      0
138- 30:	Pso11G26810.0	Pso11G26810.0	      0
138- 31:	Pso11G26800.0	Pso11G26800.0	  9e-86
138- 32:	Pso11G26780.0	Pso11G26780.0	      0
138- 33:	Pso11G26770.0	Pso11G26770.0	      0
138- 34:	Pso09G12970.0	Pso11G26760.0	 2e-115
138- 35:	Pso11G26750.0	Pso11G26750.0	      0
138- 36:	Pso11G26720.0	Pso11G26720.0	 7e-180
138- 37:	Pso11G26710.0	Pso11G26710.0	      0
138- 38:	Pso11G26700.0	Pso11G26700.0	      0
138- 39:	Pso11G26670.0	Pso11G26670.0	 2e-111
138- 40:	Pso11G26660.0	Pso11G26660.0	 2e-136
138- 41:	Pso11G26640.0	Pso11G26640.0	      0
138- 42:	Pso11G26620.0	Pso11G26620.0	      0
138- 43:	Pso11G26610.0	Pso11G26610.0	      0
138- 44:	Pso11G26600.0	Pso11G26600.0	 2e-154
138- 45:	Pso11G26590.0	Pso11G26590.0	      0
138- 46:	Pso11G26580.0	Pso11G26580.0	      0
138- 47:	Pso11G26570.0	Pso11G26570.0	      0
138- 48:	Pso11G26560.0	Pso11G26560.0	  9e-42
138- 49:	Pso11G26520.0	Pso11G26520.0	 1e-160
138- 50:	Pso11G26510.0	Pso11G26510.0	      0
138- 51:	Pso11G26500.0	Pso11G26500.0	 9e-127
138- 52:	Pso11G26490.0	Pso11G26490.0	      0
138- 53:	Pso11G26480.0	Pso11G26480.0	      0
138- 54:	Pso11G26470.0	Pso11G26470.0	  4e-95
138- 55:	Pso11G26460.0	Pso11G26460.0	      0
138- 56:	Pso11G26450.0	Pso11G26450.0	      0
138- 57:	Pso11G26440.0	Pso11G26440.0	      0
138- 58:	Pso11G26430.0	Pso11G26430.0	      0
138- 59:	Pso11G26420.0	Pso11G26420.0	      0
138- 60:	Pso11G26400.0	Pso11G26400.0	  2e-56
138- 61:	Pso11G26390.0	Pso11G26390.0	  5e-70
138- 62:	Pso11G26380.0	Pso11G26380.0	 4e-156
138- 63:	Pso11G26340.0	Pso11G26340.0	 3e-129
138- 64:	Pso11G26330.0	Pso11G26330.0	  2e-67
138- 65:	Pso11G26320.0	Pso11G26320.0	 6e-161
138- 66:	Pso11G26310.0	Pso11G26310.0	      0
138- 67:	Pso11G26300.0	Pso11G26300.0	      0
138- 68:	Pso11G26290.0	Pso11G26290.0	      0
138- 69:	Pso11G26280.0	Pso11G26280.0	      0
138- 70:	Pso11G26270.0	Pso11G26270.0	 1e-140
138- 71:	Pso11G26260.0	Pso11G26260.0	      0
138- 72:	Pso11G26250.0	Pso11G26250.0	      0
138- 73:	Pso11G26240.0	Pso11G26240.0	      0
138- 74:	Pso11G26230.0	Pso11G26230.0	      0
138- 75:	Pso11G26220.0	Pso11G26220.0	      0
138- 76:	Pso11G26210.0	Pso11G26210.0	      0
138- 77:	Pso11G26200.0	Pso11G26200.0	      0
138- 78:	Pso11G26190.0	Pso11G26190.0	      0
138- 79:	Pso11G26180.0	Pso11G26170.0	      0
138- 80:	Pso11G26160.0	Pso11G26160.0	      0
138- 81:	Pso11G26150.0	Pso11G26150.0	      0
138- 82:	Pso11G26140.0	Pso11G26140.0	      0
138- 83:	Pso11G26130.0	Pso11G26130.0	      0
138- 84:	Pso11G26120.0	Pso11G26120.0	      0
138- 85:	Pso11G26110.0	Pso11G26110.0	 8e-175
138- 86:	Pso11G26100.0	Pso11G26100.0	      0
138- 87:	Pso09G13660.0	Pso11G26090.0	 1e-112
138- 88:	Pso11G26060.0	Pso11G26060.0	 8e-112
138- 89:	Pso11G26050.0	Pso11G26050.0	      0
138- 90:	Pso11G26040.0	Pso11G26040.0	      0
138- 91:	Pso11G26030.0	Pso11G26030.0	      0
138- 92:	Pso11G26020.0	Pso11G26020.0	      0
138- 93:	Pso11G26010.0	Pso11G26010.0	      0
138- 94:	Pso11G25990.0	Pso11G25990.0	      0
138- 95:	Pso11G25960.0	Pso11G25960.0	      0
138- 96:	Pso11G25920.0	Pso11G25920.0	      0
138- 97:	Pso11G25910.0	Pso11G25910.0	 4e-126
138- 98:	Pso11G25900.0	Pso11G25900.0	      0
138- 99:	Pso11G25890.0	Pso11G25890.0	      0
138-100:	Pso11G25860.0	Pso11G25860.0	      0
138-101:	Pso11G25850.0	Pso11G25850.0	      0
138-102:	Pso11G25840.0	Pso11G25840.0	      0
138-103:	Pso11G25830.0	Pso11G25830.0	  6e-84
138-104:	Pso11G25820.0	Pso11G25820.0	  4e-42
138-105:	Pso11G25800.0	Pso11G25800.0	      0
138-106:	Pso11G25790.0	Pso11G25790.0	      0
138-107:	Pso11G25780.0	Pso11G25780.0	      0
138-108:	Pso11G25770.0	Pso11G25770.0	      0
138-109:	Pso11G25760.0	Pso11G25760.0	  9e-95
138-110:	Pso11G25750.0	Pso11G25750.0	  7e-29
138-111:	Pso11G25720.0	Pso11G25720.0	      0
138-112:	Pso11G25710.0	Pso11G25710.0	 1e-119
138-113:	Pso11G25700.0	Pso11G25700.0	      0
138-114:	Pso11G25690.0	Pso11G25690.0	      0
138-115:	Pso11G25680.0	Pso11G25680.0	      0
138-116:	Pso11G25670.0	Pso11G25670.0	      0
138-117:	Pso11G25660.0	Pso11G25660.0	      0
138-118:	Pso11G25650.0	Pso11G25650.0	 4e-175
138-119:	Pso11G25640.0	Pso11G25640.0	 8e-138
138-120:	Pso11G25630.0	Pso11G25630.0	 9e-130
138-121:	Pso11G25620.0	Pso11G25620.0	      0
138-122:	Pso11G25590.0	Pso11G25590.0	      0
138-123:	Pso11G25580.0	Pso11G25580.0	      0
138-124:	Pso11G25570.0	Pso11G25570.0	 9e-149
138-125:	Pso11G25560.0	Pso11G25560.0	  1e-71
138-126:	Pso11G25540.0	Pso11G25540.0	  1e-75
138-127:	Pso11G25530.0	Pso11G25530.0	      0
138-128:	Pso11G25520.0	Pso11G25520.0	      0
138-129:	Pso11G25510.0	Pso11G25510.0	      0
138-130:	Pso11G25500.0	Pso11G25500.0	  6e-74
138-131:	Pso11G25490.0	Pso11G25490.0	      0
138-132:	Pso11G25480.0	Pso11G25480.0	      0
## Alignment 139: score=5415.0 e_value=0 N=110 pre-WGD-1 ancestor_chr2&P. somniferum_chr11 minus
139-  0:	Pso11G24960.0	Pso11G24960.0	 2e-137
139-  1:	Pso11G24950.0	Pso11G24950.0	 5e-100
139-  2:	Pso11G24940.0	Pso11G24940.0	      0
139-  3:	Pso11G24920.0	Pso11G24920.0	  8e-92
139-  4:	Pso11G24890.0	Pso11G24890.0	 1e-132
139-  5:	Pso11G24880.0	Pso11G24880.0	      0
139-  6:	Pso11G24870.0	Pso11G24870.0	      0
139-  7:	Pso11G24860.0	Pso11G24860.0	      0
139-  8:	Pso11G24850.0	Pso11G24850.0	  4e-47
139-  9:	Pso11G24830.0	Pso11G24830.0	      0
139- 10:	Pso11G24800.0	Pso11G24800.0	  3e-52
139- 11:	Pso11G24780.0	Pso11G24780.0	  2e-50
139- 12:	Pso11G24760.0	Pso11G24740.0	  3e-09
139- 13:	Pso11G24730.0	Pso11G24730.0	      0
139- 14:	Pso11G24710.0	Pso11G24710.0	      0
139- 15:	Pso11G24700.0	Pso11G24700.0	      0
139- 16:	Pso11G24690.0	Pso11G24690.0	      0
139- 17:	Pso11G24680.0	Pso11G24680.0	      0
139- 18:	Pso11G24670.0	Pso11G24670.0	      0
139- 19:	Pso11G24660.0	Pso11G24660.0	 4e-148
139- 20:	Pso11G24650.0	Pso11G24650.0	      0
139- 21:	Pso11G24630.0	Pso11G24630.0	 3e-138
139- 22:	Pso11G24620.0	Pso11G24620.0	      0
139- 23:	Pso11G24600.0	Pso11G24600.0	      0
139- 24:	Pso09G15260.0	Pso11G24580.0	 5e-106
139- 25:	Pso11G24570.0	Pso11G24570.0	      0
139- 26:	Pso11G24560.0	Pso11G24560.0	      0
139- 27:	Pso11G24550.0	Pso11G24550.0	      0
139- 28:	Pso11G24540.0	Pso11G24540.0	      0
139- 29:	Pso11G24530.0	Pso11G24530.0	  3e-60
139- 30:	Pso11G24520.0	Pso11G24520.0	      0
139- 31:	Pso11G24490.0	Pso11G24490.0	      0
139- 32:	Pso11G24480.0	Pso11G24480.0	      0
139- 33:	Pso11G24470.0	Pso11G24470.0	      0
139- 34:	Pso11G24460.0	Pso11G24460.0	      0
139- 35:	Pso11G24450.0	Pso11G24450.0	      0
139- 36:	Pso11G24440.0	Pso11G24440.0	 2e-146
139- 37:	Pso11G24400.0	Pso11G24400.0	      0
139- 38:	Pso11G24390.0	Pso11G24390.0	      0
139- 39:	Pso11G24380.0	Pso11G24380.0	  1e-89
139- 40:	Pso11G24370.0	Pso11G24370.0	      0
139- 41:	Pso11G24360.0	Pso11G24360.0	      0
139- 42:	Pso11G24350.0	Pso11G24350.0	  2e-68
139- 43:	Pso11G24340.0	Pso11G24340.0	      0
139- 44:	Pso11G24320.0	Pso11G24320.0	 1e-172
139- 45:	Pso11G24310.0	Pso11G24310.0	      0
139- 46:	Pso11G24300.0	Pso11G24300.0	      0
139- 47:	Pso11G24290.0	Pso11G24290.0	  1e-66
139- 48:	Pso11G24280.0	Pso11G24280.0	      0
139- 49:	Pso09G15570.0	Pso11G24270.0	      0
139- 50:	Pso11G24250.0	Pso11G24250.0	      0
139- 51:	Pso11G24240.0	Pso11G24240.0	      0
139- 52:	Pso11G24230.0	Pso11G24230.0	 4e-180
139- 53:	Pso11G24220.0	Pso11G24220.0	 7e-112
139- 54:	Pso11G24210.0	Pso11G24210.0	      0
139- 55:	Pso11G24200.0	Pso11G24200.0	 2e-142
139- 56:	Pso09G15620.0	Pso11G24190.0	      0
139- 57:	Pso11G24180.0	Pso11G24180.0	 7e-153
139- 58:	Pso11G24170.0	Pso11G24170.0	 7e-132
139- 59:	Pso11G24140.0	Pso11G24140.0	 9e-110
139- 60:	Pso11G24130.0	Pso11G24130.0	      0
139- 61:	Pso11G24120.0	Pso11G24120.0	      0
139- 62:	Pso11G24110.0	Pso11G24110.0	      0
139- 63:	Pso11G24100.0	Pso11G24100.0	 2e-122
139- 64:	Pso11G24070.0	Pso11G24070.0	      0
139- 65:	Pso11G24060.0	Pso11G24060.0	 1e-165
139- 66:	Pso11G24020.0	Pso11G24020.0	      0
139- 67:	Pso11G23970.0	Pso11G23970.0	 9e-164
139- 68:	Pso11G23960.0	Pso11G23960.0	      0
139- 69:	Pso11G23950.0	Pso11G23950.0	      0
139- 70:	Pso11G23940.0	Pso11G23940.0	      0
139- 71:	Pso11G23900.0	Pso11G23900.0	      0
139- 72:	Pso11G23890.0	Pso11G23890.0	      0
139- 73:	Pso11G23860.0	Pso11G23860.0	      0
139- 74:	Pso11G23850.0	Pso11G23850.0	 5e-178
139- 75:	Pso11G23830.0	Pso11G23830.0	      0
139- 76:	Pso11G23820.0	Pso11G23820.0	      0
139- 77:	Pso11G23600.0	Pso11G23600.0	      0
139- 78:	Pso11G23560.0	Pso11G23560.0	      0
139- 79:	Pso11G23550.0	Pso11G23550.0	      0
139- 80:	Pso11G23540.0	Pso11G23540.0	      0
139- 81:	Pso11G23530.0	Pso11G23530.0	      0
139- 82:	Pso11G23520.0	Pso11G23520.0	 7e-142
139- 83:	Pso11G23510.0	Pso11G23510.0	  5e-30
139- 84:	Pso11G23480.0	Pso11G23480.0	      0
139- 85:	Pso11G23470.0	Pso11G23470.0	 7e-177
139- 86:	Pso11G23460.0	Pso11G23460.0	      0
139- 87:	Pso11G23450.0	Pso11G23450.0	      0
139- 88:	Pso11G23430.0	Pso11G23430.0	      0
139- 89:	Pso11G23420.0	Pso11G23420.0	 6e-141
139- 90:	Pso09G16970.0	Pso11G23400.0	      0
139- 91:	Pso11G23390.0	Pso11G23390.0	 2e-125
139- 92:	Pso11G23380.0	Pso11G23380.0	      0
139- 93:	Pso11G23370.0	Pso11G23370.0	 2e-178
139- 94:	Pso11G23360.0	Pso11G23360.0	      0
139- 95:	Pso11G23350.0	Pso11G23350.0	      0
139- 96:	Pso11G23340.0	Pso11G23340.0	 1e-147
139- 97:	Pso11G23330.0	Pso11G23330.0	  1e-65
139- 98:	Pso11G23310.0	Pso11G23310.0	      0
139- 99:	Pso11G23300.0	Pso11G23300.0	  4e-54
139-100:	Pso11G23290.0	Pso11G23290.0	      0
139-101:	Pso11G23260.0	Pso11G23260.0	 3e-106
139-102:	Pso11G23250.0	Pso11G23250.0	      0
139-103:	Pso11G23240.0	Pso11G23240.0	  2e-87
139-104:	Pso11G23230.0	Pso11G23230.0	      0
139-105:	Pso11G23220.0	Pso11G23220.0	      0
139-106:	Pso11G23210.0	Pso11G23210.0	      0
139-107:	Pso11G23200.0	Pso11G23200.0	      0
139-108:	Pso11G23190.0	Pso11G23190.0	      0
139-109:	Pso11G23180.0	Pso11G23180.0	  2e-89
## Alignment 140: score=5219.0 e_value=0 N=106 pre-WGD-1 ancestor_chr2&P. somniferum_chr11 minus
140-  0:	Pso11G14760.0	Pso11G14760.0	      0
140-  1:	Pso11G14750.0	Pso11G14750.0	      0
140-  2:	Pso11G14740.0	Pso11G14740.0	      0
140-  3:	Pso11G14730.0	Pso11G14730.0	  2e-51
140-  4:	Pso11G14720.0	Pso11G14720.0	      0
140-  5:	Pso11G14690.0	Pso11G14690.0	      0
140-  6:	Pso11G14680.0	Pso11G14680.0	      0
140-  7:	Pso11G14660.0	Pso11G14660.0	      0
140-  8:	Pso11G14650.0	Pso11G14650.0	      0
140-  9:	Pso11G14640.0	Pso11G14640.0	      0
140- 10:	Pso11G14630.0	Pso11G14630.0	 1e-152
140- 11:	Pso11G14620.0	Pso11G14620.0	      0
140- 12:	Pso11G14610.0	Pso11G14610.0	      0
140- 13:	Pso11G14600.0	Pso11G14600.0	      0
140- 14:	Pso11G14590.0	Pso11G14590.0	      0
140- 15:	Pso11G14580.0	Pso11G14580.0	 4e-165
140- 16:	Pso11G14570.0	Pso11G14570.0	      0
140- 17:	Pso11G14560.0	Pso11G14560.0	      0
140- 18:	Pso11G14550.0	Pso11G14550.0	      0
140- 19:	Pso11G14530.0	Pso11G14530.0	      0
140- 20:	Pso11G14520.0	Pso11G14520.0	 6e-111
140- 21:	Pso11G14510.0	Pso11G14510.0	 7e-152
140- 22:	Pso11G14500.0	Pso11G14500.0	      0
140- 23:	Pso11G14470.0	Pso11G14470.0	      0
140- 24:	Pso11G14440.0	Pso11G14440.0	      0
140- 25:	Pso11G14430.0	Pso11G14430.0	      0
140- 26:	Pso11G14420.0	Pso11G14420.0	 7e-169
140- 27:	Pso11G14410.0	Pso11G14410.0	      0
140- 28:	Pso11G14400.0	Pso11G14400.0	      0
140- 29:	Pso11G14390.0	Pso11G14390.0	 8e-118
140- 30:	Pso11G14380.0	Pso11G14380.0	      0
140- 31:	Pso11G14370.0	Pso11G14370.0	 1e-151
140- 32:	Pso11G14360.0	Pso11G14360.0	 4e-117
140- 33:	Pso11G14350.0	Pso11G14350.0	      0
140- 34:	Pso09G26630.0	Pso11G14340.0	 1e-169
140- 35:	Pso11G14320.0	Pso11G14320.0	 1e-112
140- 36:	Pso11G14310.0	Pso11G14310.0	      0
140- 37:	Pso11G14290.0	Pso11G14290.0	      0
140- 38:	Pso11G14280.0	Pso11G14280.0	      0
140- 39:	Pso11G14270.0	Pso11G14270.0	 1e-104
140- 40:	Pso11G14260.0	Pso11G14260.0	      0
140- 41:	Pso11G14240.0	Pso11G14240.0	  2e-92
140- 42:	Pso11G14220.0	Pso11G14220.0	      0
140- 43:	Pso11G14210.0	Pso11G14210.0	  8e-95
140- 44:	Pso11G14200.0	Pso11G14200.0	 9e-110
140- 45:	Pso11G14190.0	Pso11G14190.0	 3e-135
140- 46:	Pso09G26950.0	Pso11G14180.0	      0
140- 47:	Pso11G14160.0	Pso11G14160.0	 5e-102
140- 48:	Pso11G14070.0	Pso11G14070.0	 6e-157
140- 49:	Pso11G14050.0	Pso11G14050.0	      0
140- 50:	Pso11G14030.0	Pso11G14030.0	      0
140- 51:	Pso11G14020.0	Pso11G14020.0	      0
140- 52:	Pso11G14010.0	Pso11G14010.0	      0
140- 53:	Pso11G14000.0	Pso11G14000.0	      0
140- 54:	Pso11G13990.0	Pso11G13990.0	      0
140- 55:	Pso11G13940.0	Pso11G13940.0	 7e-105
140- 56:	Pso11G13910.0	Pso11G13910.0	 1e-154
140- 57:	Pso11G13880.0	Pso11G13880.0	      0
140- 58:	Pso11G13870.0	Pso11G13870.0	      0
140- 59:	Pso11G13860.0	Pso11G13860.0	 3e-157
140- 60:	Pso11G13850.0	Pso11G13850.0	 1e-148
140- 61:	Pso11G13830.0	Pso11G13830.0	      0
140- 62:	Pso11G13820.0	Pso11G13820.0	      0
140- 63:	Pso11G13810.0	Pso11G13810.0	  3e-80
140- 64:	Pso11G13790.0	Pso11G13790.0	      0
140- 65:	Pso11G13750.0	Pso11G13750.0	      0
140- 66:	Pso11G13740.0	Pso11G13740.0	      0
140- 67:	Pso11G13670.0	Pso11G13670.0	  9e-66
140- 68:	Pso11G13650.0	Pso11G13650.0	      0
140- 69:	Pso11G13640.0	Pso11G13640.0	      0
140- 70:	Pso11G13630.0	Pso11G13630.0	      0
140- 71:	Pso11G13620.0	Pso11G13620.0	  9e-74
140- 72:	Pso11G13610.0	Pso11G13610.0	      0
140- 73:	Pso11G13600.0	Pso11G13600.0	      0
140- 74:	Pso11G13590.0	Pso11G13590.0	      0
140- 75:	Pso11G13580.0	Pso11G13580.0	      0
140- 76:	Pso11G13550.0	Pso11G13550.0	  1e-49
140- 77:	Pso09G27520.0	Pso11G13520.0	      0
140- 78:	Pso11G13510.0	Pso11G13510.0	  2e-72
140- 79:	Pso11G13500.0	Pso11G13500.0	      0
140- 80:	Pso11G13490.0	Pso11G13490.0	 2e-157
140- 81:	Pso11G13470.0	Pso11G13470.0	 6e-108
140- 82:	Pso11G13460.0	Pso11G13460.0	      0
140- 83:	Pso11G13440.0	Pso11G13440.0	      0
140- 84:	Pso11G13430.0	Pso11G13430.0	      0
140- 85:	Pso11G13420.0	Pso11G13420.0	      0
140- 86:	Pso11G13410.0	Pso11G13410.0	      0
140- 87:	Pso11G13400.0	Pso11G13400.0	      0
140- 88:	Pso11G13380.0	Pso11G13380.0	      0
140- 89:	Pso11G13370.0	Pso11G13370.0	 3e-146
140- 90:	Pso11G13350.0	Pso11G13350.0	      0
140- 91:	Pso11G13340.0	Pso11G13340.0	      0
140- 92:	Pso11G13330.0	Pso11G13330.0	      0
140- 93:	Pso11G13320.0	Pso11G13320.0	      0
140- 94:	Pso11G13310.0	Pso11G13310.0	  2e-71
140- 95:	Pso11G13290.0	Pso11G13290.0	      0
140- 96:	Pso11G13260.0	Pso11G13260.0	 2e-149
140- 97:	Pso11G13250.0	Pso11G13250.0	      0
140- 98:	Pso11G13240.0	Pso11G13240.0	 6e-147
140- 99:	Pso11G13230.0	Pso11G13230.0	      0
140-100:	Pso11G13220.0	Pso11G13220.0	 5e-175
140-101:	Pso11G13210.0	Pso11G13210.0	      0
140-102:	Pso11G13180.0	Pso11G13180.0	      0
140-103:	Pso11G13160.0	Pso11G13160.0	 1e-105
140-104:	Pso11G13150.0	Pso11G13150.0	      0
140-105:	Pso09G27900.0	Pso11G13140.0	  3e-77
## Alignment 141: score=4899.0 e_value=0 N=100 pre-WGD-1 ancestor_chr2&P. somniferum_chr11 minus
141-  0:	Pso11G16550.0	Pso11G16550.0	      0
141-  1:	Pso11G16530.0	Pso11G16530.0	 3e-130
141-  2:	Pso11G16520.0	Pso11G16520.0	      0
141-  3:	Pso11G16510.0	Pso11G16510.0	 6e-152
141-  4:	Pso11G16450.0	Pso11G16450.0	      0
141-  5:	Pso11G16440.0	Pso11G16430.0	 2e-104
141-  6:	Pso11G16420.0	Pso11G16420.0	 2e-123
141-  7:	Pso11G16410.0	Pso11G16410.0	      0
141-  8:	Pso11G16390.0	Pso11G16390.0	  1e-60
141-  9:	Pso11G16370.0	Pso11G16370.0	      0
141- 10:	Pso11G16350.0	Pso11G16350.0	      0
141- 11:	Pso11G16340.0	Pso11G16340.0	      0
141- 12:	Pso11G16330.0	Pso11G16330.0	      0
141- 13:	Pso11G16320.0	Pso11G16320.0	 3e-138
141- 14:	Pso11G16310.0	Pso11G16310.0	 2e-138
141- 15:	Pso11G16300.0	Pso11G16300.0	 5e-105
141- 16:	Pso11G16290.0	Pso11G16290.0	 1e-176
141- 17:	Pso09G25960.0	Pso11G16270.0	 2e-127
141- 18:	Pso11G16260.0	Pso11G16260.0	  6e-65
141- 19:	Pso11G16200.0	Pso11G16200.0	  1e-41
141- 20:	Pso11G16080.0	Pso11G16080.0	  2e-94
141- 21:	Pso11G16130.0	Pso11G16070.0	 3e-165
141- 22:	Pso11G16060.0	Pso11G16060.0	  8e-89
141- 23:	Pso11G16050.0	Pso11G16050.0	 4e-130
141- 24:	Pso11G16040.0	Pso11G16040.0	      0
141- 25:	Pso11G16020.0	Pso11G16010.0	 1e-100
141- 26:	Pso11G16000.0	Pso11G16000.0	      0
141- 27:	Pso11G15990.0	Pso11G15990.0	      0
141- 28:	Pso11G15980.0	Pso11G15980.0	      0
141- 29:	Pso11G15970.0	Pso11G15970.0	      0
141- 30:	Pso11G15860.0	Pso11G15860.0	      0
141- 31:	Pso11G15850.0	Pso11G15850.0	      0
141- 32:	Pso11G15840.0	Pso11G15840.0	      0
141- 33:	Pso11G15820.0	Pso11G15820.0	      0
141- 34:	Pso11G15810.0	Pso11G15810.0	      0
141- 35:	Pso11G15790.0	Pso11G15790.0	  2e-49
141- 36:	Pso11G15780.0	Pso11G15780.0	      0
141- 37:	Pso11G15770.0	Pso11G15770.0	 9e-171
141- 38:	Pso11G15760.0	Pso11G15760.0	      0
141- 39:	Pso11G15740.0	Pso11G15740.0	 4e-118
141- 40:	Pso11G15710.0	Pso11G15710.0	      0
141- 41:	Pso11G15700.0	Pso11G15700.0	      0
141- 42:	Pso11G15670.0	Pso11G15670.0	      0
141- 43:	Pso11G15660.0	Pso11G15660.0	 8e-117
141- 44:	Pso11G15650.0	Pso11G15650.0	      0
141- 45:	Pso11G15640.0	Pso11G15640.0	      0
141- 46:	Pso11G15630.0	Pso11G15630.0	 8e-112
141- 47:	Pso11G15620.0	Pso11G15620.0	      0
141- 48:	Pso11G15610.0	Pso11G15610.0	 8e-152
141- 49:	Pso11G15600.0	Pso11G15600.0	      0
141- 50:	Pso11G15590.0	Pso11G15560.0	  1e-12
141- 51:	Pso11G15520.0	Pso11G15520.0	 2e-122
141- 52:	Pso11G15510.0	Pso11G15510.0	      0
141- 53:	Pso11G15500.0	Pso11G15500.0	      0
141- 54:	Pso11G15490.0	Pso11G15490.0	      0
141- 55:	Pso11G15480.0	Pso11G15480.0	      0
141- 56:	Pso11G15470.0	Pso11G15470.0	  6e-61
141- 57:	Pso11G15460.0	Pso11G15460.0	      0
141- 58:	Pso11G15450.0	Pso11G15450.0	      0
141- 59:	Pso11G15440.0	Pso11G15440.0	      0
141- 60:	Pso11G15420.0	Pso11G15420.0	 4e-119
141- 61:	Pso11G15380.0	Pso11G15380.0	 4e-160
141- 62:	Pso11G15350.0	Pso11G15350.0	      0
141- 63:	Pso11G15340.0	Pso11G15340.0	      0
141- 64:	Pso11G15280.0	Pso11G15280.0	      0
141- 65:	Pso11G15270.0	Pso11G15270.0	      0
141- 66:	Pso11G15260.0	Pso11G15260.0	      0
141- 67:	Pso11G15250.0	Pso11G15250.0	  4e-70
141- 68:	Pso11G15240.0	Pso11G15240.0	 9e-175
141- 69:	Pso11G15230.0	Pso11G15230.0	      0
141- 70:	Pso11G15220.0	Pso11G15220.0	      0
141- 71:	Pso11G15210.0	Pso11G15210.0	      0
141- 72:	Pso11G15200.0	Pso11G15200.0	      0
141- 73:	Pso11G15190.0	Pso11G15190.0	 2e-169
141- 74:	Pso11G15180.0	Pso11G15180.0	  9e-26
141- 75:	Pso09G25090.0	Pso11G15160.0	  2e-59
141- 76:	Pso11G15170.0	Pso11G15130.0	      0
141- 77:	Pso11G15120.0	Pso11G15120.0	      0
141- 78:	Pso11G15110.0	Pso11G15110.0	  5e-58
141- 79:	Pso11G15090.0	Pso11G15090.0	      0
141- 80:	Pso11G15080.0	Pso11G15080.0	 8e-176
141- 81:	Pso11G15070.0	Pso11G15070.0	      0
141- 82:	Pso11G15060.0	Pso11G15060.0	      0
141- 83:	Pso11G15020.0	Pso11G15020.0	      0
141- 84:	Pso11G15010.0	Pso11G15010.0	      0
141- 85:	Pso11G15000.0	Pso11G15000.0	 1e-136
141- 86:	Pso11G14980.0	Pso11G14980.0	      0
141- 87:	Pso11G14970.0	Pso11G14970.0	      0
141- 88:	Pso11G14960.0	Pso11G14960.0	      0
141- 89:	Pso11G14950.0	Pso11G14950.0	      0
141- 90:	Pso11G14940.0	Pso11G14940.0	  5e-60
141- 91:	Pso11G14930.0	Pso11G14930.0	      0
141- 92:	Pso11G14920.0	Pso11G14920.0	 8e-141
141- 93:	Pso11G14880.0	Pso11G14880.0	      0
141- 94:	Pso11G14870.0	Pso11G14870.0	 1e-129
141- 95:	Pso11G14850.0	Pso11G14850.0	      0
141- 96:	Pso11G14840.0	Pso11G14840.0	      0
141- 97:	Pso11G14830.0	Pso11G14830.0	      0
141- 98:	Pso11G14820.0	Pso11G14820.0	      0
141- 99:	Pso11G14800.0	Pso11G14800.0	      0
## Alignment 142: score=4399.0 e_value=0 N=89 pre-WGD-1 ancestor_chr2&P. somniferum_chr11 minus
142-  0:	Pso11G22130.0	Pso11G22130.0	      0
142-  1:	Pso11G22120.0	Pso11G22120.0	 3e-141
142-  2:	Pso11G22110.0	Pso11G22110.0	      0
142-  3:	Pso11G22090.0	Pso11G22090.0	 1e-178
142-  4:	Pso11G22080.0	Pso11G22080.0	 5e-167
142-  5:	Pso11G22070.0	Pso11G22070.0	      0
142-  6:	Pso11G22060.0	Pso11G22060.0	      0
142-  7:	Pso11G22050.0	Pso11G22050.0	      0
142-  8:	Pso11G22040.0	Pso11G22040.0	      0
142-  9:	Pso11G22030.0	Pso11G22030.0	      0
142- 10:	Pso11G22020.0	Pso11G22020.0	      0
142- 11:	Pso11G22010.0	Pso11G22010.0	 2e-175
142- 12:	Pso11G21990.0	Pso11G21990.0	      0
142- 13:	Pso11G21970.0	Pso11G21970.0	      0
142- 14:	Pso11G21960.0	Pso11G21960.0	      0
142- 15:	Pso11G21940.0	Pso11G21940.0	      0
142- 16:	Pso11G21920.0	Pso11G21920.0	      0
142- 17:	Pso11G21910.0	Pso11G21910.0	      0
142- 18:	Pso11G21890.0	Pso11G21890.0	      0
142- 19:	Pso11G21880.0	Pso11G21880.0	 6e-147
142- 20:	Pso11G21860.0	Pso11G21860.0	      0
142- 21:	Pso11G21840.0	Pso11G21840.0	      0
142- 22:	Pso11G21830.0	Pso11G21830.0	  2e-53
142- 23:	Pso11G21820.0	Pso11G21820.0	      0
142- 24:	Pso11G21810.0	Pso11G21810.0	  5e-37
142- 25:	Pso11G21800.0	Pso11G21800.0	      0
142- 26:	Pso11G21780.0	Pso11G21780.0	      0
142- 27:	Pso11G21770.0	Pso11G21770.0	      0
142- 28:	Pso11G21760.0	Pso11G21760.0	      0
142- 29:	Pso11G21750.0	Pso11G21750.0	      0
142- 30:	Pso11G21740.0	Pso11G21740.0	      0
142- 31:	Pso11G21730.0	Pso11G21730.0	      0
142- 32:	Pso11G21720.0	Pso11G21720.0	      0
142- 33:	Pso11G21710.0	Pso11G21710.0	      0
142- 34:	Pso11G21690.0	Pso11G21690.0	      0
142- 35:	Pso11G21670.0	Pso11G21670.0	      0
142- 36:	Pso11G21660.0	Pso11G21660.0	  2e-68
142- 37:	Pso09G18840.0	Pso11G21650.0	 9e-163
142- 38:	Pso11G21640.0	Pso11G21640.0	      0
142- 39:	Pso11G21630.0	Pso11G21630.0	      0
142- 40:	Pso11G21600.0	Pso11G21600.0	      0
142- 41:	Pso11G21590.0	Pso11G21590.0	      0
142- 42:	Pso11G21580.0	Pso11G21580.0	 1e-177
142- 43:	Pso11G21570.0	Pso11G21570.0	      0
142- 44:	Pso11G21560.0	Pso11G21560.0	      0
142- 45:	Pso11G21550.0	Pso11G21550.0	      0
142- 46:	Pso11G21540.0	Pso11G21540.0	      0
142- 47:	Pso11G21530.0	Pso11G21530.0	      0
142- 48:	Pso11G21520.0	Pso11G21520.0	      0
142- 49:	Pso11G21470.0	Pso11G21470.0	      0
142- 50:	Pso11G21440.0	Pso11G21440.0	      0
142- 51:	Pso11G21420.0	Pso11G21420.0	      0
142- 52:	Pso11G21410.0	Pso11G21410.0	      0
142- 53:	Pso11G21400.0	Pso11G21400.0	      0
142- 54:	Pso11G21390.0	Pso11G21390.0	      0
142- 55:	Pso11G21370.0	Pso11G21370.0	      0
142- 56:	Pso11G21360.0	Pso11G21360.0	 8e-121
142- 57:	Pso11G21350.0	Pso11G21350.0	      0
142- 58:	Pso11G21340.0	Pso11G21340.0	      0
142- 59:	Pso11G21330.0	Pso11G21330.0	      0
142- 60:	Pso11G21320.0	Pso11G21320.0	  1e-51
142- 61:	Pso11G21280.0	Pso11G21280.0	      0
142- 62:	Pso11G21270.0	Pso11G21270.0	      0
142- 63:	Pso11G21250.0	Pso11G21250.0	 3e-103
142- 64:	Pso11G21240.0	Pso11G21240.0	      0
142- 65:	Pso11G21230.0	Pso11G21230.0	      0
142- 66:	Pso11G21220.0	Pso11G21220.0	      0
142- 67:	Pso11G21210.0	Pso11G21210.0	      0
142- 68:	Pso11G21200.0	Pso11G21200.0	      0
142- 69:	Pso11G21190.0	Pso11G21190.0	      0
142- 70:	Pso11G21180.0	Pso11G21180.0	      0
142- 71:	Pso11G21150.0	Pso11G21150.0	      0
142- 72:	Pso11G21140.0	Pso11G21140.0	      0
142- 73:	Pso11G21130.0	Pso11G21130.0	 5e-100
142- 74:	Pso11G21120.0	Pso11G21120.0	 5e-104
142- 75:	Pso11G21110.0	Pso11G21110.0	      0
142- 76:	Pso11G21100.0	Pso11G21100.0	      0
142- 77:	Pso11G21090.0	Pso11G21090.0	 8e-119
142- 78:	Pso11G21080.0	Pso11G21080.0	      0
142- 79:	Pso11G21070.0	Pso11G21070.0	      0
142- 80:	Pso11G21060.0	Pso11G21060.0	      0
142- 81:	Pso11G21050.0	Pso11G21050.0	      0
142- 82:	Pso11G21040.0	Pso11G21040.0	 3e-123
142- 83:	Pso11G21030.0	Pso11G21030.0	      0
142- 84:	Pso11G21020.0	Pso11G21020.0	      0
142- 85:	Pso11G21010.0	Pso11G21010.0	      0
142- 86:	Pso11G21000.0	Pso11G21000.0	      0
142- 87:	Pso11G20990.0	Pso11G20990.0	      0
142- 88:	Pso11G20970.0	Pso11G20950.0	 2e-151
## Alignment 143: score=2741.0 e_value=2.2e-225 N=56 pre-WGD-1 ancestor_chr2&P. somniferum_chr11 minus
143-  0:	Pso11G17360.0	Pso11G17360.0	      0
143-  1:	Pso11G17340.0	Pso11G17340.0	 2e-126
143-  2:	Pso11G17330.0	Pso11G17330.0	      0
143-  3:	Pso11G17320.0	Pso11G17320.0	      0
143-  4:	Pso11G17310.0	Pso11G17310.0	  2e-42
143-  5:	Pso11G17300.0	Pso11G17300.0	      0
143-  6:	Pso11G17290.0	Pso11G17290.0	  2e-48
143-  7:	Pso11G17260.0	Pso11G17260.0	      0
143-  8:	Pso11G17230.0	Pso11G17230.0	      0
143-  9:	Pso11G17220.0	Pso11G17220.0	      0
143- 10:	Pso11G17210.0	Pso11G17210.0	 4e-165
143- 11:	Pso11G17190.0	Pso11G17190.0	      0
143- 12:	Pso11G17180.0	Pso11G17180.0	 2e-166
143- 13:	Pso11G17160.0	Pso11G17160.0	      0
143- 14:	Pso11G17150.0	Pso11G17150.0	      0
143- 15:	Pso11G17140.0	Pso11G17140.0	      0
143- 16:	Pso11G17130.0	Pso11G17130.0	      0
143- 17:	Pso11G17120.0	Pso11G17120.0	 1e-108
143- 18:	Pso11G17110.0	Pso11G17110.0	  9e-41
143- 19:	Pso11G17100.0	Pso11G17100.0	      0
143- 20:	Pso11G17090.0	Pso11G17090.0	      0
143- 21:	Pso11G17070.0	Pso11G17070.0	 2e-108
143- 22:	Pso11G17060.0	Pso11G17060.0	      0
143- 23:	Pso11G17050.0	Pso11G17050.0	      0
143- 24:	Pso11G17010.0	Pso11G17010.0	      0
143- 25:	Pso11G17000.0	Pso11G17000.0	 3e-118
143- 26:	Pso11G16990.0	Pso11G16990.0	      0
143- 27:	Pso11G16960.0	Pso11G16960.0	  2e-94
143- 28:	Pso11G16950.0	Pso11G16950.0	      0
143- 29:	Pso11G16940.0	Pso11G16940.0	 6e-121
143- 30:	Pso11G16920.0	Pso11G16920.0	 1e-151
143- 31:	Pso11G16910.0	Pso11G16910.0	      0
143- 32:	Pso11G16900.0	Pso11G16900.0	      0
143- 33:	Pso11G16870.0	Pso11G16870.0	      0
143- 34:	Pso11G16850.0	Pso11G16850.0	      0
143- 35:	Pso11G16840.0	Pso11G16840.0	 2e-159
143- 36:	Pso11G16790.0	Pso11G16790.0	      0
143- 37:	Pso11G16780.0	Pso11G16780.0	 2e-159
143- 38:	Pso11G16770.0	Pso11G16770.0	      0
143- 39:	Pso11G16760.0	Pso11G16760.0	 2e-121
143- 40:	Pso11G16750.0	Pso11G16750.0	      0
143- 41:	Pso11G16740.0	Pso11G16740.0	      0
143- 42:	Pso11G16730.0	Pso11G16730.0	      0
143- 43:	Pso11G16720.0	Pso11G16720.0	      0
143- 44:	Pso11G16710.0	Pso11G16710.0	      0
143- 45:	Pso11G16700.0	Pso11G16700.0	      0
143- 46:	Pso11G16690.0	Pso11G16690.0	      0
143- 47:	Pso11G16680.0	Pso11G16680.0	      0
143- 48:	Pso11G16670.0	Pso11G16670.0	 3e-140
143- 49:	Pso11G16650.0	Pso11G16650.0	      0
143- 50:	Pso11G16640.0	Pso11G16640.0	      0
143- 51:	Pso11G16630.0	Pso11G16630.0	      0
143- 52:	Pso11G16620.0	Pso11G16620.0	 9e-143
143- 53:	Pso11G16610.0	Pso11G16610.0	 1e-131
143- 54:	Pso11G16600.0	Pso11G16600.0	      0
143- 55:	Pso11G16590.0	Pso11G16590.0	      0
## Alignment 144: score=2441.0 e_value=1.7e-186 N=50 pre-WGD-1 ancestor_chr2&P. somniferum_chr11 minus
144-  0:	Pso11G18410.0	Pso11G18410.0	  2e-80
144-  1:	Pso11G18390.0	Pso11G18390.0	      0
144-  2:	Pso11G18370.0	Pso11G18370.0	      0
144-  3:	Pso11G18360.0	Pso11G18340.0	      0
144-  4:	Pso11G18330.0	Pso11G18330.0	 5e-119
144-  5:	Pso11G18320.0	Pso11G18320.0	      0
144-  6:	Pso11G18310.0	Pso11G18310.0	      0
144-  7:	Pso11G18300.0	Pso11G18300.0	      0
144-  8:	Pso11G18290.0	Pso11G18290.0	      0
144-  9:	Pso11G18280.0	Pso11G18280.0	 9e-166
144- 10:	Pso11G18260.0	Pso11G18260.0	      0
144- 11:	Pso11G18250.0	Pso11G18250.0	      0
144- 12:	Pso11G18220.0	Pso11G18220.0	      0
144- 13:	Pso11G18210.0	Pso11G18210.0	      0
144- 14:	Pso09G22510.0	Pso11G18190.0	      0
144- 15:	Pso11G18180.0	Pso11G18180.0	      0
144- 16:	Pso11G18170.0	Pso11G18170.0	      0
144- 17:	Pso11G18160.0	Pso11G18160.0	 3e-176
144- 18:	Pso11G18150.0	Pso11G18150.0	      0
144- 19:	Pso11G18140.0	Pso11G18140.0	      0
144- 20:	Pso11G18130.0	Pso11G18130.0	      0
144- 21:	Pso11G18120.0	Pso11G18120.0	      0
144- 22:	Pso11G18110.0	Pso11G18110.0	 2e-134
144- 23:	Pso11G18100.0	Pso11G18100.0	 6e-138
144- 24:	Pso11G18090.0	Pso11G18090.0	  2e-71
144- 25:	Pso11G18080.0	Pso11G18080.0	      0
144- 26:	Pso11G18040.0	Pso11G18040.0	      0
144- 27:	Pso11G18030.0	Pso11G18030.0	      0
144- 28:	Pso11G18020.0	Pso11G18020.0	      0
144- 29:	Pso11G18000.0	Pso11G18000.0	      0
144- 30:	Pso11G17990.0	Pso11G17990.0	      0
144- 31:	Pso11G17980.0	Pso11G17980.0	      0
144- 32:	Pso11G17930.0	Pso11G17930.0	      0
144- 33:	Pso11G17920.0	Pso11G17920.0	      0
144- 34:	Pso11G17910.0	Pso11G17910.0	      0
144- 35:	Pso11G17900.0	Pso11G17900.0	  9e-92
144- 36:	Pso11G17890.0	Pso11G17890.0	 3e-172
144- 37:	Pso11G17880.0	Pso11G17880.0	      0
144- 38:	Pso11G17870.0	Pso11G17870.0	      0
144- 39:	Pso11G17860.0	Pso11G17860.0	 7e-115
144- 40:	Pso11G17850.0	Pso11G17850.0	  1e-38
144- 41:	Pso11G17840.0	Pso11G17840.0	      0
144- 42:	Pso11G17830.0	Pso11G17830.0	      0
144- 43:	Pso11G17820.0	Pso11G17820.0	      0
144- 44:	Pso11G17810.0	Pso11G17810.0	      0
144- 45:	Pso11G17800.0	Pso11G17800.0	      0
144- 46:	Pso11G17790.0	Pso11G17790.0	 3e-106
144- 47:	Pso11G17760.0	Pso11G17760.0	 4e-105
144- 48:	Pso11G17750.0	Pso11G17750.0	 2e-156
144- 49:	Pso11G17730.0	Pso11G17730.0	 5e-164
## Alignment 145: score=1640.0 e_value=4.7e-110 N=33 pre-WGD-1 ancestor_chr2&P. somniferum_chr11 minus
145-  0:	Pso11G22480.0	Pso11G22480.0	  4e-84
145-  1:	Pso11G22470.0	Pso11G22470.0	      0
145-  2:	Pso11G22460.0	Pso11G22460.0	      0
145-  3:	Pso11G22450.0	Pso11G22450.0	      0
145-  4:	Pso11G22440.0	Pso11G22440.0	      0
145-  5:	Pso11G22430.0	Pso11G22430.0	      0
145-  6:	Pso11G22420.0	Pso11G22420.0	 8e-138
145-  7:	Pso11G22410.0	Pso11G22410.0	      0
145-  8:	Pso11G22400.0	Pso11G22400.0	      0
145-  9:	Pso11G22390.0	Pso11G22390.0	      0
145- 10:	Pso11G22380.0	Pso11G22380.0	  1e-96
145- 11:	Pso11G22370.0	Pso11G22370.0	      0
145- 12:	Pso11G22360.0	Pso11G22360.0	      0
145- 13:	Pso11G22350.0	Pso11G22350.0	      0
145- 14:	Pso11G22340.0	Pso11G22340.0	  6e-81
145- 15:	Pso11G22330.0	Pso11G22330.0	  2e-37
145- 16:	Pso11G22320.0	Pso11G22320.0	  3e-45
145- 17:	Pso11G22310.0	Pso11G22310.0	      0
145- 18:	Pso11G22300.0	Pso11G22300.0	      0
145- 19:	Pso11G22290.0	Pso11G22290.0	      0
145- 20:	Pso11G22280.0	Pso11G22280.0	      0
145- 21:	Pso11G22270.0	Pso11G22270.0	      0
145- 22:	Pso11G22260.0	Pso11G22260.0	      0
145- 23:	Pso11G22250.0	Pso11G22250.0	      0
145- 24:	Pso11G22240.0	Pso11G22240.0	      0
145- 25:	Pso11G22230.0	Pso11G22230.0	 2e-171
145- 26:	Pso11G22220.0	Pso11G22220.0	 7e-102
145- 27:	Pso11G22210.0	Pso11G22210.0	  7e-65
145- 28:	Pso11G22190.0	Pso11G22190.0	      0
145- 29:	Pso11G22180.0	Pso11G22180.0	      0
145- 30:	Pso11G22170.0	Pso11G22170.0	      0
145- 31:	Pso11G22150.0	Pso11G22150.0	      0
145- 32:	Pso11G22140.0	Pso11G22140.0	      0
## Alignment 146: score=1431.0 e_value=3.3e-88 N=29 pre-WGD-1 ancestor_chr2&P. somniferum_chr11 minus
146-  0:	Pso09G20780.0	Pso11G19670.0	 8e-143
146-  1:	Pso09G20790.0	Pso11G19640.0	  2e-26
146-  2:	Pso09G20800.0	Pso11G19630.0	      0
146-  3:	Pso09G20820.0	Pso11G19610.0	      0
146-  4:	Pso09G20830.0	Pso11G19600.0	      0
146-  5:	Pso09G20840.0	Pso11G19590.0	      0
146-  6:	Pso09G20860.0	Pso11G19580.0	      0
146-  7:	Pso09G20870.0	Pso11G19570.0	      0
146-  8:	Pso09G20880.0	Pso11G19560.0	      0
146-  9:	Pso09G20890.0	Pso11G19540.0	      0
146- 10:	Pso09G20900.0	Pso11G19530.0	      0
146- 11:	Pso09G20920.0	Pso11G19500.0	  3e-85
146- 12:	Pso09G20930.0	Pso11G19480.0	  3e-33
146- 13:	Pso09G20940.0	Pso11G19470.0	  9e-74
146- 14:	Pso09G20970.0	Pso11G19460.0	      0
146- 15:	Pso09G20980.0	Pso11G19440.0	      0
146- 16:	Pso09G20990.0	Pso11G19430.0	 2e-179
146- 17:	Pso09G21000.0	Pso11G19410.0	      0
146- 18:	Pso09G21030.0	Pso11G19400.0	      0
146- 19:	Pso09G21040.0	Pso11G19390.0	      0
146- 20:	Pso09G21050.0	Pso11G19370.0	      0
146- 21:	Pso09G21060.0	Pso11G19350.0	 2e-102
146- 22:	Pso09G21090.0	Pso11G19340.0	 3e-173
146- 23:	Pso09G21100.0	Pso11G19330.0	      0
146- 24:	Pso09G21120.0	Pso11G19320.0	  1e-82
146- 25:	Pso09G21130.0	Pso11G19310.0	  1e-61
146- 26:	Pso09G21190.0	Pso11G19300.0	      0
146- 27:	Pso09G21200.0	Pso11G19280.0	      0
146- 28:	Pso09G21210.0	Pso11G19260.0	      0
## Alignment 147: score=1422.0 e_value=8.5e-93 N=29 pre-WGD-1 ancestor_chr2&P. somniferum_chr11 minus
147-  0:	Pso11G23170.0	Pso11G23170.0	      0
147-  1:	Pso11G23150.0	Pso11G23150.0	      0
147-  2:	Pso11G23140.0	Pso11G23140.0	 3e-110
147-  3:	Pso11G23100.0	Pso11G23100.0	      0
147-  4:	Pso11G23090.0	Pso11G23090.0	      0
147-  5:	Pso11G23080.0	Pso11G23080.0	      0
147-  6:	Pso11G23070.0	Pso11G23070.0	      0
147-  7:	Pso11G23060.0	Pso11G23060.0	      0
147-  8:	Pso11G23050.0	Pso11G23050.0	      0
147-  9:	Pso11G23040.0	Pso11G23040.0	      0
147- 10:	Pso11G23030.0	Pso11G23030.0	      0
147- 11:	Pso11G23020.0	Pso11G23020.0	      0
147- 12:	Pso11G23010.0	Pso11G23010.0	      0
147- 13:	Pso11G23000.0	Pso11G23000.0	 5e-106
147- 14:	Pso11G22990.0	Pso11G22990.0	      0
147- 15:	Pso11G22980.0	Pso11G22980.0	      0
147- 16:	Pso11G22970.0	Pso11G22970.0	 2e-160
147- 17:	Pso11G22960.0	Pso11G22960.0	 2e-147
147- 18:	Pso11G22950.0	Pso11G22950.0	      0
147- 19:	Pso11G22940.0	Pso11G22940.0	      0
147- 20:	Pso11G22930.0	Pso11G22930.0	      0
147- 21:	Pso11G22900.0	Pso11G22900.0	 3e-125
147- 22:	Pso11G22890.0	Pso11G22890.0	      0
147- 23:	Pso11G22870.0	Pso11G22870.0	      0
147- 24:	Pso11G22860.0	Pso11G22860.0	      0
147- 25:	Pso11G22850.0	Pso11G22850.0	      0
147- 26:	Pso09G17800.0	Pso11G22810.0	  3e-70
147- 27:	Pso11G22800.0	Pso11G22800.0	      0
147- 28:	Pso11G22790.0	Pso11G22790.0	 2e-168
## Alignment 148: score=1047.0 e_value=1.1e-64 N=22 pre-WGD-1 ancestor_chr2&P. somniferum_chr11 minus
148-  0:	Pso11G22760.0	Pso11G22760.0	      0
148-  1:	Pso11G22750.0	Pso11G22750.0	      0
148-  2:	Pso11G22740.0	Pso11G22740.0	      0
148-  3:	Pso11G22720.0	Pso11G22720.0	      0
148-  4:	Pso11G22710.0	Pso11G22710.0	      0
148-  5:	Pso11G22700.0	Pso11G22700.0	      0
148-  6:	Pso11G22690.0	Pso11G22690.0	      0
148-  7:	Pso11G22680.0	Pso11G22680.0	      0
148-  8:	Pso11G22670.0	Pso11G22670.0	      0
148-  9:	Pso11G22660.0	Pso11G22660.0	      0
148- 10:	Pso11G22650.0	Pso11G22650.0	 2e-166
148- 11:	Pso11G22640.0	Pso11G22640.0	      0
148- 12:	Pso11G22630.0	Pso11G22630.0	      0
148- 13:	Pso11G22620.0	Pso11G22620.0	      0
148- 14:	Pso11G22600.0	Pso11G22600.0	      0
148- 15:	Pso11G22590.0	Pso11G22590.0	      0
148- 16:	Pso11G22580.0	Pso11G22580.0	      0
148- 17:	Pso11G22570.0	Pso11G22570.0	      0
148- 18:	Pso11G22560.0	Pso11G22560.0	 1e-105
148- 19:	Pso11G22530.0	Pso11G22530.0	      0
148- 20:	Pso11G22520.0	Pso11G22520.0	      0
148- 21:	Pso11G22510.0	Pso11G22510.0	  1e-43
## Alignment 149: score=830.0 e_value=4.7e-54 N=19 pre-WGD-1 ancestor_chr2&P. somniferum_chr11 minus
149-  0:	Pso11G37510.0	Pso11G14840.0	  4e-65
149-  1:	Pso09G02020.0	Pso11G14730.0	  2e-10
149-  2:	Pso11G37310.0	Pso11G14720.0	      0
149-  3:	Pso09G02130.0	Pso11G14680.0	      0
149-  4:	Pso09G02140.0	Pso11G14670.0	      0
149-  5:	Pso11G37210.0	Pso11G14660.0	 4e-165
149-  6:	Pso11G37040.0	Pso11G14610.0	      0
149-  7:	Pso11G36920.0	Pso11G14600.0	      0
149-  8:	Pso11G36910.0	Pso11G14590.0	 6e-168
149-  9:	Pso11G36850.0	Pso11G14560.0	 4e-171
149- 10:	Pso11G36810.0	Pso11G14530.0	 1e-112
149- 11:	Pso11G36760.0	Pso11G14500.0	      0
149- 12:	Pso11G36740.0	Pso11G14450.0	      0
149- 13:	Pso11G36500.0	Pso11G14370.0	  2e-43
149- 14:	Pso11G36490.0	Pso11G14350.0	      0
149- 15:	Pso11G36370.0	Pso11G14280.0	 2e-172
149- 16:	Pso11G36350.0	Pso11G14210.0	  2e-50
149- 17:	Pso11G36150.0	Pso11G14200.0	  3e-27
149- 18:	Pso11G36030.0	Pso11G14020.0	      0
## Alignment 150: score=813.0 e_value=2.3e-50 N=19 pre-WGD-1 ancestor_chr2&P. somniferum_chr11 minus
150-  0:	Pso09G24690.0	Pso11G37640.0	      0
150-  1:	Pso11G14740.0	Pso11G37460.0	  3e-10
150-  2:	Pso11G14720.0	Pso11G37310.0	 5e-175
150-  3:	Pso11G14680.0	Pso11G37260.0	 2e-175
150-  4:	Pso11G14660.0	Pso11G37210.0	 4e-165
150-  5:	Pso11G14610.0	Pso11G37040.0	      0
150-  6:	Pso11G14600.0	Pso11G36920.0	      0
150-  7:	Pso11G14590.0	Pso11G36910.0	 6e-168
150-  8:	Pso11G14560.0	Pso11G36850.0	 1e-155
150-  9:	Pso11G14530.0	Pso11G36810.0	 9e-118
150- 10:	Pso11G14500.0	Pso11G36760.0	      0
150- 11:	Pso09G26450.0	Pso11G36740.0	      0
150- 12:	Pso11G14430.0	Pso11G36710.0	      0
150- 13:	Pso11G14370.0	Pso11G36500.0	  4e-41
150- 14:	Pso11G14350.0	Pso11G36490.0	      0
150- 15:	Pso11G14280.0	Pso11G36370.0	 8e-164
150- 16:	Pso11G14210.0	Pso11G36350.0	  5e-55
150- 17:	Pso11G14000.0	Pso11G36310.0	 9e-101
150- 18:	Pso11G13990.0	Pso11G36280.0	 5e-143
## Alignment 151: score=689.0 e_value=4.4e-41 N=14 pre-WGD-1 ancestor_chr2&P. somniferum_chr11 minus
151-  0:	Pso09G08530.0	Pso11G29440.0	  2e-21
151-  1:	Pso09G08550.0	Pso11G29420.0	      0
151-  2:	Pso09G08560.0	Pso11G29410.0	      0
151-  3:	Pso09G08570.0	Pso11G29380.0	      0
151-  4:	Pso09G08580.0	Pso11G29370.0	      0
151-  5:	Pso09G08600.0	Pso11G29350.0	      0
151-  6:	Pso09G08610.0	Pso11G29340.0	  9e-78
151-  7:	Pso09G08670.0	Pso11G29300.0	  2e-95
151-  8:	Pso09G08680.0	Pso11G29290.0	  2e-77
151-  9:	Pso09G08690.0	Pso11G29280.0	  4e-99
151- 10:	Pso09G08720.0	Pso11G29240.0	      0
151- 11:	Pso09G08730.0	Pso11G29230.0	 3e-180
151- 12:	Pso09G08750.0	Pso11G29220.0	      0
151- 13:	Pso09G08760.0	Pso11G29200.0	      0
## Alignment 152: score=589.0 e_value=2.5e-26 N=12 pre-WGD-1 ancestor_chr2&P. somniferum_chr11 minus
152-  0:	Pso11G17650.0	Pso11G17650.0	  3e-91
152-  1:	Pso11G17630.0	Pso11G17630.0	      0
152-  2:	Pso11G17620.0	Pso11G17620.0	      0
152-  3:	Pso11G17610.0	Pso11G17610.0	      0
152-  4:	Pso11G17590.0	Pso11G17590.0	 3e-158
152-  5:	Pso11G17580.0	Pso11G17580.0	      0
152-  6:	Pso11G17570.0	Pso11G17570.0	 2e-157
152-  7:	Pso11G17560.0	Pso11G17560.0	 6e-138
152-  8:	Pso11G17550.0	Pso11G17550.0	      0
152-  9:	Pso11G17530.0	Pso11G17530.0	 7e-132
152- 10:	Pso11G17520.0	Pso11G17510.0	 1e-154
152- 11:	Pso11G17500.0	Pso11G17500.0	      0
## Alignment 153: score=550.0 e_value=8e-28 N=12 pre-WGD-1 ancestor_chr2&P. somniferum_chr11 minus
153-  0:	Pso11G06280.0	Pso11G27130.0	      0
153-  1:	Pso11G06200.0	Pso11G27020.0	      0
153-  2:	Pso11G05980.0	Pso11G27010.0	      0
153-  3:	Pso11G05970.0	Pso11G27000.0	      0
153-  4:	Pso11G05940.0	Pso11G26930.0	  2e-55
153-  5:	Pso11G05900.0	Pso11G26890.0	  1e-56
153-  6:	Pso11G05850.0	Pso11G26880.0	      0
153-  7:	Pso11G05590.0	Pso11G26870.0	 2e-143
153-  8:	Pso11G05570.0	Pso11G26860.0	  6e-55
153-  9:	Pso11G05540.0	Pso11G26820.0	      0
153- 10:	Pso11G05440.0	Pso11G26800.0	  3e-14
153- 11:	Pso11G05420.0	Pso11G26780.0	      0
## Alignment 154: score=543.0 e_value=0 N=13 pre-WGD-1 ancestor_chr2&P. somniferum_chr11 minus
154-  0:	Pso11G27470.0	Pso11G06270.0	  1e-08
154-  1:	Pso11G27300.0	Pso11G06260.0	      0
154-  2:	Pso11G27020.0	Pso11G06200.0	      0
154-  3:	Pso11G27010.0	Pso11G05980.0	      0
154-  4:	Pso11G27000.0	Pso11G05970.0	      0
154-  5:	Pso11G26930.0	Pso11G05940.0	  1e-61
154-  6:	Pso11G26890.0	Pso11G05900.0	  7e-58
154-  7:	Pso11G26880.0	Pso11G05670.0	      0
154-  8:	Pso11G26870.0	Pso11G05590.0	 5e-143
154-  9:	Pso11G26860.0	Pso11G05570.0	  2e-54
154- 10:	Pso11G26820.0	Pso11G05540.0	      0
154- 11:	Pso11G26800.0	Pso11G05440.0	  5e-16
154- 12:	Pso11G26780.0	Pso11G05420.0	      0
## Alignment 155: score=493.0 e_value=2.8e-20 N=10 pre-WGD-1 ancestor_chr2&P. somniferum_chr11 minus
155-  0:	Pso09G23020.0	Pso11G17480.0	  6e-44
155-  1:	Pso11G17460.0	Pso11G17460.0	      0
155-  2:	Pso11G17440.0	Pso11G17440.0	      0
155-  3:	Pso11G17430.0	Pso11G17430.0	 5e-110
155-  4:	Pso11G17420.0	Pso11G17420.0	 1e-155
155-  5:	Pso11G17410.0	Pso11G17410.0	      0
155-  6:	Pso11G17400.0	Pso11G17400.0	      0
155-  7:	Pso11G17390.0	Pso11G17390.0	  2e-78
155-  8:	Pso11G17370.0	Pso11G17370.0	      0
155-  9:	Pso11G17350.0	Pso11G17350.0	      0
## Alignment 156: score=446.0 e_value=3.4e-23 N=10 pre-WGD-1 ancestor_chr2&P. somniferum_chr11 minus
156-  0:	Pso09G21570.0	Pso11G20260.0	      0
156-  1:	Pso09G21580.0	Pso11G20230.0	  2e-35
156-  2:	Pso09G21600.0	Pso11G20220.0	      0
156-  3:	Pso09G21630.0	Pso11G20190.0	      0
156-  4:	Pso09G21640.0	Pso11G20180.0	      0
156-  5:	Pso09G21720.0	Pso11G20120.0	  6e-61
156-  6:	Pso09G21730.0	Pso11G20110.0	      0
156-  7:	Pso09G21740.0	Pso11G20100.0	      0
156-  8:	Pso09G21750.0	Pso11G20070.0	      0
156-  9:	Pso09G16360.0	Pso11G20030.0	      0
## Alignment 157: score=437.0 e_value=6e-23 N=11 pre-WGD-1 ancestor_chr2&P. somniferum_chr11 minus
157-  0:	Pso11G16560.0	Pso11G16540.0	  1e-73
157-  1:	Pso11G16380.0	Pso11G16380.0	      0
157-  2:	Pso11G16360.0	Pso11G16360.0	      0
157-  3:	Pso09G25940.0	Pso11G16140.0	  4e-95
157-  4:	Pso09G25960.0	Pso11G16070.0	 2e-142
157-  5:	Pso11G15920.0	Pso11G15920.0	 4e-135
157-  6:	Pso11G15870.0	Pso11G15870.0	  6e-85
157-  7:	Pso11G15750.0	Pso11G15750.0	      0
157-  8:	Pso11G15530.0	Pso11G15530.0	      0
157-  9:	Pso11G15430.0	Pso11G15370.0	 7e-115
157- 10:	Pso11G15390.0	Pso11G15360.0	  8e-64
## Alignment 158: score=431.0 e_value=7.4e-22 N=9 pre-WGD-1 ancestor_chr2&P. somniferum_chr11 minus
158-  0:	Pso11G20940.0	Pso11G20940.0	      0
158-  1:	Pso11G20770.0	Pso11G20770.0	 1e-141
158-  2:	Pso11G20760.0	Pso11G20760.0	 2e-165
158-  3:	Pso11G20750.0	Pso11G20750.0	      0
158-  4:	Pso11G20740.0	Pso11G20740.0	 4e-174
158-  5:	Pso11G20730.0	Pso11G20730.0	      0
158-  6:	Pso11G20710.0	Pso11G20710.0	      0
158-  7:	Pso11G20700.0	Pso11G20700.0	      0
158-  8:	Pso11G20690.0	Pso11G20690.0	      0
## Alignment 159: score=429.0 e_value=8.3e-20 N=10 pre-WGD-1 ancestor_chr2&P. somniferum_chr11 minus
159-  0:	Pso09G08580.0	Pso11G08650.0	  5e-95
159-  1:	Pso09G08610.0	Pso11G08520.0	  4e-77
159-  2:	Pso09G08670.0	Pso11G08380.0	  3e-98
159-  3:	Pso09G08710.0	Pso11G08270.0	 3e-127
159-  4:	Pso09G08730.0	Pso11G08170.0	  8e-94
159-  5:	Pso09G08770.0	Pso11G08100.0	  2e-74
159-  6:	Pso09G08800.0	Pso11G08030.0	      0
159-  7:	Pso09G08810.0	Pso11G08010.0	      0
159-  8:	Pso09G08820.0	Pso11G07860.0	      0
159-  9:	Pso09G08830.0	Pso11G07850.0	 1e-128
## Alignment 160: score=399.0 e_value=9.3e-20 N=9 pre-WGD-1 ancestor_chr2&P. somniferum_chr11 minus
160-  0:	Pso09G20710.0	Pso11G19220.0	  3e-64
160-  1:	Pso09G20720.0	Pso11G19210.0	 1e-103
160-  2:	Pso09G20730.0	Pso11G19200.0	      0
160-  3:	Pso09G20420.0	Pso11G18950.0	 1e-178
160-  4:	Pso09G20400.0	Pso11G18940.0	  4e-49
160-  5:	Pso09G20390.0	Pso11G18930.0	  1e-87
160-  6:	Pso09G20370.0	Pso11G18900.0	      0
160-  7:	Pso09G20360.0	Pso11G18890.0	      0
160-  8:	Pso09G20230.0	Pso11G18730.0	      0
## Alignment 161: score=388.0 e_value=3.8e-18 N=9 pre-WGD-1 ancestor_chr2&P. somniferum_chr11 minus
161-  0:	Pso09G12970.0	Pso11G00950.0	 3e-163
161-  1:	Pso11G26710.0	Pso11G00750.0	      0
161-  2:	Pso11G26700.0	Pso11G00730.0	      0
161-  3:	Pso11G26620.0	Pso11G00600.0	 3e-113
161-  4:	Pso11G26610.0	Pso11G00590.0	 7e-124
161-  5:	Pso11G26590.0	Pso11G00570.0	      0
161-  6:	Pso11G26510.0	Pso11G00420.0	      0
161-  7:	Pso11G26490.0	Pso11G00320.0	  4e-98
161-  8:	Pso11G26440.0	Pso11G00280.0	      0
## Alignment 162: score=381.0 e_value=7.7e-20 N=9 pre-WGD-1 ancestor_chr2&P. somniferum_chr11 minus
162-  0:	Pso11G04730.0	Pso11G04690.0	  9e-33
162-  1:	Pso11G04690.0	Pso11G04670.0	  3e-29
162-  2:	Pso11G04620.0	Pso11G04620.0	 2e-170
162-  3:	Pso11G04550.0	Pso11G04470.0	  2e-21
162-  4:	Pso11G04270.0	Pso11G04270.0	      0
162-  5:	Pso11G03890.0	Pso11G04020.0	  7e-45
162-  6:	Pso11G03990.0	Pso11G03990.0	      0
162-  7:	Pso11G03980.0	Pso11G03980.0	      0
162-  8:	Pso11G03970.0	Pso11G03970.0	      0
## Alignment 163: score=369.0 e_value=1.5e-14 N=8 pre-WGD-1 ancestor_chr2&P. somniferum_chr11 minus
163-  0:	Pso11G34470.0	Pso11G18300.0	 5e-150
163-  1:	Pso11G34400.0	Pso11G18210.0	  7e-88
163-  2:	Pso11G34390.0	Pso11G18190.0	      0
163-  3:	Pso11G34370.0	Pso11G18180.0	  2e-38
163-  4:	Pso11G34340.0	Pso11G18150.0	 2e-120
163-  5:	Pso11G34240.0	Pso11G18100.0	  9e-41
163-  6:	Pso11G34220.0	Pso11G18090.0	  1e-12
163-  7:	Pso11G34180.0	Pso11G18020.0	 2e-107
## Alignment 164: score=360.0 e_value=4.8e-17 N=9 pre-WGD-1 ancestor_chr2&P. somniferum_chr11 minus
164-  0:	Pso11G38070.0	Pso11G38070.0	      0
164-  1:	Pso11G38050.0	Pso11G38050.0	      0
164-  2:	Pso11G37890.0	Pso11G37890.0	      0
164-  3:	Pso09G01700.0	Pso11G37840.0	 1e-128
164-  4:	Pso11G37740.0	Pso11G37710.0	  2e-81
164-  5:	Pso11G37630.0	Pso11G37630.0	      0
164-  6:	Pso11G37520.0	Pso11G37520.0	 8e-175
164-  7:	Pso09G02020.0	Pso11G37280.0	  8e-54
164-  8:	Pso11G37180.0	Pso11G37150.0	      0
## Alignment 165: score=359.0 e_value=4.6e-17 N=9 pre-WGD-1 ancestor_chr2&P. somniferum_chr11 minus
165-  0:	Pso11G03950.0	Pso11G03710.0	  4e-55
165-  1:	Pso11G03600.0	Pso11G03600.0	      0
165-  2:	Pso11G03430.0	Pso11G03430.0	      0
165-  3:	Pso11G03390.0	Pso11G03350.0	  3e-32
165-  4:	Pso11G03330.0	Pso11G03330.0	      0
165-  5:	Pso11G03150.0	Pso11G03150.0	      0
165-  6:	Pso11G03090.0	Pso11G03010.0	  8e-32
165-  7:	Pso11G03000.0	Pso11G02940.0	  5e-24
165-  8:	Pso11G02850.0	Pso11G02850.0	      0
## Alignment 166: score=354.0 e_value=7.8e-15 N=8 pre-WGD-1 ancestor_chr2&P. somniferum_chr11 minus
166-  0:	Pso11G09500.0	Pso11G29870.0	      0
166-  1:	Pso11G09400.0	Pso11G29860.0	      0
166-  2:	Pso11G09330.0	Pso11G29840.0	 4e-166
166-  3:	Pso11G09320.0	Pso11G29830.0	  6e-74
166-  4:	Pso11G09260.0	Pso11G29820.0	 2e-106
166-  5:	Pso11G09160.0	Pso11G29750.0	 3e-126
166-  6:	Pso09G32250.0	Pso11G29700.0	  3e-13
166-  7:	Pso11G08850.0	Pso11G29670.0	  4e-97
## Alignment 167: score=351.0 e_value=8.8e-20 N=8 pre-WGD-1 ancestor_chr2&P. somniferum_chr11 minus
167-  0:	Pso11G31360.0	Pso11G31360.0	 4e-116
167-  1:	Pso11G31340.0	Pso11G31340.0	      0
167-  2:	Pso11G31320.0	Pso11G31320.0	      0
167-  3:	Pso11G31130.0	Pso11G31130.0	  5e-82
167-  4:	Pso09G07440.0	Pso11G30920.0	 3e-100
167-  5:	Pso09G07450.0	Pso11G30910.0	      0
167-  6:	Pso09G07460.0	Pso11G30890.0	      0
167-  7:	Pso09G07470.0	Pso11G30880.0	      0
## Alignment 168: score=332.0 e_value=1.6e-12 N=7 pre-WGD-1 ancestor_chr2&P. somniferum_chr11 minus
168-  0:	Pso11G12710.0	Pso11G27570.0	 1e-169
168-  1:	Pso11G12720.0	Pso11G27560.0	      0
168-  2:	Pso11G12740.0	Pso11G27540.0	  7e-81
168-  3:	Pso11G12750.0	Pso11G27530.0	  2e-68
168-  4:	Pso11G12810.0	Pso11G27450.0	  7e-71
168-  5:	Pso11G12820.0	Pso11G27440.0	  5e-97
168-  6:	Pso11G12860.0	Pso11G27430.0	  1e-43
## Alignment 169: score=321.0 e_value=1.5e-12 N=7 pre-WGD-1 ancestor_chr2&P. somniferum_chr11 minus
169-  0:	Pso11G13160.0	Pso11G33340.0	 4e-103
169-  1:	Pso11G13150.0	Pso11G33270.0	  7e-79
169-  2:	Pso11G11920.0	Pso11G33260.0	  2e-48
169-  3:	Pso11G12010.0	Pso11G33220.0	 5e-163
169-  4:	Pso11G12020.0	Pso11G33210.0	  7e-42
169-  5:	Pso11G12060.0	Pso11G33200.0	 2e-113
169-  6:	Pso11G12110.0	Pso11G33140.0	  5e-54
## Alignment 170: score=312.0 e_value=4e-12 N=7 pre-WGD-1 ancestor_chr2&P. somniferum_chr11 minus
170-  0:	Pso11G18300.0	Pso11G34470.0	 1e-158
170-  1:	Pso11G18210.0	Pso11G34400.0	  9e-85
170-  2:	Pso09G22510.0	Pso11G34390.0	      0
170-  3:	Pso11G18180.0	Pso11G34370.0	  3e-39
170-  4:	Pso11G18150.0	Pso11G34340.0	 3e-122
170-  5:	Pso11G18100.0	Pso11G34240.0	  8e-41
170-  6:	Pso11G18020.0	Pso11G34180.0	 3e-110
## Alignment 171: score=294.0 e_value=7.2e-09 N=6 pre-WGD-1 ancestor_chr2&P. somniferum_chr11 minus
171-  0:	Pso11G28730.0	Pso11G28730.0	      0
171-  1:	Pso11G28670.0	Pso11G28670.0	      0
171-  2:	Pso11G28660.0	Pso11G28660.0	      0
171-  3:	Pso11G28650.0	Pso11G28650.0	      0
171-  4:	Pso11G28640.0	Pso11G28640.0	      0
171-  5:	Pso11G28630.0	Pso11G28630.0	      0
## Alignment 172: score=279.0 e_value=4.6e-11 N=6 pre-WGD-1 ancestor_chr2&P. somniferum_chr11 minus
172-  0:	Pso11G27790.0	Pso11G13040.0	  8e-56
172-  1:	Pso11G27760.0	Pso11G13020.0	  4e-50
172-  2:	Pso09G11870.0	Pso11G13010.0	 9e-128
172-  3:	Pso09G11860.0	Pso11G13000.0	  6e-79
172-  4:	Pso09G12460.0	Pso11G12920.0	  2e-21
172-  5:	Pso11G27610.0	Pso11G12910.0	 2e-146
## Alignment 173: score=272.0 e_value=1.3e-08 N=6 pre-WGD-1 ancestor_chr2&P. somniferum_chr11 minus
173-  0:	Pso11G00950.0	Pso11G26760.0	  5e-94
173-  1:	Pso11G00730.0	Pso11G26700.0	      0
173-  2:	Pso11G00600.0	Pso11G26620.0	 4e-113
173-  3:	Pso11G00590.0	Pso11G26610.0	 7e-124
173-  4:	Pso11G00570.0	Pso11G26590.0	      0
173-  5:	Pso11G00420.0	Pso11G26510.0	      0
## Alignment 174: score=272.0 e_value=2.5e-11 N=7 pre-WGD-1 ancestor_chr2&P. somniferum_chr11 minus
174-  0:	Pso11G29670.0	Pso11G08850.0	  1e-97
174-  1:	Pso11G29370.0	Pso11G08650.0	  1e-95
174-  2:	Pso11G29340.0	Pso11G08520.0	  6e-92
174-  3:	Pso11G29300.0	Pso11G08380.0	  3e-95
174-  4:	Pso11G29230.0	Pso11G08170.0	  5e-95
174-  5:	Pso11G29940.0	Pso11G08030.0	      0
174-  6:	Pso11G29950.0	Pso11G08010.0	      0
## Alignment 175: score=785.0 e_value=2.1e-52 N=19 pre-WGD-1 ancestor_chr2&P. somniferum_chr3 plus
175-  0:	Pso11G15870.0	Pso03G17630.0	  1e-23
175-  1:	Pso11G15810.0	Pso03G17720.0	 2e-117
175-  2:	Pso11G15780.0	Pso03G17890.0	 5e-121
175-  3:	Pso11G15770.0	Pso03G17930.0	  5e-29
175-  4:	Pso11G15740.0	Pso03G18100.0	  1e-53
175-  5:	Pso11G15650.0	Pso03G18110.0	      0
175-  6:	Pso11G15630.0	Pso03G18280.0	  1e-51
175-  7:	Pso11G15610.0	Pso03G18290.0	  1e-68
175-  8:	Pso11G15590.0	Pso03G18300.0	      0
175-  9:	Pso11G15510.0	Pso03G18430.0	      0
175- 10:	Pso11G15500.0	Pso03G18510.0	  2e-27
175- 11:	Pso11G15430.0	Pso03G18580.0	 5e-121
175- 12:	Pso09G25320.0	Pso03G18590.0	  2e-84
175- 13:	Pso11G15250.0	Pso03G18630.0	  2e-44
175- 14:	Pso11G15220.0	Pso03G18710.0	 2e-120
175- 15:	Pso11G15210.0	Pso03G18820.0	      0
175- 16:	Pso11G15200.0	Pso03G18860.0	      0
175- 17:	Pso11G15120.0	Pso03G19030.0	      0
175- 18:	Pso11G14970.0	Pso03G19270.0	      0
## Alignment 176: score=295.0 e_value=3.1e-08 N=6 pre-WGD-1 ancestor_chr2&P. somniferum_chr3 plus
176-  0:	Pso11G37800.0	Pso03G57580.0	 2e-173
176-  1:	Pso11G37790.0	Pso03G57590.0	      0
176-  2:	Pso11G37780.0	Pso03G57600.0	      0
176-  3:	Pso11G37740.0	Pso03G57640.0	      0
176-  4:	Pso11G37730.0	Pso03G57650.0	  3e-75
176-  5:	Pso11G37720.0	Pso03G57680.0	      0
## Alignment 177: score=292.0 e_value=1.6e-11 N=7 pre-WGD-1 ancestor_chr2&P. somniferum_chr3 plus
177-  0:	Pso11G16790.0	Pso03G15980.0	 6e-100
177-  1:	Pso11G16740.0	Pso03G16180.0	  3e-99
177-  2:	Pso11G16720.0	Pso03G16190.0	      0
177-  3:	Pso11G16700.0	Pso03G16230.0	      0
177-  4:	Pso09G23880.0	Pso03G16270.0	  5e-11
177-  5:	Pso11G16640.0	Pso03G16350.0	 1e-143
177-  6:	Pso09G23970.0	Pso03G16600.0	 1e-119
## Alignment 178: score=587.0 e_value=6.5e-37 N=15 pre-WGD-1 ancestor_chr2&P. somniferum_chr5 minus
178-  0:	Pso11G15780.0	Pso05G31130.0	 1e-117
178-  1:	Pso11G15770.0	Pso05G30950.0	  2e-25
178-  2:	Pso11G15750.0	Pso05G30910.0	      0
178-  3:	Pso11G15740.0	Pso05G30800.0	  3e-53
178-  4:	Pso11G15650.0	Pso05G30780.0	      0
178-  5:	Pso11G15610.0	Pso05G30520.0	  2e-68
178-  6:	Pso11G15590.0	Pso05G30510.0	      0
178-  7:	Pso11G15510.0	Pso05G30370.0	      0
178-  8:	Pso11G15500.0	Pso05G30270.0	  6e-28
178-  9:	Pso11G15380.0	Pso05G30220.0	  3e-92
178- 10:	Pso09G25320.0	Pso05G30190.0	  4e-87
178- 11:	Pso11G15220.0	Pso05G30040.0	 8e-121
178- 12:	Pso11G15210.0	Pso05G29890.0	      0
178- 13:	Pso11G15200.0	Pso05G29650.0	      0
178- 14:	Pso11G15120.0	Pso05G29490.0	      0
## Alignment 179: score=251.0 e_value=2.4e-08 N=6 pre-WGD-1 ancestor_chr2&P. somniferum_chr5 minus
179-  0:	Pso11G16740.0	Pso05G33540.0	  4e-93
179-  1:	Pso11G16720.0	Pso05G33520.0	      0
179-  2:	Pso11G16700.0	Pso05G33480.0	 5e-179
179-  3:	Pso11G16670.0	Pso05G33390.0	  3e-56
179-  4:	Pso11G16640.0	Pso05G33250.0	 1e-143
179-  5:	Pso09G23970.0	Pso05G33000.0	 4e-117
## Alignment 180: score=22655.0 e_value=0 N=462 pre-WGD-1 ancestor_chr2&P. somniferum_chr9 plus
180-  0:	Pso11G16590.0	Pso09G26330.0	      0
180-  1:	Pso09G26340.0	Pso09G26340.0	  8e-76
180-  2:	Pso11G14530.0	Pso09G26370.0	      0
180-  3:	Pso11G14520.0	Pso09G26380.0	 3e-109
180-  4:	Pso09G26390.0	Pso09G26390.0	      0
180-  5:	Pso09G26410.0	Pso09G26410.0	 2e-136
180-  6:	Pso11G14510.0	Pso09G26420.0	 2e-129
180-  7:	Pso11G14500.0	Pso09G26430.0	      0
180-  8:	Pso09G26450.0	Pso09G26440.0	 3e-145
180-  9:	Pso11G14470.0	Pso09G26460.0	      0
180- 10:	Pso09G26490.0	Pso09G26490.0	      0
180- 11:	Pso09G26500.0	Pso09G26500.0	      0
180- 12:	Pso11G14440.0	Pso09G26510.0	 4e-126
180- 13:	Pso11G14430.0	Pso09G26520.0	      0
180- 14:	Pso11G14420.0	Pso09G26530.0	 7e-169
180- 15:	Pso11G14410.0	Pso09G26540.0	      0
180- 16:	Pso11G14400.0	Pso09G26550.0	      0
180- 17:	Pso11G14390.0	Pso09G26560.0	 4e-104
180- 18:	Pso11G14380.0	Pso09G26570.0	      0
180- 19:	Pso09G26580.0	Pso09G26580.0	 8e-141
180- 20:	Pso09G26590.0	Pso09G26590.0	 2e-124
180- 21:	Pso11G14360.0	Pso09G26600.0	 6e-114
180- 22:	Pso11G14350.0	Pso09G26620.0	      0
180- 23:	Pso09G26630.0	Pso09G26630.0	      0
180- 24:	Pso11G14320.0	Pso09G26640.0	 2e-102
180- 25:	Pso11G14310.0	Pso09G26650.0	      0
180- 26:	Pso11G14290.0	Pso09G26670.0	      0
180- 27:	Pso11G14280.0	Pso09G26680.0	      0
180- 28:	Pso11G14270.0	Pso09G26690.0	  7e-63
180- 29:	Pso09G26700.0	Pso09G26840.0	  2e-22
180- 30:	Pso11G14220.0	Pso09G26880.0	      0
180- 31:	Pso09G26890.0	Pso09G26890.0	      0
180- 32:	Pso11G14210.0	Pso09G26900.0	  4e-94
180- 33:	Pso11G14200.0	Pso09G26910.0	 4e-105
180- 34:	Pso09G26920.0	Pso09G26920.0	      0
180- 35:	Pso09G26930.0	Pso09G26930.0	  2e-97
180- 36:	Pso09G26950.0	Pso09G26950.0	      0
180- 37:	Pso11G14160.0	Pso09G26960.0	 1e-101
180- 38:	Pso09G26980.0	Pso09G26980.0	 1e-104
180- 39:	Pso11G14070.0	Pso09G26990.0	  8e-96
180- 40:	Pso11G14050.0	Pso09G27010.0	      0
180- 41:	Pso11G14030.0	Pso09G27020.0	      0
180- 42:	Pso11G14020.0	Pso09G27030.0	      0
180- 43:	Pso11G14010.0	Pso09G27050.0	      0
180- 44:	Pso11G13990.0	Pso09G27060.0	      0
180- 45:	Pso09G27090.0	Pso09G27090.0	      0
180- 46:	Pso11G13940.0	Pso09G27100.0	  2e-56
180- 47:	Pso09G27120.0	Pso09G27120.0	 1e-133
180- 48:	Pso09G27130.0	Pso09G27130.0	 2e-110
180- 49:	Pso11G13880.0	Pso09G27140.0	      0
180- 50:	Pso11G13870.0	Pso09G27160.0	      0
180- 51:	Pso11G13860.0	Pso09G27170.0	 3e-154
180- 52:	Pso11G13850.0	Pso09G27180.0	 3e-116
180- 53:	Pso11G13830.0	Pso09G27200.0	      0
180- 54:	Pso11G13790.0	Pso09G27230.0	      0
180- 55:	Pso11G13680.0	Pso09G27300.0	      0
180- 56:	Pso09G27310.0	Pso09G27310.0	 9e-180
180- 57:	Pso11G13700.0	Pso09G27320.0	 2e-115
180- 58:	Pso11G13720.0	Pso09G27340.0	  1e-77
180- 59:	Pso11G13730.0	Pso09G27350.0	      0
180- 60:	Pso11G13650.0	Pso09G27360.0	      0
180- 61:	Pso09G27370.0	Pso09G27370.0	  1e-61
180- 62:	Pso11G13640.0	Pso09G27380.0	      0
180- 63:	Pso11G13630.0	Pso09G27390.0	      0
180- 64:	Pso11G13610.0	Pso09G27400.0	      0
180- 65:	Pso09G27410.0	Pso09G27410.0	      0
180- 66:	Pso11G13600.0	Pso09G27420.0	      0
180- 67:	Pso09G27430.0	Pso09G27430.0	 1e-107
180- 68:	Pso09G27440.0	Pso09G27440.0	 4e-177
180- 69:	Pso11G13590.0	Pso09G27450.0	      0
180- 70:	Pso11G13580.0	Pso09G27460.0	      0
180- 71:	Pso09G27500.0	Pso09G27500.0	 4e-105
180- 72:	Pso09G27520.0	Pso09G27520.0	      0
180- 73:	Pso11G13510.0	Pso09G27540.0	  2e-72
180- 74:	Pso11G13490.0	Pso09G27550.0	 2e-131
180- 75:	Pso11G13470.0	Pso09G27560.0	 6e-108
180- 76:	Pso11G13460.0	Pso09G27570.0	      0
180- 77:	Pso09G27580.0	Pso09G27580.0	 2e-104
180- 78:	Pso11G13420.0	Pso09G27590.0	      0
180- 79:	Pso11G13410.0	Pso09G27600.0	      0
180- 80:	Pso11G13400.0	Pso09G27610.0	      0
180- 81:	Pso09G27630.0	Pso09G27630.0	  1e-63
180- 82:	Pso11G13370.0	Pso09G27640.0	 2e-140
180- 83:	Pso11G13350.0	Pso09G27650.0	      0
180- 84:	Pso11G13340.0	Pso09G27660.0	      0
180- 85:	Pso11G13330.0	Pso09G27680.0	      0
180- 86:	Pso11G13320.0	Pso09G27690.0	      0
180- 87:	Pso11G13310.0	Pso09G27700.0	  9e-58
180- 88:	Pso09G27710.0	Pso09G27710.0	      0
180- 89:	Pso09G27730.0	Pso09G27730.0	      0
180- 90:	Pso11G13260.0	Pso09G27770.0	  3e-80
180- 91:	Pso11G13250.0	Pso09G27780.0	      0
180- 92:	Pso11G13240.0	Pso09G27790.0	 4e-111
180- 93:	Pso11G13210.0	Pso09G27820.0	 2e-177
180- 94:	Pso11G13180.0	Pso09G27830.0	      0
180- 95:	Pso09G27860.0	Pso09G27860.0	  4e-72
180- 96:	Pso11G13160.0	Pso09G27870.0	 1e-105
180- 97:	Pso11G13150.0	Pso09G27890.0	      0
180- 98:	Pso09G27900.0	Pso09G27900.0	  3e-90
180- 99:	Pso11G11860.0	Pso09G27910.0	 2e-110
180-100:	Pso11G11910.0	Pso09G27930.0	      0
180-101:	Pso11G11920.0	Pso09G27950.0	 3e-162
180-102:	Pso11G11940.0	Pso09G27970.0	  3e-11
180-103:	Pso11G11980.0	Pso09G27980.0	  5e-11
180-104:	Pso11G11990.0	Pso09G28000.0	      0
180-105:	Pso11G12000.0	Pso09G28010.0	      0
180-106:	Pso09G28020.0	Pso09G28020.0	      0
180-107:	Pso11G12010.0	Pso09G28030.0	      0
180-108:	Pso11G12020.0	Pso09G28040.0	 9e-164
180-109:	Pso11G12030.0	Pso09G28050.0	      0
180-110:	Pso11G12040.0	Pso09G28060.0	      0
180-111:	Pso11G12050.0	Pso09G28070.0	      0
180-112:	Pso11G12060.0	Pso09G28080.0	 3e-154
180-113:	Pso11G12080.0	Pso09G28090.0	 1e-126
180-114:	Pso09G28100.0	Pso09G28100.0	 6e-125
180-115:	Pso11G12110.0	Pso09G28140.0	  2e-71
180-116:	Pso09G28150.0	Pso09G28150.0	  2e-85
180-117:	Pso11G12120.0	Pso09G28170.0	      0
180-118:	Pso09G28180.0	Pso09G28180.0	  1e-90
180-119:	Pso11G12130.0	Pso09G28190.0	      0
180-120:	Pso09G28200.0	Pso09G28200.0	  2e-98
180-121:	Pso09G28220.0	Pso09G28220.0	      0
180-122:	Pso11G12180.0	Pso09G28230.0	  3e-41
180-123:	Pso09G28270.0	Pso09G28270.0	      0
180-124:	Pso11G12220.0	Pso09G28290.0	      0
180-125:	Pso11G12240.0	Pso09G28310.0	      0
180-126:	Pso09G28330.0	Pso09G28330.0	 9e-120
180-127:	Pso11G12260.0	Pso09G28340.0	      0
180-128:	Pso11G12270.0	Pso09G28350.0	      0
180-129:	Pso11G12280.0	Pso09G28360.0	      0
180-130:	Pso09G28370.0	Pso09G28370.0	      0
180-131:	Pso11G12290.0	Pso09G28390.0	      0
180-132:	Pso09G28400.0	Pso09G28400.0	      0
180-133:	Pso09G28410.0	Pso09G28410.0	  3e-38
180-134:	Pso11G12310.0	Pso09G28420.0	  6e-66
180-135:	Pso11G12320.0	Pso09G28430.0	 5e-139
180-136:	Pso11G12350.0	Pso09G28450.0	      0
180-137:	Pso11G12440.0	Pso09G28510.0	  2e-42
180-138:	Pso11G12470.0	Pso09G28560.0	      0
180-139:	Pso11G12480.0	Pso09G28570.0	  1e-93
180-140:	Pso09G28580.0	Pso09G28580.0	      0
180-141:	Pso11G12490.0	Pso09G28590.0	      0
180-142:	Pso09G28610.0	Pso09G28610.0	 1e-161
180-143:	Pso09G28630.0	Pso09G28630.0	  2e-72
180-144:	Pso09G28640.0	Pso09G28640.0	 7e-137
180-145:	Pso09G28650.0	Pso09G28650.0	  3e-65
180-146:	Pso11G12520.0	Pso09G28660.0	      0
180-147:	Pso11G12540.0	Pso09G28690.0	  6e-84
180-148:	Pso09G28710.0	Pso09G28710.0	      0
180-149:	Pso11G12580.0	Pso09G28740.0	      0
180-150:	Pso09G28750.0	Pso09G28750.0	 5e-101
180-151:	Pso09G28760.0	Pso09G28760.0	 2e-131
180-152:	Pso11G12620.0	Pso09G28770.0	      0
180-153:	Pso09G28790.0	Pso09G28790.0	  4e-58
180-154:	Pso11G12750.0	Pso09G28810.0	      0
180-155:	Pso09G28860.0	Pso09G28850.0	  8e-26
180-156:	Pso09G28880.0	Pso09G28880.0	      0
180-157:	Pso11G12800.0	Pso09G28890.0	 2e-116
180-158:	Pso09G28920.0	Pso09G28920.0	 2e-177
180-159:	Pso11G12810.0	Pso09G28940.0	 1e-165
180-160:	Pso11G12820.0	Pso09G28950.0	 1e-117
180-161:	Pso11G12850.0	Pso09G28970.0	      0
180-162:	Pso11G12860.0	Pso09G28990.0	 2e-135
180-163:	Pso09G29000.0	Pso09G29000.0	 4e-135
180-164:	Pso09G29020.0	Pso09G29020.0	  1e-60
180-165:	Pso09G29030.0	Pso09G29030.0	 1e-119
180-166:	Pso11G12910.0	Pso09G29040.0	      0
180-167:	Pso11G12930.0	Pso09G29060.0	      0
180-168:	Pso11G12980.0	Pso09G29120.0	  6e-50
180-169:	Pso11G12990.0	Pso09G29130.0	  1e-66
180-170:	Pso11G13000.0	Pso09G29140.0	 1e-158
180-171:	Pso11G13010.0	Pso09G29150.0	 1e-112
180-172:	Pso11G13020.0	Pso09G29160.0	 2e-129
180-173:	Pso11G13030.0	Pso09G29170.0	 1e-139
180-174:	Pso09G29180.0	Pso09G29180.0	  5e-63
180-175:	Pso11G11820.0	Pso09G29220.0	      0
180-176:	Pso11G11810.0	Pso09G29230.0	 6e-159
180-177:	Pso11G11790.0	Pso09G29240.0	      0
180-178:	Pso11G11770.0	Pso09G29250.0	      0
180-179:	Pso11G11720.0	Pso09G29290.0	  2e-80
180-180:	Pso11G11710.0	Pso09G29300.0	      0
180-181:	Pso11G11670.0	Pso09G29310.0	  2e-17
180-182:	Pso11G11660.0	Pso09G29330.0	  6e-97
180-183:	Pso09G29340.0	Pso09G29340.0	      0
180-184:	Pso11G11610.0	Pso09G29370.0	      0
180-185:	Pso09G29380.0	Pso09G29380.0	  1e-56
180-186:	Pso11G11570.0	Pso09G29400.0	 5e-174
180-187:	Pso11G11530.0	Pso09G29430.0	      0
180-188:	Pso11G11520.0	Pso09G29440.0	      0
180-189:	Pso11G11510.0	Pso09G29460.0	  1e-73
180-190:	Pso11G11470.0	Pso09G29470.0	  4e-94
180-191:	Pso09G29480.0	Pso09G29480.0	  4e-67
180-192:	Pso09G29490.0	Pso09G29490.0	  3e-84
180-193:	Pso11G11440.0	Pso09G29500.0	 7e-166
180-194:	Pso11G11410.0	Pso09G29510.0	      0
180-195:	Pso11G11370.0	Pso09G29530.0	  3e-72
180-196:	Pso11G11340.0	Pso09G29540.0	      0
180-197:	Pso09G29550.0	Pso09G29550.0	 1e-122
180-198:	Pso11G11330.0	Pso09G29580.0	  1e-65
180-199:	Pso11G11320.0	Pso09G29590.0	 1e-121
180-200:	Pso11G11300.0	Pso09G29600.0	      0
180-201:	Pso11G11310.0	Pso09G29610.0	      0
180-202:	Pso11G11270.0	Pso09G29630.0	  3e-47
180-203:	Pso11G11260.0	Pso09G29640.0	      0
180-204:	Pso11G11250.0	Pso09G29650.0	      0
180-205:	Pso09G29660.0	Pso09G29660.0	      0
180-206:	Pso09G29680.0	Pso09G29680.0	 2e-111
180-207:	Pso09G29690.0	Pso09G29690.0	  5e-66
180-208:	Pso09G29710.0	Pso09G29710.0	      0
180-209:	Pso11G11210.0	Pso09G29730.0	      0
180-210:	Pso11G11200.0	Pso09G29740.0	 1e-112
180-211:	Pso09G29760.0	Pso09G29760.0	 1e-137
180-212:	Pso11G11180.0	Pso09G29770.0	      0
180-213:	Pso11G11120.0	Pso09G29820.0	      0
180-214:	Pso09G29830.0	Pso09G29830.0	 2e-141
180-215:	Pso09G29850.0	Pso09G29850.0	  8e-99
180-216:	Pso09G29870.0	Pso09G29870.0	  3e-75
180-217:	Pso11G11110.0	Pso09G29880.0	 2e-143
180-218:	Pso11G11100.0	Pso09G29900.0	  6e-32
180-219:	Pso11G11090.0	Pso09G29910.0	  1e-71
180-220:	Pso11G11080.0	Pso09G29920.0	      0
180-221:	Pso09G29930.0	Pso09G29930.0	  6e-53
180-222:	Pso11G11050.0	Pso09G29950.0	 5e-108
180-223:	Pso11G11040.0	Pso09G29960.0	      0
180-224:	Pso09G29980.0	Pso09G29980.0	      0
180-225:	Pso11G10540.0	Pso09G30040.0	 1e-146
180-226:	Pso09G30060.0	Pso09G30060.0	 2e-139
180-227:	Pso09G30180.0	Pso09G30180.0	 3e-173
180-228:	Pso11G10550.0	Pso09G30360.0	      0
180-229:	Pso11G10560.0	Pso09G30370.0	      0
180-230:	Pso09G30400.0	Pso09G30400.0	      0
180-231:	Pso11G10580.0	Pso09G30420.0	      0
180-232:	Pso11G10590.0	Pso09G30430.0	      0
180-233:	Pso09G30440.0	Pso09G30440.0	      0
180-234:	Pso11G10440.0	Pso09G30470.0	      0
180-235:	Pso09G30480.0	Pso09G30480.0	 5e-120
180-236:	Pso11G10420.0	Pso09G30490.0	      0
180-237:	Pso11G10370.0	Pso09G30520.0	      0
180-238:	Pso09G30540.0	Pso09G30540.0	      0
180-239:	Pso11G10350.0	Pso09G30570.0	      0
180-240:	Pso11G10340.0	Pso09G30590.0	 5e-161
180-241:	Pso11G10330.0	Pso09G30600.0	      0
180-242:	Pso11G10320.0	Pso09G30610.0	      0
180-243:	Pso11G10310.0	Pso09G30620.0	      0
180-244:	Pso11G10290.0	Pso09G30630.0	      0
180-245:	Pso09G30640.0	Pso09G30640.0	  4e-87
180-246:	Pso09G30660.0	Pso09G30660.0	      0
180-247:	Pso09G30690.0	Pso09G30690.0	 1e-100
180-248:	Pso11G10270.0	Pso09G30710.0	      0
180-249:	Pso11G10260.0	Pso09G30730.0	      0
180-250:	Pso09G30750.0	Pso09G30750.0	  9e-88
180-251:	Pso09G30770.0	Pso09G30770.0	      0
180-252:	Pso11G10140.0	Pso09G30790.0	      0
180-253:	Pso11G10130.0	Pso09G30800.0	  3e-17
180-254:	Pso09G30820.0	Pso09G30820.0	  3e-93
180-255:	Pso09G30830.0	Pso09G30830.0	 2e-159
180-256:	Pso11G10090.0	Pso09G30840.0	      0
180-257:	Pso11G10080.0	Pso09G30850.0	  9e-50
180-258:	Pso11G10060.0	Pso09G30870.0	  5e-48
180-259:	Pso11G10020.0	Pso09G30880.0	  9e-35
180-260:	Pso11G10000.0	Pso09G30900.0	      0
180-261:	Pso09G30930.0	Pso09G30930.0	      0
180-262:	Pso09G30940.0	Pso09G30940.0	      0
180-263:	Pso09G30950.0	Pso09G30950.0	 3e-168
180-264:	Pso11G09990.0	Pso09G30960.0	      0
180-265:	Pso11G09980.0	Pso09G30970.0	  2e-64
180-266:	Pso11G09970.0	Pso09G30980.0	      0
180-267:	Pso11G09940.0	Pso09G31000.0	      0
180-268:	Pso11G09930.0	Pso09G31010.0	      0
180-269:	Pso11G09920.0	Pso09G31020.0	  3e-93
180-270:	Pso11G09870.0	Pso09G31040.0	 6e-117
180-271:	Pso09G31050.0	Pso09G31050.0	      0
180-272:	Pso09G31080.0	Pso09G31080.0	      0
180-273:	Pso09G31120.0	Pso09G31120.0	 2e-131
180-274:	Pso09G31140.0	Pso09G31140.0	      0
180-275:	Pso11G09840.0	Pso09G31160.0	  3e-70
180-276:	Pso11G09830.0	Pso09G31190.0	  5e-28
180-277:	Pso11G09820.0	Pso09G31200.0	  1e-87
180-278:	Pso11G09760.0	Pso09G31230.0	      0
180-279:	Pso11G09720.0	Pso09G31250.0	      0
180-280:	Pso11G09710.0	Pso09G31260.0	  7e-57
180-281:	Pso09G31270.0	Pso09G31270.0	      0
180-282:	Pso11G09690.0	Pso09G31280.0	      0
180-283:	Pso09G31300.0	Pso09G31300.0	 2e-117
180-284:	Pso09G31310.0	Pso09G31310.0	      0
180-285:	Pso09G31320.0	Pso09G31320.0	  5e-62
180-286:	Pso09G31330.0	Pso09G31330.0	 3e-156
180-287:	Pso09G31350.0	Pso09G31350.0	      0
180-288:	Pso11G09660.0	Pso09G31370.0	 7e-129
180-289:	Pso11G09640.0	Pso09G31400.0	      0
180-290:	Pso09G31440.0	Pso09G31440.0	  3e-95
180-291:	Pso09G31470.0	Pso09G31470.0	  8e-99
180-292:	Pso11G09620.0	Pso09G31480.0	  1e-72
180-293:	Pso11G09610.0	Pso09G31490.0	      0
180-294:	Pso11G09590.0	Pso09G31500.0	      0
180-295:	Pso11G09550.0	Pso09G31530.0	      0
180-296:	Pso09G31540.0	Pso09G31540.0	      0
180-297:	Pso11G09540.0	Pso09G31580.0	      0
180-298:	Pso09G31630.0	Pso09G31630.0	  4e-79
180-299:	Pso11G09520.0	Pso09G31640.0	 8e-176
180-300:	Pso11G09510.0	Pso09G31670.0	      0
180-301:	Pso11G09500.0	Pso09G31680.0	      0
180-302:	Pso11G09490.0	Pso09G31690.0	      0
180-303:	Pso11G09480.0	Pso09G31700.0	      0
180-304:	Pso11G09470.0	Pso09G31710.0	 8e-180
180-305:	Pso11G09460.0	Pso09G31720.0	 3e-175
180-306:	Pso09G31730.0	Pso09G31730.0	 8e-169
180-307:	Pso11G09420.0	Pso09G31740.0	      0
180-308:	Pso11G09410.0	Pso09G31750.0	      0
180-309:	Pso11G09400.0	Pso09G31760.0	      0
180-310:	Pso11G09390.0	Pso09G31770.0	 5e-130
180-311:	Pso11G09380.0	Pso09G31790.0	  2e-25
180-312:	Pso11G09340.0	Pso09G31820.0	      0
180-313:	Pso11G09330.0	Pso09G31830.0	      0
180-314:	Pso11G09320.0	Pso09G31840.0	      0
180-315:	Pso11G09310.0	Pso09G31850.0	      0
180-316:	Pso11G09260.0	Pso09G31980.0	      0
180-317:	Pso11G09250.0	Pso09G31990.0	      0
180-318:	Pso11G09240.0	Pso09G32000.0	  9e-74
180-319:	Pso09G32020.0	Pso09G32020.0	      0
180-320:	Pso11G09210.0	Pso09G32030.0	 2e-158
180-321:	Pso11G09180.0	Pso09G32060.0	 2e-120
180-322:	Pso11G09160.0	Pso09G32080.0	      0
180-323:	Pso11G09150.0	Pso09G32090.0	      0
180-324:	Pso09G32110.0	Pso09G32110.0	      0
180-325:	Pso09G32120.0	Pso09G32120.0	      0
180-326:	Pso11G09110.0	Pso09G32130.0	      0
180-327:	Pso11G09100.0	Pso09G32140.0	      0
180-328:	Pso11G09090.0	Pso09G32150.0	      0
180-329:	Pso09G32160.0	Pso09G32160.0	      0
180-330:	Pso09G32170.0	Pso09G32170.0	      0
180-331:	Pso09G32180.0	Pso09G32180.0	      0
180-332:	Pso09G32190.0	Pso09G32190.0	      0
180-333:	Pso11G09030.0	Pso09G32200.0	      0
180-334:	Pso11G09020.0	Pso09G32210.0	      0
180-335:	Pso11G09010.0	Pso09G32220.0	      0
180-336:	Pso09G32240.0	Pso09G32240.0	      0
180-337:	Pso09G32250.0	Pso09G32250.0	      0
180-338:	Pso11G08970.0	Pso09G32260.0	      0
180-339:	Pso11G08960.0	Pso09G32290.0	      0
180-340:	Pso11G08940.0	Pso09G32300.0	      0
180-341:	Pso11G08930.0	Pso09G32310.0	      0
180-342:	Pso11G08920.0	Pso09G32320.0	 2e-169
180-343:	Pso11G08910.0	Pso09G32340.0	      0
180-344:	Pso11G08880.0	Pso09G32380.0	 3e-119
180-345:	Pso11G08870.0	Pso09G32390.0	      0
180-346:	Pso09G32400.0	Pso09G32400.0	  2e-63
180-347:	Pso11G08860.0	Pso09G32410.0	  7e-45
180-348:	Pso11G08850.0	Pso09G32420.0	 3e-167
180-349:	Pso11G08840.0	Pso09G32440.0	      0
180-350:	Pso11G08790.0	Pso09G32480.0	  1e-74
180-351:	Pso09G32490.0	Pso09G32490.0	  3e-78
180-352:	Pso09G32500.0	Pso09G32500.0	  6e-15
180-353:	Pso09G32510.0	Pso09G32510.0	 6e-113
180-354:	Pso11G08780.0	Pso09G32520.0	      0
180-355:	Pso11G08770.0	Pso09G32530.0	  4e-56
180-356:	Pso09G32540.0	Pso09G32540.0	 2e-116
180-357:	Pso11G08740.0	Pso09G32550.0	  3e-66
180-358:	Pso11G08710.0	Pso09G32570.0	      0
180-359:	Pso11G08700.0	Pso09G32580.0	 3e-175
180-360:	Pso11G08690.0	Pso09G32590.0	 5e-134
180-361:	Pso11G08680.0	Pso09G32600.0	  5e-89
180-362:	Pso11G08670.0	Pso09G32610.0	 1e-105
180-363:	Pso09G32620.0	Pso09G32620.0	  3e-56
180-364:	Pso11G08660.0	Pso09G32630.0	      0
180-365:	Pso11G08650.0	Pso09G32640.0	      0
180-366:	Pso11G08630.0	Pso09G32650.0	  5e-85
180-367:	Pso09G32680.0	Pso09G32680.0	      0
180-368:	Pso09G32700.0	Pso09G32700.0	      0
180-369:	Pso11G08550.0	Pso09G32710.0	      0
180-370:	Pso11G08490.0	Pso09G32720.0	  2e-72
180-371:	Pso11G08460.0	Pso09G32730.0	 2e-102
180-372:	Pso11G08430.0	Pso09G32800.0	 2e-134
180-373:	Pso11G08420.0	Pso09G32810.0	      0
180-374:	Pso11G08410.0	Pso09G32820.0	  4e-07
180-375:	Pso09G32830.0	Pso09G32830.0	      0
180-376:	Pso11G08370.0	Pso09G32840.0	  9e-97
180-377:	Pso11G08360.0	Pso09G32850.0	  2e-58
180-378:	Pso11G08350.0	Pso09G32860.0	      0
180-379:	Pso11G08340.0	Pso09G32870.0	 3e-132
180-380:	Pso11G08330.0	Pso09G32880.0	      0
180-381:	Pso11G08320.0	Pso09G32890.0	      0
180-382:	Pso09G32910.0	Pso09G32910.0	      0
180-383:	Pso11G08240.0	Pso09G32920.0	      0
180-384:	Pso11G08270.0	Pso09G32930.0	      0
180-385:	Pso11G08250.0	Pso09G32940.0	  9e-35
180-386:	Pso09G32950.0	Pso09G32950.0	      0
180-387:	Pso11G08220.0	Pso09G32970.0	      0
180-388:	Pso11G08200.0	Pso09G33010.0	      0
180-389:	Pso11G08170.0	Pso09G33020.0	 2e-166
180-390:	Pso09G33030.0	Pso09G33030.0	      0
180-391:	Pso09G33060.0	Pso09G33060.0	 6e-179
180-392:	Pso11G08110.0	Pso09G33080.0	      0
180-393:	Pso11G08100.0	Pso09G33090.0	 2e-109
180-394:	Pso09G33100.0	Pso09G33100.0	      0
180-395:	Pso11G08010.0	Pso09G33120.0	      0
180-396:	Pso11G07990.0	Pso09G33140.0	      0
180-397:	Pso11G07960.0	Pso09G33160.0	      0
180-398:	Pso11G07920.0	Pso09G33200.0	      0
180-399:	Pso11G07910.0	Pso09G33210.0	  1e-96
180-400:	Pso11G07900.0	Pso09G33220.0	      0
180-401:	Pso11G07870.0	Pso09G33230.0	      0
180-402:	Pso09G33240.0	Pso09G33240.0	      0
180-403:	Pso11G07860.0	Pso09G33250.0	      0
180-404:	Pso11G07850.0	Pso09G33260.0	      0
180-405:	Pso11G07840.0	Pso09G33270.0	  3e-95
180-406:	Pso11G07820.0	Pso09G33280.0	      0
180-407:	Pso11G07780.0	Pso09G33290.0	      0
180-408:	Pso09G33310.0	Pso09G33310.0	  4e-59
180-409:	Pso11G07770.0	Pso09G33320.0	      0
180-410:	Pso11G07760.0	Pso09G33330.0	      0
180-411:	Pso11G07750.0	Pso09G33390.0	      0
180-412:	Pso11G07730.0	Pso09G33400.0	 1e-170
180-413:	Pso11G07670.0	Pso09G33420.0	  5e-33
180-414:	Pso11G07660.0	Pso09G33460.0	      0
180-415:	Pso09G33470.0	Pso09G33470.0	  3e-60
180-416:	Pso11G07650.0	Pso09G33480.0	 5e-174
180-417:	Pso09G33490.0	Pso09G33490.0	      0
180-418:	Pso11G07640.0	Pso09G33500.0	      0
180-419:	Pso11G07630.0	Pso09G33510.0	      0
180-420:	Pso11G07620.0	Pso09G33520.0	      0
180-421:	Pso11G07600.0	Pso09G33530.0	      0
180-422:	Pso09G33550.0	Pso09G33550.0	  9e-73
180-423:	Pso11G07580.0	Pso09G33560.0	      0
180-424:	Pso11G07570.0	Pso09G33570.0	 3e-114
180-425:	Pso11G07540.0	Pso09G33590.0	  3e-63
180-426:	Pso11G07520.0	Pso09G33620.0	      0
180-427:	Pso09G33660.0	Pso09G33630.0	 1e-146
180-428:	Pso09G33680.0	Pso09G33650.0	  2e-40
180-429:	Pso09G33720.0	Pso09G33720.0	      0
180-430:	Pso09G33730.0	Pso09G33730.0	      0
180-431:	Pso09G33750.0	Pso09G33750.0	      0
180-432:	Pso09G33760.0	Pso09G33760.0	 6e-133
180-433:	Pso11G07400.0	Pso09G33770.0	      0
180-434:	Pso11G07380.0	Pso09G33780.0	      0
180-435:	Pso11G07370.0	Pso09G33790.0	      0
180-436:	Pso11G07340.0	Pso09G33810.0	      0
180-437:	Pso11G07330.0	Pso09G33830.0	      0
180-438:	Pso11G07320.0	Pso09G33850.0	      0
180-439:	Pso09G33860.0	Pso09G33860.0	 6e-139
180-440:	Pso09G33870.0	Pso09G33870.0	  8e-95
180-441:	Pso11G07290.0	Pso09G33900.0	      0
180-442:	Pso11G07280.0	Pso09G33910.0	  1e-79
180-443:	Pso11G07250.0	Pso09G33920.0	  3e-12
180-444:	Pso11G07240.0	Pso09G33950.0	 5e-152
180-445:	Pso09G33980.0	Pso09G33980.0	      0
180-446:	Pso11G07200.0	Pso09G34010.0	 2e-129
180-447:	Pso09G34050.0	Pso09G34050.0	  3e-74
180-448:	Pso09G34060.0	Pso09G34060.0	      0
180-449:	Pso09G34070.0	Pso09G34070.0	      0
180-450:	Pso11G07190.0	Pso09G34080.0	      0
180-451:	Pso11G07180.0	Pso09G34090.0	      0
180-452:	Pso11G07170.0	Pso09G34110.0	      0
180-453:	Pso11G07140.0	Pso09G34140.0	 2e-111
180-454:	Pso11G07130.0	Pso09G34150.0	      0
180-455:	Pso11G07120.0	Pso09G34160.0	      0
180-456:	Pso09G34170.0	Pso09G34170.0	      0
180-457:	Pso09G34180.0	Pso09G34180.0	      0
180-458:	Pso09G34200.0	Pso09G34190.0	      0
180-459:	Pso11G07100.0	Pso09G34220.0	  1e-78
180-460:	Pso11G07090.0	Pso09G34240.0	 1e-112
180-461:	Pso09G34270.0	Pso09G34270.0	      0
## Alignment 181: score=21333.0 e_value=0 N=434 pre-WGD-1 ancestor_chr2&P. somniferum_chr9 plus
181-  0:	Pso09G00220.0	Pso09G00220.0	  1e-52
181-  1:	Pso09G00240.0	Pso09G00240.0	      0
181-  2:	Pso09G00250.0	Pso09G00250.0	      0
181-  3:	Pso09G00360.0	Pso09G00360.0	      0
181-  4:	Pso09G00380.0	Pso09G00380.0	  7e-65
181-  5:	Pso09G00390.0	Pso09G00390.0	 2e-150
181-  6:	Pso09G00400.0	Pso09G00400.0	      0
181-  7:	Pso09G00440.0	Pso09G00440.0	  8e-63
181-  8:	Pso09G00450.0	Pso09G00450.0	      0
181-  9:	Pso09G00460.0	Pso09G00460.0	 6e-173
181- 10:	Pso09G00470.0	Pso09G00470.0	  3e-65
181- 11:	Pso09G00480.0	Pso09G00480.0	      0
181- 12:	Pso09G00510.0	Pso09G00510.0	      0
181- 13:	Pso09G00540.0	Pso09G00540.0	      0
181- 14:	Pso09G00560.0	Pso09G00560.0	      0
181- 15:	Pso09G00600.0	Pso09G00600.0	 3e-146
181- 16:	Pso09G00640.0	Pso09G00640.0	      0
181- 17:	Pso09G00720.0	Pso09G00700.0	 2e-107
181- 18:	Pso09G00740.0	Pso09G00740.0	      0
181- 19:	Pso09G00750.0	Pso09G00750.0	      0
181- 20:	Pso09G00790.0	Pso09G00790.0	  1e-77
181- 21:	Pso09G00800.0	Pso09G00800.0	  2e-77
181- 22:	Pso09G00810.0	Pso09G00810.0	  1e-84
181- 23:	Pso09G00820.0	Pso09G00820.0	  2e-86
181- 24:	Pso09G00830.0	Pso09G00830.0	  1e-94
181- 25:	Pso09G00870.0	Pso09G00870.0	 4e-111
181- 26:	Pso09G00880.0	Pso09G00880.0	      0
181- 27:	Pso09G00890.0	Pso09G00890.0	      0
181- 28:	Pso09G00930.0	Pso09G00930.0	      0
181- 29:	Pso09G00940.0	Pso09G00940.0	  1e-84
181- 30:	Pso09G00950.0	Pso09G00950.0	 7e-101
181- 31:	Pso09G00970.0	Pso09G00970.0	      0
181- 32:	Pso09G00980.0	Pso09G00980.0	      0
181- 33:	Pso09G01010.0	Pso09G01010.0	      0
181- 34:	Pso09G01020.0	Pso09G01020.0	 1e-111
181- 35:	Pso09G01050.0	Pso09G01050.0	  3e-90
181- 36:	Pso09G01070.0	Pso09G01070.0	  1e-78
181- 37:	Pso09G01110.0	Pso09G01110.0	 6e-147
181- 38:	Pso09G01120.0	Pso09G01120.0	      0
181- 39:	Pso09G01130.0	Pso09G01130.0	      0
181- 40:	Pso09G01140.0	Pso09G01140.0	 5e-103
181- 41:	Pso09G01150.0	Pso09G01150.0	 4e-128
181- 42:	Pso09G01160.0	Pso09G01160.0	      0
181- 43:	Pso09G01170.0	Pso09G01170.0	      0
181- 44:	Pso09G01230.0	Pso09G01230.0	      0
181- 45:	Pso09G01260.0	Pso09G01260.0	 4e-142
181- 46:	Pso09G01270.0	Pso09G01270.0	 3e-154
181- 47:	Pso09G01300.0	Pso09G01300.0	  5e-95
181- 48:	Pso09G01310.0	Pso09G01310.0	      0
181- 49:	Pso11G37410.0	Pso09G01330.0	 2e-129
181- 50:	Pso09G01340.0	Pso09G01340.0	 5e-138
181- 51:	Pso09G01360.0	Pso09G01360.0	  2e-38
181- 52:	Pso09G01370.0	Pso09G01370.0	  7e-62
181- 53:	Pso09G01390.0	Pso09G01380.0	  6e-56
181- 54:	Pso09G01400.0	Pso09G01400.0	  2e-56
181- 55:	Pso09G01410.0	Pso09G01410.0	      0
181- 56:	Pso11G38200.0	Pso09G01420.0	  8e-40
181- 57:	Pso11G38210.0	Pso09G01440.0	  1e-92
181- 58:	Pso09G01450.0	Pso09G01450.0	      0
181- 59:	Pso11G38190.0	Pso09G01460.0	      0
181- 60:	Pso11G38120.0	Pso09G01470.0	      0
181- 61:	Pso09G01490.0	Pso09G01490.0	      0
181- 62:	Pso09G01520.0	Pso09G01520.0	      0
181- 63:	Pso09G01540.0	Pso09G01540.0	 1e-114
181- 64:	Pso11G38080.0	Pso09G01550.0	      0
181- 65:	Pso09G01560.0	Pso09G01560.0	  2e-97
181- 66:	Pso11G38000.0	Pso09G01570.0	      0
181- 67:	Pso11G37970.0	Pso09G01590.0	      0
181- 68:	Pso11G37950.0	Pso09G01600.0	 2e-116
181- 69:	Pso11G37940.0	Pso09G01610.0	      0
181- 70:	Pso11G37930.0	Pso09G01620.0	      0
181- 71:	Pso11G37920.0	Pso09G01630.0	      0
181- 72:	Pso11G37890.0	Pso09G01640.0	  4e-40
181- 73:	Pso11G37900.0	Pso09G01650.0	      0
181- 74:	Pso09G01660.0	Pso09G01660.0	  6e-57
181- 75:	Pso11G37880.0	Pso09G01670.0	      0
181- 76:	Pso09G01680.0	Pso09G01680.0	 5e-115
181- 77:	Pso09G01700.0	Pso09G01700.0	      0
181- 78:	Pso11G37850.0	Pso09G01710.0	      0
181- 79:	Pso09G01720.0	Pso09G01720.0	      0
181- 80:	Pso09G01730.0	Pso09G01730.0	  1e-62
181- 81:	Pso09G01740.0	Pso09G01740.0	      0
181- 82:	Pso11G37690.0	Pso09G01750.0	      0
181- 83:	Pso11G37630.0	Pso09G01760.0	      0
181- 84:	Pso11G37640.0	Pso09G01770.0	      0
181- 85:	Pso11G37660.0	Pso09G01790.0	      0
181- 86:	Pso11G37610.0	Pso09G01800.0	 1e-163
181- 87:	Pso11G37590.0	Pso09G01810.0	      0
181- 88:	Pso11G37550.0	Pso09G01820.0	      0
181- 89:	Pso09G01830.0	Pso09G01830.0	      0
181- 90:	Pso11G37510.0	Pso09G01850.0	 4e-176
181- 91:	Pso11G37520.0	Pso09G01860.0	 1e-106
181- 92:	Pso11G37500.0	Pso09G01870.0	      0
181- 93:	Pso11G37470.0	Pso09G01880.0	  1e-69
181- 94:	Pso11G37460.0	Pso09G01910.0	  8e-88
181- 95:	Pso11G37450.0	Pso09G01930.0	      0
181- 96:	Pso09G01950.0	Pso09G01950.0	      0
181- 97:	Pso09G01990.0	Pso09G01990.0	      0
181- 98:	Pso09G02020.0	Pso09G02010.0	  3e-53
181- 99:	Pso11G37310.0	Pso09G02040.0	      0
181-100:	Pso09G02130.0	Pso09G02130.0	      0
181-101:	Pso09G02140.0	Pso09G02140.0	      0
181-102:	Pso11G37250.0	Pso09G02150.0	      0
181-103:	Pso11G37220.0	Pso09G02170.0	      0
181-104:	Pso09G02180.0	Pso09G02180.0	      0
181-105:	Pso11G37210.0	Pso09G02190.0	      0
181-106:	Pso11G37190.0	Pso09G02200.0	      0
181-107:	Pso11G37180.0	Pso09G02240.0	      0
181-108:	Pso09G02250.0	Pso09G02250.0	  5e-56
181-109:	Pso11G37140.0	Pso09G02270.0	      0
181-110:	Pso11G37130.0	Pso09G02280.0	      0
181-111:	Pso11G37120.0	Pso09G02290.0	 2e-138
181-112:	Pso11G37100.0	Pso09G02300.0	  7e-66
181-113:	Pso11G37090.0	Pso09G02310.0	  1e-87
181-114:	Pso11G37070.0	Pso09G02320.0	  9e-14
181-115:	Pso11G37060.0	Pso09G02340.0	      0
181-116:	Pso09G02360.0	Pso09G02360.0	      0
181-117:	Pso09G02370.0	Pso09G02370.0	      0
181-118:	Pso11G37050.0	Pso09G02410.0	 1e-159
181-119:	Pso09G02420.0	Pso09G02420.0	      0
181-120:	Pso11G37040.0	Pso09G02430.0	      0
181-121:	Pso11G37030.0	Pso09G02440.0	      0
181-122:	Pso11G37020.0	Pso09G02450.0	      0
181-123:	Pso11G36990.0	Pso09G02460.0	      0
181-124:	Pso11G36980.0	Pso09G02470.0	      0
181-125:	Pso11G36960.0	Pso09G02480.0	      0
181-126:	Pso11G36940.0	Pso09G02490.0	  6e-34
181-127:	Pso11G36930.0	Pso09G02500.0	 4e-115
181-128:	Pso09G02510.0	Pso09G02510.0	      0
181-129:	Pso11G36920.0	Pso09G02520.0	      0
181-130:	Pso11G36910.0	Pso09G02530.0	      0
181-131:	Pso09G02540.0	Pso09G02540.0	  1e-96
181-132:	Pso11G36880.0	Pso09G02550.0	      0
181-133:	Pso11G36870.0	Pso09G02560.0	 1e-118
181-134:	Pso09G02570.0	Pso09G02570.0	 3e-172
181-135:	Pso09G02580.0	Pso09G02580.0	      0
181-136:	Pso11G36860.0	Pso09G02590.0	      0
181-137:	Pso11G36850.0	Pso09G02650.0	      0
181-138:	Pso11G36820.0	Pso09G02690.0	      0
181-139:	Pso11G36810.0	Pso09G02710.0	      0
181-140:	Pso11G36800.0	Pso09G02720.0	 4e-164
181-141:	Pso11G36790.0	Pso09G02730.0	      0
181-142:	Pso11G36780.0	Pso09G02740.0	  7e-54
181-143:	Pso09G02770.0	Pso09G02770.0	 8e-174
181-144:	Pso11G36760.0	Pso09G02830.0	      0
181-145:	Pso11G36750.0	Pso09G02840.0	      0
181-146:	Pso11G36740.0	Pso09G02850.0	      0
181-147:	Pso11G36720.0	Pso09G02860.0	  5e-97
181-148:	Pso09G02880.0	Pso09G02880.0	      0
181-149:	Pso11G36640.0	Pso09G02910.0	  1e-65
181-150:	Pso11G36510.0	Pso09G02920.0	 3e-163
181-151:	Pso11G36500.0	Pso09G02930.0	 2e-109
181-152:	Pso11G36490.0	Pso09G02940.0	      0
181-153:	Pso11G36480.0	Pso09G02950.0	      0
181-154:	Pso11G36470.0	Pso09G02960.0	      0
181-155:	Pso11G36460.0	Pso09G02970.0	      0
181-156:	Pso11G36440.0	Pso09G02980.0	      0
181-157:	Pso11G36430.0	Pso09G02990.0	  2e-27
181-158:	Pso11G36420.0	Pso09G03000.0	      0
181-159:	Pso09G03010.0	Pso09G03010.0	 2e-156
181-160:	Pso09G03020.0	Pso09G03020.0	      0
181-161:	Pso11G36400.0	Pso09G03030.0	      0
181-162:	Pso11G36380.0	Pso09G03050.0	      0
181-163:	Pso11G36370.0	Pso09G03070.0	      0
181-164:	Pso11G36360.0	Pso09G03080.0	      0
181-165:	Pso11G36350.0	Pso09G03090.0	  4e-32
181-166:	Pso11G36230.0	Pso09G03100.0	      0
181-167:	Pso09G03110.0	Pso09G03110.0	 2e-115
181-168:	Pso09G03140.0	Pso09G03140.0	      0
181-169:	Pso09G03160.0	Pso09G03160.0	      0
181-170:	Pso11G36160.0	Pso09G03170.0	  4e-93
181-171:	Pso11G36150.0	Pso09G03180.0	      0
181-172:	Pso11G36140.0	Pso09G03190.0	      0
181-173:	Pso11G36130.0	Pso09G03200.0	      0
181-174:	Pso11G36120.0	Pso09G03210.0	      0
181-175:	Pso09G03220.0	Pso09G03220.0	      0
181-176:	Pso09G03230.0	Pso09G03230.0	      0
181-177:	Pso09G03300.0	Pso09G03300.0	      0
181-178:	Pso11G36320.0	Pso09G03340.0	      0
181-179:	Pso11G36290.0	Pso09G03430.0	 2e-114
181-180:	Pso11G36310.0	Pso09G03440.0	 7e-113
181-181:	Pso11G36030.0	Pso09G03460.0	      0
181-182:	Pso09G03470.0	Pso09G03470.0	 7e-123
181-183:	Pso11G36020.0	Pso09G03480.0	  4e-47
181-184:	Pso11G36000.0	Pso09G03490.0	      0
181-185:	Pso11G35990.0	Pso09G03500.0	      0
181-186:	Pso09G03550.0	Pso09G03550.0	      0
181-187:	Pso11G35970.0	Pso09G03570.0	      0
181-188:	Pso11G35950.0	Pso09G03610.0	 2e-129
181-189:	Pso11G35920.0	Pso09G03620.0	      0
181-190:	Pso11G35900.0	Pso09G03640.0	      0
181-191:	Pso11G35870.0	Pso09G03650.0	  5e-90
181-192:	Pso11G35860.0	Pso09G03670.0	      0
181-193:	Pso11G35830.0	Pso09G03680.0	      0
181-194:	Pso11G35810.0	Pso09G03690.0	      0
181-195:	Pso09G03700.0	Pso09G03700.0	  4e-89
181-196:	Pso09G03710.0	Pso09G03710.0	 2e-109
181-197:	Pso09G03720.0	Pso09G03720.0	      0
181-198:	Pso09G03730.0	Pso09G03730.0	  3e-60
181-199:	Pso11G35760.0	Pso09G03740.0	      0
181-200:	Pso11G35750.0	Pso09G03750.0	 1e-126
181-201:	Pso11G35740.0	Pso09G03760.0	 9e-165
181-202:	Pso11G35720.0	Pso09G03770.0	      0
181-203:	Pso09G03780.0	Pso09G03780.0	      0
181-204:	Pso09G03800.0	Pso09G03800.0	  4e-43
181-205:	Pso11G35680.0	Pso09G03820.0	      0
181-206:	Pso09G03830.0	Pso09G03830.0	 2e-109
181-207:	Pso11G35670.0	Pso09G03840.0	      0
181-208:	Pso11G35660.0	Pso09G03860.0	      0
181-209:	Pso11G35650.0	Pso09G03920.0	      0
181-210:	Pso11G35570.0	Pso09G04110.0	      0
181-211:	Pso09G04120.0	Pso09G04120.0	  4e-42
181-212:	Pso11G35580.0	Pso09G04130.0	      0
181-213:	Pso11G35590.0	Pso09G04140.0	      0
181-214:	Pso11G35460.0	Pso09G04160.0	      0
181-215:	Pso11G35450.0	Pso09G04170.0	 3e-151
181-216:	Pso11G35400.0	Pso09G04200.0	 3e-137
181-217:	Pso11G35380.0	Pso09G04210.0	      0
181-218:	Pso09G04220.0	Pso09G04220.0	 2e-100
181-219:	Pso11G35350.0	Pso09G04240.0	 2e-145
181-220:	Pso11G35330.0	Pso09G04280.0	      0
181-221:	Pso11G35320.0	Pso09G04290.0	 2e-147
181-222:	Pso09G04300.0	Pso09G04300.0	 2e-117
181-223:	Pso11G35300.0	Pso09G04320.0	 8e-139
181-224:	Pso11G35290.0	Pso09G04330.0	      0
181-225:	Pso09G04360.0	Pso09G04360.0	      0
181-226:	Pso09G04370.0	Pso09G04370.0	      0
181-227:	Pso11G35260.0	Pso09G04380.0	  8e-41
181-228:	Pso09G04390.0	Pso09G04390.0	      0
181-229:	Pso09G04410.0	Pso09G04410.0	  1e-57
181-230:	Pso09G04430.0	Pso09G04430.0	  7e-40
181-231:	Pso11G35230.0	Pso09G04440.0	 4e-148
181-232:	Pso11G35210.0	Pso09G04450.0	  5e-57
181-233:	Pso11G35180.0	Pso09G04460.0	  2e-78
181-234:	Pso11G35170.0	Pso09G04490.0	      0
181-235:	Pso09G04500.0	Pso09G04500.0	 3e-119
181-236:	Pso09G04510.0	Pso09G04510.0	      0
181-237:	Pso11G35160.0	Pso09G04520.0	      0
181-238:	Pso09G04530.0	Pso09G04530.0	  2e-77
181-239:	Pso11G35100.0	Pso09G04540.0	      0
181-240:	Pso09G04550.0	Pso09G04550.0	  5e-99
181-241:	Pso11G35090.0	Pso09G04570.0	 5e-159
181-242:	Pso11G35080.0	Pso09G04610.0	  7e-36
181-243:	Pso09G04630.0	Pso09G04630.0	 3e-156
181-244:	Pso11G35050.0	Pso09G04660.0	      0
181-245:	Pso11G35040.0	Pso09G04670.0	      0
181-246:	Pso11G35030.0	Pso09G04680.0	 5e-142
181-247:	Pso11G35020.0	Pso09G04690.0	      0
181-248:	Pso11G35000.0	Pso09G04710.0	      0
181-249:	Pso09G04720.0	Pso09G04720.0	      0
181-250:	Pso11G34990.0	Pso09G04740.0	 2e-138
181-251:	Pso11G34980.0	Pso09G04750.0	      0
181-252:	Pso09G04760.0	Pso09G04760.0	  1e-54
181-253:	Pso11G34970.0	Pso09G04770.0	      0
181-254:	Pso11G34960.0	Pso09G04780.0	      0
181-255:	Pso09G04790.0	Pso09G04790.0	      0
181-256:	Pso11G34950.0	Pso09G04800.0	  1e-70
181-257:	Pso11G34940.0	Pso09G04810.0	  7e-62
181-258:	Pso11G34900.0	Pso09G04820.0	      0
181-259:	Pso11G34890.0	Pso09G04830.0	 1e-140
181-260:	Pso11G34870.0	Pso09G04850.0	      0
181-261:	Pso11G34830.0	Pso09G04860.0	      0
181-262:	Pso11G34840.0	Pso09G04870.0	      0
181-263:	Pso11G34810.0	Pso09G04900.0	      0
181-264:	Pso09G04910.0	Pso09G04910.0	 3e-128
181-265:	Pso09G04940.0	Pso09G04940.0	  1e-55
181-266:	Pso11G34800.0	Pso09G04950.0	      0
181-267:	Pso11G34780.0	Pso09G04960.0	      0
181-268:	Pso11G34760.0	Pso09G04970.0	 9e-119
181-269:	Pso11G34740.0	Pso09G04980.0	 6e-116
181-270:	Pso11G34730.0	Pso09G04990.0	      0
181-271:	Pso11G34720.0	Pso09G05000.0	  3e-33
181-272:	Pso11G34710.0	Pso09G05010.0	      0
181-273:	Pso09G05020.0	Pso09G05020.0	      0
181-274:	Pso11G34690.0	Pso09G05040.0	  4e-90
181-275:	Pso11G34680.0	Pso09G05050.0	 1e-161
181-276:	Pso11G34670.0	Pso09G05060.0	      0
181-277:	Pso11G34660.0	Pso09G05070.0	      0
181-278:	Pso11G34650.0	Pso09G05080.0	      0
181-279:	Pso11G34640.0	Pso09G05090.0	  3e-86
181-280:	Pso11G34610.0	Pso09G05110.0	      0
181-281:	Pso11G34600.0	Pso09G05120.0	 4e-147
181-282:	Pso11G34590.0	Pso09G05130.0	      0
181-283:	Pso11G34580.0	Pso09G05140.0	      0
181-284:	Pso11G34560.0	Pso09G05150.0	 7e-136
181-285:	Pso11G34550.0	Pso09G05170.0	      0
181-286:	Pso11G34540.0	Pso09G05180.0	      0
181-287:	Pso11G34530.0	Pso09G05190.0	 1e-103
181-288:	Pso11G34520.0	Pso09G05200.0	      0
181-289:	Pso11G34510.0	Pso09G05210.0	  4e-50
181-290:	Pso11G34490.0	Pso09G05220.0	      0
181-291:	Pso09G05230.0	Pso09G05230.0	  5e-99
181-292:	Pso11G34470.0	Pso09G05240.0	      0
181-293:	Pso09G05270.0	Pso09G05270.0	  2e-63
181-294:	Pso09G05300.0	Pso09G05300.0	      0
181-295:	Pso09G05320.0	Pso09G05320.0	      0
181-296:	Pso09G05330.0	Pso09G05330.0	  1e-71
181-297:	Pso09G05340.0	Pso09G05340.0	  1e-59
181-298:	Pso11G34450.0	Pso09G05360.0	      0
181-299:	Pso11G34440.0	Pso09G05370.0	  4e-60
181-300:	Pso11G34430.0	Pso09G05380.0	      0
181-301:	Pso11G34410.0	Pso09G05390.0	  8e-82
181-302:	Pso11G34400.0	Pso09G05400.0	      0
181-303:	Pso11G34390.0	Pso09G05410.0	      0
181-304:	Pso11G34380.0	Pso09G05420.0	      0
181-305:	Pso11G34370.0	Pso09G05430.0	      0
181-306:	Pso11G34360.0	Pso09G05440.0	      0
181-307:	Pso09G05450.0	Pso09G05450.0	      0
181-308:	Pso09G05460.0	Pso09G05460.0	      0
181-309:	Pso11G34350.0	Pso09G05470.0	      0
181-310:	Pso11G34340.0	Pso09G05480.0	      0
181-311:	Pso11G34300.0	Pso09G05500.0	      0
181-312:	Pso11G34280.0	Pso09G05510.0	      0
181-313:	Pso09G05520.0	Pso09G05520.0	      0
181-314:	Pso11G34320.0	Pso09G05530.0	 3e-156
181-315:	Pso11G34270.0	Pso09G05540.0	  9e-85
181-316:	Pso09G05560.0	Pso09G05560.0	      0
181-317:	Pso11G34260.0	Pso09G05570.0	      0
181-318:	Pso11G34240.0	Pso09G05580.0	 6e-107
181-319:	Pso09G05590.0	Pso09G05590.0	      0
181-320:	Pso11G34190.0	Pso09G05630.0	      0
181-321:	Pso11G34180.0	Pso09G05640.0	      0
181-322:	Pso11G34170.0	Pso09G05650.0	 1e-173
181-323:	Pso11G34150.0	Pso09G05670.0	      0
181-324:	Pso11G34130.0	Pso09G05680.0	      0
181-325:	Pso11G34120.0	Pso09G05690.0	      0
181-326:	Pso11G34100.0	Pso09G05710.0	      0
181-327:	Pso11G34090.0	Pso09G05720.0	  2e-87
181-328:	Pso11G34080.0	Pso09G05730.0	      0
181-329:	Pso09G05750.0	Pso09G05750.0	  3e-89
181-330:	Pso09G05800.0	Pso09G05800.0	      0
181-331:	Pso11G33810.0	Pso09G05830.0	      0
181-332:	Pso11G33930.0	Pso09G05920.0	 1e-162
181-333:	Pso09G05930.0	Pso09G05930.0	  3e-27
181-334:	Pso11G33960.0	Pso09G05940.0	  4e-97
181-335:	Pso11G33970.0	Pso09G05950.0	      0
181-336:	Pso11G33980.0	Pso09G05960.0	      0
181-337:	Pso11G33790.0	Pso09G05970.0	      0
181-338:	Pso11G33780.0	Pso09G05980.0	 2e-168
181-339:	Pso09G05990.0	Pso09G05990.0	  1e-64
181-340:	Pso11G33770.0	Pso09G06000.0	 3e-146
181-341:	Pso11G33760.0	Pso09G06010.0	  1e-53
181-342:	Pso11G33750.0	Pso09G06020.0	      0
181-343:	Pso11G33740.0	Pso09G06030.0	      0
181-344:	Pso09G06050.0	Pso09G06050.0	      0
181-345:	Pso11G33720.0	Pso09G06060.0	 1e-121
181-346:	Pso11G33710.0	Pso09G06070.0	      0
181-347:	Pso11G33700.0	Pso09G06080.0	  1e-54
181-348:	Pso11G33690.0	Pso09G06100.0	      0
181-349:	Pso11G33670.0	Pso09G06110.0	      0
181-350:	Pso11G33680.0	Pso09G06120.0	 1e-130
181-351:	Pso11G33660.0	Pso09G06130.0	  4e-86
181-352:	Pso11G33620.0	Pso09G06150.0	 1e-131
181-353:	Pso11G33610.0	Pso09G06160.0	 1e-141
181-354:	Pso09G06180.0	Pso09G06180.0	 5e-108
181-355:	Pso09G06200.0	Pso09G06200.0	  6e-90
181-356:	Pso11G33600.0	Pso09G06210.0	 2e-162
181-357:	Pso11G33590.0	Pso09G06220.0	 2e-107
181-358:	Pso11G33580.0	Pso09G06230.0	  4e-68
181-359:	Pso11G33570.0	Pso09G06240.0	      0
181-360:	Pso11G33560.0	Pso09G06250.0	 7e-103
181-361:	Pso11G33540.0	Pso09G06260.0	 1e-177
181-362:	Pso11G33520.0	Pso09G06280.0	 3e-144
181-363:	Pso11G33510.0	Pso09G06300.0	 1e-101
181-364:	Pso11G33500.0	Pso09G06310.0	      0
181-365:	Pso11G33490.0	Pso09G06320.0	  2e-61
181-366:	Pso11G33480.0	Pso09G06330.0	      0
181-367:	Pso11G33450.0	Pso09G06340.0	      0
181-368:	Pso11G33470.0	Pso09G06350.0	      0
181-369:	Pso11G33440.0	Pso09G06360.0	      0
181-370:	Pso11G33430.0	Pso09G06370.0	  5e-54
181-371:	Pso09G06390.0	Pso09G06390.0	 6e-148
181-372:	Pso11G33410.0	Pso09G06400.0	      0
181-373:	Pso11G33400.0	Pso09G06420.0	  1e-37
181-374:	Pso11G33390.0	Pso09G06440.0	  2e-15
181-375:	Pso09G06450.0	Pso09G06450.0	      0
181-376:	Pso09G06460.0	Pso09G06460.0	      0
181-377:	Pso11G33360.0	Pso09G06480.0	      0
181-378:	Pso09G06490.0	Pso09G06490.0	  2e-61
181-379:	Pso09G06500.0	Pso09G06500.0	  2e-58
181-380:	Pso11G33340.0	Pso09G06510.0	 7e-106
181-381:	Pso11G33290.0	Pso09G06520.0	      0
181-382:	Pso11G33270.0	Pso09G06540.0	 2e-110
181-383:	Pso09G06550.0	Pso09G06550.0	      0
181-384:	Pso11G33260.0	Pso09G06560.0	  9e-68
181-385:	Pso09G06580.0	Pso09G06580.0	  2e-46
181-386:	Pso09G06590.0	Pso09G06590.0	      0
181-387:	Pso11G33250.0	Pso09G06600.0	      0
181-388:	Pso11G33240.0	Pso09G06610.0	  6e-85
181-389:	Pso11G33220.0	Pso09G06630.0	      0
181-390:	Pso11G33210.0	Pso09G06650.0	      0
181-391:	Pso11G33180.0	Pso09G06670.0	      0
181-392:	Pso11G33160.0	Pso09G06690.0	      0
181-393:	Pso11G33150.0	Pso09G06700.0	  1e-47
181-394:	Pso11G33140.0	Pso09G06710.0	  2e-73
181-395:	Pso11G33130.0	Pso09G06720.0	      0
181-396:	Pso09G06730.0	Pso09G06730.0	  3e-75
181-397:	Pso11G33120.0	Pso09G06740.0	      0
181-398:	Pso11G33110.0	Pso09G06750.0	  4e-76
181-399:	Pso11G33090.0	Pso09G06760.0	  6e-95
181-400:	Pso11G33080.0	Pso09G06780.0	      0
181-401:	Pso11G33060.0	Pso09G06790.0	 2e-128
181-402:	Pso09G06800.0	Pso09G06800.0	      0
181-403:	Pso09G06810.0	Pso09G06810.0	      0
181-404:	Pso09G06820.0	Pso09G06820.0	 3e-126
181-405:	Pso11G33000.0	Pso09G06830.0	  1e-97
181-406:	Pso09G06840.0	Pso09G06840.0	  1e-12
181-407:	Pso11G32990.0	Pso09G06860.0	 5e-178
181-408:	Pso11G32970.0	Pso09G06870.0	      0
181-409:	Pso11G32960.0	Pso09G06880.0	      0
181-410:	Pso11G32950.0	Pso09G06890.0	      0
181-411:	Pso11G32940.0	Pso09G06900.0	      0
181-412:	Pso11G32930.0	Pso09G06910.0	      0
181-413:	Pso11G32920.0	Pso09G06920.0	      0
181-414:	Pso11G32910.0	Pso09G06930.0	  1e-36
181-415:	Pso11G32890.0	Pso09G06940.0	      0
181-416:	Pso11G32860.0	Pso09G06980.0	      0
181-417:	Pso09G07000.0	Pso09G07000.0	      0
181-418:	Pso11G32790.0	Pso09G07010.0	      0
181-419:	Pso11G32740.0	Pso09G07020.0	      0
181-420:	Pso11G32720.0	Pso09G07030.0	      0
181-421:	Pso09G07040.0	Pso09G07040.0	      0
181-422:	Pso11G32710.0	Pso09G07050.0	      0
181-423:	Pso11G32700.0	Pso09G07060.0	      0
181-424:	Pso11G32690.0	Pso09G07070.0	      0
181-425:	Pso11G32680.0	Pso09G07080.0	  1e-56
181-426:	Pso11G32670.0	Pso09G07090.0	 1e-134
181-427:	Pso11G32650.0	Pso09G07100.0	      0
181-428:	Pso11G32550.0	Pso09G07140.0	      0
181-429:	Pso09G07170.0	Pso09G07170.0	 2e-145
181-430:	Pso11G32590.0	Pso09G07190.0	      0
181-431:	Pso09G07200.0	Pso09G07200.0	  2e-77
181-432:	Pso09G07250.0	Pso09G07250.0	 5e-149
181-433:	Pso11G32250.0	Pso09G07280.0	      0
## Alignment 182: score=20401.0 e_value=0 N=415 pre-WGD-1 ancestor_chr2&P. somniferum_chr9 plus
182-  0:	Pso11G31390.0	Pso09G09200.0	      0
182-  1:	Pso09G09210.0	Pso09G09210.0	  1e-59
182-  2:	Pso09G09250.0	Pso09G09250.0	 7e-125
182-  3:	Pso09G09260.0	Pso09G09260.0	 6e-134
182-  4:	Pso09G09270.0	Pso09G09270.0	      0
182-  5:	Pso09G09290.0	Pso09G09290.0	      0
182-  6:	Pso09G09310.0	Pso09G09310.0	      0
182-  7:	Pso09G09320.0	Pso09G09320.0	  2e-40
182-  8:	Pso09G09330.0	Pso09G09330.0	      0
182-  9:	Pso09G09340.0	Pso09G09340.0	      0
182- 10:	Pso09G09350.0	Pso09G09350.0	      0
182- 11:	Pso09G09360.0	Pso09G09360.0	      0
182- 12:	Pso09G09380.0	Pso09G09380.0	      0
182- 13:	Pso09G09390.0	Pso09G09390.0	 1e-145
182- 14:	Pso09G09400.0	Pso09G09400.0	 9e-136
182- 15:	Pso09G09410.0	Pso09G09410.0	  4e-66
182- 16:	Pso09G09420.0	Pso09G09420.0	      0
182- 17:	Pso09G09430.0	Pso09G09430.0	      0
182- 18:	Pso09G09440.0	Pso09G09440.0	      0
182- 19:	Pso09G09450.0	Pso09G09450.0	  1e-62
182- 20:	Pso09G09460.0	Pso09G09460.0	      0
182- 21:	Pso09G09480.0	Pso09G09480.0	      0
182- 22:	Pso09G09500.0	Pso09G09500.0	      0
182- 23:	Pso09G09510.0	Pso09G09510.0	  1e-66
182- 24:	Pso09G09520.0	Pso09G09520.0	      0
182- 25:	Pso09G09530.0	Pso09G09530.0	  3e-62
182- 26:	Pso09G09540.0	Pso09G09540.0	 1e-173
182- 27:	Pso09G09550.0	Pso09G09550.0	  3e-90
182- 28:	Pso09G09560.0	Pso09G09560.0	  6e-45
182- 29:	Pso09G09590.0	Pso09G09590.0	 1e-176
182- 30:	Pso09G09610.0	Pso09G09610.0	 1e-157
182- 31:	Pso09G09620.0	Pso09G09620.0	      0
182- 32:	Pso09G09630.0	Pso09G09630.0	      0
182- 33:	Pso09G09660.0	Pso09G09660.0	      0
182- 34:	Pso09G09670.0	Pso09G09670.0	      0
182- 35:	Pso09G09680.0	Pso09G09680.0	      0
182- 36:	Pso09G09690.0	Pso09G09690.0	      0
182- 37:	Pso09G09700.0	Pso09G09700.0	      0
182- 38:	Pso09G09710.0	Pso09G09710.0	      0
182- 39:	Pso09G09730.0	Pso09G09730.0	      0
182- 40:	Pso09G09740.0	Pso09G09740.0	 2e-135
182- 41:	Pso09G09750.0	Pso09G09750.0	  1e-26
182- 42:	Pso09G09760.0	Pso09G09760.0	 3e-149
182- 43:	Pso11G31080.0	Pso09G09770.0	      0
182- 44:	Pso11G31070.0	Pso09G09780.0	 2e-167
182- 45:	Pso11G29610.0	Pso09G09940.0	 1e-162
182- 46:	Pso11G29590.0	Pso09G09950.0	  1e-39
182- 47:	Pso11G29570.0	Pso09G09970.0	  4e-94
182- 48:	Pso11G29560.0	Pso09G09980.0	 3e-172
182- 49:	Pso11G29500.0	Pso09G10040.0	      0
182- 50:	Pso09G10280.0	Pso09G10280.0	 3e-119
182- 51:	Pso11G29020.0	Pso09G10320.0	  7e-73
182- 52:	Pso09G10330.0	Pso09G10330.0	      0
182- 53:	Pso11G29190.0	Pso09G10430.0	  4e-97
182- 54:	Pso11G29000.0	Pso09G10460.0	      0
182- 55:	Pso11G28990.0	Pso09G10470.0	      0
182- 56:	Pso11G28980.0	Pso09G10480.0	      0
182- 57:	Pso11G28970.0	Pso09G10490.0	  4e-16
182- 58:	Pso11G28960.0	Pso09G10500.0	 3e-105
182- 59:	Pso11G28930.0	Pso09G10510.0	 4e-180
182- 60:	Pso09G10540.0	Pso09G10540.0	      0
182- 61:	Pso11G28900.0	Pso09G10560.0	 2e-105
182- 62:	Pso11G28890.0	Pso09G10570.0	      0
182- 63:	Pso11G28880.0	Pso09G10580.0	      0
182- 64:	Pso11G28860.0	Pso09G10590.0	  3e-92
182- 65:	Pso11G28850.0	Pso09G10600.0	      0
182- 66:	Pso11G28830.0	Pso09G10620.0	 1e-131
182- 67:	Pso11G28800.0	Pso09G10630.0	      0
182- 68:	Pso11G28790.0	Pso09G10640.0	      0
182- 69:	Pso09G10660.0	Pso09G10660.0	  2e-54
182- 70:	Pso11G28780.0	Pso09G10670.0	      0
182- 71:	Pso11G28750.0	Pso09G10680.0	      0
182- 72:	Pso11G28740.0	Pso09G10700.0	      0
182- 73:	Pso09G10710.0	Pso09G10710.0	      0
182- 74:	Pso11G28620.0	Pso09G10720.0	 5e-141
182- 75:	Pso09G10730.0	Pso09G10730.0	  5e-58
182- 76:	Pso11G28590.0	Pso09G10760.0	      0
182- 77:	Pso09G10770.0	Pso09G10770.0	      0
182- 78:	Pso11G28580.0	Pso09G10780.0	      0
182- 79:	Pso11G28570.0	Pso09G10790.0	      0
182- 80:	Pso11G28560.0	Pso09G10800.0	      0
182- 81:	Pso09G10810.0	Pso09G10810.0	  1e-46
182- 82:	Pso11G28550.0	Pso09G10820.0	      0
182- 83:	Pso11G28530.0	Pso09G10830.0	      0
182- 84:	Pso11G28670.0	Pso09G10890.0	      0
182- 85:	Pso11G28660.0	Pso09G10900.0	      0
182- 86:	Pso09G10910.0	Pso09G10910.0	 6e-134
182- 87:	Pso11G28650.0	Pso09G11060.0	      0
182- 88:	Pso11G28640.0	Pso09G11070.0	      0
182- 89:	Pso11G28630.0	Pso09G11080.0	      0
182- 90:	Pso11G28330.0	Pso09G11110.0	 1e-115
182- 91:	Pso11G28320.0	Pso09G11130.0	      0
182- 92:	Pso11G28310.0	Pso09G11140.0	      0
182- 93:	Pso11G28300.0	Pso09G11150.0	      0
182- 94:	Pso09G11160.0	Pso09G11160.0	      0
182- 95:	Pso11G28290.0	Pso09G11170.0	 2e-145
182- 96:	Pso11G28280.0	Pso09G11180.0	  4e-73
182- 97:	Pso11G28270.0	Pso09G11190.0	 5e-106
182- 98:	Pso11G28260.0	Pso09G11200.0	      0
182- 99:	Pso11G28240.0	Pso09G11210.0	  9e-91
182-100:	Pso09G11220.0	Pso09G11220.0	  6e-49
182-101:	Pso09G11240.0	Pso09G11240.0	      0
182-102:	Pso11G28220.0	Pso09G11250.0	  1e-77
182-103:	Pso11G28210.0	Pso09G11260.0	      0
182-104:	Pso11G28200.0	Pso09G11280.0	      0
182-105:	Pso11G28180.0	Pso09G11300.0	 4e-135
182-106:	Pso11G28170.0	Pso09G11310.0	 1e-171
182-107:	Pso09G11320.0	Pso09G11320.0	      0
182-108:	Pso11G28160.0	Pso09G11330.0	      0
182-109:	Pso11G28150.0	Pso09G11340.0	      0
182-110:	Pso11G28140.0	Pso09G11350.0	      0
182-111:	Pso11G28130.0	Pso09G11360.0	      0
182-112:	Pso11G28110.0	Pso09G11370.0	      0
182-113:	Pso11G28100.0	Pso09G11380.0	      0
182-114:	Pso11G28090.0	Pso09G11390.0	  1e-96
182-115:	Pso11G28080.0	Pso09G11400.0	  1e-48
182-116:	Pso11G28060.0	Pso09G11410.0	 8e-139
182-117:	Pso09G11420.0	Pso09G11420.0	      0
182-118:	Pso11G28050.0	Pso09G11430.0	      0
182-119:	Pso11G28040.0	Pso09G11440.0	      0
182-120:	Pso11G28030.0	Pso09G11450.0	  2e-55
182-121:	Pso11G28020.0	Pso09G11460.0	      0
182-122:	Pso09G11470.0	Pso09G11470.0	      0
182-123:	Pso11G28000.0	Pso09G11480.0	      0
182-124:	Pso11G27990.0	Pso09G11500.0	      0
182-125:	Pso11G27970.0	Pso09G11510.0	      0
182-126:	Pso09G11550.0	Pso09G11550.0	      0
182-127:	Pso09G11560.0	Pso09G11560.0	 9e-170
182-128:	Pso11G27930.0	Pso09G11570.0	      0
182-129:	Pso11G27920.0	Pso09G11580.0	  6e-87
182-130:	Pso11G27910.0	Pso09G11600.0	 3e-177
182-131:	Pso11G27880.0	Pso09G11620.0	      0
182-132:	Pso09G11630.0	Pso09G11630.0	      0
182-133:	Pso11G27870.0	Pso09G11640.0	 9e-170
182-134:	Pso11G27860.0	Pso09G11650.0	      0
182-135:	Pso11G27840.0	Pso09G11660.0	 9e-169
182-136:	Pso09G11700.0	Pso09G11700.0	  6e-46
182-137:	Pso09G11710.0	Pso09G11710.0	 3e-174
182-138:	Pso11G27820.0	Pso09G11740.0	      0
182-139:	Pso11G27810.0	Pso09G11790.0	      0
182-140:	Pso11G27790.0	Pso09G11800.0	      0
182-141:	Pso11G27780.0	Pso09G11810.0	 2e-178
182-142:	Pso09G11820.0	Pso09G11820.0	      0
182-143:	Pso11G27720.0	Pso09G11850.0	      0
182-144:	Pso09G11860.0	Pso09G11860.0	      0
182-145:	Pso11G27680.0	Pso09G11930.0	 7e-157
182-146:	Pso11G27660.0	Pso09G11970.0	      0
182-147:	Pso09G11990.0	Pso09G11990.0	  4e-76
182-148:	Pso11G27650.0	Pso09G12000.0	  4e-98
182-149:	Pso09G12020.0	Pso09G12020.0	      0
182-150:	Pso11G27640.0	Pso09G12040.0	      0
182-151:	Pso09G12060.0	Pso09G12060.0	 3e-153
182-152:	Pso11G27540.0	Pso09G12320.0	 8e-147
182-153:	Pso09G12330.0	Pso09G12330.0	  7e-58
182-154:	Pso11G27180.0	Pso09G12520.0	      0
182-155:	Pso11G27190.0	Pso09G12530.0	      0
182-156:	Pso09G12540.0	Pso09G12540.0	      0
182-157:	Pso09G12550.0	Pso09G12550.0	      0
182-158:	Pso11G27200.0	Pso09G12560.0	 2e-170
182-159:	Pso11G27210.0	Pso09G12570.0	      0
182-160:	Pso11G27220.0	Pso09G12580.0	  4e-89
182-161:	Pso11G27230.0	Pso09G12590.0	      0
182-162:	Pso11G27250.0	Pso09G12600.0	      0
182-163:	Pso11G27260.0	Pso09G12610.0	      0
182-164:	Pso11G27280.0	Pso09G12620.0	      0
182-165:	Pso11G27290.0	Pso09G12630.0	      0
182-166:	Pso11G27300.0	Pso09G12640.0	      0
182-167:	Pso09G12650.0	Pso09G12650.0	      0
182-168:	Pso11G27120.0	Pso09G12670.0	      0
182-169:	Pso11G27090.0	Pso09G12690.0	      0
182-170:	Pso11G27050.0	Pso09G12720.0	      0
182-171:	Pso11G27040.0	Pso09G12730.0	      0
182-172:	Pso11G27030.0	Pso09G12740.0	 8e-124
182-173:	Pso11G27020.0	Pso09G12750.0	      0
182-174:	Pso11G27010.0	Pso09G12770.0	      0
182-175:	Pso11G27000.0	Pso09G12780.0	      0
182-176:	Pso11G26990.0	Pso09G12790.0	      0
182-177:	Pso11G26980.0	Pso09G12800.0	      0
182-178:	Pso11G26950.0	Pso09G12810.0	      0
182-179:	Pso09G12830.0	Pso09G12830.0	  2e-68
182-180:	Pso11G26930.0	Pso09G12840.0	      0
182-181:	Pso11G26910.0	Pso09G12850.0	      0
182-182:	Pso11G26880.0	Pso09G12870.0	      0
182-183:	Pso11G26870.0	Pso09G12880.0	      0
182-184:	Pso11G26860.0	Pso09G12890.0	  1e-68
182-185:	Pso11G26840.0	Pso09G12900.0	      0
182-186:	Pso11G26830.0	Pso09G12910.0	      0
182-187:	Pso11G26820.0	Pso09G12920.0	      0
182-188:	Pso11G26800.0	Pso09G12940.0	  6e-61
182-189:	Pso11G26780.0	Pso09G12950.0	      0
182-190:	Pso11G26770.0	Pso09G12960.0	      0
182-191:	Pso09G12970.0	Pso09G12970.0	      0
182-192:	Pso11G26750.0	Pso09G12980.0	      0
182-193:	Pso11G26710.0	Pso09G13000.0	      0
182-194:	Pso09G13020.0	Pso09G13020.0	      0
182-195:	Pso11G26670.0	Pso09G13090.0	  6e-96
182-196:	Pso11G26660.0	Pso09G13100.0	 9e-130
182-197:	Pso11G26620.0	Pso09G13110.0	 2e-179
182-198:	Pso11G26610.0	Pso09G13120.0	      0
182-199:	Pso11G26600.0	Pso09G13130.0	 2e-153
182-200:	Pso11G26590.0	Pso09G13140.0	      0
182-201:	Pso11G26580.0	Pso09G13160.0	      0
182-202:	Pso11G26570.0	Pso09G13170.0	      0
182-203:	Pso11G26520.0	Pso09G13200.0	 3e-135
182-204:	Pso11G26510.0	Pso09G13210.0	      0
182-205:	Pso11G26500.0	Pso09G13220.0	  2e-79
182-206:	Pso11G26480.0	Pso09G13230.0	      0
182-207:	Pso11G26470.0	Pso09G13240.0	  2e-89
182-208:	Pso11G26460.0	Pso09G13250.0	      0
182-209:	Pso09G13270.0	Pso09G13270.0	  3e-70
182-210:	Pso11G26450.0	Pso09G13280.0	      0
182-211:	Pso09G13290.0	Pso09G13290.0	 8e-117
182-212:	Pso11G26440.0	Pso09G13300.0	      0
182-213:	Pso11G26430.0	Pso09G13310.0	      0
182-214:	Pso09G13320.0	Pso09G13320.0	      0
182-215:	Pso11G26420.0	Pso09G13340.0	      0
182-216:	Pso11G26380.0	Pso09G13360.0	 6e-137
182-217:	Pso11G26340.0	Pso09G13390.0	  2e-92
182-218:	Pso11G26320.0	Pso09G13400.0	 4e-157
182-219:	Pso11G26310.0	Pso09G13410.0	 2e-156
182-220:	Pso11G26300.0	Pso09G13420.0	      0
182-221:	Pso11G26290.0	Pso09G13430.0	      0
182-222:	Pso11G26280.0	Pso09G13440.0	      0
182-223:	Pso11G26260.0	Pso09G13450.0	      0
182-224:	Pso11G26250.0	Pso09G13460.0	 2e-153
182-225:	Pso11G26240.0	Pso09G13480.0	      0
182-226:	Pso11G26230.0	Pso09G13490.0	      0
182-227:	Pso11G26220.0	Pso09G13510.0	      0
182-228:	Pso11G26210.0	Pso09G13520.0	      0
182-229:	Pso11G26200.0	Pso09G13540.0	      0
182-230:	Pso11G26190.0	Pso09G13550.0	      0
182-231:	Pso11G26180.0	Pso09G13560.0	      0
182-232:	Pso11G26160.0	Pso09G13580.0	      0
182-233:	Pso11G26140.0	Pso09G13590.0	      0
182-234:	Pso11G26130.0	Pso09G13600.0	      0
182-235:	Pso11G26120.0	Pso09G13610.0	      0
182-236:	Pso11G26110.0	Pso09G13620.0	 4e-170
182-237:	Pso11G26100.0	Pso09G13630.0	      0
182-238:	Pso09G13640.0	Pso09G13640.0	 3e-111
182-239:	Pso09G13660.0	Pso09G13660.0	      0
182-240:	Pso11G26060.0	Pso09G13680.0	  8e-81
182-241:	Pso11G26050.0	Pso09G13690.0	      0
182-242:	Pso11G26040.0	Pso09G13700.0	      0
182-243:	Pso11G26030.0	Pso09G13710.0	      0
182-244:	Pso11G26020.0	Pso09G13720.0	      0
182-245:	Pso09G13730.0	Pso09G13730.0	  3e-85
182-246:	Pso11G26010.0	Pso09G13740.0	      0
182-247:	Pso11G25990.0	Pso09G13760.0	      0
182-248:	Pso11G25960.0	Pso09G13790.0	      0
182-249:	Pso11G25910.0	Pso09G13840.0	 3e-121
182-250:	Pso11G25900.0	Pso09G13850.0	      0
182-251:	Pso11G25890.0	Pso09G13870.0	      0
182-252:	Pso11G25860.0	Pso09G13930.0	 8e-107
182-253:	Pso11G25850.0	Pso09G13940.0	      0
182-254:	Pso11G25840.0	Pso09G13950.0	      0
182-255:	Pso11G25820.0	Pso09G13960.0	  3e-39
182-256:	Pso11G25800.0	Pso09G13970.0	      0
182-257:	Pso09G13980.0	Pso09G13980.0	 1e-166
182-258:	Pso09G14000.0	Pso09G14000.0	      0
182-259:	Pso11G25790.0	Pso09G14010.0	      0
[truncated: 1,067,654 more chars]
