# Supplementary material for: Three chromosome-scale Papaver genomes reveal punctuated patchwork evolution of the morphinan and noscapine biosynthesis pathway
Source: Nat Commun. 2021 Oct 15;12:6030. doi: 10.1038/s41467-021-26330-8 (PMC8521590; doi:10.1038/s41467-021-26330-8)
Supplement: Supplementary file 15 — Source Data [file 41467_2021_26330_MOESM15_ESM.zip › Source Data/Supplementary Fig. 21b post-WGD-1 ancestor and P. setigerum.collinearity.txt]

############### Parameters ###############
# MATCH_SCORE: 50
# MATCH_SIZE: 5
# GAP_PENALTY: -1
# OVERLAP_WINDOW: 5
# E_VALUE: 1e-05
# MAX GAPS: 25
############### Statistics ###############
# Number of collinear genes: 79723, Percentage: 60.65
# Number of all genes: 131438
##########################################
## Alignment 0: score=559.0 e_value=3.8e-32 N=13 post-WGD-1 ancestor_chr1&P. setigerum_chr1 plus
  0-  0:	Pso01G29760.0	Pse01G65250.0	  1e-57
  0-  1:	Pso01G29890.0	Pse01G65330.0	  9e-11
  0-  2:	Pso01G29970.0	Pse01G65340.0	      0
  0-  3:	Pso01G30080.0	Pse01G65390.0	      0
  0-  4:	Pso01G30220.0	Pse01G65480.0	 5e-147
  0-  5:	Pso01G30370.0	Pse01G65520.0	      0
  0-  6:	Pso01G30600.0	Pse01G65570.0	      0
  0-  7:	Pso01G30670.0	Pse01G65600.0	 4e-175
  0-  8:	Pso01G30840.0	Pse01G65640.0	      0
  0-  9:	Pso01G30850.0	Pse01G65650.0	 4e-152
  0- 10:	Pso01G30880.0	Pse01G65680.0	      0
  0- 11:	Pso01G31060.0	Pse01G65700.0	  9e-49
  0- 12:	Pso01G31250.0	Pse01G65790.0	  1e-36
## Alignment 1: score=530.0 e_value=8.2e-27 N=12 post-WGD-1 ancestor_chr1&P. setigerum_chr1 plus
  1-  0:	Pso01G45390.0	Pse01G30530.0	  5e-52
  1-  1:	Pso01G45570.0	Pse01G30610.0	      0
  1-  2:	Pso01G45700.0	Pse01G30650.0	      0
  1-  3:	Pso01G45720.0	Pse01G30670.0	 5e-152
  1-  4:	Pso01G46080.0	Pse01G30860.0	      0
  1-  5:	Pso01G46120.0	Pse01G30910.0	  4e-72
  1-  6:	Pso01G46160.0	Pse01G30930.0	      0
  1-  7:	Pso01G46180.0	Pse01G30960.0	  2e-96
  1-  8:	Pso01G46260.0	Pse01G31000.0	  2e-59
  1-  9:	Pso01G46410.0	Pse01G31060.0	  3e-24
  1- 10:	Pso01G46420.0	Pse01G31100.0	  9e-44
  1- 11:	Pso01G46430.0	Pse01G31130.0	  2e-49
## Alignment 2: score=394.0 e_value=6.8e-21 N=10 post-WGD-1 ancestor_chr1&P. setigerum_chr1 plus
  2-  0:	Pso01G40680.0	Pse01G19290.0	 2e-120
  2-  1:	Pso01G40740.0	Pse01G19470.0	  1e-54
  2-  2:	Pso01G40750.0	Pse01G19500.0	      0
  2-  3:	Pso01G40760.0	Pse01G19590.0	      0
  2-  4:	Pso01G40770.0	Pse01G19650.0	      0
  2-  5:	Pso01G40970.0	Pse01G19710.0	 1e-167
  2-  6:	Pso01G41230.0	Pse01G19940.0	      0
  2-  7:	Pso01G41320.0	Pse01G20050.0	      0
  2-  8:	Pso01G41520.0	Pse01G20070.0	      0
  2-  9:	Pso01G41690.0	Pse01G20120.0	      0
## Alignment 3: score=283.0 e_value=4.3e-08 N=6 post-WGD-1 ancestor_chr1&P. setigerum_chr1 plus
  3-  0:	Pso01G35970.0	Pse01G23350.0	 6e-152
  3-  1:	Pso01G36040.0	Pse01G23380.0	      0
  3-  2:	Pso01G36080.0	Pse01G23420.0	 4e-116
  3-  3:	Pso01G36100.0	Pse01G23440.0	      0
  3-  4:	Pso01G36170.0	Pse01G23500.0	      0
  3-  5:	Pso01G36190.0	Pse01G23550.0	  2e-62
## Alignment 4: score=279.0 e_value=6.6e-10 N=6 post-WGD-1 ancestor_chr1&P. setigerum_chr1 plus
  4-  0:	Pso01G28460.0	Pse01G24430.0	  3e-66
  4-  1:	Pso01G28560.0	Pse01G24440.0	  3e-60
  4-  2:	Pso01G28590.0	Pse01G24460.0	      0
  4-  3:	Pso01G28670.0	Pse01G24500.0	  2e-69
  4-  4:	Pso01G28840.0	Pse01G24620.0	  6e-59
  4-  5:	Pso01G28900.0	Pse01G24660.0	      0
## Alignment 5: score=277.0 e_value=2.1e-13 N=7 post-WGD-1 ancestor_chr1&P. setigerum_chr1 plus
  5-  0:	Pso01G20750.0	Pse01G67000.0	      0
  5-  1:	Pso01G19190.0	Pse01G67130.0	      0
  5-  2:	Pso01G19210.0	Pse01G67140.0	      0
  5-  3:	Pso01G19280.0	Pse01G67150.0	 4e-113
  5-  4:	Pso01G19330.0	Pse01G67210.0	  1e-75
  5-  5:	Pso01G19580.0	Pse01G67290.0	 1e-130
  5-  6:	Pso01G19790.0	Pse01G67330.0	 2e-174
## Alignment 6: score=787.0 e_value=1.1e-42 N=17 post-WGD-1 ancestor_chr1&P. setigerum_chr1 minus
  6-  0:	Pso01G37240.0	Pse01G75020.0	      0
  6-  1:	Pso01G37250.0	Pse01G75010.0	      0
  6-  2:	Pso01G37300.0	Pse01G74920.0	      0
  6-  3:	Pso01G37450.0	Pse01G74870.0	      0
  6-  4:	Pso01G37540.0	Pse01G74820.0	      0
  6-  5:	Pso01G37580.0	Pse01G74810.0	      0
  6-  6:	Pso01G37590.0	Pse01G74800.0	      0
  6-  7:	Pso01G37720.0	Pse01G74770.0	 1e-166
  6-  8:	Pso01G37760.0	Pse01G74750.0	 2e-118
  6-  9:	Pso01G37870.0	Pse01G74700.0	 5e-108
  6- 10:	Pso01G37890.0	Pse01G74660.0	      0
  6- 11:	Pso01G37960.0	Pse01G74600.0	 1e-168
  6- 12:	Pso01G38060.0	Pse01G74520.0	  1e-28
  6- 13:	Pso01G38140.0	Pse01G74470.0	      0
  6- 14:	Pso01G38170.0	Pse01G74440.0	      0
  6- 15:	Pso01G38180.0	Pse01G74410.0	  3e-30
  6- 16:	Pso01G38220.0	Pse01G74400.0	      0
## Alignment 7: score=607.0 e_value=1.8e-30 N=13 post-WGD-1 ancestor_chr1&P. setigerum_chr1 minus
  7-  0:	Pso01G36570.0	Pse01G76470.0	      0
  7-  1:	Pso01G36580.0	Pse01G76450.0	  1e-37
  7-  2:	Pso01G36590.0	Pse01G76430.0	  4e-25
  7-  3:	Pso01G36600.0	Pse01G76410.0	      0
  7-  4:	Pso01G36610.0	Pse01G76390.0	  2e-10
  7-  5:	Pso01G36720.0	Pse01G76370.0	      0
  7-  6:	Pso01G36830.0	Pse01G76350.0	      0
  7-  7:	Pso01G36850.0	Pse01G76290.0	 2e-161
  7-  8:	Pso01G36870.0	Pse01G76240.0	 3e-141
  7-  9:	Pso01G36930.0	Pse01G76210.0	  2e-59
  7- 10:	Pso01G36980.0	Pse01G76190.0	  3e-31
  7- 11:	Pso01G36990.0	Pse01G76170.0	 4e-126
  7- 12:	Pso01G37000.0	Pse01G76080.0	 3e-136
## Alignment 8: score=546.0 e_value=3.1e-28 N=12 post-WGD-1 ancestor_chr1&P. setigerum_chr1 minus
  8-  0:	Pso01G46660.0	Pse01G31590.0	  9e-13
  8-  1:	Pso01G46740.0	Pse01G31500.0	 9e-151
  8-  2:	Pso01G46750.0	Pse01G31450.0	  5e-51
  8-  3:	Pso01G46840.0	Pse01G31430.0	 1e-144
  8-  4:	Pso01G46980.0	Pse01G31410.0	 1e-117
  8-  5:	Pso01G46990.0	Pse01G31400.0	  1e-41
  8-  6:	Pso01G47080.0	Pse01G31390.0	      0
  8-  7:	Pso01G47090.0	Pse01G31380.0	 4e-129
  8-  8:	Pso01G47110.0	Pse01G31360.0	      0
  8-  9:	Pso01G47190.0	Pse01G31320.0	  4e-13
  8- 10:	Pso01G47200.0	Pse01G31270.0	  5e-71
  8- 11:	Pso01G47240.0	Pse01G31180.0	      0
## Alignment 9: score=535.0 e_value=2e-25 N=12 post-WGD-1 ancestor_chr1&P. setigerum_chr1 minus
  9-  0:	Pso01G44450.0	Pse01G32840.0	  7e-91
  9-  1:	Pso01G44590.0	Pse01G32810.0	 5e-105
  9-  2:	Pso01G44790.0	Pse01G32720.0	 5e-123
  9-  3:	Pso01G44820.0	Pse01G32620.0	      0
  9-  4:	Pso01G44840.0	Pse01G32610.0	      0
  9-  5:	Pso01G44990.0	Pse01G32540.0	 2e-124
  9-  6:	Pso01G45010.0	Pse01G32460.0	  2e-70
  9-  7:	Pso01G45040.0	Pse01G32390.0	  4e-39
  9-  8:	Pso01G45180.0	Pse01G32370.0	      0
  9-  9:	Pso01G45230.0	Pse01G32330.0	 6e-160
  9- 10:	Pso01G45260.0	Pse01G32300.0	  8e-29
  9- 11:	Pso01G45310.0	Pse01G32260.0	  3e-96
## Alignment 10: score=438.0 e_value=9.2e-23 N=10 post-WGD-1 ancestor_chr1&P. setigerum_chr1 minus
 10-  0:	Pso01G31480.0	Pse01G75490.0	      0
 10-  1:	Pso01G31520.0	Pse01G75450.0	  1e-95
 10-  2:	Pso01G31570.0	Pse01G75440.0	      0
 10-  3:	Pso01G31580.0	Pse01G75410.0	 1e-107
 10-  4:	Pso01G31620.0	Pse01G75380.0	 5e-127
 10-  5:	Pso01G31740.0	Pse01G75290.0	      0
 10-  6:	Pso01G31850.0	Pse01G75210.0	      0
 10-  7:	Pso01G31870.0	Pse01G75200.0	      0
 10-  8:	Pso01G32100.0	Pse01G75150.0	      0
 10-  9:	Pso01G32570.0	Pse01G75050.0	 8e-110
## Alignment 11: score=435.0 e_value=3.8e-20 N=10 post-WGD-1 ancestor_chr1&P. setigerum_chr1 minus
 11-  0:	Pso01G33920.0	Pse01G65140.0	      0
 11-  1:	Pso01G34850.0	Pse01G65120.0	      0
 11-  2:	Pso01G34990.0	Pse01G64980.0	      0
 11-  3:	Pso01G35080.0	Pse01G64940.0	  3e-36
 11-  4:	Pso01G35140.0	Pse01G64850.0	      0
 11-  5:	Pso01G35170.0	Pse01G64830.0	      0
 11-  6:	Pso01G35240.0	Pse01G64810.0	 1e-139
 11-  7:	Pso01G35290.0	Pse01G64730.0	      0
 11-  8:	Pso01G35430.0	Pse01G64630.0	 6e-110
 11-  9:	Pso01G35580.0	Pse01G64530.0	 9e-178
## Alignment 12: score=432.0 e_value=1.5e-23 N=11 post-WGD-1 ancestor_chr1&P. setigerum_chr1 minus
 12-  0:	Pso01G40680.0	Pse01G35320.0	 2e-120
 12-  1:	Pso01G40740.0	Pse01G35220.0	  5e-38
 12-  2:	Pso01G40750.0	Pse01G35180.0	      0
 12-  3:	Pso01G40760.0	Pse01G35120.0	      0
 12-  4:	Pso01G40770.0	Pse01G35040.0	      0
 12-  5:	Pso01G40970.0	Pse01G35010.0	 4e-170
 12-  6:	Pso01G41230.0	Pse01G34810.0	      0
 12-  7:	Pso01G41320.0	Pse01G34720.0	      0
 12-  8:	Pso01G41520.0	Pse01G34680.0	      0
 12-  9:	Pso01G41690.0	Pse01G34590.0	      0
 12- 10:	Pso01G41990.0	Pse01G34450.0	      0
## Alignment 13: score=429.0 e_value=9.1e-21 N=10 post-WGD-1 ancestor_chr1&P. setigerum_chr1 minus
 13-  0:	Pso01G32270.0	Pse01G76160.0	  1e-79
 13-  1:	Pso01G32720.0	Pse01G76040.0	      0
 13-  2:	Pso01G32750.0	Pse01G76020.0	  1e-53
 13-  3:	Pso01G32830.0	Pse01G76000.0	 3e-110
 13-  4:	Pso01G32840.0	Pse01G75980.0	      0
 13-  5:	Pso01G32950.0	Pse01G75890.0	      0
 13-  6:	Pso01G32960.0	Pse01G75880.0	      0
 13-  7:	Pso01G33060.0	Pse01G75780.0	 2e-118
 13-  8:	Pso01G33150.0	Pse01G75650.0	  4e-58
 13-  9:	Pso01G33170.0	Pse01G75640.0	 2e-105
## Alignment 14: score=386.0 e_value=1.3e-17 N=9 post-WGD-1 ancestor_chr1&P. setigerum_chr1 minus
 14-  0:	Pso01G28400.0	Pse01G24680.0	  6e-36
 14-  1:	Pso01G28430.0	Pse01G24670.0	      0
 14-  2:	Pso01G28670.0	Pse01G24500.0	  2e-69
 14-  3:	Pso01G29040.0	Pse01G24350.0	 1e-111
 14-  4:	Pso01G29110.0	Pse01G24320.0	  1e-95
 14-  5:	Pso01G29180.0	Pse01G24300.0	      0
 14-  6:	Pso01G29280.0	Pse01G24280.0	  5e-79
 14-  7:	Pso01G29400.0	Pse01G24150.0	  5e-63
 14-  8:	Pso01G29420.0	Pse01G24130.0	      0
## Alignment 15: score=273.0 e_value=2.9e-08 N=6 post-WGD-1 ancestor_chr1&P. setigerum_chr1 minus
 15-  0:	Pso01G34040.0	Pse01G23770.0	      0
 15-  1:	Pso01G34060.0	Pse01G23760.0	  5e-08
 15-  2:	Pso01G34080.0	Pse01G23750.0	      0
 15-  3:	Pso01G34120.0	Pse01G23740.0	  4e-57
 15-  4:	Pso01G34140.0	Pse01G23690.0	  4e-56
 15-  5:	Pso01G34150.0	Pse01G23680.0	 4e-144
## Alignment 16: score=631.0 e_value=1.1e-38 N=15 post-WGD-1 ancestor_chr1&P. setigerum_chr10 plus
 16-  0:	Pso01G45390.0	Pse10G33140.0	 9e-127
 16-  1:	Pso01G45570.0	Pse10G33200.0	      0
 16-  2:	Pso01G45580.0	Pse10G33220.0	      0
 16-  3:	Pso01G45700.0	Pse10G33290.0	      0
 16-  4:	Pso01G45720.0	Pse10G33320.0	 1e-152
 16-  5:	Pso01G46080.0	Pse10G33530.0	      0
 16-  6:	Pso01G46120.0	Pse10G33570.0	      0
 16-  7:	Pso01G46160.0	Pse10G33590.0	      0
 16-  8:	Pso01G46180.0	Pse10G33640.0	  3e-98
 16-  9:	Pso01G46260.0	Pse10G33760.0	  1e-58
 16- 10:	Pso01G46290.0	Pse10G33780.0	  9e-37
 16- 11:	Pso01G46410.0	Pse10G33800.0	  9e-24
 16- 12:	Pso01G46420.0	Pse10G33840.0	  8e-43
 16- 13:	Pso01G46430.0	Pse10G34090.0	  2e-46
 16- 14:	Pso01G46740.0	Pse10G34210.0	 4e-152
## Alignment 17: score=522.0 e_value=6.8e-28 N=12 post-WGD-1 ancestor_chr1&P. setigerum_chr10 plus
 17-  0:	Pso01G44450.0	Pse10G34730.0	  4e-89
 17-  1:	Pso01G44790.0	Pse10G34850.0	 3e-121
 17-  2:	Pso01G44820.0	Pse10G34930.0	      0
 17-  3:	Pso01G44840.0	Pse10G34940.0	      0
 17-  4:	Pso01G44990.0	Pse10G35020.0	 2e-124
 17-  5:	Pso01G45010.0	Pse10G35090.0	  2e-64
 17-  6:	Pso01G45040.0	Pse10G35200.0	  9e-28
 17-  7:	Pso01G45130.0	Pse10G35210.0	  3e-54
 17-  8:	Pso01G45180.0	Pse10G35230.0	      0
 17-  9:	Pso01G45230.0	Pse10G35380.0	 4e-159
 17- 10:	Pso01G45260.0	Pse10G35400.0	      0
 17- 11:	Pso01G45310.0	Pse10G35460.0	  5e-97
## Alignment 18: score=414.0 e_value=5.1e-20 N=9 post-WGD-1 ancestor_chr1&P. setigerum_chr10 plus
 18-  0:	Pso01G46880.0	Pse10G33690.0	  4e-29
 18-  1:	Pso01G46980.0	Pse10G33860.0	 9e-118
 18-  2:	Pso01G46990.0	Pse10G33870.0	  5e-40
 18-  3:	Pso01G47080.0	Pse10G33890.0	      0
 18-  4:	Pso01G47090.0	Pse10G33900.0	 3e-129
 18-  5:	Pso01G47110.0	Pse10G33920.0	      0
 18-  6:	Pso01G47150.0	Pse10G34010.0	  6e-52
 18-  7:	Pso01G47160.0	Pse10G34020.0	  3e-67
 18-  8:	Pso01G47240.0	Pse10G34040.0	      0
## Alignment 19: score=328.0 e_value=5.9e-12 N=7 post-WGD-1 ancestor_chr1&P. setigerum_chr10 plus
 19-  0:	Pso01G50940.0	Pse10G25850.0	 7e-107
 19-  1:	Pso01G50980.0	Pse10G25890.0	  3e-63
 19-  2:	Pso01G50990.0	Pse10G25900.0	  4e-36
 19-  3:	Pso01G51030.0	Pse10G25980.0	  3e-67
 19-  4:	Pso01G51110.0	Pse10G26100.0	  2e-64
 19-  5:	Pso01G51120.0	Pse10G26110.0	 1e-146
 19-  6:	Pso01G51130.0	Pse10G26130.0	      0
## Alignment 20: score=4826.0 e_value=0 N=98 post-WGD-1 ancestor_chr1&P. setigerum_chr11 plus
 20-  0:	Pso01G37510.0	Pse11G33040.0	  7e-94
 20-  1:	Pso01G37520.0	Pse11G33050.0	      0
 20-  2:	Pso01G37540.0	Pse11G33090.0	      0
 20-  3:	Pso01G37550.0	Pse11G33100.0	      0
 20-  4:	Pso01G37580.0	Pse11G33120.0	      0
 20-  5:	Pso01G37590.0	Pse11G33130.0	      0
 20-  6:	Pso01G37610.0	Pse11G33140.0	  2e-93
 20-  7:	Pso01G37640.0	Pse11G33180.0	      0
 20-  8:	Pso01G37670.0	Pse11G33190.0	      0
 20-  9:	Pso01G37710.0	Pse11G33210.0	      0
 20- 10:	Pso01G37720.0	Pse11G33220.0	      0
 20- 11:	Pso01G37730.0	Pse11G33230.0	      0
 20- 12:	Pso01G37760.0	Pse11G33260.0	      0
 20- 13:	Pso01G37770.0	Pse11G33270.0	      0
 20- 14:	Pso01G37830.0	Pse11G33310.0	      0
 20- 15:	Pso01G37850.0	Pse11G33340.0	  1e-48
 20- 16:	Pso01G37870.0	Pse11G33350.0	      0
 20- 17:	Pso01G37860.0	Pse11G33360.0	      0
 20- 18:	Pso01G37880.0	Pse11G33370.0	      0
 20- 19:	Pso01G37890.0	Pse11G33380.0	      0
 20- 20:	Pso01G37900.0	Pse11G33390.0	 1e-157
 20- 21:	Pso01G37910.0	Pse11G33400.0	      0
 20- 22:	Pso01G37960.0	Pse11G33460.0	      0
 20- 23:	Pso01G37970.0	Pse11G33480.0	      0
 20- 24:	Pso01G37990.0	Pse11G33490.0	      0
 20- 25:	Pso01G38040.0	Pse11G33500.0	      0
 20- 26:	Pso01G38060.0	Pse11G33520.0	  7e-37
 20- 27:	Pso01G38080.0	Pse11G33560.0	      0
 20- 28:	Pso01G38130.0	Pse11G33610.0	      0
 20- 29:	Pso01G38140.0	Pse11G33620.0	      0
 20- 30:	Pso01G38160.0	Pse11G33630.0	      0
 20- 31:	Pso01G38170.0	Pse11G33650.0	      0
 20- 32:	Pso01G38180.0	Pse11G33660.0	 7e-105
 20- 33:	Pso01G38190.0	Pse11G33670.0	      0
 20- 34:	Pso01G38200.0	Pse11G33700.0	      0
 20- 35:	Pso01G38210.0	Pse11G33710.0	      0
 20- 36:	Pso01G38220.0	Pse11G33720.0	      0
 20- 37:	Pso01G38240.0	Pse11G33730.0	 1e-169
 20- 38:	Pso01G38260.0	Pse11G33740.0	  9e-94
 20- 39:	Pso01G38280.0	Pse11G33750.0	  1e-32
 20- 40:	Pso01G38290.0	Pse11G33760.0	  1e-77
 20- 41:	Pso01G38310.0	Pse11G33790.0	      0
 20- 42:	Pso01G38320.0	Pse11G33800.0	 4e-105
 20- 43:	Pso01G38330.0	Pse11G33820.0	      0
 20- 44:	Pso01G38340.0	Pse11G33830.0	      0
 20- 45:	Pso01G38360.0	Pse11G33850.0	 2e-171
 20- 46:	Pso01G38370.0	Pse11G33860.0	      0
 20- 47:	Pso01G38380.0	Pse11G33870.0	 1e-167
 20- 48:	Pso01G38390.0	Pse11G33880.0	      0
 20- 49:	Pso01G38420.0	Pse11G33890.0	      0
 20- 50:	Pso01G38450.0	Pse11G33930.0	      0
 20- 51:	Pso01G38460.0	Pse11G33940.0	      0
 20- 52:	Pso01G38470.0	Pse11G33950.0	      0
 20- 53:	Pso01G38510.0	Pse11G34020.0	      0
 20- 54:	Pso01G38520.0	Pse11G34030.0	      0
 20- 55:	Pso01G38530.0	Pse11G34040.0	      0
 20- 56:	Pso01G38540.0	Pse11G34050.0	      0
 20- 57:	Pso01G38560.0	Pse11G34080.0	      0
 20- 58:	Pso01G38580.0	Pse11G34120.0	 5e-178
 20- 59:	Pso01G38590.0	Pse11G34130.0	      0
 20- 60:	Pso01G38600.0	Pse11G34140.0	      0
 20- 61:	Pso01G38620.0	Pse11G34150.0	 1e-112
 20- 62:	Pso01G38610.0	Pse11G34160.0	      0
 20- 63:	Pso01G38630.0	Pse11G34170.0	      0
 20- 64:	Pso01G38640.0	Pse11G34180.0	      0
 20- 65:	Pso01G38660.0	Pse11G34190.0	 3e-178
 20- 66:	Pso01G38670.0	Pse11G34200.0	      0
 20- 67:	Pso01G38680.0	Pse11G34210.0	 2e-180
 20- 68:	Pso01G38690.0	Pse11G34220.0	      0
 20- 69:	Pso01G38700.0	Pse11G34240.0	      0
 20- 70:	Pso01G38710.0	Pse11G34320.0	      0
 20- 71:	Pso01G38720.0	Pse11G34330.0	      0
 20- 72:	Pso01G38730.0	Pse11G34350.0	  6e-75
 20- 73:	Pso01G38740.0	Pse11G34370.0	 7e-173
 20- 74:	Pso01G38750.0	Pse11G34380.0	      0
 20- 75:	Pso01G38760.0	Pse11G34390.0	      0
 20- 76:	Pso01G38790.0	Pse11G34410.0	      0
 20- 77:	Pso01G38810.0	Pse11G34430.0	  4e-94
 20- 78:	Pso01G38830.0	Pse11G34440.0	 2e-140
 20- 79:	Pso01G38850.0	Pse11G34450.0	  6e-98
 20- 80:	Pso01G38860.0	Pse11G34460.0	      0
 20- 81:	Pso01G38870.0	Pse11G34470.0	      0
 20- 82:	Pso01G38880.0	Pse11G34480.0	      0
 20- 83:	Pso01G38890.0	Pse11G34500.0	 2e-153
 20- 84:	Pso01G38900.0	Pse11G34510.0	 2e-106
 20- 85:	Pso01G38910.0	Pse11G34520.0	      0
 20- 86:	Pso01G38920.0	Pse11G34540.0	      0
 20- 87:	Pso01G38930.0	Pse11G34550.0	 2e-161
 20- 88:	Pso01G38940.0	Pse11G34560.0	      0
 20- 89:	Pso01G38950.0	Pse11G34570.0	      0
 20- 90:	Pso01G38970.0	Pse11G34590.0	 3e-125
 20- 91:	Pso01G38960.0	Pse11G34600.0	 3e-121
 20- 92:	Pso01G38980.0	Pse11G34610.0	      0
 20- 93:	Pso01G38990.0	Pse11G34620.0	 1e-138
 20- 94:	Pso01G39000.0	Pse11G34630.0	      0
 20- 95:	Pso01G39020.0	Pse11G34640.0	      0
 20- 96:	Pso01G39040.0	Pse11G34670.0	      0
 20- 97:	Pso01G39050.0	Pse11G34680.0	      0
## Alignment 21: score=2878.0 e_value=1.2e-227 N=59 post-WGD-1 ancestor_chr1&P. setigerum_chr11 plus
 21-  0:	Pso01G34450.0	Pse11G37940.0	      0
 21-  1:	Pso01G34500.0	Pse11G38000.0	 6e-155
 21-  2:	Pso01G34580.0	Pse11G38030.0	      0
 21-  3:	Pso01G34590.0	Pse11G38040.0	      0
 21-  4:	Pso01G34600.0	Pse11G38050.0	      0
 21-  5:	Pso01G34640.0	Pse11G38120.0	      0
 21-  6:	Pso01G34650.0	Pse11G38140.0	      0
 21-  7:	Pso01G34660.0	Pse11G38160.0	 5e-166
 21-  8:	Pso01G34670.0	Pse11G38170.0	  5e-68
 21-  9:	Pso01G34730.0	Pse11G38230.0	      0
 21- 10:	Pso01G34740.0	Pse11G38240.0	      0
 21- 11:	Pso01G34750.0	Pse11G38250.0	      0
 21- 12:	Pso01G34760.0	Pse11G38260.0	 1e-119
 21- 13:	Pso01G34790.0	Pse11G38280.0	 4e-108
 21- 14:	Pso01G34780.0	Pse11G38290.0	      0
 21- 15:	Pso01G34840.0	Pse11G38340.0	 3e-113
 21- 16:	Pso01G34850.0	Pse11G38370.0	      0
 21- 17:	Pso01G34860.0	Pse11G38380.0	      0
 21- 18:	Pso01G34880.0	Pse11G38400.0	      0
 21- 19:	Pso01G34890.0	Pse11G38410.0	      0
 21- 20:	Pso01G34900.0	Pse11G38420.0	 5e-156
 21- 21:	Pso01G34960.0	Pse11G38460.0	 2e-144
 21- 22:	Pso01G34980.0	Pse11G38500.0	      0
 21- 23:	Pso01G34990.0	Pse11G38510.0	      0
 21- 24:	Pso01G35040.0	Pse11G38520.0	      0
 21- 25:	Pso01G35080.0	Pse11G38550.0	  6e-64
 21- 26:	Pso01G35110.0	Pse11G38560.0	 2e-155
 21- 27:	Pso01G35140.0	Pse11G38580.0	      0
 21- 28:	Pso01G35160.0	Pse11G38610.0	      0
 21- 29:	Pso01G35170.0	Pse11G38620.0	      0
 21- 30:	Pso01G35190.0	Pse11G38630.0	 1e-119
 21- 31:	Pso01G35220.0	Pse11G38660.0	      0
 21- 32:	Pso01G35230.0	Pse11G38670.0	      0
 21- 33:	Pso01G35240.0	Pse11G38680.0	      0
 21- 34:	Pso01G35250.0	Pse11G38690.0	      0
 21- 35:	Pso01G35290.0	Pse11G38740.0	      0
 21- 36:	Pso01G35300.0	Pse11G38750.0	  4e-98
 21- 37:	Pso01G35320.0	Pse11G38760.0	  3e-83
 21- 38:	Pso01G35330.0	Pse11G38770.0	 1e-150
 21- 39:	Pso01G35340.0	Pse11G38790.0	      0
 21- 40:	Pso01G35360.0	Pse11G38810.0	      0
 21- 41:	Pso01G35370.0	Pse11G38820.0	 4e-160
 21- 42:	Pso01G35380.0	Pse11G38830.0	      0
 21- 43:	Pso01G35420.0	Pse11G38860.0	      0
 21- 44:	Pso01G35430.0	Pse11G38870.0	 7e-134
 21- 45:	Pso01G35470.0	Pse11G38890.0	      0
 21- 46:	Pso01G35510.0	Pse11G38920.0	      0
 21- 47:	Pso01G35520.0	Pse11G38930.0	      0
 21- 48:	Pso01G35550.0	Pse11G38950.0	  6e-56
 21- 49:	Pso01G35570.0	Pse11G38960.0	 2e-143
 21- 50:	Pso01G35580.0	Pse11G38970.0	      0
 21- 51:	Pso01G35590.0	Pse11G39030.0	      0
 21- 52:	Pso01G35600.0	Pse11G39040.0	  9e-78
 21- 53:	Pso01G35610.0	Pse11G39060.0	      0
 21- 54:	Pso01G35620.0	Pse11G39070.0	      0
 21- 55:	Pso01G35630.0	Pse11G39080.0	      0
 21- 56:	Pso01G35640.0	Pse11G39100.0	      0
 21- 57:	Pso01G35650.0	Pse11G39110.0	 2e-166
 21- 58:	Pso01G35660.0	Pse11G39120.0	  4e-82
## Alignment 22: score=2370.0 e_value=2.3e-172 N=48 post-WGD-1 ancestor_chr1&P. setigerum_chr11 plus
 22-  0:	Pso01G43620.0	Pse11G29180.0	      0
 22-  1:	Pso01G43630.0	Pse11G29190.0	      0
 22-  2:	Pso01G43640.0	Pse11G29200.0	 2e-111
 22-  3:	Pso01G43660.0	Pse11G29220.0	  1e-36
 22-  4:	Pso01G43670.0	Pse11G29230.0	      0
 22-  5:	Pso01G43680.0	Pse11G29240.0	      0
 22-  6:	Pso01G43690.0	Pse11G29250.0	      0
 22-  7:	Pso01G43700.0	Pse11G29260.0	      0
 22-  8:	Pso01G43720.0	Pse11G29270.0	  3e-59
 22-  9:	Pso01G43740.0	Pse11G29280.0	      0
 22- 10:	Pso01G43750.0	Pse11G29290.0	      0
 22- 11:	Pso01G43760.0	Pse11G29300.0	      0
 22- 12:	Pso01G43770.0	Pse11G29310.0	      0
 22- 13:	Pso01G43780.0	Pse11G29320.0	      0
 22- 14:	Pso01G43790.0	Pse11G29330.0	 2e-100
 22- 15:	Pso01G43800.0	Pse11G29340.0	      0
 22- 16:	Pso01G43810.0	Pse11G29350.0	      0
 22- 17:	Pso01G43820.0	Pse11G29370.0	      0
 22- 18:	Pso01G43830.0	Pse11G29380.0	      0
 22- 19:	Pso01G43840.0	Pse11G29430.0	      0
 22- 20:	Pso01G43860.0	Pse11G29440.0	      0
 22- 21:	Pso01G43880.0	Pse11G29460.0	      0
 22- 22:	Pso01G43900.0	Pse11G29480.0	      0
 22- 23:	Pso01G43970.0	Pse11G29510.0	      0
 22- 24:	Pso01G43990.0	Pse11G29530.0	      0
 22- 25:	Pso01G44030.0	Pse11G29540.0	      0
 22- 26:	Pso01G44040.0	Pse11G29550.0	      0
 22- 27:	Pso01G44050.0	Pse11G29560.0	      0
 22- 28:	Pso01G44070.0	Pse11G29570.0	      0
 22- 29:	Pso01G44090.0	Pse11G29580.0	  6e-80
 22- 30:	Pso01G44100.0	Pse11G29590.0	      0
 22- 31:	Pso01G44120.0	Pse11G29600.0	 7e-109
 22- 32:	Pso01G44130.0	Pse11G29610.0	      0
 22- 33:	Pso01G44140.0	Pse11G29620.0	  2e-81
 22- 34:	Pso01G44150.0	Pse11G29640.0	      0
 22- 35:	Pso01G44160.0	Pse11G29650.0	      0
 22- 36:	Pso01G44180.0	Pse11G29660.0	      0
 22- 37:	Pso01G44190.0	Pse11G29670.0	      0
 22- 38:	Pso01G44240.0	Pse11G29690.0	  5e-83
 22- 39:	Pso01G44270.0	Pse11G29750.0	      0
 22- 40:	Pso01G44280.0	Pse11G29760.0	      0
 22- 41:	Pso01G44290.0	Pse11G29770.0	      0
 22- 42:	Pso01G44310.0	Pse11G29780.0	      0
 22- 43:	Pso01G44320.0	Pse11G29800.0	 4e-144
 22- 44:	Pso01G44330.0	Pse11G29810.0	      0
 22- 45:	Pso01G44360.0	Pse11G29860.0	      0
 22- 46:	Pso01G44370.0	Pse11G29870.0	      0
 22- 47:	Pso01G44380.0	Pse11G29880.0	      0
## Alignment 23: score=2098.0 e_value=1.1e-149 N=43 post-WGD-1 ancestor_chr1&P. setigerum_chr11 plus
 23-  0:	Pso01G24750.0	Pse11G46900.0	      0
 23-  1:	Pso01G24760.0	Pse11G46910.0	  9e-79
 23-  2:	Pso01G24780.0	Pse11G46930.0	 5e-133
 23-  3:	Pso01G24820.0	Pse11G46950.0	  4e-81
 23-  4:	Pso01G24890.0	Pse11G47020.0	  2e-73
 23-  5:	Pso01G25030.0	Pse11G47030.0	  2e-40
 23-  6:	Pso01G25050.0	Pse11G47120.0	      0
 23-  7:	Pso01G25070.0	Pse11G47130.0	      0
 23-  8:	Pso01G25080.0	Pse11G47140.0	      0
 23-  9:	Pso01G25090.0	Pse11G47160.0	 1e-110
 23- 10:	Pso01G25100.0	Pse11G47180.0	      0
 23- 11:	Pso01G25120.0	Pse11G47190.0	      0
 23- 12:	Pso01G25160.0	Pse11G47200.0	      0
 23- 13:	Pso01G25170.0	Pse11G47220.0	      0
 23- 14:	Pso01G25180.0	Pse11G47230.0	      0
 23- 15:	Pso01G25210.0	Pse11G47280.0	      0
 23- 16:	Pso01G25280.0	Pse11G47320.0	      0
 23- 17:	Pso01G25320.0	Pse11G47360.0	  3e-23
 23- 18:	Pso01G25330.0	Pse11G47400.0	      0
 23- 19:	Pso01G25340.0	Pse11G47410.0	  3e-92
 23- 20:	Pso01G25370.0	Pse11G47430.0	      0
 23- 21:	Pso01G25390.0	Pse11G47440.0	      0
 23- 22:	Pso01G25400.0	Pse11G47450.0	 3e-178
 23- 23:	Pso01G25410.0	Pse11G47460.0	 7e-151
 23- 24:	Pso01G25430.0	Pse11G47480.0	      0
 23- 25:	Pso01G25450.0	Pse11G47500.0	      0
 23- 26:	Pso01G25470.0	Pse11G47510.0	  1e-07
 23- 27:	Pso01G25500.0	Pse11G47540.0	      0
 23- 28:	Pso01G25520.0	Pse11G47560.0	      0
 23- 29:	Pso01G25530.0	Pse11G47570.0	      0
 23- 30:	Pso01G25540.0	Pse11G47580.0	      0
 23- 31:	Pso01G25550.0	Pse11G47600.0	 8e-167
 23- 32:	Pso01G25560.0	Pse11G47610.0	      0
 23- 33:	Pso01G25570.0	Pse11G47630.0	      0
 23- 34:	Pso01G25580.0	Pse11G47640.0	      0
 23- 35:	Pso01G25600.0	Pse11G47650.0	 2e-121
 23- 36:	Pso01G25630.0	Pse11G47670.0	      0
 23- 37:	Pso01G25640.0	Pse11G47680.0	      0
 23- 38:	Pso01G25650.0	Pse11G47690.0	 4e-113
 23- 39:	Pso01G25660.0	Pse11G47700.0	      0
 23- 40:	Pso01G25670.0	Pse11G47710.0	      0
 23- 41:	Pso01G25710.0	Pse11G47720.0	 1e-139
 23- 42:	Pso01G25770.0	Pse11G47760.0	  7e-48
## Alignment 24: score=1686.0 e_value=2e-110 N=34 post-WGD-1 ancestor_chr1&P. setigerum_chr11 plus
 24-  0:	Pso01G36410.0	Pse11G36390.0	 5e-172
 24-  1:	Pso01G36470.0	Pse11G36430.0	      0
 24-  2:	Pso01G36480.0	Pse11G36440.0	  2e-97
 24-  3:	Pso01G36490.0	Pse11G36460.0	      0
 24-  4:	Pso01G36500.0	Pse11G36470.0	 7e-179
 24-  5:	Pso01G36510.0	Pse11G36480.0	      0
 24-  6:	Pso01G36520.0	Pse11G36500.0	      0
 24-  7:	Pso01G36560.0	Pse11G36520.0	      0
 24-  8:	Pso01G36570.0	Pse11G36530.0	      0
 24-  9:	Pso01G36580.0	Pse11G36540.0	 1e-170
 24- 10:	Pso01G36590.0	Pse11G36550.0	 3e-104
 24- 11:	Pso01G36600.0	Pse11G36560.0	      0
 24- 12:	Pso01G36610.0	Pse11G36570.0	  1e-69
 24- 13:	Pso01G36620.0	Pse11G36580.0	 9e-118
 24- 14:	Pso01G36630.0	Pse11G36590.0	 3e-131
 24- 15:	Pso01G36650.0	Pse11G36600.0	      0
 24- 16:	Pso01G36660.0	Pse11G36610.0	      0
 24- 17:	Pso01G36670.0	Pse11G36620.0	      0
 24- 18:	Pso01G36680.0	Pse11G36630.0	      0
 24- 19:	Pso01G36690.0	Pse11G36640.0	  8e-24
 24- 20:	Pso01G36710.0	Pse11G36650.0	      0
 24- 21:	Pso01G36740.0	Pse11G36660.0	 2e-178
 24- 22:	Pso01G36750.0	Pse11G36670.0	      0
 24- 23:	Pso01G36800.0	Pse11G36690.0	      0
 24- 24:	Pso01G36810.0	Pse11G36700.0	  3e-75
 24- 25:	Pso01G36820.0	Pse11G36710.0	 2e-149
 24- 26:	Pso01G36830.0	Pse11G36720.0	      0
 24- 27:	Pso01G36840.0	Pse11G36760.0	 1e-158
 24- 28:	Pso01G36850.0	Pse11G36770.0	      0
 24- 29:	Pso01G36860.0	Pse11G36780.0	      0
 24- 30:	Pso01G36870.0	Pse11G36790.0	      0
 24- 31:	Pso01G36880.0	Pse11G36810.0	      0
 24- 32:	Pso01G36890.0	Pse11G36820.0	      0
 24- 33:	Pso01G36900.0	Pse11G36830.0	      0
## Alignment 25: score=1468.0 e_value=3.4e-95 N=30 post-WGD-1 ancestor_chr1&P. setigerum_chr11 plus
 25-  0:	Pso01G42280.0	Pse11G30040.0	      0
 25-  1:	Pso01G42300.0	Pse11G30050.0	      0
 25-  2:	Pso01G42330.0	Pse11G30070.0	      0
 25-  3:	Pso01G42380.0	Pse11G30120.0	  2e-97
 25-  4:	Pso01G42410.0	Pse11G30150.0	 2e-135
 25-  5:	Pso01G42420.0	Pse11G30160.0	 2e-170
 25-  6:	Pso01G42450.0	Pse11G30170.0	      0
 25-  7:	Pso01G42460.0	Pse11G30190.0	 3e-143
 25-  8:	Pso01G42470.0	Pse11G30200.0	      0
 25-  9:	Pso01G42480.0	Pse11G30210.0	      0
 25- 10:	Pso01G42490.0	Pse11G30220.0	      0
 25- 11:	Pso01G42500.0	Pse11G30230.0	      0
 25- 12:	Pso01G42530.0	Pse11G30250.0	      0
 25- 13:	Pso01G42540.0	Pse11G30290.0	  2e-49
 25- 14:	Pso01G42570.0	Pse11G30310.0	      0
 25- 15:	Pso01G42600.0	Pse11G30350.0	 1e-156
 25- 16:	Pso01G42610.0	Pse11G30370.0	      0
 25- 17:	Pso01G42620.0	Pse11G30380.0	      0
 25- 18:	Pso01G42630.0	Pse11G30390.0	      0
 25- 19:	Pso01G42640.0	Pse11G30400.0	      0
 25- 20:	Pso01G42650.0	Pse11G30410.0	      0
 25- 21:	Pso01G42660.0	Pse11G30420.0	      0
 25- 22:	Pso01G42700.0	Pse11G30430.0	 3e-153
 25- 23:	Pso01G42710.0	Pse11G30440.0	 4e-106
 25- 24:	Pso01G42730.0	Pse11G30470.0	      0
 25- 25:	Pso01G42760.0	Pse11G30560.0	      0
 25- 26:	Pso01G42780.0	Pse11G30570.0	 6e-118
 25- 27:	Pso01G42800.0	Pse11G30580.0	      0
 25- 28:	Pso01G42810.0	Pse11G30610.0	 2e-132
 25- 29:	Pso01G42820.0	Pse11G30620.0	      0
## Alignment 26: score=1427.0 e_value=8.7e-100 N=30 post-WGD-1 ancestor_chr1&P. setigerum_chr11 plus
 26-  0:	Pso01G21740.0	Pse11G49260.0	      0
 26-  1:	Pso01G21760.0	Pse11G49270.0	 2e-140
 26-  2:	Pso01G21800.0	Pse11G49280.0	 9e-140
 26-  3:	Pso01G21820.0	Pse11G49300.0	      0
 26-  4:	Pso01G21830.0	Pse11G49310.0	  2e-54
 26-  5:	Pso01G21860.0	Pse11G49320.0	      0
 26-  6:	Pso01G21870.0	Pse11G49330.0	      0
 26-  7:	Pso01G21910.0	Pse11G49360.0	      0
 26-  8:	Pso01G21970.0	Pse11G49380.0	      0
 26-  9:	Pso01G22020.0	Pse11G49420.0	      0
 26- 10:	Pso01G22040.0	Pse11G49430.0	      0
 26- 11:	Pso01G22050.0	Pse11G49440.0	  6e-48
 26- 12:	Pso01G22060.0	Pse11G49450.0	      0
 26- 13:	Pso01G22070.0	Pse11G49460.0	      0
 26- 14:	Pso01G22080.0	Pse11G49480.0	  4e-87
 26- 15:	Pso01G22520.0	Pse11G49670.0	      0
 26- 16:	Pso01G22570.0	Pse11G49850.0	 5e-108
 26- 17:	Pso01G22660.0	Pse11G49860.0	 3e-164
 26- 18:	Pso01G22680.0	Pse11G49890.0	  3e-53
 26- 19:	Pso01G22740.0	Pse11G49910.0	 2e-117
 26- 20:	Pso01G22830.0	Pse11G49960.0	      0
 26- 21:	Pso01G22860.0	Pse11G49980.0	      0
 26- 22:	Pso01G22890.0	Pse11G50010.0	      0
 26- 23:	Pso01G22900.0	Pse11G50020.0	      0
 26- 24:	Pso01G22920.0	Pse11G50030.0	      0
 26- 25:	Pso01G22930.0	Pse11G50040.0	      0
 26- 26:	Pso01G23010.0	Pse11G50070.0	  2e-85
 26- 27:	Pso01G23050.0	Pse11G50120.0	      0
 26- 28:	Pso01G23070.0	Pse11G50160.0	      0
 26- 29:	Pso01G23090.0	Pse11G50170.0	      0
## Alignment 27: score=1364.0 e_value=1.3e-97 N=29 post-WGD-1 ancestor_chr1&P. setigerum_chr11 plus
 27-  0:	Pso01G12150.0	Pse11G51340.0	  3e-06
 27-  1:	Pso01G24150.0	Pse11G51540.0	      0
 27-  2:	Pso01G19200.0	Pse11G51640.0	      0
 27-  3:	Pso01G19220.0	Pse11G51660.0	  4e-49
 27-  4:	Pso01G19240.0	Pse11G51680.0	      0
 27-  5:	Pso01G19250.0	Pse11G51700.0	  4e-08
 27-  6:	Pso01G19270.0	Pse11G51710.0	  3e-33
 27-  7:	Pso01G19280.0	Pse11G51720.0	      0
 27-  8:	Pso01G19330.0	Pse11G51730.0	  1e-69
 27-  9:	Pso01G19340.0	Pse11G51740.0	 5e-152
 27- 10:	Pso01G19380.0	Pse11G51760.0	      0
 27- 11:	Pso01G19390.0	Pse11G51770.0	      0
 27- 12:	Pso01G19420.0	Pse11G51800.0	 9e-164
 27- 13:	Pso01G19430.0	Pse11G51810.0	      0
 27- 14:	Pso01G19450.0	Pse11G51850.0	      0
 27- 15:	Pso01G19460.0	Pse11G51890.0	      0
 27- 16:	Pso01G19470.0	Pse11G51900.0	  1e-94
 27- 17:	Pso01G19490.0	Pse11G51910.0	      0
 27- 18:	Pso01G19500.0	Pse11G51920.0	      0
 27- 19:	Pso01G19510.0	Pse11G51930.0	      0
 27- 20:	Pso01G19540.0	Pse11G51960.0	      0
 27- 21:	Pso01G19590.0	Pse11G51990.0	 1e-134
 27- 22:	Pso01G19610.0	Pse11G52010.0	      0
 27- 23:	Pso01G19690.0	Pse11G52060.0	 3e-165
 27- 24:	Pso01G19790.0	Pse11G52130.0	      0
 27- 25:	Pso01G19800.0	Pse11G52150.0	      0
 27- 26:	Pso01G19810.0	Pse11G52160.0	      0
 27- 27:	Pso01G19820.0	Pse11G52170.0	  1e-17
 27- 28:	Pso01G19940.0	Pse11G52250.0	      0
## Alignment 28: score=1329.0 e_value=3.9e-88 N=28 post-WGD-1 ancestor_chr1&P. setigerum_chr11 plus
 28-  0:	Pso01G33190.0	Pse11G39430.0	 3e-126
 28-  1:	Pso01G33220.0	Pse11G39460.0	      0
 28-  2:	Pso01G33230.0	Pse11G39480.0	      0
 28-  3:	Pso01G33240.0	Pse11G39490.0	  4e-62
 28-  4:	Pso01G33250.0	Pse11G39500.0	  4e-56
 28-  5:	Pso01G33290.0	Pse11G39560.0	 1e-128
 28-  6:	Pso01G33310.0	Pse11G39570.0	 5e-118
 28-  7:	Pso01G33320.0	Pse11G39580.0	  2e-94
 28-  8:	Pso01G33340.0	Pse11G39610.0	  2e-91
 28-  9:	Pso01G33400.0	Pse11G39680.0	  4e-28
 28- 10:	Pso01G33410.0	Pse11G39690.0	  9e-90
 28- 11:	Pso01G33420.0	Pse11G39710.0	      0
 28- 12:	Pso01G33430.0	Pse11G39720.0	  4e-65
 28- 13:	Pso01G33440.0	Pse11G39730.0	 1e-112
 28- 14:	Pso01G33460.0	Pse11G39740.0	      0
 28- 15:	Pso01G33490.0	Pse11G39770.0	      0
 28- 16:	Pso01G33500.0	Pse11G39780.0	      0
 28- 17:	Pso01G33520.0	Pse11G39800.0	      0
 28- 18:	Pso01G33530.0	Pse11G39810.0	      0
 28- 19:	Pso01G33540.0	Pse11G39820.0	 1e-152
 28- 20:	Pso01G33570.0	Pse11G39850.0	      0
 28- 21:	Pso01G33610.0	Pse11G39890.0	 2e-100
 28- 22:	Pso01G33640.0	Pse11G39900.0	      0
 28- 23:	Pso01G33650.0	Pse11G39910.0	      0
 28- 24:	Pso01G33680.0	Pse11G39930.0	  1e-64
 28- 25:	Pso01G33740.0	Pse11G40060.0	 1e-165
 28- 26:	Pso01G33770.0	Pse11G40080.0	      0
 28- 27:	Pso01G33790.0	Pse11G40100.0	      0
## Alignment 29: score=1226.0 e_value=6.1e-80 N=26 post-WGD-1 ancestor_chr1&P. setigerum_chr11 plus
 29-  0:	Pso01G20930.0	Pse11G50420.0	  1e-79
 29-  1:	Pso01G20950.0	Pse11G50430.0	      0
 29-  2:	Pso01G20960.0	Pse11G50440.0	      0
 29-  3:	Pso01G20970.0	Pse11G50450.0	      0
 29-  4:	Pso01G20990.0	Pse11G50470.0	      0
 29-  5:	Pso01G21080.0	Pse11G50540.0	      0
 29-  6:	Pso01G21110.0	Pse11G50580.0	 3e-125
 29-  7:	Pso01G21140.0	Pse11G50620.0	 3e-119
 29-  8:	Pso01G21160.0	Pse11G50640.0	 5e-107
 29-  9:	Pso01G21220.0	Pse11G50670.0	      0
 29- 10:	Pso01G21230.0	Pse11G50690.0	      0
 29- 11:	Pso01G21260.0	Pse11G50720.0	      0
 29- 12:	Pso01G21270.0	Pse11G50730.0	  1e-66
 29- 13:	Pso01G21280.0	Pse11G50750.0	  5e-74
 29- 14:	Pso01G21350.0	Pse11G50800.0	 8e-108
 29- 15:	Pso01G21400.0	Pse11G50890.0	  2e-69
 29- 16:	Pso01G21440.0	Pse11G50900.0	  3e-79
 29- 17:	Pso01G21450.0	Pse11G50910.0	      0
 29- 18:	Pso01G21460.0	Pse11G50920.0	      0
 29- 19:	Pso01G21470.0	Pse11G50930.0	      0
 29- 20:	Pso01G21490.0	Pse11G50940.0	  2e-98
 29- 21:	Pso01G21600.0	Pse11G50960.0	  6e-75
 29- 22:	Pso01G21660.0	Pse11G51000.0	      0
 29- 23:	Pso01G21620.0	Pse11G51050.0	 2e-174
 29- 24:	Pso01G21700.0	Pse11G51070.0	 2e-109
 29- 25:	Pso01G21720.0	Pse11G51080.0	 6e-171
## Alignment 30: score=1064.0 e_value=6e-72 N=22 post-WGD-1 ancestor_chr1&P. setigerum_chr11 plus
 30-  0:	Pso01G46700.0	Pse11G25730.0	 1e-141
 30-  1:	Pso01G46710.0	Pse11G25740.0	      0
 30-  2:	Pso01G46720.0	Pse11G25750.0	      0
 30-  3:	Pso01G46740.0	Pse11G25770.0	 2e-155
 30-  4:	Pso01G46820.0	Pse11G25870.0	  5e-59
 30-  5:	Pso01G46910.0	Pse11G25960.0	 8e-127
 30-  6:	Pso01G46920.0	Pse11G25970.0	      0
 30-  7:	Pso01G46940.0	Pse11G25990.0	  1e-41
 30-  8:	Pso01G46950.0	Pse11G26000.0	      0
 30-  9:	Pso01G46960.0	Pse11G26010.0	      0
 30- 10:	Pso01G46980.0	Pse11G26050.0	 4e-141
 30- 11:	Pso01G46990.0	Pse11G26060.0	  2e-94
 30- 12:	Pso01G47000.0	Pse11G26080.0	      0
 30- 13:	Pso01G47040.0	Pse11G26090.0	      0
 30- 14:	Pso01G47060.0	Pse11G26100.0	 8e-146
 30- 15:	Pso01G47070.0	Pse11G26110.0	 4e-112
 30- 16:	Pso01G47080.0	Pse11G26130.0	      0
 30- 17:	Pso01G47090.0	Pse11G26140.0	      0
 30- 18:	Pso01G47150.0	Pse11G26260.0	 4e-148
 30- 19:	Pso01G47160.0	Pse11G26270.0	  1e-78
 30- 20:	Pso01G47170.0	Pse11G26280.0	 2e-156
 30- 21:	Pso01G47190.0	Pse11G26290.0	  3e-45
## Alignment 31: score=1009.0 e_value=1.4e-57 N=21 post-WGD-1 ancestor_chr1&P. setigerum_chr11 plus
 31-  0:	Pso01G32700.0	Pse11G40240.0	  1e-54
 31-  1:	Pso01G32710.0	Pse11G40250.0	      0
 31-  2:	Pso01G32720.0	Pse11G40260.0	      0
 31-  3:	Pso01G32740.0	Pse11G40270.0	 1e-174
 31-  4:	Pso01G32750.0	Pse11G40280.0	 1e-128
 31-  5:	Pso01G32760.0	Pse11G40290.0	 2e-159
 31-  6:	Pso01G32770.0	Pse11G40310.0	      0
 31-  7:	Pso01G32800.0	Pse11G40360.0	      0
 31-  8:	Pso01G32830.0	Pse11G40400.0	 1e-119
 31-  9:	Pso01G32840.0	Pse11G40410.0	      0
 31- 10:	Pso01G32870.0	Pse11G40420.0	 3e-122
 31- 11:	Pso01G32890.0	Pse11G40500.0	      0
 31- 12:	Pso01G32950.0	Pse11G40510.0	      0
 31- 13:	Pso01G32960.0	Pse11G40520.0	      0
 31- 14:	Pso01G32970.0	Pse11G40530.0	      0
 31- 15:	Pso01G33010.0	Pse11G40570.0	      0
 31- 16:	Pso01G33020.0	Pse11G40580.0	  2e-67
 31- 17:	Pso01G33040.0	Pse11G40600.0	      0
 31- 18:	Pso01G33060.0	Pse11G40610.0	      0
 31- 19:	Pso01G33070.0	Pse11G40620.0	 1e-174
 31- 20:	Pso01G33090.0	Pse11G40650.0	      0
## Alignment 32: score=986.0 e_value=2e-54 N=20 post-WGD-1 ancestor_chr1&P. setigerum_chr11 plus
 32-  0:	Pso01G41020.0	Pse11G31630.0	  1e-41
 32-  1:	Pso01G41040.0	Pse11G31650.0	      0
 32-  2:	Pso01G41050.0	Pse11G31660.0	      0
 32-  3:	Pso01G41060.0	Pse11G31680.0	      0
 32-  4:	Pso01G41070.0	Pse11G31690.0	      0
 32-  5:	Pso01G41080.0	Pse11G31700.0	      0
 32-  6:	Pso01G41100.0	Pse11G31710.0	      0
 32-  7:	Pso01G41110.0	Pse11G31730.0	      0
 32-  8:	Pso01G41130.0	Pse11G31750.0	      0
 32-  9:	Pso01G41140.0	Pse11G31760.0	      0
 32- 10:	Pso01G41160.0	Pse11G31770.0	      0
 32- 11:	Pso01G41170.0	Pse11G31810.0	 1e-136
 32- 12:	Pso01G41190.0	Pse11G31820.0	      0
 32- 13:	Pso01G41200.0	Pse11G31830.0	      0
 32- 14:	Pso01G41210.0	Pse11G31840.0	  2e-99
 32- 15:	Pso01G41220.0	Pse11G31850.0	 5e-126
 32- 16:	Pso01G41230.0	Pse11G31870.0	 1e-180
 32- 17:	Pso01G41240.0	Pse11G31890.0	      0
 32- 18:	Pso01G41260.0	Pse11G31900.0	 3e-172
 32- 19:	Pso01G41250.0	Pse11G31910.0	      0
## Alignment 33: score=892.0 e_value=5.6e-58 N=19 post-WGD-1 ancestor_chr1&P. setigerum_chr11 plus
 33-  0:	Pso01G47990.0	Pse11G24480.0	      0
 33-  1:	Pso01G48000.0	Pse11G24560.0	      0
 33-  2:	Pso01G48150.0	Pse11G24600.0	 1e-148
 33-  3:	Pso01G48160.0	Pse11G24610.0	 3e-156
 33-  4:	Pso01G48180.0	Pse11G24620.0	  1e-97
 33-  5:	Pso01G48190.0	Pse11G24630.0	  3e-68
 33-  6:	Pso01G48200.0	Pse11G24680.0	 7e-124
 33-  7:	Pso01G48210.0	Pse11G24690.0	      0
 33-  8:	Pso01G48250.0	Pse11G24710.0	 8e-156
 33-  9:	Pso01G48270.0	Pse11G24730.0	      0
 33- 10:	Pso01G48320.0	Pse11G24740.0	      0
 33- 11:	Pso01G48330.0	Pse11G24750.0	      0
 33- 12:	Pso01G48360.0	Pse11G24770.0	      0
 33- 13:	Pso01G48400.0	Pse11G25010.0	      0
 33- 14:	Pso01G48410.0	Pse11G25130.0	      0
 33- 15:	Pso01G48420.0	Pse11G25140.0	  4e-97
 33- 16:	Pso01G48430.0	Pse11G25160.0	      0
 33- 17:	Pso01G48450.0	Pse11G25170.0	 1e-150
 33- 18:	Pso01G48460.0	Pse11G25180.0	      0
## Alignment 34: score=883.0 e_value=1.5e-50 N=18 post-WGD-1 ancestor_chr1&P. setigerum_chr11 plus
 34-  0:	Pso01G43010.0	Pse11G28500.0	  1e-49
 34-  1:	Pso01G43020.0	Pse11G28510.0	      0
 34-  2:	Pso01G43070.0	Pse11G28540.0	 3e-166
 34-  3:	Pso01G43080.0	Pse11G28550.0	 4e-167
 34-  4:	Pso01G43090.0	Pse11G28560.0	      0
 34-  5:	Pso01G43100.0	Pse11G28570.0	      0
 34-  6:	Pso01G43110.0	Pse11G28580.0	      0
 34-  7:	Pso01G43170.0	Pse11G28650.0	 8e-172
 34-  8:	Pso01G43190.0	Pse11G28690.0	  4e-59
 34-  9:	Pso01G43200.0	Pse11G28700.0	      0
 34- 10:	Pso01G43210.0	Pse11G28710.0	  6e-93
 34- 11:	Pso01G43220.0	Pse11G28720.0	  1e-34
 34- 12:	Pso01G43230.0	Pse11G28740.0	      0
 34- 13:	Pso01G43240.0	Pse11G28750.0	      0
 34- 14:	Pso01G43250.0	Pse11G28770.0	 5e-146
 34- 15:	Pso01G43260.0	Pse11G28780.0	      0
 34- 16:	Pso01G43270.0	Pse11G28800.0	      0
 34- 17:	Pso01G43280.0	Pse11G28810.0	  3e-50
## Alignment 35: score=807.0 e_value=2.9e-46 N=17 post-WGD-1 ancestor_chr1&P. setigerum_chr11 plus
 35-  0:	Pso01G33970.0	Pse11G37020.0	      0
 35-  1:	Pso01G33980.0	Pse11G37030.0	      0
 35-  2:	Pso01G34000.0	Pse11G37110.0	      0
 35-  3:	Pso01G34010.0	Pse11G37120.0	  2e-27
 35-  4:	Pso01G34020.0	Pse11G37130.0	      0
 35-  5:	Pso01G34040.0	Pse11G37140.0	      0
 35-  6:	Pso01G34060.0	Pse11G37160.0	      0
 35-  7:	Pso01G34070.0	Pse11G37170.0	      0
 35-  8:	Pso01G34080.0	Pse11G37180.0	      0
 35-  9:	Pso01G34090.0	Pse11G37200.0	      0
 35- 10:	Pso01G34100.0	Pse11G37210.0	  3e-22
 35- 11:	Pso01G34110.0	Pse11G37220.0	      0
 35- 12:	Pso01G34120.0	Pse11G37230.0	 4e-140
 35- 13:	Pso01G34130.0	Pse11G37240.0	      0
 35- 14:	Pso01G34140.0	Pse11G37250.0	 1e-116
 35- 15:	Pso01G34150.0	Pse11G37260.0	      0
 35- 16:	Pso01G34160.0	Pse11G37270.0	 1e-178
## Alignment 36: score=753.0 e_value=8.4e-48 N=16 post-WGD-1 ancestor_chr1&P. setigerum_chr11 plus
 36-  0:	Pso01G33440.0	Pse11G39050.0	  7e-12
 36-  1:	Pso01G34200.0	Pse11G39170.0	      0
 36-  2:	Pso01G34220.0	Pse11G39190.0	      0
 36-  3:	Pso01G34230.0	Pse11G39200.0	      0
 36-  4:	Pso01G34270.0	Pse11G39220.0	 2e-104
 36-  5:	Pso01G34280.0	Pse11G39230.0	 7e-121
 36-  6:	Pso01G34290.0	Pse11G39240.0	      0
 36-  7:	Pso01G34300.0	Pse11G39250.0	 8e-115
 36-  8:	Pso01G34330.0	Pse11G39260.0	      0
 36-  9:	Pso01G34340.0	Pse11G39270.0	      0
 36- 10:	Pso01G34350.0	Pse11G39290.0	      0
 36- 11:	Pso01G34360.0	Pse11G39310.0	      0
 36- 12:	Pso01G34370.0	Pse11G39320.0	      0
 36- 13:	Pso01G34380.0	Pse11G39330.0	      0
 36- 14:	Pso01G34390.0	Pse11G39340.0	      0
 36- 15:	Pso01G33890.0	Pse11G39390.0	      0
## Alignment 37: score=584.0 e_value=9.5e-29 N=12 post-WGD-1 ancestor_chr1&P. setigerum_chr11 plus
 37-  0:	Pso01G44390.0	Pse11G28890.0	  5e-70
 37-  1:	Pso01G44400.0	Pse11G28910.0	 2e-118
 37-  2:	Pso01G44410.0	Pse11G28920.0	 6e-169
 37-  3:	Pso01G44450.0	Pse11G28930.0	      0
 37-  4:	Pso01G44460.0	Pse11G28940.0	 3e-146
 37-  5:	Pso01G44480.0	Pse11G28960.0	      0
 37-  6:	Pso01G44560.0	Pse11G29030.0	      0
 37-  7:	Pso01G44580.0	Pse11G29040.0	      0
 37-  8:	Pso01G44700.0	Pse11G29080.0	      0
 37-  9:	Pso01G44720.0	Pse11G29100.0	      0
 37- 10:	Pso01G44760.0	Pse11G29130.0	 6e-158
 37- 11:	Pso01G44770.0	Pse11G29140.0	      0
## Alignment 38: score=545.0 e_value=9.5e-23 N=11 post-WGD-1 ancestor_chr1&P. setigerum_chr11 plus
 38-  0:	Pso01G28310.0	Pse11G44630.0	      0
 38-  1:	Pso01G28350.0	Pse11G44650.0	      0
 38-  2:	Pso01G28360.0	Pse11G44680.0	      0
 38-  3:	Pso01G28370.0	Pse11G44690.0	      0
 38-  4:	Pso01G28380.0	Pse11G44700.0	      0
 38-  5:	Pso01G28390.0	Pse11G44710.0	 5e-180
 38-  6:	Pso01G28400.0	Pse11G44720.0	      0
 38-  7:	Pso01G28410.0	Pse11G44730.0	      0
 38-  8:	Pso01G28420.0	Pse11G44740.0	  2e-88
 38-  9:	Pso01G28430.0	Pse11G44750.0	      0
 38- 10:	Pso01G28450.0	Pse11G44770.0	      0
## Alignment 39: score=531.0 e_value=2.4e-23 N=11 post-WGD-1 ancestor_chr1&P. setigerum_chr11 plus
 39-  0:	Pso01G23630.0	Pse11G48530.0	      0
 39-  1:	Pso01G23650.0	Pse11G48540.0	 8e-106
 39-  2:	Pso01G23660.0	Pse11G48550.0	      0
 39-  3:	Pso01G23680.0	Pse11G48600.0	  1e-56
 39-  4:	Pso01G23700.0	Pse11G48610.0	 2e-105
 39-  5:	Pso01G23730.0	Pse11G48620.0	 8e-124
 39-  6:	Pso01G23770.0	Pse11G48650.0	      0
 39-  7:	Pso01G23790.0	Pse11G48670.0	 4e-103
 39-  8:	Pso01G23820.0	Pse11G48710.0	 1e-106
 39-  9:	Pso01G23830.0	Pse11G48730.0	      0
 39- 10:	Pso01G23890.0	Pse11G48750.0	  5e-91
## Alignment 40: score=440.0 e_value=9.9e-20 N=9 post-WGD-1 ancestor_chr1&P. setigerum_chr11 plus
 40-  0:	Pso01G39860.0	Pse11G35490.0	      0
 40-  1:	Pso01G39870.0	Pse11G35500.0	  3e-21
 40-  2:	Pso01G39880.0	Pse11G35510.0	  1e-41
 40-  3:	Pso01G39890.0	Pse11G35520.0	      0
 40-  4:	Pso01G39900.0	Pse11G35530.0	      0
 40-  5:	Pso01G39920.0	Pse11G35550.0	      0
 40-  6:	Pso01G39940.0	Pse11G35560.0	      0
 40-  7:	Pso01G39950.0	Pse11G35580.0	 9e-111
 40-  8:	Pso01G40030.0	Pse11G35630.0	  5e-50
## Alignment 41: score=426.0 e_value=6.7e-19 N=9 post-WGD-1 ancestor_chr1&P. setigerum_chr11 plus
 41-  0:	Pso01G48580.0	Pse11G24130.0	      0
 41-  1:	Pso01G48620.0	Pse11G24140.0	      0
 41-  2:	Pso01G48630.0	Pse11G24170.0	 2e-137
 41-  3:	Pso01G48670.0	Pse11G24200.0	      0
 41-  4:	Pso01G48680.0	Pse11G24210.0	      0
 41-  5:	Pso01G48690.0	Pse11G24220.0	      0
 41-  6:	Pso01G47930.0	Pse11G24230.0	 1e-109
 41-  7:	Pso01G47900.0	Pse11G24290.0	      0
 41-  8:	Pso01G47890.0	Pse11G24350.0	      0
## Alignment 42: score=346.0 e_value=3.2e-11 N=7 post-WGD-1 ancestor_chr1&P. setigerum_chr11 plus
 42-  0:	Pso01G46470.0	Pse11G26330.0	      0
 42-  1:	Pso01G46500.0	Pse11G26340.0	  1e-48
 42-  2:	Pso01G46510.0	Pse11G26360.0	      0
 42-  3:	Pso01G46520.0	Pse11G26370.0	      0
 42-  4:	Pso01G46550.0	Pse11G26400.0	      0
 42-  5:	Pso01G46560.0	Pse11G26410.0	 6e-146
 42-  6:	Pso01G46580.0	Pse11G26420.0	      0
## Alignment 43: score=340.0 e_value=5.2e-11 N=7 post-WGD-1 ancestor_chr1&P. setigerum_chr11 plus
 43-  0:	Pso01G27510.0	Pse11G45280.0	 6e-128
 43-  1:	Pso01G27560.0	Pse11G45290.0	      0
 43-  2:	Pso01G27580.0	Pse11G45310.0	      0
 43-  3:	Pso01G27590.0	Pse11G45330.0	      0
 43-  4:	Pso01G27650.0	Pse11G45390.0	 1e-163
 43-  5:	Pso01G27660.0	Pse11G45400.0	 9e-178
 43-  6:	Pso01G27670.0	Pse11G45420.0	      0
## Alignment 44: score=327.0 e_value=8e-15 N=7 post-WGD-1 ancestor_chr1&P. setigerum_chr11 plus
 44-  0:	Pso01G40310.0	Pse11G32750.0	      0
 44-  1:	Pso01G40320.0	Pse11G32760.0	      0
 44-  2:	Pso01G40340.0	Pse11G32780.0	      0
 44-  3:	Pso01G40350.0	Pse11G32800.0	      0
 44-  4:	Pso01G40360.0	Pse11G32810.0	 1e-120
 44-  5:	Pso01G40370.0	Pse11G32820.0	      0
 44-  6:	Pso01G40390.0	Pse11G33040.0	  3e-09
## Alignment 45: score=300.0 e_value=1.2e-08 N=6 post-WGD-1 ancestor_chr1&P. setigerum_chr11 plus
 45-  0:	Pso01G31320.0	Pse11G42070.0	 2e-103
 45-  1:	Pso01G31330.0	Pse11G42080.0	      0
 45-  2:	Pso01G31340.0	Pse11G42090.0	      0
 45-  3:	Pso01G31350.0	Pse11G42100.0	  1e-20
 45-  4:	Pso01G31360.0	Pse11G42110.0	  2e-68
 45-  5:	Pso01G31370.0	Pse11G42120.0	      0
## Alignment 46: score=297.0 e_value=2.8e-08 N=6 post-WGD-1 ancestor_chr1&P. setigerum_chr11 plus
 46-  0:	Pso01G35680.0	Pse11G36910.0	 1e-109
 46-  1:	Pso01G35690.0	Pse11G36920.0	      0
 46-  2:	Pso01G35700.0	Pse11G36930.0	      0
 46-  3:	Pso01G35710.0	Pse11G36940.0	 2e-118
 46-  4:	Pso01G35730.0	Pse11G36960.0	  1e-82
 46-  5:	Pso01G35740.0	Pse11G36990.0	      0
## Alignment 47: score=14386.0 e_value=0 N=295 post-WGD-1 ancestor_chr1&P. setigerum_chr11 minus
 47-  0:	Pso01G25820.0	Pse11G46880.0	      0
 47-  1:	Pso01G25830.0	Pse11G46870.0	 1e-135
 47-  2:	Pso01G25870.0	Pse11G46850.0	      0
 47-  3:	Pso01G25880.0	Pse11G46840.0	      0
 47-  4:	Pso01G25910.0	Pse11G46780.0	  4e-57
 47-  5:	Pso01G25960.0	Pse11G46740.0	  3e-79
 47-  6:	Pso01G25970.0	Pse11G46730.0	      0
 47-  7:	Pso01G25980.0	Pse11G46720.0	 7e-148
 47-  8:	Pso01G25990.0	Pse11G46710.0	 3e-138
 47-  9:	Pso01G26000.0	Pse11G46700.0	      0
 47- 10:	Pso01G26020.0	Pse11G46690.0	 2e-171
 47- 11:	Pso01G26030.0	Pse11G46640.0	      0
 47- 12:	Pso01G26060.0	Pse11G46630.0	      0
 47- 13:	Pso01G26150.0	Pse11G46620.0	      0
 47- 14:	Pso01G26170.0	Pse11G46600.0	      0
 47- 15:	Pso01G26200.0	Pse11G46580.0	  3e-40
 47- 16:	Pso01G26280.0	Pse11G46520.0	      0
 47- 17:	Pso01G26330.0	Pse11G46480.0	      0
 47- 18:	Pso01G26340.0	Pse11G46460.0	      0
 47- 19:	Pso01G26350.0	Pse11G46450.0	      0
 47- 20:	Pso01G26380.0	Pse11G46410.0	      0
 47- 21:	Pso01G26390.0	Pse11G46400.0	      0
 47- 22:	Pso01G26460.0	Pse11G46380.0	      0
 47- 23:	Pso01G26490.0	Pse11G46370.0	      0
 47- 24:	Pso01G26510.0	Pse11G46350.0	 8e-106
 47- 25:	Pso01G26520.0	Pse11G46340.0	  8e-75
 47- 26:	Pso01G26530.0	Pse11G46320.0	      0
 47- 27:	Pso01G26550.0	Pse11G46310.0	  3e-65
 47- 28:	Pso01G26560.0	Pse11G46290.0	 9e-142
 47- 29:	Pso01G26570.0	Pse11G46280.0	      0
 47- 30:	Pso01G26620.0	Pse11G46230.0	 6e-151
 47- 31:	Pso01G26630.0	Pse11G46210.0	  3e-34
 47- 32:	Pso01G26640.0	Pse11G46200.0	  3e-52
 47- 33:	Pso01G26650.0	Pse11G46190.0	      0
 47- 34:	Pso01G26660.0	Pse11G46140.0	  5e-30
 47- 35:	Pso01G26670.0	Pse11G46120.0	  7e-41
 47- 36:	Pso01G26700.0	Pse11G46090.0	 1e-124
 47- 37:	Pso01G26730.0	Pse11G46070.0	      0
 47- 38:	Pso01G26740.0	Pse11G46050.0	  1e-65
 47- 39:	Pso01G26750.0	Pse11G46040.0	      0
 47- 40:	Pso01G26760.0	Pse11G46030.0	      0
 47- 41:	Pso01G26770.0	Pse11G46020.0	  1e-53
 47- 42:	Pso01G26800.0	Pse11G46010.0	      0
 47- 43:	Pso01G26820.0	Pse11G46000.0	  4e-56
 47- 44:	Pso01G26830.0	Pse11G45990.0	      0
 47- 45:	Pso01G26840.0	Pse11G45980.0	      0
 47- 46:	Pso01G26860.0	Pse11G45970.0	      0
 47- 47:	Pso01G26850.0	Pse11G45960.0	 2e-146
 47- 48:	Pso01G26870.0	Pse11G45950.0	  1e-64
 47- 49:	Pso01G26880.0	Pse11G45940.0	 1e-164
 47- 50:	Pso01G26890.0	Pse11G45930.0	      0
 47- 51:	Pso01G26900.0	Pse11G45910.0	 9e-118
 47- 52:	Pso01G26910.0	Pse11G45890.0	 8e-139
 47- 53:	Pso01G26950.0	Pse11G45880.0	      0
 47- 54:	Pso01G26960.0	Pse11G45870.0	  3e-75
 47- 55:	Pso01G26970.0	Pse11G45860.0	  2e-47
 47- 56:	Pso01G26990.0	Pse11G45830.0	  7e-27
 47- 57:	Pso01G27000.0	Pse11G45820.0	 4e-166
 47- 58:	Pso01G27020.0	Pse11G45810.0	      0
 47- 59:	Pso01G27040.0	Pse11G45780.0	      0
 47- 60:	Pso01G27060.0	Pse11G45760.0	      0
 47- 61:	Pso01G27070.0	Pse11G45750.0	      0
 47- 62:	Pso01G27080.0	Pse11G45740.0	      0
 47- 63:	Pso01G27090.0	Pse11G45730.0	  1e-58
 47- 64:	Pso01G27100.0	Pse11G45720.0	      0
 47- 65:	Pso01G27110.0	Pse11G45710.0	 5e-141
 47- 66:	Pso01G27120.0	Pse11G45700.0	      0
 47- 67:	Pso01G27170.0	Pse11G45670.0	      0
 47- 68:	Pso01G27210.0	Pse11G45650.0	      0
 47- 69:	Pso01G27240.0	Pse11G45620.0	      0
 47- 70:	Pso01G27310.0	Pse11G45550.0	  1e-51
 47- 71:	Pso01G27330.0	Pse11G45540.0	 1e-144
 47- 72:	Pso01G27350.0	Pse11G45530.0	 2e-131
 47- 73:	Pso01G27380.0	Pse11G45520.0	      0
 47- 74:	Pso01G27490.0	Pse11G45470.0	  3e-39
 47- 75:	Pso01G27500.0	Pse11G45440.0	      0
 47- 76:	Pso01G27590.0	Pse11G45330.0	      0
 47- 77:	Pso01G27760.0	Pse11G45270.0	      0
 47- 78:	Pso01G27770.0	Pse11G45260.0	 3e-176
 47- 79:	Pso01G27780.0	Pse11G45250.0	 8e-123
 47- 80:	Pso01G27790.0	Pse11G45240.0	      0
 47- 81:	Pso01G27810.0	Pse11G45220.0	 1e-132
 47- 82:	Pso01G27840.0	Pse11G45160.0	  5e-73
 47- 83:	Pso01G27850.0	Pse11G45150.0	  3e-32
 47- 84:	Pso01G27880.0	Pse11G45120.0	      0
 47- 85:	Pso01G27890.0	Pse11G45100.0	 2e-117
 47- 86:	Pso01G27920.0	Pse11G45060.0	 5e-175
 47- 87:	Pso01G27930.0	Pse11G45050.0	      0
 47- 88:	Pso01G27940.0	Pse11G45040.0	      0
 47- 89:	Pso01G27970.0	Pse11G45020.0	      0
 47- 90:	Pso01G27980.0	Pse11G45010.0	      0
 47- 91:	Pso01G28000.0	Pse11G44990.0	      0
 47- 92:	Pso01G28010.0	Pse11G44980.0	      0
 47- 93:	Pso01G28070.0	Pse11G44970.0	      0
 47- 94:	Pso01G28080.0	Pse11G44950.0	      0
 47- 95:	Pso01G28140.0	Pse11G44920.0	 1e-129
 47- 96:	Pso01G28130.0	Pse11G44910.0	 2e-134
 47- 97:	Pso01G28150.0	Pse11G44890.0	 5e-133
 47- 98:	Pso01G28160.0	Pse11G44880.0	      0
 47- 99:	Pso01G28220.0	Pse11G44840.0	      0
 47-100:	Pso01G28260.0	Pse11G44810.0	      0
 47-101:	Pso01G28270.0	Pse11G44790.0	      0
 47-102:	Pso01G28300.0	Pse11G44780.0	      0
 47-103:	Pso01G28460.0	Pse11G44620.0	 1e-159
 47-104:	Pso01G28470.0	Pse11G44610.0	      0
 47-105:	Pso01G28480.0	Pse11G44600.0	  1e-96
 47-106:	Pso01G28560.0	Pse11G44550.0	  2e-46
 47-107:	Pso01G28590.0	Pse11G44540.0	      0
 47-108:	Pso01G28640.0	Pse11G44520.0	 2e-165
 47-109:	Pso01G28670.0	Pse11G44490.0	      0
 47-110:	Pso01G28680.0	Pse11G44460.0	      0
 47-111:	Pso01G28690.0	Pse11G44450.0	 5e-165
 47-112:	Pso01G28720.0	Pse11G44440.0	      0
 47-113:	Pso01G28740.0	Pse11G44420.0	      0
 47-114:	Pso01G28750.0	Pse11G44410.0	      0
 47-115:	Pso01G28760.0	Pse11G44400.0	      0
 47-116:	Pso01G28780.0	Pse11G44370.0	      0
 47-117:	Pso01G28840.0	Pse11G44280.0	  1e-68
 47-118:	Pso01G28900.0	Pse11G44260.0	      0
 47-119:	Pso01G28910.0	Pse11G44250.0	      0
 47-120:	Pso01G28940.0	Pse11G44230.0	  6e-50
 47-121:	Pso01G28950.0	Pse11G44200.0	      0
 47-122:	Pso01G28970.0	Pse11G44180.0	 9e-175
 47-123:	Pso01G29040.0	Pse11G44150.0	 5e-111
 47-124:	Pso01G29050.0	Pse11G44140.0	      0
 47-125:	Pso01G29070.0	Pse11G44120.0	      0
 47-126:	Pso01G29080.0	Pse11G44110.0	      0
 47-127:	Pso01G29090.0	Pse11G44100.0	      0
 47-128:	Pso01G29100.0	Pse11G44090.0	  1e-75
 47-129:	Pso01G29110.0	Pse11G44070.0	 5e-105
 47-130:	Pso01G29120.0	Pse11G44020.0	  6e-38
 47-131:	Pso01G29180.0	Pse11G43990.0	      0
 47-132:	Pso01G29190.0	Pse11G43960.0	 4e-104
 47-133:	Pso01G29210.0	Pse11G43930.0	      0
 47-134:	Pso01G29240.0	Pse11G43900.0	      0
 47-135:	Pso01G29250.0	Pse11G43890.0	      0
 47-136:	Pso01G29260.0	Pse11G43870.0	      0
 47-137:	Pso01G29270.0	Pse11G43850.0	 1e-111
 47-138:	Pso01G29280.0	Pse11G43840.0	  6e-87
 47-139:	Pso01G29290.0	Pse11G43830.0	      0
 47-140:	Pso01G29300.0	Pse11G43800.0	  3e-58
 47-141:	Pso01G29320.0	Pse11G43790.0	      0
 47-142:	Pso01G29340.0	Pse11G43780.0	      0
 47-143:	Pso01G29350.0	Pse11G43770.0	 4e-116
 47-144:	Pso01G29370.0	Pse11G43750.0	 2e-170
 47-145:	Pso01G29390.0	Pse11G43720.0	 7e-148
 47-146:	Pso01G29400.0	Pse11G43710.0	 1e-113
 47-147:	Pso01G29410.0	Pse11G43700.0	 1e-159
 47-148:	Pso01G29420.0	Pse11G43690.0	      0
 47-149:	Pso01G29540.0	Pse11G43590.0	      0
 47-150:	Pso01G29560.0	Pse11G43570.0	      0
 47-151:	Pso01G29590.0	Pse11G43550.0	 3e-175
 47-152:	Pso01G29610.0	Pse11G43530.0	 2e-170
 47-153:	Pso01G29640.0	Pse11G43520.0	      0
 47-154:	Pso01G29700.0	Pse11G43490.0	      0
 47-155:	Pso01G29740.0	Pse11G43480.0	      0
 47-156:	Pso01G29750.0	Pse11G43470.0	 2e-120
 47-157:	Pso01G29760.0	Pse11G43460.0	      0
 47-158:	Pso01G29790.0	Pse11G43440.0	      0
 47-159:	Pso01G29800.0	Pse11G43430.0	      0
 47-160:	Pso01G29810.0	Pse11G43420.0	 9e-153
 47-161:	Pso01G29830.0	Pse11G43400.0	 1e-137
 47-162:	Pso01G29840.0	Pse11G43390.0	      0
 47-163:	Pso01G29850.0	Pse11G43370.0	 9e-138
 47-164:	Pso01G29880.0	Pse11G43340.0	      0
 47-165:	Pso01G29890.0	Pse11G43330.0	      0
 47-166:	Pso01G29960.0	Pse11G43320.0	  2e-64
 47-167:	Pso01G29970.0	Pse11G43310.0	      0
 47-168:	Pso01G30060.0	Pse11G43230.0	      0
 47-169:	Pso01G30110.0	Pse11G43200.0	      0
 47-170:	Pso01G30120.0	Pse11G43190.0	      0
 47-171:	Pso01G30140.0	Pse11G43160.0	      0
 47-172:	Pso01G30150.0	Pse11G43140.0	      0
 47-173:	Pso01G30160.0	Pse11G43130.0	      0
 47-174:	Pso01G30170.0	Pse11G43120.0	      0
 47-175:	Pso01G30180.0	Pse11G43110.0	      0
 47-176:	Pso01G30220.0	Pse11G43100.0	      0
 47-177:	Pso01G30230.0	Pse11G43090.0	      0
 47-178:	Pso01G30310.0	Pse11G43020.0	      0
 47-179:	Pso01G30320.0	Pse11G42990.0	      0
 47-180:	Pso01G30330.0	Pse11G42980.0	      0
 47-181:	Pso01G30340.0	Pse11G42970.0	      0
 47-182:	Pso01G30350.0	Pse11G42960.0	  4e-95
 47-183:	Pso01G30360.0	Pse11G42950.0	      0
 47-184:	Pso01G30370.0	Pse11G42940.0	      0
 47-185:	Pso01G30470.0	Pse11G42920.0	      0
 47-186:	Pso01G30500.0	Pse11G42880.0	      0
 47-187:	Pso01G30520.0	Pse11G42850.0	      0
 47-188:	Pso01G30550.0	Pse11G42830.0	      0
 47-189:	Pso01G30640.0	Pse11G42730.0	      0
 47-190:	Pso01G30660.0	Pse11G42700.0	      0
 47-191:	Pso01G30670.0	Pse11G42690.0	      0
 47-192:	Pso01G30680.0	Pse11G42680.0	 2e-103
 47-193:	Pso01G30690.0	Pse11G42660.0	      0
 47-194:	Pso01G30700.0	Pse11G42650.0	      0
 47-195:	Pso01G30720.0	Pse11G42640.0	 1e-148
 47-196:	Pso01G30740.0	Pse11G42620.0	  5e-22
 47-197:	Pso01G30750.0	Pse11G42600.0	 1e-166
 47-198:	Pso01G30770.0	Pse11G42590.0	      0
 47-199:	Pso01G30780.0	Pse11G42580.0	      0
 47-200:	Pso01G30790.0	Pse11G42570.0	      0
 47-201:	Pso01G30800.0	Pse11G42560.0	      0
 47-202:	Pso01G30810.0	Pse11G42550.0	      0
 47-203:	Pso01G30830.0	Pse11G42540.0	  4e-97
 47-204:	Pso01G30840.0	Pse11G42510.0	      0
 47-205:	Pso01G30850.0	Pse11G42500.0	      0
 47-206:	Pso01G30880.0	Pse11G42480.0	      0
 47-207:	Pso01G30920.0	Pse11G42460.0	  2e-89
 47-208:	Pso01G30930.0	Pse11G42450.0	      0
 47-209:	Pso01G30950.0	Pse11G42430.0	      0
 47-210:	Pso01G31000.0	Pse11G42420.0	      0
 47-211:	Pso01G31010.0	Pse11G42410.0	      0
 47-212:	Pso01G31040.0	Pse11G42390.0	      0
 47-213:	Pso01G31050.0	Pse11G42380.0	 2e-178
 47-214:	Pso01G31060.0	Pse11G42370.0	      0
 47-215:	Pso01G31070.0	Pse11G42360.0	 8e-115
 47-216:	Pso01G31080.0	Pse11G42340.0	      0
 47-217:	Pso01G31090.0	Pse11G42330.0	      0
 47-218:	Pso01G31100.0	Pse11G42320.0	      0
 47-219:	Pso01G31160.0	Pse11G42260.0	      0
 47-220:	Pso01G31170.0	Pse11G42250.0	  2e-48
 47-221:	Pso01G31180.0	Pse11G42240.0	      0
 47-222:	Pso01G31190.0	Pse11G42230.0	      0
 47-223:	Pso01G31220.0	Pse11G42220.0	 1e-111
 47-224:	Pso01G31230.0	Pse11G42210.0	  2e-86
 47-225:	Pso01G31240.0	Pse11G42190.0	  1e-69
 47-226:	Pso01G31250.0	Pse11G42170.0	      0
 47-227:	Pso01G31280.0	Pse11G42160.0	      0
 47-228:	Pso01G31300.0	Pse11G42130.0	  3e-56
 47-229:	Pso01G31350.0	Pse11G42100.0	  1e-20
 47-230:	Pso01G31410.0	Pse11G42060.0	      0
 47-231:	Pso01G31440.0	Pse11G42020.0	      0
 47-232:	Pso01G31450.0	Pse11G42010.0	      0
 47-233:	Pso01G31460.0	Pse11G42000.0	  7e-88
 47-234:	Pso01G31470.0	Pse11G41990.0	      0
 47-235:	Pso01G31480.0	Pse11G41980.0	      0
 47-236:	Pso01G31510.0	Pse11G41950.0	 1e-119
 47-237:	Pso01G31520.0	Pse11G41940.0	      0
 47-238:	Pso01G31530.0	Pse11G41920.0	      0
 47-239:	Pso01G31570.0	Pse11G41850.0	      0
 47-240:	Pso01G31580.0	Pse11G41840.0	 8e-168
 47-241:	Pso01G31590.0	Pse11G41820.0	      0
 47-242:	Pso01G31600.0	Pse11G41800.0	      0
 47-243:	Pso01G31630.0	Pse11G41780.0	      0
 47-244:	Pso01G31660.0	Pse11G41740.0	 8e-147
 47-245:	Pso01G31680.0	Pse11G41730.0	      0
 47-246:	Pso01G31690.0	Pse11G41720.0	 1e-101
 47-247:	Pso01G31700.0	Pse11G41710.0	  2e-93
 47-248:	Pso01G31710.0	Pse11G41700.0	  3e-90
 47-249:	Pso01G31720.0	Pse11G41690.0	      0
 47-250:	Pso01G31760.0	Pse11G41680.0	      0
 47-251:	Pso01G31770.0	Pse11G41670.0	  3e-87
 47-252:	Pso01G31780.0	Pse11G41660.0	      0
 47-253:	Pso01G31790.0	Pse11G41650.0	 9e-114
 47-254:	Pso01G31800.0	Pse11G41640.0	 9e-126
 47-255:	Pso01G31810.0	Pse11G41630.0	      0
 47-256:	Pso01G31820.0	Pse11G41620.0	      0
 47-257:	Pso01G31830.0	Pse11G41600.0	      0
 47-258:	Pso01G31840.0	Pse11G41590.0	      0
 47-259:	Pso01G31850.0	Pse11G41580.0	      0
 47-260:	Pso01G31870.0	Pse11G41570.0	      0
 47-261:	Pso01G31890.0	Pse11G41560.0	      0
 47-262:	Pso01G31900.0	Pse11G41530.0	  6e-35
 47-263:	Pso01G31930.0	Pse11G41520.0	      0
 47-264:	Pso01G32000.0	Pse11G41470.0	 5e-146
 47-265:	Pso01G31990.0	Pse11G41460.0	      0
 47-266:	Pso01G32050.0	Pse11G41390.0	      0
 47-267:	Pso01G32040.0	Pse11G41380.0	      0
 47-268:	Pso01G32060.0	Pse11G41370.0	      0
 47-269:	Pso01G32070.0	Pse11G41360.0	      0
 47-270:	Pso01G32090.0	Pse11G41340.0	  1e-32
 47-271:	Pso01G32100.0	Pse11G41320.0	      0
 47-272:	Pso01G32110.0	Pse11G41310.0	      0
 47-273:	Pso01G32150.0	Pse11G41260.0	 8e-150
 47-274:	Pso01G32190.0	Pse11G41180.0	 3e-127
 47-275:	Pso01G32200.0	Pse11G41170.0	      0
 47-276:	Pso01G32230.0	Pse11G41130.0	      0
 47-277:	Pso01G32240.0	Pse11G41120.0	      0
 47-278:	Pso01G32250.0	Pse11G41110.0	      0
 47-279:	Pso01G32260.0	Pse11G41100.0	 8e-128
 47-280:	Pso01G32270.0	Pse11G41080.0	      0
 47-281:	Pso01G32280.0	Pse11G41070.0	 1e-154
 47-282:	Pso01G32290.0	Pse11G41050.0	 4e-114
 47-283:	Pso01G32310.0	Pse11G41040.0	 2e-177
 47-284:	Pso01G32320.0	Pse11G41030.0	      0
 47-285:	Pso01G32330.0	Pse11G41010.0	      0
 47-286:	Pso01G32360.0	Pse11G40990.0	      0
 47-287:	Pso01G32390.0	Pse11G40950.0	      0
 47-288:	Pso01G32400.0	Pse11G40930.0	      0
 47-289:	Pso01G32520.0	Pse11G40780.0	  4e-27
 47-290:	Pso01G32540.0	Pse11G40770.0	 6e-167
 47-291:	Pso01G32560.0	Pse11G40760.0	      0
 47-292:	Pso01G32570.0	Pse11G40750.0	 2e-149
 47-293:	Pso01G32600.0	Pse11G40730.0	      0
 47-294:	Pso01G32650.0	Pse11G40710.0	  1e-85
## Alignment 48: score=5417.0 e_value=0 N=111 post-WGD-1 ancestor_chr1&P. setigerum_chr11 minus
 48-  0:	Pso01G44790.0	Pse11G28110.0	      0
 48-  1:	Pso01G44800.0	Pse11G28100.0	      0
 48-  2:	Pso01G44810.0	Pse11G28090.0	  1e-76
 48-  3:	Pso01G44820.0	Pse11G28080.0	      0
 48-  4:	Pso01G44840.0	Pse11G28070.0	      0
 48-  5:	Pso01G44860.0	Pse11G28030.0	 1e-128
 48-  6:	Pso01G44870.0	Pse11G28010.0	      0
 48-  7:	Pso01G44880.0	Pse11G27990.0	      0
 48-  8:	Pso01G44900.0	Pse11G27980.0	      0
 48-  9:	Pso01G44930.0	Pse11G27970.0	      0
 48- 10:	Pso01G44940.0	Pse11G27960.0	      0
 48- 11:	Pso01G44950.0	Pse11G27950.0	      0
 48- 12:	Pso01G44960.0	Pse11G27940.0	  3e-62
 48- 13:	Pso01G44990.0	Pse11G27900.0	 6e-153
 48- 14:	Pso01G45010.0	Pse11G27890.0	  1e-69
 48- 15:	Pso01G45020.0	Pse11G27880.0	 3e-119
 48- 16:	Pso01G45040.0	Pse11G27870.0	  2e-69
 48- 17:	Pso01G45050.0	Pse11G27860.0	      0
 48- 18:	Pso01G45060.0	Pse11G27850.0	      0
 48- 19:	Pso01G45070.0	Pse11G27840.0	      0
 48- 20:	Pso01G45120.0	Pse11G27830.0	  5e-37
 48- 21:	Pso01G45130.0	Pse11G27800.0	  2e-74
 48- 22:	Pso01G45140.0	Pse11G27790.0	      0
 48- 23:	Pso01G45160.0	Pse11G27780.0	      0
 48- 24:	Pso01G45170.0	Pse11G27760.0	      0
 48- 25:	Pso01G45180.0	Pse11G27750.0	      0
 48- 26:	Pso01G45190.0	Pse11G27720.0	  6e-98
 48- 27:	Pso01G45200.0	Pse11G27710.0	      0
 48- 28:	Pso01G45220.0	Pse11G27690.0	      0
 48- 29:	Pso01G45230.0	Pse11G27670.0	      0
 48- 30:	Pso01G45250.0	Pse11G27660.0	      0
 48- 31:	Pso01G45260.0	Pse11G27650.0	      0
 48- 32:	Pso01G45270.0	Pse11G27640.0	 6e-176
 48- 33:	Pso01G45280.0	Pse11G27630.0	      0
 48- 34:	Pso01G45290.0	Pse11G27610.0	  4e-97
 48- 35:	Pso01G45310.0	Pse11G27600.0	 5e-131
 48- 36:	Pso01G45320.0	Pse11G27590.0	      0
 48- 37:	Pso01G45330.0	Pse11G27560.0	      0
 48- 38:	Pso01G45340.0	Pse11G27550.0	 3e-100
 48- 39:	Pso01G45350.0	Pse11G27540.0	      0
 48- 40:	Pso01G45370.0	Pse11G27530.0	      0
 48- 41:	Pso01G45380.0	Pse11G27520.0	      0
 48- 42:	Pso01G45390.0	Pse11G27510.0	      0
 48- 43:	Pso01G45400.0	Pse11G27500.0	  2e-61
 48- 44:	Pso01G45410.0	Pse11G27490.0	      0
 48- 45:	Pso01G45440.0	Pse11G27410.0	 5e-177
 48- 46:	Pso01G45490.0	Pse11G27380.0	      0
 48- 47:	Pso01G45500.0	Pse11G27370.0	 4e-179
 48- 48:	Pso01G45520.0	Pse11G27360.0	 8e-176
 48- 49:	Pso01G45530.0	Pse11G27350.0	 2e-162
 48- 50:	Pso01G45560.0	Pse11G27310.0	      0
 48- 51:	Pso01G45570.0	Pse11G27290.0	      0
 48- 52:	Pso01G45580.0	Pse11G27280.0	      0
 48- 53:	Pso01G45600.0	Pse11G27250.0	 2e-147
 48- 54:	Pso01G45650.0	Pse11G27210.0	      0
 48- 55:	Pso01G45660.0	Pse11G27200.0	 1e-134
 48- 56:	Pso01G45670.0	Pse11G27190.0	      0
 48- 57:	Pso01G45680.0	Pse11G27180.0	 2e-113
 48- 58:	Pso01G45690.0	Pse11G27170.0	      0
 48- 59:	Pso01G45700.0	Pse11G27160.0	      0
 48- 60:	Pso01G45720.0	Pse11G27150.0	      0
 48- 61:	Pso01G45730.0	Pse11G27140.0	      0
 48- 62:	Pso01G45750.0	Pse11G27130.0	 2e-101
 48- 63:	Pso01G45830.0	Pse11G27070.0	  3e-87
 48- 64:	Pso01G45870.0	Pse11G27030.0	  2e-69
 48- 65:	Pso01G45880.0	Pse11G27020.0	      0
 48- 66:	Pso01G45900.0	Pse11G27010.0	      0
 48- 67:	Pso01G45910.0	Pse11G27000.0	      0
 48- 68:	Pso01G45940.0	Pse11G26980.0	 4e-126
 48- 69:	Pso01G45970.0	Pse11G26970.0	 2e-132
 48- 70:	Pso01G45980.0	Pse11G26960.0	      0
 48- 71:	Pso01G45990.0	Pse11G26950.0	  2e-26
 48- 72:	Pso01G46030.0	Pse11G26930.0	      0
 48- 73:	Pso01G46040.0	Pse11G26920.0	  5e-58
 48- 74:	Pso01G46050.0	Pse11G26900.0	      0
 48- 75:	Pso01G46070.0	Pse11G26890.0	      0
 48- 76:	Pso01G46080.0	Pse11G26880.0	      0
 48- 77:	Pso01G46090.0	Pse11G26870.0	  1e-76
 48- 78:	Pso01G46100.0	Pse11G26860.0	      0
 48- 79:	Pso01G46120.0	Pse11G26830.0	      0
 48- 80:	Pso01G46140.0	Pse11G26820.0	  6e-93
 48- 81:	Pso01G46160.0	Pse11G26800.0	      0
 48- 82:	Pso01G46180.0	Pse11G26760.0	      0
 48- 83:	Pso01G46200.0	Pse11G26720.0	      0
 48- 84:	Pso01G46210.0	Pse11G26710.0	      0
 48- 85:	Pso01G46220.0	Pse11G26680.0	 4e-164
 48- 86:	Pso01G46230.0	Pse11G26670.0	  2e-97
 48- 87:	Pso01G46250.0	Pse11G26660.0	      0
 48- 88:	Pso01G46260.0	Pse11G26650.0	 5e-159
 48- 89:	Pso01G46270.0	Pse11G26640.0	      0
 48- 90:	Pso01G46280.0	Pse11G26630.0	      0
 48- 91:	Pso01G46290.0	Pse11G26620.0	  2e-94
 48- 92:	Pso01G46300.0	Pse11G26570.0	      0
 48- 93:	Pso01G46320.0	Pse11G26560.0	      0
 48- 94:	Pso01G46360.0	Pse11G26520.0	      0
 48- 95:	Pso01G46390.0	Pse11G26510.0	 1e-150
 48- 96:	Pso01G46410.0	Pse11G26490.0	      0
 48- 97:	Pso01G46420.0	Pse11G26480.0	  2e-47
 48- 98:	Pso01G46430.0	Pse11G26470.0	 5e-170
 48- 99:	Pso01G46440.0	Pse11G26450.0	      0
 48-100:	Pso01G46450.0	Pse11G26440.0	  9e-72
 48-101:	Pso01G46520.0	Pse11G26370.0	      0
 48-102:	Pso01G46650.0	Pse11G26200.0	      0
 48-103:	Pso01G46750.0	Pse11G25950.0	      0
 48-104:	Pso01G46780.0	Pse11G25900.0	  7e-92
 48-105:	Pso01G46800.0	Pse11G25890.0	 3e-143
 48-106:	Pso01G46810.0	Pse11G25880.0	      0
 48-107:	Pso01G46840.0	Pse11G25850.0	      0
 48-108:	Pso01G46850.0	Pse11G25840.0	      0
 48-109:	Pso01G46860.0	Pse11G25830.0	      0
 48-110:	Pso01G46900.0	Pse11G25780.0	  5e-68
## Alignment 49: score=3195.0 e_value=2.6e-264 N=65 post-WGD-1 ancestor_chr1&P. setigerum_chr11 minus
 49-  0:	Pso01G41120.0	Pse11G31720.0	  2e-80
 49-  1:	Pso01G41320.0	Pse11G31600.0	      0
 49-  2:	Pso01G41330.0	Pse11G31590.0	      0
 49-  3:	Pso01G41340.0	Pse11G31580.0	 2e-142
 49-  4:	Pso01G41350.0	Pse11G31570.0	      0
 49-  5:	Pso01G41370.0	Pse11G31560.0	      0
 49-  6:	Pso01G41420.0	Pse11G31490.0	      0
 49-  7:	Pso01G41440.0	Pse11G31480.0	  2e-42
 49-  8:	Pso01G41450.0	Pse11G31470.0	      0
 49-  9:	Pso01G41460.0	Pse11G31460.0	 3e-146
 49- 10:	Pso01G41470.0	Pse11G31450.0	      0
 49- 11:	Pso01G41480.0	Pse11G31440.0	  2e-35
 49- 12:	Pso01G41490.0	Pse11G31430.0	  2e-81
 49- 13:	Pso01G41520.0	Pse11G31400.0	      0
 49- 14:	Pso01G41530.0	Pse11G31390.0	      0
 49- 15:	Pso01G41540.0	Pse11G31370.0	      0
 49- 16:	Pso01G41570.0	Pse11G31340.0	      0
 49- 17:	Pso01G41610.0	Pse11G31310.0	      0
 49- 18:	Pso01G41620.0	Pse11G31300.0	      0
 49- 19:	Pso01G41630.0	Pse11G31270.0	 6e-165
 49- 20:	Pso01G41640.0	Pse11G31240.0	      0
 49- 21:	Pso01G41670.0	Pse11G31220.0	      0
 49- 22:	Pso01G41690.0	Pse11G31200.0	      0
 49- 23:	Pso01G41700.0	Pse11G31190.0	      0
 49- 24:	Pso01G41740.0	Pse11G31180.0	      0
 49- 25:	Pso01G41750.0	Pse11G31160.0	      0
 49- 26:	Pso01G41780.0	Pse11G31130.0	      0
 49- 27:	Pso01G41790.0	Pse11G31120.0	      0
 49- 28:	Pso01G41800.0	Pse11G31110.0	 1e-154
 49- 29:	Pso01G41830.0	Pse11G31080.0	      0
 49- 30:	Pso01G41840.0	Pse11G31070.0	      0
 49- 31:	Pso01G41850.0	Pse11G31060.0	 8e-171
 49- 32:	Pso01G41860.0	Pse11G31050.0	      0
 49- 33:	Pso01G41870.0	Pse11G31030.0	  3e-73
 49- 34:	Pso01G41880.0	Pse11G31020.0	      0
 49- 35:	Pso01G41890.0	Pse11G31010.0	 1e-101
 49- 36:	Pso01G41900.0	Pse11G31000.0	      0
 49- 37:	Pso01G41910.0	Pse11G30990.0	  8e-63
 49- 38:	Pso01G41920.0	Pse11G30970.0	      0
 49- 39:	Pso01G41930.0	Pse11G30960.0	 3e-180
 49- 40:	Pso01G41940.0	Pse11G30950.0	      0
 49- 41:	Pso01G41950.0	Pse11G30940.0	      0
 49- 42:	Pso01G41960.0	Pse11G30930.0	 4e-117
 49- 43:	Pso01G41970.0	Pse11G30920.0	 7e-152
 49- 44:	Pso01G41990.0	Pse11G30910.0	      0
 49- 45:	Pso01G42000.0	Pse11G30900.0	      0
 49- 46:	Pso01G42010.0	Pse11G30890.0	      0
 49- 47:	Pso01G42020.0	Pse11G30880.0	  7e-49
 49- 48:	Pso01G42030.0	Pse11G30870.0	 7e-146
 49- 49:	Pso01G42050.0	Pse11G30860.0	      0
 49- 50:	Pso01G42060.0	Pse11G30850.0	  6e-43
 49- 51:	Pso01G42070.0	Pse11G30840.0	      0
 49- 52:	Pso01G42080.0	Pse11G30830.0	      0
 49- 53:	Pso01G42090.0	Pse11G30820.0	      0
 49- 54:	Pso01G42100.0	Pse11G30810.0	 9e-108
 49- 55:	Pso01G42130.0	Pse11G30800.0	      0
 49- 56:	Pso01G42140.0	Pse11G30770.0	      0
 49- 57:	Pso01G42150.0	Pse11G30750.0	      0
 49- 58:	Pso01G42160.0	Pse11G30740.0	      0
 49- 59:	Pso01G42170.0	Pse11G30720.0	      0
 49- 60:	Pso01G42180.0	Pse11G30710.0	  1e-41
 49- 61:	Pso01G42200.0	Pse11G30680.0	      0
 49- 62:	Pso01G42210.0	Pse11G30670.0	  1e-70
 49- 63:	Pso01G42220.0	Pse11G30650.0	      0
 49- 64:	Pso01G42230.0	Pse11G30630.0	      0
## Alignment 50: score=2876.0 e_value=1.5e-233 N=59 post-WGD-1 ancestor_chr1&P. setigerum_chr11 minus
 50-  0:	Pso01G40070.0	Pse11G33030.0	 4e-118
 50-  1:	Pso01G40090.0	Pse11G33020.0	      0
 50-  2:	Pso01G40100.0	Pse11G33000.0	      0
 50-  3:	Pso01G40110.0	Pse11G32990.0	      0
 50-  4:	Pso01G40130.0	Pse11G32980.0	 1e-112
 50-  5:	Pso01G40120.0	Pse11G32970.0	      0
 50-  6:	Pso01G40150.0	Pse11G32960.0	 3e-128
 50-  7:	Pso01G40190.0	Pse11G32940.0	      0
 50-  8:	Pso01G40200.0	Pse11G32920.0	  2e-52
 50-  9:	Pso01G40220.0	Pse11G32890.0	 1e-107
 50- 10:	Pso01G40240.0	Pse11G32880.0	 2e-164
 50- 11:	Pso01G40250.0	Pse11G32870.0	  4e-80
 50- 12:	Pso01G40260.0	Pse11G32860.0	 8e-177
 50- 13:	Pso01G40270.0	Pse11G32850.0	  4e-43
 50- 14:	Pso01G40280.0	Pse11G32840.0	      0
 50- 15:	Pso01G40290.0	Pse11G32830.0	      0
 50- 16:	Pso01G40340.0	Pse11G32780.0	      0
 50- 17:	Pso01G40380.0	Pse11G32740.0	      0
 50- 18:	Pso01G40390.0	Pse11G32730.0	  7e-74
 50- 19:	Pso01G40400.0	Pse11G32720.0	      0
 50- 20:	Pso01G40410.0	Pse11G32690.0	  7e-71
 50- 21:	Pso01G40420.0	Pse11G32670.0	  3e-94
 50- 22:	Pso01G40440.0	Pse11G32660.0	      0
 50- 23:	Pso01G40450.0	Pse11G32650.0	      0
 50- 24:	Pso01G40460.0	Pse11G32640.0	 2e-135
 50- 25:	Pso01G40470.0	Pse11G32620.0	      0
 50- 26:	Pso01G40500.0	Pse11G32590.0	 8e-165
 50- 27:	Pso01G40520.0	Pse11G32560.0	      0
 50- 28:	Pso01G40530.0	Pse11G32550.0	      0
 50- 29:	Pso01G40590.0	Pse11G32460.0	 9e-170
 50- 30:	Pso01G40600.0	Pse11G32450.0	      0
 50- 31:	Pso01G40620.0	Pse11G32440.0	      0
 50- 32:	Pso01G40640.0	Pse11G32420.0	 2e-176
 50- 33:	Pso01G40650.0	Pse11G32410.0	      0
 50- 34:	Pso01G40670.0	Pse11G32380.0	      0
 50- 35:	Pso01G40680.0	Pse11G32370.0	 5e-161
 50- 36:	Pso01G40690.0	Pse11G32360.0	      0
 50- 37:	Pso01G40720.0	Pse11G32340.0	      0
 50- 38:	Pso01G40730.0	Pse11G32330.0	 6e-109
 50- 39:	Pso01G40740.0	Pse11G32320.0	 5e-100
 50- 40:	Pso01G40750.0	Pse11G32300.0	      0
 50- 41:	Pso01G40760.0	Pse11G32290.0	      0
 50- 42:	Pso01G40770.0	Pse11G32230.0	      0
 50- 43:	Pso01G40780.0	Pse11G32220.0	      0
 50- 44:	Pso01G40790.0	Pse11G32210.0	      0
 50- 45:	Pso01G40800.0	Pse11G32200.0	      0
 50- 46:	Pso01G40820.0	Pse11G32190.0	      0
 50- 47:	Pso01G40830.0	Pse11G32180.0	 9e-137
 50- 48:	Pso01G40840.0	Pse11G32170.0	      0
 50- 49:	Pso01G40850.0	Pse11G32160.0	      0
 50- 50:	Pso01G40870.0	Pse11G32130.0	      0
 50- 51:	Pso01G40880.0	Pse11G32120.0	      0
 50- 52:	Pso01G40890.0	Pse11G32110.0	      0
 50- 53:	Pso01G40900.0	Pse11G32100.0	      0
 50- 54:	Pso01G40930.0	Pse11G32030.0	      0
 50- 55:	Pso01G40940.0	Pse11G32010.0	  1e-38
 50- 56:	Pso01G40970.0	Pse11G32000.0	      0
 50- 57:	Pso01G40980.0	Pse11G31990.0	      0
 50- 58:	Pso01G41310.0	Pse11G31960.0	      0
## Alignment 51: score=1570.0 e_value=4.6e-105 N=32 post-WGD-1 ancestor_chr1&P. setigerum_chr11 minus
 51-  0:	Pso01G36930.0	Pse11G36280.0	      0
 51-  1:	Pso01G36940.0	Pse11G36270.0	      0
 51-  2:	Pso01G36970.0	Pse11G36230.0	 3e-118
 51-  3:	Pso01G36990.0	Pse11G36220.0	      0
 51-  4:	Pso01G37000.0	Pse11G36180.0	      0
 51-  5:	Pso01G37030.0	Pse11G36160.0	      0
 51-  6:	Pso01G37040.0	Pse11G36150.0	      0
 51-  7:	Pso01G37070.0	Pse11G36120.0	      0
 51-  8:	Pso01G37080.0	Pse11G36110.0	      0
 51-  9:	Pso01G37090.0	Pse11G36100.0	      0
 51- 10:	Pso01G37100.0	Pse11G36090.0	 2e-101
 51- 11:	Pso01G37170.0	Pse11G36030.0	  7e-92
 51- 12:	Pso01G37180.0	Pse11G36010.0	      0
 51- 13:	Pso01G37190.0	Pse11G36000.0	      0
 51- 14:	Pso01G37240.0	Pse11G35960.0	      0
 51- 15:	Pso01G37250.0	Pse11G35950.0	      0
 51- 16:	Pso01G37260.0	Pse11G35940.0	      0
 51- 17:	Pso01G37280.0	Pse11G35920.0	      0
 51- 18:	Pso01G37290.0	Pse11G35900.0	      0
 51- 19:	Pso01G37300.0	Pse11G35890.0	      0
 51- 20:	Pso01G37310.0	Pse11G35880.0	      0
 51- 21:	Pso01G37320.0	Pse11G35870.0	      0
 51- 22:	Pso01G37330.0	Pse11G35840.0	  1e-91
 51- 23:	Pso01G37360.0	Pse11G35830.0	      0
 51- 24:	Pso01G37370.0	Pse11G35820.0	 8e-132
 51- 25:	Pso01G37390.0	Pse11G35810.0	      0
 51- 26:	Pso01G37430.0	Pse11G35750.0	      0
 51- 27:	Pso01G37440.0	Pse11G35740.0	      0
 51- 28:	Pso01G37450.0	Pse11G35730.0	      0
 51- 29:	Pso01G37460.0	Pse11G35710.0	 2e-163
 51- 30:	Pso01G37480.0	Pse11G35700.0	  1e-92
 51- 31:	Pso01G37490.0	Pse11G35690.0	      0
## Alignment 52: score=1475.0 e_value=1.3e-94 N=30 post-WGD-1 ancestor_chr1&P. setigerum_chr11 minus
 52-  0:	Pso01G35740.0	Pse11G37830.0	      0
 52-  1:	Pso01G35750.0	Pse11G37820.0	      0
 52-  2:	Pso01G35760.0	Pse11G37800.0	 7e-167
 52-  3:	Pso01G35770.0	Pse11G37790.0	  1e-94
 52-  4:	Pso01G35780.0	Pse11G37780.0	      0
 52-  5:	Pso01G35790.0	Pse11G37770.0	      0
 52-  6:	Pso01G35800.0	Pse11G37760.0	      0
 52-  7:	Pso01G35810.0	Pse11G37750.0	      0
 52-  8:	Pso01G35910.0	Pse11G37720.0	  1e-58
 52-  9:	Pso01G35920.0	Pse11G37700.0	      0
 52- 10:	Pso01G35930.0	Pse11G37690.0	      0
 52- 11:	Pso01G35940.0	Pse11G37680.0	  1e-90
 52- 12:	Pso01G35970.0	Pse11G37640.0	      0
 52- 13:	Pso01G36010.0	Pse11G37630.0	      0
 52- 14:	Pso01G36030.0	Pse11G37620.0	  3e-32
 52- 15:	Pso01G36040.0	Pse11G37600.0	      0
 52- 16:	Pso01G36060.0	Pse11G37550.0	 2e-150
 52- 17:	Pso01G36070.0	Pse11G37540.0	      0
 52- 18:	Pso01G36080.0	Pse11G37530.0	      0
 52- 19:	Pso01G36100.0	Pse11G37510.0	      0
 52- 20:	Pso01G36110.0	Pse11G37500.0	      0
 52- 21:	Pso01G36130.0	Pse11G37460.0	      0
 52- 22:	Pso01G36140.0	Pse11G37450.0	      0
 52- 23:	Pso01G36150.0	Pse11G37440.0	      0
 52- 24:	Pso01G36170.0	Pse11G37420.0	      0
 52- 25:	Pso01G36190.0	Pse11G37400.0	      0
 52- 26:	Pso01G36210.0	Pse11G37390.0	  5e-63
 52- 27:	Pso01G36200.0	Pse11G37380.0	      0
 52- 28:	Pso01G36280.0	Pse11G37320.0	      0
 52- 29:	Pso01G36290.0	Pse11G37310.0	 6e-178
## Alignment 53: score=932.0 e_value=3.6e-52 N=19 post-WGD-1 ancestor_chr1&P. setigerum_chr11 minus
 53-  0:	Pso01G43320.0	Pse11G28490.0	 4e-111
 53-  1:	Pso01G43310.0	Pse11G28480.0	      0
 53-  2:	Pso01G43330.0	Pse11G28470.0	      0
 53-  3:	Pso01G43340.0	Pse11G28460.0	      0
 53-  4:	Pso01G43350.0	Pse11G28450.0	      0
 53-  5:	Pso01G43360.0	Pse11G28440.0	      0
 53-  6:	Pso01G43380.0	Pse11G28410.0	      0
 53-  7:	Pso01G43390.0	Pse11G28400.0	      0
 53-  8:	Pso01G43440.0	Pse11G28350.0	 3e-101
 53-  9:	Pso01G43450.0	Pse11G28340.0	      0
 53- 10:	Pso01G43470.0	Pse11G28330.0	      0
 53- 11:	Pso01G43480.0	Pse11G28320.0	 7e-120
 53- 12:	Pso01G43530.0	Pse11G28280.0	  1e-49
 53- 13:	Pso01G43540.0	Pse11G28200.0	      0
 53- 14:	Pso01G43560.0	Pse11G28170.0	 1e-121
 53- 15:	Pso01G43570.0	Pse11G28160.0	      0
 53- 16:	Pso01G43580.0	Pse11G28150.0	 4e-140
 53- 17:	Pso01G43590.0	Pse11G28140.0	      0
 53- 18:	Pso01G43600.0	Pse11G28130.0	 2e-136
## Alignment 54: score=862.0 e_value=4.4e-51 N=18 post-WGD-1 ancestor_chr1&P. setigerum_chr11 minus
 54-  0:	Pso01G47810.0	Pse11G25540.0	      0
 54-  1:	Pso01G47780.0	Pse11G25490.0	 2e-112
 54-  2:	Pso01G47730.0	Pse11G25430.0	 1e-119
 54-  3:	Pso01G47710.0	Pse11G25400.0	 3e-131
 54-  4:	Pso01G47680.0	Pse11G25390.0	      0
 54-  5:	Pso01G47670.0	Pse11G25380.0	 7e-161
 54-  6:	Pso01G47660.0	Pse11G25370.0	      0
 54-  7:	Pso01G47620.0	Pse11G25350.0	 4e-170
 54-  8:	Pso01G47610.0	Pse11G25340.0	      0
 54-  9:	Pso01G47600.0	Pse11G25330.0	  4e-73
 54- 10:	Pso01G47590.0	Pse11G25320.0	      0
 54- 11:	Pso01G47580.0	Pse11G25310.0	 4e-155
 54- 12:	Pso01G47570.0	Pse11G25300.0	      0
 54- 13:	Pso01G47560.0	Pse11G25290.0	      0
 54- 14:	Pso01G47550.0	Pse11G25280.0	 2e-100
 54- 15:	Pso01G47520.0	Pse11G25260.0	      0
 54- 16:	Pso01G47510.0	Pse11G25250.0	 7e-126
 54- 17:	Pso01G49870.0	Pse11G25010.0	      0
## Alignment 55: score=778.0 e_value=3.8e-41 N=16 post-WGD-1 ancestor_chr1&P. setigerum_chr11 minus
 55-  0:	Pso01G23140.0	Pse11G49220.0	      0
 55-  1:	Pso01G23150.0	Pse11G49210.0	      0
 55-  2:	Pso01G23160.0	Pse11G49200.0	  4e-50
 55-  3:	Pso01G23170.0	Pse11G49180.0	      0
 55-  4:	Pso01G23180.0	Pse11G49160.0	 1e-169
 55-  5:	Pso01G23230.0	Pse11G49100.0	  2e-99
 55-  6:	Pso01G23320.0	Pse11G49030.0	  2e-58
 55-  7:	Pso01G23330.0	Pse11G49020.0	  1e-37
 55-  8:	Pso01G23340.0	Pse11G49010.0	      0
 55-  9:	Pso01G23350.0	Pse11G49000.0	      0
 55- 10:	Pso01G23420.0	Pse11G48950.0	 1e-139
 55- 11:	Pso01G23500.0	Pse11G48910.0	      0
 55- 12:	Pso01G23540.0	Pse11G48890.0	      0
 55- 13:	Pso01G23550.0	Pse11G48880.0	      0
 55- 14:	Pso01G23560.0	Pse11G48870.0	      0
 55- 15:	Pso01G23570.0	Pse11G48850.0	 3e-146
## Alignment 56: score=630.0 e_value=3.5e-30 N=13 post-WGD-1 ancestor_chr1&P. setigerum_chr11 minus
 56-  0:	Pso01G19920.0	Pse11G51630.0	      0
 56-  1:	Pso01G19980.0	Pse11G51600.0	  6e-33
 56-  2:	Pso01G19990.0	Pse11G51590.0	 6e-119
 56-  3:	Pso01G20000.0	Pse11G51580.0	 8e-180
 56-  4:	Pso01G20010.0	Pse11G51560.0	  1e-95
 56-  5:	Pso01G20030.0	Pse11G51540.0	      0
 56-  6:	Pso01G20040.0	Pse11G51530.0	      0
 56-  7:	Pso01G20050.0	Pse11G51510.0	  2e-17
 56-  8:	Pso01G20070.0	Pse11G51460.0	 2e-103
 56-  9:	Pso01G20080.0	Pse11G51450.0	      0
 56- 10:	Pso01G20120.0	Pse11G51440.0	      0
 56- 11:	Pso01G20170.0	Pse11G51340.0	  3e-16
 56- 12:	Pso01G20150.0	Pse11G51320.0	      0
## Alignment 57: score=573.0 e_value=1.2e-28 N=12 post-WGD-1 ancestor_chr1&P. setigerum_chr11 minus
 57-  0:	Pso01G24610.0	Pse11G48020.0	  1e-18
 57-  1:	Pso01G24620.0	Pse11G47950.0	  8e-76
 57-  2:	Pso01G24640.0	Pse11G47940.0	  3e-87
 57-  3:	Pso01G24670.0	Pse11G47930.0	 1e-115
 57-  4:	Pso01G24680.0	Pse11G47920.0	      0
 57-  5:	Pso01G24070.0	Pse11G47910.0	      0
 57-  6:	Pso01G24050.0	Pse11G47870.0	  6e-58
 57-  7:	Pso01G24040.0	Pse11G47860.0	  4e-90
 57-  8:	Pso01G24030.0	Pse11G47850.0	  8e-70
 57-  9:	Pso01G24010.0	Pse11G47830.0	  1e-97
 57- 10:	Pso01G24000.0	Pse11G47820.0	 1e-175
 57- 11:	Pso01G24740.0	Pse11G47810.0	      0
## Alignment 58: score=567.0 e_value=3.9e-27 N=12 post-WGD-1 ancestor_chr1&P. setigerum_chr11 minus
 58-  0:	Pso01G21920.0	Pse11G49820.0	  1e-52
 58-  1:	Pso01G22290.0	Pse11G49810.0	      0
 58-  2:	Pso01G22320.0	Pse11G49790.0	      0
 58-  3:	Pso01G22340.0	Pse11G49780.0	      0
 58-  4:	Pso01G22360.0	Pse11G49760.0	  3e-34
 58-  5:	Pso01G22380.0	Pse11G49740.0	      0
 58-  6:	Pso01G22440.0	Pse11G49710.0	      0
 58-  7:	Pso01G22480.0	Pse11G49690.0	      0
 58-  8:	Pso01G22540.0	Pse11G49650.0	      0
 58-  9:	Pso01G22550.0	Pse11G49640.0	      0
 58- 10:	Pso01G22570.0	Pse11G49630.0	      0
 58- 11:	Pso01G22620.0	Pse11G49590.0	  1e-58
## Alignment 59: score=521.0 e_value=1.3e-23 N=11 post-WGD-1 ancestor_chr1&P. setigerum_chr11 minus
 59-  0:	Pso01G24270.0	Pse11G48270.0	  9e-65
 59-  1:	Pso01G24280.0	Pse11G48260.0	      0
 59-  2:	Pso01G24290.0	Pse11G48250.0	      0
 59-  3:	Pso01G24300.0	Pse11G48240.0	      0
 59-  4:	Pso01G24310.0	Pse11G48230.0	      0
 59-  5:	Pso01G24330.0	Pse11G48220.0	      0
 59-  6:	Pso01G24350.0	Pse11G48190.0	      0
 59-  7:	Pso01G24380.0	Pse11G48180.0	      0
 59-  8:	Pso01G24360.0	Pse11G48130.0	      0
 59-  9:	Pso01G24410.0	Pse11G48110.0	 2e-113
 59- 10:	Pso01G24430.0	Pse11G48100.0	      0
## Alignment 60: score=468.0 e_value=3.9e-21 N=10 post-WGD-1 ancestor_chr1&P. setigerum_chr11 minus
 60-  0:	Pso01G24480.0	Pse11G48090.0	      0
 60-  1:	Pso01G24490.0	Pse11G48080.0	      0
 60-  2:	Pso01G24520.0	Pse11G48070.0	      0
 60-  3:	Pso01G24530.0	Pse11G48060.0	      0
 60-  4:	Pso01G24540.0	Pse11G48050.0	      0
 60-  5:	Pso01G24560.0	Pse11G48040.0	 3e-144
 60-  6:	Pso01G24570.0	Pse11G48030.0	  3e-78
 60-  7:	Pso01G24580.0	Pse11G48000.0	      0
 60-  8:	Pso01G24600.0	Pse11G47990.0	      0
 60-  9:	Pso01G24590.0	Pse11G47980.0	      0
## Alignment 61: score=446.0 e_value=6.8e-18 N=9 post-WGD-1 ancestor_chr1&P. setigerum_chr11 minus
 61-  0:	Pso01G47270.0	Pse11G25700.0	  3e-96
 61-  1:	Pso01G47280.0	Pse11G25690.0	 3e-103
 61-  2:	Pso01G47290.0	Pse11G25680.0	      0
 61-  3:	Pso01G47300.0	Pse11G25670.0	      0
 61-  4:	Pso01G47310.0	Pse11G25650.0	      0
 61-  5:	Pso01G47340.0	Pse11G25620.0	      0
 61-  6:	Pso01G47350.0	Pse11G25610.0	 1e-132
 61-  7:	Pso01G47360.0	Pse11G25600.0	 1e-151
 61-  8:	Pso01G47400.0	Pse11G25590.0	 1e-128
## Alignment 62: score=421.0 e_value=9.1e-17 N=9 post-WGD-1 ancestor_chr1&P. setigerum_chr11 minus
 62-  0:	Pso01G20240.0	Pse11G51410.0	      0
 62-  1:	Pso01G21520.0	Pse11G51270.0	      0
 62-  2:	Pso01G20390.0	Pse11G51220.0	  2e-59
 62-  3:	Pso01G20370.0	Pse11G51200.0	      0
 62-  4:	Pso01G20580.0	Pse11G51170.0	      0
 62-  5:	Pso01G20590.0	Pse11G51160.0	      0
 62-  6:	Pso01G20610.0	Pse11G51150.0	      0
 62-  7:	Pso01G20620.0	Pse11G51140.0	      0
 62-  8:	Pso01G20630.0	Pse11G51120.0	      0
## Alignment 63: score=394.0 e_value=1.2e-14 N=8 post-WGD-1 ancestor_chr1&P. setigerum_chr11 minus
 63-  0:	Pso01G19010.0	Pse11G52430.0	      0
 63-  1:	Pso01G19020.0	Pse11G52420.0	      0
 63-  2:	Pso01G19030.0	Pse11G52400.0	 5e-108
 63-  3:	Pso01G19060.0	Pse11G52380.0	  2e-99
 63-  4:	Pso01G19080.0	Pse11G52360.0	      0
 63-  5:	Pso01G19170.0	Pse11G52340.0	      0
 63-  6:	Pso01G19180.0	Pse11G52330.0	      0
 63-  7:	Pso01G19190.0	Pse11G52320.0	      0
## Alignment 64: score=347.0 e_value=9.3e-11 N=7 post-WGD-1 ancestor_chr1&P. setigerum_chr11 minus
 64-  0:	Pso01G39960.0	Pse11G35680.0	      0
 64-  1:	Pso01G39980.0	Pse11G35670.0	      0
 64-  2:	Pso01G39990.0	Pse11G35660.0	      0
 64-  3:	Pso01G40000.0	Pse11G35650.0	 4e-156
 64-  4:	Pso01G40020.0	Pse11G35640.0	      0
 64-  5:	Pso01G40050.0	Pse11G35610.0	      0
 64-  6:	Pso01G40060.0	Pse11G35590.0	      0
## Alignment 65: score=339.0 e_value=3.8e-16 N=9 post-WGD-1 ancestor_chr1&P. setigerum_chr11 minus
 65-  0:	Pso01G40680.0	Pse11G01330.0	 3e-121
 65-  1:	Pso01G40740.0	Pse11G01210.0	  3e-55
 65-  2:	Pso01G40770.0	Pse11G01110.0	      0
 65-  3:	Pso01G40970.0	Pse11G01070.0	 2e-170
 65-  4:	Pso01G41230.0	Pse11G00870.0	      0
 65-  5:	Pso01G41320.0	Pse11G00810.0	      0
 65-  6:	Pso01G41520.0	Pse11G00770.0	      0
 65-  7:	Pso01G41690.0	Pse11G00740.0	      0
 65-  8:	Pso01G41990.0	Pse11G00660.0	      0
## Alignment 66: score=298.0 e_value=3.6e-13 N=7 post-WGD-1 ancestor_chr1&P. setigerum_chr11 minus
 66-  0:	Pso01G23890.0	Pse11G48490.0	  4e-84
 66-  1:	Pso01G23930.0	Pse11G48460.0	  9e-78
 66-  2:	Pso01G23940.0	Pse11G48450.0	      0
 66-  3:	Pso01G23970.0	Pse11G48420.0	  1e-88
 66-  4:	Pso01G23990.0	Pse11G48400.0	 2e-119
 66-  5:	Pso01G25040.0	Pse11G48350.0	      0
 66-  6:	Pso01G25390.0	Pse11G48190.0	      0
## Alignment 67: score=297.0 e_value=3.3e-09 N=6 post-WGD-1 ancestor_chr1&P. setigerum_chr11 minus
 67-  0:	Pso01G21270.0	Pse11G50860.0	      0
 67-  1:	Pso01G21280.0	Pse11G50850.0	  2e-15
 67-  2:	Pso01G21300.0	Pse11G50830.0	 7e-163
 67-  3:	Pso01G21310.0	Pse11G50820.0	      0
 67-  4:	Pso01G21320.0	Pse11G50810.0	  3e-37
 67-  5:	Pso01G21360.0	Pse11G50790.0	      0
## Alignment 68: score=295.0 e_value=5.1e-09 N=6 post-WGD-1 ancestor_chr1&P. setigerum_chr11 minus
 68-  0:	Pso01G42830.0	Pse11G30000.0	 4e-148
 68-  1:	Pso01G42860.0	Pse11G29970.0	      0
 68-  2:	Pso01G42870.0	Pse11G29960.0	  2e-84
 68-  3:	Pso01G42880.0	Pse11G29940.0	      0
 68-  4:	Pso01G42910.0	Pse11G29930.0	 1e-123
 68-  5:	Pso01G42920.0	Pse11G29920.0	      0
## Alignment 69: score=294.0 e_value=4.7e-09 N=6 post-WGD-1 ancestor_chr1&P. setigerum_chr11 minus
 69-  0:	Pso01G47110.0	Pse11G26320.0	      0
 69-  1:	Pso01G47120.0	Pse11G26310.0	 6e-171
 69-  2:	Pso01G47130.0	Pse11G26300.0	      0
 69-  3:	Pso01G47200.0	Pse11G26250.0	 1e-100
 69-  4:	Pso01G47220.0	Pse11G26230.0	 2e-106
 69-  5:	Pso01G47240.0	Pse11G26210.0	      0
## Alignment 70: score=3656.0 e_value=2.9e-317 N=75 post-WGD-1 ancestor_chr1&P. setigerum_chr12 plus
 70-  0:	Pso01G42950.0	Pse12G12670.0	 1e-176
 70-  1:	Pso01G42980.0	Pse12G12700.0	      0
 70-  2:	Pso01G42990.0	Pse12G12720.0	      0
 70-  3:	Pso01G43000.0	Pse12G12730.0	      0
 70-  4:	Pso01G43190.0	Pse12G12860.0	  6e-82
 70-  5:	Pso01G43320.0	Pse12G13070.0	 3e-157
 70-  6:	Pso01G43310.0	Pse12G13080.0	      0
 70-  7:	Pso01G43340.0	Pse12G13110.0	      0
 70-  8:	Pso01G43350.0	Pse12G13120.0	      0
 70-  9:	Pso01G43360.0	Pse12G13130.0	      0
 70- 10:	Pso01G43370.0	Pse12G13140.0	  6e-33
 70- 11:	Pso01G43380.0	Pse12G13160.0	      0
 70- 12:	Pso01G43390.0	Pse12G13170.0	 1e-129
 70- 13:	Pso01G43440.0	Pse12G13220.0	 1e-112
 70- 14:	Pso01G43450.0	Pse12G13230.0	      0
 70- 15:	Pso01G43470.0	Pse12G13240.0	      0
 70- 16:	Pso01G43480.0	Pse12G13250.0	 1e-102
 70- 17:	Pso01G43510.0	Pse12G13300.0	      0
 70- 18:	Pso01G43520.0	Pse12G13320.0	  4e-42
 70- 19:	Pso01G43530.0	Pse12G13330.0	  2e-49
 70- 20:	Pso01G43540.0	Pse12G13350.0	      0
 70- 21:	Pso01G43580.0	Pse12G13370.0	 2e-171
 70- 22:	Pso01G43590.0	Pse12G13380.0	      0
 70- 23:	Pso01G43600.0	Pse12G13390.0	 3e-151
 70- 24:	Pso01G43630.0	Pse12G13450.0	      0
 70- 25:	Pso01G43640.0	Pse12G13460.0	 9e-112
 70- 26:	Pso01G43660.0	Pse12G13490.0	  2e-67
 70- 27:	Pso01G43670.0	Pse12G13500.0	      0
 70- 28:	Pso01G43680.0	Pse12G13510.0	      0
 70- 29:	Pso01G43690.0	Pse12G13520.0	      0
 70- 30:	Pso01G43700.0	Pse12G13530.0	      0
 70- 31:	Pso01G43720.0	Pse12G13560.0	  4e-72
 70- 32:	Pso01G43730.0	Pse12G13570.0	 7e-103
 70- 33:	Pso01G43740.0	Pse12G13580.0	      0
 70- 34:	Pso01G43750.0	Pse12G13590.0	      0
 70- 35:	Pso01G43760.0	Pse12G13600.0	      0
 70- 36:	Pso01G43770.0	Pse12G13610.0	      0
 70- 37:	Pso01G43780.0	Pse12G13620.0	      0
 70- 38:	Pso01G43790.0	Pse12G13630.0	 8e-102
 70- 39:	Pso01G43800.0	Pse12G13640.0	      0
 70- 40:	Pso01G43810.0	Pse12G13650.0	      0
 70- 41:	Pso01G43820.0	Pse12G13660.0	 7e-170
 70- 42:	Pso01G43840.0	Pse12G13670.0	 4e-161
 70- 43:	Pso01G43860.0	Pse12G13680.0	      0
 70- 44:	Pso01G43870.0	Pse12G13690.0	  1e-88
 70- 45:	Pso01G43900.0	Pse12G13710.0	      0
 70- 46:	Pso01G43940.0	Pse12G13740.0	  3e-16
 70- 47:	Pso01G43970.0	Pse12G13780.0	      0
 70- 48:	Pso01G43990.0	Pse12G13820.0	      0
 70- 49:	Pso01G44010.0	Pse12G13830.0	  8e-92
 70- 50:	Pso01G44030.0	Pse12G13850.0	      0
 70- 51:	Pso01G44040.0	Pse12G13870.0	  1e-57
 70- 52:	Pso01G44050.0	Pse12G13880.0	      0
 70- 53:	Pso01G44070.0	Pse12G13890.0	      0
 70- 54:	Pso01G44090.0	Pse12G13910.0	  4e-47
 70- 55:	Pso01G44100.0	Pse12G13920.0	  2e-15
 70- 56:	Pso01G44110.0	Pse12G13930.0	  7e-92
 70- 57:	Pso01G44120.0	Pse12G13940.0	 3e-108
 70- 58:	Pso01G44130.0	Pse12G13950.0	      0
 70- 59:	Pso01G44140.0	Pse12G13960.0	  8e-83
 70- 60:	Pso01G44150.0	Pse12G13970.0	      0
 70- 61:	Pso01G44160.0	Pse12G13980.0	      0
 70- 62:	Pso01G44170.0	Pse12G13990.0	      0
 70- 63:	Pso01G44180.0	Pse12G14000.0	      0
 70- 64:	Pso01G44190.0	Pse12G14010.0	      0
 70- 65:	Pso01G44240.0	Pse12G14060.0	  5e-83
 70- 66:	Pso01G44270.0	Pse12G14110.0	      0
 70- 67:	Pso01G44280.0	Pse12G14130.0	      0
 70- 68:	Pso01G44290.0	Pse12G14160.0	      0
 70- 69:	Pso01G44310.0	Pse12G14190.0	      0
 70- 70:	Pso01G44320.0	Pse12G14200.0	      0
 70- 71:	Pso01G44330.0	Pse12G14210.0	      0
 70- 72:	Pso01G44360.0	Pse12G14270.0	 1e-150
 70- 73:	Pso01G44370.0	Pse12G14290.0	      0
 70- 74:	Pso01G44380.0	Pse12G14300.0	 8e-101
## Alignment 71: score=2282.0 e_value=1.4e-171 N=47 post-WGD-1 ancestor_chr1&P. setigerum_chr12 plus
 71-  0:	Pso01G24750.0	Pse12G32990.0	      0
 71-  1:	Pso01G24760.0	Pse12G33000.0	      0
 71-  2:	Pso01G24780.0	Pse12G33040.0	 2e-134
 71-  3:	Pso01G24790.0	Pse12G33050.0	 2e-105
 71-  4:	Pso01G24820.0	Pse12G33060.0	  6e-82
 71-  5:	Pso01G24860.0	Pse12G33100.0	 2e-174
 71-  6:	Pso01G24890.0	Pse12G33120.0	      0
 71-  7:	Pso01G25050.0	Pse12G33220.0	      0
 71-  8:	Pso01G25060.0	Pse12G33230.0	      0
 71-  9:	Pso01G25070.0	Pse12G33260.0	      0
 71- 10:	Pso01G25080.0	Pse12G33280.0	      0
 71- 11:	Pso01G25090.0	Pse12G33290.0	 1e-135
 71- 12:	Pso01G25120.0	Pse12G33310.0	      0
 71- 13:	Pso01G25160.0	Pse12G33340.0	      0
 71- 14:	Pso01G25170.0	Pse12G33350.0	      0
 71- 15:	Pso01G25180.0	Pse12G33360.0	      0
 71- 16:	Pso01G25210.0	Pse12G33400.0	      0
 71- 17:	Pso01G25220.0	Pse12G33410.0	  2e-54
 71- 18:	Pso01G25280.0	Pse12G33450.0	  1e-98
 71- 19:	Pso01G25300.0	Pse12G33460.0	      0
 71- 20:	Pso01G25320.0	Pse12G33470.0	  2e-17
 71- 21:	Pso01G25330.0	Pse12G33480.0	      0
 71- 22:	Pso01G25340.0	Pse12G33490.0	 5e-105
 71- 23:	Pso01G25370.0	Pse12G33510.0	      0
 71- 24:	Pso01G25390.0	Pse12G33520.0	      0
 71- 25:	Pso01G25400.0	Pse12G33530.0	      0
 71- 26:	Pso01G25410.0	Pse12G33540.0	 4e-156
 71- 27:	Pso01G25430.0	Pse12G33570.0	 8e-105
 71- 28:	Pso01G25450.0	Pse12G33610.0	      0
 71- 29:	Pso01G25470.0	Pse12G33620.0	  8e-07
 71- 30:	Pso01G25500.0	Pse12G33650.0	      0
 71- 31:	Pso01G25520.0	Pse12G33670.0	      0
 71- 32:	Pso01G25530.0	Pse12G33680.0	      0
 71- 33:	Pso01G25550.0	Pse12G33710.0	 8e-167
 71- 34:	Pso01G25560.0	Pse12G33740.0	      0
 71- 35:	Pso01G25570.0	Pse12G33750.0	      0
 71- 36:	Pso01G25580.0	Pse12G33770.0	      0
 71- 37:	Pso01G25600.0	Pse12G33780.0	 3e-120
 71- 38:	Pso01G25630.0	Pse12G33830.0	      0
 71- 39:	Pso01G25640.0	Pse12G33840.0	      0
 71- 40:	Pso01G25650.0	Pse12G33850.0	 5e-115
 71- 41:	Pso01G25660.0	Pse12G33860.0	      0
 71- 42:	Pso01G25670.0	Pse12G33870.0	      0
 71- 43:	Pso01G25710.0	Pse12G33920.0	 5e-106
 71- 44:	Pso01G25720.0	Pse12G33930.0	  1e-32
 71- 45:	Pso01G25770.0	Pse12G33980.0	  1e-71
 71- 46:	Pso01G25800.0	Pse12G34100.0	 6e-134
## Alignment 72: score=1964.0 e_value=8.8e-139 N=40 post-WGD-1 ancestor_chr1&P. setigerum_chr12 plus
 72-  0:	Pso01G45270.0	Pse12G11080.0	      0
 72-  1:	Pso01G45280.0	Pse12G11090.0	      0
 72-  2:	Pso01G45290.0	Pse12G11110.0	 5e-101
 72-  3:	Pso01G45310.0	Pse12G11120.0	 1e-107
 72-  4:	Pso01G45320.0	Pse12G11130.0	      0
 72-  5:	Pso01G45330.0	Pse12G11140.0	      0
 72-  6:	Pso01G45340.0	Pse12G11150.0	  7e-65
 72-  7:	Pso01G45350.0	Pse12G11160.0	      0
 72-  8:	Pso01G45370.0	Pse12G11170.0	      0
 72-  9:	Pso01G45380.0	Pse12G11180.0	      0
 72- 10:	Pso01G45400.0	Pse12G11190.0	  4e-66
 72- 11:	Pso01G45410.0	Pse12G11200.0	      0
 72- 12:	Pso01G45440.0	Pse12G11280.0	 1e-179
 72- 13:	Pso01G45490.0	Pse12G11300.0	      0
 72- 14:	Pso01G45500.0	Pse12G11310.0	  2e-59
 72- 15:	Pso01G45520.0	Pse12G11320.0	 3e-177
 72- 16:	Pso01G45530.0	Pse12G11350.0	      0
 72- 17:	Pso01G45560.0	Pse12G11400.0	      0
 72- 18:	Pso01G45570.0	Pse12G11410.0	      0
 72- 19:	Pso01G45580.0	Pse12G11420.0	      0
 72- 20:	Pso01G45600.0	Pse12G11440.0	 9e-151
 72- 21:	Pso01G45650.0	Pse12G11460.0	      0
 72- 22:	Pso01G45660.0	Pse12G11470.0	 9e-136
 72- 23:	Pso01G45680.0	Pse12G11480.0	 6e-125
 72- 24:	Pso01G45690.0	Pse12G11490.0	      0
 72- 25:	Pso01G45700.0	Pse12G11500.0	      0
 72- 26:	Pso01G45720.0	Pse12G11510.0	      0
 72- 27:	Pso01G45730.0	Pse12G11520.0	      0
 72- 28:	Pso01G45750.0	Pse12G11530.0	 5e-119
 72- 29:	Pso01G45760.0	Pse12G11550.0	  4e-61
 72- 30:	Pso01G45810.0	Pse12G11590.0	  2e-30
 72- 31:	Pso01G45830.0	Pse12G11630.0	  2e-86
 72- 32:	Pso01G45870.0	Pse12G11660.0	 1e-111
 72- 33:	Pso01G45880.0	Pse12G11680.0	      0
 72- 34:	Pso01G45890.0	Pse12G11690.0	      0
 72- 35:	Pso01G45900.0	Pse12G11700.0	      0
 72- 36:	Pso01G45910.0	Pse12G11710.0	      0
 72- 37:	Pso01G45920.0	Pse12G11720.0	  6e-63
 72- 38:	Pso01G45940.0	Pse12G11730.0	 5e-127
 72- 39:	Pso01G45980.0	Pse12G11780.0	      0
## Alignment 73: score=1669.0 e_value=2.5e-114 N=34 post-WGD-1 ancestor_chr1&P. setigerum_chr12 plus
 73-  0:	Pso01G35680.0	Pse12G21980.0	 4e-110
 73-  1:	Pso01G35690.0	Pse12G21990.0	      0
 73-  2:	Pso01G35700.0	Pse12G22000.0	      0
 73-  3:	Pso01G35710.0	Pse12G22010.0	 7e-115
 73-  4:	Pso01G35730.0	Pse12G22030.0	 1e-164
 73-  5:	Pso01G35740.0	Pse12G22040.0	      0
 73-  6:	Pso01G35760.0	Pse12G22090.0	      0
 73-  7:	Pso01G35780.0	Pse12G22110.0	      0
 73-  8:	Pso01G35790.0	Pse12G22120.0	      0
 73-  9:	Pso01G35800.0	Pse12G22130.0	      0
 73- 10:	Pso01G35810.0	Pse12G22140.0	      0
 73- 11:	Pso01G35910.0	Pse12G22210.0	 2e-116
 73- 12:	Pso01G35900.0	Pse12G22220.0	      0
 73- 13:	Pso01G35920.0	Pse12G22240.0	      0
 73- 14:	Pso01G35930.0	Pse12G22250.0	      0
 73- 15:	Pso01G35940.0	Pse12G22260.0	  7e-98
 73- 16:	Pso01G35970.0	Pse12G22280.0	      0
 73- 17:	Pso01G36010.0	Pse12G22290.0	      0
 73- 18:	Pso01G36040.0	Pse12G22300.0	      0
 73- 19:	Pso01G36060.0	Pse12G22310.0	 1e-154
 73- 20:	Pso01G36080.0	Pse12G22320.0	      0
 73- 21:	Pso01G36100.0	Pse12G22330.0	      0
 73- 22:	Pso01G36110.0	Pse12G22340.0	      0
 73- 23:	Pso01G36130.0	Pse12G22380.0	 3e-140
 73- 24:	Pso01G36140.0	Pse12G22400.0	      0
 73- 25:	Pso01G36150.0	Pse12G22420.0	      0
 73- 26:	Pso01G36170.0	Pse12G22440.0	 6e-169
 73- 27:	Pso01G36180.0	Pse12G22450.0	      0
 73- 28:	Pso01G36190.0	Pse12G22460.0	      0
 73- 29:	Pso01G36210.0	Pse12G22480.0	  5e-63
 73- 30:	Pso01G36200.0	Pse12G22490.0	      0
 73- 31:	Pso01G36270.0	Pse12G22520.0	      0
 73- 32:	Pso01G36280.0	Pse12G22570.0	      0
 73- 33:	Pso01G36290.0	Pse12G22580.0	      0
## Alignment 74: score=1450.0 e_value=3.4e-97 N=30 post-WGD-1 ancestor_chr1&P. setigerum_chr12 plus
 74-  0:	Pso01G42280.0	Pse12G14480.0	      0
 74-  1:	Pso01G42290.0	Pse12G14490.0	      0
 74-  2:	Pso01G42310.0	Pse12G14500.0	 7e-180
 74-  3:	Pso01G42320.0	Pse12G14510.0	 4e-160
 74-  4:	Pso01G42330.0	Pse12G14520.0	      0
 74-  5:	Pso01G42380.0	Pse12G14580.0	  4e-97
 74-  6:	Pso01G42390.0	Pse12G14600.0	      0
 74-  7:	Pso01G42410.0	Pse12G14620.0	 8e-137
 74-  8:	Pso01G42420.0	Pse12G14740.0	 2e-169
 74-  9:	Pso01G42450.0	Pse12G14750.0	      0
 74- 10:	Pso01G42460.0	Pse12G14760.0	 2e-139
 74- 11:	Pso01G42470.0	Pse12G14770.0	      0
 74- 12:	Pso01G42480.0	Pse12G14790.0	      0
 74- 13:	Pso01G42490.0	Pse12G14800.0	      0
 74- 14:	Pso01G42500.0	Pse12G14830.0	      0
 74- 15:	Pso01G42530.0	Pse12G14860.0	      0
 74- 16:	Pso01G42570.0	Pse12G14920.0	      0
 74- 17:	Pso01G42600.0	Pse12G14970.0	 3e-157
 74- 18:	Pso01G42610.0	Pse12G14980.0	      0
 74- 19:	Pso01G42620.0	Pse12G14990.0	      0
 74- 20:	Pso01G42630.0	Pse12G15070.0	      0
 74- 21:	Pso01G42640.0	Pse12G15080.0	      0
 74- 22:	Pso01G42650.0	Pse12G15100.0	      0
 74- 23:	Pso01G42660.0	Pse12G15150.0	      0
 74- 24:	Pso01G42700.0	Pse12G15160.0	 2e-119
 74- 25:	Pso01G42710.0	Pse12G15170.0	 3e-108
 74- 26:	Pso01G42720.0	Pse12G15180.0	 5e-116
 74- 27:	Pso01G42730.0	Pse12G15190.0	      0
 74- 28:	Pso01G42740.0	Pse12G15200.0	  2e-71
 74- 29:	Pso01G42810.0	Pse12G15250.0	 8e-147
## Alignment 75: score=1375.0 e_value=6.2e-93 N=28 post-WGD-1 ancestor_chr1&P. setigerum_chr12 plus
 75-  0:	Pso01G46670.0	Pse12G09850.0	 9e-173
 75-  1:	Pso01G46700.0	Pse12G09860.0	 4e-144
 75-  2:	Pso01G46710.0	Pse12G09870.0	      0
 75-  3:	Pso01G46720.0	Pse12G09880.0	      0
 75-  4:	Pso01G46740.0	Pse12G09890.0	 4e-157
 75-  5:	Pso01G46820.0	Pse12G09960.0	  2e-59
 75-  6:	Pso01G46910.0	Pse12G10030.0	 3e-132
 75-  7:	Pso01G46920.0	Pse12G10040.0	  3e-66
 75-  8:	Pso01G46930.0	Pse12G10050.0	      0
 75-  9:	Pso01G46940.0	Pse12G10060.0	  5e-43
 75- 10:	Pso01G46950.0	Pse12G10070.0	      0
 75- 11:	Pso01G46960.0	Pse12G10090.0	      0
 75- 12:	Pso01G46970.0	Pse12G10100.0	      0
 75- 13:	Pso01G46980.0	Pse12G10120.0	 4e-142
 75- 14:	Pso01G46990.0	Pse12G10130.0	 2e-101
 75- 15:	Pso01G47040.0	Pse12G10140.0	      0
 75- 16:	Pso01G47060.0	Pse12G10150.0	 2e-172
 75- 17:	Pso01G47070.0	Pse12G10160.0	 9e-113
 75- 18:	Pso01G47080.0	Pse12G10180.0	      0
 75- 19:	Pso01G47090.0	Pse12G10190.0	      0
 75- 20:	Pso01G47110.0	Pse12G10200.0	      0
 75- 21:	Pso01G47120.0	Pse12G10210.0	      0
 75- 22:	Pso01G47130.0	Pse12G10220.0	      0
 75- 23:	Pso01G47160.0	Pse12G10250.0	 1e-154
 75- 24:	Pso01G47200.0	Pse12G10270.0	 8e-104
 75- 25:	Pso01G47210.0	Pse12G10280.0	  7e-62
 75- 26:	Pso01G47220.0	Pse12G10290.0	  4e-74
 75- 27:	Pso01G47240.0	Pse12G10300.0	      0
## Alignment 76: score=1313.0 e_value=5e-94 N=28 post-WGD-1 ancestor_chr1&P. setigerum_chr12 plus
 76-  0:	Pso01G34020.0	Pse12G22780.0	      0
 76-  1:	Pso01G34450.0	Pse12G22920.0	      0
 76-  2:	Pso01G34500.0	Pse12G23000.0	 3e-152
 76-  3:	Pso01G34510.0	Pse12G23020.0	  8e-19
 76-  4:	Pso01G34580.0	Pse12G23060.0	      0
 76-  5:	Pso01G34590.0	Pse12G23110.0	      0
 76-  6:	Pso01G34600.0	Pse12G23120.0	      0
 76-  7:	Pso01G34640.0	Pse12G23180.0	      0
 76-  8:	Pso01G34650.0	Pse12G23210.0	      0
 76-  9:	Pso01G34660.0	Pse12G23230.0	 1e-167
 76- 10:	Pso01G34670.0	Pse12G23240.0	      0
 76- 11:	Pso01G34720.0	Pse12G23280.0	  2e-54
 76- 12:	Pso01G34730.0	Pse12G23290.0	      0
 76- 13:	Pso01G34740.0	Pse12G23320.0	      0
 76- 14:	Pso01G34750.0	Pse12G23330.0	      0
 76- 15:	Pso01G34760.0	Pse12G23340.0	 1e-120
 76- 16:	Pso01G34780.0	Pse12G23360.0	      0
 76- 17:	Pso01G34830.0	Pse12G23420.0	  4e-76
 76- 18:	Pso01G34840.0	Pse12G23430.0	 5e-115
 76- 19:	Pso01G34860.0	Pse12G23460.0	      0
 76- 20:	Pso01G34880.0	Pse12G23480.0	      0
 76- 21:	Pso01G34890.0	Pse12G23490.0	 2e-169
 76- 22:	Pso01G34900.0	Pse12G23500.0	 3e-158
 76- 23:	Pso01G34940.0	Pse12G23530.0	 1e-161
 76- 24:	Pso01G34960.0	Pse12G23550.0	 7e-179
 76- 25:	Pso01G34980.0	Pse12G23580.0	      0
 76- 26:	Pso01G34990.0	Pse12G23590.0	      0
 76- 27:	Pso01G35420.0	Pse12G23840.0	      0
## Alignment 77: score=1090.0 e_value=1e-65 N=22 post-WGD-1 ancestor_chr1&P. setigerum_chr12 plus
 77-  0:	Pso01G40670.0	Pse12G16810.0	      0
 77-  1:	Pso01G40680.0	Pse12G16820.0	 9e-161
 77-  2:	Pso01G40710.0	Pse12G16890.0	      0
 77-  3:	Pso01G40720.0	Pse12G16900.0	      0
 77-  4:	Pso01G40730.0	Pse12G16910.0	 6e-107
 77-  5:	Pso01G40740.0	Pse12G16920.0	 2e-118
 77-  6:	Pso01G40750.0	Pse12G16930.0	      0
 77-  7:	Pso01G40760.0	Pse12G16940.0	      0
 77-  8:	Pso01G40770.0	Pse12G16950.0	      0
 77-  9:	Pso01G40780.0	Pse12G16960.0	      0
 77- 10:	Pso01G40790.0	Pse12G16970.0	      0
 77- 11:	Pso01G40800.0	Pse12G16980.0	      0
 77- 12:	Pso01G40820.0	Pse12G16990.0	      0
 77- 13:	Pso01G40830.0	Pse12G17000.0	 3e-139
 77- 14:	Pso01G40840.0	Pse12G17010.0	  5e-36
 77- 15:	Pso01G40850.0	Pse12G17020.0	      0
 77- 16:	Pso01G40870.0	Pse12G17050.0	      0
 77- 17:	Pso01G40880.0	Pse12G17060.0	      0
 77- 18:	Pso01G40890.0	Pse12G17070.0	      0
 77- 19:	Pso01G40900.0	Pse12G17080.0	      0
 77- 20:	Pso01G40930.0	Pse12G17110.0	      0
 77- 21:	Pso01G40940.0	Pse12G17120.0	      0
## Alignment 78: score=826.0 e_value=3.8e-47 N=17 post-WGD-1 ancestor_chr1&P. setigerum_chr12 plus
 78-  0:	Pso01G48770.0	Pse12G09160.0	      0
 78-  1:	Pso01G47810.0	Pse12G09280.0	      0
 78-  2:	Pso01G47780.0	Pse12G09360.0	  7e-98
 78-  3:	Pso01G47730.0	Pse12G09390.0	 3e-168
 78-  4:	Pso01G47710.0	Pse12G09410.0	 1e-147
 78-  5:	Pso01G47680.0	Pse12G09420.0	      0
 78-  6:	Pso01G47670.0	Pse12G09430.0	      0
 78-  7:	Pso01G47660.0	Pse12G09440.0	      0
 78-  8:	Pso01G47620.0	Pse12G09450.0	      0
 78-  9:	Pso01G47610.0	Pse12G09470.0	      0
 78- 10:	Pso01G47600.0	Pse12G09480.0	      0
 78- 11:	Pso01G47590.0	Pse12G09490.0	      0
 78- 12:	Pso01G47580.0	Pse12G09500.0	 3e-164
 78- 13:	Pso01G47570.0	Pse12G09510.0	      0
 78- 14:	Pso01G47560.0	Pse12G09520.0	      0
 78- 15:	Pso01G47550.0	Pse12G09530.0	 2e-100
 78- 16:	Pso01G47520.0	Pse12G09550.0	      0
## Alignment 79: score=748.0 e_value=6e-48 N=16 post-WGD-1 ancestor_chr1&P. setigerum_chr12 plus
 79-  0:	Pso01G33440.0	Pse12G24280.0	  5e-12
 79-  1:	Pso01G34200.0	Pse12G24370.0	      0
 79-  2:	Pso01G34210.0	Pse12G24390.0	      0
 79-  3:	Pso01G34220.0	Pse12G24400.0	      0
 79-  4:	Pso01G34230.0	Pse12G24410.0	      0
 79-  5:	Pso01G34280.0	Pse12G24430.0	 1e-116
 79-  6:	Pso01G34290.0	Pse12G24440.0	      0
 79-  7:	Pso01G34300.0	Pse12G24450.0	 5e-115
 79-  8:	Pso01G34330.0	Pse12G24460.0	      0
 79-  9:	Pso01G34340.0	Pse12G24470.0	      0
 79- 10:	Pso01G34350.0	Pse12G24480.0	      0
 79- 11:	Pso01G34360.0	Pse12G24490.0	      0
 79- 12:	Pso01G34370.0	Pse12G24500.0	      0
 79- 13:	Pso01G34380.0	Pse12G24510.0	      0
 79- 14:	Pso01G34390.0	Pse12G24520.0	      0
 79- 15:	Pso01G33890.0	Pse12G24610.0	      0
## Alignment 80: score=649.0 e_value=8.3e-40 N=14 post-WGD-1 ancestor_chr1&P. setigerum_chr12 plus
 80-  0:	Pso01G48000.0	Pse12G08740.0	      0
 80-  1:	Pso01G48090.0	Pse12G08930.0	  2e-89
 80-  2:	Pso01G48100.0	Pse12G08940.0	      0
 80-  3:	Pso01G48110.0	Pse12G08950.0	 3e-158
 80-  4:	Pso01G48130.0	Pse12G09030.0	 6e-169
 80-  5:	Pso01G48140.0	Pse12G09040.0	      0
 80-  6:	Pso01G48250.0	Pse12G09080.0	      0
 80-  7:	Pso01G48410.0	Pse12G09180.0	      0
 80-  8:	Pso01G48420.0	Pse12G09190.0	 9e-153
 80-  9:	Pso01G48430.0	Pse12G09200.0	      0
 80- 10:	Pso01G48450.0	Pse12G09210.0	 4e-150
 80- 11:	Pso01G48460.0	Pse12G09220.0	      0
 80- 12:	Pso01G48470.0	Pse12G09230.0	      0
 80- 13:	Pso01G48510.0	Pse12G09300.0	      0
## Alignment 81: score=642.0 e_value=8.7e-33 N=13 post-WGD-1 ancestor_chr1&P. setigerum_chr12 plus
 81-  0:	Pso01G52240.0	Pse12G04440.0	      0
 81-  1:	Pso01G52250.0	Pse12G04450.0	      0
 81-  2:	Pso01G52280.0	Pse12G04460.0	      0
 81-  3:	Pso01G52290.0	Pse12G04480.0	 9e-124
 81-  4:	Pso01G52300.0	Pse12G04500.0	  1e-38
 81-  5:	Pso01G52310.0	Pse12G04510.0	      0
 81-  6:	Pso01G52320.0	Pse12G04520.0	      0
 81-  7:	Pso01G52330.0	Pse12G04530.0	      0
 81-  8:	Pso01G52370.0	Pse12G04550.0	 5e-107
 81-  9:	Pso01G52390.0	Pse12G04570.0	      0
 81- 10:	Pso01G52400.0	Pse12G04590.0	      0
 81- 11:	Pso01G52410.0	Pse12G04600.0	 3e-146
 81- 12:	Pso01G52420.0	Pse12G04610.0	      0
## Alignment 82: score=594.0 e_value=3.9e-27 N=12 post-WGD-1 ancestor_chr1&P. setigerum_chr12 plus
 82-  0:	Pso01G41040.0	Pse12G16500.0	      0
 82-  1:	Pso01G41050.0	Pse12G16520.0	      0
 82-  2:	Pso01G41060.0	Pse12G16540.0	      0
 82-  3:	Pso01G41070.0	Pse12G16550.0	      0
 82-  4:	Pso01G41080.0	Pse12G16560.0	  9e-68
 82-  5:	Pso01G41090.0	Pse12G16570.0	  8e-42
 82-  6:	Pso01G41100.0	Pse12G16590.0	      0
 82-  7:	Pso01G41120.0	Pse12G16600.0	      0
 82-  8:	Pso01G41130.0	Pse12G16620.0	      0
 82-  9:	Pso01G41140.0	Pse12G16630.0	      0
 82- 10:	Pso01G41150.0	Pse12G16650.0	 7e-150
 82- 11:	Pso01G41160.0	Pse12G16660.0	      0
## Alignment 83: score=461.0 e_value=3.2e-26 N=10 post-WGD-1 ancestor_chr1&P. setigerum_chr12 plus
 83-  0:	Pso01G50600.0	Pse12G06950.0	      0
 83-  1:	Pso01G50810.0	Pse12G07080.0	 4e-164
 83-  2:	Pso01G50820.0	Pse12G07090.0	      0
 83-  3:	Pso01G50830.0	Pse12G07100.0	  4e-65
 83-  4:	Pso01G50840.0	Pse12G07110.0	      0
 83-  5:	Pso01G50870.0	Pse12G07140.0	      0
 83-  6:	Pso01G50940.0	Pse12G07210.0	  5e-50
 83-  7:	Pso01G51190.0	Pse12G07290.0	 4e-174
 83-  8:	Pso01G51200.0	Pse12G07300.0	      0
 83-  9:	Pso01G51230.0	Pse12G07310.0	 4e-113
## Alignment 84: score=375.0 e_value=1.2e-19 N=8 post-WGD-1 ancestor_chr1&P. setigerum_chr12 plus
 84-  0:	Pso01G51360.0	Pse12G05970.0	  2e-84
 84-  1:	Pso01G51490.0	Pse12G06170.0	  5e-39
 84-  2:	Pso01G51500.0	Pse12G06210.0	  1e-90
 84-  3:	Pso01G51520.0	Pse12G06220.0	      0
 84-  4:	Pso01G51530.0	Pse12G06240.0	      0
 84-  5:	Pso01G51540.0	Pse12G06250.0	 1e-123
 84-  6:	Pso01G51550.0	Pse12G06260.0	  9e-38
 84-  7:	Pso01G51620.0	Pse12G06270.0	 2e-157
## Alignment 85: score=372.0 e_value=2.5e-17 N=8 post-WGD-1 ancestor_chr1&P. setigerum_chr12 plus
 85-  0:	Pso01G33400.0	Pse12G25070.0	      0
 85-  1:	Pso01G33420.0	Pse12G25090.0	      0
 85-  2:	Pso01G33430.0	Pse12G25100.0	  3e-64
 85-  3:	Pso01G33440.0	Pse12G25110.0	 3e-137
 85-  4:	Pso01G33460.0	Pse12G25130.0	      0
 85-  5:	Pso01G33130.0	Pse12G25340.0	      0
 85-  6:	Pso01G33140.0	Pse12G25350.0	  3e-78
 85-  7:	Pso01G33170.0	Pse12G25390.0	      0
## Alignment 86: score=366.0 e_value=9.5e-16 N=8 post-WGD-1 ancestor_chr1&P. setigerum_chr12 plus
 86-  0:	Pso01G50900.0	Pse12G06920.0	  9e-48
 86-  1:	Pso01G50910.0	Pse12G06990.0	      0
 86-  2:	Pso01G50930.0	Pse12G07000.0	      0
 86-  3:	Pso01G51150.0	Pse12G07030.0	      0
 86-  4:	Pso01G51170.0	Pse12G07060.0	      0
 86-  5:	Pso01G51250.0	Pse12G07180.0	      0
 86-  6:	Pso01G51270.0	Pse12G07220.0	      0
 86-  7:	Pso01G51280.0	Pse12G07240.0	 4e-153
## Alignment 87: score=337.0 e_value=1.2e-10 N=7 post-WGD-1 ancestor_chr1&P. setigerum_chr12 plus
 87-  0:	Pso01G27510.0	Pse12G31210.0	 4e-136
 87-  1:	Pso01G27560.0	Pse12G31220.0	      0
 87-  2:	Pso01G27590.0	Pse12G31250.0	      0
 87-  3:	Pso01G27650.0	Pse12G31310.0	 3e-161
 87-  4:	Pso01G27660.0	Pse12G31340.0	      0
 87-  5:	Pso01G27670.0	Pse12G31350.0	      0
 87-  6:	Pso01G27690.0	Pse12G31380.0	  2e-16
## Alignment 88: score=329.0 e_value=1.2e-17 N=7 post-WGD-1 ancestor_chr1&P. setigerum_chr12 plus
 88-  0:	Pso01G48150.0	Pse12G08490.0	 4e-145
 88-  1:	Pso01G48160.0	Pse12G08500.0	 3e-119
 88-  2:	Pso01G48170.0	Pse12G08510.0	      0
 88-  3:	Pso01G48180.0	Pse12G08540.0	  8e-99
 88-  4:	Pso01G48190.0	Pse12G08550.0	  5e-88
 88-  5:	Pso01G48200.0	Pse12G08570.0	 9e-127
 88-  6:	Pso01G48400.0	Pse12G08760.0	      0
## Alignment 89: score=325.0 e_value=1.1e-17 N=7 post-WGD-1 ancestor_chr1&P. setigerum_chr12 plus
 89-  0:	Pso01G35250.0	Pse12G24040.0	      0
 89-  1:	Pso01G35610.0	Pse12G24290.0	      0
 89-  2:	Pso01G35620.0	Pse12G24300.0	      0
 89-  3:	Pso01G35630.0	Pse12G24310.0	      0
 89-  4:	Pso01G35640.0	Pse12G24320.0	      0
 89-  5:	Pso01G35650.0	Pse12G24330.0	 4e-166
 89-  6:	Pso01G35660.0	Pse12G24340.0	  4e-76
## Alignment 90: score=300.0 e_value=1.2e-08 N=6 post-WGD-1 ancestor_chr1&P. setigerum_chr12 plus
 90-  0:	Pso01G31320.0	Pse12G27530.0	 4e-103
 90-  1:	Pso01G31330.0	Pse12G27540.0	      0
 90-  2:	Pso01G31340.0	Pse12G27550.0	      0
 90-  3:	Pso01G31350.0	Pse12G27560.0	  1e-35
 90-  4:	Pso01G31360.0	Pse12G27570.0	 2e-105
 90-  5:	Pso01G31370.0	Pse12G27580.0	      0
## Alignment 91: score=299.0 e_value=6.1e-09 N=6 post-WGD-1 ancestor_chr1&P. setigerum_chr12 plus
 91-  0:	Pso01G50720.0	Pse12G07320.0	      0
 91-  1:	Pso01G50750.0	Pse12G07330.0	      0
 91-  2:	Pso01G50760.0	Pse12G07340.0	 4e-117
 91-  3:	Pso01G50770.0	Pse12G07350.0	 9e-156
 91-  4:	Pso01G50790.0	Pse12G07360.0	      0
 91-  5:	Pso01G50800.0	Pse12G07370.0	      0
## Alignment 92: score=294.0 e_value=1.7e-09 N=6 post-WGD-1 ancestor_chr1&P. setigerum_chr12 plus
 92-  0:	Pso01G19320.0	Pse12G38910.0	      0
 92-  1:	Pso01G19330.0	Pse12G38920.0	 1e-104
 92-  2:	Pso01G19340.0	Pse12G38930.0	 2e-151
 92-  3:	Pso01G19380.0	Pse12G38980.0	      0
 92-  4:	Pso01G19390.0	Pse12G38990.0	      0
 92-  5:	Pso01G19410.0	Pse12G39020.0	  8e-92
## Alignment 93: score=288.0 e_value=4.6e-09 N=6 post-WGD-1 ancestor_chr1&P. setigerum_chr12 plus
 93-  0:	Pso01G44520.0	Pse12G12370.0	      0
 93-  1:	Pso01G44540.0	Pse12G12440.0	      0
 93-  2:	Pso01G44580.0	Pse12G12480.0	      0
 93-  3:	Pso01G44590.0	Pse12G12510.0	  4e-54
 93-  4:	Pso01G44600.0	Pse12G12520.0	      0
 93-  5:	Pso01G44630.0	Pse12G12530.0	      0
## Alignment 94: score=279.0 e_value=1.1e-12 N=7 post-WGD-1 ancestor_chr1&P. setigerum_chr12 plus
 94-  0:	Pso01G24860.0	Pse12G33190.0	  6e-64
 94-  1:	Pso01G24890.0	Pse12G33200.0	 8e-129
 94-  2:	Pso01G25040.0	Pse12G33270.0	  4e-15
 94-  3:	Pso01G25260.0	Pse12G33440.0	  1e-42
 94-  4:	Pso01G25480.0	Pse12G33660.0	      0
 94-  5:	Pso01G25540.0	Pse12G33720.0	      0
 94-  6:	Pso01G25800.0	Pse12G33960.0	      0
## Alignment 95: score=15984.0 e_value=0 N=329 post-WGD-1 ancestor_chr1&P. setigerum_chr12 minus
 95-  0:	Pso01G25820.0	Pse12G32970.0	      0
 95-  1:	Pso01G25830.0	Pse12G32960.0	 1e-135
 95-  2:	Pso01G25870.0	Pse12G32940.0	      0
 95-  3:	Pso01G25880.0	Pse12G32930.0	      0
 95-  4:	Pso01G25890.0	Pse12G32920.0	      0
 95-  5:	Pso01G25900.0	Pse12G32910.0	 3e-102
 95-  6:	Pso01G25910.0	Pse12G32890.0	      0
 95-  7:	Pso01G25920.0	Pse12G32870.0	 1e-177
 95-  8:	Pso01G25960.0	Pse12G32820.0	 5e-124
 95-  9:	Pso01G25970.0	Pse12G32810.0	      0
 95- 10:	Pso01G25980.0	Pse12G32800.0	 4e-153
 95- 11:	Pso01G25990.0	Pse12G32790.0	 6e-138
 95- 12:	Pso01G26000.0	Pse12G32780.0	      0
 95- 13:	Pso01G26030.0	Pse12G32740.0	      0
 95- 14:	Pso01G26130.0	Pse12G32700.0	      0
 95- 15:	Pso01G26150.0	Pse12G32680.0	      0
 95- 16:	Pso01G26160.0	Pse12G32670.0	      0
 95- 17:	Pso01G26170.0	Pse12G32660.0	 1e-167
 95- 18:	Pso01G26180.0	Pse12G32640.0	 2e-105
 95- 19:	Pso01G26190.0	Pse12G32630.0	      0
 95- 20:	Pso01G26200.0	Pse12G32620.0	      0
 95- 21:	Pso01G26260.0	Pse12G32570.0	      0
 95- 22:	Pso01G26280.0	Pse12G32550.0	      0
 95- 23:	Pso01G26320.0	Pse12G32510.0	      0
 95- 24:	Pso01G26330.0	Pse12G32500.0	      0
 95- 25:	Pso01G26340.0	Pse12G32490.0	      0
 95- 26:	Pso01G26350.0	Pse12G32480.0	      0
 95- 27:	Pso01G26420.0	Pse12G32430.0	      0
 95- 28:	Pso01G26490.0	Pse12G32300.0	      0
 95- 29:	Pso01G26500.0	Pse12G32290.0	      0
 95- 30:	Pso01G26510.0	Pse12G32270.0	 2e-109
 95- 31:	Pso01G26520.0	Pse12G32260.0	 4e-115
 95- 32:	Pso01G26530.0	Pse12G32240.0	      0
 95- 33:	Pso01G26550.0	Pse12G32230.0	  2e-65
 95- 34:	Pso01G26560.0	Pse12G32220.0	 4e-146
 95- 35:	Pso01G26570.0	Pse12G32210.0	      0
 95- 36:	Pso01G26620.0	Pse12G32150.0	 7e-145
 95- 37:	Pso01G26640.0	Pse12G32140.0	  4e-52
 95- 38:	Pso01G26650.0	Pse12G32120.0	      0
 95- 39:	Pso01G26660.0	Pse12G32100.0	  3e-84
 95- 40:	Pso01G26670.0	Pse12G32090.0	  4e-82
 95- 41:	Pso01G26700.0	Pse12G32060.0	 1e-125
 95- 42:	Pso01G26730.0	Pse12G32040.0	      0
 95- 43:	Pso01G26740.0	Pse12G32020.0	      0
 95- 44:	Pso01G26750.0	Pse12G32010.0	      0
 95- 45:	Pso01G26760.0	Pse12G32000.0	      0
 95- 46:	Pso01G26770.0	Pse12G31990.0	  3e-55
 95- 47:	Pso01G26800.0	Pse12G31980.0	      0
 95- 48:	Pso01G26810.0	Pse12G31970.0	  1e-98
 95- 49:	Pso01G26820.0	Pse12G31960.0	  4e-59
 95- 50:	Pso01G26830.0	Pse12G31950.0	      0
 95- 51:	Pso01G26840.0	Pse12G31940.0	      0
 95- 52:	Pso01G26860.0	Pse12G31930.0	      0
 95- 53:	Pso01G26850.0	Pse12G31920.0	 3e-167
 95- 54:	Pso01G26870.0	Pse12G31910.0	  2e-66
 95- 55:	Pso01G26880.0	Pse12G31900.0	      0
 95- 56:	Pso01G26890.0	Pse12G31890.0	      0
 95- 57:	Pso01G26900.0	Pse12G31860.0	 5e-118
 95- 58:	Pso01G26910.0	Pse12G31850.0	 2e-134
 95- 59:	Pso01G26920.0	Pse12G31840.0	  1e-60
 95- 60:	Pso01G26950.0	Pse12G31820.0	      0
 95- 61:	Pso01G26960.0	Pse12G31800.0	      0
 95- 62:	Pso01G26970.0	Pse12G31790.0	  2e-47
 95- 63:	Pso01G26990.0	Pse12G31780.0	  2e-80
 95- 64:	Pso01G27020.0	Pse12G31770.0	      0
 95- 65:	Pso01G27040.0	Pse12G31760.0	      0
 95- 66:	Pso01G27050.0	Pse12G31750.0	      0
 95- 67:	Pso01G27060.0	Pse12G31730.0	      0
 95- 68:	Pso01G27070.0	Pse12G31720.0	      0
 95- 69:	Pso01G27080.0	Pse12G31710.0	 5e-175
 95- 70:	Pso01G27090.0	Pse12G31700.0	  1e-69
 95- 71:	Pso01G27100.0	Pse12G31690.0	      0
 95- 72:	Pso01G27110.0	Pse12G31660.0	 2e-138
 95- 73:	Pso01G27120.0	Pse12G31640.0	      0
 95- 74:	Pso01G27210.0	Pse12G31580.0	      0
 95- 75:	Pso01G27240.0	Pse12G31550.0	      0
 95- 76:	Pso01G27310.0	Pse12G31510.0	  3e-53
 95- 77:	Pso01G27330.0	Pse12G31500.0	 5e-146
 95- 78:	Pso01G27350.0	Pse12G31490.0	 2e-131
 95- 79:	Pso01G27360.0	Pse12G31480.0	      0
 95- 80:	Pso01G27380.0	Pse12G31470.0	      0
 95- 81:	Pso01G27390.0	Pse12G31430.0	      0
 95- 82:	Pso01G27490.0	Pse12G31420.0	  4e-49
 95- 83:	Pso01G27500.0	Pse12G31410.0	      0
 95- 84:	Pso01G27760.0	Pse12G31190.0	      0
 95- 85:	Pso01G27770.0	Pse12G31180.0	      0
 95- 86:	Pso01G27780.0	Pse12G31170.0	  1e-97
 95- 87:	Pso01G27790.0	Pse12G31160.0	      0
 95- 88:	Pso01G27810.0	Pse12G31140.0	  3e-44
 95- 89:	Pso01G27840.0	Pse12G31100.0	  2e-75
 95- 90:	Pso01G27850.0	Pse12G31090.0	  1e-46
 95- 91:	Pso01G27880.0	Pse12G31070.0	      0
 95- 92:	Pso01G27890.0	Pse12G31050.0	  3e-63
 95- 93:	Pso01G27920.0	Pse12G31030.0	 1e-175
 95- 94:	Pso01G27930.0	Pse12G31010.0	      0
 95- 95:	Pso01G27940.0	Pse12G31000.0	      0
 95- 96:	Pso01G27970.0	Pse12G30980.0	  2e-91
 95- 97:	Pso01G27980.0	Pse12G30960.0	      0
 95- 98:	Pso01G28000.0	Pse12G30940.0	      0
 95- 99:	Pso01G28010.0	Pse12G30930.0	      0
 95-100:	Pso01G28050.0	Pse12G30910.0	      0
 95-101:	Pso01G28070.0	Pse12G30900.0	      0
 95-102:	Pso01G28080.0	Pse12G30890.0	      0
 95-103:	Pso01G28140.0	Pse12G30860.0	 8e-168
 95-104:	Pso01G28160.0	Pse12G30840.0	      0
 95-105:	Pso01G28220.0	Pse12G30810.0	      0
 95-106:	Pso01G28270.0	Pse12G30740.0	      0
 95-107:	Pso01G28300.0	Pse12G30730.0	 1e-171
 95-108:	Pso01G28310.0	Pse12G30720.0	      0
 95-109:	Pso01G28350.0	Pse12G30700.0	      0
 95-110:	Pso01G28360.0	Pse12G30690.0	      0
 95-111:	Pso01G28370.0	Pse12G30670.0	      0
 95-112:	Pso01G28380.0	Pse12G30660.0	      0
 95-113:	Pso01G28390.0	Pse12G30650.0	      0
 95-114:	Pso01G28400.0	Pse12G30630.0	      0
 95-115:	Pso01G28410.0	Pse12G30610.0	      0
 95-116:	Pso01G28420.0	Pse12G30600.0	  7e-92
 95-117:	Pso01G28430.0	Pse12G30580.0	      0
 95-118:	Pso01G28450.0	Pse12G30570.0	      0
 95-119:	Pso01G28460.0	Pse12G30550.0	 3e-159
 95-120:	Pso01G28470.0	Pse12G30540.0	      0
 95-121:	Pso01G28480.0	Pse12G30530.0	  3e-96
 95-122:	Pso01G28560.0	Pse12G30460.0	 7e-138
 95-123:	Pso01G28590.0	Pse12G30450.0	      0
 95-124:	Pso01G28640.0	Pse12G30430.0	 3e-169
 95-125:	Pso01G28660.0	Pse12G30390.0	      0
 95-126:	Pso01G28670.0	Pse12G30380.0	      0
 95-127:	Pso01G28680.0	Pse12G30370.0	      0
 95-128:	Pso01G28690.0	Pse12G30360.0	      0
 95-129:	Pso01G28720.0	Pse12G30340.0	      0
 95-130:	Pso01G28740.0	Pse12G30330.0	      0
 95-131:	Pso01G28750.0	Pse12G30320.0	      0
 95-132:	Pso01G28760.0	Pse12G30300.0	      0
 95-133:	Pso01G28770.0	Pse12G30290.0	      0
 95-134:	Pso01G28780.0	Pse12G30280.0	      0
 95-135:	Pso01G28830.0	Pse12G30220.0	  2e-43
 95-136:	Pso01G28840.0	Pse12G30150.0	  2e-70
 95-137:	Pso01G28900.0	Pse12G30020.0	      0
 95-138:	Pso01G28910.0	Pse12G30010.0	      0
 95-139:	Pso01G28940.0	Pse12G30000.0	  2e-51
 95-140:	Pso01G28950.0	Pse12G29990.0	      0
 95-141:	Pso01G28970.0	Pse12G29950.0	 1e-130
 95-142:	Pso01G29040.0	Pse12G29920.0	 5e-111
 95-143:	Pso01G29050.0	Pse12G29890.0	      0
 95-144:	Pso01G29070.0	Pse12G29860.0	      0
 95-145:	Pso01G29080.0	Pse12G29850.0	      0
 95-146:	Pso01G29090.0	Pse12G29840.0	      0
 95-147:	Pso01G29100.0	Pse12G29830.0	  2e-75
 95-148:	Pso01G29110.0	Pse12G29820.0	      0
 95-149:	Pso01G29120.0	Pse12G29780.0	  7e-42
 95-150:	Pso01G29180.0	Pse12G29730.0	      0
 95-151:	Pso01G29190.0	Pse12G29710.0	 4e-104
 95-152:	Pso01G29260.0	Pse12G29680.0	      0
 95-153:	Pso01G29270.0	Pse12G29660.0	 1e-164
 95-154:	Pso01G29280.0	Pse12G29650.0	  6e-87
 95-155:	Pso01G29290.0	Pse12G29630.0	      0
 95-156:	Pso01G29300.0	Pse12G29600.0	  4e-73
 95-157:	Pso01G29310.0	Pse12G29590.0	  2e-91
 95-158:	Pso01G29320.0	Pse12G29580.0	      0
 95-159:	Pso01G29340.0	Pse12G29570.0	      0
 95-160:	Pso01G29350.0	Pse12G29540.0	 3e-129
 95-161:	Pso01G29370.0	Pse12G29520.0	 2e-174
 95-162:	Pso01G29390.0	Pse12G29500.0	 1e-127
 95-163:	Pso01G29400.0	Pse12G29480.0	 3e-115
 95-164:	Pso01G29410.0	Pse12G29470.0	      0
 95-165:	Pso01G29420.0	Pse12G29450.0	      0
 95-166:	Pso01G29540.0	Pse12G29300.0	      0
 95-167:	Pso01G29560.0	Pse12G29280.0	      0
 95-168:	Pso01G29590.0	Pse12G29240.0	 1e-173
 95-169:	Pso01G29610.0	Pse12G29230.0	 3e-171
 95-170:	Pso01G29640.0	Pse12G29220.0	      0
 95-171:	Pso01G29700.0	Pse12G29170.0	      0
 95-172:	Pso01G29760.0	Pse12G29120.0	      0
 95-173:	Pso01G29790.0	Pse12G29070.0	      0
 95-174:	Pso01G29810.0	Pse12G29050.0	 1e-156
 95-175:	Pso01G29830.0	Pse12G29020.0	 1e-146
 95-176:	Pso01G29840.0	Pse12G29010.0	      0
 95-177:	Pso01G29850.0	Pse12G29000.0	 3e-176
 95-178:	Pso01G29880.0	Pse12G28990.0	      0
 95-179:	Pso01G29890.0	Pse12G28980.0	      0
 95-180:	Pso01G29960.0	Pse12G28970.0	  2e-65
 95-181:	Pso01G29970.0	Pse12G28960.0	      0
 95-182:	Pso01G29980.0	Pse12G28950.0	      0
 95-183:	Pso01G30070.0	Pse12G28890.0	      0
 95-184:	Pso01G30110.0	Pse12G28830.0	 1e-161
 95-185:	Pso01G30120.0	Pse12G28820.0	      0
 95-186:	Pso01G30140.0	Pse12G28810.0	      0
 95-187:	Pso01G30150.0	Pse12G28800.0	      0
 95-188:	Pso01G30160.0	Pse12G28790.0	      0
 95-189:	Pso01G30170.0	Pse12G28780.0	      0
 95-190:	Pso01G30180.0	Pse12G28770.0	      0
 95-191:	Pso01G30220.0	Pse12G28750.0	      0
 95-192:	Pso01G30230.0	Pse12G28740.0	      0
 95-193:	Pso01G30310.0	Pse12G28660.0	      0
 95-194:	Pso01G30320.0	Pse12G28650.0	      0
 95-195:	Pso01G30330.0	Pse12G28640.0	      0
 95-196:	Pso01G30350.0	Pse12G28600.0	  2e-95
 95-197:	Pso01G30370.0	Pse12G28560.0	      0
 95-198:	Pso01G30400.0	Pse12G28550.0	      0
 95-199:	Pso01G30420.0	Pse12G28540.0	  9e-70
 95-200:	Pso01G30450.0	Pse12G28530.0	 1e-145
 95-201:	Pso01G30470.0	Pse12G28500.0	      0
 95-202:	Pso01G30500.0	Pse12G28460.0	      0
 95-203:	Pso01G30510.0	Pse12G28450.0	  7e-99
 95-204:	Pso01G30550.0	Pse12G28440.0	      0
 95-205:	Pso01G30620.0	Pse12G28410.0	  5e-93
 95-206:	Pso01G30630.0	Pse12G28390.0	      0
 95-207:	Pso01G30660.0	Pse12G28370.0	      0
 95-208:	Pso01G30670.0	Pse12G28360.0	      0
 95-209:	Pso01G30680.0	Pse12G28350.0	 2e-103
 95-210:	Pso01G30690.0	Pse12G28340.0	      0
 95-211:	Pso01G30700.0	Pse12G28330.0	      0
 95-212:	Pso01G30710.0	Pse12G28320.0	      0
 95-213:	Pso01G30720.0	Pse12G28310.0	      0
 95-214:	Pso01G30750.0	Pse12G28270.0	      0
 95-215:	Pso01G30770.0	Pse12G28240.0	      0
 95-216:	Pso01G30780.0	Pse12G28220.0	      0
 95-217:	Pso01G30790.0	Pse12G28200.0	 4e-162
 95-218:	Pso01G30800.0	Pse12G28190.0	      0
 95-219:	Pso01G30810.0	Pse12G28170.0	      0
 95-220:	Pso01G30830.0	Pse12G28150.0	 1e-105
 95-221:	Pso01G30840.0	Pse12G28130.0	      0
 95-222:	Pso01G30850.0	Pse12G28120.0	      0
 95-223:	Pso01G30870.0	Pse12G28110.0	  1e-16
 95-224:	Pso01G30880.0	Pse12G28100.0	      0
 95-225:	Pso01G30890.0	Pse12G28090.0	      0
 95-226:	Pso01G30900.0	Pse12G28080.0	  5e-47
 95-227:	Pso01G30920.0	Pse12G28040.0	  2e-89
 95-228:	Pso01G30930.0	Pse12G28030.0	      0
 95-229:	Pso01G30950.0	Pse12G28020.0	      0
 95-230:	Pso01G31000.0	Pse12G28010.0	      0
 95-231:	Pso01G31010.0	Pse12G28000.0	      0
 95-232:	Pso01G31040.0	Pse12G27930.0	      0
 95-233:	Pso01G31050.0	Pse12G27920.0	      0
 95-234:	Pso01G31060.0	Pse12G27900.0	      0
 95-235:	Pso01G31070.0	Pse12G27890.0	 7e-113
 95-236:	Pso01G31080.0	Pse12G27870.0	      0
 95-237:	Pso01G31090.0	Pse12G27860.0	      0
 95-238:	Pso01G31100.0	Pse12G27850.0	      0
 95-239:	Pso01G31160.0	Pse12G27760.0	      0
 95-240:	Pso01G31170.0	Pse12G27740.0	  6e-49
 95-241:	Pso01G31180.0	Pse12G27730.0	      0
 95-242:	Pso01G31220.0	Pse12G27680.0	 1e-111
 95-243:	Pso01G31240.0	Pse12G27660.0	      0
 95-244:	Pso01G31250.0	Pse12G27640.0	      0
 95-245:	Pso01G31280.0	Pse12G27620.0	      0
 95-246:	Pso01G31300.0	Pse12G27590.0	  3e-57
 95-247:	Pso01G31400.0	Pse12G27510.0	  3e-58
 95-248:	Pso01G31410.0	Pse12G27500.0	      0
 95-249:	Pso01G31450.0	Pse12G27430.0	      0
 95-250:	Pso01G31460.0	Pse12G27420.0	  2e-91
 95-251:	Pso01G31470.0	Pse12G27410.0	      0
 95-252:	Pso01G31480.0	Pse12G27370.0	      0
 95-253:	Pso01G31510.0	Pse12G27350.0	 6e-171
 95-254:	Pso01G31520.0	Pse12G27340.0	 8e-174
 95-255:	Pso01G31530.0	Pse12G27320.0	      0
 95-256:	Pso01G31570.0	Pse12G27260.0	      0
 95-257:	Pso01G31580.0	Pse12G27250.0	 5e-171
 95-258:	Pso01G31590.0	Pse12G27240.0	      0
 95-259:	Pso01G31600.0	Pse12G27210.0	      0
 95-260:	Pso01G31630.0	Pse12G27190.0	 5e-119
 95-261:	Pso01G31660.0	Pse12G27160.0	 9e-149
 95-262:	Pso01G31680.0	Pse12G27130.0	      0
 95-263:	Pso01G31690.0	Pse12G27120.0	  1e-78
 95-264:	Pso01G31700.0	Pse12G27110.0	  2e-96
 95-265:	Pso01G31720.0	Pse12G27100.0	      0
 95-266:	Pso01G31740.0	Pse12G27060.0	      0
 95-267:	Pso01G31760.0	Pse12G27040.0	      0
 95-268:	Pso01G31770.0	Pse12G27030.0	  8e-98
 95-269:	Pso01G31780.0	Pse12G27020.0	      0
 95-270:	Pso01G31790.0	Pse12G27000.0	 8e-114
 95-271:	Pso01G31800.0	Pse12G26990.0	 6e-125
 95-272:	Pso01G31810.0	Pse12G26970.0	      0
 95-273:	Pso01G31820.0	Pse12G26960.0	      0
 95-274:	Pso01G31830.0	Pse12G26930.0	      0
 95-275:	Pso01G31840.0	Pse12G26920.0	      0
 95-276:	Pso01G31850.0	Pse12G26910.0	      0
 95-277:	Pso01G31870.0	Pse12G26900.0	      0
 95-278:	Pso01G31880.0	Pse12G26890.0	 3e-163
 95-279:	Pso01G31890.0	Pse12G26880.0	      0
 95-280:	Pso01G31900.0	Pse12G26850.0	  6e-44
 95-281:	Pso01G31930.0	Pse12G26840.0	      0
 95-282:	Pso01G32000.0	Pse12G26820.0	 3e-147
 95-283:	Pso01G31990.0	Pse12G26810.0	      0
 95-284:	Pso01G31950.0	Pse12G26780.0	  3e-53
 95-285:	Pso01G32050.0	Pse12G26710.0	  7e-34
 95-286:	Pso01G32040.0	Pse12G26700.0	      0
 95-287:	Pso01G32060.0	Pse12G26690.0	      0
 95-288:	Pso01G32070.0	Pse12G26670.0	      0
 95-289:	Pso01G32110.0	Pse12G26650.0	      0
 95-290:	Pso01G32150.0	Pse12G26600.0	 3e-152
 95-291:	Pso01G32200.0	Pse12G26530.0	      0
 95-292:	Pso01G32230.0	Pse12G26500.0	      0
 95-293:	Pso01G32240.0	Pse12G26490.0	      0
 95-294:	Pso01G32260.0	Pse12G26480.0	 2e-121
 95-295:	Pso01G32270.0	Pse12G26460.0	      0
 95-296:	Pso01G32280.0	Pse12G26450.0	      0
 95-297:	Pso01G32290.0	Pse12G26430.0	 1e-112
 95-298:	Pso01G32310.0	Pse12G26420.0	 9e-180
 95-299:	Pso01G32320.0	Pse12G26410.0	      0
 95-300:	Pso01G32330.0	Pse12G26390.0	      0
 95-301:	Pso01G32360.0	Pse12G26370.0	      0
 95-302:	Pso01G32380.0	Pse12G26350.0	      0
 95-303:	Pso01G32390.0	Pse12G26320.0	      0
 95-304:	Pso01G32400.0	Pse12G26290.0	      0
 95-305:	Pso01G32520.0	Pse12G26150.0	  4e-47
 95-306:	Pso01G32560.0	Pse12G26140.0	      0
 95-307:	Pso01G32570.0	Pse12G26130.0	 6e-148
 95-308:	Pso01G32600.0	Pse12G26110.0	      0
 95-309:	Pso01G32610.0	Pse12G26100.0	 4e-131
 95-310:	Pso01G32700.0	Pse12G25970.0	  3e-79
 95-311:	Pso01G32710.0	Pse12G25950.0	      0
 95-312:	Pso01G32720.0	Pse12G25940.0	      0
 95-313:	Pso01G32740.0	Pse12G25910.0	 2e-177
 95-314:	Pso01G32770.0	Pse12G25890.0	      0
 95-315:	Pso01G32800.0	Pse12G25790.0	      0
 95-316:	Pso01G32830.0	Pse12G25760.0	  1e-67
 95-317:	Pso01G32840.0	Pse12G25750.0	      0
 95-318:	Pso01G32870.0	Pse12G25740.0	 5e-122
 95-319:	Pso01G32890.0	Pse12G25720.0	      0
 95-320:	Pso01G32950.0	Pse12G25690.0	      0
 95-321:	Pso01G32960.0	Pse12G25680.0	      0
 95-322:	Pso01G32970.0	Pse12G25670.0	      0
 95-323:	Pso01G33010.0	Pse12G25600.0	      0
 95-324:	Pso01G33020.0	Pse12G25590.0	  3e-65
 95-325:	Pso01G33040.0	Pse12G25570.0	      0
 95-326:	Pso01G33070.0	Pse12G25550.0	      0
 95-327:	Pso01G33080.0	Pse12G25530.0	  6e-33
 95-328:	Pso01G33090.0	Pse12G25520.0	      0
## Alignment 96: score=8351.0 e_value=0 N=174 post-WGD-1 ancestor_chr1&P. setigerum_chr12 minus
 96-  0:	Pso01G51670.0	Pse12G05220.0	      0
 96-  1:	Pso01G51680.0	Pse12G05210.0	  4e-16
 96-  2:	Pso01G51690.0	Pse12G05200.0	      0
 96-  3:	Pso01G51700.0	Pse12G05190.0	      0
 96-  4:	Pso01G51710.0	Pse12G05180.0	      0
 96-  5:	Pso01G51720.0	Pse12G05170.0	      0
 96-  6:	Pso01G51730.0	Pse12G05160.0	 1e-155
 96-  7:	Pso01G51750.0	Pse12G05150.0	      0
 96-  8:	Pso01G51770.0	Pse12G05120.0	      0
 96-  9:	Pso01G51780.0	Pse12G05110.0	 4e-169
 96- 10:	Pso01G51790.0	Pse12G05100.0	      0
 96- 11:	Pso01G51800.0	Pse12G05090.0	      0
 96- 12:	Pso01G51810.0	Pse12G05080.0	      0
 96- 13:	Pso01G51820.0	Pse12G05060.0	      0
 96- 14:	Pso01G51840.0	Pse12G05050.0	      0
 96- 15:	Pso01G51850.0	Pse12G05040.0	      0
 96- 16:	Pso01G51860.0	Pse12G05030.0	 6e-107
 96- 17:	Pso01G51880.0	Pse12G05020.0	      0
 96- 18:	Pso01G51900.0	Pse12G04990.0	      0
 96- 19:	Pso01G51930.0	Pse12G04950.0	      0
 96- 20:	Pso01G51950.0	Pse12G04930.0	      0
 96- 21:	Pso01G51960.0	Pse12G04920.0	 2e-112
 96- 22:	Pso01G51970.0	Pse12G04910.0	  8e-93
 96- 23:	Pso01G51980.0	Pse12G04900.0	      0
 96- 24:	Pso01G52020.0	Pse12G04870.0	      0
 96- 25:	Pso01G52030.0	Pse12G04850.0	      0
 96- 26:	Pso01G52050.0	Pse12G04840.0	      0
 96- 27:	Pso01G52060.0	Pse12G04830.0	      0
 96- 28:	Pso01G52080.0	Pse12G04790.0	 6e-102
 96- 29:	Pso01G52090.0	Pse12G04780.0	      0
 96- 30:	Pso01G52110.0	Pse12G04760.0	      0
 96- 31:	Pso01G52120.0	Pse12G04750.0	      0
 96- 32:	Pso01G52130.0	Pse12G04730.0	  1e-72
 96- 33:	Pso01G52140.0	Pse12G04710.0	      0
 96- 34:	Pso01G52170.0	Pse12G04660.0	 2e-167
 96- 35:	Pso01G52180.0	Pse12G04640.0	      0
 96- 36:	Pso01G52380.0	Pse12G04560.0	      0
 96- 37:	Pso01G52460.0	Pse12G04360.0	      0
 96- 38:	Pso01G52480.0	Pse12G04340.0	      0
 96- 39:	Pso01G52500.0	Pse12G04320.0	      0
 96- 40:	Pso01G52510.0	Pse12G04310.0	      0
 96- 41:	Pso01G52520.0	Pse12G04290.0	      0
 96- 42:	Pso01G52540.0	Pse12G04280.0	 2e-149
 96- 43:	Pso01G52560.0	Pse12G04270.0	 9e-159
 96- 44:	Pso01G52570.0	Pse12G04260.0	      0
 96- 45:	Pso01G52590.0	Pse12G04220.0	  5e-87
 96- 46:	Pso01G52620.0	Pse12G04200.0	      0
 96- 47:	Pso01G52630.0	Pse12G04190.0	      0
 96- 48:	Pso01G52640.0	Pse12G04170.0	  3e-22
 96- 49:	Pso01G52680.0	Pse12G04120.0	      0
 96- 50:	Pso01G52700.0	Pse12G04090.0	      0
 96- 51:	Pso01G52710.0	Pse12G04080.0	      0
 96- 52:	Pso01G52730.0	Pse12G04050.0	  2e-98
 96- 53:	Pso01G52740.0	Pse12G04040.0	      0
 96- 54:	Pso01G52750.0	Pse12G04030.0	      0
 96- 55:	Pso01G52760.0	Pse12G04020.0	 3e-161
 96- 56:	Pso01G52820.0	Pse12G03990.0	      0
 96- 57:	Pso01G52850.0	Pse12G03980.0	      0
 96- 58:	Pso01G52860.0	Pse12G03970.0	  4e-97
 96- 59:	Pso01G52870.0	Pse12G03960.0	      0
 96- 60:	Pso01G52880.0	Pse12G03950.0	 5e-159
 96- 61:	Pso01G52890.0	Pse12G03940.0	      0
 96- 62:	Pso01G52900.0	Pse12G03930.0	 4e-104
 96- 63:	Pso01G52910.0	Pse12G03920.0	      0
 96- 64:	Pso01G52920.0	Pse12G03890.0	      0
 96- 65:	Pso01G52930.0	Pse12G03880.0	      0
 96- 66:	Pso01G52940.0	Pse12G03870.0	      0
 96- 67:	Pso01G52990.0	Pse12G03830.0	      0
 96- 68:	Pso01G53040.0	Pse12G03790.0	  3e-40
 96- 69:	Pso01G53060.0	Pse12G03690.0	 4e-120
 96- 70:	Pso01G53090.0	Pse12G03510.0	      0
 96- 71:	Pso01G53130.0	Pse12G03450.0	      0
 96- 72:	Pso01G53140.0	Pse12G03440.0	      0
 96- 73:	Pso01G53150.0	Pse12G03430.0	      0
 96- 74:	Pso01G53190.0	Pse12G03390.0	      0
 96- 75:	Pso01G53220.0	Pse12G03330.0	      0
 96- 76:	Pso01G53240.0	Pse12G03320.0	      0
 96- 77:	Pso01G53250.0	Pse12G03310.0	      0
 96- 78:	Pso01G53260.0	Pse12G03300.0	      0
 96- 79:	Pso01G53270.0	Pse12G03290.0	      0
 96- 80:	Pso01G53280.0	Pse12G03280.0	  2e-71
 96- 81:	Pso01G53290.0	Pse12G03260.0	      0
 96- 82:	Pso01G53310.0	Pse12G03230.0	      0
 96- 83:	Pso01G53330.0	Pse12G03210.0	 5e-109
 96- 84:	Pso01G53320.0	Pse12G03200.0	      0
 96- 85:	Pso01G53370.0	Pse12G03160.0	      0
 96- 86:	Pso01G53400.0	Pse12G03150.0	      0
 96- 87:	Pso01G53410.0	Pse12G03140.0	      0
 96- 88:	Pso01G53500.0	Pse12G03090.0	  2e-86
 96- 89:	Pso01G53560.0	Pse12G03060.0	      0
 96- 90:	Pso01G53600.0	Pse12G03050.0	      0
 96- 91:	Pso01G53640.0	Pse12G03020.0	 3e-108
 96- 92:	Pso01G53650.0	Pse12G03000.0	      0
 96- 93:	Pso01G53660.0	Pse12G02980.0	      0
 96- 94:	Pso01G53670.0	Pse12G02970.0	      0
 96- 95:	Pso01G53680.0	Pse12G02960.0	      0
 96- 96:	Pso01G53690.0	Pse12G02920.0	 7e-136
 96- 97:	Pso01G53710.0	Pse12G02910.0	      0
 96- 98:	Pso01G53740.0	Pse12G02840.0	 3e-155
 96- 99:	Pso01G53820.0	Pse12G02700.0	      0
 96-100:	Pso01G53850.0	Pse12G02680.0	      0
 96-101:	Pso01G53870.0	Pse12G02650.0	      0
 96-102:	Pso01G53920.0	Pse12G02630.0	      0
 96-103:	Pso01G53940.0	Pse12G02620.0	      0
 96-104:	Pso01G53950.0	Pse12G02600.0	      0
 96-105:	Pso01G53970.0	Pse12G02560.0	      0
 96-106:	Pso01G53980.0	Pse12G02550.0	  5e-90
 96-107:	Pso01G53990.0	Pse12G02520.0	      0
 96-108:	Pso01G54010.0	Pse12G02510.0	      0
 96-109:	Pso01G54030.0	Pse12G02360.0	  6e-44
 96-110:	Pso01G54120.0	Pse12G02350.0	      0
 96-111:	Pso01G54150.0	Pse12G02340.0	      0
 96-112:	Pso01G54160.0	Pse12G02330.0	  2e-99
 96-113:	Pso01G54170.0	Pse12G02310.0	 2e-140
 96-114:	Pso01G54210.0	Pse12G02240.0	  4e-60
 96-115:	Pso01G54230.0	Pse12G02190.0	  2e-74
 96-116:	Pso01G54280.0	Pse12G02170.0	      0
 96-117:	Pso01G54290.0	Pse12G02160.0	      0
 96-118:	Pso01G54340.0	Pse12G02140.0	      0
 96-119:	Pso01G54360.0	Pse12G02130.0	      0
 96-120:	Pso01G54390.0	Pse12G02110.0	      0
 96-121:	Pso01G54430.0	Pse12G02060.0	  2e-31
 96-122:	Pso01G54470.0	Pse12G02040.0	      0
 96-123:	Pso01G54640.0	Pse12G01960.0	      0
 96-124:	Pso01G54650.0	Pse12G01940.0	  9e-71
 96-125:	Pso01G54670.0	Pse12G01920.0	 1e-160
 96-126:	Pso01G54760.0	Pse12G01880.0	      0
 96-127:	Pso01G54790.0	Pse12G01820.0	      0
 96-128:	Pso01G54800.0	Pse12G01810.0	      0
 96-129:	Pso01G54810.0	Pse12G01770.0	      0
 96-130:	Pso01G54890.0	Pse12G01680.0	      0
 96-131:	Pso01G54930.0	Pse12G01630.0	      0
 96-132:	Pso01G55010.0	Pse12G01620.0	      0
 96-133:	Pso01G55050.0	Pse12G01610.0	      0
 96-134:	Pso01G55090.0	Pse12G01520.0	      0
 96-135:	Pso01G55100.0	Pse12G01430.0	  2e-97
 96-136:	Pso01G55140.0	Pse12G01410.0	      0
 96-137:	Pso01G55150.0	Pse12G01400.0	      0
 96-138:	Pso01G55170.0	Pse12G01380.0	      0
 96-139:	Pso01G55190.0	Pse12G01370.0	  8e-77
 96-140:	Pso01G55210.0	Pse12G01330.0	      0
 96-141:	Pso01G55220.0	Pse12G01320.0	  1e-95
 96-142:	Pso01G55230.0	Pse12G01310.0	      0
 96-143:	Pso01G55290.0	Pse12G01280.0	      0
 96-144:	Pso01G55310.0	Pse12G01270.0	      0
 96-145:	Pso01G55350.0	Pse12G01230.0	  6e-22
 96-146:	Pso01G55410.0	Pse12G01200.0	      0
 96-147:	Pso01G55430.0	Pse12G01190.0	      0
 96-148:	Pso01G55540.0	Pse12G01080.0	      0
 96-149:	Pso01G55550.0	Pse12G01070.0	      0
 96-150:	Pso01G55840.0	Pse12G01000.0	      0
 96-151:	Pso01G55880.0	Pse12G00940.0	  7e-17
 96-152:	Pso01G55910.0	Pse12G00880.0	      0
 96-153:	Pso01G55920.0	Pse12G00870.0	 8e-113
 96-154:	Pso01G55930.0	Pse12G00860.0	      0
 96-155:	Pso01G55950.0	Pse12G00840.0	 3e-156
 96-156:	Pso01G55960.0	Pse12G00830.0	 2e-116
 96-157:	Pso01G55980.0	Pse12G00810.0	      0
 96-158:	Pso01G56000.0	Pse12G00770.0	  2e-32
 96-159:	Pso01G56050.0	Pse12G00760.0	      0
 96-160:	Pso01G56110.0	Pse12G00720.0	      0
 96-161:	Pso01G56120.0	Pse12G00710.0	 4e-142
 96-162:	Pso01G56140.0	Pse12G00690.0	      0
 96-163:	Pso01G56150.0	Pse12G00680.0	      0
 96-164:	Pso01G56160.0	Pse12G00660.0	      0
 96-165:	Pso01G56180.0	Pse12G00610.0	      0
 96-166:	Pso01G56190.0	Pse12G00590.0	 1e-166
 96-167:	Pso01G56270.0	Pse12G00580.0	      0
 96-168:	Pso01G56280.0	Pse12G00560.0	      0
 96-169:	Pso01G56290.0	Pse12G00530.0	  1e-41
 96-170:	Pso01G56310.0	Pse12G00500.0	 1e-113
 96-171:	Pso01G56350.0	Pse12G00450.0	      0
 96-172:	Pso01G56390.0	Pse12G00430.0	  4e-51
 96-173:	Pso01G56500.0	Pse12G00300.0	      0
## Alignment 97: score=8267.0 e_value=0 N=168 post-WGD-1 ancestor_chr1&P. setigerum_chr12 minus
 97-  0:	Pso01G36320.0	Pse12G21950.0	      0
 97-  1:	Pso01G36330.0	Pse12G21940.0	      0
 97-  2:	Pso01G36340.0	Pse12G21930.0	      0
 97-  3:	Pso01G36350.0	Pse12G21920.0	 2e-166
 97-  4:	Pso01G36370.0	Pse12G21900.0	  5e-64
 97-  5:	Pso01G36410.0	Pse12G21770.0	 1e-152
 97-  6:	Pso01G36470.0	Pse12G21760.0	      0
 97-  7:	Pso01G36480.0	Pse12G21750.0	  5e-92
 97-  8:	Pso01G36490.0	Pse12G21730.0	      0
 97-  9:	Pso01G36500.0	Pse12G21720.0	      0
 97- 10:	Pso01G36510.0	Pse12G21700.0	      0
 97- 11:	Pso01G36520.0	Pse12G21680.0	      0
 97- 12:	Pso01G36550.0	Pse12G21660.0	      0
 97- 13:	Pso01G36560.0	Pse12G21650.0	      0
 97- 14:	Pso01G36570.0	Pse12G21640.0	      0
 97- 15:	Pso01G36590.0	Pse12G21630.0	 3e-129
 97- 16:	Pso01G36600.0	Pse12G21610.0	      0
 97- 17:	Pso01G36610.0	Pse12G21600.0	  3e-66
 97- 18:	Pso01G36620.0	Pse12G21590.0	 2e-107
 97- 19:	Pso01G36630.0	Pse12G21570.0	 5e-152
 97- 20:	Pso01G36650.0	Pse12G21560.0	      0
 97- 21:	Pso01G36660.0	Pse12G21550.0	      0
 97- 22:	Pso01G36670.0	Pse12G21540.0	      0
 97- 23:	Pso01G36680.0	Pse12G21530.0	      0
 97- 24:	Pso01G36710.0	Pse12G21520.0	 3e-151
 97- 25:	Pso01G36700.0	Pse12G21510.0	      0
 97- 26:	Pso01G36720.0	Pse12G21500.0	      0
 97- 27:	Pso01G36740.0	Pse12G21490.0	 1e-168
 97- 28:	Pso01G36750.0	Pse12G21470.0	      0
 97- 29:	Pso01G36800.0	Pse12G21460.0	      0
 97- 30:	Pso01G36810.0	Pse12G21450.0	  2e-76
 97- 31:	Pso01G36820.0	Pse12G21440.0	 2e-149
 97- 32:	Pso01G36830.0	Pse12G21430.0	      0
 97- 33:	Pso01G36840.0	Pse12G21400.0	 7e-157
 97- 34:	Pso01G36850.0	Pse12G21390.0	      0
 97- 35:	Pso01G36860.0	Pse12G21380.0	      0
 97- 36:	Pso01G36870.0	Pse12G21370.0	      0
 97- 37:	Pso01G36890.0	Pse12G21340.0	      0
 97- 38:	Pso01G36930.0	Pse12G21300.0	      0
 97- 39:	Pso01G36940.0	Pse12G21290.0	      0
 97- 40:	Pso01G36970.0	Pse12G21250.0	 1e-117
 97- 41:	Pso01G36980.0	Pse12G21240.0	  2e-56
 97- 42:	Pso01G36990.0	Pse12G21230.0	      0
 97- 43:	Pso01G37000.0	Pse12G21220.0	      0
 97- 44:	Pso01G37030.0	Pse12G21200.0	      0
 97- 45:	Pso01G37040.0	Pse12G21190.0	      0
 97- 46:	Pso01G37070.0	Pse12G21150.0	      0
 97- 47:	Pso01G37080.0	Pse12G21130.0	      0
 97- 48:	Pso01G37090.0	Pse12G21120.0	      0
 97- 49:	Pso01G37100.0	Pse12G21110.0	 2e-101
 97- 50:	Pso01G37170.0	Pse12G21010.0	      0
 97- 51:	Pso01G37180.0	Pse12G21000.0	      0
 97- 52:	Pso01G37190.0	Pse12G20990.0	      0
 97- 53:	Pso01G37240.0	Pse12G20940.0	      0
 97- 54:	Pso01G37250.0	Pse12G20930.0	      0
 97- 55:	Pso01G37260.0	Pse12G20920.0	      0
 97- 56:	Pso01G37280.0	Pse12G20850.0	      0
 97- 57:	Pso01G37290.0	Pse12G20840.0	      0
 97- 58:	Pso01G37300.0	Pse12G20830.0	      0
 97- 59:	Pso01G37310.0	Pse12G20820.0	      0
 97- 60:	Pso01G37320.0	Pse12G20810.0	      0
 97- 61:	Pso01G37330.0	Pse12G20800.0	 3e-125
 97- 62:	Pso01G37360.0	Pse12G20790.0	      0
 97- 63:	Pso01G37370.0	Pse12G20780.0	 8e-136
 97- 64:	Pso01G37390.0	Pse12G20770.0	      0
 97- 65:	Pso01G37430.0	Pse12G20720.0	      0
 97- 66:	Pso01G37440.0	Pse12G20710.0	      0
 97- 67:	Pso01G37450.0	Pse12G20700.0	      0
 97- 68:	Pso01G37460.0	Pse12G20680.0	 2e-161
 97- 69:	Pso01G37470.0	Pse12G20670.0	      0
 97- 70:	Pso01G37480.0	Pse12G20660.0	      0
 97- 71:	Pso01G37490.0	Pse12G20650.0	      0
 97- 72:	Pso01G37510.0	Pse12G20640.0	  1e-93
 97- 73:	Pso01G37520.0	Pse12G20630.0	      0
 97- 74:	Pso01G37540.0	Pse12G20600.0	      0
 97- 75:	Pso01G37550.0	Pse12G20590.0	      0
 97- 76:	Pso01G37580.0	Pse12G20550.0	      0
 97- 77:	Pso01G37590.0	Pse12G20540.0	      0
 97- 78:	Pso01G37600.0	Pse12G20530.0	      0
 97- 79:	Pso01G37610.0	Pse12G20520.0	 9e-163
 97- 80:	Pso01G37640.0	Pse12G20500.0	      0
 97- 81:	Pso01G37670.0	Pse12G20490.0	      0
 97- 82:	Pso01G37700.0	Pse12G20470.0	      0
 97- 83:	Pso01G37710.0	Pse12G20460.0	      0
 97- 84:	Pso01G37720.0	Pse12G20450.0	 8e-162
 97- 85:	Pso01G37760.0	Pse12G20430.0	      0
 97- 86:	Pso01G37770.0	Pse12G20420.0	      0
 97- 87:	Pso01G37790.0	Pse12G20400.0	      0
 97- 88:	Pso01G37830.0	Pse12G20370.0	      0
 97- 89:	Pso01G37850.0	Pse12G20360.0	  4e-48
 97- 90:	Pso01G37870.0	Pse12G20350.0	      0
 97- 91:	Pso01G37860.0	Pse12G20340.0	      0
 97- 92:	Pso01G37880.0	Pse12G20320.0	      0
 97- 93:	Pso01G37890.0	Pse12G20310.0	      0
 97- 94:	Pso01G37900.0	Pse12G20300.0	 3e-162
 97- 95:	Pso01G37910.0	Pse12G20290.0	      0
 97- 96:	Pso01G37960.0	Pse12G20260.0	      0
 97- 97:	Pso01G37970.0	Pse12G20250.0	      0
 97- 98:	Pso01G37990.0	Pse12G20240.0	      0
 97- 99:	Pso01G38040.0	Pse12G20200.0	      0
 97-100:	Pso01G38060.0	Pse12G20170.0	  2e-37
 97-101:	Pso01G38080.0	Pse12G20150.0	      0
 97-102:	Pso01G38130.0	Pse12G20120.0	      0
 97-103:	Pso01G38140.0	Pse12G20110.0	      0
 97-104:	Pso01G38160.0	Pse12G20100.0	      0
 97-105:	Pso01G38170.0	Pse12G20090.0	      0
 97-106:	Pso01G38180.0	Pse12G20080.0	 7e-106
 97-107:	Pso01G38190.0	Pse12G20070.0	      0
 97-108:	Pso01G38200.0	Pse12G20050.0	      0
 97-109:	Pso01G38210.0	Pse12G20040.0	      0
 97-110:	Pso01G38220.0	Pse12G20030.0	      0
 97-111:	Pso01G38240.0	Pse12G20020.0	  6e-99
 97-112:	Pso01G38260.0	Pse12G19990.0	  9e-94
 97-113:	Pso01G38280.0	Pse12G19970.0	  3e-16
 97-114:	Pso01G38290.0	Pse12G19960.0	  1e-77
 97-115:	Pso01G38310.0	Pse12G19950.0	      0
 97-116:	Pso01G38320.0	Pse12G19940.0	 2e-108
 97-117:	Pso01G38330.0	Pse12G19920.0	      0
 97-118:	Pso01G38340.0	Pse12G19910.0	      0
 97-119:	Pso01G38360.0	Pse12G19890.0	      0
 97-120:	Pso01G38370.0	Pse12G19880.0	      0
 97-121:	Pso01G38380.0	Pse12G19870.0	      0
 97-122:	Pso01G38390.0	Pse12G19860.0	      0
 97-123:	Pso01G38420.0	Pse12G19820.0	      0
 97-124:	Pso01G38450.0	Pse12G19810.0	      0
 97-125:	Pso01G38470.0	Pse12G19800.0	      0
 97-126:	Pso01G38510.0	Pse12G19740.0	      0
 97-127:	Pso01G38520.0	Pse12G19720.0	      0
 97-128:	Pso01G38530.0	Pse12G19710.0	      0
 97-129:	Pso01G38540.0	Pse12G19700.0	      0
 97-130:	Pso01G38560.0	Pse12G19670.0	      0
 97-131:	Pso01G38580.0	Pse12G19620.0	 5e-149
 97-132:	Pso01G38590.0	Pse12G19610.0	      0
 97-133:	Pso01G38600.0	Pse12G19600.0	      0
 97-134:	Pso01G38620.0	Pse12G19590.0	 1e-112
 97-135:	Pso01G38630.0	Pse12G19580.0	      0
 97-136:	Pso01G38640.0	Pse12G19570.0	      0
 97-137:	Pso01G38670.0	Pse12G19560.0	      0
 97-138:	Pso01G38680.0	Pse12G19550.0	      0
 97-139:	Pso01G38690.0	Pse12G19540.0	      0
 97-140:	Pso01G38700.0	Pse12G19520.0	      0
 97-141:	Pso01G38710.0	Pse12G19510.0	      0
 97-142:	Pso01G38720.0	Pse12G19480.0	      0
 97-143:	Pso01G38730.0	Pse12G19470.0	  5e-75
 97-144:	Pso01G38770.0	Pse12G19390.0	      0
 97-145:	Pso01G38790.0	Pse12G19360.0	      0
 97-146:	Pso01G38810.0	Pse12G19340.0	 9e-101
 97-147:	Pso01G38820.0	Pse12G19330.0	      0
 97-148:	Pso01G38830.0	Pse12G19320.0	      0
 97-149:	Pso01G38860.0	Pse12G19300.0	      0
 97-150:	Pso01G38870.0	Pse12G19290.0	      0
 97-151:	Pso01G38880.0	Pse12G19280.0	      0
 97-152:	Pso01G38890.0	Pse12G19260.0	 2e-153
 97-153:	Pso01G38900.0	Pse12G19250.0	 9e-108
 97-154:	Pso01G38910.0	Pse12G19240.0	      0
 97-155:	Pso01G38920.0	Pse12G19230.0	      0
 97-156:	Pso01G38930.0	Pse12G19220.0	 3e-163
 97-157:	Pso01G38940.0	Pse12G19210.0	      0
 97-158:	Pso01G38950.0	Pse12G19200.0	      0
 97-159:	Pso01G38970.0	Pse12G19170.0	 3e-132
 97-160:	Pso01G38960.0	Pse12G19160.0	 2e-110
 97-161:	Pso01G38980.0	Pse12G19150.0	      0
 97-162:	Pso01G38990.0	Pse12G19140.0	      0
 97-163:	Pso01G39000.0	Pse12G19130.0	      0
 97-164:	Pso01G39020.0	Pse12G19120.0	      0
 97-165:	Pso01G39040.0	Pse12G19080.0	      0
 97-166:	Pso01G39050.0	Pse12G19070.0	      0
 97-167:	Pso01G39060.0	Pse12G19060.0	  4e-98
## Alignment 98: score=4246.0 e_value=0 N=90 post-WGD-1 ancestor_chr1&P. setigerum_chr12 minus
 98-  0:	Pso01G20950.0	Pse12G37290.0	      0
 98-  1:	Pso01G20960.0	Pse12G37280.0	      0
 98-  2:	Pso01G20990.0	Pse12G37260.0	      0
 98-  3:	Pso01G21040.0	Pse12G37230.0	 8e-168
 98-  4:	Pso01G21080.0	Pse12G37190.0	      0
 98-  5:	Pso01G21110.0	Pse12G37140.0	 2e-130
 98-  6:	Pso01G21140.0	Pse12G37090.0	 5e-119
 98-  7:	Pso01G21220.0	Pse12G37050.0	      0
 98-  8:	Pso01G21230.0	Pse12G37040.0	      0
 98-  9:	Pso01G21260.0	Pse12G37000.0	  2e-06
 98- 10:	Pso01G21280.0	Pse12G36950.0	  5e-75
 98- 11:	Pso01G21300.0	Pse12G36930.0	 4e-165
 98- 12:	Pso01G21310.0	Pse12G36920.0	      0
 98- 13:	Pso01G21350.0	Pse12G36910.0	 8e-107
 98- 14:	Pso01G21360.0	Pse12G36900.0	      0
 98- 15:	Pso01G21430.0	Pse12G36880.0	 3e-116
 98- 16:	Pso01G21440.0	Pse12G36870.0	  3e-80
 98- 17:	Pso01G21450.0	Pse12G36860.0	      0
 98- 18:	Pso01G21460.0	Pse12G36850.0	      0
 98- 19:	Pso01G21490.0	Pse12G36840.0	 3e-103
 98- 20:	Pso01G21600.0	Pse12G36810.0	      0
 98- 21:	Pso01G21660.0	Pse12G36770.0	  9e-19
 98- 22:	Pso01G21620.0	Pse12G36710.0	 4e-172
 98- 23:	Pso01G21700.0	Pse12G36650.0	  2e-16
 98- 24:	Pso01G21740.0	Pse12G36630.0	      0
 98- 25:	Pso01G21760.0	Pse12G36620.0	 3e-141
 98- 26:	Pso01G21800.0	Pse12G36610.0	      0
 98- 27:	Pso01G21820.0	Pse12G36580.0	      0
 98- 28:	Pso01G21830.0	Pse12G36550.0	  2e-55
 98- 29:	Pso01G21860.0	Pse12G36530.0	      0
 98- 30:	Pso01G21870.0	Pse12G36520.0	      0
 98- 31:	Pso01G21930.0	Pse12G36510.0	 7e-137
 98- 32:	Pso01G22020.0	Pse12G36490.0	      0
 98- 33:	Pso01G22030.0	Pse12G36480.0	  3e-76
 98- 34:	Pso01G22040.0	Pse12G36470.0	      0
 98- 35:	Pso01G22060.0	Pse12G36460.0	      0
 98- 36:	Pso01G22080.0	Pse12G36430.0	  2e-43
 98- 37:	Pso01G22130.0	Pse12G36270.0	  6e-59
 98- 38:	Pso01G22290.0	Pse12G36240.0	      0
 98- 39:	Pso01G22320.0	Pse12G36190.0	      0
 98- 40:	Pso01G22350.0	Pse12G36160.0	  2e-48
 98- 41:	Pso01G22380.0	Pse12G36140.0	      0
 98- 42:	Pso01G22400.0	Pse12G36100.0	 4e-139
 98- 43:	Pso01G22440.0	Pse12G36080.0	      0
 98- 44:	Pso01G22480.0	Pse12G36060.0	      0
 98- 45:	Pso01G22520.0	Pse12G36020.0	      0
 98- 46:	Pso01G22550.0	Pse12G36000.0	      0
 98- 47:	Pso01G22570.0	Pse12G35990.0	      0
 98- 48:	Pso01G22660.0	Pse12G35940.0	  3e-60
 98- 49:	Pso01G22680.0	Pse12G35870.0	  6e-54
 98- 50:	Pso01G22780.0	Pse12G35720.0	      0
 98- 51:	Pso01G22830.0	Pse12G35690.0	      0
 98- 52:	Pso01G22840.0	Pse12G35680.0	      0
 98- 53:	Pso01G22850.0	Pse12G35660.0	 2e-157
 98- 54:	Pso01G22920.0	Pse12G35620.0	      0
 98- 55:	Pso01G22930.0	Pse12G35600.0	      0
 98- 56:	Pso01G23000.0	Pse12G35580.0	 9e-169
 98- 57:	Pso01G23010.0	Pse12G35570.0	      0
 98- 58:	Pso01G23050.0	Pse12G35550.0	      0
 98- 59:	Pso01G23090.0	Pse12G35540.0	      0
 98- 60:	Pso01G23130.0	Pse12G35520.0	 2e-151
 98- 61:	Pso01G23140.0	Pse12G35510.0	      0
 98- 62:	Pso01G23150.0	Pse12G35500.0	      0
 98- 63:	Pso01G23160.0	Pse12G35490.0	  4e-94
 98- 64:	Pso01G23170.0	Pse12G35480.0	      0
 98- 65:	Pso01G23190.0	Pse12G35460.0	      0
 98- 66:	Pso01G23320.0	Pse12G35290.0	  2e-58
 98- 67:	Pso01G23330.0	Pse12G35280.0	  1e-36
 98- 68:	Pso01G23340.0	Pse12G35260.0	      0
 98- 69:	Pso01G23350.0	Pse12G35250.0	      0
 98- 70:	Pso01G23500.0	Pse12G35140.0	      0
 98- 71:	Pso01G23520.0	Pse12G35130.0	 6e-114
 98- 72:	Pso01G23540.0	Pse12G35100.0	      0
 98- 73:	Pso01G23560.0	Pse12G35060.0	      0
 98- 74:	Pso01G23570.0	Pse12G35050.0	  2e-37
 98- 75:	Pso01G23620.0	Pse12G35010.0	  5e-24
 98- 76:	Pso01G23630.0	Pse12G34990.0	      0
 98- 77:	Pso01G23650.0	Pse12G34980.0	 2e-105
 98- 78:	Pso01G23680.0	Pse12G34920.0	  1e-62
 98- 79:	Pso01G23700.0	Pse12G34900.0	 3e-101
 98- 80:	Pso01G23730.0	Pse12G34890.0	 1e-125
 98- 81:	Pso01G23770.0	Pse12G34870.0	      0
 98- 82:	Pso01G23790.0	Pse12G34820.0	 5e-170
 98- 83:	Pso01G23820.0	Pse12G34750.0	      0
 98- 84:	Pso01G23830.0	Pse12G34740.0	      0
 98- 85:	Pso01G23890.0	Pse12G34650.0	  1e-56
 98- 86:	Pso01G23930.0	Pse12G34630.0	  2e-76
 98- 87:	Pso01G23940.0	Pse12G34620.0	      0
 98- 88:	Pso01G23990.0	Pse12G34580.0	 2e-131
 98- 89:	Pso01G25040.0	Pse12G34500.0	      0
## Alignment 99: score=3721.0 e_value=9.6e-322 N=76 post-WGD-1 ancestor_chr1&P. setigerum_chr12 minus
 99-  0:	Pso01G40940.0	Pse12G16780.0	  1e-37
 99-  1:	Pso01G40970.0	Pse12G16760.0	      0
 99-  2:	Pso01G40980.0	Pse12G16750.0	      0
 99-  3:	Pso01G41020.0	Pse12G16680.0	  3e-51
 99-  4:	Pso01G41170.0	Pse12G16490.0	 2e-139
 99-  5:	Pso01G41200.0	Pse12G16480.0	  2e-75
 99-  6:	Pso01G41210.0	Pse12G16450.0	      0
 99-  7:	Pso01G41220.0	Pse12G16440.0	 4e-166
 99-  8:	Pso01G41240.0	Pse12G16430.0	      0
 99-  9:	Pso01G41260.0	Pse12G16420.0	 1e-135
 99- 10:	Pso01G41250.0	Pse12G16410.0	      0
 99- 11:	Pso01G41330.0	Pse12G16310.0	      0
 99- 12:	Pso01G41340.0	Pse12G16300.0	 2e-143
 99- 13:	Pso01G41350.0	Pse12G16290.0	      0
 99- 14:	Pso01G41370.0	Pse12G16280.0	      0
 99- 15:	Pso01G41420.0	Pse12G16230.0	      0
 99- 16:	Pso01G41430.0	Pse12G16220.0	 1e-109
 99- 17:	Pso01G41440.0	Pse12G16210.0	  2e-42
 99- 18:	Pso01G41450.0	Pse12G16200.0	      0
 99- 19:	Pso01G41460.0	Pse12G16190.0	 1e-147
 99- 20:	Pso01G41480.0	Pse12G16180.0	  2e-73
 99- 21:	Pso01G41490.0	Pse12G16170.0	  4e-69
 99- 22:	Pso01G41520.0	Pse12G16140.0	      0
 99- 23:	Pso01G41530.0	Pse12G16130.0	      0
 99- 24:	Pso01G41540.0	Pse12G16100.0	      0
 99- 25:	Pso01G41570.0	Pse12G16050.0	      0
 99- 26:	Pso01G41580.0	Pse12G16040.0	      0
 99- 27:	Pso01G41610.0	Pse12G16000.0	      0
 99- 28:	Pso01G41620.0	Pse12G15990.0	      0
 99- 29:	Pso01G41630.0	Pse12G15950.0	 2e-166
 99- 30:	Pso01G41640.0	Pse12G15930.0	      0
 99- 31:	Pso01G41670.0	Pse12G15910.0	      0
 99- 32:	Pso01G41680.0	Pse12G15890.0	      0
 99- 33:	Pso01G41690.0	Pse12G15880.0	      0
 99- 34:	Pso01G41700.0	Pse12G15870.0	      0
 99- 35:	Pso01G41740.0	Pse12G15850.0	      0
 99- 36:	Pso01G41750.0	Pse12G15840.0	      0
 99- 37:	Pso01G41780.0	Pse12G15800.0	      0
 99- 38:	Pso01G41790.0	Pse12G15790.0	      0
 99- 39:	Pso01G41800.0	Pse12G15770.0	 2e-157
 99- 40:	Pso01G41830.0	Pse12G15750.0	      0
 99- 41:	Pso01G41840.0	Pse12G15740.0	      0
 99- 42:	Pso01G41850.0	Pse12G15730.0	 2e-174
 99- 43:	Pso01G41860.0	Pse12G15720.0	      0
 99- 44:	Pso01G41870.0	Pse12G15710.0	  6e-73
 99- 45:	Pso01G41880.0	Pse12G15700.0	      0
 99- 46:	Pso01G41890.0	Pse12G15690.0	 1e-103
 99- 47:	Pso01G41900.0	Pse12G15670.0	      0
 99- 48:	Pso01G41910.0	Pse12G15660.0	  2e-68
 99- 49:	Pso01G41920.0	Pse12G15650.0	      0
 99- 50:	Pso01G41930.0	Pse12G15640.0	      0
 99- 51:	Pso01G41940.0	Pse12G15630.0	  7e-95
 99- 52:	Pso01G41950.0	Pse12G15620.0	      0
 99- 53:	Pso01G41960.0	Pse12G15610.0	 4e-156
 99- 54:	Pso01G41970.0	Pse12G15600.0	 9e-164
 99- 55:	Pso01G41990.0	Pse12G15580.0	      0
 99- 56:	Pso01G42000.0	Pse12G15570.0	      0
 99- 57:	Pso01G42010.0	Pse12G15560.0	      0
 99- 58:	Pso01G42020.0	Pse12G15550.0	  7e-52
 99- 59:	Pso01G42030.0	Pse12G15540.0	      0
 99- 60:	Pso01G42050.0	Pse12G15520.0	      0
 99- 61:	Pso01G42060.0	Pse12G15510.0	  1e-42
 99- 62:	Pso01G42070.0	Pse12G15500.0	      0
 99- 63:	Pso01G42080.0	Pse12G15490.0	      0
 99- 64:	Pso01G42090.0	Pse12G15480.0	 6e-158
 99- 65:	Pso01G42100.0	Pse12G15470.0	 1e-145
 99- 66:	Pso01G42130.0	Pse12G15460.0	      0
 99- 67:	Pso01G42140.0	Pse12G15440.0	      0
 99- 68:	Pso01G42150.0	Pse12G15430.0	      0
 99- 69:	Pso01G42160.0	Pse12G15420.0	      0
 99- 70:	Pso01G42170.0	Pse12G15410.0	      0
 99- 71:	Pso01G42180.0	Pse12G15390.0	  6e-78
 99- 72:	Pso01G42200.0	Pse12G15370.0	 5e-153
 99- 73:	Pso01G42210.0	Pse12G15360.0	  1e-72
 99- 74:	Pso01G42220.0	Pse12G15350.0	      0
 99- 75:	Pso01G42230.0	Pse12G15330.0	      0
## Alignment 100: score=2681.0 e_value=3.4e-230 N=56 post-WGD-1 ancestor_chr1&P. setigerum_chr12 minus
100-  0:	Pso01G49870.0	Pse12G08260.0	      0
100-  1:	Pso01G49990.0	Pse12G08160.0	  8e-54
100-  2:	Pso01G50000.0	Pse12G08150.0	 4e-148
100-  3:	Pso01G50020.0	Pse12G08120.0	      0
100-  4:	Pso01G50030.0	Pse12G08110.0	 1e-161
100-  5:	Pso01G50040.0	Pse12G08100.0	      0
100-  6:	Pso01G50060.0	Pse12G08090.0	      0
100-  7:	Pso01G50070.0	Pse12G08070.0	      0
100-  8:	Pso01G50080.0	Pse12G08060.0	 5e-117
100-  9:	Pso01G50090.0	Pse12G08050.0	      0
100- 10:	Pso01G50100.0	Pse12G08030.0	      0
100- 11:	Pso01G50130.0	Pse12G08000.0	      0
100- 12:	Pso01G50140.0	Pse12G07990.0	  1e-61
100- 13:	Pso01G50150.0	Pse12G07980.0	      0
100- 14:	Pso01G50160.0	Pse12G07960.0	 3e-121
100- 15:	Pso01G50170.0	Pse12G07950.0	      0
100- 16:	Pso01G50180.0	Pse12G07940.0	      0
100- 17:	Pso01G50190.0	Pse12G07900.0	      0
100- 18:	Pso01G50200.0	Pse12G07880.0	      0
100- 19:	Pso01G50210.0	Pse12G07870.0	  2e-74
100- 20:	Pso01G50250.0	Pse12G07850.0	      0
100- 21:	Pso01G50270.0	Pse12G07840.0	      0
100- 22:	Pso01G50280.0	Pse12G07830.0	      0
100- 23:	Pso01G50290.0	Pse12G07820.0	      0
100- 24:	Pso01G50300.0	Pse12G07810.0	  2e-53
100- 25:	Pso01G50310.0	Pse12G07790.0	      0
100- 26:	Pso01G50340.0	Pse12G07760.0	 1e-174
100- 27:	Pso01G50350.0	Pse12G07740.0	      0
100- 28:	Pso01G50360.0	Pse12G07730.0	  7e-48
100- 29:	Pso01G50370.0	Pse12G07720.0	      0
100- 30:	Pso01G50380.0	Pse12G07710.0	 3e-123
100- 31:	Pso01G50390.0	Pse12G07700.0	 8e-129
100- 32:	Pso01G50400.0	Pse12G07690.0	      0
100- 33:	Pso01G50420.0	Pse12G07680.0	      0
100- 34:	Pso01G50430.0	Pse12G07670.0	      0
100- 35:	Pso01G50460.0	Pse12G07660.0	      0
100- 36:	Pso01G50470.0	Pse12G07620.0	      0
100- 37:	Pso01G50480.0	Pse12G07610.0	      0
100- 38:	Pso01G50490.0	Pse12G07600.0	      0
100- 39:	Pso01G50500.0	Pse12G07590.0	      0
100- 40:	Pso01G50510.0	Pse12G07580.0	      0
100- 41:	Pso01G50520.0	Pse12G07570.0	  1e-73
100- 42:	Pso01G50530.0	Pse12G07560.0	      0
100- 43:	Pso01G50540.0	Pse12G07550.0	      0
100- 44:	Pso01G50550.0	Pse12G07540.0	 2e-100
100- 45:	Pso01G50570.0	Pse12G07530.0	      0
100- 46:	Pso01G50610.0	Pse12G07510.0	      0
100- 47:	Pso01G50650.0	Pse12G07480.0	      0
100- 48:	Pso01G50670.0	Pse12G07450.0	      0
100- 49:	Pso01G50680.0	Pse12G07440.0	 2e-143
100- 50:	Pso01G50710.0	Pse12G07410.0	  7e-37
100- 51:	Pso01G50850.0	Pse12G07160.0	      0
100- 52:	Pso01G51160.0	Pse12G07020.0	      0
100- 53:	Pso01G51310.0	Pse12G06860.0	 9e-170
100- 54:	Pso01G51430.0	Pse12G06630.0	  1e-68
100- 55:	Pso01G51440.0	Pse12G06620.0	      0
## Alignment 101: score=2671.0 e_value=4e-229 N=57 post-WGD-1 ancestor_chr1&P. setigerum_chr12 minus
101-  0:	Pso01G33190.0	Pse12G25420.0	 7e-143
101-  1:	Pso01G33230.0	Pse12G25320.0	      0
101-  2:	Pso01G33240.0	Pse12G25290.0	  1e-47
101-  3:	Pso01G33250.0	Pse12G25280.0	      0
101-  4:	Pso01G33290.0	Pse12G25220.0	 1e-134
101-  5:	Pso01G33310.0	Pse12G25210.0	 4e-116
101-  6:	Pso01G33320.0	Pse12G25200.0	 2e-118
101-  7:	Pso01G33340.0	Pse12G25170.0	 1e-155
101-  8:	Pso01G33470.0	Pse12G25060.0	  1e-50
101-  9:	Pso01G33490.0	Pse12G25030.0	      0
101- 10:	Pso01G33500.0	Pse12G25020.0	      0
101- 11:	Pso01G33520.0	Pse12G25000.0	      0
101- 12:	Pso01G33530.0	Pse12G24990.0	      0
101- 13:	Pso01G33540.0	Pse12G24970.0	 8e-153
101- 14:	Pso01G33570.0	Pse12G24940.0	      0
101- 15:	Pso01G33610.0	Pse12G24900.0	 2e-101
101- 16:	Pso01G33630.0	Pse12G24890.0	 1e-143
101- 17:	Pso01G33680.0	Pse12G24810.0	  2e-64
101- 18:	Pso01G33690.0	Pse12G24800.0	      0
101- 19:	Pso01G33720.0	Pse12G24780.0	  4e-65
101- 20:	Pso01G33740.0	Pse12G24760.0	 6e-167
101- 21:	Pso01G33770.0	Pse12G24740.0	      0
101- 22:	Pso01G33790.0	Pse12G24710.0	      0
101- 23:	Pso01G33800.0	Pse12G24680.0	      0
101- 24:	Pso01G33810.0	Pse12G24670.0	 2e-101
101- 25:	Pso01G33820.0	Pse12G24630.0	      0
101- 26:	Pso01G33900.0	Pse12G24600.0	  1e-40
101- 27:	Pso01G33860.0	Pse12G24560.0	      0
101- 28:	Pso01G34170.0	Pse12G24350.0	  8e-54
101- 29:	Pso01G35040.0	Pse12G24270.0	      0
101- 30:	Pso01G35080.0	Pse12G24250.0	  1e-63
101- 31:	Pso01G35110.0	Pse12G24240.0	      0
101- 32:	Pso01G35140.0	Pse12G24200.0	      0
101- 33:	Pso01G35160.0	Pse12G24130.0	      0
101- 34:	Pso01G35170.0	Pse12G24120.0	      0
101- 35:	Pso01G35190.0	Pse12G24110.0	      0
101- 36:	Pso01G35220.0	Pse12G24080.0	      0
101- 37:	Pso01G35230.0	Pse12G24070.0	      0
101- 38:	Pso01G35240.0	Pse12G24060.0	      0
101- 39:	Pso01G35290.0	Pse12G23990.0	      0
101- 40:	Pso01G35300.0	Pse12G23980.0	  2e-85
101- 41:	Pso01G35320.0	Pse12G23970.0	  4e-86
101- 42:	Pso01G35330.0	Pse12G23960.0	 8e-174
101- 43:	Pso01G35340.0	Pse12G23940.0	      0
101- 44:	Pso01G35360.0	Pse12G23920.0	      0
101- 45:	Pso01G35370.0	Pse12G23910.0	 3e-162
101- 46:	Pso01G35380.0	Pse12G23900.0	      0
101- 47:	Pso01G35470.0	Pse12G23810.0	      0
101- 48:	Pso01G35480.0	Pse12G23800.0	  1e-77
101- 49:	Pso01G35510.0	Pse12G23770.0	 2e-124
101- 50:	Pso01G35520.0	Pse12G23750.0	      0
101- 51:	Pso01G35530.0	Pse12G23730.0	  1e-96
101- 52:	Pso01G35550.0	Pse12G23640.0	  8e-56
101- 53:	Pso01G35570.0	Pse12G23630.0	 3e-145
101- 54:	Pso01G35580.0	Pse12G23620.0	      0
101- 55:	Pso01G35590.0	Pse12G23610.0	      0
101- 56:	Pso01G35600.0	Pse12G23600.0	      0
## Alignment 102: score=2556.0 e_value=6.6e-193 N=52 post-WGD-1 ancestor_chr1&P. setigerum_chr12 minus
102-  0:	Pso01G39820.0	Pse12G18010.0	      0
102-  1:	Pso01G39840.0	Pse12G17990.0	  3e-34
102-  2:	Pso01G39790.0	Pse12G17980.0	      0
102-  3:	Pso01G39870.0	Pse12G17940.0	 7e-166
102-  4:	Pso01G39880.0	Pse12G17930.0	  2e-62
102-  5:	Pso01G39890.0	Pse12G17920.0	      0
102-  6:	Pso01G39900.0	Pse12G17910.0	      0
102-  7:	Pso01G39920.0	Pse12G17890.0	      0
102-  8:	Pso01G39940.0	Pse12G17870.0	 5e-139
102-  9:	Pso01G39950.0	Pse12G17840.0	      0
102- 10:	Pso01G39960.0	Pse12G17830.0	      0
102- 11:	Pso01G39980.0	Pse12G17810.0	      0
102- 12:	Pso01G39990.0	Pse12G17800.0	      0
102- 13:	Pso01G40000.0	Pse12G17780.0	  4e-36
102- 14:	Pso01G40020.0	Pse12G17760.0	      0
102- 15:	Pso01G40030.0	Pse12G17750.0	  1e-55
102- 16:	Pso01G40050.0	Pse12G17740.0	      0
102- 17:	Pso01G40060.0	Pse12G17730.0	      0
102- 18:	Pso01G40070.0	Pse12G17720.0	      0
102- 19:	Pso01G40090.0	Pse12G17670.0	      0
102- 20:	Pso01G40100.0	Pse12G17660.0	      0
102- 21:	Pso01G40110.0	Pse12G17650.0	      0
102- 22:	Pso01G40130.0	Pse12G17630.0	 4e-121
102- 23:	Pso01G40120.0	Pse12G17620.0	      0
102- 24:	Pso01G40140.0	Pse12G17610.0	      0
102- 25:	Pso01G40150.0	Pse12G17600.0	 2e-132
102- 26:	Pso01G40190.0	Pse12G17570.0	      0
102- 27:	Pso01G40220.0	Pse12G17560.0	 2e-108
102- 28:	Pso01G40230.0	Pse12G17530.0	      0
102- 29:	Pso01G40250.0	Pse12G17520.0	  4e-81
102- 30:	Pso01G40260.0	Pse12G17490.0	      0
102- 31:	Pso01G40270.0	Pse12G17480.0	  7e-57
102- 32:	Pso01G40280.0	Pse12G17470.0	      0
102- 33:	Pso01G40290.0	Pse12G17460.0	  7e-37
102- 34:	Pso01G40350.0	Pse12G17430.0	      0
102- 35:	Pso01G40390.0	Pse12G17370.0	  1e-76
102- 36:	Pso01G40400.0	Pse12G17360.0	      0
102- 37:	Pso01G40410.0	Pse12G17350.0	  5e-71
102- 38:	Pso01G40420.0	Pse12G17330.0	  5e-74
102- 39:	Pso01G40440.0	Pse12G17320.0	      0
102- 40:	Pso01G40450.0	Pse12G17310.0	      0
102- 41:	Pso01G40460.0	Pse12G17300.0	 2e-135
102- 42:	Pso01G40470.0	Pse12G17290.0	      0
102- 43:	Pso01G40480.0	Pse12G17280.0	 3e-127
102- 44:	Pso01G40500.0	Pse12G17270.0	 6e-170
102- 45:	Pso01G40520.0	Pse12G17250.0	      0
102- 46:	Pso01G40530.0	Pse12G17240.0	      0
102- 47:	Pso01G40590.0	Pse12G17180.0	 5e-157
102- 48:	Pso01G40600.0	Pse12G17170.0	      0
102- 49:	Pso01G40620.0	Pse12G17160.0	      0
102- 50:	Pso01G40640.0	Pse12G17140.0	  8e-48
102- 51:	Pso01G40650.0	Pse12G17130.0	      0
## Alignment 103: score=2142.0 e_value=1.3e-162 N=45 post-WGD-1 ancestor_chr1&P. setigerum_chr12 minus
103-  0:	Pso01G19010.0	Pse12G39250.0	      0
103-  1:	Pso01G19030.0	Pse12G39230.0	 7e-116
103-  2:	Pso01G19050.0	Pse12G39210.0	 3e-168
103-  3:	Pso01G19080.0	Pse12G39180.0	      0
103-  4:	Pso01G19150.0	Pse12G39150.0	 1e-111
103-  5:	Pso01G19170.0	Pse12G39140.0	      0
103-  6:	Pso01G19180.0	Pse12G39130.0	      0
103-  7:	Pso01G19200.0	Pse12G39110.0	  3e-65
103-  8:	Pso01G19220.0	Pse12G39090.0	  2e-52
103-  9:	Pso01G19230.0	Pse12G39080.0	  1e-44
103- 10:	Pso01G19240.0	Pse12G39070.0	      0
103- 11:	Pso01G19250.0	Pse12G39060.0	      0
103- 12:	Pso01G19260.0	Pse12G39040.0	      0
103- 13:	Pso01G19280.0	Pse12G39030.0	 3e-180
103- 14:	Pso01G19410.0	Pse12G38850.0	      0
103- 15:	Pso01G19420.0	Pse12G38840.0	 2e-178
103- 16:	Pso01G19430.0	Pse12G38830.0	      0
103- 17:	Pso01G19450.0	Pse12G38800.0	      0
103- 18:	Pso01G19460.0	Pse12G38770.0	      0
103- 19:	Pso01G19470.0	Pse12G38760.0	  1e-64
103- 20:	Pso01G19490.0	Pse12G38750.0	      0
103- 21:	Pso01G19510.0	Pse12G38740.0	      0
103- 22:	Pso01G19540.0	Pse12G38710.0	      0
103- 23:	Pso01G19550.0	Pse12G38690.0	  2e-47
103- 24:	Pso01G19580.0	Pse12G38650.0	      0
103- 25:	Pso01G19600.0	Pse12G38640.0	  8e-33
103- 26:	Pso01G19610.0	Pse12G38570.0	      0
103- 27:	Pso01G19620.0	Pse12G38540.0	 4e-156
103- 28:	Pso01G19660.0	Pse12G38520.0	      0
103- 29:	Pso01G19690.0	Pse12G38480.0	      0
103- 30:	Pso01G19790.0	Pse12G38330.0	      0
103- 31:	Pso01G19800.0	Pse12G38320.0	      0
103- 32:	Pso01G19810.0	Pse12G38270.0	      0
103- 33:	Pso01G19820.0	Pse12G38260.0	  1e-51
103- 34:	Pso01G19940.0	Pse12G38200.0	      0
103- 35:	Pso01G19920.0	Pse12G38190.0	      0
103- 36:	Pso01G19980.0	Pse12G38140.0	      0
103- 37:	Pso01G19990.0	Pse12G38130.0	  4e-77
103- 38:	Pso01G20000.0	Pse12G38120.0	 2e-177
103- 39:	Pso01G20030.0	Pse12G38090.0	      0
103- 40:	Pso01G20070.0	Pse12G38050.0	 7e-101
103- 41:	Pso01G20080.0	Pse12G38040.0	      0
103- 42:	Pso01G20120.0	Pse12G38020.0	      0
103- 43:	Pso01G20130.0	Pse12G38010.0	      0
103- 44:	Pso01G20220.0	Pse12G37930.0	  3e-79
## Alignment 104: score=1898.0 e_value=1.1e-136 N=39 post-WGD-1 ancestor_chr1&P. setigerum_chr12 minus
104-  0:	Pso01G44400.0	Pse12G12640.0	 6e-120
104-  1:	Pso01G44410.0	Pse12G12630.0	 6e-172
104-  2:	Pso01G44450.0	Pse12G12610.0	      0
104-  3:	Pso01G44460.0	Pse12G12580.0	 3e-146
104-  4:	Pso01G44480.0	Pse12G12560.0	      0
104-  5:	Pso01G44560.0	Pse12G12490.0	      0
104-  6:	Pso01G44700.0	Pse12G12360.0	      0
104-  7:	Pso01G44720.0	Pse12G12350.0	      0
104-  8:	Pso01G44730.0	Pse12G12340.0	      0
104-  9:	Pso01G44770.0	Pse12G12310.0	      0
104- 10:	Pso01G44790.0	Pse12G12300.0	      0
104- 11:	Pso01G44800.0	Pse12G12290.0	      0
104- 12:	Pso01G44810.0	Pse12G12270.0	  2e-76
104- 13:	Pso01G44820.0	Pse12G12260.0	      0
104- 14:	Pso01G44840.0	Pse12G12250.0	      0
104- 15:	Pso01G44860.0	Pse12G12230.0	 2e-131
104- 16:	Pso01G44870.0	Pse12G12210.0	      0
104- 17:	Pso01G44880.0	Pse12G12180.0	  4e-39
104- 18:	Pso01G44900.0	Pse12G12170.0	      0
104- 19:	Pso01G44930.0	Pse12G12160.0	      0
104- 20:	Pso01G44940.0	Pse12G12150.0	      0
104- 21:	Pso01G44960.0	Pse12G12140.0	  2e-62
104- 22:	Pso01G44990.0	Pse12G12090.0	 3e-155
104- 23:	Pso01G45010.0	Pse12G12080.0	      0
104- 24:	Pso01G45020.0	Pse12G12070.0	 5e-126
104- 25:	Pso01G45030.0	Pse12G12050.0	 3e-134
104- 26:	Pso01G45050.0	Pse12G12030.0	      0
104- 27:	Pso01G45060.0	Pse12G12020.0	      0
104- 28:	Pso01G45070.0	Pse12G12000.0	 3e-111
104- 29:	Pso01G45120.0	Pse12G11970.0	      0
104- 30:	Pso01G45130.0	Pse12G11950.0	  4e-77
104- 31:	Pso01G45140.0	Pse12G11940.0	      0
104- 32:	Pso01G45160.0	Pse12G11920.0	      0
104- 33:	Pso01G45170.0	Pse12G11910.0	      0
104- 34:	Pso01G45180.0	Pse12G11900.0	      0
104- 35:	Pso01G45200.0	Pse12G11880.0	      0
104- 36:	Pso01G45220.0	Pse12G11850.0	      0
104- 37:	Pso01G45230.0	Pse12G11830.0	      0
104- 38:	Pso01G45250.0	Pse12G11760.0	      0
## Alignment 105: score=1656.0 e_value=8.8e-114 N=34 post-WGD-1 ancestor_chr1&P. setigerum_chr12 minus
105-  0:	Pso01G46030.0	Pse12G11070.0	      0
105-  1:	Pso01G46040.0	Pse12G11060.0	  1e-60
105-  2:	Pso01G46050.0	Pse12G11050.0	      0
105-  3:	Pso01G46070.0	Pse12G11040.0	      0
105-  4:	Pso01G46080.0	Pse12G11030.0	      0
105-  5:	Pso01G46090.0	Pse12G11020.0	 3e-102
105-  6:	Pso01G46100.0	Pse12G11010.0	      0
105-  7:	Pso01G46120.0	Pse12G10980.0	      0
105-  8:	Pso01G46140.0	Pse12G10970.0	  1e-94
105-  9:	Pso01G46160.0	Pse12G10950.0	      0
105- 10:	Pso01G46180.0	Pse12G10910.0	      0
105- 11:	Pso01G46200.0	Pse12G10880.0	      0
105- 12:	Pso01G46210.0	Pse12G10870.0	      0
105- 13:	Pso01G46230.0	Pse12G10830.0	 4e-101
105- 14:	Pso01G46260.0	Pse12G10810.0	 5e-159
105- 15:	Pso01G46280.0	Pse12G10780.0	      0
105- 16:	Pso01G46290.0	Pse12G10770.0	  3e-94
105- 17:	Pso01G46300.0	Pse12G10690.0	      0
105- 18:	Pso01G46320.0	Pse12G10670.0	      0
105- 19:	Pso01G46410.0	Pse12G10600.0	      0
105- 20:	Pso01G46420.0	Pse12G10560.0	 2e-133
105- 21:	Pso01G46430.0	Pse12G10550.0	      0
105- 22:	Pso01G46440.0	Pse12G10510.0	      0
105- 23:	Pso01G46450.0	Pse12G10500.0	  2e-73
105- 24:	Pso01G46470.0	Pse12G10480.0	      0
105- 25:	Pso01G46510.0	Pse12G10440.0	      0
105- 26:	Pso01G46520.0	Pse12G10430.0	      0
105- 27:	Pso01G46550.0	Pse12G10410.0	      0
105- 28:	Pso01G46570.0	Pse12G10400.0	 1e-133
105- 29:	Pso01G46580.0	Pse12G10390.0	      0
105- 30:	Pso01G46590.0	Pse12G10370.0	      0
105- 31:	Pso01G46610.0	Pse12G10360.0	  1e-90
105- 32:	Pso01G46620.0	Pse12G10350.0	 7e-131
105- 33:	Pso01G46650.0	Pse12G10330.0	      0
## Alignment 106: score=885.0 e_value=7.5e-50 N=18 post-WGD-1 ancestor_chr1&P. setigerum_chr12 minus
106-  0:	Pso01G43010.0	Pse12G13060.0	      0
106-  1:	Pso01G43020.0	Pse12G13050.0	      0
106-  2:	Pso01G43070.0	Pse12G13020.0	  8e-97
106-  3:	Pso01G43080.0	Pse12G13010.0	      0
106-  4:	Pso01G43090.0	Pse12G13000.0	      0
106-  5:	Pso01G43100.0	Pse12G12990.0	      0
106-  6:	Pso01G43110.0	Pse12G12980.0	      0
106-  7:	Pso01G43160.0	Pse12G12910.0	      0
106-  8:	Pso01G43170.0	Pse12G12900.0	 6e-180
106-  9:	Pso01G43200.0	Pse12G12850.0	      0
106- 10:	Pso01G43210.0	Pse12G12840.0	  1e-94
106- 11:	Pso01G43220.0	Pse12G12830.0	  9e-68
106- 12:	Pso01G43230.0	Pse12G12820.0	      0
106- 13:	Pso01G43240.0	Pse12G12810.0	      0
106- 14:	Pso01G43250.0	Pse12G12800.0	 9e-152
106- 15:	Pso01G43260.0	Pse12G12790.0	      0
106- 16:	Pso01G43270.0	Pse12G12770.0	      0
106- 17:	Pso01G43290.0	Pse12G12750.0	      0
## Alignment 107: score=792.0 e_value=2.5e-47 N=17 post-WGD-1 ancestor_chr1&P. setigerum_chr12 minus
107-  0:	Pso01G33150.0	Pse12G22900.0	  3e-17
107-  1:	Pso01G33970.0	Pse12G22840.0	      0
107-  2:	Pso01G33980.0	Pse12G22830.0	      0
107-  3:	Pso01G34000.0	Pse12G22800.0	      0
107-  4:	Pso01G34010.0	Pse12G22790.0	  2e-27
107-  5:	Pso01G34040.0	Pse12G22770.0	      0
107-  6:	Pso01G34060.0	Pse12G22750.0	      0
107-  7:	Pso01G34070.0	Pse12G22740.0	 9e-150
107-  8:	Pso01G34080.0	Pse12G22730.0	      0
107-  9:	Pso01G34090.0	Pse12G22720.0	      0
107- 10:	Pso01G34100.0	Pse12G22710.0	  3e-23
107- 11:	Pso01G34110.0	Pse12G22690.0	      0
107- 12:	Pso01G34120.0	Pse12G22680.0	 4e-141
107- 13:	Pso01G34130.0	Pse12G22640.0	      0
107- 14:	Pso01G34140.0	Pse12G22630.0	 2e-120
107- 15:	Pso01G34150.0	Pse12G22620.0	      0
107- 16:	Pso01G34160.0	Pse12G22610.0	      0
## Alignment 108: score=615.0 e_value=2.4e-34 N=13 post-WGD-1 ancestor_chr1&P. setigerum_chr12 minus
108-  0:	Pso01G48070.0	Pse12G08720.0	  8e-16
108-  1:	Pso01G48080.0	Pse12G08710.0	 3e-138
108-  2:	Pso01G48210.0	Pse12G08560.0	      0
108-  3:	Pso01G48270.0	Pse12G08470.0	      0
108-  4:	Pso01G48320.0	Pse12G08460.0	      0
108-  5:	Pso01G48330.0	Pse12G08450.0	      0
108-  6:	Pso01G48340.0	Pse12G08440.0	  2e-45
108-  7:	Pso01G48360.0	Pse12G08390.0	      0
108-  8:	Pso01G48370.0	Pse12G08360.0	  4e-32
108-  9:	Pso01G48380.0	Pse12G08350.0	      0
108- 10:	Pso01G48280.0	Pse12G08340.0	 4e-138
108- 11:	Pso01G48290.0	Pse12G08330.0	      0
108- 12:	Pso01G48400.0	Pse12G08260.0	      0
## Alignment 109: score=585.0 e_value=2.9e-27 N=12 post-WGD-1 ancestor_chr1&P. setigerum_chr12 minus
109-  0:	Pso01G47280.0	Pse12G09820.0	      0
109-  1:	Pso01G47290.0	Pse12G09810.0	      0
109-  2:	Pso01G47300.0	Pse12G09800.0	      0
109-  3:	Pso01G47310.0	Pse12G09780.0	      0
109-  4:	Pso01G47340.0	Pse12G09740.0	      0
109-  5:	Pso01G47350.0	Pse12G09730.0	 3e-133
109-  6:	Pso01G47360.0	Pse12G09720.0	 1e-172
109-  7:	Pso01G47400.0	Pse12G09700.0	 5e-138
109-  8:	Pso01G47420.0	Pse12G09670.0	 1e-171
109-  9:	Pso01G47450.0	Pse12G09650.0	 4e-147
109- 10:	Pso01G47470.0	Pse12G09620.0	      0
109- 11:	Pso01G47490.0	Pse12G09560.0	 2e-117
## Alignment 110: score=573.0 e_value=1.2e-27 N=12 post-WGD-1 ancestor_chr1&P. setigerum_chr12 minus
110-  0:	Pso01G24610.0	Pse12G34200.0	  4e-49
110-  1:	Pso01G24620.0	Pse12G34170.0	  3e-80
110-  2:	Pso01G24640.0	Pse12G34140.0	  2e-87
110-  3:	Pso01G24670.0	Pse12G34130.0	 1e-115
110-  4:	Pso01G24680.0	Pse12G34120.0	      0
110-  5:	Pso01G24700.0	Pse12G34110.0	 6e-162
110-  6:	Pso01G24070.0	Pse12G34080.0	      0
110-  7:	Pso01G24050.0	Pse12G34050.0	  7e-59
110-  8:	Pso01G24040.0	Pse12G34040.0	  4e-71
110-  9:	Pso01G24030.0	Pse12G34030.0	  5e-71
110- 10:	Pso01G24010.0	Pse12G34020.0	  8e-99
110- 11:	Pso01G24000.0	Pse12G34010.0	  3e-64
## Alignment 111: score=462.0 e_value=1.9e-19 N=10 post-WGD-1 ancestor_chr1&P. setigerum_chr12 minus
111-  0:	Pso01G20240.0	Pse12G37950.0	      0
111-  1:	Pso01G21520.0	Pse12G37780.0	      0
111-  2:	Pso01G20390.0	Pse12G37740.0	  2e-29
111-  3:	Pso01G20370.0	Pse12G37720.0	      0
111-  4:	Pso01G20580.0	Pse12G37700.0	      0
111-  5:	Pso01G20590.0	Pse12G37680.0	      0
111-  6:	Pso01G20610.0	Pse12G37660.0	 5e-139
111-  7:	Pso01G20620.0	Pse12G37650.0	      0
111-  8:	Pso01G20630.0	Pse12G37610.0	  1e-98
111-  9:	Pso01G20730.0	Pse12G37540.0	      0
## Alignment 112: score=417.0 e_value=2e-18 N=9 post-WGD-1 ancestor_chr1&P. setigerum_chr12 minus
112-  0:	Pso01G24480.0	Pse12G34300.0	      0
112-  1:	Pso01G24490.0	Pse12G34290.0	      0
112-  2:	Pso01G24520.0	Pse12G34270.0	 2e-159
112-  3:	Pso01G24530.0	Pse12G34260.0	      0
112-  4:	Pso01G24540.0	Pse12G34250.0	      0
112-  5:	Pso01G24560.0	Pse12G34240.0	      0
112-  6:	Pso01G24570.0	Pse12G34230.0	  3e-81
112-  7:	Pso01G24600.0	Pse12G34220.0	      0
112-  8:	Pso01G24590.0	Pse12G34210.0	      0
## Alignment 113: score=405.0 e_value=4.6e-19 N=9 post-WGD-1 ancestor_chr1&P. setigerum_chr12 minus
113-  0:	Pso01G48540.0	Pse12G05940.0	      0
113-  1:	Pso01G48550.0	Pse12G05830.0	      0
113-  2:	Pso01G48560.0	Pse12G05810.0	      0
113-  3:	Pso01G48580.0	Pse12G05790.0	      0
113-  4:	Pso01G48620.0	Pse12G05780.0	      0
113-  5:	Pso01G48630.0	Pse12G05770.0	 5e-136
113-  6:	Pso01G48680.0	Pse12G05550.0	      0
113-  7:	Pso01G48690.0	Pse12G05540.0	      0
113-  8:	Pso01G47950.0	Pse12G05430.0	      0
## Alignment 114: score=372.0 e_value=6.3e-15 N=8 post-WGD-1 ancestor_chr1&P. setigerum_chr12 minus
114-  0:	Pso01G24270.0	Pse12G34430.0	      0
114-  1:	Pso01G24280.0	Pse12G34420.0	      0
114-  2:	Pso01G24290.0	Pse12G34410.0	 7e-150
114-  3:	Pso01G24300.0	Pse12G34400.0	      0
114-  4:	Pso01G24310.0	Pse12G34390.0	      0
114-  5:	Pso01G24330.0	Pse12G34380.0	      0
114-  6:	Pso01G24360.0	Pse12G34360.0	  9e-75
114-  7:	Pso01G24410.0	Pse12G34310.0	 2e-114
## Alignment 115: score=370.0 e_value=2.3e-19 N=8 post-WGD-1 ancestor_chr1&P. setigerum_chr12 minus
115-  0:	Pso01G42680.0	Pse12G14710.0	      0
115-  1:	Pso01G42840.0	Pse12G14450.0	      0
115-  2:	Pso01G42860.0	Pse12G14420.0	  4e-39
115-  3:	Pso01G42870.0	Pse12G14400.0	  2e-84
115-  4:	Pso01G42880.0	Pse12G14380.0	      0
115-  5:	Pso01G42900.0	Pse12G14360.0	  1e-83
115-  6:	Pso01G42910.0	Pse12G14350.0	 5e-132
115-  7:	Pso01G42920.0	Pse12G14340.0	      0
## Alignment 116: score=346.0 e_value=4.8e-12 N=7 post-WGD-1 ancestor_chr1&P. setigerum_chr12 minus
116-  0:	Pso01G46790.0	Pse12G09990.0	      0
116-  1:	Pso01G46800.0	Pse12G09980.0	 3e-143
116-  2:	Pso01G46810.0	Pse12G09970.0	      0
116-  3:	Pso01G46840.0	Pse12G09950.0	      0
116-  4:	Pso01G46850.0	Pse12G09940.0	      0
116-  5:	Pso01G46860.0	Pse12G09930.0	      0
116-  6:	Pso01G46900.0	Pse12G09900.0	  6e-23
## Alignment 117: score=3837.0 e_value=0 N=79 post-WGD-1 ancestor_chr1&P. setigerum_chr13 plus
117-  0:	Pso01G49890.0	Pse13G03630.0	 5e-140
117-  1:	Pso01G49930.0	Pse13G03660.0	      0
117-  2:	Pso01G49940.0	Pse13G03670.0	 2e-106
117-  3:	Pso01G49950.0	Pse13G03680.0	      0
117-  4:	Pso01G49990.0	Pse13G03710.0	  1e-48
117-  5:	Pso01G50010.0	Pse13G03830.0	  2e-92
117-  6:	Pso01G50020.0	Pse13G03860.0	      0
117-  7:	Pso01G50030.0	Pse13G03870.0	 3e-160
117-  8:	Pso01G50040.0	Pse13G03890.0	      0
117-  9:	Pso01G50050.0	Pse13G03900.0	  2e-41
117- 10:	Pso01G50060.0	Pse13G03910.0	      0
117- 11:	Pso01G50070.0	Pse13G03930.0	      0
117- 12:	Pso01G50080.0	Pse13G03940.0	 3e-118
117- 13:	Pso01G50090.0	Pse13G03960.0	      0
117- 14:	Pso01G50100.0	Pse13G03980.0	      0
117- 15:	Pso01G50130.0	Pse13G04010.0	      0
117- 16:	Pso01G50140.0	Pse13G04020.0	  3e-92
117- 17:	Pso01G50150.0	Pse13G04030.0	      0
117- 18:	Pso01G50160.0	Pse13G04050.0	 9e-155
117- 19:	Pso01G50170.0	Pse13G04060.0	      0
117- 20:	Pso01G50180.0	Pse13G04070.0	      0
117- 21:	Pso01G50200.0	Pse13G04080.0	      0
117- 22:	Pso01G50210.0	Pse13G04090.0	  4e-73
117- 23:	Pso01G50250.0	Pse13G04110.0	      0
117- 24:	Pso01G50270.0	Pse13G04120.0	      0
117- 25:	Pso01G50280.0	Pse13G04130.0	  1e-71
117- 26:	Pso01G50290.0	Pse13G04140.0	      0
117- 27:	Pso01G50300.0	Pse13G04150.0	      0
117- 28:	Pso01G50310.0	Pse13G04160.0	      0
117- 29:	Pso01G50340.0	Pse13G04170.0	 8e-162
117- 30:	Pso01G50350.0	Pse13G04180.0	      0
117- 31:	Pso01G50370.0	Pse13G04200.0	      0
117- 32:	Pso01G50380.0	Pse13G04210.0	 4e-154
117- 33:	Pso01G50390.0	Pse13G04220.0	 2e-112
117- 34:	Pso01G50400.0	Pse13G04240.0	      0
117- 35:	Pso01G50420.0	Pse13G04250.0	      0
117- 36:	Pso01G50430.0	Pse13G04260.0	      0
117- 37:	Pso01G50460.0	Pse13G04280.0	  7e-58
117- 38:	Pso01G50470.0	Pse13G04300.0	      0
117- 39:	Pso01G50480.0	Pse13G04320.0	      0
117- 40:	Pso01G50490.0	Pse13G04330.0	 4e-116
117- 41:	Pso01G50500.0	Pse13G04340.0	      0
117- 42:	Pso01G50510.0	Pse13G04350.0	      0
117- 43:	Pso01G50520.0	Pse13G04360.0	  9e-72
117- 44:	Pso01G50530.0	Pse13G04370.0	      0
117- 45:	Pso01G50540.0	Pse13G04390.0	  4e-55
117- 46:	Pso01G50550.0	Pse13G04400.0	 2e-100
117- 47:	Pso01G50570.0	Pse13G04420.0	      0
117- 48:	Pso01G50650.0	Pse13G04460.0	      0
117- 49:	Pso01G50670.0	Pse13G04470.0	      0
117- 50:	Pso01G50680.0	Pse13G04480.0	 3e-131
117- 51:	Pso01G50690.0	Pse13G04500.0	      0
117- 52:	Pso01G50700.0	Pse13G04510.0	      0
117- 53:	Pso01G50720.0	Pse13G04530.0	      0
117- 54:	Pso01G50750.0	Pse13G04540.0	      0
117- 55:	Pso01G50760.0	Pse13G04550.0	 7e-105
117- 56:	Pso01G50770.0	Pse13G04560.0	  2e-44
117- 57:	Pso01G50790.0	Pse13G04570.0	 2e-177
117- 58:	Pso01G50800.0	Pse13G04580.0	      0
117- 59:	Pso01G50820.0	Pse13G04590.0	      0
117- 60:	Pso01G50830.0	Pse13G04600.0	  5e-51
117- 61:	Pso01G50840.0	Pse13G04610.0	      0
117- 62:	Pso01G50850.0	Pse13G04620.0	      0
117- 63:	Pso01G50870.0	Pse13G04630.0	      0
117- 64:	Pso01G50910.0	Pse13G04670.0	      0
117- 65:	Pso01G50930.0	Pse13G04680.0	      0
117- 66:	Pso01G51160.0	Pse13G04690.0	      0
117- 67:	Pso01G51200.0	Pse13G04700.0	      0
117- 68:	Pso01G51250.0	Pse13G04720.0	      0
117- 69:	Pso01G51270.0	Pse13G04730.0	      0
117- 70:	Pso01G51280.0	Pse13G04740.0	 1e-105
117- 71:	Pso01G51320.0	Pse13G04800.0	      0
117- 72:	Pso01G51400.0	Pse13G04900.0	      0
117- 73:	Pso01G51440.0	Pse13G04930.0	      0
117- 74:	Pso01G51460.0	Pse13G04980.0	      0
117- 75:	Pso01G51530.0	Pse13G04990.0	      0
117- 76:	Pso01G51540.0	Pse13G05000.0	  2e-56
117- 77:	Pso01G51550.0	Pse13G05020.0	  9e-38
117- 78:	Pso01G51620.0	Pse13G05270.0	 1e-119
## Alignment 118: score=684.0 e_value=1.7e-32 N=14 post-WGD-1 ancestor_chr1&P. setigerum_chr13 plus
118-  0:	Pso01G52190.0	Pse13G02820.0	  3e-58
118-  1:	Pso01G52210.0	Pse13G02840.0	      0
118-  2:	Pso01G52240.0	Pse13G02880.0	      0
118-  3:	Pso01G52250.0	Pse13G02890.0	      0
118-  4:	Pso01G52280.0	Pse13G02910.0	 3e-175
118-  5:	Pso01G52290.0	Pse13G02940.0	  2e-89
118-  6:	Pso01G52320.0	Pse13G02960.0	      0
118-  7:	Pso01G52330.0	Pse13G02980.0	      0
118-  8:	Pso01G52340.0	Pse13G02990.0	  5e-97
118-  9:	Pso01G52370.0	Pse13G03030.0	 1e-130
118- 10:	Pso01G52390.0	Pse13G03040.0	      0
118- 11:	Pso01G52400.0	Pse13G03050.0	      0
118- 12:	Pso01G52410.0	Pse13G03060.0	 1e-135
118- 13:	Pso01G52420.0	Pse13G03070.0	      0
## Alignment 119: score=494.0 e_value=3.4e-24 N=11 post-WGD-1 ancestor_chr1&P. setigerum_chr13 plus
119-  0:	Pso01G44450.0	Pse13G11190.0	  3e-92
119-  1:	Pso01G44790.0	Pse13G11300.0	 1e-122
119-  2:	Pso01G44820.0	Pse13G11370.0	      0
119-  3:	Pso01G44840.0	Pse13G11380.0	      0
119-  4:	Pso01G44990.0	Pse13G11450.0	 9e-125
119-  5:	Pso01G45010.0	Pse13G11510.0	  1e-70
119-  6:	Pso01G45060.0	Pse13G11550.0	 7e-152
119-  7:	Pso01G45130.0	Pse13G11590.0	  3e-56
119-  8:	Pso01G45180.0	Pse13G11610.0	      0
119-  9:	Pso01G45260.0	Pse13G11660.0	  2e-29
119- 10:	Pso01G45310.0	Pse13G11700.0	  4e-95
## Alignment 120: score=494.0 e_value=2.3e-27 N=12 post-WGD-1 ancestor_chr1&P. setigerum_chr13 plus
120-  0:	Pso01G45390.0	Pse13G09830.0	  1e-23
120-  1:	Pso01G45570.0	Pse13G09900.0	      0
120-  2:	Pso01G45580.0	Pse13G09920.0	 8e-163
120-  3:	Pso01G45720.0	Pse13G10010.0	 7e-150
120-  4:	Pso01G46080.0	Pse13G10240.0	      0
120-  5:	Pso01G46180.0	Pse13G10260.0	  3e-98
120-  6:	Pso01G46260.0	Pse13G10300.0	  2e-57
120-  7:	Pso01G46290.0	Pse13G10320.0	  1e-21
120-  8:	Pso01G46410.0	Pse13G10340.0	  3e-23
120-  9:	Pso01G46430.0	Pse13G10400.0	  8e-45
120- 10:	Pso01G46470.0	Pse13G10600.0	  3e-19
120- 11:	Pso01G46740.0	Pse13G10630.0	 2e-151
## Alignment 121: score=8362.0 e_value=0 N=172 post-WGD-1 ancestor_chr1&P. setigerum_chr13 minus
121-  0:	Pso01G51680.0	Pse13G03610.0	  1e-50
121-  1:	Pso01G51700.0	Pse13G03600.0	      0
121-  2:	Pso01G51710.0	Pse13G03590.0	      0
121-  3:	Pso01G51720.0	Pse13G03570.0	      0
121-  4:	Pso01G51730.0	Pse13G03560.0	  3e-99
121-  5:	Pso01G51750.0	Pse13G03550.0	  6e-74
121-  6:	Pso01G51780.0	Pse13G03540.0	 3e-166
121-  7:	Pso01G51800.0	Pse13G03530.0	      0
121-  8:	Pso01G51810.0	Pse13G03520.0	      0
121-  9:	Pso01G51820.0	Pse13G03500.0	 6e-180
121- 10:	Pso01G51840.0	Pse13G03490.0	      0
121- 11:	Pso01G51850.0	Pse13G03480.0	      0
121- 12:	Pso01G51860.0	Pse13G03470.0	  3e-60
121- 13:	Pso01G51880.0	Pse13G03460.0	      0
121- 14:	Pso01G51890.0	Pse13G03450.0	      0
121- 15:	Pso01G51900.0	Pse13G03430.0	      0
121- 16:	Pso01G51930.0	Pse13G03390.0	 3e-119
121- 17:	Pso01G51940.0	Pse13G03380.0	      0
121- 18:	Pso01G51950.0	Pse13G03370.0	      0
121- 19:	Pso01G51960.0	Pse13G03360.0	 9e-110
121- 20:	Pso01G51970.0	Pse13G03350.0	  1e-93
121- 21:	Pso01G51980.0	Pse13G03340.0	      0
121- 22:	Pso01G52010.0	Pse13G03300.0	  3e-94
121- 23:	Pso01G52020.0	Pse13G03290.0	 2e-113
121- 24:	Pso01G52030.0	Pse13G03260.0	      0
121- 25:	Pso01G52050.0	Pse13G03240.0	  2e-73
121- 26:	Pso01G52060.0	Pse13G03230.0	 7e-136
121- 27:	Pso01G52080.0	Pse13G03200.0	  3e-24
121- 28:	Pso01G52090.0	Pse13G03180.0	      0
121- 29:	Pso01G52110.0	Pse13G03170.0	      0
121- 30:	Pso01G52120.0	Pse13G03160.0	 9e-148
121- 31:	Pso01G52130.0	Pse13G03150.0	  1e-90
121- 32:	Pso01G52170.0	Pse13G03120.0	 8e-168
121- 33:	Pso01G52180.0	Pse13G03110.0	      0
121- 34:	Pso01G52310.0	Pse13G02970.0	      0
121- 35:	Pso01G52480.0	Pse13G02800.0	      0
121- 36:	Pso01G52500.0	Pse13G02760.0	 2e-169
121- 37:	Pso01G52510.0	Pse13G02750.0	      0
121- 38:	Pso01G52520.0	Pse13G02740.0	      0
121- 39:	Pso01G52530.0	Pse13G02730.0	  4e-28
121- 40:	Pso01G52540.0	Pse13G02720.0	 2e-150
121- 41:	Pso01G52560.0	Pse13G02710.0	 3e-142
121- 42:	Pso01G52590.0	Pse13G02700.0	  8e-88
121- 43:	Pso01G52680.0	Pse13G02650.0	      0
121- 44:	Pso01G52690.0	Pse13G02640.0	      0
121- 45:	Pso01G52700.0	Pse13G02620.0	      0
121- 46:	Pso01G52710.0	Pse13G02610.0	      0
121- 47:	Pso01G52720.0	Pse13G02600.0	      0
121- 48:	Pso01G52740.0	Pse13G02580.0	      0
121- 49:	Pso01G52760.0	Pse13G02570.0	 4e-162
121- 50:	Pso01G52780.0	Pse13G02540.0	 7e-107
121- 51:	Pso01G52820.0	Pse13G02510.0	      0
121- 52:	Pso01G52860.0	Pse13G02500.0	  5e-89
121- 53:	Pso01G52870.0	Pse13G02490.0	      0
121- 54:	Pso01G52880.0	Pse13G02480.0	  4e-31
121- 55:	Pso01G52890.0	Pse13G02470.0	      0
121- 56:	Pso01G52900.0	Pse13G02460.0	 7e-106
121- 57:	Pso01G52910.0	Pse13G02450.0	      0
121- 58:	Pso01G52930.0	Pse13G02430.0	      0
121- 59:	Pso01G52940.0	Pse13G02420.0	      0
121- 60:	Pso01G52990.0	Pse13G02380.0	      0
121- 61:	Pso01G53030.0	Pse13G02320.0	      0
121- 62:	Pso01G53040.0	Pse13G02310.0	  6e-41
121- 63:	Pso01G53100.0	Pse13G02240.0	      0
121- 64:	Pso01G53110.0	Pse13G02220.0	      0
121- 65:	Pso01G53130.0	Pse13G02200.0	  6e-46
121- 66:	Pso01G53140.0	Pse13G02190.0	      0
121- 67:	Pso01G53150.0	Pse13G02180.0	      0
121- 68:	Pso01G53170.0	Pse13G02160.0	      0
121- 69:	Pso01G53190.0	Pse13G02150.0	      0
121- 70:	Pso01G53220.0	Pse13G02110.0	      0
121- 71:	Pso01G53240.0	Pse13G02100.0	      0
121- 72:	Pso01G53250.0	Pse13G02090.0	      0
121- 73:	Pso01G53260.0	Pse13G02080.0	      0
121- 74:	Pso01G53270.0	Pse13G02070.0	      0
121- 75:	Pso01G53280.0	Pse13G02060.0	  4e-65
121- 76:	Pso01G53290.0	Pse13G02050.0	      0
121- 77:	Pso01G53300.0	Pse13G02040.0	 6e-102
121- 78:	Pso01G53310.0	Pse13G02030.0	      0
121- 79:	Pso01G53330.0	Pse13G02020.0	 1e-111
121- 80:	Pso01G53320.0	Pse13G02010.0	      0
121- 81:	Pso01G53370.0	Pse13G01980.0	      0
121- 82:	Pso01G53400.0	Pse13G01970.0	      0
121- 83:	Pso01G53410.0	Pse13G01950.0	      0
121- 84:	Pso01G53420.0	Pse13G01940.0	      0
121- 85:	Pso01G53490.0	Pse13G01930.0	  1e-88
121- 86:	Pso01G53500.0	Pse13G01920.0	 3e-118
121- 87:	Pso01G53520.0	Pse13G01910.0	  7e-37
121- 88:	Pso01G53550.0	Pse13G01880.0	 1e-142
121- 89:	Pso01G53560.0	Pse13G01870.0	      0
121- 90:	Pso01G53600.0	Pse13G01860.0	      0
121- 91:	Pso01G53640.0	Pse13G01840.0	 2e-108
121- 92:	Pso01G53650.0	Pse13G01810.0	      0
121- 93:	Pso01G53670.0	Pse13G01800.0	      0
121- 94:	Pso01G53680.0	Pse13G01790.0	      0
121- 95:	Pso01G53690.0	Pse13G01780.0	 6e-100
121- 96:	Pso01G53710.0	Pse13G01770.0	      0
121- 97:	Pso01G53740.0	Pse13G01730.0	 1e-156
121- 98:	Pso01G53840.0	Pse13G01680.0	  8e-74
121- 99:	Pso01G53870.0	Pse13G01640.0	      0
121-100:	Pso01G53920.0	Pse13G01630.0	      0
121-101:	Pso01G53930.0	Pse13G01620.0	      0
121-102:	Pso01G53940.0	Pse13G01600.0	      0
121-103:	Pso01G53950.0	Pse13G01590.0	      0
121-104:	Pso01G53970.0	Pse13G01570.0	      0
121-105:	Pso01G54010.0	Pse13G01560.0	      0
121-106:	Pso01G54030.0	Pse13G01480.0	      0
121-107:	Pso01G54150.0	Pse13G01460.0	      0
121-108:	Pso01G54160.0	Pse13G01450.0	  1e-99
121-109:	Pso01G54170.0	Pse13G01430.0	 5e-140
121-110:	Pso01G54200.0	Pse13G01400.0	  1e-97
121-111:	Pso01G54230.0	Pse13G01380.0	      0
121-112:	Pso01G54280.0	Pse13G01370.0	      0
121-113:	Pso01G54290.0	Pse13G01360.0	      0
121-114:	Pso01G54340.0	Pse13G01350.0	      0
121-115:	Pso01G54360.0	Pse13G01340.0	      0
121-116:	Pso01G54390.0	Pse13G01330.0	      0
121-117:	Pso01G54430.0	Pse13G01300.0	  5e-70
121-118:	Pso01G54460.0	Pse13G01270.0	      0
121-119:	Pso01G54470.0	Pse13G01260.0	      0
121-120:	Pso01G54490.0	Pse13G01250.0	  3e-45
121-121:	Pso01G54650.0	Pse13G01240.0	  1e-69
121-122:	Pso01G54680.0	Pse13G01230.0	 2e-167
121-123:	Pso01G54760.0	Pse13G01220.0	      0
121-124:	Pso01G54790.0	Pse13G01150.0	      0
121-125:	Pso01G54800.0	Pse13G01140.0	      0
121-126:	Pso01G54880.0	Pse13G01080.0	      0
121-127:	Pso01G54890.0	Pse13G01070.0	      0
121-128:	Pso01G54920.0	Pse13G01050.0	      0
121-129:	Pso01G54930.0	Pse13G01040.0	  9e-58
121-130:	Pso01G55010.0	Pse13G01030.0	      0
121-131:	Pso01G55100.0	Pse13G00900.0	  1e-98
121-132:	Pso01G55140.0	Pse13G00890.0	      0
121-133:	Pso01G55170.0	Pse13G00870.0	      0
121-134:	Pso01G55190.0	Pse13G00860.0	      0
121-135:	Pso01G55210.0	Pse13G00830.0	      0
121-136:	Pso01G55220.0	Pse13G00820.0	  1e-83
121-137:	Pso01G55230.0	Pse13G00810.0	      0
121-138:	Pso01G55240.0	Pse13G00800.0	      0
121-139:	Pso01G55290.0	Pse13G00770.0	      0
121-140:	Pso01G55330.0	Pse13G00750.0	 3e-100
121-141:	Pso01G55340.0	Pse13G00740.0	  2e-95
121-142:	Pso01G55410.0	Pse13G00670.0	      0
121-143:	Pso01G55430.0	Pse13G00660.0	      0
121-144:	Pso01G55510.0	Pse13G00570.0	      0
121-145:	Pso01G55540.0	Pse13G00550.0	      0
121-146:	Pso01G55550.0	Pse13G00540.0	      0
121-147:	Pso01G55570.0	Pse13G00530.0	      0
121-148:	Pso01G55850.0	Pse13G00490.0	      0
121-149:	Pso01G55880.0	Pse13G00440.0	  8e-19
121-150:	Pso01G55910.0	Pse13G00420.0	      0
121-151:	Pso01G55920.0	Pse13G00410.0	 2e-110
121-152:	Pso01G55950.0	Pse13G00390.0	      0
121-153:	Pso01G55960.0	Pse13G00380.0	 1e-115
121-154:	Pso01G55970.0	Pse13G00370.0	      0
121-155:	Pso01G55980.0	Pse13G00350.0	      0
121-156:	Pso01G56000.0	Pse13G00340.0	      0
121-157:	Pso01G56010.0	Pse13G00330.0	  1e-96
121-158:	Pso01G56050.0	Pse13G00290.0	      0
121-159:	Pso01G56110.0	Pse13G00270.0	      0
121-160:	Pso01G56120.0	Pse13G00260.0	 7e-121
121-161:	Pso01G56150.0	Pse13G00250.0	      0
121-162:	Pso01G56160.0	Pse13G00240.0	      0
121-163:	Pso01G56180.0	Pse13G00220.0	 7e-171
121-164:	Pso01G56210.0	Pse13G00200.0	 9e-111
121-165:	Pso01G56280.0	Pse13G00190.0	      0
121-166:	Pso01G56290.0	Pse13G00140.0	  1e-06
121-167:	Pso01G56310.0	Pse13G00120.0	 2e-108
121-168:	Pso01G56350.0	Pse13G00110.0	      0
121-169:	Pso01G56390.0	Pse13G00080.0	      0
121-170:	Pso01G56500.0	Pse13G00030.0	 2e-159
121-171:	Pso01G56510.0	Pse13G00020.0	  8e-12
## Alignment 122: score=383.0 e_value=1.9e-14 N=8 post-WGD-1 ancestor_chr1&P. setigerum_chr13 minus
122-  0:	Pso01G46980.0	Pse13G10580.0	 2e-117
122-  1:	Pso01G46990.0	Pse13G10570.0	  9e-41
122-  2:	Pso01G47080.0	Pse13G10560.0	      0
122-  3:	Pso01G47090.0	Pse13G10550.0	 3e-132
122-  4:	Pso01G47110.0	Pse13G10540.0	      0
122-  5:	Pso01G47190.0	Pse13G10500.0	  4e-13
122-  6:	Pso01G47200.0	Pse13G10460.0	  1e-69
122-  7:	Pso01G47240.0	Pse13G10430.0	      0
## Alignment 123: score=398.0 e_value=1.4e-20 N=9 post-WGD-1 ancestor_chr1&P. setigerum_chr14 minus
123-  0:	Pso01G50610.0	Pse14G14590.0	      0
123-  1:	Pso01G50680.0	Pse14G14530.0	  5e-45
123-  2:	Pso01G50700.0	Pse14G14510.0	  4e-50
123-  3:	Pso01G50770.0	Pse14G14290.0	  5e-85
123-  4:	Pso01G50790.0	Pse14G14280.0	  2e-91
123-  5:	Pso01G50820.0	Pse14G14250.0	 2e-108
123-  6:	Pso01G50910.0	Pse14G14140.0	 1e-169
123-  7:	Pso01G50930.0	Pse14G14130.0	  4e-95
123-  8:	Pso01G51160.0	Pse14G14090.0	 1e-109
## Alignment 124: score=6479.0 e_value=0 N=134 post-WGD-1 ancestor_chr1&P. setigerum_chr16 plus
124-  0:	Pso01G08300.0	Pse16G05720.0	      0
124-  1:	Pso01G08330.0	Pse16G05740.0	      0
124-  2:	Pso01G08350.0	Pse16G05750.0	      0
124-  3:	Pso01G08360.0	Pse16G05770.0	      0
124-  4:	Pso01G08370.0	Pse16G05780.0	      0
124-  5:	Pso01G08420.0	Pse16G05800.0	 1e-180
124-  6:	Pso01G08540.0	Pse16G05840.0	      0
124-  7:	Pso01G08570.0	Pse16G05860.0	      0
124-  8:	Pso01G08580.0	Pse16G05890.0	      0
124-  9:	Pso01G08590.0	Pse16G05900.0	      0
124- 10:	Pso01G08600.0	Pse16G05910.0	      0
124- 11:	Pso01G08610.0	Pse16G05980.0	      0
124- 12:	Pso01G08640.0	Pse16G06010.0	      0
124- 13:	Pso01G08660.0	Pse16G06030.0	      0
124- 14:	Pso01G08670.0	Pse16G06040.0	      0
124- 15:	Pso01G08720.0	Pse16G06070.0	 4e-132
124- 16:	Pso01G08750.0	Pse16G06080.0	 4e-137
124- 17:	Pso01G08770.0	Pse16G06090.0	 4e-141
124- 18:	Pso01G08890.0	Pse16G06180.0	      0
124- 19:	Pso01G09000.0	Pse16G06260.0	  1e-83
124- 20:	Pso01G09010.0	Pse16G06280.0	      0
124- 21:	Pso01G09020.0	Pse16G06290.0	      0
124- 22:	Pso01G09070.0	Pse16G06340.0	 5e-150
124- 23:	Pso01G09130.0	Pse16G06380.0	 2e-169
124- 24:	Pso01G09140.0	Pse16G06390.0	      0
124- 25:	Pso01G09200.0	Pse16G06430.0	  1e-78
124- 26:	Pso01G09230.0	Pse16G06440.0	      0
124- 27:	Pso01G09260.0	Pse16G06460.0	 6e-177
124- 28:	Pso01G09280.0	Pse16G06480.0	      0
124- 29:	Pso01G09320.0	Pse16G06520.0	 5e-159
124- 30:	Pso01G09380.0	Pse16G06550.0	 1e-149
124- 31:	Pso01G09390.0	Pse16G06560.0	      0
124- 32:	Pso01G09400.0	Pse16G06570.0	      0
124- 33:	Pso01G09410.0	Pse16G06580.0	 2e-122
124- 34:	Pso01G09420.0	Pse16G06600.0	      0
124- 35:	Pso01G09460.0	Pse16G06640.0	      0
124- 36:	Pso01G09480.0	Pse16G06660.0	      0
124- 37:	Pso01G09540.0	Pse16G06700.0	  3e-67
124- 38:	Pso01G09600.0	Pse16G06860.0	      0
124- 39:	Pso01G09620.0	Pse16G06890.0	      0
124- 40:	Pso01G09660.0	Pse16G06910.0	      0
124- 41:	Pso01G09670.0	Pse16G06920.0	 3e-125
124- 42:	Pso01G09880.0	Pse16G07070.0	      0
124- 43:	Pso01G09920.0	Pse16G07100.0	      0
124- 44:	Pso01G09940.0	Pse16G07110.0	      0
124- 45:	Pso01G09960.0	Pse16G07130.0	      0
124- 46:	Pso01G10000.0	Pse16G07140.0	      0
124- 47:	Pso01G10010.0	Pse16G07150.0	      0
124- 48:	Pso01G10030.0	Pse16G07160.0	      0
124- 49:	Pso01G10040.0	Pse16G07170.0	      0
124- 50:	Pso01G10070.0	Pse16G07210.0	      0
124- 51:	Pso01G10110.0	Pse16G07290.0	      0
124- 52:	Pso01G10120.0	Pse16G07310.0	      0
124- 53:	Pso01G10140.0	Pse16G07320.0	      0
124- 54:	Pso01G10160.0	Pse16G07330.0	      0
124- 55:	Pso01G10220.0	Pse16G07380.0	 2e-155
124- 56:	Pso01G10210.0	Pse16G07390.0	      0
124- 57:	Pso01G10250.0	Pse16G07400.0	  3e-14
124- 58:	Pso01G10290.0	Pse16G07430.0	  4e-36
124- 59:	Pso01G10300.0	Pse16G07450.0	  2e-81
124- 60:	Pso01G10310.0	Pse16G07460.0	      0
124- 61:	Pso01G10340.0	Pse16G07490.0	      0
124- 62:	Pso01G10360.0	Pse16G07500.0	      0
124- 63:	Pso01G10380.0	Pse16G07510.0	      0
124- 64:	Pso01G10390.0	Pse16G07520.0	 6e-138
124- 65:	Pso01G10400.0	Pse16G07530.0	 1e-130
124- 66:	Pso01G10410.0	Pse16G07540.0	  7e-70
124- 67:	Pso01G10420.0	Pse16G07550.0	  8e-84
124- 68:	Pso01G10440.0	Pse16G07570.0	  7e-78
124- 69:	Pso01G10450.0	Pse16G07580.0	 8e-176
124- 70:	Pso01G10460.0	Pse16G07590.0	      0
124- 71:	Pso01G10580.0	Pse16G07650.0	      0
124- 72:	Pso01G10590.0	Pse16G07670.0	      0
124- 73:	Pso01G10600.0	Pse16G07680.0	      0
124- 74:	Pso01G10610.0	Pse16G07690.0	      0
124- 75:	Pso01G10630.0	Pse16G07700.0	  3e-44
124- 76:	Pso01G10680.0	Pse16G07740.0	      0
124- 77:	Pso01G10710.0	Pse16G07750.0	      0
124- 78:	Pso01G10760.0	Pse16G07810.0	  1e-21
124- 79:	Pso01G10780.0	Pse16G07830.0	  3e-53
124- 80:	Pso01G10920.0	Pse16G07910.0	      0
124- 81:	Pso01G10940.0	Pse16G07930.0	      0
124- 82:	Pso01G10950.0	Pse16G07940.0	 1e-150
124- 83:	Pso01G11020.0	Pse16G07950.0	  1e-91
124- 84:	Pso01G11130.0	Pse16G08050.0	      0
124- 85:	Pso01G11180.0	Pse16G08090.0	      0
124- 86:	Pso01G11190.0	Pse16G08100.0	      0
124- 87:	Pso01G11200.0	Pse16G08110.0	 1e-111
124- 88:	Pso01G11230.0	Pse16G08120.0	      0
124- 89:	Pso01G11240.0	Pse16G08140.0	      0
124- 90:	Pso01G11250.0	Pse16G08150.0	      0
124- 91:	Pso01G11290.0	Pse16G08170.0	      0
124- 92:	Pso01G11300.0	Pse16G08180.0	 2e-131
124- 93:	Pso01G11430.0	Pse16G08280.0	      0
124- 94:	Pso01G11450.0	Pse16G08320.0	      0
124- 95:	Pso01G11510.0	Pse16G08390.0	  2e-40
124- 96:	Pso01G11520.0	Pse16G08400.0	      0
124- 97:	Pso01G11530.0	Pse16G08410.0	 7e-135
124- 98:	Pso01G11550.0	Pse16G08420.0	      0
124- 99:	Pso01G11570.0	Pse16G08430.0	      0
124-100:	Pso01G11580.0	Pse16G08440.0	      0
124-101:	Pso01G11590.0	Pse16G08460.0	      0
124-102:	Pso01G11630.0	Pse16G08470.0	      0
124-103:	Pso01G11640.0	Pse16G08480.0	      0
124-104:	Pso01G11660.0	Pse16G08500.0	 2e-137
124-105:	Pso01G11670.0	Pse16G08510.0	 4e-109
124-106:	Pso01G11680.0	Pse16G08520.0	      0
124-107:	Pso01G11690.0	Pse16G08530.0	 2e-146
124-108:	Pso01G11700.0	Pse16G08540.0	  3e-68
124-109:	Pso01G11730.0	Pse16G08610.0	 1e-110
124-110:	Pso01G11740.0	Pse16G08660.0	 1e-173
124-111:	Pso01G11770.0	Pse16G08670.0	  4e-89
124-112:	Pso01G11800.0	Pse16G08690.0	      0
124-113:	Pso01G11810.0	Pse16G08700.0	      0
124-114:	Pso01G11820.0	Pse16G08710.0	  9e-81
124-115:	Pso01G11840.0	Pse16G08740.0	  6e-33
124-116:	Pso01G11850.0	Pse16G08750.0	 4e-153
124-117:	Pso01G11890.0	Pse16G08770.0	 1e-110
124-118:	Pso01G11930.0	Pse16G08780.0	  3e-37
124-119:	Pso01G11980.0	Pse16G08810.0	      0
124-120:	Pso01G11990.0	Pse16G08820.0	      0
124-121:	Pso01G12010.0	Pse16G08830.0	      0
124-122:	Pso01G12020.0	Pse16G08840.0	  4e-46
124-123:	Pso01G12030.0	Pse16G08860.0	 3e-123
124-124:	Pso01G12040.0	Pse16G08870.0	      0
124-125:	Pso01G12050.0	Pse16G08890.0	 2e-113
124-126:	Pso01G12060.0	Pse16G08900.0	 4e-121
124-127:	Pso01G12080.0	Pse16G08930.0	  1e-71
124-128:	Pso01G12110.0	Pse16G08950.0	  8e-14
124-129:	Pso01G12140.0	Pse16G08970.0	      0
124-130:	Pso01G12150.0	Pse16G08980.0	      0
124-131:	Pso01G12250.0	Pse16G09050.0	      0
124-132:	Pso01G12260.0	Pse16G09060.0	      0
124-133:	Pso01G24140.0	Pse16G09130.0	  8e-29
## Alignment 125: score=3487.0 e_value=8.1e-285 N=72 post-WGD-1 ancestor_chr1&P. setigerum_chr16 plus
125-  0:	Pso01G00800.0	Pse16G00010.0	 2e-152
125-  1:	Pso01G00810.0	Pse16G00030.0	 8e-159
125-  2:	Pso01G00830.0	Pse16G00040.0	      0
125-  3:	Pso01G00840.0	Pse16G00080.0	      0
125-  4:	Pso01G00850.0	Pse16G00090.0	 3e-162
125-  5:	Pso01G00860.0	Pse16G00100.0	      0
125-  6:	Pso01G00870.0	Pse16G00110.0	      0
125-  7:	Pso01G00880.0	Pse16G00120.0	      0
125-  8:	Pso01G00900.0	Pse16G00160.0	      0
125-  9:	Pso01G00960.0	Pse16G00170.0	      0
125- 10:	Pso01G00970.0	Pse16G00180.0	      0
125- 11:	Pso01G00990.0	Pse16G00190.0	 1e-160
125- 12:	Pso01G01000.0	Pse16G00200.0	      0
125- 13:	Pso01G01020.0	Pse16G00240.0	      0
125- 14:	Pso01G01040.0	Pse16G00250.0	      0
125- 15:	Pso01G01050.0	Pse16G00260.0	 3e-103
125- 16:	Pso01G01080.0	Pse16G00280.0	 9e-155
125- 17:	Pso01G01090.0	Pse16G00290.0	 2e-165
125- 18:	Pso01G01100.0	Pse16G00300.0	      0
125- 19:	Pso01G01110.0	Pse16G00310.0	 3e-155
125- 20:	Pso01G01120.0	Pse16G00320.0	      0
125- 21:	Pso01G01140.0	Pse16G00330.0	  1e-15
125- 22:	Pso01G01220.0	Pse16G00400.0	  2e-14
125- 23:	Pso01G01350.0	Pse16G00470.0	 3e-106
125- 24:	Pso01G01360.0	Pse16G00480.0	      0
125- 25:	Pso01G01370.0	Pse16G00490.0	      0
125- 26:	Pso01G01380.0	Pse16G00500.0	  1e-59
125- 27:	Pso01G01450.0	Pse16G00530.0	      0
125- 28:	Pso01G01460.0	Pse16G00540.0	      0
125- 29:	Pso01G01470.0	Pse16G00580.0	 3e-131
125- 30:	Pso01G01510.0	Pse16G00590.0	      0
125- 31:	Pso01G01520.0	Pse16G00600.0	      0
125- 32:	Pso01G01560.0	Pse16G00650.0	      0
125- 33:	Pso01G01600.0	Pse16G00690.0	 1e-172
125- 34:	Pso01G01650.0	Pse16G00740.0	      0
125- 35:	Pso01G01660.0	Pse16G00750.0	  2e-98
125- 36:	Pso01G01690.0	Pse16G00770.0	      0
125- 37:	Pso01G01700.0	Pse16G00830.0	 7e-174
125- 38:	Pso01G01720.0	Pse16G00840.0	 9e-165
125- 39:	Pso01G01740.0	Pse16G00850.0	      0
125- 40:	Pso01G01750.0	Pse16G00860.0	      0
125- 41:	Pso01G01800.0	Pse16G00870.0	      0
125- 42:	Pso01G01820.0	Pse16G00960.0	 2e-139
125- 43:	Pso01G01830.0	Pse16G00970.0	      0
125- 44:	Pso01G01860.0	Pse16G00990.0	      0
125- 45:	Pso01G01870.0	Pse16G01000.0	 4e-119
125- 46:	Pso01G01900.0	Pse16G01020.0	      0
125- 47:	Pso01G01940.0	Pse16G01050.0	      0
125- 48:	Pso01G01960.0	Pse16G01060.0	      0
125- 49:	Pso01G02000.0	Pse16G01080.0	      0
125- 50:	Pso01G02020.0	Pse16G01090.0	  1e-68
125- 51:	Pso01G02100.0	Pse16G01120.0	      0
125- 52:	Pso01G02110.0	Pse16G01130.0	  7e-18
125- 53:	Pso01G02150.0	Pse16G01170.0	  9e-79
125- 54:	Pso01G02170.0	Pse16G01180.0	  7e-97
125- 55:	Pso01G02190.0	Pse16G01210.0	  3e-77
125- 56:	Pso01G02240.0	Pse16G01220.0	 8e-137
125- 57:	Pso01G02340.0	Pse16G01230.0	      0
125- 58:	Pso01G02330.0	Pse16G01240.0	  8e-94
125- 59:	Pso01G02310.0	Pse16G01260.0	      0
125- 60:	Pso01G02450.0	Pse16G01370.0	 8e-113
125- 61:	Pso01G02460.0	Pse16G01480.0	      0
125- 62:	Pso01G02610.0	Pse16G01640.0	 2e-148
125- 63:	Pso01G02620.0	Pse16G01650.0	      0
125- 64:	Pso01G02630.0	Pse16G01670.0	  3e-58
125- 65:	Pso01G02670.0	Pse16G01690.0	      0
125- 66:	Pso01G02700.0	Pse16G01700.0	      0
125- 67:	Pso01G02710.0	Pse16G01710.0	      0
125- 68:	Pso01G02750.0	Pse16G01720.0	      0
125- 69:	Pso01G02760.0	Pse16G01730.0	      0
125- 70:	Pso01G02770.0	Pse16G01740.0	      0
125- 71:	Pso01G02800.0	Pse16G01760.0	      0
## Alignment 126: score=1286.0 e_value=5.5e-80 N=27 post-WGD-1 ancestor_chr1&P. setigerum_chr16 plus
126-  0:	Pso01G03850.0	Pse16G02420.0	      0
126-  1:	Pso01G03870.0	Pse16G02440.0	      0
126-  2:	Pso01G03900.0	Pse16G02450.0	  7e-77
126-  3:	Pso01G03910.0	Pse16G02460.0	 5e-106
126-  4:	Pso01G04000.0	Pse16G02520.0	 1e-113
126-  5:	Pso01G04110.0	Pse16G02560.0	 2e-175
126-  6:	Pso01G04130.0	Pse16G02570.0	  6e-82
126-  7:	Pso01G04140.0	Pse16G02600.0	      0
126-  8:	Pso01G04170.0	Pse16G02610.0	      0
126-  9:	Pso01G04200.0	Pse16G02630.0	      0
126- 10:	Pso01G04240.0	Pse16G02640.0	      0
126- 11:	Pso01G04250.0	Pse16G02650.0	      0
126- 12:	Pso01G04280.0	Pse16G02660.0	      0
126- 13:	Pso01G04310.0	Pse16G02670.0	 4e-107
126- 14:	Pso01G04430.0	Pse16G02710.0	      0
126- 15:	Pso01G04440.0	Pse16G02720.0	      0
126- 16:	Pso01G04520.0	Pse16G02740.0	      0
126- 17:	Pso01G04560.0	Pse16G02750.0	  1e-46
126- 18:	Pso01G04690.0	Pse16G02800.0	      0
126- 19:	Pso01G04780.0	Pse16G02840.0	      0
126- 20:	Pso01G04830.0	Pse16G02870.0	  4e-48
126- 21:	Pso01G04920.0	Pse16G02990.0	      0
126- 22:	Pso01G04950.0	Pse16G03030.0	 3e-176
126- 23:	Pso01G04960.0	Pse16G03070.0	      0
126- 24:	Pso01G04970.0	Pse16G03090.0	      0
126- 25:	Pso01G05000.0	Pse16G03150.0	 4e-162
126- 26:	Pso01G05030.0	Pse16G03230.0	      0
## Alignment 127: score=1309.0 e_value=1.7e-80 N=27 post-WGD-1 ancestor_chr1&P. setigerum_chr16 minus
127-  0:	Pso01G02860.0	Pse16G02380.0	      0
127-  1:	Pso01G02880.0	Pse16G02350.0	      0
127-  2:	Pso01G02900.0	Pse16G02330.0	      0
127-  3:	Pso01G02920.0	Pse16G02320.0	  2e-81
127-  4:	Pso01G02940.0	Pse16G02300.0	  1e-77
127-  5:	Pso01G02960.0	Pse16G02290.0	      0
127-  6:	Pso01G03030.0	Pse16G02240.0	  2e-45
127-  7:	Pso01G03090.0	Pse16G02210.0	      0
127-  8:	Pso01G03100.0	Pse16G02180.0	      0
127-  9:	Pso01G03130.0	Pse16G02170.0	  1e-99
127- 10:	Pso01G03160.0	Pse16G02140.0	      0
127- 11:	Pso01G03220.0	Pse16G02130.0	  7e-11
127- 12:	Pso01G03240.0	Pse16G02110.0	      0
127- 13:	Pso01G03250.0	Pse16G02100.0	 3e-154
127- 14:	Pso01G03280.0	Pse16G02080.0	  2e-10
127- 15:	Pso01G03300.0	Pse16G02050.0	      0
127- 16:	Pso01G03310.0	Pse16G02020.0	      0
127- 17:	Pso01G03330.0	Pse16G02010.0	 2e-121
127- 18:	Pso01G03410.0	Pse16G01930.0	 1e-155
127- 19:	Pso01G03430.0	Pse16G01910.0	 9e-168
127- 20:	Pso01G03450.0	Pse16G01900.0	  6e-55
127- 21:	Pso01G03480.0	Pse16G01860.0	      0
127- 22:	Pso01G03490.0	Pse16G01850.0	      0
127- 23:	Pso01G03570.0	Pse16G01840.0	      0
127- 24:	Pso01G03630.0	Pse16G01820.0	      0
127- 25:	Pso01G03640.0	Pse16G01810.0	      0
127- 26:	Pso01G03660.0	Pse16G01800.0	      0
## Alignment 128: score=294.0 e_value=5.2e-09 N=6 post-WGD-1 ancestor_chr1&P. setigerum_chr17 plus
128-  0:	Pso01G25260.0	Pse17G05220.0	  2e-21
128-  1:	Pso01G25300.0	Pse17G05230.0	      0
128-  2:	Pso01G25310.0	Pse17G05240.0	  1e-49
128-  3:	Pso01G25320.0	Pse17G05250.0	  2e-14
128-  4:	Pso01G25330.0	Pse17G05260.0	      0
128-  5:	Pso01G25340.0	Pse17G05270.0	  2e-92
## Alignment 129: score=540.0 e_value=4.4e-24 N=11 post-WGD-1 ancestor_chr1&P. setigerum_chr19 plus
129-  0:	Pso01G52240.0	Pse19G02920.0	      0
129-  1:	Pso01G52250.0	Pse19G02930.0	      0
129-  2:	Pso01G52280.0	Pse19G02940.0	 2e-145
129-  3:	Pso01G52290.0	Pse19G02960.0	      0
129-  4:	Pso01G52300.0	Pse19G02970.0	  6e-75
129-  5:	Pso01G52310.0	Pse19G02990.0	      0
129-  6:	Pso01G52340.0	Pse19G03020.0	  6e-97
129-  7:	Pso01G52370.0	Pse19G03040.0	 2e-139
129-  8:	Pso01G52380.0	Pse19G03050.0	      0
129-  9:	Pso01G52400.0	Pse19G03070.0	      0
129- 10:	Pso01G52420.0	Pse19G03080.0	      0
## Alignment 130: score=8371.0 e_value=0 N=172 post-WGD-1 ancestor_chr1&P. setigerum_chr19 minus
130-  0:	Pso01G51670.0	Pse19G03660.0	  5e-22
130-  1:	Pso01G51680.0	Pse19G03650.0	  1e-49
130-  2:	Pso01G51690.0	Pse19G03640.0	      0
130-  3:	Pso01G51700.0	Pse19G03630.0	      0
130-  4:	Pso01G51710.0	Pse19G03620.0	      0
130-  5:	Pso01G51720.0	Pse19G03600.0	      0
130-  6:	Pso01G51730.0	Pse19G03590.0	  5e-79
130-  7:	Pso01G51750.0	Pse19G03580.0	      0
130-  8:	Pso01G51770.0	Pse19G03570.0	  6e-47
130-  9:	Pso01G51780.0	Pse19G03560.0	 2e-167
130- 10:	Pso01G51790.0	Pse19G03550.0	  1e-43
130- 11:	Pso01G51800.0	Pse19G03540.0	      0
130- 12:	Pso01G51810.0	Pse19G03530.0	      0
130- 13:	Pso01G51820.0	Pse19G03500.0	      0
130- 14:	Pso01G51840.0	Pse19G03490.0	      0
130- 15:	Pso01G51850.0	Pse19G03480.0	      0
130- 16:	Pso01G51860.0	Pse19G03470.0	  3e-87
130- 17:	Pso01G51880.0	Pse19G03460.0	      0
130- 18:	Pso01G51890.0	Pse19G03450.0	      0
130- 19:	Pso01G51900.0	Pse19G03410.0	      0
130- 20:	Pso01G51930.0	Pse19G03360.0	      0
130- 21:	Pso01G51940.0	Pse19G03350.0	      0
130- 22:	Pso01G51950.0	Pse19G03340.0	      0
130- 23:	Pso01G51960.0	Pse19G03330.0	 3e-111
130- 24:	Pso01G51970.0	Pse19G03320.0	  6e-83
130- 25:	Pso01G51980.0	Pse19G03310.0	      0
130- 26:	Pso01G52030.0	Pse19G03260.0	      0
130- 27:	Pso01G52090.0	Pse19G03210.0	      0
130- 28:	Pso01G52110.0	Pse19G03180.0	      0
130- 29:	Pso01G52120.0	Pse19G03170.0	      0
130- 30:	Pso01G52130.0	Pse19G03160.0	  6e-93
130- 31:	Pso01G52140.0	Pse19G03140.0	      0
130- 32:	Pso01G52170.0	Pse19G03110.0	 2e-166
130- 33:	Pso01G52180.0	Pse19G03100.0	      0
130- 34:	Pso01G52320.0	Pse19G02980.0	      0
130- 35:	Pso01G52460.0	Pse19G02860.0	      0
130- 36:	Pso01G52480.0	Pse19G02840.0	      0
130- 37:	Pso01G52500.0	Pse19G02830.0	 5e-170
130- 38:	Pso01G52510.0	Pse19G02820.0	      0
130- 39:	Pso01G52520.0	Pse19G02810.0	      0
130- 40:	Pso01G52540.0	Pse19G02800.0	 2e-150
130- 41:	Pso01G52570.0	Pse19G02790.0	      0
130- 42:	Pso01G52620.0	Pse19G02760.0	      0
130- 43:	Pso01G52630.0	Pse19G02750.0	      0
130- 44:	Pso01G52640.0	Pse19G02740.0	 2e-100
130- 45:	Pso01G52680.0	Pse19G02730.0	      0
130- 46:	Pso01G52690.0	Pse19G02720.0	      0
130- 47:	Pso01G52700.0	Pse19G02710.0	      0
130- 48:	Pso01G52710.0	Pse19G02700.0	      0
130- 49:	Pso01G52720.0	Pse19G02690.0	      0
130- 50:	Pso01G52740.0	Pse19G02680.0	      0
130- 51:	Pso01G52750.0	Pse19G02670.0	      0
130- 52:	Pso01G52760.0	Pse19G02660.0	 1e-162
130- 53:	Pso01G52780.0	Pse19G02650.0	  8e-98
130- 54:	Pso01G52820.0	Pse19G02630.0	  1e-58
130- 55:	Pso01G52870.0	Pse19G02590.0	  6e-94
130- 56:	Pso01G52880.0	Pse19G02580.0	 2e-133
130- 57:	Pso01G52890.0	Pse19G02570.0	      0
130- 58:	Pso01G52900.0	Pse19G02560.0	 7e-106
130- 59:	Pso01G52910.0	Pse19G02550.0	      0
130- 60:	Pso01G52940.0	Pse19G02520.0	 1e-130
130- 61:	Pso01G53030.0	Pse19G02500.0	      0
130- 62:	Pso01G53060.0	Pse19G02490.0	 7e-121
130- 63:	Pso01G53090.0	Pse19G02410.0	      0
130- 64:	Pso01G53110.0	Pse19G02380.0	      0
130- 65:	Pso01G53140.0	Pse19G02370.0	      0
130- 66:	Pso01G53150.0	Pse19G02360.0	      0
130- 67:	Pso01G53170.0	Pse19G02350.0	      0
130- 68:	Pso01G53190.0	Pse19G02340.0	      0
130- 69:	Pso01G53220.0	Pse19G02330.0	      0
130- 70:	Pso01G53240.0	Pse19G02320.0	      0
130- 71:	Pso01G53250.0	Pse19G02310.0	      0
130- 72:	Pso01G53260.0	Pse19G02300.0	      0
130- 73:	Pso01G53270.0	Pse19G02290.0	      0
130- 74:	Pso01G53290.0	Pse19G02220.0	      0
130- 75:	Pso01G53300.0	Pse19G02200.0	 4e-106
130- 76:	Pso01G53310.0	Pse19G02190.0	      0
130- 77:	Pso01G53330.0	Pse19G02170.0	 3e-101
130- 78:	Pso01G53320.0	Pse19G02160.0	      0
130- 79:	Pso01G53370.0	Pse19G02110.0	      0
130- 80:	Pso01G53400.0	Pse19G02100.0	      0
130- 81:	Pso01G53410.0	Pse19G02090.0	      0
130- 82:	Pso01G53420.0	Pse19G02070.0	      0
130- 83:	Pso01G53490.0	Pse19G02060.0	  5e-89
130- 84:	Pso01G53500.0	Pse19G02050.0	 4e-136
130- 85:	Pso01G53520.0	Pse19G02030.0	  2e-36
130- 86:	Pso01G53550.0	Pse19G02010.0	  7e-73
130- 87:	Pso01G53560.0	Pse19G02000.0	      0
130- 88:	Pso01G53570.0	Pse19G01990.0	 7e-135
130- 89:	Pso01G53630.0	Pse19G01960.0	  5e-37
130- 90:	Pso01G53640.0	Pse19G01950.0	 3e-108
130- 91:	Pso01G53650.0	Pse19G01930.0	      0
130- 92:	Pso01G53660.0	Pse19G01920.0	      0
130- 93:	Pso01G53670.0	Pse19G01910.0	      0
130- 94:	Pso01G53680.0	Pse19G01900.0	      0
130- 95:	Pso01G53690.0	Pse19G01890.0	 2e-140
130- 96:	Pso01G53710.0	Pse19G01880.0	      0
130- 97:	Pso01G53840.0	Pse19G01800.0	  1e-86
130- 98:	Pso01G53870.0	Pse19G01740.0	  3e-92
130- 99:	Pso01G53920.0	Pse19G01730.0	      0
130-100:	Pso01G53930.0	Pse19G01720.0	      0
130-101:	Pso01G53940.0	Pse19G01690.0	      0
130-102:	Pso01G53950.0	Pse19G01680.0	      0
130-103:	Pso01G53980.0	Pse19G01660.0	 1e-164
130-104:	Pso01G53990.0	Pse19G01650.0	      0
130-105:	Pso01G54010.0	Pse19G01630.0	      0
130-106:	Pso01G54030.0	Pse19G01570.0	  2e-69
130-107:	Pso01G54160.0	Pse19G01490.0	  4e-99
130-108:	Pso01G54200.0	Pse19G01460.0	  4e-96
130-109:	Pso01G54230.0	Pse19G01430.0	  2e-37
130-110:	Pso01G54280.0	Pse19G01420.0	      0
130-111:	Pso01G54290.0	Pse19G01410.0	      0
130-112:	Pso01G54340.0	Pse19G01400.0	      0
130-113:	Pso01G54360.0	Pse19G01380.0	      0
130-114:	Pso01G54430.0	Pse19G01340.0	  3e-71
130-115:	Pso01G54470.0	Pse19G01330.0	      0
130-116:	Pso01G54630.0	Pse19G01320.0	 3e-109
130-117:	Pso01G54650.0	Pse19G01310.0	  7e-71
130-118:	Pso01G54660.0	Pse19G01300.0	 6e-146
130-119:	Pso01G54670.0	Pse19G01290.0	 8e-155
130-120:	Pso01G54690.0	Pse19G01280.0	  4e-38
130-121:	Pso01G54760.0	Pse19G01260.0	      0
130-122:	Pso01G54790.0	Pse19G01200.0	      0
130-123:	Pso01G54800.0	Pse19G01190.0	      0
130-124:	Pso01G54810.0	Pse19G01170.0	      0
130-125:	Pso01G54880.0	Pse19G01150.0	      0
130-126:	Pso01G54930.0	Pse19G01110.0	      0
130-127:	Pso01G54970.0	Pse19G01100.0	  2e-23
130-128:	Pso01G55010.0	Pse19G01090.0	      0
130-129:	Pso01G55050.0	Pse19G01060.0	      0
130-130:	Pso01G55100.0	Pse19G01010.0	  5e-98
130-131:	Pso01G55140.0	Pse19G00940.0	      0
130-132:	Pso01G55150.0	Pse19G00930.0	      0
130-133:	Pso01G55170.0	Pse19G00910.0	      0
130-134:	Pso01G55190.0	Pse19G00900.0	      0
130-135:	Pso01G55210.0	Pse19G00880.0	      0
130-136:	Pso01G55220.0	Pse19G00870.0	  2e-87
130-137:	Pso01G55230.0	Pse19G00860.0	      0
130-138:	Pso01G55240.0	Pse19G00850.0	 7e-120
130-139:	Pso01G55290.0	Pse19G00810.0	      0
130-140:	Pso01G55340.0	Pse19G00800.0	      0
130-141:	Pso01G55410.0	Pse19G00780.0	      0
130-142:	Pso01G55510.0	Pse19G00710.0	      0
130-143:	Pso01G55520.0	Pse19G00690.0	  5e-61
130-144:	Pso01G55540.0	Pse19G00650.0	  3e-45
130-145:	Pso01G55550.0	Pse19G00640.0	      0
130-146:	Pso01G55570.0	Pse19G00630.0	      0
130-147:	Pso01G55810.0	Pse19G00610.0	  6e-67
130-148:	Pso01G55840.0	Pse19G00570.0	      0
130-149:	Pso01G55900.0	Pse19G00540.0	 4e-169
130-150:	Pso01G55910.0	Pse19G00520.0	 1e-165
130-151:	Pso01G55920.0	Pse19G00510.0	 2e-115
130-152:	Pso01G55930.0	Pse19G00470.0	      0
130-153:	Pso01G55950.0	Pse19G00460.0	      0
130-154:	Pso01G55960.0	Pse19G00450.0	 3e-110
130-155:	Pso01G55980.0	Pse19G00430.0	      0
130-156:	Pso01G56000.0	Pse19G00420.0	      0
130-157:	Pso01G56010.0	Pse19G00410.0	  6e-65
130-158:	Pso01G56040.0	Pse19G00320.0	      0
130-159:	Pso01G56050.0	Pse19G00310.0	 5e-105
130-160:	Pso01G56100.0	Pse19G00280.0	      0
130-161:	Pso01G56110.0	Pse19G00270.0	      0
130-162:	Pso01G56120.0	Pse19G00260.0	 1e-139
130-163:	Pso01G56140.0	Pse19G00250.0	      0
130-164:	Pso01G56150.0	Pse19G00240.0	      0
130-165:	Pso01G56180.0	Pse19G00200.0	      0
130-166:	Pso01G56190.0	Pse19G00180.0	 2e-100
130-167:	Pso01G56210.0	Pse19G00160.0	 3e-111
130-168:	Pso01G56280.0	Pse19G00150.0	      0
130-169:	Pso01G56310.0	Pse19G00100.0	 7e-110
130-170:	Pso01G56350.0	Pse19G00090.0	      0
130-171:	Pso01G56390.0	Pse19G00060.0	      0
## Alignment 131: score=393.0 e_value=3.9e-16 N=9 post-WGD-1 ancestor_chr1&P. setigerum_chr2 plus
131-  0:	Pso01G34990.0	Pse02G11200.0	      0
131-  1:	Pso01G35080.0	Pse02G11250.0	  2e-33
131-  2:	Pso01G35240.0	Pse02G11380.0	 1e-152
131-  3:	Pso01G35290.0	Pse02G11490.0	      0
131-  4:	Pso01G35330.0	Pse02G11550.0	 3e-111
131-  5:	Pso01G35370.0	Pse02G11560.0	 1e-104
131-  6:	Pso01G35430.0	Pse02G11630.0	 1e-110
131-  7:	Pso01G35510.0	Pse02G11790.0	      0
131-  8:	Pso01G35520.0	Pse02G11820.0	 4e-128
## Alignment 132: score=385.0 e_value=7.3e-17 N=9 post-WGD-1 ancestor_chr1&P. setigerum_chr2 plus
132-  0:	Pso01G28460.0	Pse02G07950.0	  5e-70
132-  1:	Pso01G28590.0	Pse02G07970.0	      0
132-  2:	Pso01G28670.0	Pse02G08010.0	  5e-69
132-  3:	Pso01G28840.0	Pse02G08140.0	  3e-92
132-  4:	Pso01G28900.0	Pse02G08210.0	      0
132-  5:	Pso01G29180.0	Pse02G08320.0	      0
132-  6:	Pso01G29280.0	Pse02G08400.0	  4e-78
132-  7:	Pso01G29400.0	Pse02G08570.0	  3e-63
132-  8:	Pso01G29420.0	Pse02G08590.0	 4e-129
## Alignment 133: score=354.0 e_value=6.3e-14 N=8 post-WGD-1 ancestor_chr1&P. setigerum_chr2 plus
133-  0:	Pso01G37540.0	Pse02G21380.0	      0
133-  1:	Pso01G37720.0	Pse02G21490.0	 2e-180
133-  2:	Pso01G37730.0	Pse02G21510.0	 2e-142
133-  3:	Pso01G37760.0	Pse02G21520.0	 1e-104
133-  4:	Pso01G37870.0	Pse02G21580.0	 3e-108
133-  5:	Pso01G37960.0	Pse02G21700.0	 1e-168
133-  6:	Pso01G38060.0	Pse02G21770.0	  1e-28
133-  7:	Pso01G38170.0	Pse02G21900.0	      0
## Alignment 134: score=354.0 e_value=2.7e-14 N=8 post-WGD-1 ancestor_chr1&P. setigerum_chr2 plus
134-  0:	Pso01G32720.0	Pse02G22880.0	      0
134-  1:	Pso01G32750.0	Pse02G22900.0	  3e-54
134-  2:	Pso01G32830.0	Pse02G22930.0	  2e-59
134-  3:	Pso01G32840.0	Pse02G22940.0	      0
134-  4:	Pso01G32950.0	Pse02G22980.0	      0
134-  5:	Pso01G32960.0	Pse02G22990.0	      0
134-  6:	Pso01G33060.0	Pse02G23090.0	 1e-117
134-  7:	Pso01G33150.0	Pse02G23200.0	  4e-57
## Alignment 135: score=297.0 e_value=9.8e-12 N=7 post-WGD-1 ancestor_chr1&P. setigerum_chr2 plus
135-  0:	Pso01G25830.0	Pse02G25520.0	 7e-126
135-  1:	Pso01G25870.0	Pse02G25540.0	      0
135-  2:	Pso01G26170.0	Pse02G25660.0	  1e-83
135-  3:	Pso01G26200.0	Pse02G25700.0	      0
135-  4:	Pso01G26350.0	Pse02G25780.0	      0
135-  5:	Pso01G26550.0	Pse02G25950.0	  6e-22
135-  6:	Pso01G26570.0	Pse02G26000.0	 7e-155
## Alignment 136: score=275.0 e_value=6.8e-10 N=6 post-WGD-1 ancestor_chr1&P. setigerum_chr2 plus
136-  0:	Pso01G38510.0	Pse02G24310.0	      0
136-  1:	Pso01G38520.0	Pse02G24390.0	  6e-66
136-  2:	Pso01G38530.0	Pse02G24400.0	 1e-180
136-  3:	Pso01G38540.0	Pse02G24440.0	      0
136-  4:	Pso01G38600.0	Pse02G24570.0	      0
136-  5:	Pso01G38640.0	Pse02G24590.0	      0
## Alignment 137: score=736.0 e_value=4.1e-46 N=17 post-WGD-1 ancestor_chr1&P. setigerum_chr2 minus
137-  0:	Pso01G35930.0	Pse02G24240.0	      0
137-  1:	Pso01G36320.0	Pse02G24160.0	 2e-123
137-  2:	Pso01G36370.0	Pse02G23950.0	 3e-135
137-  3:	Pso01G36410.0	Pse02G23880.0	  2e-61
137-  4:	Pso01G36500.0	Pse02G23830.0	  2e-15
137-  5:	Pso01G36570.0	Pse02G23790.0	      0
137-  6:	Pso01G36590.0	Pse02G23760.0	  1e-25
137-  7:	Pso01G36600.0	Pse02G23730.0	      0
137-  8:	Pso01G36610.0	Pse02G23720.0	  1e-17
137-  9:	Pso01G36720.0	Pse02G23710.0	      0
137- 10:	Pso01G36830.0	Pse02G23660.0	      0
137- 11:	Pso01G36850.0	Pse02G23500.0	 2e-157
137- 12:	Pso01G36870.0	Pse02G23450.0	 1e-139
137- 13:	Pso01G36930.0	Pse02G23390.0	  3e-60
137- 14:	Pso01G36980.0	Pse02G23360.0	  3e-31
137- 15:	Pso01G36990.0	Pse02G23340.0	 1e-128
137- 16:	Pso01G37000.0	Pse02G23240.0	 3e-138
## Alignment 138: score=387.0 e_value=2.2e-20 N=9 post-WGD-1 ancestor_chr1&P. setigerum_chr2 minus
138-  0:	Pso01G31480.0	Pse02G22710.0	      0
138-  1:	Pso01G31520.0	Pse02G22660.0	  3e-94
138-  2:	Pso01G31570.0	Pse02G22640.0	      0
138-  3:	Pso01G31580.0	Pse02G22610.0	 2e-110
138-  4:	Pso01G31620.0	Pse02G22580.0	 3e-126
138-  5:	Pso01G31850.0	Pse02G22400.0	      0
138-  6:	Pso01G31870.0	Pse02G22390.0	      0
138-  7:	Pso01G32100.0	Pse02G22320.0	      0
138-  8:	Pso01G32570.0	Pse02G22190.0	 4e-114
## Alignment 139: score=292.0 e_value=2.7e-09 N=6 post-WGD-1 ancestor_chr1&P. setigerum_chr2 minus
139-  0:	Pso01G35680.0	Pse02G24070.0	  4e-60
139-  1:	Pso01G35690.0	Pse02G24040.0	      0
139-  2:	Pso01G35750.0	Pse02G23990.0	      0
139-  3:	Pso01G35760.0	Pse02G23980.0	 5e-102
139-  4:	Pso01G35780.0	Pse02G23970.0	  2e-66
139-  5:	Pso01G35800.0	Pse02G23960.0	 3e-143
## Alignment 140: score=277.0 e_value=1.5e-09 N=6 post-WGD-1 ancestor_chr1&P. setigerum_chr2 minus
140-  0:	Pso01G25090.0	Pse02G25310.0	  6e-29
140-  1:	Pso01G25210.0	Pse02G25280.0	  6e-67
140-  2:	Pso01G25240.0	Pse02G25270.0	  3e-13
140-  3:	Pso01G25310.0	Pse02G25250.0	  3e-17
140-  4:	Pso01G25340.0	Pse02G25230.0	  1e-34
140-  5:	Pso01G25400.0	Pse02G25120.0	  2e-68
## Alignment 141: score=269.0 e_value=2.2e-08 N=6 post-WGD-1 ancestor_chr1&P. setigerum_chr2 minus
141-  0:	Pso01G36010.0	Pse02G09510.0	 2e-119
141-  1:	Pso01G36040.0	Pse02G09300.0	      0
141-  2:	Pso01G36080.0	Pse02G09270.0	 2e-116
141-  3:	Pso01G36100.0	Pse02G09260.0	      0
141-  4:	Pso01G36170.0	Pse02G09180.0	      0
141-  5:	Pso01G36190.0	Pse02G09150.0	  6e-62
## Alignment 142: score=5768.0 e_value=0 N=119 post-WGD-1 ancestor_chr1&P. setigerum_chr20 plus
142-  0:	Pso01G08300.0	Pse20G05700.0	      0
142-  1:	Pso01G08330.0	Pse20G05720.0	      0
142-  2:	Pso01G08340.0	Pse20G05730.0	  4e-50
142-  3:	Pso01G08350.0	Pse20G05740.0	      0
142-  4:	Pso01G08370.0	Pse20G05770.0	  6e-60
142-  5:	Pso01G08420.0	Pse20G05790.0	 1e-147
142-  6:	Pso01G08490.0	Pse20G05820.0	      0
142-  7:	Pso01G08500.0	Pse20G05830.0	      0
142-  8:	Pso01G08540.0	Pse20G05840.0	      0
142-  9:	Pso01G08570.0	Pse20G05870.0	      0
142- 10:	Pso01G08580.0	Pse20G05890.0	      0
142- 11:	Pso01G08590.0	Pse20G05910.0	      0
142- 12:	Pso01G08600.0	Pse20G05920.0	 5e-131
142- 13:	Pso01G08610.0	Pse20G05930.0	  3e-95
142- 14:	Pso01G08640.0	Pse20G05960.0	      0
142- 15:	Pso01G08660.0	Pse20G05970.0	      0
142- 16:	Pso01G08670.0	Pse20G05980.0	      0
142- 17:	Pso01G08720.0	Pse20G06000.0	 1e-132
142- 18:	Pso01G08750.0	Pse20G06010.0	 9e-140
142- 19:	Pso01G08890.0	Pse20G06100.0	      0
142- 20:	Pso01G09000.0	Pse20G06230.0	 8e-105
142- 21:	Pso01G09010.0	Pse20G06240.0	      0
142- 22:	Pso01G09020.0	Pse20G06250.0	      0
142- 23:	Pso01G09120.0	Pse20G06290.0	      0
142- 24:	Pso01G09130.0	Pse20G06300.0	 3e-170
142- 25:	Pso01G09140.0	Pse20G06310.0	      0
142- 26:	Pso01G09190.0	Pse20G06350.0	 6e-162
142- 27:	Pso01G09200.0	Pse20G06360.0	  4e-78
142- 28:	Pso01G09260.0	Pse20G06390.0	 1e-133
142- 29:	Pso01G09280.0	Pse20G06400.0	      0
142- 30:	Pso01G09390.0	Pse20G06460.0	 1e-143
142- 31:	Pso01G09400.0	Pse20G06470.0	      0
142- 32:	Pso01G09410.0	Pse20G06480.0	  3e-14
142- 33:	Pso01G09420.0	Pse20G06510.0	      0
142- 34:	Pso01G09460.0	Pse20G06550.0	      0
142- 35:	Pso01G09540.0	Pse20G06600.0	  1e-14
142- 36:	Pso01G09590.0	Pse20G06690.0	      0
142- 37:	Pso01G09600.0	Pse20G06700.0	      0
142- 38:	Pso01G09660.0	Pse20G06740.0	      0
142- 39:	Pso01G09670.0	Pse20G06750.0	 7e-129
142- 40:	Pso01G09880.0	Pse20G06860.0	      0
142- 41:	Pso01G09920.0	Pse20G06890.0	      0
142- 42:	Pso01G09940.0	Pse20G06900.0	      0
142- 43:	Pso01G09960.0	Pse20G06910.0	 2e-168
142- 44:	Pso01G10000.0	Pse20G06930.0	      0
142- 45:	Pso01G10040.0	Pse20G06960.0	  2e-53
142- 46:	Pso01G10070.0	Pse20G06980.0	  1e-45
142- 47:	Pso01G10120.0	Pse20G07030.0	      0
142- 48:	Pso01G10140.0	Pse20G07040.0	      0
142- 49:	Pso01G10150.0	Pse20G07050.0	  5e-81
142- 50:	Pso01G10160.0	Pse20G07060.0	      0
142- 51:	Pso01G10220.0	Pse20G07100.0	 9e-154
142- 52:	Pso01G10210.0	Pse20G07110.0	      0
142- 53:	Pso01G10290.0	Pse20G07120.0	 4e-151
142- 54:	Pso01G10300.0	Pse20G07140.0	  1e-80
142- 55:	Pso01G10310.0	Pse20G07150.0	      0
142- 56:	Pso01G10340.0	Pse20G07160.0	      0
142- 57:	Pso01G10360.0	Pse20G07190.0	      0
142- 58:	Pso01G10380.0	Pse20G07210.0	      0
142- 59:	Pso01G10400.0	Pse20G07240.0	 2e-133
142- 60:	Pso01G10410.0	Pse20G07250.0	  7e-70
142- 61:	Pso01G10420.0	Pse20G07260.0	  9e-53
142- 62:	Pso01G10440.0	Pse20G07270.0	  3e-77
142- 63:	Pso01G10450.0	Pse20G07280.0	 5e-132
142- 64:	Pso01G10460.0	Pse20G07290.0	      0
142- 65:	Pso01G10580.0	Pse20G07310.0	      0
142- 66:	Pso01G10590.0	Pse20G07340.0	      0
142- 67:	Pso01G10600.0	Pse20G07350.0	      0
142- 68:	Pso01G10610.0	Pse20G07360.0	      0
142- 69:	Pso01G10630.0	Pse20G07370.0	  3e-45
142- 70:	Pso01G10680.0	Pse20G07400.0	      0
142- 71:	Pso01G10760.0	Pse20G07420.0	  9e-35
142- 72:	Pso01G10780.0	Pse20G07430.0	  3e-46
142- 73:	Pso01G10920.0	Pse20G07470.0	      0
142- 74:	Pso01G10940.0	Pse20G07480.0	      0
142- 75:	Pso01G10950.0	Pse20G07490.0	      0
142- 76:	Pso01G11010.0	Pse20G07550.0	  2e-54
142- 77:	Pso01G11130.0	Pse20G07660.0	      0
142- 78:	Pso01G11180.0	Pse20G07690.0	      0
142- 79:	Pso01G11200.0	Pse20G07700.0	 4e-112
142- 80:	Pso01G11230.0	Pse20G07710.0	      0
142- 81:	Pso01G11240.0	Pse20G07730.0	      0
142- 82:	Pso01G11250.0	Pse20G07740.0	      0
142- 83:	Pso01G11290.0	Pse20G07760.0	      0
142- 84:	Pso01G11300.0	Pse20G07770.0	 2e-129
142- 85:	Pso01G11430.0	Pse20G07840.0	      0
142- 86:	Pso01G11450.0	Pse20G07860.0	      0
142- 87:	Pso01G11510.0	Pse20G07890.0	  5e-41
142- 88:	Pso01G11520.0	Pse20G07900.0	      0
142- 89:	Pso01G11530.0	Pse20G07910.0	 2e-135
142- 90:	Pso01G11570.0	Pse20G07920.0	      0
142- 91:	Pso01G11580.0	Pse20G07940.0	      0
142- 92:	Pso01G11590.0	Pse20G07960.0	  6e-84
142- 93:	Pso01G11630.0	Pse20G07980.0	      0
142- 94:	Pso01G11640.0	Pse20G07990.0	      0
142- 95:	Pso01G11680.0	Pse20G08000.0	      0
142- 96:	Pso01G11690.0	Pse20G08020.0	      0
142- 97:	Pso01G11700.0	Pse20G08030.0	  1e-67
142- 98:	Pso01G11730.0	Pse20G08050.0	 1e-119
142- 99:	Pso01G11740.0	Pse20G08080.0	  4e-23
142-100:	Pso01G11750.0	Pse20G08110.0	 5e-140
142-101:	Pso01G11770.0	Pse20G08120.0	  6e-96
142-102:	Pso01G11800.0	Pse20G08140.0	      0
142-103:	Pso01G11810.0	Pse20G08150.0	      0
142-104:	Pso01G11820.0	Pse20G08160.0	  2e-85
142-105:	Pso01G11840.0	Pse20G08180.0	  3e-32
142-106:	Pso01G11850.0	Pse20G08190.0	 2e-153
142-107:	Pso01G11890.0	Pse20G08200.0	      0
142-108:	Pso01G11930.0	Pse20G08220.0	      0
142-109:	Pso01G11990.0	Pse20G08240.0	      0
142-110:	Pso01G12010.0	Pse20G08250.0	      0
142-111:	Pso01G12020.0	Pse20G08260.0	      0
142-112:	Pso01G12030.0	Pse20G08270.0	 2e-100
142-113:	Pso01G12040.0	Pse20G08300.0	      0
142-114:	Pso01G12050.0	Pse20G08310.0	 2e-115
142-115:	Pso01G12060.0	Pse20G08320.0	  4e-82
142-116:	Pso01G12150.0	Pse20G08350.0	      0
142-117:	Pso01G12250.0	Pse20G08440.0	      0
142-118:	Pso01G12260.0	Pse20G08450.0	      0
## Alignment 143: score=4811.0 e_value=0 N=101 post-WGD-1 ancestor_chr1&P. setigerum_chr20 plus
143-  0:	Pso01G01070.0	Pse20G00030.0	  5e-31
143-  1:	Pso01G01080.0	Pse20G00080.0	 7e-154
143-  2:	Pso01G01090.0	Pse20G00090.0	 4e-176
143-  3:	Pso01G01100.0	Pse20G00100.0	      0
143-  4:	Pso01G01110.0	Pse20G00110.0	 3e-155
143-  5:	Pso01G01140.0	Pse20G00210.0	  4e-22
143-  6:	Pso01G01220.0	Pse20G00220.0	  3e-76
143-  7:	Pso01G01540.0	Pse20G00420.0	      0
143-  8:	Pso01G01350.0	Pse20G00430.0	  3e-25
143-  9:	Pso01G01360.0	Pse20G00440.0	      0
143- 10:	Pso01G01370.0	Pse20G00450.0	      0
143- 11:	Pso01G01450.0	Pse20G00480.0	      0
143- 12:	Pso01G01460.0	Pse20G00500.0	      0
143- 13:	Pso01G01470.0	Pse20G00520.0	 2e-133
143- 14:	Pso01G01510.0	Pse20G00570.0	      0
143- 15:	Pso01G01520.0	Pse20G00580.0	      0
143- 16:	Pso01G01600.0	Pse20G00690.0	 3e-151
143- 17:	Pso01G01650.0	Pse20G00720.0	      0
143- 18:	Pso01G01660.0	Pse20G00730.0	  4e-99
143- 19:	Pso01G01690.0	Pse20G00780.0	      0
143- 20:	Pso01G01700.0	Pse20G00860.0	 2e-102
143- 21:	Pso01G01720.0	Pse20G00870.0	      0
143- 22:	Pso01G01740.0	Pse20G00880.0	      0
143- 23:	Pso01G01750.0	Pse20G00890.0	      0
143- 24:	Pso01G01800.0	Pse20G00910.0	      0
143- 25:	Pso01G01820.0	Pse20G00930.0	 2e-152
143- 26:	Pso01G01830.0	Pse20G00940.0	      0
143- 27:	Pso01G01860.0	Pse20G00950.0	      0
143- 28:	Pso01G01880.0	Pse20G00970.0	      0
143- 29:	Pso01G01900.0	Pse20G00990.0	      0
143- 30:	Pso01G01940.0	Pse20G01040.0	      0
143- 31:	Pso01G01960.0	Pse20G01060.0	      0
143- 32:	Pso01G02000.0	Pse20G01090.0	  1e-80
143- 33:	Pso01G02020.0	Pse20G01100.0	  4e-68
143- 34:	Pso01G02100.0	Pse20G01160.0	      0
143- 35:	Pso01G02150.0	Pse20G01190.0	      0
143- 36:	Pso01G02170.0	Pse20G01210.0	  2e-98
143- 37:	Pso01G02240.0	Pse20G01250.0	  5e-40
143- 38:	Pso01G02340.0	Pse20G01340.0	      0
143- 39:	Pso01G02330.0	Pse20G01350.0	  8e-90
143- 40:	Pso01G02310.0	Pse20G01370.0	 1e-169
143- 41:	Pso01G02390.0	Pse20G01400.0	  2e-26
143- 42:	Pso01G02460.0	Pse20G01480.0	      0
143- 43:	Pso01G02610.0	Pse20G01570.0	 2e-148
143- 44:	Pso01G02620.0	Pse20G01580.0	      0
143- 45:	Pso01G02630.0	Pse20G01600.0	 3e-144
143- 46:	Pso01G02700.0	Pse20G01630.0	      0
143- 47:	Pso01G02710.0	Pse20G01640.0	      0
143- 48:	Pso01G02760.0	Pse20G01660.0	      0
143- 49:	Pso01G02800.0	Pse20G01690.0	  9e-78
143- 50:	Pso01G02810.0	Pse20G01700.0	      0
143- 51:	Pso01G02900.0	Pse20G01740.0	      0
143- 52:	Pso01G03090.0	Pse20G01850.0	 6e-108
143- 53:	Pso01G03100.0	Pse20G01940.0	      0
143- 54:	Pso01G03130.0	Pse20G01960.0	  5e-78
143- 55:	Pso01G03160.0	Pse20G02000.0	      0
143- 56:	Pso01G03220.0	Pse20G02040.0	  2e-28
143- 57:	Pso01G03240.0	Pse20G02070.0	  1e-13
143- 58:	Pso01G03250.0	Pse20G02090.0	 6e-154
143- 59:	Pso01G03270.0	Pse20G02100.0	      0
143- 60:	Pso01G03280.0	Pse20G02110.0	 4e-105
143- 61:	Pso01G03290.0	Pse20G02120.0	      0
143- 62:	Pso01G03310.0	Pse20G02160.0	      0
143- 63:	Pso01G03400.0	Pse20G02170.0	      0
143- 64:	Pso01G03410.0	Pse20G02180.0	 4e-142
143- 65:	Pso01G03440.0	Pse20G02230.0	  2e-59
143- 66:	Pso01G03480.0	Pse20G02250.0	      0
143- 67:	Pso01G03490.0	Pse20G02260.0	      0
143- 68:	Pso01G03510.0	Pse20G02270.0	      0
143- 69:	Pso01G03520.0	Pse20G02280.0	 4e-165
143- 70:	Pso01G03540.0	Pse20G02310.0	      0
143- 71:	Pso01G03570.0	Pse20G02330.0	      0
143- 72:	Pso01G03600.0	Pse20G02340.0	  5e-96
143- 73:	Pso01G03680.0	Pse20G02410.0	 1e-140
143- 74:	Pso01G03850.0	Pse20G02460.0	      0
143- 75:	Pso01G03900.0	Pse20G02470.0	  5e-39
143- 76:	Pso01G03910.0	Pse20G02490.0	  1e-07
143- 77:	Pso01G03960.0	Pse20G02530.0	  2e-62
143- 78:	Pso01G04030.0	Pse20G02580.0	 5e-172
143- 79:	Pso01G04110.0	Pse20G02610.0	 5e-165
143- 80:	Pso01G04170.0	Pse20G02620.0	      0
143- 81:	Pso01G04200.0	Pse20G02640.0	      0
143- 82:	Pso01G04230.0	Pse20G02680.0	 2e-131
143- 83:	Pso01G04240.0	Pse20G02690.0	      0
143- 84:	Pso01G04250.0	Pse20G02700.0	      0
143- 85:	Pso01G04280.0	Pse20G02710.0	      0
143- 86:	Pso01G04380.0	Pse20G02770.0	  3e-30
143- 87:	Pso01G04430.0	Pse20G02790.0	      0
143- 88:	Pso01G04440.0	Pse20G02800.0	      0
143- 89:	Pso01G04490.0	Pse20G02840.0	      0
143- 90:	Pso01G04520.0	Pse20G02880.0	      0
143- 91:	Pso01G04690.0	Pse20G02980.0	      0
143- 92:	Pso01G04780.0	Pse20G03030.0	      0
143- 93:	Pso01G04800.0	Pse20G03050.0	      0
143- 94:	Pso01G04830.0	Pse20G03070.0	  2e-51
143- 95:	Pso01G04870.0	Pse20G03100.0	      0
143- 96:	Pso01G04920.0	Pse20G03120.0	 5e-173
143- 97:	Pso01G04950.0	Pse20G03140.0	 2e-177
143- 98:	Pso01G04970.0	Pse20G03160.0	      0
143- 99:	Pso01G05000.0	Pse20G03210.0	 4e-169
143-100:	Pso01G05030.0	Pse20G03230.0	      0
## Alignment 144: score=839.0 e_value=5.4e-47 N=18 post-WGD-1 ancestor_chr1&P. setigerum_chr20 plus
144-  0:	Pso01G37240.0	Pse20G18300.0	      0
144-  1:	Pso01G37250.0	Pse20G18310.0	      0
144-  2:	Pso01G37300.0	Pse20G18390.0	 2e-135
144-  3:	Pso01G37450.0	Pse20G18440.0	      0
144-  4:	Pso01G37540.0	Pse20G18490.0	      0
144-  5:	Pso01G37580.0	Pse20G18500.0	      0
144-  6:	Pso01G37590.0	Pse20G18510.0	      0
144-  7:	Pso01G37720.0	Pse20G18530.0	 1e-180
144-  8:	Pso01G37730.0	Pse20G18540.0	  1e-96
144-  9:	Pso01G37760.0	Pse20G18550.0	 3e-120
144- 10:	Pso01G37870.0	Pse20G18610.0	 1e-106
144- 11:	Pso01G37890.0	Pse20G18660.0	      0
144- 12:	Pso01G37960.0	Pse20G18730.0	 2e-165
144- 13:	Pso01G38060.0	Pse20G18800.0	  9e-29
144- 14:	Pso01G38140.0	Pse20G18830.0	  2e-50
144- 15:	Pso01G38170.0	Pse20G18870.0	      0
144- 16:	Pso01G38180.0	Pse20G18900.0	  4e-30
144- 17:	Pso01G38220.0	Pse20G18910.0	      0
## Alignment 145: score=636.0 e_value=9e-34 N=14 post-WGD-1 ancestor_chr1&P. setigerum_chr20 plus
145-  0:	Pso01G33920.0	Pse20G27800.0	      0
145-  1:	Pso01G33940.0	Pse20G27810.0	  2e-83
145-  2:	Pso01G34850.0	Pse20G27860.0	      0
145-  3:	Pso01G34860.0	Pse20G27880.0	      0
145-  4:	Pso01G35080.0	Pse20G28000.0	  5e-35
145-  5:	Pso01G35140.0	Pse20G28080.0	      0
145-  6:	Pso01G35170.0	Pse20G28100.0	      0
145-  7:	Pso01G35240.0	Pse20G28140.0	 6e-148
145-  8:	Pso01G35300.0	Pse20G28220.0	  9e-41
145-  9:	Pso01G35370.0	Pse20G28290.0	 4e-107
145- 10:	Pso01G35520.0	Pse20G28430.0	 2e-127
145- 11:	Pso01G35580.0	Pse20G28470.0	 9e-178
145- 12:	Pso01G35590.0	Pse20G28480.0	 1e-121
145- 13:	Pso01G35620.0	Pse20G28490.0	  6e-70
## Alignment 146: score=546.0 e_value=7.5e-28 N=12 post-WGD-1 ancestor_chr1&P. setigerum_chr20 plus
146-  0:	Pso01G36370.0	Pse20G16800.0	 7e-134
146-  1:	Pso01G36500.0	Pse20G16870.0	  2e-15
146-  2:	Pso01G36570.0	Pse20G16910.0	      0
146-  3:	Pso01G36590.0	Pse20G16940.0	  3e-25
146-  4:	Pso01G36600.0	Pse20G16960.0	      0
146-  5:	Pso01G36610.0	Pse20G16970.0	  2e-23
146-  6:	Pso01G36720.0	Pse20G17010.0	      0
146-  7:	Pso01G36850.0	Pse20G17080.0	 4e-156
146-  8:	Pso01G36870.0	Pse20G17140.0	 4e-130
146-  9:	Pso01G36930.0	Pse20G17190.0	  5e-59
146- 10:	Pso01G36980.0	Pse20G17210.0	  1e-24
146- 11:	Pso01G37000.0	Pse20G17340.0	 7e-135
## Alignment 147: score=532.0 e_value=2e-27 N=12 post-WGD-1 ancestor_chr1&P. setigerum_chr20 plus
147-  0:	Pso01G32270.0	Pse20G17230.0	  7e-79
147-  1:	Pso01G32710.0	Pse20G17370.0	 6e-114
147-  2:	Pso01G32720.0	Pse20G17390.0	      0
147-  3:	Pso01G32750.0	Pse20G17420.0	  2e-53
147-  4:	Pso01G32830.0	Pse20G17440.0	 1e-110
147-  5:	Pso01G32840.0	Pse20G17450.0	      0
147-  6:	Pso01G32950.0	Pse20G17510.0	      0
147-  7:	Pso01G32960.0	Pse20G17520.0	      0
147-  8:	Pso01G33010.0	Pse20G17580.0	 8e-137
147-  9:	Pso01G33060.0	Pse20G17610.0	 4e-118
147- 10:	Pso01G33150.0	Pse20G17710.0	  2e-54
147- 11:	Pso01G33170.0	Pse20G17720.0	 1e-105
## Alignment 148: score=390.0 e_value=1.3e-17 N=9 post-WGD-1 ancestor_chr1&P. setigerum_chr20 plus
148-  0:	Pso01G26750.0	Pse20G28810.0	 5e-129
148-  1:	Pso01G26990.0	Pse20G28940.0	  7e-90
148-  2:	Pso01G27040.0	Pse20G28960.0	      0
148-  3:	Pso01G27070.0	Pse20G29000.0	  1e-42
148-  4:	Pso01G27090.0	Pse20G29050.0	  3e-40
148-  5:	Pso01G27330.0	Pse20G29120.0	 9e-103
148-  6:	Pso01G27350.0	Pse20G29130.0	 3e-100
148-  7:	Pso01G27400.0	Pse20G29350.0	  5e-18
148-  8:	Pso01G27560.0	Pse20G29390.0	      0
## Alignment 149: score=313.0 e_value=5.9e-11 N=7 post-WGD-1 ancestor_chr1&P. setigerum_chr20 plus
149-  0:	Pso01G28840.0	Pse20G29920.0	  1e-80
149-  1:	Pso01G28900.0	Pse20G29970.0	      0
149-  2:	Pso01G29040.0	Pse20G30010.0	 1e-111
149-  3:	Pso01G29110.0	Pse20G30040.0	  1e-20
149-  4:	Pso01G29180.0	Pse20G30050.0	      0
149-  5:	Pso01G29280.0	Pse20G30080.0	  5e-79
149-  6:	Pso01G29420.0	Pse20G30210.0	 2e-124
## Alignment 150: score=287.0 e_value=1.8e-11 N=7 post-WGD-1 ancestor_chr1&P. setigerum_chr20 plus
150-  0:	Pso01G31480.0	Pse20G17860.0	      0
150-  1:	Pso01G31520.0	Pse20G17910.0	  1e-86
150-  2:	Pso01G31570.0	Pse20G17920.0	      0
150-  3:	Pso01G31620.0	Pse20G17960.0	 4e-127
150-  4:	Pso01G31850.0	Pse20G18110.0	      0
150-  5:	Pso01G32100.0	Pse20G18180.0	      0
150-  6:	Pso01G32570.0	Pse20G18280.0	  1e-86
## Alignment 151: score=280.0 e_value=6.6e-09 N=6 post-WGD-1 ancestor_chr1&P. setigerum_chr20 plus
151-  0:	Pso01G25090.0	Pse20G15490.0	  4e-29
151-  1:	Pso01G25210.0	Pse20G15530.0	  6e-68
151-  2:	Pso01G25310.0	Pse20G15550.0	  1e-16
151-  3:	Pso01G25330.0	Pse20G15570.0	 9e-143
151-  4:	Pso01G25340.0	Pse20G15580.0	  1e-36
151-  5:	Pso01G25400.0	Pse20G15660.0	  3e-70
## Alignment 152: score=271.0 e_value=2.5e-08 N=6 post-WGD-1 ancestor_chr1&P. setigerum_chr20 plus
152-  0:	Pso01G34030.0	Pse20G30480.0	  4e-24
152-  1:	Pso01G34040.0	Pse20G30500.0	      0
152-  2:	Pso01G34080.0	Pse20G30520.0	      0
152-  3:	Pso01G34120.0	Pse20G30530.0	  4e-41
152-  4:	Pso01G34140.0	Pse20G30560.0	  4e-55
152-  5:	Pso01G34150.0	Pse20G30570.0	 2e-142
## Alignment 153: score=547.0 e_value=1.7e-32 N=13 post-WGD-1 ancestor_chr1&P. setigerum_chr20 minus
153-  0:	Pso01G29760.0	Pse20G27700.0	  1e-56
153-  1:	Pso01G29890.0	Pse20G27630.0	  4e-10
153-  2:	Pso01G29970.0	Pse20G27620.0	      0
153-  3:	Pso01G30080.0	Pse20G27570.0	      0
153-  4:	Pso01G30220.0	Pse20G27460.0	 3e-143
153-  5:	Pso01G30370.0	Pse20G27400.0	      0
153-  6:	Pso01G30670.0	Pse20G27300.0	 4e-177
153-  7:	Pso01G30840.0	Pse20G27270.0	      0
153-  8:	Pso01G30850.0	Pse20G27260.0	 2e-150
153-  9:	Pso01G30880.0	Pse20G27240.0	      0
153- 10:	Pso01G31060.0	Pse20G27230.0	  6e-49
153- 11:	Pso01G31250.0	Pse20G27130.0	  6e-36
153- 12:	Pso01G31330.0	Pse20G27000.0	  3e-35
## Alignment 154: score=298.0 e_value=1.6e-11 N=7 post-WGD-1 ancestor_chr1&P. setigerum_chr20 minus
154-  0:	Pso01G25830.0	Pse20G15330.0	 8e-113
154-  1:	Pso01G25870.0	Pse20G15320.0	      0
154-  2:	Pso01G26170.0	Pse20G15210.0	  4e-84
154-  3:	Pso01G26200.0	Pse20G15190.0	      0
154-  4:	Pso01G26350.0	Pse20G15150.0	      0
154-  5:	Pso01G26550.0	Pse20G14970.0	  1e-21
154-  6:	Pso01G26570.0	Pse20G14920.0	      0
## Alignment 155: score=279.0 e_value=3.8e-08 N=6 post-WGD-1 ancestor_chr1&P. setigerum_chr20 minus
155-  0:	Pso01G35970.0	Pse20G30930.0	 7e-149
155-  1:	Pso01G36040.0	Pse20G30900.0	      0
155-  2:	Pso01G36080.0	Pse20G30850.0	 1e-116
155-  3:	Pso01G36100.0	Pse20G30840.0	      0
155-  4:	Pso01G36170.0	Pse20G30760.0	      0
155-  5:	Pso01G36190.0	Pse20G30690.0	  6e-59
## Alignment 156: score=278.0 e_value=3.7e-09 N=6 post-WGD-1 ancestor_chr1&P. setigerum_chr20 minus
156-  0:	Pso01G38510.0	Pse20G16080.0	      0
156-  1:	Pso01G38520.0	Pse20G15990.0	  5e-68
156-  2:	Pso01G38530.0	Pse20G15980.0	  1e-88
156-  3:	Pso01G38540.0	Pse20G15940.0	      0
156-  4:	Pso01G38600.0	Pse20G15850.0	 4e-150
156-  5:	Pso01G38640.0	Pse20G15840.0	      0
## Alignment 157: score=26797.0 e_value=0 N=542 post-WGD-1 ancestor_chr1&P. setigerum_chr4 plus
157-  0:	Pso01G39790.0	Pse04G42370.0	      0
157-  1:	Pso01G39810.0	Pse04G42380.0	  6e-50
157-  2:	Pso01G39890.0	Pse04G42430.0	      0
157-  3:	Pso01G39900.0	Pse04G42440.0	      0
157-  4:	Pso01G39920.0	Pse04G42460.0	      0
157-  5:	Pso01G39930.0	Pse04G42470.0	      0
157-  6:	Pso01G39950.0	Pse04G42500.0	 3e-153
157-  7:	Pso01G39960.0	Pse04G42510.0	      0
157-  8:	Pso01G39980.0	Pse04G42520.0	      0
157-  9:	Pso01G39990.0	Pse04G42530.0	      0
157- 10:	Pso01G40000.0	Pse04G42540.0	 2e-164
157- 11:	Pso01G40020.0	Pse04G42600.0	      0
157- 12:	Pso01G40030.0	Pse04G42610.0	  2e-57
157- 13:	Pso01G40040.0	Pse04G42620.0	  8e-61
157- 14:	Pso01G40050.0	Pse04G42630.0	      0
157- 15:	Pso01G40060.0	Pse04G42640.0	      0
157- 16:	Pso01G40070.0	Pse04G42650.0	      0
157- 17:	Pso01G40080.0	Pse04G42660.0	      0
157- 18:	Pso01G40090.0	Pse04G42670.0	      0
157- 19:	Pso01G40100.0	Pse04G42680.0	      0
157- 20:	Pso01G40110.0	Pse04G42690.0	      0
157- 21:	Pso01G40130.0	Pse04G42700.0	 5e-126
157- 22:	Pso01G40120.0	Pse04G42710.0	      0
157- 23:	Pso01G40140.0	Pse04G42720.0	      0
157- 24:	Pso01G40150.0	Pse04G42730.0	 4e-124
157- 25:	Pso01G40180.0	Pse04G42760.0	      0
157- 26:	Pso01G40190.0	Pse04G42770.0	      0
157- 27:	Pso01G40200.0	Pse04G42780.0	  2e-52
157- 28:	Pso01G40210.0	Pse04G42790.0	      0
157- 29:	Pso01G40220.0	Pse04G42800.0	 2e-108
157- 30:	Pso01G40230.0	Pse04G42810.0	      0
157- 31:	Pso01G40250.0	Pse04G42820.0	  3e-47
157- 32:	Pso01G40260.0	Pse04G42830.0	      0
157- 33:	Pso01G40270.0	Pse04G42840.0	  3e-43
157- 34:	Pso01G40280.0	Pse04G42850.0	      0
157- 35:	Pso01G40290.0	Pse04G42860.0	      0
157- 36:	Pso01G40320.0	Pse04G42880.0	      0
157- 37:	Pso01G40340.0	Pse04G42900.0	      0
157- 38:	Pso01G40350.0	Pse04G42920.0	      0
157- 39:	Pso01G40360.0	Pse04G42930.0	 5e-147
157- 40:	Pso01G40370.0	Pse04G42940.0	      0
157- 41:	Pso01G40380.0	Pse04G42950.0	      0
157- 42:	Pso01G40390.0	Pse04G42960.0	  1e-76
157- 43:	Pso01G40400.0	Pse04G42970.0	      0
157- 44:	Pso01G40410.0	Pse04G42990.0	  2e-75
157- 45:	Pso01G40420.0	Pse04G43000.0	 1e-119
157- 46:	Pso01G40440.0	Pse04G43020.0	      0
157- 47:	Pso01G40450.0	Pse04G43030.0	      0
157- 48:	Pso01G40460.0	Pse04G43040.0	 2e-140
157- 49:	Pso01G40470.0	Pse04G43070.0	      0
157- 50:	Pso01G40480.0	Pse04G43080.0	 3e-157
157- 51:	Pso01G40500.0	Pse04G43090.0	 2e-170
157- 52:	Pso01G40520.0	Pse04G43110.0	      0
157- 53:	Pso01G40590.0	Pse04G43180.0	      0
157- 54:	Pso01G40600.0	Pse04G43190.0	      0
157- 55:	Pso01G40610.0	Pse04G43200.0	 2e-122
157- 56:	Pso01G40620.0	Pse04G43210.0	      0
157- 57:	Pso01G40640.0	Pse04G43230.0	      0
157- 58:	Pso01G40650.0	Pse04G43260.0	      0
157- 59:	Pso01G40670.0	Pse04G43290.0	      0
157- 60:	Pso01G40680.0	Pse04G43300.0	 2e-163
157- 61:	Pso01G40690.0	Pse04G43320.0	      0
157- 62:	Pso01G40710.0	Pse04G43340.0	      0
157- 63:	Pso01G40720.0	Pse04G43350.0	      0
157- 64:	Pso01G40730.0	Pse04G43360.0	 6e-113
157- 65:	Pso01G40750.0	Pse04G43370.0	      0
157- 66:	Pso01G40760.0	Pse04G43380.0	      0
157- 67:	Pso01G40770.0	Pse04G43390.0	      0
157- 68:	Pso01G40780.0	Pse04G43400.0	      0
157- 69:	Pso01G40790.0	Pse04G43410.0	      0
157- 70:	Pso01G40800.0	Pse04G43420.0	      0
157- 71:	Pso01G40820.0	Pse04G43430.0	      0
157- 72:	Pso01G40830.0	Pse04G43440.0	 1e-145
157- 73:	Pso01G40840.0	Pse04G43450.0	      0
157- 74:	Pso01G40850.0	Pse04G43460.0	      0
157- 75:	Pso01G40880.0	Pse04G43480.0	  1e-41
157- 76:	Pso01G40890.0	Pse04G43510.0	      0
157- 77:	Pso01G40900.0	Pse04G43520.0	      0
157- 78:	Pso01G40910.0	Pse04G43530.0	  6e-44
157- 79:	Pso01G40930.0	Pse04G43540.0	      0
157- 80:	Pso01G40940.0	Pse04G43550.0	      0
157- 81:	Pso01G40960.0	Pse04G43570.0	 7e-174
157- 82:	Pso01G40970.0	Pse04G43580.0	      0
157- 83:	Pso01G40980.0	Pse04G43590.0	      0
157- 84:	Pso01G41020.0	Pse04G43650.0	  9e-42
157- 85:	Pso01G41040.0	Pse04G43670.0	      0
157- 86:	Pso01G41050.0	Pse04G43680.0	      0
157- 87:	Pso01G41060.0	Pse04G43690.0	      0
157- 88:	Pso01G41070.0	Pse04G43710.0	      0
157- 89:	Pso01G41080.0	Pse04G43720.0	      0
157- 90:	Pso01G41090.0	Pse04G43730.0	 1e-160
157- 91:	Pso01G41100.0	Pse04G43740.0	      0
157- 92:	Pso01G41110.0	Pse04G43750.0	      0
157- 93:	Pso01G41120.0	Pse04G43770.0	      0
157- 94:	Pso01G41130.0	Pse04G43780.0	      0
157- 95:	Pso01G41140.0	Pse04G43800.0	      0
157- 96:	Pso01G41150.0	Pse04G43810.0	 1e-154
157- 97:	Pso01G41160.0	Pse04G43820.0	      0
157- 98:	Pso01G41170.0	Pse04G43830.0	 5e-146
157- 99:	Pso01G41180.0	Pse04G43840.0	  2e-71
157-100:	Pso01G41190.0	Pse04G43850.0	      0
157-101:	Pso01G41200.0	Pse04G43860.0	      0
157-102:	Pso01G41210.0	Pse04G43870.0	      0
157-103:	Pso01G41220.0	Pse04G43880.0	 1e-177
157-104:	Pso01G41240.0	Pse04G43890.0	      0
157-105:	Pso01G41260.0	Pse04G43900.0	      0
157-106:	Pso01G41250.0	Pse04G43910.0	      0
157-107:	Pso01G41330.0	Pse04G43970.0	      0
157-108:	Pso01G41340.0	Pse04G43980.0	 3e-145
157-109:	Pso01G41350.0	Pse04G44000.0	      0
157-110:	Pso01G41360.0	Pse04G44010.0	  2e-80
157-111:	Pso01G41370.0	Pse04G44020.0	      0
157-112:	Pso01G41420.0	Pse04G44080.0	      0
157-113:	Pso01G41430.0	Pse04G44090.0	 5e-116
157-114:	Pso01G41440.0	Pse04G44100.0	  2e-42
157-115:	Pso01G41450.0	Pse04G44120.0	      0
157-116:	Pso01G41460.0	Pse04G44130.0	 3e-148
157-117:	Pso01G41480.0	Pse04G44140.0	  5e-76
157-118:	Pso01G41490.0	Pse04G44150.0	  9e-86
157-119:	Pso01G41520.0	Pse04G44180.0	      0
157-120:	Pso01G41530.0	Pse04G44190.0	      0
157-121:	Pso01G41540.0	Pse04G44230.0	      0
157-122:	Pso01G41570.0	Pse04G44270.0	      0
157-123:	Pso01G41580.0	Pse04G44280.0	      0
157-124:	Pso01G41590.0	Pse04G44290.0	      0
157-125:	Pso01G41610.0	Pse04G44310.0	      0
157-126:	Pso01G41620.0	Pse04G44320.0	      0
157-127:	Pso01G41630.0	Pse04G44350.0	 4e-167
157-128:	Pso01G41640.0	Pse04G44370.0	      0
157-129:	Pso01G41650.0	Pse04G44380.0	 9e-176
157-130:	Pso01G41670.0	Pse04G44390.0	      0
157-131:	Pso01G41680.0	Pse04G44410.0	 3e-109
157-132:	Pso01G41690.0	Pse04G44420.0	      0
157-133:	Pso01G41700.0	Pse04G44430.0	      0
157-134:	Pso01G41710.0	Pse04G44440.0	  5e-32
157-135:	Pso01G41740.0	Pse04G44460.0	      0
157-136:	Pso01G41750.0	Pse04G44480.0	      0
157-137:	Pso01G41790.0	Pse04G44500.0	      0
157-138:	Pso01G41800.0	Pse04G44510.0	 5e-159
157-139:	Pso01G41830.0	Pse04G44550.0	      0
157-140:	Pso01G41840.0	Pse04G44560.0	      0
157-141:	Pso01G41850.0	Pse04G44570.0	      0
157-142:	Pso01G41860.0	Pse04G44580.0	      0
157-143:	Pso01G41870.0	Pse04G44600.0	  9e-78
157-144:	Pso01G41890.0	Pse04G44610.0	 5e-123
157-145:	Pso01G41900.0	Pse04G44620.0	      0
157-146:	Pso01G41910.0	Pse04G44630.0	  2e-98
157-147:	Pso01G41920.0	Pse04G44640.0	      0
157-148:	Pso01G41930.0	Pse04G44650.0	      0
157-149:	Pso01G41940.0	Pse04G44660.0	      0
157-150:	Pso01G41950.0	Pse04G44670.0	      0
157-151:	Pso01G41960.0	Pse04G44680.0	 4e-160
157-152:	Pso01G41970.0	Pse04G44690.0	 4e-166
157-153:	Pso01G41980.0	Pse04G44700.0	 4e-169
157-154:	Pso01G41990.0	Pse04G44710.0	      0
157-155:	Pso01G42000.0	Pse04G44720.0	      0
157-156:	Pso01G42010.0	Pse04G44730.0	      0
157-157:	Pso01G42020.0	Pse04G44740.0	  1e-95
157-158:	Pso01G42050.0	Pse04G44750.0	      0
157-159:	Pso01G42060.0	Pse04G44760.0	  1e-57
157-160:	Pso01G42070.0	Pse04G44770.0	      0
157-161:	Pso01G42080.0	Pse04G44780.0	      0
157-162:	Pso01G42090.0	Pse04G44790.0	      0
157-163:	Pso01G42100.0	Pse04G44810.0	 7e-150
157-164:	Pso01G42110.0	Pse04G44820.0	 3e-127
157-165:	Pso01G42120.0	Pse04G44840.0	  3e-19
157-166:	Pso01G42130.0	Pse04G44860.0	      0
157-167:	Pso01G42140.0	Pse04G44870.0	      0
157-168:	Pso01G42150.0	Pse04G44880.0	      0
157-169:	Pso01G42160.0	Pse04G44890.0	      0
157-170:	Pso01G42170.0	Pse04G44900.0	      0
157-171:	Pso01G42180.0	Pse04G44910.0	  6e-78
157-172:	Pso01G42200.0	Pse04G44940.0	      0
157-173:	Pso01G42210.0	Pse04G44950.0	  1e-79
157-174:	Pso01G42220.0	Pse04G44960.0	      0
157-175:	Pso01G42230.0	Pse04G44970.0	      0
157-176:	Pso01G42240.0	Pse04G44980.0	  6e-64
157-177:	Pso01G42250.0	Pse04G44990.0	  1e-93
157-178:	Pso01G42280.0	Pse04G45030.0	      0
157-179:	Pso01G42290.0	Pse04G45050.0	      0
157-180:	Pso01G42310.0	Pse04G45060.0	      0
157-181:	Pso01G42320.0	Pse04G45070.0	 1e-160
157-182:	Pso01G42330.0	Pse04G45080.0	      0
157-183:	Pso01G42380.0	Pse04G45130.0	 6e-100
157-184:	Pso01G42390.0	Pse04G45140.0	      0
157-185:	Pso01G42410.0	Pse04G45160.0	 2e-137
157-186:	Pso01G42420.0	Pse04G45180.0	  3e-80
157-187:	Pso01G42450.0	Pse04G45190.0	      0
157-188:	Pso01G42460.0	Pse04G45220.0	 3e-179
157-189:	Pso01G42470.0	Pse04G45230.0	      0
157-190:	Pso01G42480.0	Pse04G45240.0	      0
157-191:	Pso01G42490.0	Pse04G45250.0	      0
157-192:	Pso01G42500.0	Pse04G45260.0	      0
157-193:	Pso01G42530.0	Pse04G45280.0	      0
157-194:	Pso01G42560.0	Pse04G45320.0	      0
157-195:	Pso01G42570.0	Pse04G45330.0	      0
157-196:	Pso01G42600.0	Pse04G45370.0	 3e-157
157-197:	Pso01G42610.0	Pse04G45380.0	      0
157-198:	Pso01G42620.0	Pse04G45390.0	      0
157-199:	Pso01G42630.0	Pse04G45400.0	      0
157-200:	Pso01G42640.0	Pse04G45410.0	      0
157-201:	Pso01G42650.0	Pse04G45420.0	      0
157-202:	Pso01G42660.0	Pse04G45430.0	      0
157-203:	Pso01G42680.0	Pse04G45440.0	      0
157-204:	Pso01G42700.0	Pse04G45460.0	  5e-31
157-205:	Pso01G42710.0	Pse04G45470.0	 1e-110
157-206:	Pso01G42720.0	Pse04G45490.0	 2e-128
157-207:	Pso01G42730.0	Pse04G45500.0	      0
157-208:	Pso01G42740.0	Pse04G45510.0	  2e-71
157-209:	Pso01G42760.0	Pse04G45540.0	      0
157-210:	Pso01G42780.0	Pse04G45550.0	 3e-160
157-211:	Pso01G42800.0	Pse04G45560.0	      0
157-212:	Pso01G42810.0	Pse04G45580.0	 3e-118
157-213:	Pso01G42820.0	Pse04G45590.0	      0
157-214:	Pso01G42840.0	Pse04G45600.0	      0
157-215:	Pso01G42850.0	Pse04G45620.0	  2e-79
157-216:	Pso01G42860.0	Pse04G45630.0	      0
157-217:	Pso01G42870.0	Pse04G45640.0	  2e-84
157-218:	Pso01G42880.0	Pse04G45650.0	      0
157-219:	Pso01G42890.0	Pse04G45660.0	  1e-44
157-220:	Pso01G42920.0	Pse04G45680.0	      0
157-221:	Pso01G42930.0	Pse04G45690.0	  7e-27
157-222:	Pso01G42950.0	Pse04G45720.0	      0
157-223:	Pso01G42960.0	Pse04G45730.0	  3e-69
157-224:	Pso01G42980.0	Pse04G45750.0	      0
157-225:	Pso01G42990.0	Pse04G45760.0	      0
157-226:	Pso01G43000.0	Pse04G45770.0	      0
157-227:	Pso01G43010.0	Pse04G45780.0	      0
157-228:	Pso01G43020.0	Pse04G45790.0	      0
157-229:	Pso01G43060.0	Pse04G45830.0	  3e-88
157-230:	Pso01G43070.0	Pse04G45840.0	      0
157-231:	Pso01G43090.0	Pse04G45860.0	      0
157-232:	Pso01G43100.0	Pse04G45870.0	      0
157-233:	Pso01G43120.0	Pse04G45880.0	  5e-41
157-234:	Pso01G43130.0	Pse04G45890.0	      0
157-235:	Pso01G43160.0	Pse04G45920.0	      0
157-236:	Pso01G43170.0	Pse04G45940.0	      0
157-237:	Pso01G43190.0	Pse04G45990.0	  2e-85
157-238:	Pso01G43200.0	Pse04G46000.0	      0
157-239:	Pso01G43210.0	Pse04G46010.0	  1e-94
157-240:	Pso01G43220.0	Pse04G46020.0	  1e-67
157-241:	Pso01G43230.0	Pse04G46030.0	      0
157-242:	Pso01G43240.0	Pse04G46040.0	      0
157-243:	Pso01G43250.0	Pse04G46050.0	 3e-158
157-244:	Pso01G43260.0	Pse04G46060.0	      0
157-245:	Pso01G43270.0	Pse04G46070.0	      0
157-246:	Pso01G43290.0	Pse04G46080.0	 4e-135
157-247:	Pso01G43300.0	Pse04G46090.0	  2e-07
157-248:	Pso01G43320.0	Pse04G46100.0	 6e-161
157-249:	Pso01G43310.0	Pse04G46110.0	      0
157-250:	Pso01G43340.0	Pse04G46130.0	      0
157-251:	Pso01G43350.0	Pse04G46150.0	      0
157-252:	Pso01G43360.0	Pse04G46160.0	      0
157-253:	Pso01G43370.0	Pse04G46170.0	      0
157-254:	Pso01G43380.0	Pse04G46190.0	      0
157-255:	Pso01G43390.0	Pse04G46200.0	      0
157-256:	Pso01G43420.0	Pse04G46230.0	  4e-15
157-257:	Pso01G43450.0	Pse04G46240.0	      0
157-258:	Pso01G43470.0	Pse04G46260.0	      0
157-259:	Pso01G43480.0	Pse04G46280.0	 4e-127
157-260:	Pso01G43510.0	Pse04G46310.0	      0
157-261:	Pso01G43520.0	Pse04G46330.0	  7e-45
157-262:	Pso01G43530.0	Pse04G46350.0	  5e-53
157-263:	Pso01G43540.0	Pse04G46380.0	      0
157-264:	Pso01G43560.0	Pse04G46400.0	 3e-171
157-265:	Pso01G43570.0	Pse04G46410.0	      0
157-266:	Pso01G43580.0	Pse04G46420.0	 1e-178
157-267:	Pso01G43590.0	Pse04G46430.0	      0
157-268:	Pso01G43600.0	Pse04G46440.0	 1e-161
157-269:	Pso01G43620.0	Pse04G46490.0	      0
157-270:	Pso01G43630.0	Pse04G46500.0	      0
157-271:	Pso01G43640.0	Pse04G46510.0	 4e-118
157-272:	Pso01G43660.0	Pse04G46520.0	  2e-69
157-273:	Pso01G43670.0	Pse04G46540.0	      0
157-274:	Pso01G43680.0	Pse04G46550.0	      0
157-275:	Pso01G43690.0	Pse04G46560.0	      0
157-276:	Pso01G43700.0	Pse04G46570.0	      0
157-277:	Pso01G43720.0	Pse04G46590.0	  3e-74
157-278:	Pso01G43730.0	Pse04G46600.0	 7e-117
157-279:	Pso01G43740.0	Pse04G46610.0	      0
157-280:	Pso01G43750.0	Pse04G46620.0	      0
157-281:	Pso01G43760.0	Pse04G46630.0	      0
157-282:	Pso01G43770.0	Pse04G46640.0	      0
157-283:	Pso01G43780.0	Pse04G46650.0	      0
157-284:	Pso01G43790.0	Pse04G46660.0	 3e-104
157-285:	Pso01G43800.0	Pse04G46670.0	      0
157-286:	Pso01G43810.0	Pse04G46680.0	      0
157-287:	Pso01G43820.0	Pse04G46690.0	      0
157-288:	Pso01G43830.0	Pse04G46700.0	      0
157-289:	Pso01G43840.0	Pse04G46710.0	      0
157-290:	Pso01G43860.0	Pse04G46730.0	      0
157-291:	Pso01G43870.0	Pse04G46750.0	  5e-97
157-292:	Pso01G43890.0	Pse04G46760.0	  8e-71
157-293:	Pso01G43920.0	Pse04G46780.0	  9e-65
157-294:	Pso01G43930.0	Pse04G46790.0	 5e-112
157-295:	Pso01G43970.0	Pse04G46830.0	      0
157-296:	Pso01G43990.0	Pse04G46860.0	      0
157-297:	Pso01G44010.0	Pse04G46870.0	  9e-95
157-298:	Pso01G44020.0	Pse04G46880.0	 1e-125
157-299:	Pso01G44030.0	Pse04G46890.0	      0
157-300:	Pso01G44040.0	Pse04G46900.0	      0
157-301:	Pso01G44050.0	Pse04G46910.0	      0
157-302:	Pso01G44070.0	Pse04G46930.0	      0
157-303:	Pso01G44100.0	Pse04G46950.0	      0
157-304:	Pso01G44110.0	Pse04G46960.0	 2e-123
157-305:	Pso01G44120.0	Pse04G46970.0	  2e-47
157-306:	Pso01G44130.0	Pse04G46980.0	      0
157-307:	Pso01G44140.0	Pse04G46990.0	  2e-84
157-308:	Pso01G44150.0	Pse04G47010.0	      0
157-309:	Pso01G44160.0	Pse04G47020.0	      0
157-310:	Pso01G44170.0	Pse04G47030.0	      0
157-311:	Pso01G44180.0	Pse04G47040.0	      0
157-312:	Pso01G44220.0	Pse04G47110.0	 4e-160
157-313:	Pso01G44240.0	Pse04G47130.0	  5e-83
157-314:	Pso01G44260.0	Pse04G47150.0	  5e-75
157-315:	Pso01G44270.0	Pse04G47160.0	      0
157-316:	Pso01G44280.0	Pse04G47170.0	      0
157-317:	Pso01G44290.0	Pse04G47180.0	      0
157-318:	Pso01G44310.0	Pse04G47190.0	      0
157-319:	Pso01G44320.0	Pse04G47200.0	      0
157-320:	Pso01G44330.0	Pse04G47210.0	      0
157-321:	Pso01G44360.0	Pse04G47230.0	      0
157-322:	Pso01G44370.0	Pse04G47240.0	      0
157-323:	Pso01G44380.0	Pse04G47250.0	      0
157-324:	Pso01G44390.0	Pse04G47270.0	  2e-76
157-325:	Pso01G44400.0	Pse04G47280.0	 2e-117
157-326:	Pso01G44410.0	Pse04G47290.0	 4e-176
157-327:	Pso01G44450.0	Pse04G47310.0	      0
157-328:	Pso01G44460.0	Pse04G47320.0	 3e-146
157-329:	Pso01G44480.0	Pse04G47350.0	      0
157-330:	Pso01G44490.0	Pse04G47360.0	  4e-58
157-331:	Pso01G44520.0	Pse04G47380.0	      0
157-332:	Pso01G44540.0	Pse04G47400.0	      0
157-333:	Pso01G44550.0	Pse04G47440.0	 2e-152
157-334:	Pso01G44560.0	Pse04G47450.0	      0
157-335:	Pso01G44580.0	Pse04G47460.0	      0
157-336:	Pso01G44590.0	Pse04G47470.0	 2e-176
157-337:	Pso01G44600.0	Pse04G47480.0	      0
157-338:	Pso01G44620.0	Pse04G47490.0	  9e-33
157-339:	Pso01G44630.0	Pse04G47500.0	      0
157-340:	Pso01G44680.0	Pse04G47530.0	  2e-91
157-341:	Pso01G44700.0	Pse04G47540.0	      0
157-342:	Pso01G44720.0	Pse04G47560.0	      0
157-343:	Pso01G44730.0	Pse04G47570.0	      0
157-344:	Pso01G44760.0	Pse04G47600.0	 7e-161
157-345:	Pso01G44770.0	Pse04G47610.0	      0
157-346:	Pso01G44790.0	Pse04G47620.0	      0
157-347:	Pso01G44800.0	Pse04G47630.0	      0
157-348:	Pso01G44810.0	Pse04G47640.0	  6e-78
157-349:	Pso01G44820.0	Pse04G47650.0	      0
157-350:	Pso01G44840.0	Pse04G47660.0	      0
157-351:	Pso01G44860.0	Pse04G47680.0	 2e-136
157-352:	Pso01G44870.0	Pse04G47690.0	      0
157-353:	Pso01G44880.0	Pse04G47700.0	  3e-46
157-354:	Pso01G44900.0	Pse04G47730.0	      0
157-355:	Pso01G44910.0	Pse04G47740.0	  5e-49
157-356:	Pso01G44930.0	Pse04G47750.0	      0
157-357:	Pso01G44940.0	Pse04G47760.0	      0
157-358:	Pso01G44950.0	Pse04G47770.0	      0
157-359:	Pso01G44960.0	Pse04G47780.0	  2e-65
157-360:	Pso01G45010.0	Pse04G47830.0	      0
157-361:	Pso01G45020.0	Pse04G47840.0	 1e-146
157-362:	Pso01G45030.0	Pse04G47850.0	 2e-162
157-363:	Pso01G45040.0	Pse04G47860.0	  2e-73
157-364:	Pso01G45050.0	Pse04G47870.0	      0
157-365:	Pso01G45060.0	Pse04G47880.0	      0
157-366:	Pso01G45070.0	Pse04G47890.0	      0
157-367:	Pso01G45080.0	Pse04G47900.0	  2e-94
157-368:	Pso01G45120.0	Pse04G47940.0	      0
157-369:	Pso01G45130.0	Pse04G47960.0	 1e-122
157-370:	Pso01G45140.0	Pse04G47970.0	      0
157-371:	Pso01G45160.0	Pse04G47980.0	      0
157-372:	Pso01G45170.0	Pse04G47990.0	      0
157-373:	Pso01G45180.0	Pse04G48000.0	      0
157-374:	Pso01G45190.0	Pse04G48010.0	  1e-54
157-375:	Pso01G45200.0	Pse04G48020.0	      0
157-376:	Pso01G45220.0	Pse04G48040.0	      0
157-377:	Pso01G45230.0	Pse04G48050.0	      0
157-378:	Pso01G45250.0	Pse04G48060.0	      0
157-379:	Pso01G45260.0	Pse04G48070.0	      0
157-380:	Pso01G45270.0	Pse04G48080.0	      0
157-381:	Pso01G45280.0	Pse04G48090.0	      0
157-382:	Pso01G45290.0	Pse04G48100.0	 6e-121
157-383:	Pso01G45320.0	Pse04G48120.0	      0
157-384:	Pso01G45330.0	Pse04G48130.0	      0
157-385:	Pso01G45340.0	Pse04G48140.0	 5e-148
157-386:	Pso01G45350.0	Pse04G48150.0	      0
157-387:	Pso01G45370.0	Pse04G48160.0	      0
157-388:	Pso01G45380.0	Pse04G48170.0	      0
157-389:	Pso01G45390.0	Pse04G48180.0	      0
157-390:	Pso01G45400.0	Pse04G48190.0	  4e-66
157-391:	Pso01G45410.0	Pse04G48200.0	      0
157-392:	Pso01G45440.0	Pse04G48280.0	      0
157-393:	Pso01G45490.0	Pse04G48300.0	      0
157-394:	Pso01G45500.0	Pse04G48310.0	      0
157-395:	Pso01G45510.0	Pse04G48320.0	 1e-123
157-396:	Pso01G45520.0	Pse04G48330.0	 4e-179
157-397:	Pso01G45530.0	Pse04G48340.0	      0
157-398:	Pso01G45560.0	Pse04G48370.0	      0
157-399:	Pso01G45570.0	Pse04G48380.0	      0
157-400:	Pso01G45580.0	Pse04G48400.0	      0
157-401:	Pso01G45590.0	Pse04G48430.0	      0
157-402:	Pso01G45600.0	Pse04G48440.0	 5e-170
157-403:	Pso01G45620.0	Pse04G48470.0	 8e-119
157-404:	Pso01G45650.0	Pse04G48500.0	      0
157-405:	Pso01G45660.0	Pse04G48510.0	 1e-140
157-406:	Pso01G45670.0	Pse04G48520.0	      0
157-407:	Pso01G45680.0	Pse04G48530.0	 9e-114
157-408:	Pso01G45690.0	Pse04G48540.0	      0
157-409:	Pso01G45700.0	Pse04G48550.0	      0
157-410:	Pso01G45710.0	Pse04G48560.0	 4e-125
157-411:	Pso01G45720.0	Pse04G48570.0	      0
157-412:	Pso01G45730.0	Pse04G48590.0	      0
157-413:	Pso01G45750.0	Pse04G48610.0	 6e-127
157-414:	Pso01G45760.0	Pse04G48630.0	  3e-94
157-415:	Pso01G45790.0	Pse04G48660.0	  2e-44
157-416:	Pso01G45800.0	Pse04G48670.0	 6e-126
157-417:	Pso01G45810.0	Pse04G48680.0	      0
157-418:	Pso01G45820.0	Pse04G48690.0	 2e-103
157-419:	Pso01G45840.0	Pse04G48710.0	  3e-30
157-420:	Pso01G45850.0	Pse04G48720.0	      0
157-421:	Pso01G45860.0	Pse04G48730.0	      0
157-422:	Pso01G45870.0	Pse04G48740.0	  1e-83
157-423:	Pso01G45880.0	Pse04G48760.0	      0
157-424:	Pso01G45890.0	Pse04G48770.0	      0
157-425:	Pso01G45900.0	Pse04G48780.0	      0
157-426:	Pso01G45910.0	Pse04G48790.0	      0
157-427:	Pso01G45920.0	Pse04G48800.0	 6e-145
157-428:	Pso01G45940.0	Pse04G48820.0	      0
157-429:	Pso01G45970.0	Pse04G48850.0	 1e-135
157-430:	Pso01G45980.0	Pse04G48860.0	      0
157-431:	Pso01G45990.0	Pse04G48870.0	  1e-53
157-432:	Pso01G46030.0	Pse04G48900.0	 3e-144
157-433:	Pso01G46040.0	Pse04G48910.0	  6e-62
157-434:	Pso01G46050.0	Pse04G48920.0	      0
157-435:	Pso01G46070.0	Pse04G48930.0	      0
157-436:	Pso01G46080.0	Pse04G48940.0	      0
157-437:	Pso01G46090.0	Pse04G48950.0	 9e-108
157-438:	Pso01G46100.0	Pse04G48960.0	      0
157-439:	Pso01G46110.0	Pse04G48970.0	  1e-45
157-440:	Pso01G46120.0	Pse04G48990.0	      0
157-441:	Pso01G46130.0	Pse04G49000.0	  4e-81
157-442:	Pso01G46140.0	Pse04G49010.0	 1e-113
157-443:	Pso01G46160.0	Pse04G49020.0	      0
157-444:	Pso01G46180.0	Pse04G49050.0	      0
157-445:	Pso01G46200.0	Pse04G49070.0	      0
157-446:	Pso01G46210.0	Pse04G49080.0	      0
157-447:	Pso01G46220.0	Pse04G49110.0	 6e-177
157-448:	Pso01G46230.0	Pse04G49120.0	 3e-121
157-449:	Pso01G46240.0	Pse04G49130.0	  3e-67
157-450:	Pso01G46250.0	Pse04G49140.0	      0
157-451:	Pso01G46260.0	Pse04G49150.0	 4e-108
157-452:	Pso01G46270.0	Pse04G49160.0	      0
157-453:	Pso01G46280.0	Pse04G49170.0	      0
157-454:	Pso01G46290.0	Pse04G49190.0	  2e-98
157-455:	Pso01G46300.0	Pse04G49200.0	      0
157-456:	Pso01G46320.0	Pse04G49220.0	      0
157-457:	Pso01G46360.0	Pse04G49270.0	      0
157-458:	Pso01G46390.0	Pse04G49280.0	      0
157-459:	Pso01G46410.0	Pse04G49290.0	      0
157-460:	Pso01G46400.0	Pse04G49300.0	      0
157-461:	Pso01G46420.0	Pse04G49310.0	 3e-137
157-462:	Pso01G46430.0	Pse04G49320.0	      0
157-463:	Pso01G46440.0	Pse04G49330.0	      0
157-464:	Pso01G46450.0	Pse04G49340.0	  1e-74
157-465:	Pso01G46470.0	Pse04G49350.0	      0
157-466:	Pso01G46500.0	Pse04G49380.0	 6e-109
157-467:	Pso01G46510.0	Pse04G49390.0	      0
157-468:	Pso01G46520.0	Pse04G49400.0	      0
157-469:	Pso01G46530.0	Pse04G49410.0	 7e-163
157-470:	Pso01G46550.0	Pse04G49420.0	      0
157-471:	Pso01G46570.0	Pse04G49430.0	 2e-137
157-472:	Pso01G46580.0	Pse04G49440.0	      0
157-473:	Pso01G46590.0	Pse04G49450.0	      0
157-474:	Pso01G46610.0	Pse04G49470.0	  2e-91
157-475:	Pso01G46620.0	Pse04G49480.0	 4e-133
157-476:	Pso01G46650.0	Pse04G49500.0	      0
157-477:	Pso01G46660.0	Pse04G49510.0	  2e-39
157-478:	Pso01G46670.0	Pse04G49520.0	      0
157-479:	Pso01G46700.0	Pse04G49530.0	 4e-144
157-480:	Pso01G46710.0	Pse04G49540.0	      0
157-481:	Pso01G46720.0	Pse04G49550.0	      0
157-482:	Pso01G46730.0	Pse04G49560.0	  3e-63
157-483:	Pso01G46740.0	Pse04G49570.0	 6e-159
157-484:	Pso01G46750.0	Pse04G49590.0	      0
157-485:	Pso01G46770.0	Pse04G49600.0	  7e-66
157-486:	Pso01G46780.0	Pse04G49610.0	 3e-119
157-487:	Pso01G46790.0	Pse04G49620.0	      0
157-488:	Pso01G46800.0	Pse04G49630.0	 1e-132
157-489:	Pso01G46810.0	Pse04G49640.0	      0
157-490:	Pso01G46820.0	Pse04G49650.0	  2e-59
157-491:	Pso01G46830.0	Pse04G49660.0	  2e-41
157-492:	Pso01G46840.0	Pse04G49680.0	      0
157-493:	Pso01G46850.0	Pse04G49690.0	      0
157-494:	Pso01G46860.0	Pse04G49700.0	      0
157-495:	Pso01G46870.0	Pse04G49710.0	      0
157-496:	Pso01G46880.0	Pse04G49720.0	  5e-51
157-497:	Pso01G46900.0	Pse04G49730.0	 8e-100
157-498:	Pso01G46910.0	Pse04G49740.0	 1e-136
157-499:	Pso01G46920.0	Pse04G49750.0	      0
157-500:	Pso01G46930.0	Pse04G49770.0	      0
157-501:	Pso01G46940.0	Pse04G49780.0	  2e-42
157-502:	Pso01G46950.0	Pse04G49790.0	      0
157-503:	Pso01G46960.0	Pse04G49800.0	      0
157-504:	Pso01G46970.0	Pse04G49810.0	      0
157-505:	Pso01G46980.0	Pse04G49830.0	 2e-149
157-506:	Pso01G46990.0	Pse04G49840.0	 3e-105
157-507:	Pso01G47000.0	Pse04G49850.0	      0
157-508:	Pso01G47010.0	Pse04G49860.0	  4e-97
157-509:	Pso01G47040.0	Pse04G49880.0	      0
157-510:	Pso01G47060.0	Pse04G49910.0	      0
157-511:	Pso01G47070.0	Pse04G49920.0	 2e-115
157-512:	Pso01G47080.0	Pse04G49960.0	      0
157-513:	Pso01G47090.0	Pse04G49970.0	      0
157-514:	Pso01G47100.0	Pse04G49990.0	  5e-62
157-515:	Pso01G47110.0	Pse04G50000.0	      0
157-516:	Pso01G47130.0	Pse04G50010.0	      0
157-517:	Pso01G47150.0	Pse04G50030.0	 2e-151
157-518:	Pso01G47160.0	Pse04G50040.0	      0
157-519:	Pso01G47170.0	Pse04G50050.0	      0
157-520:	Pso01G47190.0	Pse04G50070.0	  3e-45
157-521:	Pso01G47200.0	Pse04G50090.0	 8e-104
157-522:	Pso01G47210.0	Pse04G50100.0	  1e-63
157-523:	Pso01G47220.0	Pse04G50110.0	 9e-108
157-524:	Pso01G47230.0	Pse04G50120.0	  8e-97
157-525:	Pso01G47240.0	Pse04G50130.0	      0
157-526:	Pso01G47270.0	Pse04G50170.0	      0
157-527:	Pso01G47280.0	Pse04G50180.0	      0
157-528:	Pso01G47290.0	Pse04G50190.0	      0
157-529:	Pso01G47300.0	Pse04G50200.0	      0
157-530:	Pso01G47310.0	Pse04G50220.0	      0
157-531:	Pso01G47340.0	Pse04G50270.0	      0
157-532:	Pso01G47350.0	Pse04G50280.0	 2e-144
157-533:	Pso01G47360.0	Pse04G50290.0	 3e-180
157-534:	Pso01G47380.0	Pse04G50300.0	  8e-57
157-535:	Pso01G47400.0	Pse04G50320.0	 3e-138
157-536:	Pso01G47420.0	Pse04G50340.0	 6e-176
157-537:	Pso01G47440.0	Pse04G50360.0	  6e-98
157-538:	Pso01G47450.0	Pse04G50370.0	      0
157-539:	Pso01G47470.0	Pse04G50380.0	      0
157-540:	Pso01G47990.0	Pse04G50410.0	      0
157-541:	Pso01G47970.0	Pse04G50450.0	  4e-88
## Alignment 158: score=25029.0 e_value=0 N=510 post-WGD-1 ancestor_chr1&P. setigerum_chr4 plus
158-  0:	Pso01G23820.0	Pse04G26150.0	  1e-52
158-  1:	Pso01G24080.0	Pse04G26280.0	      0
158-  2:	Pso01G24070.0	Pse04G26290.0	      0
158-  3:	Pso01G24050.0	Pse04G26300.0	  5e-40
158-  4:	Pso01G24040.0	Pse04G26330.0	  5e-99
158-  5:	Pso01G24030.0	Pse04G26340.0	  2e-71
158-  6:	Pso01G24010.0	Pse04G26350.0	 3e-105
158-  7:	Pso01G24000.0	Pse04G26360.0	      0
158-  8:	Pso01G24740.0	Pse04G26370.0	      0
158-  9:	Pso01G24750.0	Pse04G26400.0	      0
158- 10:	Pso01G24760.0	Pse04G26410.0	      0
158- 11:	Pso01G24780.0	Pse04G26430.0	 4e-135
158- 12:	Pso01G24790.0	Pse04G26440.0	 6e-106
158- 13:	Pso01G24820.0	Pse04G26470.0	 6e-105
158- 14:	Pso01G24830.0	Pse04G26480.0	      0
158- 15:	Pso01G24860.0	Pse04G26510.0	      0
158- 16:	Pso01G24890.0	Pse04G26540.0	      0
158- 17:	Pso01G24910.0	Pse04G26560.0	      0
158- 18:	Pso01G24980.0	Pse04G26640.0	  9e-39
158- 19:	Pso01G25000.0	Pse04G26660.0	  1e-26
158- 20:	Pso01G25050.0	Pse04G26710.0	      0
158- 21:	Pso01G25060.0	Pse04G26720.0	      0
158- 22:	Pso01G25070.0	Pse04G26740.0	      0
158- 23:	Pso01G25080.0	Pse04G26760.0	      0
158- 24:	Pso01G25090.0	Pse04G26770.0	 1e-137
158- 25:	Pso01G25100.0	Pse04G26780.0	      0
158- 26:	Pso01G25120.0	Pse04G26800.0	      0
158- 27:	Pso01G25160.0	Pse04G26820.0	      0
158- 28:	Pso01G25170.0	Pse04G26840.0	 4e-126
158- 29:	Pso01G25180.0	Pse04G26860.0	      0
158- 30:	Pso01G25200.0	Pse04G26890.0	  2e-50
158- 31:	Pso01G25210.0	Pse04G26900.0	      0
158- 32:	Pso01G25220.0	Pse04G26910.0	  1e-91
158- 33:	Pso01G25230.0	Pse04G26920.0	 1e-155
158- 34:	Pso01G25240.0	Pse04G26930.0	  2e-70
158- 35:	Pso01G25300.0	Pse04G26970.0	      0
158- 36:	Pso01G25310.0	Pse04G26980.0	  7e-55
158- 37:	Pso01G25320.0	Pse04G26990.0	  3e-52
158- 38:	Pso01G25330.0	Pse04G27000.0	      0
158- 39:	Pso01G25340.0	Pse04G27010.0	 4e-131
158- 40:	Pso01G25370.0	Pse04G27040.0	      0
158- 41:	Pso01G25390.0	Pse04G27050.0	      0
158- 42:	Pso01G25400.0	Pse04G27060.0	      0
158- 43:	Pso01G25410.0	Pse04G27070.0	      0
158- 44:	Pso01G25420.0	Pse04G27090.0	  5e-63
158- 45:	Pso01G25430.0	Pse04G27110.0	      0
158- 46:	Pso01G25450.0	Pse04G27130.0	      0
158- 47:	Pso01G25460.0	Pse04G27140.0	  3e-74
158- 48:	Pso01G25470.0	Pse04G27150.0	  2e-46
158- 49:	Pso01G25480.0	Pse04G27160.0	      0
158- 50:	Pso01G25500.0	Pse04G27200.0	      0
158- 51:	Pso01G25520.0	Pse04G27220.0	      0
158- 52:	Pso01G25530.0	Pse04G27230.0	      0
158- 53:	Pso01G25540.0	Pse04G27260.0	      0
158- 54:	Pso01G25550.0	Pse04G27270.0	 3e-174
158- 55:	Pso01G25560.0	Pse04G27280.0	      0
158- 56:	Pso01G25570.0	Pse04G27290.0	      0
158- 57:	Pso01G25580.0	Pse04G27300.0	 1e-116
158- 58:	Pso01G25600.0	Pse04G27310.0	 6e-122
158- 59:	Pso01G25610.0	Pse04G27320.0	  2e-93
158- 60:	Pso01G25630.0	Pse04G27330.0	      0
158- 61:	Pso01G25640.0	Pse04G27340.0	      0
158- 62:	Pso01G25650.0	Pse04G27360.0	 2e-159
158- 63:	Pso01G25660.0	Pse04G27370.0	      0
158- 64:	Pso01G25670.0	Pse04G27380.0	      0
158- 65:	Pso01G25710.0	Pse04G27410.0	 2e-158
158- 66:	Pso01G25720.0	Pse04G27420.0	  1e-45
158- 67:	Pso01G25740.0	Pse04G27440.0	  9e-41
158- 68:	Pso01G25750.0	Pse04G27450.0	  8e-53
158- 69:	Pso01G25770.0	Pse04G27480.0	 2e-129
158- 70:	Pso01G25790.0	Pse04G27510.0	      0
158- 71:	Pso01G25800.0	Pse04G27520.0	      0
158- 72:	Pso01G25810.0	Pse04G27530.0	      0
158- 73:	Pso01G25820.0	Pse04G27540.0	      0
158- 74:	Pso01G25830.0	Pse04G27560.0	 1e-135
158- 75:	Pso01G25840.0	Pse04G27570.0	 1e-114
158- 76:	Pso01G25870.0	Pse04G27620.0	      0
158- 77:	Pso01G25880.0	Pse04G27630.0	      0
158- 78:	Pso01G25890.0	Pse04G27640.0	      0
158- 79:	Pso01G25900.0	Pse04G27650.0	 5e-115
158- 80:	Pso01G25920.0	Pse04G27670.0	      0
158- 81:	Pso01G25930.0	Pse04G27690.0	  7e-52
158- 82:	Pso01G25950.0	Pse04G27710.0	  3e-79
158- 83:	Pso01G25960.0	Pse04G27720.0	 7e-142
158- 84:	Pso01G25970.0	Pse04G27730.0	      0
158- 85:	Pso01G25980.0	Pse04G27740.0	 3e-175
158- 86:	Pso01G25990.0	Pse04G27750.0	 3e-141
158- 87:	Pso01G26000.0	Pse04G27760.0	      0
158- 88:	Pso01G26010.0	Pse04G27770.0	  1e-39
158- 89:	Pso01G26020.0	Pse04G27780.0	      0
158- 90:	Pso01G26060.0	Pse04G27800.0	      0
158- 91:	Pso01G26090.0	Pse04G27820.0	 7e-140
158- 92:	Pso01G26110.0	Pse04G27900.0	  7e-38
158- 93:	Pso01G26130.0	Pse04G27950.0	      0
158- 94:	Pso01G26140.0	Pse04G27960.0	  4e-59
158- 95:	Pso01G26150.0	Pse04G27970.0	      0
158- 96:	Pso01G26160.0	Pse04G27980.0	      0
158- 97:	Pso01G26170.0	Pse04G27990.0	      0
158- 98:	Pso01G26180.0	Pse04G28000.0	 9e-153
158- 99:	Pso01G26190.0	Pse04G28010.0	      0
158-100:	Pso01G26200.0	Pse04G28020.0	      0
158-101:	Pso01G26230.0	Pse04G28040.0	  9e-13
158-102:	Pso01G26260.0	Pse04G28070.0	      0
158-103:	Pso01G26280.0	Pse04G28080.0	      0
158-104:	Pso01G26320.0	Pse04G28130.0	      0
158-105:	Pso01G26330.0	Pse04G28140.0	      0
158-106:	Pso01G26340.0	Pse04G28160.0	      0
158-107:	Pso01G26350.0	Pse04G28190.0	      0
158-108:	Pso01G26380.0	Pse04G28230.0	      0
158-109:	Pso01G26400.0	Pse04G28240.0	      0
158-110:	Pso01G26410.0	Pse04G28250.0	      0
158-111:	Pso01G26420.0	Pse04G28260.0	      0
158-112:	Pso01G26440.0	Pse04G28280.0	  1e-49
158-113:	Pso01G26460.0	Pse04G28300.0	      0
158-114:	Pso01G26490.0	Pse04G28310.0	      0
158-115:	Pso01G26500.0	Pse04G28330.0	      0
158-116:	Pso01G26510.0	Pse04G28340.0	 1e-118
158-117:	Pso01G26520.0	Pse04G28350.0	 8e-138
158-118:	Pso01G26530.0	Pse04G28360.0	      0
158-119:	Pso01G26550.0	Pse04G28380.0	  6e-66
158-120:	Pso01G26560.0	Pse04G28390.0	 2e-153
158-121:	Pso01G26570.0	Pse04G28400.0	      0
158-122:	Pso01G26590.0	Pse04G28420.0	 2e-116
158-123:	Pso01G26620.0	Pse04G28440.0	 3e-153
158-124:	Pso01G26630.0	Pse04G28460.0	 2e-108
158-125:	Pso01G26640.0	Pse04G28470.0	  3e-52
158-126:	Pso01G26650.0	Pse04G28480.0	      0
158-127:	Pso01G26660.0	Pse04G28500.0	      0
158-128:	Pso01G26670.0	Pse04G28520.0	  8e-82
158-129:	Pso01G26700.0	Pse04G28530.0	 7e-172
158-130:	Pso01G26730.0	Pse04G28560.0	      0
158-131:	Pso01G26740.0	Pse04G28580.0	      0
158-132:	Pso01G26750.0	Pse04G28590.0	      0
158-133:	Pso01G26760.0	Pse04G28600.0	      0
158-134:	Pso01G26770.0	Pse04G28610.0	  5e-55
158-135:	Pso01G26800.0	Pse04G28620.0	      0
158-136:	Pso01G26810.0	Pse04G28630.0	  1e-98
158-137:	Pso01G26820.0	Pse04G28640.0	  7e-70
158-138:	Pso01G26830.0	Pse04G28650.0	      0
158-139:	Pso01G26840.0	Pse04G28660.0	      0
158-140:	Pso01G26860.0	Pse04G28670.0	      0
158-141:	Pso01G26850.0	Pse04G28680.0	 2e-171
158-142:	Pso01G26870.0	Pse04G28690.0	  4e-67
158-143:	Pso01G26880.0	Pse04G28700.0	      0
158-144:	Pso01G26900.0	Pse04G28720.0	 3e-120
158-145:	Pso01G26910.0	Pse04G28730.0	      0
158-146:	Pso01G26920.0	Pse04G28750.0	  7e-97
158-147:	Pso01G26950.0	Pse04G28780.0	      0
158-148:	Pso01G26960.0	Pse04G28790.0	      0
158-149:	Pso01G26970.0	Pse04G28800.0	 2e-100
158-150:	Pso01G26990.0	Pse04G28820.0	      0
158-151:	Pso01G27000.0	Pse04G28830.0	 4e-173
158-152:	Pso01G27020.0	Pse04G28860.0	      0
158-153:	Pso01G27040.0	Pse04G28890.0	      0
158-154:	Pso01G27050.0	Pse04G28900.0	      0
158-155:	Pso01G27060.0	Pse04G28920.0	      0
158-156:	Pso01G27070.0	Pse04G28930.0	      0
158-157:	Pso01G27080.0	Pse04G28940.0	      0
158-158:	Pso01G27090.0	Pse04G28950.0	  4e-70
158-159:	Pso01G27100.0	Pse04G28960.0	      0
158-160:	Pso01G27110.0	Pse04G28990.0	 2e-143
158-161:	Pso01G27120.0	Pse04G29000.0	      0
158-162:	Pso01G27170.0	Pse04G29050.0	  4e-27
158-163:	Pso01G27210.0	Pse04G29130.0	      0
158-164:	Pso01G27240.0	Pse04G29160.0	      0
158-165:	Pso01G27310.0	Pse04G29230.0	  8e-69
158-166:	Pso01G27330.0	Pse04G29250.0	 5e-146
158-167:	Pso01G27340.0	Pse04G29260.0	 2e-119
158-168:	Pso01G27350.0	Pse04G29270.0	 5e-136
158-169:	Pso01G27360.0	Pse04G29280.0	      0
158-170:	Pso01G27380.0	Pse04G29290.0	      0
158-171:	Pso01G27390.0	Pse04G29310.0	      0
158-172:	Pso01G27400.0	Pse04G29330.0	      0
158-173:	Pso01G27500.0	Pse04G29430.0	      0
158-174:	Pso01G27510.0	Pse04G29440.0	 6e-143
158-175:	Pso01G27520.0	Pse04G29450.0	  5e-26
158-176:	Pso01G27540.0	Pse04G29470.0	  1e-56
158-177:	Pso01G27560.0	Pse04G29480.0	      0
158-178:	Pso01G27580.0	Pse04G29500.0	      0
158-179:	Pso01G27590.0	Pse04G29520.0	      0
158-180:	Pso01G27650.0	Pse04G29570.0	 1e-120
158-181:	Pso01G27660.0	Pse04G29580.0	      0
158-182:	Pso01G27670.0	Pse04G29600.0	      0
158-183:	Pso01G27690.0	Pse04G29620.0	  5e-59
158-184:	Pso01G27740.0	Pse04G29680.0	  2e-87
158-185:	Pso01G27750.0	Pse04G29690.0	      0
158-186:	Pso01G27760.0	Pse04G29700.0	      0
158-187:	Pso01G27770.0	Pse04G29710.0	      0
158-188:	Pso01G27780.0	Pse04G29720.0	 1e-137
158-189:	Pso01G27790.0	Pse04G29730.0	      0
158-190:	Pso01G27800.0	Pse04G29760.0	  5e-86
158-191:	Pso01G27810.0	Pse04G29770.0	 8e-143
158-192:	Pso01G27840.0	Pse04G29810.0	 3e-172
158-193:	Pso01G27850.0	Pse04G29820.0	  1e-49
158-194:	Pso01G27880.0	Pse04G29850.0	      0
158-195:	Pso01G27890.0	Pse04G29870.0	 7e-139
158-196:	Pso01G27920.0	Pse04G29880.0	 2e-163
158-197:	Pso01G27910.0	Pse04G29890.0	 1e-132
158-198:	Pso01G27930.0	Pse04G29920.0	      0
158-199:	Pso01G27940.0	Pse04G29930.0	      0
158-200:	Pso01G27970.0	Pse04G29950.0	      0
158-201:	Pso01G27980.0	Pse04G29960.0	      0
158-202:	Pso01G28000.0	Pse04G29980.0	      0
158-203:	Pso01G28010.0	Pse04G29990.0	      0
158-204:	Pso01G28020.0	Pse04G30010.0	  3e-69
158-205:	Pso01G28040.0	Pse04G30030.0	  1e-48
158-206:	Pso01G28050.0	Pse04G30050.0	      0
158-207:	Pso01G28070.0	Pse04G30060.0	      0
158-208:	Pso01G28080.0	Pse04G30070.0	      0
158-209:	Pso01G28140.0	Pse04G30120.0	 2e-173
158-210:	Pso01G28130.0	Pse04G30130.0	 9e-137
158-211:	Pso01G28150.0	Pse04G30150.0	 6e-134
158-212:	Pso01G28160.0	Pse04G30160.0	      0
158-213:	Pso01G28190.0	Pse04G30190.0	      0
158-214:	Pso01G28200.0	Pse04G30200.0	 3e-125
158-215:	Pso01G28220.0	Pse04G30230.0	      0
158-216:	Pso01G28230.0	Pse04G30260.0	 8e-128
158-217:	Pso01G28250.0	Pse04G30270.0	      0
158-218:	Pso01G28260.0	Pse04G30280.0	      0
158-219:	Pso01G28270.0	Pse04G30290.0	      0
158-220:	Pso01G28300.0	Pse04G30310.0	      0
158-221:	Pso01G28310.0	Pse04G30320.0	 2e-176
158-222:	Pso01G28320.0	Pse04G30340.0	  4e-50
158-223:	Pso01G28340.0	Pse04G30360.0	  2e-28
158-224:	Pso01G28350.0	Pse04G30400.0	      0
158-225:	Pso01G28360.0	Pse04G30410.0	      0
158-226:	Pso01G28370.0	Pse04G30420.0	      0
158-227:	Pso01G28380.0	Pse04G30430.0	      0
158-228:	Pso01G28390.0	Pse04G30440.0	      0
158-229:	Pso01G28400.0	Pse04G30450.0	      0
158-230:	Pso01G28410.0	Pse04G30460.0	      0
158-231:	Pso01G28420.0	Pse04G30470.0	 2e-100
158-232:	Pso01G28430.0	Pse04G30480.0	      0
158-233:	Pso01G28450.0	Pse04G30500.0	      0
158-234:	Pso01G28460.0	Pse04G30510.0	 7e-169
158-235:	Pso01G28470.0	Pse04G30520.0	      0
158-236:	Pso01G28480.0	Pse04G30530.0	 3e-111
158-237:	Pso01G28560.0	Pse04G30680.0	      0
158-238:	Pso01G28590.0	Pse04G30700.0	      0
158-239:	Pso01G28630.0	Pse04G30720.0	      0
158-240:	Pso01G28640.0	Pse04G30730.0	      0
158-241:	Pso01G28650.0	Pse04G30750.0	 1e-148
158-242:	Pso01G28660.0	Pse04G30760.0	      0
158-243:	Pso01G28670.0	Pse04G30770.0	      0
158-244:	Pso01G28680.0	Pse04G30790.0	      0
158-245:	Pso01G28690.0	Pse04G30800.0	      0
158-246:	Pso01G28700.0	Pse04G30810.0	  1e-49
158-247:	Pso01G28720.0	Pse04G30830.0	      0
158-248:	Pso01G28740.0	Pse04G30850.0	      0
158-249:	Pso01G28750.0	Pse04G30860.0	      0
158-250:	Pso01G28760.0	Pse04G30870.0	      0
158-251:	Pso01G28770.0	Pse04G30880.0	      0
158-252:	Pso01G28780.0	Pse04G30890.0	      0
158-253:	Pso01G28830.0	Pse04G30930.0	  2e-38
158-254:	Pso01G28900.0	Pse04G30990.0	      0
158-255:	Pso01G28910.0	Pse04G31000.0	      0
158-256:	Pso01G28940.0	Pse04G31020.0	  9e-53
158-257:	Pso01G28950.0	Pse04G31030.0	      0
158-258:	Pso01G28970.0	Pse04G31050.0	      0
158-259:	Pso01G28990.0	Pse04G31080.0	  2e-65
158-260:	Pso01G29010.0	Pse04G31090.0	      0
158-261:	Pso01G29040.0	Pse04G31130.0	 1e-111
158-262:	Pso01G29050.0	Pse04G31140.0	      0
158-263:	Pso01G29070.0	Pse04G31180.0	      0
158-264:	Pso01G29080.0	Pse04G31190.0	      0
158-265:	Pso01G29090.0	Pse04G31200.0	      0
158-266:	Pso01G29100.0	Pse04G31210.0	  3e-75
158-267:	Pso01G29110.0	Pse04G31220.0	      0
158-268:	Pso01G29120.0	Pse04G31250.0	      0
158-269:	Pso01G29180.0	Pse04G31290.0	      0
158-270:	Pso01G29190.0	Pse04G31300.0	 5e-101
158-271:	Pso01G29200.0	Pse04G31310.0	      0
158-272:	Pso01G29210.0	Pse04G31320.0	      0
158-273:	Pso01G29230.0	Pse04G31370.0	  6e-12
158-274:	Pso01G29240.0	Pse04G31380.0	      0
158-275:	Pso01G29250.0	Pse04G31390.0	      0
158-276:	Pso01G29260.0	Pse04G31400.0	      0
158-277:	Pso01G29270.0	Pse04G31420.0	      0
158-278:	Pso01G29280.0	Pse04G31430.0	  6e-88
158-279:	Pso01G29290.0	Pse04G31440.0	      0
158-280:	Pso01G29300.0	Pse04G31450.0	  7e-86
158-281:	Pso01G29310.0	Pse04G31470.0	  2e-92
158-282:	Pso01G29320.0	Pse04G31480.0	      0
158-283:	Pso01G29330.0	Pse04G31490.0	  2e-55
158-284:	Pso01G29340.0	Pse04G31500.0	      0
158-285:	Pso01G29350.0	Pse04G31510.0	      0
158-286:	Pso01G29370.0	Pse04G31530.0	      0
158-287:	Pso01G29390.0	Pse04G31550.0	 6e-165
158-288:	Pso01G29400.0	Pse04G31560.0	 1e-115
158-289:	Pso01G29420.0	Pse04G31570.0	      0
158-290:	Pso01G29440.0	Pse04G31590.0	 2e-110
158-291:	Pso01G29450.0	Pse04G31600.0	      0
158-292:	Pso01G29480.0	Pse04G31620.0	      0
158-293:	Pso01G29540.0	Pse04G31710.0	      0
158-294:	Pso01G29560.0	Pse04G31750.0	      0
158-295:	Pso01G29590.0	Pse04G31770.0	 6e-176
158-296:	Pso01G29600.0	Pse04G31780.0	  2e-38
158-297:	Pso01G29610.0	Pse04G31800.0	 6e-114
158-298:	Pso01G29630.0	Pse04G31820.0	 2e-162
158-299:	Pso01G29640.0	Pse04G31830.0	      0
158-300:	Pso01G29650.0	Pse04G31850.0	  1e-53
158-301:	Pso01G29670.0	Pse04G31860.0	 9e-146
158-302:	Pso01G29740.0	Pse04G31930.0	      0
158-303:	Pso01G29760.0	Pse04G31950.0	      0
158-304:	Pso01G29790.0	Pse04G31970.0	      0
158-305:	Pso01G29800.0	Pse04G31980.0	      0
158-306:	Pso01G29810.0	Pse04G31990.0	 1e-154
158-307:	Pso01G29830.0	Pse04G32010.0	 2e-147
158-308:	Pso01G29840.0	Pse04G32020.0	      0
158-309:	Pso01G29850.0	Pse04G32030.0	      0
158-310:	Pso01G29870.0	Pse04G32060.0	      0
158-311:	Pso01G29880.0	Pse04G32070.0	      0
158-312:	Pso01G29890.0	Pse04G32080.0	      0
158-313:	Pso01G29900.0	Pse04G32090.0	 9e-136
158-314:	Pso01G29920.0	Pse04G32110.0	      0
158-315:	Pso01G29950.0	Pse04G32120.0	  4e-44
158-316:	Pso01G29960.0	Pse04G32130.0	  2e-65
158-317:	Pso01G29970.0	Pse04G32140.0	      0
158-318:	Pso01G29980.0	Pse04G32150.0	      0
158-319:	Pso01G29990.0	Pse04G32170.0	      0
158-320:	Pso01G30000.0	Pse04G32180.0	      0
158-321:	Pso01G30010.0	Pse04G32190.0	      0
158-322:	Pso01G30020.0	Pse04G32200.0	  4e-75
158-323:	Pso01G30060.0	Pse04G32210.0	      0
158-324:	Pso01G30070.0	Pse04G32250.0	      0
158-325:	Pso01G30080.0	Pse04G32260.0	      0
158-326:	Pso01G30090.0	Pse04G32270.0	      0
158-327:	Pso01G30110.0	Pse04G32290.0	      0
158-328:	Pso01G30120.0	Pse04G32300.0	      0
158-329:	Pso01G30140.0	Pse04G32310.0	      0
158-330:	Pso01G30150.0	Pse04G32320.0	      0
158-331:	Pso01G30160.0	Pse04G32330.0	      0
158-332:	Pso01G30170.0	Pse04G32340.0	      0
158-333:	Pso01G30180.0	Pse04G32350.0	      0
158-334:	Pso01G30200.0	Pse04G32370.0	  2e-63
158-335:	Pso01G30210.0	Pse04G32380.0	  7e-58
158-336:	Pso01G30220.0	Pse04G32390.0	      0
158-337:	Pso01G30230.0	Pse04G32410.0	      0
158-338:	Pso01G30310.0	Pse04G32490.0	      0
158-339:	Pso01G30320.0	Pse04G32500.0	      0
158-340:	Pso01G30330.0	Pse04G32510.0	      0
158-341:	Pso01G30350.0	Pse04G32530.0	 8e-123
158-342:	Pso01G30360.0	Pse04G32540.0	      0
158-343:	Pso01G30370.0	Pse04G32550.0	      0
158-344:	Pso01G30380.0	Pse04G32570.0	 5e-140
158-345:	Pso01G30400.0	Pse04G32590.0	      0
158-346:	Pso01G30420.0	Pse04G32610.0	 2e-134
158-347:	Pso01G30450.0	Pse04G32620.0	      0
158-348:	Pso01G30470.0	Pse04G32640.0	      0
158-349:	Pso01G30500.0	Pse04G32680.0	      0
158-350:	Pso01G30510.0	Pse04G32690.0	      0
158-351:	Pso01G30520.0	Pse04G32710.0	      0
158-352:	Pso01G30540.0	Pse04G32730.0	  3e-74
158-353:	Pso01G30550.0	Pse04G32740.0	      0
158-354:	Pso01G30580.0	Pse04G32770.0	      0
158-355:	Pso01G30600.0	Pse04G32810.0	      0
158-356:	Pso01G30620.0	Pse04G32830.0	  2e-96
158-357:	Pso01G30630.0	Pse04G32840.0	      0
158-358:	Pso01G30640.0	Pse04G32850.0	      0
158-359:	Pso01G30660.0	Pse04G32870.0	      0
158-360:	Pso01G30670.0	Pse04G32880.0	      0
158-361:	Pso01G30680.0	Pse04G32890.0	 2e-103
158-362:	Pso01G30690.0	Pse04G32900.0	      0
158-363:	Pso01G30700.0	Pse04G32920.0	      0
158-364:	Pso01G30710.0	Pse04G32930.0	      0
158-365:	Pso01G30720.0	Pse04G32940.0	      0
158-366:	Pso01G30740.0	Pse04G32960.0	  8e-24
158-367:	Pso01G30750.0	Pse04G32970.0	      0
158-368:	Pso01G30760.0	Pse04G32980.0	      0
158-369:	Pso01G30770.0	Pse04G32990.0	      0
158-370:	Pso01G30780.0	Pse04G33000.0	      0
158-371:	Pso01G30790.0	Pse04G33010.0	      0
158-372:	Pso01G30800.0	Pse04G33020.0	      0
158-373:	Pso01G30810.0	Pse04G33030.0	      0
158-374:	Pso01G30820.0	Pse04G33040.0	  2e-16
158-375:	Pso01G30830.0	Pse04G33050.0	 3e-131
158-376:	Pso01G30840.0	Pse04G33060.0	      0
158-377:	Pso01G30850.0	Pse04G33070.0	      0
158-378:	Pso01G30870.0	Pse04G33110.0	  1e-45
158-379:	Pso01G30880.0	Pse04G33120.0	      0
158-380:	Pso01G30890.0	Pse04G33130.0	      0
158-381:	Pso01G30900.0	Pse04G33140.0	  2e-47
158-382:	Pso01G30920.0	Pse04G33160.0	  5e-90
158-383:	Pso01G30930.0	Pse04G33170.0	      0
158-384:	Pso01G30950.0	Pse04G33200.0	      0
158-385:	Pso01G30960.0	Pse04G33210.0	      0
158-386:	Pso01G30970.0	Pse04G33220.0	  3e-72
158-387:	Pso01G31000.0	Pse04G33230.0	      0
158-388:	Pso01G31010.0	Pse04G33240.0	      0
158-389:	Pso01G31030.0	Pse04G33260.0	      0
158-390:	Pso01G31040.0	Pse04G33270.0	      0
158-391:	Pso01G31050.0	Pse04G33280.0	      0
158-392:	Pso01G31060.0	Pse04G33290.0	      0
158-393:	Pso01G31070.0	Pse04G33300.0	 2e-115
158-394:	Pso01G31080.0	Pse04G33320.0	      0
158-395:	Pso01G31090.0	Pse04G33330.0	      0
158-396:	Pso01G31100.0	Pse04G33340.0	      0
158-397:	Pso01G31160.0	Pse04G33400.0	      0
158-398:	Pso01G31170.0	Pse04G33410.0	  9e-50
158-399:	Pso01G31180.0	Pse04G33420.0	      0
158-400:	Pso01G31190.0	Pse04G33440.0	      0
158-401:	Pso01G31220.0	Pse04G33480.0	 1e-111
158-402:	Pso01G31240.0	Pse04G33490.0	      0
158-403:	Pso01G31250.0	Pse04G33510.0	      0
158-404:	Pso01G31260.0	Pse04G33520.0	 8e-121
158-405:	Pso01G31280.0	Pse04G33540.0	      0
158-406:	Pso01G31300.0	Pse04G33550.0	  4e-43
158-407:	Pso01G31320.0	Pse04G33580.0	 2e-103
158-408:	Pso01G31330.0	Pse04G33590.0	      0
158-409:	Pso01G31340.0	Pse04G33600.0	      0
158-410:	Pso01G31350.0	Pse04G33610.0	 2e-174
158-411:	Pso01G31360.0	Pse04G33620.0	 3e-117
158-412:	Pso01G31370.0	Pse04G33630.0	      0
158-413:	Pso01G31400.0	Pse04G33650.0	  2e-84
158-414:	Pso01G31410.0	Pse04G33660.0	      0
158-415:	Pso01G31440.0	Pse04G33690.0	      0
158-416:	Pso01G31450.0	Pse04G33700.0	      0
158-417:	Pso01G31460.0	Pse04G33710.0	  2e-97
158-418:	Pso01G31470.0	Pse04G33720.0	      0
158-419:	Pso01G31480.0	Pse04G33730.0	      0
158-420:	Pso01G31490.0	Pse04G33740.0	 2e-158
158-421:	Pso01G31510.0	Pse04G33770.0	      0
158-422:	Pso01G31520.0	Pse04G33780.0	      0
158-423:	Pso01G31530.0	Pse04G33790.0	      0
158-424:	Pso01G31570.0	Pse04G33830.0	      0
158-425:	Pso01G31580.0	Pse04G33840.0	 1e-174
158-426:	Pso01G31590.0	Pse04G33860.0	      0
158-427:	Pso01G31600.0	Pse04G33870.0	  2e-18
158-428:	Pso01G31620.0	Pse04G33900.0	 8e-135
158-429:	Pso01G31630.0	Pse04G33910.0	      0
158-430:	Pso01G31660.0	Pse04G33940.0	      0
158-431:	Pso01G31680.0	Pse04G33960.0	      0
158-432:	Pso01G31690.0	Pse04G33970.0	 3e-123
158-433:	Pso01G31700.0	Pse04G33980.0	 7e-126
158-434:	Pso01G31720.0	Pse04G33990.0	      0
158-435:	Pso01G31740.0	Pse04G34010.0	      0
158-436:	Pso01G31760.0	Pse04G34040.0	      0
158-437:	Pso01G31770.0	Pse04G34050.0	 1e-101
158-438:	Pso01G31780.0	Pse04G34060.0	      0
158-439:	Pso01G31790.0	Pse04G34080.0	 7e-116
158-440:	Pso01G31800.0	Pse04G34090.0	 6e-157
158-441:	Pso01G31810.0	Pse04G34100.0	      0
158-442:	Pso01G31820.0	Pse04G34110.0	      0
158-443:	Pso01G31830.0	Pse04G34120.0	      0
158-444:	Pso01G31840.0	Pse04G34130.0	      0
158-445:	Pso01G31850.0	Pse04G34150.0	      0
158-446:	Pso01G31870.0	Pse04G34160.0	      0
158-447:	Pso01G31880.0	Pse04G34170.0	 6e-166
158-448:	Pso01G31890.0	Pse04G34190.0	      0
158-449:	Pso01G31900.0	Pse04G34200.0	  1e-90
158-450:	Pso01G31930.0	Pse04G34230.0	      0
158-451:	Pso01G32000.0	Pse04G34240.0	 7e-150
158-452:	Pso01G31990.0	Pse04G34270.0	      0
158-453:	Pso01G31950.0	Pse04G34300.0	  2e-74
158-454:	Pso01G32040.0	Pse04G34340.0	      0
158-455:	Pso01G32060.0	Pse04G34360.0	      0
158-456:	Pso01G32080.0	Pse04G34370.0	 5e-128
158-457:	Pso01G32100.0	Pse04G34380.0	      0
158-458:	Pso01G32110.0	Pse04G34390.0	      0
158-459:	Pso01G32150.0	Pse04G34430.0	 2e-159
158-460:	Pso01G32200.0	Pse04G34480.0	      0
158-461:	Pso01G32230.0	Pse04G34510.0	      0
158-462:	Pso01G32240.0	Pse04G34520.0	      0
158-463:	Pso01G32250.0	Pse04G34530.0	      0
158-464:	Pso01G32260.0	Pse04G34540.0	  4e-90
158-465:	Pso01G32270.0	Pse04G34560.0	      0
158-466:	Pso01G32280.0	Pse04G34570.0	      0
158-467:	Pso01G32290.0	Pse04G34580.0	 6e-116
158-468:	Pso01G32310.0	Pse04G34590.0	      0
158-469:	Pso01G32320.0	Pse04G34600.0	      0
158-470:	Pso01G32330.0	Pse04G34610.0	      0
158-471:	Pso01G32350.0	Pse04G34630.0	  7e-68
158-472:	Pso01G32360.0	Pse04G34640.0	      0
158-473:	Pso01G32380.0	Pse04G34660.0	      0
158-474:	Pso01G32390.0	Pse04G34670.0	      0
158-475:	Pso01G32400.0	Pse04G34700.0	      0
158-476:	Pso01G32500.0	Pse04G34810.0	  6e-74
158-477:	Pso01G32520.0	Pse04G34820.0	  1e-45
158-478:	Pso01G32560.0	Pse04G34880.0	      0
158-479:	Pso01G32570.0	Pse04G34890.0	 1e-154
158-480:	Pso01G32580.0	Pse04G34900.0	  8e-44
158-481:	Pso01G32600.0	Pse04G34910.0	      0
158-482:	Pso01G32610.0	Pse04G34920.0	      0
158-483:	Pso01G32650.0	Pse04G34970.0	 3e-143
158-484:	Pso01G32700.0	Pse04G35050.0	  3e-86
158-485:	Pso01G32710.0	Pse04G35060.0	      0
158-486:	Pso01G32720.0	Pse04G35070.0	      0
158-487:	Pso01G32740.0	Pse04G35090.0	      0
158-488:	Pso01G32750.0	Pse04G35100.0	 3e-136
158-489:	Pso01G32760.0	Pse04G35110.0	 1e-163
158-490:	Pso01G32770.0	Pse04G35130.0	      0
158-491:	Pso01G32800.0	Pse04G35180.0	      0
158-492:	Pso01G32830.0	Pse04G35210.0	 1e-119
158-493:	Pso01G32840.0	Pse04G35220.0	      0
158-494:	Pso01G32870.0	Pse04G35240.0	 8e-132
158-495:	Pso01G32880.0	Pse04G35270.0	      0
158-496:	Pso01G32890.0	Pse04G35280.0	      0
158-497:	Pso01G32900.0	Pse04G35300.0	 8e-128
158-498:	Pso01G32910.0	Pse04G35310.0	  2e-64
158-499:	Pso01G32950.0	Pse04G35320.0	      0
158-500:	Pso01G32960.0	Pse04G35330.0	      0
158-501:	Pso01G32970.0	Pse04G35340.0	      0
158-502:	Pso01G33030.0	Pse04G35370.0	      0
158-503:	Pso01G33040.0	Pse04G35400.0	      0
158-504:	Pso01G33060.0	Pse04G35410.0	      0
158-505:	Pso01G33070.0	Pse04G35420.0	      0
158-506:	Pso01G33090.0	Pse04G35450.0	      0
158-507:	Pso01G33140.0	Pse04G35500.0	  2e-84
158-508:	Pso01G33150.0	Pse04G35510.0	 4e-157
158-509:	Pso01G34230.0	Pse04G35680.0	      0
## Alignment 159: score=19719.0 e_value=0 N=400 post-WGD-1 ancestor_chr1&P. setigerum_chr4 plus
159-  0:	Pso01G49860.0	Pse04G53090.0	      0
159-  1:	Pso01G49870.0	Pse04G53100.0	      0
159-  2:	Pso01G49890.0	Pse04G53130.0	 3e-145
159-  3:	Pso01G49920.0	Pse04G53160.0	  1e-58
159-  4:	Pso01G49930.0	Pse04G53170.0	      0
159-  5:	Pso01G49940.0	Pse04G53180.0	 1e-115
159-  6:	Pso01G49950.0	Pse04G53190.0	      0
159-  7:	Pso01G49970.0	Pse04G53230.0	 3e-121
159-  8:	Pso01G49990.0	Pse04G53240.0	  5e-50
159-  9:	Pso01G50000.0	Pse04G53250.0	      0
159- 10:	Pso01G50010.0	Pse04G53260.0	 4e-145
159- 11:	Pso01G50020.0	Pse04G53270.0	      0
159- 12:	Pso01G50030.0	Pse04G53280.0	 2e-177
159- 13:	Pso01G50040.0	Pse04G53290.0	      0
159- 14:	Pso01G50060.0	Pse04G53300.0	      0
159- 15:	Pso01G50070.0	Pse04G53310.0	      0
159- 16:	Pso01G50080.0	Pse04G53330.0	 4e-147
159- 17:	Pso01G50090.0	Pse04G53340.0	      0
159- 18:	Pso01G50100.0	Pse04G53370.0	      0
159- 19:	Pso01G50130.0	Pse04G53380.0	      0
159- 20:	Pso01G50140.0	Pse04G53390.0	 2e-110
159- 21:	Pso01G50150.0	Pse04G53400.0	      0
159- 22:	Pso01G50170.0	Pse04G53410.0	      0
159- 23:	Pso01G50180.0	Pse04G53420.0	      0
159- 24:	Pso01G50190.0	Pse04G53430.0	      0
159- 25:	Pso01G50200.0	Pse04G53440.0	      0
159- 26:	Pso01G50210.0	Pse04G53450.0	  1e-75
159- 27:	Pso01G50220.0	Pse04G53460.0	 3e-127
159- 28:	Pso01G50250.0	Pse04G53490.0	      0
159- 29:	Pso01G50260.0	Pse04G53500.0	  8e-50
159- 30:	Pso01G50270.0	Pse04G53520.0	      0
159- 31:	Pso01G50280.0	Pse04G53530.0	 4e-137
159- 32:	Pso01G50290.0	Pse04G53540.0	      0
159- 33:	Pso01G50300.0	Pse04G53560.0	      0
159- 34:	Pso01G50310.0	Pse04G53570.0	      0
159- 35:	Pso01G50320.0	Pse04G53580.0	  2e-52
159- 36:	Pso01G50340.0	Pse04G53590.0	  2e-84
159- 37:	Pso01G50350.0	Pse04G53600.0	      0
159- 38:	Pso01G50360.0	Pse04G53610.0	      0
159- 39:	Pso01G50370.0	Pse04G53620.0	      0
159- 40:	Pso01G50380.0	Pse04G53630.0	 4e-156
159- 41:	Pso01G50390.0	Pse04G53640.0	 1e-132
159- 42:	Pso01G50400.0	Pse04G53650.0	      0
159- 43:	Pso01G50420.0	Pse04G53660.0	      0
159- 44:	Pso01G50430.0	Pse04G53670.0	      0
159- 45:	Pso01G50440.0	Pse04G53680.0	  3e-34
159- 46:	Pso01G50460.0	Pse04G53690.0	      0
159- 47:	Pso01G50470.0	Pse04G53710.0	      0
159- 48:	Pso01G50480.0	Pse04G53720.0	      0
159- 49:	Pso01G50490.0	Pse04G53730.0	      0
159- 50:	Pso01G50500.0	Pse04G53740.0	      0
159- 51:	Pso01G50510.0	Pse04G53750.0	      0
159- 52:	Pso01G50520.0	Pse04G53760.0	  3e-75
159- 53:	Pso01G50530.0	Pse04G53770.0	      0
159- 54:	Pso01G50540.0	Pse04G53780.0	      0
159- 55:	Pso01G50550.0	Pse04G53800.0	 3e-170
159- 56:	Pso01G50560.0	Pse04G53810.0	  9e-88
159- 57:	Pso01G50570.0	Pse04G53820.0	      0
159- 58:	Pso01G50580.0	Pse04G53830.0	  3e-33
159- 59:	Pso01G50600.0	Pse04G53850.0	      0
159- 60:	Pso01G50610.0	Pse04G53860.0	      0
159- 61:	Pso01G50620.0	Pse04G53870.0	  1e-57
159- 62:	Pso01G50630.0	Pse04G53880.0	  2e-71
159- 63:	Pso01G50640.0	Pse04G53890.0	      0
159- 64:	Pso01G50650.0	Pse04G53910.0	      0
159- 65:	Pso01G50670.0	Pse04G53920.0	      0
159- 66:	Pso01G50680.0	Pse04G53930.0	 2e-175
159- 67:	Pso01G50690.0	Pse04G53950.0	      0
159- 68:	Pso01G50700.0	Pse04G53960.0	      0
159- 69:	Pso01G50710.0	Pse04G53980.0	  2e-60
159- 70:	Pso01G50720.0	Pse04G54000.0	      0
159- 71:	Pso01G50750.0	Pse04G54020.0	      0
159- 72:	Pso01G50760.0	Pse04G54030.0	 2e-118
159- 73:	Pso01G50770.0	Pse04G54040.0	 4e-157
159- 74:	Pso01G50780.0	Pse04G54050.0	  1e-56
159- 75:	Pso01G50790.0	Pse04G54060.0	      0
159- 76:	Pso01G50800.0	Pse04G54070.0	      0
159- 77:	Pso01G50810.0	Pse04G54090.0	 5e-168
159- 78:	Pso01G50820.0	Pse04G54100.0	      0
159- 79:	Pso01G50830.0	Pse04G54110.0	  5e-70
159- 80:	Pso01G50840.0	Pse04G54120.0	      0
159- 81:	Pso01G50850.0	Pse04G54130.0	      0
159- 82:	Pso01G50870.0	Pse04G54150.0	      0
159- 83:	Pso01G50890.0	Pse04G54190.0	  1e-69
159- 84:	Pso01G50900.0	Pse04G54200.0	  4e-14
159- 85:	Pso01G50910.0	Pse04G54210.0	      0
159- 86:	Pso01G50930.0	Pse04G54220.0	      0
159- 87:	Pso01G50940.0	Pse04G54230.0	  3e-23
159- 88:	Pso01G50960.0	Pse04G54260.0	      0
159- 89:	Pso01G50970.0	Pse04G54290.0	      0
159- 90:	Pso01G50980.0	Pse04G54310.0	      0
159- 91:	Pso01G50990.0	Pse04G54320.0	 5e-107
159- 92:	Pso01G51030.0	Pse04G54350.0	 5e-156
159- 93:	Pso01G51110.0	Pse04G54450.0	  8e-65
159- 94:	Pso01G51120.0	Pse04G54460.0	 4e-165
159- 95:	Pso01G51130.0	Pse04G54470.0	      0
159- 96:	Pso01G51150.0	Pse04G54490.0	      0
159- 97:	Pso01G51160.0	Pse04G54500.0	      0
159- 98:	Pso01G51170.0	Pse04G54510.0	      0
159- 99:	Pso01G51180.0	Pse04G54520.0	 2e-149
159-100:	Pso01G51190.0	Pse04G54530.0	 8e-176
159-101:	Pso01G51200.0	Pse04G54540.0	      0
159-102:	Pso01G51230.0	Pse04G54560.0	      0
159-103:	Pso01G51250.0	Pse04G54580.0	      0
159-104:	Pso01G51280.0	Pse04G54590.0	 2e-153
159-105:	Pso01G51300.0	Pse04G54610.0	      0
159-106:	Pso01G51310.0	Pse04G54620.0	      0
159-107:	Pso01G51320.0	Pse04G54650.0	      0
159-108:	Pso01G51330.0	Pse04G54690.0	      0
159-109:	Pso01G51360.0	Pse04G54730.0	  7e-36
159-110:	Pso01G51370.0	Pse04G54740.0	      0
159-111:	Pso01G51380.0	Pse04G54750.0	  7e-71
159-112:	Pso01G51400.0	Pse04G54760.0	      0
159-113:	Pso01G51410.0	Pse04G54770.0	  5e-41
159-114:	Pso01G51430.0	Pse04G54800.0	  1e-70
159-115:	Pso01G51440.0	Pse04G54810.0	      0
159-116:	Pso01G51450.0	Pse04G54880.0	  5e-06
159-117:	Pso01G51460.0	Pse04G54890.0	      0
159-118:	Pso01G51470.0	Pse04G54900.0	  1e-61
159-119:	Pso01G51490.0	Pse04G54910.0	      0
159-120:	Pso01G51500.0	Pse04G54930.0	  3e-92
159-121:	Pso01G51520.0	Pse04G54940.0	      0
159-122:	Pso01G51530.0	Pse04G54950.0	      0
159-123:	Pso01G51540.0	Pse04G54960.0	      0
159-124:	Pso01G51550.0	Pse04G54970.0	  9e-38
159-125:	Pso01G51570.0	Pse04G54980.0	  8e-63
159-126:	Pso01G51580.0	Pse04G54990.0	  2e-14
159-127:	Pso01G51620.0	Pse04G55060.0	 2e-158
159-128:	Pso01G51650.0	Pse04G55070.0	      0
159-129:	Pso01G51660.0	Pse04G55080.0	  2e-56
159-130:	Pso01G51670.0	Pse04G55090.0	      0
159-131:	Pso01G51680.0	Pse04G55100.0	  5e-51
159-132:	Pso01G51690.0	Pse04G55110.0	      0
159-133:	Pso01G51700.0	Pse04G55120.0	      0
159-134:	Pso01G51710.0	Pse04G55130.0	      0
159-135:	Pso01G51720.0	Pse04G55140.0	      0
159-136:	Pso01G51740.0	Pse04G55150.0	      0
159-137:	Pso01G51750.0	Pse04G55160.0	      0
159-138:	Pso01G51770.0	Pse04G55170.0	 1e-129
159-139:	Pso01G51780.0	Pse04G55180.0	 4e-169
159-140:	Pso01G51790.0	Pse04G55190.0	      0
159-141:	Pso01G51800.0	Pse04G55200.0	      0
159-142:	Pso01G51810.0	Pse04G55210.0	      0
159-143:	Pso01G51820.0	Pse04G55220.0	      0
159-144:	Pso01G51840.0	Pse04G55280.0	      0
159-145:	Pso01G51850.0	Pse04G55290.0	      0
159-146:	Pso01G51860.0	Pse04G55300.0	 8e-109
159-147:	Pso01G51880.0	Pse04G55310.0	      0
159-148:	Pso01G51890.0	Pse04G55320.0	      0
159-149:	Pso01G51900.0	Pse04G55330.0	      0
159-150:	Pso01G51930.0	Pse04G55370.0	      0
159-151:	Pso01G51940.0	Pse04G55380.0	      0
159-152:	Pso01G51950.0	Pse04G55390.0	      0
159-153:	Pso01G51960.0	Pse04G55400.0	 4e-151
159-154:	Pso01G51970.0	Pse04G55420.0	  5e-95
159-155:	Pso01G51980.0	Pse04G55430.0	      0
159-156:	Pso01G52010.0	Pse04G55480.0	 2e-129
159-157:	Pso01G52020.0	Pse04G55490.0	      0
159-158:	Pso01G52030.0	Pse04G55500.0	      0
159-159:	Pso01G52040.0	Pse04G55510.0	  1e-38
159-160:	Pso01G52060.0	Pse04G55520.0	      0
159-161:	Pso01G52080.0	Pse04G55530.0	 4e-112
159-162:	Pso01G52090.0	Pse04G55540.0	      0
159-163:	Pso01G52100.0	Pse04G55550.0	      0
159-164:	Pso01G52110.0	Pse04G55560.0	      0
159-165:	Pso01G52120.0	Pse04G55570.0	 5e-116
159-166:	Pso01G52130.0	Pse04G55580.0	  7e-73
159-167:	Pso01G52140.0	Pse04G55590.0	      0
159-168:	Pso01G52160.0	Pse04G55610.0	  1e-38
159-169:	Pso01G52170.0	Pse04G55620.0	 8e-173
159-170:	Pso01G52180.0	Pse04G55630.0	      0
159-171:	Pso01G52190.0	Pse04G55650.0	  1e-77
159-172:	Pso01G52210.0	Pse04G55680.0	      0
159-173:	Pso01G52240.0	Pse04G55700.0	 3e-116
159-174:	Pso01G52280.0	Pse04G55730.0	      0
159-175:	Pso01G52290.0	Pse04G55750.0	      0
159-176:	Pso01G52300.0	Pse04G55760.0	  6e-89
159-177:	Pso01G52310.0	Pse04G55770.0	      0
159-178:	Pso01G52320.0	Pse04G55780.0	      0
159-179:	Pso01G52330.0	Pse04G55790.0	      0
159-180:	Pso01G52340.0	Pse04G55810.0	  2e-97
159-181:	Pso01G52360.0	Pse04G55830.0	      0
159-182:	Pso01G52370.0	Pse04G55840.0	 7e-150
159-183:	Pso01G52380.0	Pse04G55860.0	      0
159-184:	Pso01G52400.0	Pse04G55870.0	      0
159-185:	Pso01G52410.0	Pse04G55880.0	 8e-148
159-186:	Pso01G52440.0	Pse04G55900.0	  2e-27
159-187:	Pso01G52460.0	Pse04G55910.0	      0
159-188:	Pso01G52470.0	Pse04G55930.0	  7e-57
159-189:	Pso01G52480.0	Pse04G55940.0	      0
159-190:	Pso01G52500.0	Pse04G55950.0	      0
159-191:	Pso01G52510.0	Pse04G55960.0	      0
159-192:	Pso01G52520.0	Pse04G55980.0	      0
159-193:	Pso01G52540.0	Pse04G55990.0	 2e-150
159-194:	Pso01G52560.0	Pse04G56000.0	 4e-161
159-195:	Pso01G52570.0	Pse04G56010.0	      0
159-196:	Pso01G52590.0	Pse04G56030.0	  2e-88
159-197:	Pso01G52610.0	Pse04G56060.0	  1e-41
159-198:	Pso01G52620.0	Pse04G56070.0	      0
159-199:	Pso01G52630.0	Pse04G56080.0	  5e-68
159-200:	Pso01G52640.0	Pse04G56110.0	 4e-108
159-201:	Pso01G52680.0	Pse04G56140.0	      0
159-202:	Pso01G52690.0	Pse04G56150.0	      0
159-203:	Pso01G52700.0	Pse04G56160.0	      0
159-204:	Pso01G52710.0	Pse04G56170.0	      0
159-205:	Pso01G52720.0	Pse04G56180.0	      0
159-206:	Pso01G52730.0	Pse04G56200.0	 3e-133
159-207:	Pso01G52740.0	Pse04G56210.0	      0
159-208:	Pso01G52750.0	Pse04G56220.0	      0
159-209:	Pso01G52760.0	Pse04G56230.0	 1e-162
159-210:	Pso01G52780.0	Pse04G56260.0	 4e-141
159-211:	Pso01G52810.0	Pse04G56290.0	  6e-82
159-212:	Pso01G52820.0	Pse04G56300.0	      0
159-213:	Pso01G52850.0	Pse04G56320.0	      0
159-214:	Pso01G52860.0	Pse04G56330.0	 8e-100
159-215:	Pso01G52870.0	Pse04G56340.0	      0
159-216:	Pso01G52880.0	Pse04G56350.0	 3e-166
159-217:	Pso01G52890.0	Pse04G56360.0	      0
159-218:	Pso01G52900.0	Pse04G56370.0	 8e-111
159-219:	Pso01G52910.0	Pse04G56380.0	      0
159-220:	Pso01G52920.0	Pse04G56390.0	      0
159-221:	Pso01G52930.0	Pse04G56400.0	      0
159-222:	Pso01G52940.0	Pse04G56420.0	      0
159-223:	Pso01G52960.0	Pse04G56430.0	  8e-39
159-224:	Pso01G52970.0	Pse04G56440.0	  8e-74
159-225:	Pso01G52990.0	Pse04G56460.0	      0
159-226:	Pso01G53030.0	Pse04G56510.0	      0
159-227:	Pso01G53040.0	Pse04G56520.0	  9e-47
159-228:	Pso01G53050.0	Pse04G56530.0	  2e-74
159-229:	Pso01G53060.0	Pse04G56550.0	 2e-139
159-230:	Pso01G53090.0	Pse04G56570.0	      0
159-231:	Pso01G53100.0	Pse04G56580.0	      0
159-232:	Pso01G53130.0	Pse04G56590.0	      0
159-233:	Pso01G53170.0	Pse04G56620.0	      0
159-234:	Pso01G53190.0	Pse04G56640.0	      0
159-235:	Pso01G53200.0	Pse04G56650.0	 1e-144
159-236:	Pso01G53220.0	Pse04G56670.0	      0
159-237:	Pso01G53230.0	Pse04G56680.0	      0
159-238:	Pso01G53240.0	Pse04G56700.0	      0
159-239:	Pso01G53250.0	Pse04G56710.0	      0
159-240:	Pso01G53260.0	Pse04G56720.0	      0
159-241:	Pso01G53270.0	Pse04G56730.0	      0
159-242:	Pso01G53280.0	Pse04G56740.0	 2e-129
159-243:	Pso01G53290.0	Pse04G56770.0	      0
159-244:	Pso01G53310.0	Pse04G56790.0	      0
159-245:	Pso01G53330.0	Pse04G56800.0	 7e-122
159-246:	Pso01G53320.0	Pse04G56810.0	      0
159-247:	Pso01G53340.0	Pse04G56820.0	  3e-22
159-248:	Pso01G53370.0	Pse04G56860.0	      0
159-249:	Pso01G53400.0	Pse04G56870.0	      0
159-250:	Pso01G53410.0	Pse04G56880.0	      0
159-251:	Pso01G53420.0	Pse04G56900.0	      0
159-252:	Pso01G53490.0	Pse04G56940.0	  5e-89
159-253:	Pso01G53500.0	Pse04G56950.0	 4e-136
159-254:	Pso01G53520.0	Pse04G56970.0	  1e-37
159-255:	Pso01G53550.0	Pse04G56990.0	 1e-131
159-256:	Pso01G53560.0	Pse04G57010.0	      0
159-257:	Pso01G53570.0	Pse04G57020.0	 2e-118
159-258:	Pso01G53580.0	Pse04G57030.0	  1e-82
159-259:	Pso01G53600.0	Pse04G57050.0	      0
159-260:	Pso01G53630.0	Pse04G57080.0	  3e-23
159-261:	Pso01G53640.0	Pse04G57090.0	 4e-110
159-262:	Pso01G53650.0	Pse04G57100.0	      0
159-263:	Pso01G53660.0	Pse04G57120.0	      0
159-264:	Pso01G53670.0	Pse04G57130.0	      0
159-265:	Pso01G53680.0	Pse04G57140.0	      0
159-266:	Pso01G53710.0	Pse04G57150.0	      0
159-267:	Pso01G53740.0	Pse04G57180.0	      0
159-268:	Pso01G53790.0	Pse04G57230.0	  1e-72
159-269:	Pso01G53820.0	Pse04G57260.0	      0
159-270:	Pso01G53840.0	Pse04G57270.0	  3e-91
159-271:	Pso01G53850.0	Pse04G57310.0	      0
159-272:	Pso01G53870.0	Pse04G57320.0	      0
159-273:	Pso01G53920.0	Pse04G57340.0	      0
159-274:	Pso01G53930.0	Pse04G57350.0	 1e-111
159-275:	Pso01G53940.0	Pse04G57380.0	      0
159-276:	Pso01G53950.0	Pse04G57390.0	      0
159-277:	Pso01G53960.0	Pse04G57400.0	  5e-50
159-278:	Pso01G53970.0	Pse04G57410.0	      0
159-279:	Pso01G53980.0	Pse04G57420.0	 1e-169
159-280:	Pso01G54010.0	Pse04G57450.0	      0
159-281:	Pso01G54030.0	Pse04G57470.0	      0
159-282:	Pso01G54050.0	Pse04G57510.0	 4e-123
159-283:	Pso01G54060.0	Pse04G57520.0	      0
159-284:	Pso01G54070.0	Pse04G57530.0	      0
159-285:	Pso01G54110.0	Pse04G57560.0	  5e-40
159-286:	Pso01G54120.0	Pse04G57570.0	      0
159-287:	Pso01G54130.0	Pse04G57580.0	  3e-91
159-288:	Pso01G54190.0	Pse04G57590.0	      0
159-289:	Pso01G54200.0	Pse04G57600.0	  7e-98
159-290:	Pso01G54210.0	Pse04G57610.0	  6e-27
159-291:	Pso01G54230.0	Pse04G57640.0	      0
159-292:	Pso01G54240.0	Pse04G57650.0	  1e-48
159-293:	Pso01G54270.0	Pse04G57660.0	 3e-157
159-294:	Pso01G54280.0	Pse04G57670.0	      0
159-295:	Pso01G54290.0	Pse04G57680.0	      0
159-296:	Pso01G54310.0	Pse04G57690.0	      0
159-297:	Pso01G54330.0	Pse04G57700.0	  6e-83
159-298:	Pso01G54340.0	Pse04G57730.0	      0
159-299:	Pso01G54360.0	Pse04G57740.0	      0
159-300:	Pso01G54380.0	Pse04G57750.0	  1e-54
159-301:	Pso01G54410.0	Pse04G57780.0	  4e-15
159-302:	Pso01G54430.0	Pse04G57790.0	  4e-87
159-303:	Pso01G54460.0	Pse04G57810.0	      0
159-304:	Pso01G54470.0	Pse04G57820.0	      0
159-305:	Pso01G54490.0	Pse04G57830.0	  6e-53
159-306:	Pso01G54500.0	Pse04G57850.0	  2e-53
159-307:	Pso01G54510.0	Pse04G57860.0	  5e-25
159-308:	Pso01G54530.0	Pse04G57900.0	 5e-103
159-309:	Pso01G54540.0	Pse04G57950.0	  2e-68
159-310:	Pso01G54600.0	Pse04G57990.0	  2e-81
159-311:	Pso01G54610.0	Pse04G58000.0	      0
159-312:	Pso01G54630.0	Pse04G58010.0	      0
159-313:	Pso01G54640.0	Pse04G58020.0	      0
159-314:	Pso01G54650.0	Pse04G58030.0	  1e-71
159-315:	Pso01G54660.0	Pse04G58040.0	 1e-148
159-316:	Pso01G54670.0	Pse04G58050.0	 1e-126
159-317:	Pso01G54680.0	Pse04G58070.0	      0
159-318:	Pso01G54690.0	Pse04G58080.0	      0
159-319:	Pso01G54750.0	Pse04G58090.0	  3e-08
159-320:	Pso01G54760.0	Pse04G58100.0	      0
159-321:	Pso01G54770.0	Pse04G58170.0	  4e-41
159-322:	Pso01G54790.0	Pse04G58210.0	      0
159-323:	Pso01G54800.0	Pse04G58220.0	      0
159-324:	Pso01G54810.0	Pse04G58230.0	      0
159-325:	Pso01G54830.0	Pse04G58250.0	  1e-56
159-326:	Pso01G54840.0	Pse04G58260.0	  7e-27
159-327:	Pso01G54880.0	Pse04G58280.0	      0
159-328:	Pso01G54890.0	Pse04G58290.0	      0
159-329:	Pso01G54900.0	Pse04G58310.0	  1e-62
159-330:	Pso01G54920.0	Pse04G58320.0	      0
159-331:	Pso01G54930.0	Pse04G58330.0	      0
159-332:	Pso01G54970.0	Pse04G58360.0	  4e-21
159-333:	Pso01G55010.0	Pse04G58370.0	      0
159-334:	Pso01G55050.0	Pse04G58380.0	 1e-111
159-335:	Pso01G55090.0	Pse04G58450.0	      0
159-336:	Pso01G55100.0	Pse04G58460.0	  1e-98
159-337:	Pso01G55120.0	Pse04G58470.0	  2e-46
159-338:	Pso01G55140.0	Pse04G58490.0	      0
159-339:	Pso01G55150.0	Pse04G58500.0	      0
159-340:	Pso01G55170.0	Pse04G58520.0	      0
159-341:	Pso01G55180.0	Pse04G58530.0	 3e-113
159-342:	Pso01G55190.0	Pse04G58540.0	  2e-40
159-343:	Pso01G55210.0	Pse04G58560.0	      0
159-344:	Pso01G55220.0	Pse04G58570.0	 6e-104
159-345:	Pso01G55230.0	Pse04G58590.0	      0
159-346:	Pso01G55240.0	Pse04G58600.0	      0
159-347:	Pso01G55250.0	Pse04G58610.0	      0
159-348:	Pso01G55260.0	Pse04G58620.0	  1e-32
159-349:	Pso01G55290.0	Pse04G58640.0	      0
159-350:	Pso01G55310.0	Pse04G58650.0	      0
159-351:	Pso01G55320.0	Pse04G58660.0	 7e-112
159-352:	Pso01G55330.0	Pse04G58670.0	  7e-76
159-353:	Pso01G55350.0	Pse04G58690.0	      0
159-354:	Pso01G55340.0	Pse04G58710.0	      0
159-355:	Pso01G55400.0	Pse04G58730.0	 5e-142
159-356:	Pso01G55410.0	Pse04G58750.0	      0
159-357:	Pso01G55430.0	Pse04G58770.0	      0
159-358:	Pso01G55470.0	Pse04G58810.0	 3e-152
159-359:	Pso01G55510.0	Pse04G58850.0	      0
159-360:	Pso01G55520.0	Pse04G58880.0	  6e-69
159-361:	Pso01G55540.0	Pse04G58890.0	      0
159-362:	Pso01G55550.0	Pse04G58900.0	      0
159-363:	Pso01G55570.0	Pse04G58920.0	      0
159-364:	Pso01G55630.0	Pse04G58980.0	  3e-85
159-365:	Pso01G55810.0	Pse04G59100.0	  4e-73
159-366:	Pso01G55820.0	Pse04G59110.0	  9e-24
159-367:	Pso01G55830.0	Pse04G59130.0	  9e-53
159-368:	Pso01G55840.0	Pse04G59140.0	      0
159-369:	Pso01G55850.0	Pse04G59150.0	      0
159-370:	Pso01G55860.0	Pse04G59170.0	 2e-111
159-371:	Pso01G55890.0	Pse04G59200.0	 6e-118
159-372:	Pso01G55900.0	Pse04G59210.0	 4e-117
159-373:	Pso01G55910.0	Pse04G59230.0	      0
159-374:	Pso01G55920.0	Pse04G59240.0	 3e-117
159-375:	Pso01G55930.0	Pse04G59260.0	      0
159-376:	Pso01G55940.0	Pse04G59270.0	 2e-175
159-377:	Pso01G55950.0	Pse04G59280.0	      0
159-378:	Pso01G55960.0	Pse04G59290.0	 7e-117
159-379:	Pso01G55970.0	Pse04G59300.0	      0
159-380:	Pso01G55980.0	Pse04G59310.0	      0
159-381:	Pso01G56000.0	Pse04G59330.0	      0
159-382:	Pso01G56010.0	Pse04G59340.0	  6e-99
159-383:	Pso01G56040.0	Pse04G59410.0	      0
159-384:	Pso01G56080.0	Pse04G59440.0	  7e-24
159-385:	Pso01G56100.0	Pse04G59480.0	      0
159-386:	Pso01G56110.0	Pse04G59510.0	      0
159-387:	Pso01G56120.0	Pse04G59520.0	 3e-139
159-388:	Pso01G56130.0	Pse04G59530.0	      0
159-389:	Pso01G56140.0	Pse04G59540.0	      0
159-390:	Pso01G56150.0	Pse04G59560.0	      0
159-391:	Pso01G56160.0	Pse04G59570.0	      0
159-392:	Pso01G56170.0	Pse04G59590.0	  5e-73
159-393:	Pso01G56180.0	Pse04G59600.0	      0
159-394:	Pso01G56190.0	Pse04G59610.0	 4e-172
159-395:	Pso01G56210.0	Pse04G59630.0	 4e-129
159-396:	Pso01G56270.0	Pse04G59680.0	      0
159-397:	Pso01G56280.0	Pse04G59690.0	      0
159-398:	Pso01G56290.0	Pse04G59720.0	  6e-86
159-399:	Pso01G56310.0	Pse04G59750.0	 2e-128
## Alignment 160: score=15782.0 e_value=0 N=320 post-WGD-1 ancestor_chr1&P. setigerum_chr4 plus
160-  0:	Pso01G34200.0	Pse04G36540.0	      0
160-  1:	Pso01G34210.0	Pse04G36560.0	      0
160-  2:	Pso01G34220.0	Pse04G36570.0	      0
160-  3:	Pso01G34230.0	Pse04G36580.0	      0
160-  4:	Pso01G34250.0	Pse04G36600.0	  5e-16
160-  5:	Pso01G34270.0	Pse04G36610.0	 2e-155
160-  6:	Pso01G34280.0	Pse04G36620.0	 3e-125
160-  7:	Pso01G34290.0	Pse04G36630.0	      0
160-  8:	Pso01G34300.0	Pse04G36640.0	 3e-117
160-  9:	Pso01G34330.0	Pse04G36660.0	      0
160- 10:	Pso01G34340.0	Pse04G36670.0	      0
160- 11:	Pso01G34350.0	Pse04G36680.0	      0
160- 12:	Pso01G34360.0	Pse04G36700.0	      0
160- 13:	Pso01G34370.0	Pse04G36710.0	      0
160- 14:	Pso01G34380.0	Pse04G36720.0	      0
160- 15:	Pso01G34390.0	Pse04G36730.0	      0
160- 16:	Pso01G34410.0	Pse04G36740.0	  1e-16
160- 17:	Pso01G34420.0	Pse04G36750.0	  2e-80
160- 18:	Pso01G34450.0	Pse04G36810.0	      0
160- 19:	Pso01G34470.0	Pse04G36830.0	  2e-50
160- 20:	Pso01G34500.0	Pse04G36850.0	      0
160- 21:	Pso01G34510.0	Pse04G36860.0	 2e-142
160- 22:	Pso01G34550.0	Pse04G36910.0	  1e-49
160- 23:	Pso01G34570.0	Pse04G36930.0	 4e-123
160- 24:	Pso01G34590.0	Pse04G36980.0	      0
160- 25:	Pso01G34600.0	Pse04G36990.0	      0
160- 26:	Pso01G34640.0	Pse04G37040.0	      0
160- 27:	Pso01G34650.0	Pse04G37050.0	      0
160- 28:	Pso01G34660.0	Pse04G37060.0	 1e-173
160- 29:	Pso01G34670.0	Pse04G37070.0	      0
160- 30:	Pso01G34720.0	Pse04G37110.0	      0
160- 31:	Pso01G34730.0	Pse04G37120.0	      0
160- 32:	Pso01G34740.0	Pse04G37130.0	      0
160- 33:	Pso01G34750.0	Pse04G37140.0	      0
160- 34:	Pso01G34760.0	Pse04G37150.0	 3e-121
160- 35:	Pso01G34790.0	Pse04G37180.0	      0
160- 36:	Pso01G34780.0	Pse04G37190.0	      0
160- 37:	Pso01G34830.0	Pse04G37220.0	  1e-89
160- 38:	Pso01G34840.0	Pse04G37230.0	 3e-127
160- 39:	Pso01G34850.0	Pse04G37240.0	      0
160- 40:	Pso01G34860.0	Pse04G37250.0	      0
160- 41:	Pso01G34880.0	Pse04G37290.0	      0
160- 42:	Pso01G34890.0	Pse04G37300.0	      0
160- 43:	Pso01G34900.0	Pse04G37310.0	 1e-161
160- 44:	Pso01G34940.0	Pse04G37330.0	      0
160- 45:	Pso01G34960.0	Pse04G37360.0	      0
160- 46:	Pso01G34980.0	Pse04G37380.0	      0
160- 47:	Pso01G34990.0	Pse04G37390.0	      0
160- 48:	Pso01G35040.0	Pse04G37480.0	      0
160- 49:	Pso01G35080.0	Pse04G37490.0	  2e-86
160- 50:	Pso01G35110.0	Pse04G37510.0	      0
160- 51:	Pso01G35140.0	Pse04G37540.0	      0
160- 52:	Pso01G35160.0	Pse04G37610.0	      0
160- 53:	Pso01G35170.0	Pse04G37620.0	      0
160- 54:	Pso01G35180.0	Pse04G37630.0	  5e-83
160- 55:	Pso01G35190.0	Pse04G37640.0	      0
160- 56:	Pso01G35220.0	Pse04G37670.0	      0
160- 57:	Pso01G35230.0	Pse04G37680.0	      0
160- 58:	Pso01G35240.0	Pse04G37690.0	      0
160- 59:	Pso01G35250.0	Pse04G37700.0	      0
160- 60:	Pso01G35280.0	Pse04G37730.0	  2e-44
160- 61:	Pso01G35290.0	Pse04G37740.0	      0
160- 62:	Pso01G35300.0	Pse04G37750.0	 6e-122
160- 63:	Pso01G35330.0	Pse04G37770.0	      0
160- 64:	Pso01G35340.0	Pse04G37800.0	      0
160- 65:	Pso01G35350.0	Pse04G37810.0	  4e-84
160- 66:	Pso01G35360.0	Pse04G37820.0	      0
160- 67:	Pso01G35370.0	Pse04G37830.0	 4e-167
160- 68:	Pso01G35380.0	Pse04G37840.0	      0
160- 69:	Pso01G35400.0	Pse04G37860.0	      0
160- 70:	Pso01G35420.0	Pse04G37900.0	      0
160- 71:	Pso01G35430.0	Pse04G37910.0	 6e-137
160- 72:	Pso01G35450.0	Pse04G37940.0	  7e-88
160- 73:	Pso01G35470.0	Pse04G37960.0	      0
160- 74:	Pso01G35480.0	Pse04G37970.0	  6e-80
160- 75:	Pso01G35500.0	Pse04G37980.0	  2e-28
160- 76:	Pso01G35510.0	Pse04G37990.0	      0
160- 77:	Pso01G35520.0	Pse04G38010.0	      0
160- 78:	Pso01G35530.0	Pse04G38020.0	      0
160- 79:	Pso01G35550.0	Pse04G38040.0	 3e-116
160- 80:	Pso01G35570.0	Pse04G38060.0	 1e-158
160- 81:	Pso01G35580.0	Pse04G38070.0	      0
160- 82:	Pso01G35590.0	Pse04G38080.0	      0
160- 83:	Pso01G35600.0	Pse04G38090.0	      0
160- 84:	Pso01G35610.0	Pse04G38100.0	      0
160- 85:	Pso01G35620.0	Pse04G38110.0	      0
160- 86:	Pso01G35630.0	Pse04G38120.0	      0
160- 87:	Pso01G35640.0	Pse04G38140.0	      0
160- 88:	Pso01G35650.0	Pse04G38150.0	      0
160- 89:	Pso01G35660.0	Pse04G38160.0	 5e-133
160- 90:	Pso01G35680.0	Pse04G38210.0	 3e-115
160- 91:	Pso01G35690.0	Pse04G38220.0	      0
160- 92:	Pso01G35700.0	Pse04G38230.0	      0
160- 93:	Pso01G35710.0	Pse04G38240.0	 9e-124
160- 94:	Pso01G35730.0	Pse04G38270.0	 1e-164
160- 95:	Pso01G35740.0	Pse04G38290.0	      0
160- 96:	Pso01G35760.0	Pse04G38310.0	      0
160- 97:	Pso01G35770.0	Pse04G38320.0	 1e-105
160- 98:	Pso01G35780.0	Pse04G38330.0	      0
160- 99:	Pso01G35790.0	Pse04G38340.0	      0
160-100:	Pso01G35800.0	Pse04G38350.0	      0
160-101:	Pso01G35810.0	Pse04G38360.0	      0
160-102:	Pso01G35840.0	Pse04G38390.0	  9e-67
160-103:	Pso01G35890.0	Pse04G38420.0	      0
160-104:	Pso01G35900.0	Pse04G38430.0	      0
160-105:	Pso01G35920.0	Pse04G38440.0	      0
160-106:	Pso01G35930.0	Pse04G38450.0	      0
160-107:	Pso01G35940.0	Pse04G38460.0	 9e-100
160-108:	Pso01G35970.0	Pse04G38490.0	      0
160-109:	Pso01G35980.0	Pse04G38500.0	 4e-155
160-110:	Pso01G36000.0	Pse04G38530.0	  4e-30
160-111:	Pso01G36010.0	Pse04G38540.0	      0
160-112:	Pso01G36030.0	Pse04G38550.0	  4e-34
160-113:	Pso01G36040.0	Pse04G38560.0	      0
160-114:	Pso01G36060.0	Pse04G38570.0	 4e-160
160-115:	Pso01G36070.0	Pse04G38580.0	 3e-134
160-116:	Pso01G36080.0	Pse04G38590.0	      0
160-117:	Pso01G36100.0	Pse04G38600.0	      0
160-118:	Pso01G36110.0	Pse04G38610.0	      0
160-119:	Pso01G36130.0	Pse04G38640.0	      0
160-120:	Pso01G36140.0	Pse04G38650.0	      0
160-121:	Pso01G36150.0	Pse04G38670.0	      0
160-122:	Pso01G36170.0	Pse04G38690.0	      0
160-123:	Pso01G36180.0	Pse04G38700.0	      0
160-124:	Pso01G36190.0	Pse04G38710.0	      0
160-125:	Pso01G36210.0	Pse04G38740.0	  5e-63
160-126:	Pso01G36200.0	Pse04G38750.0	      0
160-127:	Pso01G36220.0	Pse04G38760.0	  7e-71
160-128:	Pso01G36270.0	Pse04G38780.0	      0
160-129:	Pso01G36280.0	Pse04G38790.0	      0
160-130:	Pso01G36290.0	Pse04G38800.0	      0
160-131:	Pso01G36320.0	Pse04G38840.0	      0
160-132:	Pso01G36330.0	Pse04G38850.0	      0
160-133:	Pso01G36340.0	Pse04G38860.0	      0
160-134:	Pso01G36350.0	Pse04G38870.0	 1e-167
160-135:	Pso01G36370.0	Pse04G38880.0	      0
160-136:	Pso01G36380.0	Pse04G38890.0	      0
160-137:	Pso01G36410.0	Pse04G38940.0	 5e-143
160-138:	Pso01G36460.0	Pse04G38970.0	  6e-50
160-139:	Pso01G36470.0	Pse04G38980.0	      0
160-140:	Pso01G36490.0	Pse04G38990.0	      0
160-141:	Pso01G36500.0	Pse04G39010.0	      0
160-142:	Pso01G36510.0	Pse04G39020.0	      0
160-143:	Pso01G36520.0	Pse04G39040.0	      0
160-144:	Pso01G36550.0	Pse04G39060.0	      0
160-145:	Pso01G36560.0	Pse04G39070.0	      0
160-146:	Pso01G36570.0	Pse04G39080.0	      0
160-147:	Pso01G36590.0	Pse04G39090.0	 1e-132
160-148:	Pso01G36600.0	Pse04G39100.0	      0
160-149:	Pso01G36610.0	Pse04G39110.0	  1e-73
160-150:	Pso01G36620.0	Pse04G39120.0	 9e-148
160-151:	Pso01G36630.0	Pse04G39130.0	 9e-157
160-152:	Pso01G36640.0	Pse04G39140.0	  8e-17
160-153:	Pso01G36650.0	Pse04G39160.0	      0
160-154:	Pso01G36660.0	Pse04G39170.0	 6e-103
160-155:	Pso01G36670.0	Pse04G39180.0	      0
160-156:	Pso01G36680.0	Pse04G39190.0	      0
160-157:	Pso01G36690.0	Pse04G39200.0	  2e-30
160-158:	Pso01G36710.0	Pse04G39210.0	      0
160-159:	Pso01G36700.0	Pse04G39220.0	      0
160-160:	Pso01G36720.0	Pse04G39230.0	      0
160-161:	Pso01G36740.0	Pse04G39250.0	      0
160-162:	Pso01G36750.0	Pse04G39260.0	      0
160-163:	Pso01G36800.0	Pse04G39310.0	      0
160-164:	Pso01G36810.0	Pse04G39320.0	  4e-74
160-165:	Pso01G36820.0	Pse04G39330.0	 2e-154
160-166:	Pso01G36830.0	Pse04G39340.0	      0
160-167:	Pso01G36840.0	Pse04G39380.0	 1e-163
160-168:	Pso01G36850.0	Pse04G39390.0	      0
160-169:	Pso01G36860.0	Pse04G39400.0	      0
160-170:	Pso01G36870.0	Pse04G39410.0	      0
160-171:	Pso01G36880.0	Pse04G39430.0	      0
160-172:	Pso01G36890.0	Pse04G39440.0	      0
160-173:	Pso01G36900.0	Pse04G39450.0	      0
160-174:	Pso01G36930.0	Pse04G39480.0	      0
160-175:	Pso01G36940.0	Pse04G39490.0	      0
160-176:	Pso01G36970.0	Pse04G39510.0	 8e-135
160-177:	Pso01G36980.0	Pse04G39520.0	  7e-55
160-178:	Pso01G36990.0	Pse04G39530.0	      0
160-179:	Pso01G37000.0	Pse04G39540.0	      0
160-180:	Pso01G37030.0	Pse04G39570.0	      0
160-181:	Pso01G37040.0	Pse04G39580.0	      0
160-182:	Pso01G37070.0	Pse04G39610.0	      0
160-183:	Pso01G37080.0	Pse04G39620.0	      0
160-184:	Pso01G37090.0	Pse04G39630.0	      0
160-185:	Pso01G37100.0	Pse04G39640.0	  2e-51
160-186:	Pso01G37110.0	Pse04G39650.0	 5e-158
160-187:	Pso01G37170.0	Pse04G39700.0	      0
160-188:	Pso01G37180.0	Pse04G39710.0	      0
160-189:	Pso01G37190.0	Pse04G39720.0	      0
160-190:	Pso01G37240.0	Pse04G39760.0	      0
160-191:	Pso01G37250.0	Pse04G39770.0	      0
160-192:	Pso01G37280.0	Pse04G39800.0	      0
160-193:	Pso01G37290.0	Pse04G39810.0	      0
160-194:	Pso01G37300.0	Pse04G39820.0	      0
160-195:	Pso01G37310.0	Pse04G39830.0	      0
160-196:	Pso01G37320.0	Pse04G39840.0	      0
160-197:	Pso01G37330.0	Pse04G39850.0	 2e-103
160-198:	Pso01G37360.0	Pse04G39880.0	      0
160-199:	Pso01G37370.0	Pse04G39890.0	      0
160-200:	Pso01G37390.0	Pse04G39920.0	      0
160-201:	Pso01G37430.0	Pse04G39970.0	      0
160-202:	Pso01G37440.0	Pse04G39980.0	      0
160-203:	Pso01G37450.0	Pse04G39990.0	      0
160-204:	Pso01G37460.0	Pse04G40020.0	 2e-104
160-205:	Pso01G37470.0	Pse04G40030.0	      0
160-206:	Pso01G37480.0	Pse04G40050.0	      0
160-207:	Pso01G37490.0	Pse04G40060.0	      0
160-208:	Pso01G37510.0	Pse04G40070.0	  3e-94
160-209:	Pso01G37520.0	Pse04G40080.0	      0
160-210:	Pso01G37540.0	Pse04G40110.0	      0
160-211:	Pso01G37550.0	Pse04G40120.0	      0
160-212:	Pso01G37580.0	Pse04G40150.0	      0
160-213:	Pso01G37590.0	Pse04G40160.0	      0
160-214:	Pso01G37600.0	Pse04G40170.0	      0
160-215:	Pso01G37610.0	Pse04G40180.0	 3e-141
160-216:	Pso01G37640.0	Pse04G40200.0	      0
160-217:	Pso01G37660.0	Pse04G40210.0	      0
160-218:	Pso01G37670.0	Pse04G40220.0	      0
160-219:	Pso01G37700.0	Pse04G40260.0	      0
160-220:	Pso01G37710.0	Pse04G40270.0	      0
160-221:	Pso01G37720.0	Pse04G40280.0	      0
160-222:	Pso01G37730.0	Pse04G40290.0	      0
160-223:	Pso01G37740.0	Pse04G40300.0	  5e-62
160-224:	Pso01G37760.0	Pse04G40320.0	      0
160-225:	Pso01G37770.0	Pse04G40330.0	      0
160-226:	Pso01G37790.0	Pse04G40340.0	      0
160-227:	Pso01G37810.0	Pse04G40370.0	      0
160-228:	Pso01G37830.0	Pse04G40400.0	      0
160-229:	Pso01G37850.0	Pse04G40420.0	  3e-49
160-230:	Pso01G37870.0	Pse04G40430.0	      0
160-231:	Pso01G37860.0	Pse04G40440.0	      0
160-232:	Pso01G37880.0	Pse04G40450.0	      0
160-233:	Pso01G37890.0	Pse04G40460.0	      0
160-234:	Pso01G37900.0	Pse04G40470.0	 3e-162
160-235:	Pso01G37910.0	Pse04G40480.0	      0
160-236:	Pso01G37960.0	Pse04G40510.0	      0
160-237:	Pso01G37970.0	Pse04G40520.0	      0
160-238:	Pso01G37990.0	Pse04G40530.0	      0
160-239:	Pso01G38010.0	Pse04G40550.0	  1e-33
160-240:	Pso01G38030.0	Pse04G40560.0	  5e-78
160-241:	Pso01G38040.0	Pse04G40570.0	      0
160-242:	Pso01G38060.0	Pse04G40590.0	  6e-47
160-243:	Pso01G38080.0	Pse04G40610.0	      0
160-244:	Pso01G38130.0	Pse04G40670.0	      0
160-245:	Pso01G38140.0	Pse04G40680.0	      0
160-246:	Pso01G38150.0	Pse04G40690.0	  6e-68
160-247:	Pso01G38160.0	Pse04G40710.0	      0
160-248:	Pso01G38170.0	Pse04G40720.0	      0
160-249:	Pso01G38180.0	Pse04G40730.0	 2e-108
160-250:	Pso01G38190.0	Pse04G40740.0	      0
160-251:	Pso01G38200.0	Pse04G40750.0	      0
160-252:	Pso01G38210.0	Pse04G40760.0	      0
160-253:	Pso01G38220.0	Pse04G40770.0	      0
160-254:	Pso01G38240.0	Pse04G40780.0	      0
160-255:	Pso01G38250.0	Pse04G40790.0	  4e-44
160-256:	Pso01G38260.0	Pse04G40800.0	  3e-94
160-257:	Pso01G38280.0	Pse04G40820.0	  4e-35
160-258:	Pso01G38290.0	Pse04G40830.0	  4e-63
160-259:	Pso01G38310.0	Pse04G40840.0	      0
160-260:	Pso01G38320.0	Pse04G40850.0	 2e-160
160-261:	Pso01G38330.0	Pse04G40860.0	      0
160-262:	Pso01G38340.0	Pse04G40870.0	      0
160-263:	Pso01G38360.0	Pse04G40880.0	      0
160-264:	Pso01G38370.0	Pse04G40890.0	      0
160-265:	Pso01G38380.0	Pse04G40910.0	      0
160-266:	Pso01G38390.0	Pse04G40920.0	      0
160-267:	Pso01G38420.0	Pse04G40940.0	      0
160-268:	Pso01G38450.0	Pse04G40960.0	      0
160-269:	Pso01G38460.0	Pse04G40970.0	      0
160-270:	Pso01G38470.0	Pse04G40980.0	      0
160-271:	Pso01G38510.0	Pse04G41030.0	      0
160-272:	Pso01G38520.0	Pse04G41040.0	      0
160-273:	Pso01G38530.0	Pse04G41050.0	      0
160-274:	Pso01G38540.0	Pse04G41060.0	      0
160-275:	Pso01G38560.0	Pse04G41090.0	      0
160-276:	Pso01G38580.0	Pse04G41120.0	      0
160-277:	Pso01G38590.0	Pse04G41130.0	      0
160-278:	Pso01G38600.0	Pse04G41140.0	      0
160-279:	Pso01G38620.0	Pse04G41150.0	 6e-133
160-280:	Pso01G38610.0	Pse04G41160.0	      0
160-281:	Pso01G38630.0	Pse04G41170.0	      0
160-282:	Pso01G38640.0	Pse04G41180.0	      0
160-283:	Pso01G38660.0	Pse04G41190.0	      0
160-284:	Pso01G38670.0	Pse04G41200.0	      0
160-285:	Pso01G38680.0	Pse04G41210.0	 5e-172
160-286:	Pso01G38690.0	Pse04G41220.0	      0
160-287:	Pso01G38700.0	Pse04G41230.0	      0
160-288:	Pso01G38710.0	Pse04G41240.0	      0
160-289:	Pso01G38720.0	Pse04G41260.0	      0
160-290:	Pso01G38730.0	Pse04G41270.0	  5e-79
160-291:	Pso01G38740.0	Pse04G41290.0	      0
160-292:	Pso01G38750.0	Pse04G41310.0	      0
160-293:	Pso01G38760.0	Pse04G41320.0	      0
160-294:	Pso01G38770.0	Pse04G41330.0	      0
160-295:	Pso01G38790.0	Pse04G41350.0	      0
160-296:	Pso01G38800.0	Pse04G41360.0	  1e-45
160-297:	Pso01G38810.0	Pse04G41370.0	 3e-107
160-298:	Pso01G38820.0	Pse04G41380.0	      0
160-299:	Pso01G38830.0	Pse04G41390.0	      0
160-300:	Pso01G38850.0	Pse04G41400.0	 2e-155
160-301:	Pso01G38860.0	Pse04G41410.0	      0
160-302:	Pso01G38870.0	Pse04G41420.0	      0
160-303:	Pso01G38880.0	Pse04G41430.0	      0
160-304:	Pso01G38890.0	Pse04G41440.0	      0
160-305:	Pso01G38900.0	Pse04G41450.0	 4e-110
160-306:	Pso01G38910.0	Pse04G41460.0	  8e-99
160-307:	Pso01G38920.0	Pse04G41470.0	      0
160-308:	Pso01G38930.0	Pse04G41480.0	 1e-166
160-309:	Pso01G38940.0	Pse04G41490.0	      0
160-310:	Pso01G38950.0	Pse04G41500.0	      0
160-311:	Pso01G38970.0	Pse04G41510.0	 2e-135
160-312:	Pso01G38960.0	Pse04G41520.0	      0
160-313:	Pso01G38980.0	Pse04G41530.0	      0
160-314:	Pso01G38990.0	Pse04G41540.0	      0
160-315:	Pso01G39000.0	Pse04G41550.0	      0
160-316:	Pso01G39020.0	Pse04G41560.0	      0
160-317:	Pso01G39040.0	Pse04G41570.0	      0
160-318:	Pso01G39050.0	Pse04G41580.0	      0
160-319:	Pso01G39060.0	Pse04G41590.0	 1e-120
## Alignment 161: score=9151.0 e_value=0 N=189 post-WGD-1 ancestor_chr1&P. setigerum_chr4 plus
161-  0:	Pso01G00670.0	Pse04G00010.0	  1e-52
161-  1:	Pso01G00690.0	Pse04G00050.0	      0
161-  2:	Pso01G00710.0	Pse04G00060.0	      0
161-  3:	Pso01G00720.0	Pse04G00070.0	 3e-113
161-  4:	Pso01G00730.0	Pse04G00080.0	  1e-54
161-  5:	Pso01G00740.0	Pse04G00110.0	 6e-134
161-  6:	Pso01G00750.0	Pse04G00120.0	  8e-94
161-  7:	Pso01G00760.0	Pse04G00140.0	  2e-84
161-  8:	Pso01G00790.0	Pse04G00170.0	      0
161-  9:	Pso01G00800.0	Pse04G00180.0	 2e-152
161- 10:	Pso01G00810.0	Pse04G00190.0	 3e-159
161- 11:	Pso01G00840.0	Pse04G00200.0	      0
161- 12:	Pso01G00850.0	Pse04G00210.0	 3e-166
161- 13:	Pso01G00860.0	Pse04G00220.0	      0
161- 14:	Pso01G00870.0	Pse04G00230.0	      0
161- 15:	Pso01G00880.0	Pse04G00240.0	      0
161- 16:	Pso01G00900.0	Pse04G00260.0	  2e-97
161- 17:	Pso01G00920.0	Pse04G00280.0	      0
161- 18:	Pso01G00960.0	Pse04G00310.0	      0
161- 19:	Pso01G00970.0	Pse04G00340.0	      0
161- 20:	Pso01G00990.0	Pse04G00360.0	      0
161- 21:	Pso01G01000.0	Pse04G00370.0	      0
161- 22:	Pso01G01030.0	Pse04G00420.0	  6e-61
161- 23:	Pso01G01040.0	Pse04G00440.0	      0
161- 24:	Pso01G01050.0	Pse04G00450.0	 9e-151
161- 25:	Pso01G01080.0	Pse04G00500.0	 9e-155
161- 26:	Pso01G01090.0	Pse04G00510.0	      0
161- 27:	Pso01G01100.0	Pse04G00520.0	 1e-139
161- 28:	Pso01G01110.0	Pse04G00530.0	 1e-159
161- 29:	Pso01G01140.0	Pse04G00540.0	 3e-175
161- 30:	Pso01G01220.0	Pse04G00560.0	  3e-97
161- 31:	Pso01G01330.0	Pse04G00580.0	 6e-142
161- 32:	Pso01G01540.0	Pse04G00590.0	  1e-60
161- 33:	Pso01G01350.0	Pse04G00610.0	 7e-131
161- 34:	Pso01G01360.0	Pse04G00620.0	      0
161- 35:	Pso01G01370.0	Pse04G00630.0	      0
161- 36:	Pso01G01380.0	Pse04G00640.0	      0
161- 37:	Pso01G01450.0	Pse04G00700.0	      0
161- 38:	Pso01G01480.0	Pse04G00710.0	      0
161- 39:	Pso01G01510.0	Pse04G00720.0	      0
161- 40:	Pso01G01520.0	Pse04G00730.0	      0
161- 41:	Pso01G01560.0	Pse04G00770.0	      0
161- 42:	Pso01G01590.0	Pse04G00830.0	 3e-119
161- 43:	Pso01G01600.0	Pse04G00840.0	      0
161- 44:	Pso01G01620.0	Pse04G00860.0	  7e-78
161- 45:	Pso01G01630.0	Pse04G00870.0	      0
161- 46:	Pso01G01640.0	Pse04G00880.0	      0
161- 47:	Pso01G01660.0	Pse04G00890.0	  5e-99
161- 48:	Pso01G01690.0	Pse04G00910.0	      0
161- 49:	Pso01G01700.0	Pse04G00920.0	      0
161- 50:	Pso01G01720.0	Pse04G00930.0	      0
161- 51:	Pso01G01730.0	Pse04G00940.0	 9e-103
161- 52:	Pso01G01740.0	Pse04G00950.0	      0
161- 53:	Pso01G01750.0	Pse04G00960.0	      0
161- 54:	Pso01G01760.0	Pse04G00970.0	 3e-169
161- 55:	Pso01G01800.0	Pse04G00980.0	      0
161- 56:	Pso01G01820.0	Pse04G01030.0	      0
161- 57:	Pso01G01830.0	Pse04G01040.0	      0
161- 58:	Pso01G01860.0	Pse04G01070.0	      0
161- 59:	Pso01G01870.0	Pse04G01080.0	 5e-126
161- 60:	Pso01G01880.0	Pse04G01090.0	      0
161- 61:	Pso01G01900.0	Pse04G01110.0	      0
161- 62:	Pso01G01940.0	Pse04G01140.0	      0
161- 63:	Pso01G01950.0	Pse04G01170.0	  1e-39
161- 64:	Pso01G01960.0	Pse04G01180.0	      0
161- 65:	Pso01G02020.0	Pse04G01220.0	  1e-67
161- 66:	Pso01G02030.0	Pse04G01260.0	  1e-80
161- 67:	Pso01G02060.0	Pse04G01280.0	      0
161- 68:	Pso01G02100.0	Pse04G01320.0	      0
161- 69:	Pso01G02130.0	Pse04G01360.0	 5e-162
161- 70:	Pso01G02170.0	Pse04G01400.0	 3e-102
161- 71:	Pso01G02180.0	Pse04G01410.0	      0
161- 72:	Pso01G02190.0	Pse04G01420.0	      0
161- 73:	Pso01G02240.0	Pse04G01440.0	      0
161- 74:	Pso01G02340.0	Pse04G01450.0	      0
161- 75:	Pso01G02330.0	Pse04G01460.0	 1e-127
161- 76:	Pso01G02310.0	Pse04G01480.0	      0
161- 77:	Pso01G02390.0	Pse04G01600.0	  3e-47
161- 78:	Pso01G02420.0	Pse04G01640.0	      0
161- 79:	Pso01G02460.0	Pse04G01780.0	      0
161- 80:	Pso01G02530.0	Pse04G01850.0	      0
161- 81:	Pso01G02630.0	Pse04G01910.0	 3e-155
161- 82:	Pso01G02670.0	Pse04G01950.0	      0
161- 83:	Pso01G02700.0	Pse04G01970.0	 5e-126
161- 84:	Pso01G02710.0	Pse04G01980.0	      0
161- 85:	Pso01G02720.0	Pse04G01990.0	      0
161- 86:	Pso01G02730.0	Pse04G02000.0	 8e-126
161- 87:	Pso01G02740.0	Pse04G02010.0	  3e-87
161- 88:	Pso01G02750.0	Pse04G02020.0	      0
161- 89:	Pso01G02760.0	Pse04G02040.0	      0
161- 90:	Pso01G02770.0	Pse04G02050.0	      0
161- 91:	Pso01G02790.0	Pse04G02060.0	      0
161- 92:	Pso01G02800.0	Pse04G02070.0	      0
161- 93:	Pso01G02860.0	Pse04G02120.0	      0
161- 94:	Pso01G02870.0	Pse04G02130.0	      0
161- 95:	Pso01G02880.0	Pse04G02140.0	      0
161- 96:	Pso01G02900.0	Pse04G02160.0	      0
161- 97:	Pso01G02910.0	Pse04G02180.0	  1e-81
161- 98:	Pso01G02920.0	Pse04G02190.0	      0
161- 99:	Pso01G02940.0	Pse04G02220.0	 4e-112
161-100:	Pso01G02960.0	Pse04G02230.0	      0
161-101:	Pso01G02990.0	Pse04G02260.0	      0
161-102:	Pso01G03010.0	Pse04G02270.0	      0
161-103:	Pso01G03030.0	Pse04G02330.0	  7e-46
161-104:	Pso01G03040.0	Pse04G02350.0	  1e-24
161-105:	Pso01G03090.0	Pse04G02390.0	      0
161-106:	Pso01G03100.0	Pse04G02410.0	      0
161-107:	Pso01G03130.0	Pse04G02440.0	 3e-109
161-108:	Pso01G03160.0	Pse04G02470.0	      0
161-109:	Pso01G03220.0	Pse04G02500.0	  8e-10
161-110:	Pso01G03230.0	Pse04G02670.0	      0
161-111:	Pso01G03240.0	Pse04G02680.0	      0
161-112:	Pso01G03250.0	Pse04G02690.0	 3e-166
161-113:	Pso01G03270.0	Pse04G02700.0	      0
161-114:	Pso01G03280.0	Pse04G02710.0	      0
161-115:	Pso01G03290.0	Pse04G02720.0	      0
161-116:	Pso01G03300.0	Pse04G02730.0	      0
161-117:	Pso01G03380.0	Pse04G02770.0	  2e-99
161-118:	Pso01G03390.0	Pse04G02780.0	  1e-64
161-119:	Pso01G03400.0	Pse04G02790.0	      0
161-120:	Pso01G03410.0	Pse04G02810.0	 1e-156
161-121:	Pso01G03430.0	Pse04G02830.0	      0
161-122:	Pso01G03440.0	Pse04G02840.0	  2e-57
161-123:	Pso01G03450.0	Pse04G02850.0	  1e-92
161-124:	Pso01G03480.0	Pse04G02880.0	      0
161-125:	Pso01G03510.0	Pse04G02890.0	      0
161-126:	Pso01G03520.0	Pse04G02900.0	      0
161-127:	Pso01G03540.0	Pse04G02930.0	      0
161-128:	Pso01G03570.0	Pse04G02970.0	      0
161-129:	Pso01G03590.0	Pse04G02980.0	  1e-49
161-130:	Pso01G03600.0	Pse04G03010.0	 1e-109
161-131:	Pso01G03610.0	Pse04G03020.0	      0
161-132:	Pso01G03630.0	Pse04G03040.0	      0
161-133:	Pso01G03640.0	Pse04G03080.0	      0
161-134:	Pso01G03660.0	Pse04G03100.0	      0
161-135:	Pso01G03680.0	Pse04G03150.0	  7e-59
161-136:	Pso01G03700.0	Pse04G03190.0	 1e-138
161-137:	Pso01G03710.0	Pse04G03230.0	      0
161-138:	Pso01G03740.0	Pse04G03330.0	  2e-21
161-139:	Pso01G03750.0	Pse04G03360.0	  1e-54
161-140:	Pso01G03770.0	Pse04G03370.0	  4e-79
161-141:	Pso01G03790.0	Pse04G03420.0	  2e-32
161-142:	Pso01G03810.0	Pse04G03440.0	  2e-97
161-143:	Pso01G03850.0	Pse04G03480.0	      0
161-144:	Pso01G03870.0	Pse04G03500.0	      0
161-145:	Pso01G03890.0	Pse04G03510.0	  2e-43
161-146:	Pso01G03930.0	Pse04G03550.0	      0
161-147:	Pso01G03960.0	Pse04G03590.0	  1e-70
161-148:	Pso01G04000.0	Pse04G03660.0	 8e-125
161-149:	Pso01G04030.0	Pse04G03730.0	      0
161-150:	Pso01G04060.0	Pse04G03740.0	 7e-159
161-151:	Pso01G04070.0	Pse04G03770.0	  3e-75
161-152:	Pso01G04140.0	Pse04G03820.0	      0
161-153:	Pso01G04150.0	Pse04G03840.0	  6e-59
161-154:	Pso01G04160.0	Pse04G03850.0	      0
161-155:	Pso01G04170.0	Pse04G03870.0	      0
161-156:	Pso01G04180.0	Pse04G03890.0	 4e-110
161-157:	Pso01G04200.0	Pse04G03910.0	      0
161-158:	Pso01G04230.0	Pse04G03950.0	 6e-176
161-159:	Pso01G04240.0	Pse04G03960.0	      0
161-160:	Pso01G04250.0	Pse04G03970.0	      0
161-161:	Pso01G04280.0	Pse04G03990.0	      0
161-162:	Pso01G04290.0	Pse04G04000.0	      0
161-163:	Pso01G04310.0	Pse04G04040.0	 5e-110
161-164:	Pso01G04360.0	Pse04G04080.0	      0
161-165:	Pso01G04380.0	Pse04G04100.0	  1e-32
161-166:	Pso01G04430.0	Pse04G04130.0	      0
161-167:	Pso01G04440.0	Pse04G04140.0	      0
161-168:	Pso01G04480.0	Pse04G04150.0	 3e-119
161-169:	Pso01G04490.0	Pse04G04160.0	      0
161-170:	Pso01G04520.0	Pse04G04190.0	      0
161-171:	Pso01G04560.0	Pse04G04210.0	      0
161-172:	Pso01G04580.0	Pse04G04230.0	  5e-49
161-173:	Pso01G04600.0	Pse04G04240.0	      0
161-174:	Pso01G04640.0	Pse04G04290.0	  3e-19
161-175:	Pso01G04650.0	Pse04G04300.0	 5e-118
161-176:	Pso01G04660.0	Pse04G04310.0	  3e-50
161-177:	Pso01G04690.0	Pse04G04320.0	      0
161-178:	Pso01G04730.0	Pse04G04390.0	      0
161-179:	Pso01G04780.0	Pse04G04440.0	      0
161-180:	Pso01G04800.0	Pse04G04480.0	      0
161-181:	Pso01G04830.0	Pse04G04490.0	  8e-67
161-182:	Pso01G04870.0	Pse04G04530.0	      0
161-183:	Pso01G04920.0	Pse04G04640.0	 4e-112
161-184:	Pso01G04950.0	Pse04G04680.0	      0
161-185:	Pso01G04960.0	Pse04G04720.0	      0
161-186:	Pso01G04970.0	Pse04G04740.0	      0
161-187:	Pso01G05000.0	Pse04G04800.0	 1e-170
161-188:	Pso01G05030.0	Pse04G04820.0	      0
## Alignment 162: score=8858.0 e_value=0 N=182 post-WGD-1 ancestor_chr1&P. setigerum_chr4 plus
162-  0:	Pso01G08300.0	Pse04G08480.0	      0
162-  1:	Pso01G08330.0	Pse04G08520.0	      0
162-  2:	Pso01G08340.0	Pse04G08530.0	  2e-52
162-  3:	Pso01G08360.0	Pse04G08560.0	      0
162-  4:	Pso01G08370.0	Pse04G08570.0	      0
162-  5:	Pso01G08390.0	Pse04G08620.0	      0
162-  6:	Pso01G08400.0	Pse04G08640.0	  3e-80
162-  7:	Pso01G08430.0	Pse04G08660.0	      0
162-  8:	Pso01G08450.0	Pse04G08670.0	 1e-158
162-  9:	Pso01G08490.0	Pse04G08710.0	      0
162- 10:	Pso01G08500.0	Pse04G08720.0	      0
162- 11:	Pso01G08520.0	Pse04G08740.0	  3e-68
162- 12:	Pso01G08540.0	Pse04G08750.0	      0
162- 13:	Pso01G08570.0	Pse04G08770.0	      0
162- 14:	Pso01G08580.0	Pse04G08800.0	      0
162- 15:	Pso01G08590.0	Pse04G08810.0	      0
162- 16:	Pso01G08600.0	Pse04G08820.0	      0
162- 17:	Pso01G08610.0	Pse04G08840.0	      0
162- 18:	Pso01G08640.0	Pse04G08870.0	      0
162- 19:	Pso01G08660.0	Pse04G08880.0	      0
162- 20:	Pso01G08670.0	Pse04G08910.0	      0
162- 21:	Pso01G08690.0	Pse04G08930.0	  4e-10
162- 22:	Pso01G08710.0	Pse04G08940.0	      0
162- 23:	Pso01G08720.0	Pse04G08950.0	 4e-137
162- 24:	Pso01G08740.0	Pse04G08960.0	  1e-72
162- 25:	Pso01G08750.0	Pse04G08970.0	 7e-145
162- 26:	Pso01G08770.0	Pse04G08980.0	 3e-148
162- 27:	Pso01G08850.0	Pse04G09060.0	      0
162- 28:	Pso01G08890.0	Pse04G09120.0	      0
162- 29:	Pso01G08900.0	Pse04G09140.0	  3e-71
162- 30:	Pso01G08970.0	Pse04G09230.0	  2e-14
162- 31:	Pso01G08980.0	Pse04G09240.0	      0
162- 32:	Pso01G09000.0	Pse04G09260.0	 1e-150
162- 33:	Pso01G09010.0	Pse04G09270.0	      0
162- 34:	Pso01G09020.0	Pse04G09280.0	      0
162- 35:	Pso01G09060.0	Pse04G09300.0	      0
162- 36:	Pso01G09070.0	Pse04G09310.0	 5e-146
162- 37:	Pso01G09130.0	Pse04G09350.0	  2e-45
162- 38:	Pso01G09140.0	Pse04G09360.0	      0
162- 39:	Pso01G09190.0	Pse04G09380.0	      0
162- 40:	Pso01G09230.0	Pse04G09390.0	  2e-89
162- 41:	Pso01G09260.0	Pse04G09420.0	 8e-179
162- 42:	Pso01G09280.0	Pse04G09440.0	      0
162- 43:	Pso01G09320.0	Pse04G09510.0	 4e-158
162- 44:	Pso01G09330.0	Pse04G09570.0	      0
162- 45:	Pso01G09350.0	Pse04G09580.0	  2e-11
162- 46:	Pso01G09360.0	Pse04G09590.0	  5e-81
162- 47:	Pso01G09380.0	Pse04G09610.0	 8e-177
162- 48:	Pso01G09390.0	Pse04G09620.0	      0
162- 49:	Pso01G09400.0	Pse04G09630.0	      0
162- 50:	Pso01G09410.0	Pse04G09640.0	      0
162- 51:	Pso01G09420.0	Pse04G09650.0	      0
162- 52:	Pso01G09460.0	Pse04G09700.0	      0
162- 53:	Pso01G09480.0	Pse04G09710.0	 2e-125
162- 54:	Pso01G09540.0	Pse04G09720.0	  6e-97
162- 55:	Pso01G09580.0	Pse04G09840.0	  5e-86
162- 56:	Pso01G09590.0	Pse04G09860.0	      0
162- 57:	Pso01G09600.0	Pse04G09870.0	      0
162- 58:	Pso01G09610.0	Pse04G09880.0	      0
162- 59:	Pso01G09620.0	Pse04G09900.0	      0
162- 60:	Pso01G09650.0	Pse04G09930.0	 1e-136
162- 61:	Pso01G09660.0	Pse04G09940.0	      0
162- 62:	Pso01G09670.0	Pse04G09950.0	 4e-149
162- 63:	Pso01G09690.0	Pse04G09970.0	 2e-120
162- 64:	Pso01G09760.0	Pse04G10040.0	 5e-161
162- 65:	Pso01G09880.0	Pse04G10160.0	      0
162- 66:	Pso01G09920.0	Pse04G10200.0	      0
162- 67:	Pso01G09930.0	Pse04G10210.0	      0
162- 68:	Pso01G09940.0	Pse04G10220.0	      0
162- 69:	Pso01G09960.0	Pse04G10260.0	 1e-172
162- 70:	Pso01G10000.0	Pse04G10290.0	      0
162- 71:	Pso01G10010.0	Pse04G10300.0	      0
162- 72:	Pso01G10030.0	Pse04G10310.0	      0
162- 73:	Pso01G10040.0	Pse04G10340.0	      0
162- 74:	Pso01G10070.0	Pse04G10360.0	  3e-82
162- 75:	Pso01G10080.0	Pse04G10370.0	      0
162- 76:	Pso01G10110.0	Pse04G10420.0	      0
162- 77:	Pso01G10120.0	Pse04G10430.0	      0
162- 78:	Pso01G10140.0	Pse04G10440.0	  2e-87
162- 79:	Pso01G10150.0	Pse04G10460.0	  1e-97
162- 80:	Pso01G10160.0	Pse04G10470.0	      0
162- 81:	Pso01G10190.0	Pse04G10490.0	  6e-62
162- 82:	Pso01G10220.0	Pse04G10510.0	 2e-155
162- 83:	Pso01G10210.0	Pse04G10520.0	      0
162- 84:	Pso01G10230.0	Pse04G10540.0	  8e-50
162- 85:	Pso01G10250.0	Pse04G10560.0	  3e-66
162- 86:	Pso01G10270.0	Pse04G10590.0	      0
162- 87:	Pso01G10280.0	Pse04G10600.0	  3e-24
162- 88:	Pso01G10290.0	Pse04G10610.0	 2e-157
162- 89:	Pso01G10300.0	Pse04G10620.0	  2e-93
162- 90:	Pso01G10310.0	Pse04G10630.0	      0
162- 91:	Pso01G10320.0	Pse04G10650.0	  2e-31
162- 92:	Pso01G10330.0	Pse04G10660.0	      0
162- 93:	Pso01G10340.0	Pse04G10680.0	      0
162- 94:	Pso01G10360.0	Pse04G10710.0	      0
162- 95:	Pso01G10380.0	Pse04G10720.0	      0
162- 96:	Pso01G10390.0	Pse04G10740.0	      0
162- 97:	Pso01G10400.0	Pse04G10750.0	 6e-134
162- 98:	Pso01G10410.0	Pse04G10760.0	  7e-70
162- 99:	Pso01G10420.0	Pse04G10770.0	  9e-94
162-100:	Pso01G10430.0	Pse04G10790.0	  5e-72
162-101:	Pso01G10440.0	Pse04G10800.0	 6e-151
162-102:	Pso01G10450.0	Pse04G10810.0	      0
162-103:	Pso01G10460.0	Pse04G10820.0	      0
162-104:	Pso01G10480.0	Pse04G10840.0	  2e-87
162-105:	Pso01G10500.0	Pse04G10860.0	 4e-177
162-106:	Pso01G10520.0	Pse04G10870.0	      0
162-107:	Pso01G10550.0	Pse04G10890.0	  2e-39
162-108:	Pso01G10580.0	Pse04G10930.0	      0
162-109:	Pso01G10590.0	Pse04G10940.0	      0
162-110:	Pso01G10600.0	Pse04G10950.0	      0
162-111:	Pso01G10610.0	Pse04G10960.0	      0
162-112:	Pso01G10630.0	Pse04G10970.0	  3e-79
162-113:	Pso01G10660.0	Pse04G11000.0	 4e-116
162-114:	Pso01G10680.0	Pse04G11020.0	      0
162-115:	Pso01G10710.0	Pse04G11050.0	  5e-64
162-116:	Pso01G10760.0	Pse04G11080.0	  2e-62
162-117:	Pso01G10780.0	Pse04G11110.0	      0
162-118:	Pso01G10920.0	Pse04G11250.0	      0
162-119:	Pso01G10950.0	Pse04G11260.0	      0
162-120:	Pso01G11000.0	Pse04G11310.0	  6e-50
162-121:	Pso01G11010.0	Pse04G11320.0	      0
162-122:	Pso01G11100.0	Pse04G11410.0	  8e-26
162-123:	Pso01G11130.0	Pse04G11440.0	      0
162-124:	Pso01G11170.0	Pse04G11480.0	  3e-44
162-125:	Pso01G11180.0	Pse04G11490.0	      0
162-126:	Pso01G11190.0	Pse04G11500.0	      0
162-127:	Pso01G11200.0	Pse04G11510.0	 4e-142
162-128:	Pso01G11220.0	Pse04G11540.0	  1e-50
162-129:	Pso01G11230.0	Pse04G11550.0	      0
162-130:	Pso01G11240.0	Pse04G11560.0	      0
162-131:	Pso01G11250.0	Pse04G11570.0	      0
162-132:	Pso01G11280.0	Pse04G11580.0	 1e-123
162-133:	Pso01G11290.0	Pse04G11630.0	      0
162-134:	Pso01G11300.0	Pse04G11640.0	 6e-104
162-135:	Pso01G11330.0	Pse04G11660.0	  1e-82
162-136:	Pso01G11380.0	Pse04G11700.0	  2e-74
162-137:	Pso01G11410.0	Pse04G11710.0	  3e-24
162-138:	Pso01G11430.0	Pse04G11730.0	      0
162-139:	Pso01G11440.0	Pse04G11780.0	  5e-47
162-140:	Pso01G11450.0	Pse04G11810.0	      0
162-141:	Pso01G11510.0	Pse04G11900.0	  2e-40
162-142:	Pso01G11520.0	Pse04G11910.0	      0
162-143:	Pso01G11530.0	Pse04G11920.0	 1e-145
162-144:	Pso01G11550.0	Pse04G11980.0	      0
162-145:	Pso01G11570.0	Pse04G11990.0	      0
162-146:	Pso01G11580.0	Pse04G12000.0	      0
162-147:	Pso01G11590.0	Pse04G12010.0	      0
162-148:	Pso01G11630.0	Pse04G12060.0	      0
162-149:	Pso01G11640.0	Pse04G12070.0	      0
162-150:	Pso01G11660.0	Pse04G12080.0	 1e-161
162-151:	Pso01G11670.0	Pse04G12090.0	 4e-113
162-152:	Pso01G11680.0	Pse04G12100.0	      0
162-153:	Pso01G11690.0	Pse04G12110.0	 1e-140
162-154:	Pso01G11700.0	Pse04G12120.0	  7e-72
162-155:	Pso01G11720.0	Pse04G12130.0	      0
162-156:	Pso01G11730.0	Pse04G12180.0	 3e-125
162-157:	Pso01G11740.0	Pse04G12230.0	      0
162-158:	Pso01G11750.0	Pse04G12240.0	      0
162-159:	Pso01G11770.0	Pse04G12250.0	 2e-109
162-160:	Pso01G11800.0	Pse04G12290.0	      0
162-161:	Pso01G11810.0	Pse04G12300.0	      0
162-162:	Pso01G11820.0	Pse04G12310.0	  2e-82
162-163:	Pso01G11840.0	Pse04G12350.0	  8e-47
162-164:	Pso01G11850.0	Pse04G12360.0	 9e-156
162-165:	Pso01G11890.0	Pse04G12390.0	      0
162-166:	Pso01G11930.0	Pse04G12410.0	      0
162-167:	Pso01G11960.0	Pse04G12420.0	  2e-46
162-168:	Pso01G11970.0	Pse04G12430.0	 7e-101
162-169:	Pso01G11980.0	Pse04G12440.0	      0
162-170:	Pso01G11990.0	Pse04G12450.0	      0
162-171:	Pso01G12020.0	Pse04G12460.0	      0
162-172:	Pso01G12030.0	Pse04G12470.0	 8e-126
162-173:	Pso01G12040.0	Pse04G12480.0	      0
162-174:	Pso01G12050.0	Pse04G12490.0	 5e-116
162-175:	Pso01G12060.0	Pse04G12500.0	      0
162-176:	Pso01G12080.0	Pse04G12510.0	  3e-91
162-177:	Pso01G12110.0	Pse04G12530.0	  2e-25
162-178:	Pso01G12130.0	Pse04G12540.0	  8e-56
162-179:	Pso01G12150.0	Pse04G12570.0	      0
162-180:	Pso01G12250.0	Pse04G12670.0	      0
162-181:	Pso01G12260.0	Pse04G12680.0	      0
## Alignment 163: score=7469.0 e_value=0 N=154 post-WGD-1 ancestor_chr1&P. setigerum_chr4 plus
163-  0:	Pso01G20930.0	Pse04G22090.0	  3e-88
163-  1:	Pso01G20960.0	Pse04G22100.0	      0
163-  2:	Pso01G20970.0	Pse04G22110.0	      0
163-  3:	Pso01G20990.0	Pse04G22120.0	      0
163-  4:	Pso01G21000.0	Pse04G22130.0	  4e-06
163-  5:	Pso01G21020.0	Pse04G22150.0	      0
163-  6:	Pso01G21040.0	Pse04G22170.0	  4e-53
163-  7:	Pso01G21060.0	Pse04G22190.0	      0
163-  8:	Pso01G21080.0	Pse04G22210.0	  5e-91
163-  9:	Pso01G21110.0	Pse04G22260.0	 9e-135
163- 10:	Pso01G21140.0	Pse04G22290.0	 3e-128
163- 11:	Pso01G21160.0	Pse04G22320.0	 4e-154
163- 12:	Pso01G21220.0	Pse04G22410.0	      0
163- 13:	Pso01G21230.0	Pse04G22420.0	      0
163- 14:	Pso01G21240.0	Pse04G22440.0	      0
163- 15:	Pso01G21250.0	Pse04G22460.0	  3e-61
163- 16:	Pso01G21260.0	Pse04G22470.0	      0
163- 17:	Pso01G21270.0	Pse04G22490.0	      0
163- 18:	Pso01G21280.0	Pse04G22500.0	  3e-94
163- 19:	Pso01G21300.0	Pse04G22540.0	 4e-174
163- 20:	Pso01G21310.0	Pse04G22550.0	      0
163- 21:	Pso01G21320.0	Pse04G22560.0	  9e-41
163- 22:	Pso01G21330.0	Pse04G22570.0	  1e-53
163- 23:	Pso01G21350.0	Pse04G22610.0	 1e-113
163- 24:	Pso01G21360.0	Pse04G22620.0	      0
163- 25:	Pso01G21400.0	Pse04G22670.0	  4e-70
163- 26:	Pso01G21430.0	Pse04G22700.0	      0
163- 27:	Pso01G21440.0	Pse04G22710.0	  1e-98
163- 28:	Pso01G21450.0	Pse04G22720.0	      0
163- 29:	Pso01G21460.0	Pse04G22730.0	      0
163- 30:	Pso01G21470.0	Pse04G22740.0	      0
163- 31:	Pso01G21480.0	Pse04G22750.0	 4e-104
163- 32:	Pso01G21490.0	Pse04G22770.0	 9e-136
163- 33:	Pso01G21520.0	Pse04G22810.0	      0
163- 34:	Pso01G21580.0	Pse04G22880.0	  9e-73
163- 35:	Pso01G21600.0	Pse04G22900.0	      0
163- 36:	Pso01G21660.0	Pse04G22960.0	      0
163- 37:	Pso01G21620.0	Pse04G22990.0	      0
163- 38:	Pso01G21700.0	Pse04G23000.0	 4e-110
163- 39:	Pso01G21710.0	Pse04G23020.0	      0
163- 40:	Pso01G21720.0	Pse04G23030.0	      0
163- 41:	Pso01G21730.0	Pse04G23050.0	  4e-82
163- 42:	Pso01G21740.0	Pse04G23060.0	      0
163- 43:	Pso01G21760.0	Pse04G23070.0	 8e-147
163- 44:	Pso01G21770.0	Pse04G23080.0	      0
163- 45:	Pso01G21780.0	Pse04G23090.0	 4e-103
163- 46:	Pso01G21800.0	Pse04G23120.0	      0
163- 47:	Pso01G21810.0	Pse04G23150.0	  1e-50
163- 48:	Pso01G21820.0	Pse04G23160.0	      0
163- 49:	Pso01G21830.0	Pse04G23180.0	  5e-68
163- 50:	Pso01G21860.0	Pse04G23200.0	  1e-64
163- 51:	Pso01G21870.0	Pse04G23220.0	      0
163- 52:	Pso01G21910.0	Pse04G23230.0	      0
163- 53:	Pso01G21920.0	Pse04G23240.0	  2e-79
163- 54:	Pso01G21930.0	Pse04G23250.0	 6e-155
163- 55:	Pso01G22000.0	Pse04G23310.0	  3e-35
163- 56:	Pso01G22010.0	Pse04G23320.0	      0
163- 57:	Pso01G22020.0	Pse04G23330.0	      0
163- 58:	Pso01G22030.0	Pse04G23340.0	      0
163- 59:	Pso01G22040.0	Pse04G23350.0	      0
163- 60:	Pso01G22050.0	Pse04G23360.0	  6e-63
163- 61:	Pso01G22060.0	Pse04G23370.0	      0
163- 62:	Pso01G22070.0	Pse04G23380.0	      0
163- 63:	Pso01G22080.0	Pse04G23420.0	 2e-159
163- 64:	Pso01G22100.0	Pse04G23430.0	  3e-40
163- 65:	Pso01G22110.0	Pse04G23440.0	      0
163- 66:	Pso01G22120.0	Pse04G23450.0	  1e-40
163- 67:	Pso01G22240.0	Pse04G23460.0	  4e-17
163- 68:	Pso01G22130.0	Pse04G23580.0	  1e-92
163- 69:	Pso01G22280.0	Pse04G23610.0	  1e-33
163- 70:	Pso01G22290.0	Pse04G23660.0	      0
163- 71:	Pso01G22320.0	Pse04G23690.0	      0
163- 72:	Pso01G22330.0	Pse04G23700.0	 3e-128
163- 73:	Pso01G22340.0	Pse04G23710.0	      0
163- 74:	Pso01G22350.0	Pse04G23720.0	  6e-64
163- 75:	Pso01G22360.0	Pse04G23730.0	 2e-170
163- 76:	Pso01G22370.0	Pse04G23740.0	  2e-54
163- 77:	Pso01G22380.0	Pse04G23760.0	      0
163- 78:	Pso01G22390.0	Pse04G23780.0	      0
163- 79:	Pso01G22400.0	Pse04G23810.0	 3e-101
163- 80:	Pso01G22440.0	Pse04G23840.0	      0
163- 81:	Pso01G22480.0	Pse04G23910.0	      0
163- 82:	Pso01G22520.0	Pse04G23980.0	      0
163- 83:	Pso01G22530.0	Pse04G23990.0	 5e-143
163- 84:	Pso01G22540.0	Pse04G24000.0	      0
163- 85:	Pso01G22550.0	Pse04G24020.0	      0
163- 86:	Pso01G22570.0	Pse04G24030.0	      0
163- 87:	Pso01G22620.0	Pse04G24090.0	  2e-59
163- 88:	Pso01G22630.0	Pse04G24100.0	      0
163- 89:	Pso01G22660.0	Pse04G24140.0	 5e-166
163- 90:	Pso01G22680.0	Pse04G24160.0	  2e-85
163- 91:	Pso01G22700.0	Pse04G24180.0	 1e-167
163- 92:	Pso01G22710.0	Pse04G24190.0	  5e-72
163- 93:	Pso01G22740.0	Pse04G24210.0	 1e-121
163- 94:	Pso01G22760.0	Pse04G24260.0	 2e-152
163- 95:	Pso01G22780.0	Pse04G24280.0	      0
163- 96:	Pso01G22800.0	Pse04G24300.0	  3e-59
163- 97:	Pso01G22830.0	Pse04G24330.0	      0
163- 98:	Pso01G22840.0	Pse04G24340.0	      0
163- 99:	Pso01G22850.0	Pse04G24350.0	 3e-159
163-100:	Pso01G22900.0	Pse04G24370.0	      0
163-101:	Pso01G22910.0	Pse04G24380.0	  1e-50
163-102:	Pso01G22920.0	Pse04G24390.0	      0
163-103:	Pso01G22930.0	Pse04G24400.0	      0
163-104:	Pso01G23000.0	Pse04G24460.0	      0
163-105:	Pso01G23010.0	Pse04G24470.0	      0
163-106:	Pso01G23050.0	Pse04G24520.0	      0
163-107:	Pso01G23070.0	Pse04G24540.0	      0
163-108:	Pso01G23090.0	Pse04G24560.0	      0
163-109:	Pso01G23130.0	Pse04G24580.0	 9e-150
163-110:	Pso01G23140.0	Pse04G24610.0	      0
163-111:	Pso01G23150.0	Pse04G24620.0	      0
163-112:	Pso01G23160.0	Pse04G24630.0	  1e-44
163-113:	Pso01G23170.0	Pse04G24650.0	      0
163-114:	Pso01G23180.0	Pse04G24660.0	      0
163-115:	Pso01G23190.0	Pse04G24670.0	      0
163-116:	Pso01G23220.0	Pse04G24700.0	      0
163-117:	Pso01G23230.0	Pse04G24740.0	 2e-128
163-118:	Pso01G23320.0	Pse04G24880.0	  6e-59
163-119:	Pso01G23340.0	Pse04G24890.0	      0
163-120:	Pso01G23420.0	Pse04G24990.0	 2e-163
163-121:	Pso01G23500.0	Pse04G25050.0	      0
163-122:	Pso01G23520.0	Pse04G25060.0	 4e-114
163-123:	Pso01G23540.0	Pse04G25080.0	      0
163-124:	Pso01G23550.0	Pse04G25110.0	      0
163-125:	Pso01G23560.0	Pse04G25120.0	      0
163-126:	Pso01G23570.0	Pse04G25130.0	      0
163-127:	Pso01G23580.0	Pse04G25140.0	  2e-45
163-128:	Pso01G23600.0	Pse04G25190.0	      0
163-129:	Pso01G23610.0	Pse04G25200.0	  3e-77
163-130:	Pso01G23620.0	Pse04G25210.0	  8e-29
163-131:	Pso01G23630.0	Pse04G25230.0	      0
163-132:	Pso01G23640.0	Pse04G25240.0	 8e-159
163-133:	Pso01G23660.0	Pse04G25250.0	      0
163-134:	Pso01G23680.0	Pse04G25280.0	  7e-95
163-135:	Pso01G23700.0	Pse04G25300.0	  8e-91
163-136:	Pso01G23720.0	Pse04G25320.0	  2e-32
163-137:	Pso01G23730.0	Pse04G25330.0	 1e-125
163-138:	Pso01G23740.0	Pse04G25340.0	      0
163-139:	Pso01G23750.0	Pse04G25350.0	      0
163-140:	Pso01G23760.0	Pse04G25360.0	  2e-89
163-141:	Pso01G23770.0	Pse04G25380.0	      0
163-142:	Pso01G23790.0	Pse04G25410.0	 2e-134
163-143:	Pso01G23820.0	Pse04G25450.0	 4e-105
163-144:	Pso01G23830.0	Pse04G25470.0	      0
163-145:	Pso01G23840.0	Pse04G25480.0	  2e-93
163-146:	Pso01G23850.0	Pse04G25500.0	 2e-161
163-147:	Pso01G23890.0	Pse04G25510.0	  7e-65
163-148:	Pso01G23930.0	Pse04G25570.0	  5e-78
163-149:	Pso01G23940.0	Pse04G25580.0	      0
163-150:	Pso01G23960.0	Pse04G25590.0	  2e-73
163-151:	Pso01G23970.0	Pse04G25600.0	 4e-105
163-152:	Pso01G23990.0	Pse04G25620.0	      0
163-153:	Pso01G24700.0	Pse04G25650.0	  4e-39
## Alignment 164: score=3308.0 e_value=1.1e-271 N=68 post-WGD-1 ancestor_chr1&P. setigerum_chr4 plus
164-  0:	Pso01G19010.0	Pse04G19990.0	      0
164-  1:	Pso01G19020.0	Pse04G20000.0	      0
164-  2:	Pso01G19030.0	Pse04G20020.0	 5e-120
164-  3:	Pso01G19040.0	Pse04G20050.0	      0
164-  4:	Pso01G19050.0	Pse04G20060.0	 1e-173
164-  5:	Pso01G19060.0	Pse04G20080.0	      0
164-  6:	Pso01G19070.0	Pse04G20090.0	  7e-34
164-  7:	Pso01G19080.0	Pse04G20100.0	      0
164-  8:	Pso01G19090.0	Pse04G20110.0	  8e-48
164-  9:	Pso01G19150.0	Pse04G20150.0	  1e-23
164- 10:	Pso01G19190.0	Pse04G20160.0	      0
164- 11:	Pso01G19200.0	Pse04G20170.0	      0
164- 12:	Pso01G19210.0	Pse04G20180.0	      0
164- 13:	Pso01G19220.0	Pse04G20190.0	  2e-66
164- 14:	Pso01G19230.0	Pse04G20200.0	  3e-45
164- 15:	Pso01G19240.0	Pse04G20210.0	      0
164- 16:	Pso01G19250.0	Pse04G20220.0	      0
164- 17:	Pso01G19260.0	Pse04G20230.0	      0
164- 18:	Pso01G19270.0	Pse04G20240.0	  6e-85
164- 19:	Pso01G19280.0	Pse04G20260.0	      0
164- 20:	Pso01G19320.0	Pse04G20360.0	      0
164- 21:	Pso01G19330.0	Pse04G20370.0	 9e-113
164- 22:	Pso01G19340.0	Pse04G20380.0	 2e-155
164- 23:	Pso01G19380.0	Pse04G20410.0	      0
164- 24:	Pso01G19390.0	Pse04G20420.0	      0
164- 25:	Pso01G19410.0	Pse04G20460.0	      0
164- 26:	Pso01G19420.0	Pse04G20470.0	      0
164- 27:	Pso01G19430.0	Pse04G20490.0	      0
164- 28:	Pso01G19440.0	Pse04G20500.0	      0
164- 29:	Pso01G19450.0	Pse04G20520.0	      0
164- 30:	Pso01G19460.0	Pse04G20530.0	      0
164- 31:	Pso01G19470.0	Pse04G20540.0	 2e-116
164- 32:	Pso01G19500.0	Pse04G20560.0	      0
164- 33:	Pso01G19510.0	Pse04G20580.0	      0
164- 34:	Pso01G19540.0	Pse04G20620.0	      0
164- 35:	Pso01G19550.0	Pse04G20630.0	  4e-51
164- 36:	Pso01G19560.0	Pse04G20670.0	      0
164- 37:	Pso01G19570.0	Pse04G20680.0	  3e-61
164- 38:	Pso01G19580.0	Pse04G20690.0	      0
164- 39:	Pso01G19590.0	Pse04G20700.0	 3e-136
164- 40:	Pso01G19600.0	Pse04G20710.0	 1e-122
164- 41:	Pso01G19620.0	Pse04G20730.0	 7e-126
164- 42:	Pso01G19660.0	Pse04G20780.0	 8e-161
164- 43:	Pso01G19690.0	Pse04G20810.0	      0
164- 44:	Pso01G19760.0	Pse04G20890.0	 7e-111
164- 45:	Pso01G19790.0	Pse04G20940.0	      0
164- 46:	Pso01G19800.0	Pse04G20950.0	      0
164- 47:	Pso01G19810.0	Pse04G20970.0	      0
164- 48:	Pso01G19840.0	Pse04G20980.0	  3e-82
164- 49:	Pso01G19850.0	Pse04G20990.0	      0
164- 50:	Pso01G19870.0	Pse04G21020.0	 3e-104
164- 51:	Pso01G19880.0	Pse04G21030.0	  3e-44
164- 52:	Pso01G19890.0	Pse04G21040.0	 2e-159
164- 53:	Pso01G19920.0	Pse04G21080.0	      0
164- 54:	Pso01G19970.0	Pse04G21110.0	  3e-72
164- 55:	Pso01G19980.0	Pse04G21120.0	      0
164- 56:	Pso01G19990.0	Pse04G21130.0	      0
164- 57:	Pso01G20000.0	Pse04G21140.0	 1e-154
164- 58:	Pso01G20030.0	Pse04G21150.0	      0
164- 59:	Pso01G20050.0	Pse04G21170.0	      0
164- 60:	Pso01G20080.0	Pse04G21220.0	      0
164- 61:	Pso01G20120.0	Pse04G21250.0	      0
164- 62:	Pso01G20130.0	Pse04G21260.0	      0
164- 63:	Pso01G20150.0	Pse04G21290.0	      0
164- 64:	Pso01G20160.0	Pse04G21340.0	 5e-119
164- 65:	Pso01G20200.0	Pse04G21350.0	      0
164- 66:	Pso01G20210.0	Pse04G21360.0	      0
164- 67:	Pso01G20220.0	Pse04G21370.0	 3e-130
## Alignment 165: score=2720.0 e_value=4.8e-210 N=55 post-WGD-1 ancestor_chr1&P. setigerum_chr4 plus
165-  0:	Pso01G47490.0	Pse04G50970.0	 1e-176
165-  1:	Pso01G48000.0	Pse04G50990.0	      0
165-  2:	Pso01G48070.0	Pse04G51020.0	  8e-79
165-  3:	Pso01G48080.0	Pse04G51030.0	      0
165-  4:	Pso01G48090.0	Pse04G51040.0	      0
165-  5:	Pso01G48100.0	Pse04G51050.0	      0
165-  6:	Pso01G48110.0	Pse04G51060.0	 2e-161
165-  7:	Pso01G48130.0	Pse04G51070.0	 2e-163
165-  8:	Pso01G48140.0	Pse04G51080.0	      0
165-  9:	Pso01G48150.0	Pse04G51090.0	 2e-151
165- 10:	Pso01G48160.0	Pse04G51100.0	 3e-154
165- 11:	Pso01G48170.0	Pse04G51110.0	      0
165- 12:	Pso01G48180.0	Pse04G51130.0	 3e-107
165- 13:	Pso01G48200.0	Pse04G51150.0	 4e-130
165- 14:	Pso01G48210.0	Pse04G51160.0	      0
165- 15:	Pso01G48220.0	Pse04G51190.0	  6e-92
165- 16:	Pso01G48250.0	Pse04G51230.0	      0
165- 17:	Pso01G48260.0	Pse04G51240.0	  2e-74
165- 18:	Pso01G48270.0	Pse04G51250.0	      0
165- 19:	Pso01G48320.0	Pse04G51270.0	      0
165- 20:	Pso01G48330.0	Pse04G51290.0	      0
165- 21:	Pso01G48340.0	Pse04G51300.0	 6e-123
165- 22:	Pso01G48360.0	Pse04G51310.0	      0
165- 23:	Pso01G48370.0	Pse04G51320.0	 7e-135
165- 24:	Pso01G48380.0	Pse04G51330.0	      0
165- 25:	Pso01G48280.0	Pse04G51350.0	      0
165- 26:	Pso01G48290.0	Pse04G51360.0	      0
165- 27:	Pso01G48400.0	Pse04G51370.0	  8e-75
165- 28:	Pso01G48410.0	Pse04G51390.0	      0
165- 29:	Pso01G48420.0	Pse04G51400.0	 1e-157
165- 30:	Pso01G48430.0	Pse04G51410.0	      0
165- 31:	Pso01G48450.0	Pse04G51420.0	      0
165- 32:	Pso01G48460.0	Pse04G51430.0	      0
165- 33:	Pso01G48470.0	Pse04G51440.0	      0
165- 34:	Pso01G48500.0	Pse04G51480.0	      0
165- 35:	Pso01G48510.0	Pse04G51490.0	      0
165- 36:	Pso01G48520.0	Pse04G51500.0	  5e-29
165- 37:	Pso01G48530.0	Pse04G51510.0	      0
165- 38:	Pso01G48540.0	Pse04G51520.0	      0
165- 39:	Pso01G48550.0	Pse04G51540.0	      0
165- 40:	Pso01G48560.0	Pse04G51550.0	      0
165- 41:	Pso01G48580.0	Pse04G51560.0	      0
165- 42:	Pso01G48590.0	Pse04G51570.0	  8e-87
165- 43:	Pso01G48610.0	Pse04G51580.0	  3e-55
165- 44:	Pso01G48620.0	Pse04G51590.0	      0
165- 45:	Pso01G48630.0	Pse04G51600.0	      0
165- 46:	Pso01G48670.0	Pse04G51620.0	      0
165- 47:	Pso01G48680.0	Pse04G51630.0	      0
165- 48:	Pso01G48690.0	Pse04G51660.0	      0
165- 49:	Pso01G48730.0	Pse04G51720.0	  2e-63
165- 50:	Pso01G48740.0	Pse04G51740.0	  1e-93
165- 51:	Pso01G48770.0	Pse04G51760.0	      0
165- 52:	Pso01G48780.0	Pse04G51780.0	 1e-114
165- 53:	Pso01G48790.0	Pse04G51800.0	      0
165- 54:	Pso01G48810.0	Pse04G51810.0	  1e-46
## Alignment 166: score=2340.0 e_value=1.9e-182 N=49 post-WGD-1 ancestor_chr1&P. setigerum_chr4 plus
166-  0:	Pso01G33190.0	Pse04G35550.0	 1e-174
166-  1:	Pso01G33220.0	Pse04G35580.0	      0
166-  2:	Pso01G33230.0	Pse04G35590.0	      0
166-  3:	Pso01G33240.0	Pse04G35600.0	 3e-162
166-  4:	Pso01G33250.0	Pse04G35610.0	      0
166-  5:	Pso01G33310.0	Pse04G35660.0	 1e-134
166-  6:	Pso01G33320.0	Pse04G35670.0	  6e-26
166-  7:	Pso01G33350.0	Pse04G35700.0	  8e-70
166-  8:	Pso01G33370.0	Pse04G35720.0	      0
166-  9:	Pso01G33420.0	Pse04G35750.0	      0
166- 10:	Pso01G33430.0	Pse04G35760.0	  1e-65
166- 11:	Pso01G33440.0	Pse04G35770.0	 1e-156
166- 12:	Pso01G33470.0	Pse04G35790.0	  4e-53
166- 13:	Pso01G33490.0	Pse04G35830.0	      0
166- 14:	Pso01G33500.0	Pse04G35850.0	      0
166- 15:	Pso01G33510.0	Pse04G35860.0	  1e-06
166- 16:	Pso01G33520.0	Pse04G35870.0	      0
166- 17:	Pso01G33530.0	Pse04G35880.0	      0
166- 18:	Pso01G33540.0	Pse04G35890.0	 2e-153
166- 19:	Pso01G33570.0	Pse04G35930.0	      0
166- 20:	Pso01G33610.0	Pse04G35950.0	 8e-102
166- 21:	Pso01G33630.0	Pse04G35960.0	      0
166- 22:	Pso01G33650.0	Pse04G35970.0	      0
166- 23:	Pso01G33660.0	Pse04G35980.0	 3e-148
166- 24:	Pso01G33670.0	Pse04G36000.0	      0
166- 25:	Pso01G33680.0	Pse04G36010.0	  3e-65
166- 26:	Pso01G33690.0	Pse04G36020.0	      0
166- 27:	Pso01G33720.0	Pse04G36040.0	  1e-68
166- 28:	Pso01G33740.0	Pse04G36060.0	 7e-166
166- 29:	Pso01G33770.0	Pse04G36080.0	      0
166- 30:	Pso01G33790.0	Pse04G36090.0	      0
166- 31:	Pso01G33800.0	Pse04G36130.0	      0
166- 32:	Pso01G33810.0	Pse04G36140.0	 4e-107
166- 33:	Pso01G33820.0	Pse04G36150.0	  1e-40
166- 34:	Pso01G33890.0	Pse04G36190.0	      0
166- 35:	Pso01G33900.0	Pse04G36200.0	  2e-42
166- 36:	Pso01G33860.0	Pse04G36230.0	      0
166- 37:	Pso01G34070.0	Pse04G36410.0	      0
166- 38:	Pso01G34080.0	Pse04G36420.0	      0
166- 39:	Pso01G34090.0	Pse04G36430.0	      0
166- 40:	Pso01G34100.0	Pse04G36440.0	  3e-14
166- 41:	Pso01G34110.0	Pse04G36450.0	      0
166- 42:	Pso01G34120.0	Pse04G36460.0	 8e-143
166- 43:	Pso01G34130.0	Pse04G36470.0	      0
166- 44:	Pso01G34140.0	Pse04G36480.0	 4e-123
166- 45:	Pso01G34150.0	Pse04G36490.0	      0
166- 46:	Pso01G34160.0	Pse04G36500.0	      0
166- 47:	Pso01G34170.0	Pse04G36510.0	  3e-54
166- 48:	Pso01G34190.0	Pse04G36530.0	      0
## Alignment 167: score=1479.0 e_value=3.4e-101 N=30 post-WGD-1 ancestor_chr1&P. setigerum_chr4 plus
167-  0:	Pso01G47960.0	Pse04G50460.0	      0
167-  1:	Pso01G47950.0	Pse04G50470.0	      0
167-  2:	Pso01G47930.0	Pse04G50480.0	 2e-132
167-  3:	Pso01G47910.0	Pse04G50500.0	      0
167-  4:	Pso01G47900.0	Pse04G50520.0	      0
167-  5:	Pso01G47890.0	Pse04G50550.0	      0
167-  6:	Pso01G47840.0	Pse04G50620.0	      0
167-  7:	Pso01G47810.0	Pse04G50640.0	      0
167-  8:	Pso01G47790.0	Pse04G50650.0	  1e-07
167-  9:	Pso01G47780.0	Pse04G50670.0	 5e-113
167- 10:	Pso01G47770.0	Pse04G50700.0	 4e-124
167- 11:	Pso01G47730.0	Pse04G50730.0	 9e-118
167- 12:	Pso01G47720.0	Pse04G50740.0	  2e-84
167- 13:	Pso01G47710.0	Pse04G50750.0	 2e-154
167- 14:	Pso01G47690.0	Pse04G50770.0	 4e-155
167- 15:	Pso01G47680.0	Pse04G50780.0	      0
167- 16:	Pso01G47670.0	Pse04G50800.0	      0
167- 17:	Pso01G47660.0	Pse04G50810.0	      0
167- 18:	Pso01G47620.0	Pse04G50830.0	      0
167- 19:	Pso01G47630.0	Pse04G50840.0	  6e-51
167- 20:	Pso01G47610.0	Pse04G50860.0	      0
167- 21:	Pso01G47600.0	Pse04G50870.0	      0
167- 22:	Pso01G47590.0	Pse04G50880.0	      0
167- 23:	Pso01G47580.0	Pse04G50890.0	 4e-148
167- 24:	Pso01G47570.0	Pse04G50900.0	      0
167- 25:	Pso01G47560.0	Pse04G50910.0	      0
167- 26:	Pso01G47550.0	Pse04G50920.0	 2e-102
167- 27:	Pso01G47540.0	Pse04G50930.0	  3e-37
167- 28:	Pso01G47520.0	Pse04G50950.0	      0
167- 29:	Pso01G47510.0	Pse04G50960.0	 3e-142
## Alignment 168: score=644.0 e_value=3.9e-34 N=14 post-WGD-1 ancestor_chr1&P. setigerum_chr4 plus
168-  0:	Pso01G21350.0	Pse04G21310.0	  5e-09
168-  1:	Pso01G20240.0	Pse04G21380.0	      0
168-  2:	Pso01G20250.0	Pse04G21390.0	      0
168-  3:	Pso01G20260.0	Pse04G21400.0	 8e-171
168-  4:	Pso01G21520.0	Pse04G21450.0	  2e-51
168-  5:	Pso01G20390.0	Pse04G21560.0	 9e-104
168-  6:	Pso01G21560.0	Pse04G21610.0	 4e-121
168-  7:	Pso01G20580.0	Pse04G21690.0	      0
168-  8:	Pso01G20590.0	Pse04G21700.0	      0
168-  9:	Pso01G20600.0	Pse04G21710.0	  3e-31
168- 10:	Pso01G20610.0	Pse04G21730.0	      0
168- 11:	Pso01G20620.0	Pse04G21750.0	      0
168- 12:	Pso01G20630.0	Pse04G21770.0	 2e-158
168- 13:	Pso01G20730.0	Pse04G21890.0	      0
## Alignment 169: score=332.0 e_value=4.8e-12 N=7 post-WGD-1 ancestor_chr1&P. setigerum_chr4 plus
169-  0:	Pso01G33970.0	Pse04G36320.0	      0
169-  1:	Pso01G33980.0	Pse04G36330.0	      0
169-  2:	Pso01G34000.0	Pse04G36350.0	      0
169-  3:	Pso01G34010.0	Pse04G36360.0	  2e-27
169-  4:	Pso01G34020.0	Pse04G36370.0	      0
169-  5:	Pso01G34030.0	Pse04G36380.0	  2e-78
169-  6:	Pso01G34040.0	Pse04G36390.0	      0
## Alignment 170: score=546.0 e_value=1.1e-27 N=12 post-WGD-1 ancestor_chr1&P. setigerum_chr4 minus
170-  0:	Pso01G24280.0	Pse04G26080.0	      0
170-  1:	Pso01G24290.0	Pse04G26070.0	      0
170-  2:	Pso01G24300.0	Pse04G26060.0	      0
170-  3:	Pso01G24310.0	Pse04G26040.0	      0
170-  4:	Pso01G24320.0	Pse04G26030.0	  2e-53
170-  5:	Pso01G24330.0	Pse04G26020.0	      0
170-  6:	Pso01G24370.0	Pse04G25980.0	  1e-16
170-  7:	Pso01G24380.0	Pse04G25970.0	 4e-162
170-  8:	Pso01G24410.0	Pse04G25940.0	 8e-163
170-  9:	Pso01G24430.0	Pse04G25900.0	      0
170- 10:	Pso01G24440.0	Pse04G25880.0	  4e-58
170- 11:	Pso01G24460.0	Pse04G25870.0	  7e-75
## Alignment 171: score=467.0 e_value=3.9e-21 N=10 post-WGD-1 ancestor_chr1&P. setigerum_chr4 minus
171-  0:	Pso01G24480.0	Pse04G25850.0	      0
171-  1:	Pso01G24490.0	Pse04G25840.0	      0
171-  2:	Pso01G24520.0	Pse04G25830.0	      0
171-  3:	Pso01G24530.0	Pse04G25800.0	      0
171-  4:	Pso01G24540.0	Pse04G25790.0	      0
171-  5:	Pso01G24560.0	Pse04G25780.0	      0
171-  6:	Pso01G24570.0	Pse04G25770.0	  2e-85
171-  7:	Pso01G24580.0	Pse04G25760.0	      0
171-  8:	Pso01G24600.0	Pse04G25750.0	      0
171-  9:	Pso01G24590.0	Pse04G25740.0	      0
## Alignment 172: score=295.0 e_value=3.3e-08 N=6 post-WGD-1 ancestor_chr1&P. setigerum_chr4 minus
172-  0:	Pso01G24120.0	Pse04G26200.0	      0
172-  1:	Pso01G24150.0	Pse04G26180.0	      0
172-  2:	Pso01G24160.0	Pse04G26170.0	  9e-19
172-  3:	Pso01G24200.0	Pse04G26130.0	      0
172-  4:	Pso01G24220.0	Pse04G26120.0	  1e-56
172-  5:	Pso01G24240.0	Pse04G26100.0	  8e-29
## Alignment 173: score=256.0 e_value=9.1e-13 N=6 post-WGD-1 ancestor_chr1&P. setigerum_chr4 minus
173-  0:	Pso01G24610.0	Pse04G25730.0	  2e-59
173-  1:	Pso01G24620.0	Pse04G25690.0	  7e-45
173-  2:	Pso01G24640.0	Pse04G25680.0	  4e-96
173-  3:	Pso01G24670.0	Pse04G25670.0	 1e-115
173-  4:	Pso01G25030.0	Pse04G25430.0	  1e-20
173-  5:	Pso01G25040.0	Pse04G25420.0	 2e-108
## Alignment 174: score=482.0 e_value=1.3e-21 N=10 post-WGD-1 ancestor_chr1&P. setigerum_chr5 plus
174-  0:	Pso01G10600.0	Pse05G49350.0	      0
174-  1:	Pso01G10610.0	Pse05G49360.0	      0
174-  2:	Pso01G10630.0	Pse05G49370.0	  3e-43
174-  3:	Pso01G10680.0	Pse05G49380.0	      0
174-  4:	Pso01G10760.0	Pse05G49390.0	  5e-43
174-  5:	Pso01G10780.0	Pse05G49400.0	      0
174-  6:	Pso01G10920.0	Pse05G49510.0	      0
174-  7:	Pso01G10940.0	Pse05G49550.0	      0
174-  8:	Pso01G10950.0	Pse05G49560.0	      0
174-  9:	Pso01G11020.0	Pse05G49590.0	  3e-91
## Alignment 175: score=340.0 e_value=8.2e-16 N=8 post-WGD-1 ancestor_chr1&P. setigerum_chr5 plus
175-  0:	Pso01G25830.0	Pse05G40170.0	 6e-118
175-  1:	Pso01G25870.0	Pse05G40180.0	      0
175-  2:	Pso01G26170.0	Pse05G40260.0	  2e-81
175-  3:	Pso01G26200.0	Pse05G40280.0	      0
175-  4:	Pso01G26400.0	Pse05G40330.0	      0
175-  5:	Pso01G26410.0	Pse05G40340.0	  5e-70
175-  6:	Pso01G26550.0	Pse05G40550.0	  2e-22
175-  7:	Pso01G26570.0	Pse05G40620.0	      0
## Alignment 176: score=278.0 e_value=6.7e-10 N=6 post-WGD-1 ancestor_chr1&P. setigerum_chr5 plus
176-  0:	Pso01G38510.0	Pse05G39060.0	      0
176-  1:	Pso01G38520.0	Pse05G39150.0	  4e-68
176-  2:	Pso01G38530.0	Pse05G39160.0	 7e-153
176-  3:	Pso01G38540.0	Pse05G39180.0	      0
176-  4:	Pso01G38600.0	Pse05G39290.0	 3e-109
176-  5:	Pso01G38640.0	Pse05G39300.0	      0
## Alignment 177: score=5350.0 e_value=0 N=113 post-WGD-1 ancestor_chr1&P. setigerum_chr5 minus
177-  0:	Pso01G00990.0	Pse05G58820.0	      0
177-  1:	Pso01G01000.0	Pse05G58810.0	      0
177-  2:	Pso01G01030.0	Pse05G58770.0	  7e-62
177-  3:	Pso01G01040.0	Pse05G58760.0	      0
177-  4:	Pso01G01050.0	Pse05G58750.0	 2e-102
177-  5:	Pso01G01080.0	Pse05G58730.0	 9e-155
177-  6:	Pso01G01090.0	Pse05G58720.0	 7e-150
177-  7:	Pso01G01100.0	Pse05G58710.0	      0
177-  8:	Pso01G01110.0	Pse05G58690.0	 1e-155
177-  9:	Pso01G01140.0	Pse05G58650.0	  3e-17
177- 10:	Pso01G01220.0	Pse05G58540.0	  4e-86
177- 11:	Pso01G01360.0	Pse05G58530.0	      0
177- 12:	Pso01G01370.0	Pse05G58520.0	      0
177- 13:	Pso01G01460.0	Pse05G58500.0	      0
177- 14:	Pso01G01470.0	Pse05G58490.0	 5e-129
177- 15:	Pso01G01510.0	Pse05G58460.0	      0
177- 16:	Pso01G01520.0	Pse05G58450.0	      0
177- 17:	Pso01G01560.0	Pse05G58410.0	 1e-171
177- 18:	Pso01G01600.0	Pse05G58350.0	 7e-133
177- 19:	Pso01G01640.0	Pse05G58310.0	 1e-175
177- 20:	Pso01G01650.0	Pse05G58300.0	      0
177- 21:	Pso01G01660.0	Pse05G58290.0	  1e-76
177- 22:	Pso01G01690.0	Pse05G58270.0	      0
177- 23:	Pso01G01700.0	Pse05G58200.0	  2e-80
177- 24:	Pso01G01730.0	Pse05G58180.0	 3e-151
177- 25:	Pso01G01740.0	Pse05G58170.0	      0
177- 26:	Pso01G01750.0	Pse05G58160.0	      0
177- 27:	Pso01G01800.0	Pse05G58130.0	  4e-80
177- 28:	Pso01G01820.0	Pse05G58120.0	 2e-147
177- 29:	Pso01G01830.0	Pse05G58110.0	 2e-158
177- 30:	Pso01G01860.0	Pse05G58090.0	      0
177- 31:	Pso01G01870.0	Pse05G58080.0	 4e-101
177- 32:	Pso01G01880.0	Pse05G58060.0	      0
177- 33:	Pso01G01900.0	Pse05G58030.0	      0
177- 34:	Pso01G01940.0	Pse05G57940.0	      0
177- 35:	Pso01G01960.0	Pse05G57890.0	      0
177- 36:	Pso01G02000.0	Pse05G57870.0	      0
177- 37:	Pso01G02020.0	Pse05G57820.0	      0
177- 38:	Pso01G02060.0	Pse05G57770.0	      0
177- 39:	Pso01G02100.0	Pse05G57740.0	      0
177- 40:	Pso01G02150.0	Pse05G57690.0	      0
177- 41:	Pso01G02170.0	Pse05G57660.0	  6e-46
177- 42:	Pso01G02340.0	Pse05G57640.0	      0
177- 43:	Pso01G02330.0	Pse05G57630.0	  7e-94
177- 44:	Pso01G02310.0	Pse05G57620.0	 1e-135
177- 45:	Pso01G02450.0	Pse05G57420.0	  6e-63
177- 46:	Pso01G02530.0	Pse05G57400.0	      0
177- 47:	Pso01G02620.0	Pse05G57330.0	      0
177- 48:	Pso01G02630.0	Pse05G57310.0	 6e-147
177- 49:	Pso01G02670.0	Pse05G57290.0	      0
177- 50:	Pso01G02700.0	Pse05G57270.0	  2e-29
177- 51:	Pso01G02710.0	Pse05G57260.0	      0
177- 52:	Pso01G02720.0	Pse05G57250.0	      0
177- 53:	Pso01G02760.0	Pse05G57210.0	      0
177- 54:	Pso01G02770.0	Pse05G57200.0	      0
177- 55:	Pso01G02800.0	Pse05G57170.0	      0
177- 56:	Pso01G02860.0	Pse05G57160.0	      0
177- 57:	Pso01G02870.0	Pse05G57140.0	      0
177- 58:	Pso01G02880.0	Pse05G57120.0	  1e-90
177- 59:	Pso01G02900.0	Pse05G57100.0	      0
177- 60:	Pso01G02920.0	Pse05G57080.0	      0
177- 61:	Pso01G02940.0	Pse05G56990.0	  7e-40
177- 62:	Pso01G02960.0	Pse05G56980.0	 3e-129
177- 63:	Pso01G02990.0	Pse05G56970.0	      0
177- 64:	Pso01G03030.0	Pse05G56940.0	  2e-45
177- 65:	Pso01G03090.0	Pse05G56930.0	 2e-159
177- 66:	Pso01G03100.0	Pse05G56910.0	      0
177- 67:	Pso01G03160.0	Pse05G56770.0	      0
177- 68:	Pso01G03220.0	Pse05G56720.0	      0
177- 69:	Pso01G03270.0	Pse05G56700.0	      0
177- 70:	Pso01G03290.0	Pse05G56690.0	      0
177- 71:	Pso01G03310.0	Pse05G56680.0	      0
177- 72:	Pso01G03330.0	Pse05G56670.0	      0
177- 73:	Pso01G03400.0	Pse05G56610.0	      0
177- 74:	Pso01G03410.0	Pse05G56580.0	 1e-156
177- 75:	Pso01G03440.0	Pse05G56460.0	  5e-46
177- 76:	Pso01G03450.0	Pse05G56410.0	  7e-54
177- 77:	Pso01G03480.0	Pse05G56380.0	      0
177- 78:	Pso01G03490.0	Pse05G56370.0	      0
177- 79:	Pso01G03520.0	Pse05G56320.0	      0
177- 80:	Pso01G03540.0	Pse05G56280.0	  1e-77
177- 81:	Pso01G03570.0	Pse05G56270.0	      0
177- 82:	Pso01G03640.0	Pse05G56230.0	  5e-74
177- 83:	Pso01G03660.0	Pse05G56150.0	      0
177- 84:	Pso01G03850.0	Pse05G56090.0	      0
177- 85:	Pso01G03870.0	Pse05G56070.0	      0
177- 86:	Pso01G03960.0	Pse05G55910.0	  7e-41
177- 87:	Pso01G03980.0	Pse05G55880.0	 4e-109
177- 88:	Pso01G04030.0	Pse05G55870.0	 9e-172
177- 89:	Pso01G04060.0	Pse05G55860.0	  3e-74
177- 90:	Pso01G04110.0	Pse05G55810.0	 5e-161
177- 91:	Pso01G04160.0	Pse05G55790.0	      0
177- 92:	Pso01G04170.0	Pse05G55760.0	      0
177- 93:	Pso01G04200.0	Pse05G55740.0	      0
177- 94:	Pso01G04280.0	Pse05G55650.0	  5e-30
177- 95:	Pso01G04310.0	Pse05G55610.0	 3e-105
177- 96:	Pso01G04430.0	Pse05G55570.0	      0
177- 97:	Pso01G04440.0	Pse05G55560.0	      0
177- 98:	Pso01G04490.0	Pse05G55540.0	      0
177- 99:	Pso01G04520.0	Pse05G55490.0	      0
177-100:	Pso01G04600.0	Pse05G55480.0	  2e-38
177-101:	Pso01G04690.0	Pse05G55380.0	      0
177-102:	Pso01G04780.0	Pse05G55320.0	      0
177-103:	Pso01G04770.0	Pse05G55300.0	 5e-171
177-104:	Pso01G04800.0	Pse05G55280.0	      0
177-105:	Pso01G04830.0	Pse05G55170.0	  4e-49
177-106:	Pso01G04870.0	Pse05G55150.0	      0
177-107:	Pso01G04920.0	Pse05G55040.0	      0
177-108:	Pso01G04950.0	Pse05G55030.0	 6e-175
177-109:	Pso01G04960.0	Pse05G55010.0	      0
177-110:	Pso01G04970.0	Pse05G55000.0	      0
177-111:	Pso01G05000.0	Pse05G54950.0	 7e-164
177-112:	Pso01G05030.0	Pse05G54920.0	      0
## Alignment 178: score=4704.0 e_value=0 N=98 post-WGD-1 ancestor_chr1&P. setigerum_chr5 minus
178-  0:	Pso01G09000.0	Pse05G50880.0	 1e-144
178-  1:	Pso01G09010.0	Pse05G50870.0	      0
178-  2:	Pso01G09020.0	Pse05G50860.0	      0
178-  3:	Pso01G09070.0	Pse05G50810.0	 2e-111
178-  4:	Pso01G09120.0	Pse05G50790.0	      0
178-  5:	Pso01G09130.0	Pse05G50770.0	 3e-146
178-  6:	Pso01G09140.0	Pse05G50750.0	  4e-59
178-  7:	Pso01G09190.0	Pse05G50720.0	      0
178-  8:	Pso01G09200.0	Pse05G50710.0	  1e-78
178-  9:	Pso01G09230.0	Pse05G50700.0	      0
178- 10:	Pso01G09260.0	Pse05G50670.0	  1e-66
178- 11:	Pso01G09280.0	Pse05G50660.0	      0
178- 12:	Pso01G09320.0	Pse05G50630.0	 6e-157
178- 13:	Pso01G09400.0	Pse05G50620.0	      0
178- 14:	Pso01G09410.0	Pse05G50610.0	      0
178- 15:	Pso01G09420.0	Pse05G50600.0	      0
178- 16:	Pso01G09460.0	Pse05G50560.0	      0
178- 17:	Pso01G09480.0	Pse05G50510.0	  9e-42
178- 18:	Pso01G09540.0	Pse05G50410.0	  6e-88
178- 19:	Pso01G09590.0	Pse05G50370.0	      0
178- 20:	Pso01G09600.0	Pse05G50360.0	      0
178- 21:	Pso01G09620.0	Pse05G50340.0	      0
178- 22:	Pso01G09660.0	Pse05G50320.0	      0
178- 23:	Pso01G09670.0	Pse05G50310.0	  7e-46
178- 24:	Pso01G09880.0	Pse05G50140.0	      0
178- 25:	Pso01G09920.0	Pse05G50110.0	 1e-157
178- 26:	Pso01G09930.0	Pse05G50100.0	      0
178- 27:	Pso01G09940.0	Pse05G50090.0	      0
178- 28:	Pso01G09960.0	Pse05G50040.0	      0
178- 29:	Pso01G10000.0	Pse05G50030.0	      0
178- 30:	Pso01G10010.0	Pse05G50020.0	      0
178- 31:	Pso01G10030.0	Pse05G49990.0	      0
178- 32:	Pso01G10040.0	Pse05G49970.0	      0
178- 33:	Pso01G10070.0	Pse05G49940.0	      0
178- 34:	Pso01G10080.0	Pse05G49930.0	      0
178- 35:	Pso01G10120.0	Pse05G49910.0	      0
178- 36:	Pso01G10140.0	Pse05G49890.0	 5e-166
178- 37:	Pso01G10150.0	Pse05G49880.0	  4e-80
178- 38:	Pso01G10220.0	Pse05G49830.0	 2e-155
178- 39:	Pso01G10210.0	Pse05G49820.0	      0
178- 40:	Pso01G10290.0	Pse05G49800.0	 6e-113
178- 41:	Pso01G10310.0	Pse05G49790.0	      0
178- 42:	Pso01G10330.0	Pse05G49770.0	 1e-116
178- 43:	Pso01G10340.0	Pse05G49760.0	      0
178- 44:	Pso01G10360.0	Pse05G49750.0	      0
178- 45:	Pso01G10400.0	Pse05G49740.0	 1e-133
178- 46:	Pso01G10410.0	Pse05G49730.0	  7e-70
178- 47:	Pso01G10420.0	Pse05G49720.0	  3e-55
178- 48:	Pso01G10440.0	Pse05G49700.0	  5e-79
178- 49:	Pso01G10460.0	Pse05G49690.0	      0
178- 50:	Pso01G10580.0	Pse05G49660.0	      0
178- 51:	Pso01G10590.0	Pse05G49650.0	      0
178- 52:	Pso01G10780.0	Pse05G49400.0	      0
178- 53:	Pso01G11130.0	Pse05G49210.0	      0
178- 54:	Pso01G11170.0	Pse05G49190.0	  2e-16
178- 55:	Pso01G11180.0	Pse05G49180.0	      0
178- 56:	Pso01G11190.0	Pse05G49160.0	      0
178- 57:	Pso01G11200.0	Pse05G49150.0	 2e-109
178- 58:	Pso01G11230.0	Pse05G49140.0	  8e-74
178- 59:	Pso01G11240.0	Pse05G49120.0	 4e-132
178- 60:	Pso01G11250.0	Pse05G49110.0	      0
178- 61:	Pso01G11290.0	Pse05G49040.0	      0
178- 62:	Pso01G11300.0	Pse05G49030.0	 3e-133
178- 63:	Pso01G11430.0	Pse05G48930.0	  3e-89
178- 64:	Pso01G11480.0	Pse05G48860.0	  3e-80
178- 65:	Pso01G11510.0	Pse05G48800.0	  4e-40
178- 66:	Pso01G11520.0	Pse05G48790.0	      0
178- 67:	Pso01G11550.0	Pse05G48750.0	      0
178- 68:	Pso01G11570.0	Pse05G48700.0	      0
178- 69:	Pso01G11580.0	Pse05G48690.0	      0
178- 70:	Pso01G11590.0	Pse05G48660.0	      0
178- 71:	Pso01G11630.0	Pse05G48650.0	      0
178- 72:	Pso01G11640.0	Pse05G48640.0	      0
178- 73:	Pso01G11660.0	Pse05G48600.0	 2e-138
178- 74:	Pso01G11670.0	Pse05G48590.0	  3e-84
178- 75:	Pso01G11680.0	Pse05G48580.0	 2e-174
178- 76:	Pso01G11690.0	Pse05G48570.0	      0
178- 77:	Pso01G11700.0	Pse05G48560.0	  1e-69
178- 78:	Pso01G11730.0	Pse05G48540.0	 7e-111
178- 79:	Pso01G11740.0	Pse05G48480.0	 8e-176
178- 80:	Pso01G11750.0	Pse05G48470.0	  7e-14
178- 81:	Pso01G11810.0	Pse05G48430.0	      0
178- 82:	Pso01G11820.0	Pse05G48380.0	  7e-80
178- 83:	Pso01G11840.0	Pse05G48370.0	  6e-32
178- 84:	Pso01G11850.0	Pse05G48360.0	 4e-152
178- 85:	Pso01G11890.0	Pse05G48350.0	 3e-155
178- 86:	Pso01G11930.0	Pse05G48340.0	      0
178- 87:	Pso01G11980.0	Pse05G48300.0	      0
178- 88:	Pso01G11990.0	Pse05G48290.0	      0
178- 89:	Pso01G12010.0	Pse05G48280.0	      0
178- 90:	Pso01G12020.0	Pse05G48270.0	      0
178- 91:	Pso01G12040.0	Pse05G48250.0	      0
178- 92:	Pso01G12050.0	Pse05G48230.0	 7e-115
178- 93:	Pso01G12060.0	Pse05G48200.0	 1e-145
178- 94:	Pso01G12080.0	Pse05G48190.0	  3e-65
178- 95:	Pso01G12140.0	Pse05G48160.0	      0
178- 96:	Pso01G12250.0	Pse05G48110.0	      0
178- 97:	Pso01G12260.0	Pse05G48100.0	      0
## Alignment 179: score=1331.0 e_value=2.1e-100 N=29 post-WGD-1 ancestor_chr1&P. setigerum_chr5 minus
179-  0:	Pso01G00670.0	Pse05G59930.0	  2e-70
179-  1:	Pso01G00690.0	Pse05G59920.0	      0
179-  2:	Pso01G00710.0	Pse05G59900.0	      0
179-  3:	Pso01G00720.0	Pse05G59860.0	  9e-64
179-  4:	Pso01G00760.0	Pse05G59780.0	  3e-15
179-  5:	Pso01G00790.0	Pse05G59770.0	 3e-161
179-  6:	Pso01G00810.0	Pse05G59750.0	 3e-105
179-  7:	Pso01G00840.0	Pse05G59620.0	      0
179-  8:	Pso01G00850.0	Pse05G59610.0	 6e-164
179-  9:	Pso01G00860.0	Pse05G59590.0	      0
179- 10:	Pso01G00870.0	Pse05G59580.0	      0
179- 11:	Pso01G00880.0	Pse05G59570.0	      0
179- 12:	Pso01G00900.0	Pse05G59530.0	      0
179- 13:	Pso01G00960.0	Pse05G59470.0	      0
179- 14:	Pso01G00970.0	Pse05G59430.0	  4e-88
179- 15:	Pso01G01040.0	Pse05G59360.0	      0
179- 16:	Pso01G01050.0	Pse05G59350.0	 1e-100
179- 17:	Pso01G01070.0	Pse05G59320.0	  3e-31
179- 18:	Pso01G01110.0	Pse05G59310.0	 5e-129
179- 19:	Pso01G01120.0	Pse05G59300.0	      0
179- 20:	Pso01G01140.0	Pse05G59060.0	  4e-10
179- 21:	Pso01G01220.0	Pse05G58980.0	  7e-76
179- 22:	Pso01G01540.0	Pse05G58950.0	      0
179- 23:	Pso01G01350.0	Pse05G58940.0	  2e-25
179- 24:	Pso01G01360.0	Pse05G58930.0	  2e-45
179- 25:	Pso01G01370.0	Pse05G58910.0	      0
179- 26:	Pso01G01450.0	Pse05G58890.0	      0
179- 27:	Pso01G01860.0	Pse05G58740.0	  2e-42
179- 28:	Pso01G02170.0	Pse05G58580.0	  6e-14
## Alignment 180: score=821.0 e_value=1.3e-42 N=17 post-WGD-1 ancestor_chr1&P. setigerum_chr5 minus
180-  0:	Pso01G08300.0	Pse05G51570.0	      0
180-  1:	Pso01G08330.0	Pse05G51550.0	      0
180-  2:	Pso01G08340.0	Pse05G51540.0	  3e-50
180-  3:	Pso01G08350.0	Pse05G51530.0	 7e-168
180-  4:	Pso01G08360.0	Pse05G51500.0	      0
180-  5:	Pso01G08390.0	Pse05G51490.0	  2e-38
180-  6:	Pso01G08420.0	Pse05G51460.0	 4e-176
180-  7:	Pso01G08490.0	Pse05G51410.0	      0
180-  8:	Pso01G08540.0	Pse05G51390.0	      0
180-  9:	Pso01G08570.0	Pse05G51340.0	      0
180- 10:	Pso01G08590.0	Pse05G51310.0	      0
180- 11:	Pso01G08600.0	Pse05G51290.0	 4e-149
180- 12:	Pso01G08660.0	Pse05G51220.0	      0
180- 13:	Pso01G08670.0	Pse05G51200.0	      0
180- 14:	Pso01G08720.0	Pse05G51190.0	 5e-134
180- 15:	Pso01G08750.0	Pse05G51180.0	 1e-134
180- 16:	Pso01G08770.0	Pse05G51170.0	 5e-124
## Alignment 181: score=13437.0 e_value=0 N=275 post-WGD-1 ancestor_chr1&P. setigerum_chr6 plus
181-  0:	Pso01G25810.0	Pse06G09830.0	 1e-135
181-  1:	Pso01G25820.0	Pse06G09840.0	      0
181-  2:	Pso01G25830.0	Pse06G09850.0	 1e-135
181-  3:	Pso01G25870.0	Pse06G09880.0	      0
181-  4:	Pso01G25880.0	Pse06G09890.0	      0
181-  5:	Pso01G25890.0	Pse06G09900.0	      0
181-  6:	Pso01G25900.0	Pse06G09910.0	 1e-103
181-  7:	Pso01G25910.0	Pse06G09920.0	      0
181-  8:	Pso01G25920.0	Pse06G09930.0	      0
181-  9:	Pso01G25970.0	Pse06G09940.0	      0
181- 10:	Pso01G25980.0	Pse06G09950.0	  4e-30
181- 11:	Pso01G25990.0	Pse06G09960.0	 7e-138
181- 12:	Pso01G26000.0	Pse06G09970.0	      0
181- 13:	Pso01G26010.0	Pse06G09990.0	  5e-11
181- 14:	Pso01G26030.0	Pse06G10010.0	      0
181- 15:	Pso01G26060.0	Pse06G10020.0	      0
181- 16:	Pso01G26130.0	Pse06G10030.0	      0
181- 17:	Pso01G26150.0	Pse06G10040.0	      0
181- 18:	Pso01G26160.0	Pse06G10060.0	      0
181- 19:	Pso01G26170.0	Pse06G10070.0	  9e-84
181- 20:	Pso01G26180.0	Pse06G10080.0	  6e-98
181- 21:	Pso01G26190.0	Pse06G10090.0	      0
181- 22:	Pso01G26200.0	Pse06G10100.0	      0
181- 23:	Pso01G26230.0	Pse06G10110.0	 1e-146
181- 24:	Pso01G26260.0	Pse06G10140.0	      0
181- 25:	Pso01G26280.0	Pse06G10150.0	      0
181- 26:	Pso01G26320.0	Pse06G10190.0	      0
181- 27:	Pso01G26330.0	Pse06G10200.0	      0
181- 28:	Pso01G26340.0	Pse06G10220.0	      0
181- 29:	Pso01G26390.0	Pse06G10270.0	      0
181- 30:	Pso01G26400.0	Pse06G10280.0	      0
181- 31:	Pso01G26410.0	Pse06G10290.0	      0
181- 32:	Pso01G26420.0	Pse06G10300.0	      0
181- 33:	Pso01G26460.0	Pse06G10320.0	 2e-179
181- 34:	Pso01G26490.0	Pse06G10370.0	      0
181- 35:	Pso01G26500.0	Pse06G10390.0	      0
181- 36:	Pso01G26510.0	Pse06G10420.0	 3e-101
181- 37:	Pso01G26520.0	Pse06G10430.0	  2e-96
181- 38:	Pso01G26530.0	Pse06G10440.0	 1e-101
181- 39:	Pso01G26550.0	Pse06G10460.0	  2e-65
181- 40:	Pso01G26560.0	Pse06G10470.0	 5e-150
181- 41:	Pso01G26570.0	Pse06G10480.0	      0
181- 42:	Pso01G26620.0	Pse06G10500.0	 2e-149
181- 43:	Pso01G26630.0	Pse06G10520.0	  1e-13
181- 44:	Pso01G26640.0	Pse06G10530.0	  2e-51
181- 45:	Pso01G26650.0	Pse06G10540.0	      0
181- 46:	Pso01G26660.0	Pse06G10570.0	  4e-83
181- 47:	Pso01G26670.0	Pse06G10580.0	  4e-21
181- 48:	Pso01G26730.0	Pse06G10620.0	      0
181- 49:	Pso01G26740.0	Pse06G10640.0	      0
181- 50:	Pso01G26750.0	Pse06G10650.0	      0
181- 51:	Pso01G26760.0	Pse06G10660.0	      0
181- 52:	Pso01G26770.0	Pse06G10670.0	  9e-53
181- 53:	Pso01G26800.0	Pse06G10680.0	      0
181- 54:	Pso01G26810.0	Pse06G10690.0	  1e-98
181- 55:	Pso01G26830.0	Pse06G10700.0	      0
181- 56:	Pso01G26840.0	Pse06G10710.0	      0
181- 57:	Pso01G26860.0	Pse06G10720.0	      0
181- 58:	Pso01G26880.0	Pse06G10790.0	 3e-165
181- 59:	Pso01G26900.0	Pse06G10800.0	  6e-99
181- 60:	Pso01G26910.0	Pse06G10810.0	 3e-129
181- 61:	Pso01G26950.0	Pse06G10830.0	      0
181- 62:	Pso01G26970.0	Pse06G10840.0	  2e-47
181- 63:	Pso01G26990.0	Pse06G10850.0	 3e-124
181- 64:	Pso01G27000.0	Pse06G10870.0	 4e-165
181- 65:	Pso01G27020.0	Pse06G10900.0	      0
181- 66:	Pso01G27040.0	Pse06G10930.0	      0
181- 67:	Pso01G27050.0	Pse06G10940.0	  2e-82
181- 68:	Pso01G27060.0	Pse06G10970.0	      0
181- 69:	Pso01G27070.0	Pse06G10990.0	      0
181- 70:	Pso01G27080.0	Pse06G11000.0	 3e-128
181- 71:	Pso01G27090.0	Pse06G11010.0	  9e-69
181- 72:	Pso01G27100.0	Pse06G11020.0	      0
181- 73:	Pso01G27110.0	Pse06G11030.0	 7e-143
181- 74:	Pso01G27120.0	Pse06G11040.0	      0
181- 75:	Pso01G27210.0	Pse06G11080.0	 2e-149
181- 76:	Pso01G27490.0	Pse06G11190.0	  3e-51
181- 77:	Pso01G27400.0	Pse06G11300.0	      0
181- 78:	Pso01G27650.0	Pse06G11400.0	 4e-165
181- 79:	Pso01G27760.0	Pse06G11490.0	      0
181- 80:	Pso01G27770.0	Pse06G11500.0	      0
181- 81:	Pso01G27780.0	Pse06G11510.0	 1e-136
181- 82:	Pso01G27790.0	Pse06G11520.0	      0
181- 83:	Pso01G27810.0	Pse06G11540.0	 2e-140
181- 84:	Pso01G27840.0	Pse06G11590.0	  9e-69
181- 85:	Pso01G27880.0	Pse06G11620.0	      0
181- 86:	Pso01G27890.0	Pse06G11640.0	 4e-135
181- 87:	Pso01G27920.0	Pse06G11650.0	 1e-163
181- 88:	Pso01G27930.0	Pse06G11700.0	      0
181- 89:	Pso01G27940.0	Pse06G11710.0	      0
181- 90:	Pso01G27970.0	Pse06G11730.0	      0
181- 91:	Pso01G27980.0	Pse06G11740.0	      0
181- 92:	Pso01G28000.0	Pse06G11750.0	      0
181- 93:	Pso01G28010.0	Pse06G11760.0	  1e-91
181- 94:	Pso01G28020.0	Pse06G11780.0	  2e-45
181- 95:	Pso01G28050.0	Pse06G11790.0	      0
181- 96:	Pso01G28070.0	Pse06G11800.0	      0
181- 97:	Pso01G28080.0	Pse06G11810.0	      0
181- 98:	Pso01G28140.0	Pse06G11850.0	 1e-170
181- 99:	Pso01G28130.0	Pse06G11860.0	 6e-137
181-100:	Pso01G28150.0	Pse06G11880.0	 3e-132
181-101:	Pso01G28160.0	Pse06G11890.0	      0
181-102:	Pso01G28220.0	Pse06G11930.0	      0
181-103:	Pso01G28250.0	Pse06G11960.0	  3e-61
181-104:	Pso01G28260.0	Pse06G11970.0	 2e-107
181-105:	Pso01G28270.0	Pse06G11980.0	      0
181-106:	Pso01G28300.0	Pse06G12010.0	 6e-179
181-107:	Pso01G28310.0	Pse06G12040.0	      0
181-108:	Pso01G28360.0	Pse06G12060.0	      0
181-109:	Pso01G28370.0	Pse06G12080.0	      0
181-110:	Pso01G28380.0	Pse06G12090.0	      0
181-111:	Pso01G28390.0	Pse06G12100.0	 3e-138
181-112:	Pso01G28400.0	Pse06G12110.0	      0
181-113:	Pso01G28410.0	Pse06G12120.0	      0
181-114:	Pso01G28430.0	Pse06G12130.0	      0
181-115:	Pso01G28450.0	Pse06G12150.0	      0
181-116:	Pso01G28460.0	Pse06G12160.0	 2e-150
181-117:	Pso01G28470.0	Pse06G12170.0	      0
181-118:	Pso01G28480.0	Pse06G12180.0	  4e-93
181-119:	Pso01G28560.0	Pse06G12200.0	  2e-93
181-120:	Pso01G28590.0	Pse06G12250.0	      0
181-121:	Pso01G28640.0	Pse06G12270.0	      0
181-122:	Pso01G28660.0	Pse06G12300.0	      0
181-123:	Pso01G28670.0	Pse06G12310.0	      0
181-124:	Pso01G28680.0	Pse06G12320.0	      0
181-125:	Pso01G28690.0	Pse06G12330.0	      0
181-126:	Pso01G28720.0	Pse06G12360.0	      0
181-127:	Pso01G28740.0	Pse06G12370.0	      0
181-128:	Pso01G28750.0	Pse06G12380.0	      0
181-129:	Pso01G28760.0	Pse06G12390.0	      0
181-130:	Pso01G28770.0	Pse06G12400.0	      0
181-131:	Pso01G28780.0	Pse06G12430.0	      0
181-132:	Pso01G28840.0	Pse06G12440.0	 7e-122
181-133:	Pso01G28900.0	Pse06G12540.0	      0
181-134:	Pso01G28910.0	Pse06G12550.0	      0
181-135:	Pso01G28940.0	Pse06G12560.0	  2e-49
181-136:	Pso01G28950.0	Pse06G12570.0	      0
181-137:	Pso01G29040.0	Pse06G12590.0	 5e-111
181-138:	Pso01G29080.0	Pse06G12630.0	      0
181-139:	Pso01G29090.0	Pse06G12650.0	      0
181-140:	Pso01G29100.0	Pse06G12660.0	  1e-74
181-141:	Pso01G29110.0	Pse06G12680.0	      0
181-142:	Pso01G29120.0	Pse06G12700.0	      0
181-143:	Pso01G29180.0	Pse06G12770.0	      0
181-144:	Pso01G29190.0	Pse06G12790.0	 7e-103
181-145:	Pso01G29200.0	Pse06G12800.0	  5e-33
181-146:	Pso01G29210.0	Pse06G12810.0	      0
181-147:	Pso01G29240.0	Pse06G12820.0	      0
181-148:	Pso01G29250.0	Pse06G12830.0	      0
181-149:	Pso01G29260.0	Pse06G12840.0	      0
181-150:	Pso01G29270.0	Pse06G12860.0	 7e-153
181-151:	Pso01G29280.0	Pse06G12870.0	  6e-87
181-152:	Pso01G29290.0	Pse06G12880.0	      0
181-153:	Pso01G29300.0	Pse06G12890.0	 4e-164
181-154:	Pso01G29310.0	Pse06G12910.0	  5e-92
181-155:	Pso01G29320.0	Pse06G12920.0	      0
181-156:	Pso01G29340.0	Pse06G12930.0	      0
181-157:	Pso01G29350.0	Pse06G12940.0	  6e-48
181-158:	Pso01G29370.0	Pse06G12970.0	 3e-174
181-159:	Pso01G29390.0	Pse06G12990.0	 9e-152
181-160:	Pso01G29400.0	Pse06G13000.0	 5e-115
181-161:	Pso01G29410.0	Pse06G13010.0	      0
181-162:	Pso01G29420.0	Pse06G13020.0	      0
181-163:	Pso01G29560.0	Pse06G13210.0	      0
181-164:	Pso01G29590.0	Pse06G13230.0	 2e-174
181-165:	Pso01G29610.0	Pse06G13260.0	 5e-173
181-166:	Pso01G29630.0	Pse06G13270.0	 1e-137
181-167:	Pso01G29700.0	Pse06G13330.0	      0
181-168:	Pso01G29740.0	Pse06G13350.0	      0
181-169:	Pso01G29750.0	Pse06G13360.0	      0
181-170:	Pso01G29760.0	Pse06G13370.0	      0
181-171:	Pso01G29790.0	Pse06G13390.0	      0
181-172:	Pso01G29800.0	Pse06G13410.0	      0
181-173:	Pso01G29810.0	Pse06G13420.0	 1e-155
181-174:	Pso01G29830.0	Pse06G13450.0	 2e-144
181-175:	Pso01G29850.0	Pse06G13460.0	      0
181-176:	Pso01G29870.0	Pse06G13470.0	      0
181-177:	Pso01G29880.0	Pse06G13480.0	  9e-87
181-178:	Pso01G29890.0	Pse06G13490.0	      0
181-179:	Pso01G29960.0	Pse06G13510.0	  1e-64
181-180:	Pso01G29970.0	Pse06G13520.0	      0
181-181:	Pso01G29980.0	Pse06G13530.0	      0
181-182:	Pso01G30070.0	Pse06G13570.0	      0
181-183:	Pso01G30120.0	Pse06G13630.0	      0
181-184:	Pso01G30140.0	Pse06G13640.0	      0
181-185:	Pso01G30150.0	Pse06G13650.0	      0
181-186:	Pso01G30160.0	Pse06G13660.0	      0
181-187:	Pso01G30170.0	Pse06G13670.0	      0
181-188:	Pso01G30180.0	Pse06G13680.0	      0
181-189:	Pso01G30220.0	Pse06G13690.0	      0
181-190:	Pso01G30230.0	Pse06G13700.0	      0
181-191:	Pso01G30310.0	Pse06G13770.0	      0
181-192:	Pso01G30320.0	Pse06G13790.0	  2e-35
181-193:	Pso01G30330.0	Pse06G13800.0	      0
181-194:	Pso01G30350.0	Pse06G13820.0	 3e-119
181-195:	Pso01G30360.0	Pse06G13830.0	      0
181-196:	Pso01G30370.0	Pse06G13840.0	      0
181-197:	Pso01G30400.0	Pse06G13850.0	      0
181-198:	Pso01G30470.0	Pse06G13860.0	      0
181-199:	Pso01G30500.0	Pse06G13900.0	      0
181-200:	Pso01G30520.0	Pse06G13910.0	      0
181-201:	Pso01G30550.0	Pse06G13940.0	      0
181-202:	Pso01G30620.0	Pse06G13990.0	  2e-90
181-203:	Pso01G30630.0	Pse06G14000.0	      0
181-204:	Pso01G30640.0	Pse06G14010.0	      0
181-205:	Pso01G30660.0	Pse06G14030.0	      0
181-206:	Pso01G30670.0	Pse06G14040.0	      0
181-207:	Pso01G30680.0	Pse06G14050.0	 6e-103
181-208:	Pso01G30690.0	Pse06G14060.0	  2e-99
181-209:	Pso01G30700.0	Pse06G14070.0	      0
181-210:	Pso01G30720.0	Pse06G14080.0	      0
181-211:	Pso01G30760.0	Pse06G14160.0	      0
181-212:	Pso01G30770.0	Pse06G14180.0	      0
181-213:	Pso01G30780.0	Pse06G14190.0	      0
181-214:	Pso01G30790.0	Pse06G14200.0	      0
181-215:	Pso01G30800.0	Pse06G14230.0	      0
181-216:	Pso01G30810.0	Pse06G14240.0	      0
181-217:	Pso01G30840.0	Pse06G14250.0	      0
181-218:	Pso01G30850.0	Pse06G14260.0	 3e-124
181-219:	Pso01G30880.0	Pse06G14280.0	      0
181-220:	Pso01G30920.0	Pse06G14310.0	  2e-89
181-221:	Pso01G30930.0	Pse06G14320.0	      0
181-222:	Pso01G30950.0	Pse06G14350.0	      0
181-223:	Pso01G31000.0	Pse06G14360.0	      0
181-224:	Pso01G31010.0	Pse06G14370.0	      0
181-225:	Pso01G31030.0	Pse06G14390.0	      0
181-226:	Pso01G31040.0	Pse06G14400.0	      0
181-227:	Pso01G31050.0	Pse06G14410.0	 2e-164
181-228:	Pso01G31060.0	Pse06G14420.0	      0
181-229:	Pso01G31070.0	Pse06G14430.0	 6e-110
181-230:	Pso01G31080.0	Pse06G14450.0	 6e-131
181-231:	Pso01G31090.0	Pse06G14470.0	      0
181-232:	Pso01G31100.0	Pse06G14480.0	      0
181-233:	Pso01G31160.0	Pse06G14530.0	      0
181-234:	Pso01G31170.0	Pse06G14540.0	  3e-48
181-235:	Pso01G31180.0	Pse06G14550.0	      0
181-236:	Pso01G31190.0	Pse06G14600.0	  3e-67
181-237:	Pso01G31220.0	Pse06G14620.0	 5e-111
181-238:	Pso01G31240.0	Pse06G14640.0	      0
181-239:	Pso01G31250.0	Pse06G14650.0	      0
181-240:	Pso01G31280.0	Pse06G14660.0	      0
181-241:	Pso01G31300.0	Pse06G14670.0	  2e-42
181-242:	Pso01G31360.0	Pse06G14720.0	 7e-109
181-243:	Pso01G31410.0	Pse06G14770.0	      0
181-244:	Pso01G31450.0	Pse06G14820.0	      0
181-245:	Pso01G31470.0	Pse06G14830.0	      0
181-246:	Pso01G31480.0	Pse06G14840.0	      0
181-247:	Pso01G31490.0	Pse06G14860.0	 6e-151
181-248:	Pso01G31510.0	Pse06G14880.0	 1e-161
181-249:	Pso01G31520.0	Pse06G14890.0	      0
181-250:	Pso01G31530.0	Pse06G14910.0	      0
181-251:	Pso01G31570.0	Pse06G14980.0	      0
181-252:	Pso01G31580.0	Pse06G14990.0	 7e-126
181-253:	Pso01G31590.0	Pse06G15000.0	      0
181-254:	Pso01G31600.0	Pse06G15010.0	 8e-138
181-255:	Pso01G31620.0	Pse06G15040.0	 3e-129
181-256:	Pso01G31630.0	Pse06G15050.0	  2e-80
181-257:	Pso01G31660.0	Pse06G15090.0	 1e-168
181-258:	Pso01G31680.0	Pse06G15120.0	      0
181-259:	Pso01G31690.0	Pse06G15150.0	 6e-106
181-260:	Pso01G31700.0	Pse06G15160.0	  1e-97
181-261:	Pso01G31720.0	Pse06G15170.0	      0
181-262:	Pso01G31740.0	Pse06G15200.0	      0
181-263:	Pso01G31760.0	Pse06G15210.0	      0
181-264:	Pso01G31770.0	Pse06G15230.0	  6e-86
181-265:	Pso01G31780.0	Pse06G15240.0	      0
181-266:	Pso01G31790.0	Pse06G15250.0	 2e-114
181-267:	Pso01G31800.0	Pse06G15260.0	 6e-124
181-268:	Pso01G31810.0	Pse06G15270.0	      0
181-269:	Pso01G31820.0	Pse06G15280.0	      0
181-270:	Pso01G31830.0	Pse06G15290.0	      0
181-271:	Pso01G31840.0	Pse06G15300.0	      0
181-272:	Pso01G31850.0	Pse06G15310.0	      0
181-273:	Pso01G31870.0	Pse06G15320.0	      0
181-274:	Pso01G31880.0	Pse06G15330.0	  1e-47
## Alignment 182: score=6954.0 e_value=0 N=142 post-WGD-1 ancestor_chr1&P. setigerum_chr6 plus
182-  0:	Pso01G39860.0	Pse06G23330.0	      0
182-  1:	Pso01G39880.0	Pse06G23340.0	  7e-46
182-  2:	Pso01G39890.0	Pse06G23350.0	      0
182-  3:	Pso01G39900.0	Pse06G23360.0	      0
182-  4:	Pso01G39920.0	Pse06G23380.0	      0
182-  5:	Pso01G39930.0	Pse06G23400.0	      0
182-  6:	Pso01G39950.0	Pse06G23430.0	      0
182-  7:	Pso01G39960.0	Pse06G23440.0	      0
182-  8:	Pso01G39990.0	Pse06G23450.0	      0
182-  9:	Pso01G40000.0	Pse06G23460.0	  6e-54
182- 10:	Pso01G40030.0	Pse06G23470.0	  9e-56
182- 11:	Pso01G40050.0	Pse06G23490.0	      0
182- 12:	Pso01G40060.0	Pse06G23500.0	 5e-107
182- 13:	Pso01G40070.0	Pse06G23510.0	      0
182- 14:	Pso01G40080.0	Pse06G23530.0	      0
182- 15:	Pso01G40090.0	Pse06G23560.0	      0
182- 16:	Pso01G40100.0	Pse06G23570.0	      0
182- 17:	Pso01G40110.0	Pse06G23580.0	      0
182- 18:	Pso01G40120.0	Pse06G23590.0	      0
182- 19:	Pso01G40140.0	Pse06G23610.0	      0
182- 20:	Pso01G40150.0	Pse06G23620.0	 1e-125
182- 21:	Pso01G40180.0	Pse06G23650.0	      0
182- 22:	Pso01G40190.0	Pse06G23660.0	 7e-115
182- 23:	Pso01G40220.0	Pse06G23670.0	 3e-108
182- 24:	Pso01G40240.0	Pse06G23700.0	  5e-29
182- 25:	Pso01G40250.0	Pse06G23710.0	  7e-81
182- 26:	Pso01G40260.0	Pse06G23720.0	      0
182- 27:	Pso01G40280.0	Pse06G23740.0	      0
182- 28:	Pso01G40290.0	Pse06G23750.0	      0
182- 29:	Pso01G40320.0	Pse06G23790.0	 6e-151
182- 30:	Pso01G40350.0	Pse06G23820.0	      0
182- 31:	Pso01G40360.0	Pse06G23830.0	 1e-123
182- 32:	Pso01G40370.0	Pse06G23840.0	      0
182- 33:	Pso01G40380.0	Pse06G23850.0	      0
182- 34:	Pso01G40390.0	Pse06G23860.0	  1e-75
182- 35:	Pso01G40400.0	Pse06G23870.0	      0
182- 36:	Pso01G40410.0	Pse06G23880.0	  1e-70
182- 37:	Pso01G40420.0	Pse06G23900.0	 6e-107
182- 38:	Pso01G40440.0	Pse06G23920.0	      0
182- 39:	Pso01G40450.0	Pse06G23930.0	      0
182- 40:	Pso01G40460.0	Pse06G23940.0	 2e-135
182- 41:	Pso01G40470.0	Pse06G23960.0	      0
182- 42:	Pso01G40480.0	Pse06G23970.0	 5e-148
182- 43:	Pso01G40500.0	Pse06G23980.0	 1e-151
182- 44:	Pso01G40520.0	Pse06G24000.0	  2e-86
182- 45:	Pso01G40590.0	Pse06G24060.0	 4e-157
182- 46:	Pso01G40620.0	Pse06G24080.0	      0
182- 47:	Pso01G40640.0	Pse06G24090.0	      0
182- 48:	Pso01G40650.0	Pse06G24100.0	      0
182- 49:	Pso01G40670.0	Pse06G24130.0	      0
182- 50:	Pso01G40680.0	Pse06G24150.0	  4e-40
182- 51:	Pso01G40690.0	Pse06G24160.0	      0
182- 52:	Pso01G40710.0	Pse06G24180.0	      0
182- 53:	Pso01G40720.0	Pse06G24190.0	      0
182- 54:	Pso01G40730.0	Pse06G24200.0	 1e-106
182- 55:	Pso01G40750.0	Pse06G24210.0	 3e-111
182- 56:	Pso01G40760.0	Pse06G24220.0	      0
182- 57:	Pso01G40770.0	Pse06G24240.0	      0
182- 58:	Pso01G40780.0	Pse06G24250.0	      0
182- 59:	Pso01G40790.0	Pse06G24270.0	      0
182- 60:	Pso01G40800.0	Pse06G24280.0	      0
182- 61:	Pso01G40830.0	Pse06G24310.0	 4e-136
182- 62:	Pso01G40840.0	Pse06G24320.0	      0
182- 63:	Pso01G40850.0	Pse06G24330.0	      0
182- 64:	Pso01G40880.0	Pse06G24350.0	      0
182- 65:	Pso01G40890.0	Pse06G24360.0	      0
182- 66:	Pso01G40900.0	Pse06G24370.0	      0
182- 67:	Pso01G40930.0	Pse06G24410.0	      0
182- 68:	Pso01G40940.0	Pse06G24420.0	 8e-113
182- 69:	Pso01G40970.0	Pse06G24460.0	      0
182- 70:	Pso01G40980.0	Pse06G24470.0	 4e-138
182- 71:	Pso01G41020.0	Pse06G24510.0	  9e-53
182- 72:	Pso01G41040.0	Pse06G24530.0	      0
182- 73:	Pso01G41060.0	Pse06G24550.0	      0
182- 74:	Pso01G41070.0	Pse06G24560.0	      0
182- 75:	Pso01G41080.0	Pse06G24570.0	 9e-103
182- 76:	Pso01G41090.0	Pse06G24580.0	 6e-113
182- 77:	Pso01G41100.0	Pse06G24590.0	      0
182- 78:	Pso01G41110.0	Pse06G24600.0	  4e-94
182- 79:	Pso01G41130.0	Pse06G24630.0	      0
182- 80:	Pso01G41140.0	Pse06G24640.0	      0
182- 81:	Pso01G41150.0	Pse06G24650.0	 5e-154
182- 82:	Pso01G41160.0	Pse06G24670.0	      0
182- 83:	Pso01G41170.0	Pse06G24680.0	 2e-139
182- 84:	Pso01G41180.0	Pse06G24690.0	  2e-65
182- 85:	Pso01G41190.0	Pse06G24700.0	      0
182- 86:	Pso01G41200.0	Pse06G24710.0	      0
182- 87:	Pso01G41210.0	Pse06G24720.0	 2e-160
182- 88:	Pso01G41220.0	Pse06G24740.0	  9e-76
182- 89:	Pso01G41240.0	Pse06G24760.0	      0
182- 90:	Pso01G41260.0	Pse06G24780.0	 2e-100
182- 91:	Pso01G41250.0	Pse06G24790.0	      0
182- 92:	Pso01G41330.0	Pse06G24860.0	      0
182- 93:	Pso01G41340.0	Pse06G24870.0	 1e-140
182- 94:	Pso01G41350.0	Pse06G24880.0	 3e-138
182- 95:	Pso01G41370.0	Pse06G24930.0	      0
182- 96:	Pso01G41420.0	Pse06G24980.0	      0
182- 97:	Pso01G41430.0	Pse06G24990.0	  5e-98
182- 98:	Pso01G41450.0	Pse06G25000.0	      0
182- 99:	Pso01G41460.0	Pse06G25010.0	 1e-146
182-100:	Pso01G41520.0	Pse06G25030.0	      0
182-101:	Pso01G41530.0	Pse06G25040.0	      0
182-102:	Pso01G41540.0	Pse06G25050.0	      0
182-103:	Pso01G41570.0	Pse06G25090.0	      0
182-104:	Pso01G41580.0	Pse06G25100.0	      0
182-105:	Pso01G41610.0	Pse06G25140.0	      0
182-106:	Pso01G41620.0	Pse06G25150.0	      0
182-107:	Pso01G41630.0	Pse06G25210.0	 4e-167
182-108:	Pso01G41640.0	Pse06G25230.0	      0
182-109:	Pso01G41670.0	Pse06G25250.0	      0
182-110:	Pso01G41690.0	Pse06G25280.0	      0
182-111:	Pso01G41700.0	Pse06G25300.0	      0
182-112:	Pso01G41740.0	Pse06G25320.0	  1e-50
182-113:	Pso01G41750.0	Pse06G25340.0	      0
182-114:	Pso01G41780.0	Pse06G25370.0	      0
182-115:	Pso01G41790.0	Pse06G25380.0	      0
182-116:	Pso01G41800.0	Pse06G25420.0	 9e-158
182-117:	Pso01G41830.0	Pse06G25440.0	      0
182-118:	Pso01G41840.0	Pse06G25450.0	      0
182-119:	Pso01G41850.0	Pse06G25460.0	  7e-74
182-120:	Pso01G41860.0	Pse06G25470.0	      0
182-121:	Pso01G41870.0	Pse06G25480.0	  2e-73
182-122:	Pso01G41880.0	Pse06G25490.0	      0
182-123:	Pso01G41900.0	Pse06G25510.0	      0
182-124:	Pso01G41910.0	Pse06G25520.0	  4e-66
182-125:	Pso01G41920.0	Pse06G25530.0	      0
182-126:	Pso01G41930.0	Pse06G25540.0	      0
182-127:	Pso01G41940.0	Pse06G25550.0	 4e-147
182-128:	Pso01G41960.0	Pse06G25560.0	 1e-121
182-129:	Pso01G41970.0	Pse06G25570.0	 6e-161
182-130:	Pso01G41990.0	Pse06G25580.0	      0
182-131:	Pso01G42010.0	Pse06G25590.0	      0
182-132:	Pso01G42030.0	Pse06G25610.0	      0
182-133:	Pso01G42050.0	Pse06G25620.0	      0
182-134:	Pso01G42060.0	Pse06G25630.0	  1e-54
182-135:	Pso01G42280.0	Pse06G25800.0	      0
182-136:	Pso01G42290.0	Pse06G25820.0	      0
182-137:	Pso01G42320.0	Pse06G25840.0	 5e-164
182-138:	Pso01G42330.0	Pse06G25850.0	      0
182-139:	Pso01G42380.0	Pse06G25900.0	  1e-96
182-140:	Pso01G42390.0	Pse06G25910.0	      0
182-141:	Pso01G42530.0	Pse06G25980.0	      0
## Alignment 183: score=4389.0 e_value=0 N=92 post-WGD-1 ancestor_chr1&P. setigerum_chr6 plus
183-  0:	Pso01G20930.0	Pse06G06020.0	  2e-87
183-  1:	Pso01G20960.0	Pse06G06030.0	      0
183-  2:	Pso01G20990.0	Pse06G06040.0	      0
183-  3:	Pso01G21080.0	Pse06G06050.0	      0
183-  4:	Pso01G21110.0	Pse06G06090.0	 1e-129
183-  5:	Pso01G21140.0	Pse06G06140.0	 4e-115
183-  6:	Pso01G21160.0	Pse06G06160.0	  7e-44
183-  7:	Pso01G21220.0	Pse06G06210.0	      0
183-  8:	Pso01G21230.0	Pse06G06230.0	      0
183-  9:	Pso01G21250.0	Pse06G06250.0	  1e-63
183- 10:	Pso01G21260.0	Pse06G06260.0	      0
183- 11:	Pso01G21300.0	Pse06G06280.0	 1e-159
183- 12:	Pso01G21310.0	Pse06G06290.0	 1e-170
183- 13:	Pso01G21360.0	Pse06G06300.0	      0
183- 14:	Pso01G21440.0	Pse06G06310.0	  2e-80
183- 15:	Pso01G21450.0	Pse06G06320.0	      0
183- 16:	Pso01G21460.0	Pse06G06340.0	      0
183- 17:	Pso01G21470.0	Pse06G06350.0	      0
183- 18:	Pso01G21600.0	Pse06G06360.0	      0
183- 19:	Pso01G21660.0	Pse06G06460.0	      0
183- 20:	Pso01G21620.0	Pse06G06520.0	      0
183- 21:	Pso01G21700.0	Pse06G06530.0	 2e-109
183- 22:	Pso01G21710.0	Pse06G06550.0	      0
183- 23:	Pso01G21720.0	Pse06G06560.0	      0
183- 24:	Pso01G21740.0	Pse06G06580.0	      0
183- 25:	Pso01G21760.0	Pse06G06590.0	 5e-145
183- 26:	Pso01G21780.0	Pse06G06600.0	  2e-63
183- 27:	Pso01G21800.0	Pse06G06610.0	      0
183- 28:	Pso01G21820.0	Pse06G06640.0	      0
183- 29:	Pso01G21830.0	Pse06G06660.0	  6e-53
183- 30:	Pso01G21860.0	Pse06G06670.0	      0
183- 31:	Pso01G21870.0	Pse06G06680.0	      0
183- 32:	Pso01G21910.0	Pse06G06700.0	      0
183- 33:	Pso01G21920.0	Pse06G06710.0	  2e-23
183- 34:	Pso01G21970.0	Pse06G06780.0	      0
183- 35:	Pso01G22010.0	Pse06G06810.0	      0
183- 36:	Pso01G22020.0	Pse06G06820.0	 2e-171
183- 37:	Pso01G22040.0	Pse06G06830.0	      0
183- 38:	Pso01G22050.0	Pse06G06840.0	  5e-25
183- 39:	Pso01G22060.0	Pse06G06850.0	 2e-178
183- 40:	Pso01G22070.0	Pse06G06860.0	      0
183- 41:	Pso01G22080.0	Pse06G06890.0	  1e-43
183- 42:	Pso01G22290.0	Pse06G06970.0	      0
183- 43:	Pso01G22320.0	Pse06G07000.0	      0
183- 44:	Pso01G22380.0	Pse06G07040.0	      0
183- 45:	Pso01G22440.0	Pse06G07070.0	 7e-109
183- 46:	Pso01G22480.0	Pse06G07100.0	      0
183- 47:	Pso01G22520.0	Pse06G07130.0	      0
183- 48:	Pso01G22530.0	Pse06G07140.0	  2e-41
183- 49:	Pso01G22550.0	Pse06G07150.0	      0
183- 50:	Pso01G22570.0	Pse06G07160.0	      0
183- 51:	Pso01G22620.0	Pse06G07220.0	  1e-58
183- 52:	Pso01G22630.0	Pse06G07230.0	      0
183- 53:	Pso01G22680.0	Pse06G07270.0	  5e-55
183- 54:	Pso01G22740.0	Pse06G07310.0	 7e-119
183- 55:	Pso01G22780.0	Pse06G07350.0	      0
183- 56:	Pso01G22860.0	Pse06G07390.0	      0
183- 57:	Pso01G22840.0	Pse06G07410.0	      0
183- 58:	Pso01G22900.0	Pse06G07450.0	      0
183- 59:	Pso01G22920.0	Pse06G07460.0	      0
183- 60:	Pso01G22930.0	Pse06G07470.0	      0
183- 61:	Pso01G23000.0	Pse06G07490.0	 6e-169
183- 62:	Pso01G23010.0	Pse06G07500.0	      0
183- 63:	Pso01G23050.0	Pse06G07530.0	      0
183- 64:	Pso01G23090.0	Pse06G07550.0	      0
183- 65:	Pso01G23140.0	Pse06G07570.0	      0
183- 66:	Pso01G23150.0	Pse06G07580.0	      0
183- 67:	Pso01G23160.0	Pse06G07590.0	  2e-13
183- 68:	Pso01G23170.0	Pse06G07600.0	      0
183- 69:	Pso01G23180.0	Pse06G07610.0	      0
183- 70:	Pso01G23190.0	Pse06G07620.0	      0
183- 71:	Pso01G23220.0	Pse06G07640.0	      0
183- 72:	Pso01G23320.0	Pse06G07720.0	  3e-58
183- 73:	Pso01G23340.0	Pse06G07730.0	      0
183- 74:	Pso01G23520.0	Pse06G07810.0	 1e-159
183- 75:	Pso01G23540.0	Pse06G07840.0	      0
183- 76:	Pso01G23550.0	Pse06G07850.0	      0
183- 77:	Pso01G23560.0	Pse06G07860.0	      0
183- 78:	Pso01G23630.0	Pse06G07910.0	      0
183- 79:	Pso01G23680.0	Pse06G07930.0	  2e-66
183- 80:	Pso01G23700.0	Pse06G07970.0	  4e-97
183- 81:	Pso01G23730.0	Pse06G07990.0	 1e-125
183- 82:	Pso01G23740.0	Pse06G08000.0	  5e-67
183- 83:	Pso01G23770.0	Pse06G08030.0	      0
183- 84:	Pso01G23820.0	Pse06G08090.0	 2e-107
183- 85:	Pso01G23830.0	Pse06G08100.0	      0
183- 86:	Pso01G23890.0	Pse06G08110.0	  1e-63
183- 87:	Pso01G23930.0	Pse06G08150.0	  9e-78
183- 88:	Pso01G23940.0	Pse06G08160.0	      0
183- 89:	Pso01G23970.0	Pse06G08170.0	  1e-89
183- 90:	Pso01G23990.0	Pse06G08200.0	 3e-129
183- 91:	Pso01G25040.0	Pse06G08300.0	      0
## Alignment 184: score=4347.0 e_value=0 N=89 post-WGD-1 ancestor_chr1&P. setigerum_chr6 plus
184-  0:	Pso01G35890.0	Pse06G19410.0	 2e-110
184-  1:	Pso01G35900.0	Pse06G19430.0	 9e-133
184-  2:	Pso01G35980.0	Pse06G19480.0	  4e-09
184-  3:	Pso01G36320.0	Pse06G19680.0	      0
184-  4:	Pso01G36330.0	Pse06G19690.0	      0
184-  5:	Pso01G36340.0	Pse06G19700.0	      0
184-  6:	Pso01G36350.0	Pse06G19710.0	  3e-94
184-  7:	Pso01G36370.0	Pse06G19730.0	      0
184-  8:	Pso01G36380.0	Pse06G19740.0	      0
184-  9:	Pso01G36410.0	Pse06G19790.0	 9e-120
184- 10:	Pso01G36470.0	Pse06G19870.0	      0
184- 11:	Pso01G36480.0	Pse06G19880.0	  5e-92
184- 12:	Pso01G36490.0	Pse06G19900.0	  1e-43
184- 13:	Pso01G36500.0	Pse06G19920.0	      0
184- 14:	Pso01G36510.0	Pse06G19930.0	      0
184- 15:	Pso01G36520.0	Pse06G19960.0	  7e-69
184- 16:	Pso01G36560.0	Pse06G19970.0	      0
184- 17:	Pso01G36570.0	Pse06G19980.0	      0
184- 18:	Pso01G36580.0	Pse06G19990.0	 1e-176
184- 19:	Pso01G36590.0	Pse06G20000.0	 4e-106
184- 20:	Pso01G36600.0	Pse06G20010.0	      0
184- 21:	Pso01G36610.0	Pse06G20020.0	  2e-69
184- 22:	Pso01G36620.0	Pse06G20030.0	 2e-145
184- 23:	Pso01G36630.0	Pse06G20040.0	 2e-124
184- 24:	Pso01G36650.0	Pse06G20050.0	      0
184- 25:	Pso01G36660.0	Pse06G20060.0	      0
184- 26:	Pso01G36670.0	Pse06G20070.0	      0
184- 27:	Pso01G36680.0	Pse06G20080.0	      0
184- 28:	Pso01G36710.0	Pse06G20090.0	      0
184- 29:	Pso01G36700.0	Pse06G20100.0	      0
184- 30:	Pso01G36720.0	Pse06G20110.0	      0
184- 31:	Pso01G36740.0	Pse06G20120.0	 1e-166
184- 32:	Pso01G36750.0	Pse06G20130.0	 5e-179
184- 33:	Pso01G36800.0	Pse06G20160.0	      0
184- 34:	Pso01G36810.0	Pse06G20170.0	  3e-44
184- 35:	Pso01G36820.0	Pse06G20180.0	 1e-151
184- 36:	Pso01G36830.0	Pse06G20190.0	      0
184- 37:	Pso01G36840.0	Pse06G20220.0	 2e-156
184- 38:	Pso01G36850.0	Pse06G20230.0	      0
184- 39:	Pso01G36860.0	Pse06G20240.0	      0
184- 40:	Pso01G36870.0	Pse06G20250.0	      0
184- 41:	Pso01G36880.0	Pse06G20270.0	      0
184- 42:	Pso01G36890.0	Pse06G20290.0	      0
184- 43:	Pso01G36900.0	Pse06G20300.0	      0
184- 44:	Pso01G36930.0	Pse06G20340.0	 3e-177
184- 45:	Pso01G36940.0	Pse06G20350.0	      0
184- 46:	Pso01G36970.0	Pse06G20390.0	 6e-116
184- 47:	Pso01G36980.0	Pse06G20400.0	  5e-56
184- 48:	Pso01G36990.0	Pse06G20420.0	      0
184- 49:	Pso01G37000.0	Pse06G20440.0	      0
184- 50:	Pso01G37030.0	Pse06G20470.0	      0
184- 51:	Pso01G37040.0	Pse06G20490.0	      0
184- 52:	Pso01G37070.0	Pse06G20510.0	      0
184- 53:	Pso01G37080.0	Pse06G20520.0	      0
184- 54:	Pso01G37090.0	Pse06G20540.0	      0
184- 55:	Pso01G37100.0	Pse06G20550.0	 2e-101
184- 56:	Pso01G37170.0	Pse06G20620.0	      0
184- 57:	Pso01G37180.0	Pse06G20650.0	      0
184- 58:	Pso01G37190.0	Pse06G20660.0	      0
184- 59:	Pso01G37260.0	Pse06G20730.0	      0
184- 60:	Pso01G37280.0	Pse06G20770.0	      0
184- 61:	Pso01G37290.0	Pse06G20780.0	      0
184- 62:	Pso01G37300.0	Pse06G20790.0	      0
184- 63:	Pso01G37310.0	Pse06G20800.0	      0
184- 64:	Pso01G37320.0	Pse06G20810.0	      0
184- 65:	Pso01G37360.0	Pse06G20840.0	      0
184- 66:	Pso01G37370.0	Pse06G20850.0	 3e-134
184- 67:	Pso01G37390.0	Pse06G20860.0	      0
184- 68:	Pso01G37430.0	Pse06G20920.0	      0
184- 69:	Pso01G37440.0	Pse06G20930.0	      0
184- 70:	Pso01G37450.0	Pse06G20940.0	      0
184- 71:	Pso01G37460.0	Pse06G20960.0	  2e-25
184- 72:	Pso01G37470.0	Pse06G20970.0	      0
184- 73:	Pso01G37480.0	Pse06G20990.0	 1e-161
184- 74:	Pso01G37490.0	Pse06G21000.0	      0
184- 75:	Pso01G37520.0	Pse06G21010.0	      0
184- 76:	Pso01G37550.0	Pse06G21050.0	      0
184- 77:	Pso01G37580.0	Pse06G21070.0	      0
184- 78:	Pso01G37590.0	Pse06G21080.0	      0
184- 79:	Pso01G37600.0	Pse06G21090.0	      0
184- 80:	Pso01G37610.0	Pse06G21110.0	  2e-43
184- 81:	Pso01G37640.0	Pse06G21140.0	      0
184- 82:	Pso01G37670.0	Pse06G21150.0	      0
184- 83:	Pso01G37710.0	Pse06G21160.0	      0
184- 84:	Pso01G37720.0	Pse06G21170.0	      0
184- 85:	Pso01G37730.0	Pse06G21180.0	      0
184- 86:	Pso01G37760.0	Pse06G21210.0	  2e-55
184- 87:	Pso01G37770.0	Pse06G21220.0	      0
184- 88:	Pso01G37790.0	Pse06G21240.0	  4e-78
## Alignment 185: score=1972.0 e_value=3.3e-135 N=40 post-WGD-1 ancestor_chr1&P. setigerum_chr6 plus
185-  0:	Pso01G49860.0	Pse06G33640.0	      0
185-  1:	Pso01G49870.0	Pse06G33650.0	      0
185-  2:	Pso01G49930.0	Pse06G33680.0	      0
185-  3:	Pso01G49940.0	Pse06G33700.0	  4e-55
185-  4:	Pso01G49950.0	Pse06G33720.0	      0
185-  5:	Pso01G49970.0	Pse06G33750.0	  6e-67
185-  6:	Pso01G49990.0	Pse06G33760.0	  5e-50
185-  7:	Pso01G50000.0	Pse06G33770.0	 4e-123
185-  8:	Pso01G50010.0	Pse06G33780.0	  6e-89
185-  9:	Pso01G50020.0	Pse06G33810.0	      0
185- 10:	Pso01G50030.0	Pse06G33820.0	 1e-172
185- 11:	Pso01G50040.0	Pse06G33830.0	      0
185- 12:	Pso01G50050.0	Pse06G33840.0	  5e-72
185- 13:	Pso01G50060.0	Pse06G33850.0	 6e-179
185- 14:	Pso01G50070.0	Pse06G33870.0	      0
185- 15:	Pso01G50080.0	Pse06G33880.0	 5e-110
185- 16:	Pso01G50090.0	Pse06G33890.0	      0
185- 17:	Pso01G50100.0	Pse06G33910.0	      0
185- 18:	Pso01G50130.0	Pse06G33950.0	      0
185- 19:	Pso01G50140.0	Pse06G33970.0	  1e-94
185- 20:	Pso01G50150.0	Pse06G33980.0	      0
185- 21:	Pso01G50160.0	Pse06G33990.0	 3e-154
185- 22:	Pso01G50170.0	Pse06G34010.0	      0
185- 23:	Pso01G50180.0	Pse06G34020.0	      0
185- 24:	Pso01G50190.0	Pse06G34040.0	      0
185- 25:	Pso01G50250.0	Pse06G34060.0	 2e-172
185- 26:	Pso01G50270.0	Pse06G34070.0	      0
185- 27:	Pso01G50280.0	Pse06G34080.0	  4e-45
185- 28:	Pso01G50290.0	Pse06G34090.0	      0
185- 29:	Pso01G50340.0	Pse06G34100.0	 1e-168
185- 30:	Pso01G50350.0	Pse06G34110.0	      0
185- 31:	Pso01G50360.0	Pse06G34120.0	 2e-154
185- 32:	Pso01G50370.0	Pse06G34130.0	 6e-177
185- 33:	Pso01G50380.0	Pse06G34140.0	 5e-121
185- 34:	Pso01G50400.0	Pse06G34150.0	      0
185- 35:	Pso01G50420.0	Pse06G34160.0	      0
185- 36:	Pso01G50470.0	Pse06G34190.0	      0
185- 37:	Pso01G50480.0	Pse06G34200.0	      0
185- 38:	Pso01G50490.0	Pse06G34210.0	      0
185- 39:	Pso01G50510.0	Pse06G34230.0	      0
## Alignment 186: score=1114.0 e_value=1.2e-74 N=24 post-WGD-1 ancestor_chr1&P. setigerum_chr6 plus
186-  0:	Pso01G33420.0	Pse06G16790.0	      0
186-  1:	Pso01G33430.0	Pse06G16800.0	  2e-64
186-  2:	Pso01G33440.0	Pse06G16830.0	 4e-124
186-  3:	Pso01G33490.0	Pse06G16880.0	      0
186-  4:	Pso01G33500.0	Pse06G16890.0	      0
186-  5:	Pso01G33520.0	Pse06G16910.0	      0
186-  6:	Pso01G33530.0	Pse06G16920.0	      0
186-  7:	Pso01G33540.0	Pse06G16930.0	 8e-152
186-  8:	Pso01G33570.0	Pse06G16960.0	      0
186-  9:	Pso01G33610.0	Pse06G17010.0	 4e-101
186- 10:	Pso01G33630.0	Pse06G17020.0	 7e-142
186- 11:	Pso01G33650.0	Pse06G17040.0	      0
186- 12:	Pso01G33680.0	Pse06G17050.0	  1e-63
186- 13:	Pso01G33690.0	Pse06G17070.0	      0
186- 14:	Pso01G33740.0	Pse06G17100.0	 9e-167
186- 15:	Pso01G33770.0	Pse06G17120.0	      0
186- 16:	Pso01G33790.0	Pse06G17140.0	  5e-75
186- 17:	Pso01G33800.0	Pse06G17170.0	      0
186- 18:	Pso01G33810.0	Pse06G17180.0	  2e-79
186- 19:	Pso01G33820.0	Pse06G17190.0	      0
186- 20:	Pso01G33890.0	Pse06G17220.0	      0
186- 21:	Pso01G33900.0	Pse06G17230.0	  1e-41
186- 22:	Pso01G33860.0	Pse06G17260.0	      0
186- 23:	Pso01G34170.0	Pse06G17500.0	 7e-113
## Alignment 187: score=957.0 e_value=4.8e-70 N=21 post-WGD-1 ancestor_chr1&P. setigerum_chr6 plus
187-  0:	Pso01G50790.0	Pse06G32330.0	      0
187-  1:	Pso01G50800.0	Pse06G32340.0	      0
187-  2:	Pso01G50810.0	Pse06G32360.0	 2e-165
187-  3:	Pso01G50820.0	Pse06G32370.0	      0
187-  4:	Pso01G50830.0	Pse06G32380.0	  1e-58
187-  5:	Pso01G50840.0	Pse06G32400.0	      0
187-  6:	Pso01G50870.0	Pse06G32410.0	 9e-123
187-  7:	Pso01G51190.0	Pse06G32460.0	 9e-173
187-  8:	Pso01G51200.0	Pse06G32480.0	      0
187-  9:	Pso01G51230.0	Pse06G32540.0	  5e-98
187- 10:	Pso01G51270.0	Pse06G32670.0	      0
187- 11:	Pso01G51280.0	Pse06G32700.0	 2e-105
187- 12:	Pso01G51320.0	Pse06G32870.0	 8e-137
187- 13:	Pso01G51400.0	Pse06G33030.0	      0
187- 14:	Pso01G51440.0	Pse06G33180.0	      0
187- 15:	Pso01G51500.0	Pse06G33230.0	  2e-88
187- 16:	Pso01G51520.0	Pse06G33240.0	      0
187- 17:	Pso01G51530.0	Pse06G33250.0	      0
187- 18:	Pso01G51540.0	Pse06G33260.0	      0
187- 19:	Pso01G51550.0	Pse06G33270.0	  7e-38
187- 20:	Pso01G51620.0	Pse06G33280.0	 3e-154
## Alignment 188: score=874.0 e_value=1.1e-52 N=18 post-WGD-1 ancestor_chr1&P. setigerum_chr6 plus
188-  0:	Pso01G45010.0	Pse06G28520.0	      0
188-  1:	Pso01G45060.0	Pse06G28590.0	      0
188-  2:	Pso01G45130.0	Pse06G28630.0	 3e-121
188-  3:	Pso01G45140.0	Pse06G28640.0	      0
188-  4:	Pso01G45160.0	Pse06G28660.0	      0
188-  5:	Pso01G45170.0	Pse06G28670.0	      0
188-  6:	Pso01G45180.0	Pse06G28680.0	      0
188-  7:	Pso01G45190.0	Pse06G28690.0	 5e-134
188-  8:	Pso01G45200.0	Pse06G28700.0	      0
188-  9:	Pso01G45260.0	Pse06G28760.0	      0
188- 10:	Pso01G45310.0	Pse06G28860.0	 4e-118
188- 11:	Pso01G45330.0	Pse06G28880.0	      0
188- 12:	Pso01G45340.0	Pse06G28890.0	  2e-51
188- 13:	Pso01G45350.0	Pse06G28900.0	      0
188- 14:	Pso01G45370.0	Pse06G28910.0	      0
188- 15:	Pso01G45380.0	Pse06G28920.0	 2e-111
188- 16:	Pso01G45390.0	Pse06G28930.0	      0
188- 17:	Pso01G45410.0	Pse06G28940.0	      0
## Alignment 189: score=807.0 e_value=1.2e-44 N=17 post-WGD-1 ancestor_chr1&P. setigerum_chr6 plus
189-  0:	Pso01G33970.0	Pse06G18810.0	      0
189-  1:	Pso01G33980.0	Pse06G18820.0	      0
189-  2:	Pso01G34000.0	Pse06G18830.0	      0
189-  3:	Pso01G34010.0	Pse06G18840.0	  2e-27
189-  4:	Pso01G34020.0	Pse06G18850.0	  1e-82
189-  5:	Pso01G34040.0	Pse06G18860.0	      0
189-  6:	Pso01G34060.0	Pse06G18880.0	      0
189-  7:	Pso01G34070.0	Pse06G18890.0	      0
189-  8:	Pso01G34080.0	Pse06G18900.0	      0
189-  9:	Pso01G34090.0	Pse06G18920.0	      0
189- 10:	Pso01G34100.0	Pse06G18930.0	  2e-22
189- 11:	Pso01G34110.0	Pse06G18940.0	      0
189- 12:	Pso01G34120.0	Pse06G18950.0	 2e-139
189- 13:	Pso01G34130.0	Pse06G18960.0	      0
189- 14:	Pso01G34140.0	Pse06G18970.0	 5e-121
189- 15:	Pso01G34150.0	Pse06G18980.0	  6e-35
189- 16:	Pso01G34160.0	Pse06G19020.0	      0
## Alignment 190: score=778.0 e_value=1.8e-45 N=16 post-WGD-1 ancestor_chr1&P. setigerum_chr6 plus
190-  0:	Pso01G44390.0	Pse06G27660.0	  8e-71
190-  1:	Pso01G44400.0	Pse06G27680.0	 2e-120
190-  2:	Pso01G44410.0	Pse06G27690.0	 2e-171
190-  3:	Pso01G44460.0	Pse06G27700.0	 9e-146
190-  4:	Pso01G44480.0	Pse06G27720.0	      0
190-  5:	Pso01G44560.0	Pse06G27800.0	  7e-64
190-  6:	Pso01G44580.0	Pse06G27810.0	      0
190-  7:	Pso01G44700.0	Pse06G27880.0	 7e-151
190-  8:	Pso01G44720.0	Pse06G27900.0	      0
190-  9:	Pso01G44730.0	Pse06G27910.0	      0
190- 10:	Pso01G44760.0	Pse06G27950.0	 2e-159
190- 11:	Pso01G44770.0	Pse06G27960.0	      0
190- 12:	Pso01G44800.0	Pse06G27970.0	      0
190- 13:	Pso01G44810.0	Pse06G27980.0	  3e-76
190- 14:	Pso01G44820.0	Pse06G27990.0	      0
190- 15:	Pso01G44840.0	Pse06G28010.0	      0
## Alignment 191: score=770.0 e_value=7.5e-45 N=16 post-WGD-1 ancestor_chr1&P. setigerum_chr6 plus
191-  0:	Pso01G37830.0	Pse06G22470.0	      0
191-  1:	Pso01G37850.0	Pse06G22490.0	  1e-48
191-  2:	Pso01G37870.0	Pse06G22500.0	      0
191-  3:	Pso01G37860.0	Pse06G22510.0	  7e-72
191-  4:	Pso01G37880.0	Pse06G22530.0	      0
191-  5:	Pso01G37890.0	Pse06G22540.0	      0
191-  6:	Pso01G37900.0	Pse06G22550.0	 4e-161
191-  7:	Pso01G37910.0	Pse06G22560.0	      0
191-  8:	Pso01G37960.0	Pse06G22600.0	      0
191-  9:	Pso01G37970.0	Pse06G22620.0	      0
191- 10:	Pso01G37990.0	Pse06G22650.0	      0
191- 11:	Pso01G38040.0	Pse06G22660.0	      0
191- 12:	Pso01G38080.0	Pse06G22700.0	      0
191- 13:	Pso01G38130.0	Pse06G22750.0	      0
191- 14:	Pso01G38140.0	Pse06G22760.0	      0
191- 15:	Pso01G38310.0	Pse06G22900.0	      0
## Alignment 192: score=671.0 e_value=2.7e-43 N=14 post-WGD-1 ancestor_chr1&P. setigerum_chr6 plus
192-  0:	Pso01G42070.0	Pse06G26280.0	      0
192-  1:	Pso01G42080.0	Pse06G26290.0	      0
192-  2:	Pso01G42090.0	Pse06G26300.0	      0
192-  3:	Pso01G42100.0	Pse06G26310.0	 4e-111
192-  4:	Pso01G42130.0	Pse06G26320.0	      0
192-  5:	Pso01G42140.0	Pse06G26330.0	      0
192-  6:	Pso01G42150.0	Pse06G26340.0	      0
192-  7:	Pso01G42160.0	Pse06G26350.0	      0
192-  8:	Pso01G42170.0	Pse06G26360.0	      0
192-  9:	Pso01G42180.0	Pse06G26370.0	  5e-77
192- 10:	Pso01G42210.0	Pse06G26390.0	  2e-56
192- 11:	Pso01G42220.0	Pse06G26400.0	      0
192- 12:	Pso01G42230.0	Pse06G26420.0	      0
192- 13:	Pso01G42600.0	Pse06G26680.0	 3e-157
## Alignment 193: score=642.0 e_value=8.6e-32 N=13 post-WGD-1 ancestor_chr1&P. setigerum_chr6 plus
193-  0:	Pso01G47000.0	Pse06G30240.0	      0
193-  1:	Pso01G47040.0	Pse06G30250.0	      0
193-  2:	Pso01G47060.0	Pse06G30260.0	 2e-173
193-  3:	Pso01G47070.0	Pse06G30270.0	 1e-113
193-  4:	Pso01G47090.0	Pse06G30280.0	      0
193-  5:	Pso01G47110.0	Pse06G30300.0	      0
193-  6:	Pso01G47120.0	Pse06G30310.0	 9e-124
193-  7:	Pso01G47130.0	Pse06G30320.0	      0
193-  8:	Pso01G47160.0	Pse06G30350.0	 2e-138
193-  9:	Pso01G47200.0	Pse06G30380.0	  2e-97
193- 10:	Pso01G47210.0	Pse06G30390.0	  1e-63
193- 11:	Pso01G47220.0	Pse06G30400.0	  5e-74
193- 12:	Pso01G47240.0	Pse06G30410.0	      0
## Alignment 194: score=535.0 e_value=1.5e-25 N=11 post-WGD-1 ancestor_chr1&P. setigerum_chr6 plus
194-  0:	Pso01G24620.0	Pse06G08660.0	 2e-157
194-  1:	Pso01G24640.0	Pse06G08680.0	  2e-90
194-  2:	Pso01G24670.0	Pse06G08700.0	 1e-115
194-  3:	Pso01G24680.0	Pse06G08710.0	      0
194-  4:	Pso01G24080.0	Pse06G08730.0	  8e-50
194-  5:	Pso01G24070.0	Pse06G08740.0	      0
194-  6:	Pso01G24050.0	Pse06G08750.0	  2e-39
194-  7:	Pso01G24040.0	Pse06G08790.0	  1e-98
194-  8:	Pso01G24030.0	Pse06G08800.0	  1e-61
194-  9:	Pso01G24010.0	Pse06G08820.0	  7e-97
194- 10:	Pso01G24000.0	Pse06G08830.0	 3e-149
## Alignment 195: score=491.0 e_value=3.2e-21 N=10 post-WGD-1 ancestor_chr1&P. setigerum_chr6 plus
195-  0:	Pso01G47270.0	Pse06G30710.0	      0
195-  1:	Pso01G47280.0	Pse06G30730.0	      0
195-  2:	Pso01G47290.0	Pse06G30740.0	      0
195-  3:	Pso01G47310.0	Pse06G30750.0	      0
195-  4:	Pso01G47340.0	Pse06G30780.0	  2e-97
195-  5:	Pso01G47350.0	Pse06G30790.0	 2e-136
195-  6:	Pso01G47360.0	Pse06G30800.0	  5e-84
195-  7:	Pso01G47400.0	Pse06G30820.0	 6e-137
195-  8:	Pso01G47420.0	Pse06G30850.0	 5e-174
195-  9:	Pso01G47450.0	Pse06G30880.0	 4e-131
## Alignment 196: score=476.0 e_value=4.6e-26 N=10 post-WGD-1 ancestor_chr1&P. setigerum_chr6 plus
196-  0:	Pso01G43130.0	Pse06G28240.0	  7e-97
196-  1:	Pso01G43320.0	Pse06G28330.0	 3e-158
196-  2:	Pso01G43310.0	Pse06G28340.0	      0
196-  3:	Pso01G43340.0	Pse06G28390.0	      0
196-  4:	Pso01G43350.0	Pse06G28400.0	      0
196-  5:	Pso01G43360.0	Pse06G28410.0	      0
196-  6:	Pso01G43370.0	Pse06G28420.0	      0
196-  7:	Pso01G43390.0	Pse06G28440.0	 3e-163
196-  8:	Pso01G43440.0	Pse06G28500.0	  5e-91
196-  9:	Pso01G43450.0	Pse06G28510.0	  3e-41
## Alignment 197: score=474.0 e_value=4.4e-21 N=10 post-WGD-1 ancestor_chr1&P. setigerum_chr6 plus
197-  0:	Pso01G19940.0	Pse06G05350.0	      0
197-  1:	Pso01G19980.0	Pse06G05370.0	      0
197-  2:	Pso01G20000.0	Pse06G05380.0	 6e-176
197-  3:	Pso01G20030.0	Pse06G05450.0	      0
197-  4:	Pso01G20050.0	Pse06G05460.0	      0
197-  5:	Pso01G20070.0	Pse06G05480.0	 1e-101
197-  6:	Pso01G20080.0	Pse06G05490.0	      0
197-  7:	Pso01G20120.0	Pse06G05500.0	      0
197-  8:	Pso01G20130.0	Pse06G05510.0	      0
197-  9:	Pso01G20210.0	Pse06G05600.0	      0
## Alignment 198: score=438.0 e_value=3.1e-18 N=9 post-WGD-1 ancestor_chr1&P. setigerum_chr6 plus
198-  0:	Pso01G47810.0	Pse06G31170.0	      0
198-  1:	Pso01G47780.0	Pse06G31250.0	 2e-111
198-  2:	Pso01G47730.0	Pse06G31290.0	 1e-116
198-  3:	Pso01G47710.0	Pse06G31310.0	  2e-48
198-  4:	Pso01G47690.0	Pse06G31330.0	 3e-135
198-  5:	Pso01G47680.0	Pse06G31340.0	 3e-159
198-  6:	Pso01G47670.0	Pse06G31350.0	      0
198-  7:	Pso01G47660.0	Pse06G31360.0	      0
198-  8:	Pso01G47620.0	Pse06G31370.0	      0
## Alignment 199: score=392.0 e_value=2.3e-13 N=8 post-WGD-1 ancestor_chr1&P. setigerum_chr6 plus
199-  0:	Pso01G44180.0	Pse06G26130.0	  4e-32
199-  1:	Pso01G44190.0	Pse06G26140.0	      0
199-  2:	Pso01G44240.0	Pse06G26160.0	  5e-83
199-  3:	Pso01G44270.0	Pse06G26210.0	      0
199-  4:	Pso01G44290.0	Pse06G26220.0	      0
199-  5:	Pso01G44310.0	Pse06G26230.0	      0
199-  6:	Pso01G44320.0	Pse06G26250.0	      0
199-  7:	Pso01G44330.0	Pse06G26260.0	      0
## Alignment 200: score=389.0 e_value=1.7e-14 N=8 post-WGD-1 ancestor_chr1&P. setigerum_chr6 plus
200-  0:	Pso01G48180.0	Pse06G31850.0	 3e-103
200-  1:	Pso01G48190.0	Pse06G31860.0	  4e-86
200-  2:	Pso01G48210.0	Pse06G31890.0	  5e-54
200-  3:	Pso01G48250.0	Pse06G31950.0	      0
200-  4:	Pso01G48270.0	Pse06G31970.0	      0
200-  5:	Pso01G48320.0	Pse06G31980.0	      0
200-  6:	Pso01G48330.0	Pse06G32000.0	      0
200-  7:	Pso01G48340.0	Pse06G32020.0	  2e-45
## Alignment 201: score=387.0 e_value=3.9e-16 N=8 post-WGD-1 ancestor_chr1&P. setigerum_chr6 plus
201-  0:	Pso01G42610.0	Pse06G26560.0	      0
201-  1:	Pso01G42620.0	Pse06G26570.0	      0
201-  2:	Pso01G42630.0	Pse06G26590.0	      0
201-  3:	Pso01G42640.0	Pse06G26600.0	      0
201-  4:	Pso01G42650.0	Pse06G26610.0	      0
201-  5:	Pso01G42680.0	Pse06G26620.0	 3e-132
201-  6:	Pso01G42710.0	Pse06G26630.0	 3e-123
201-  7:	Pso01G42850.0	Pse06G26660.0	  1e-30
## Alignment 202: score=372.0 e_value=2.4e-14 N=8 post-WGD-1 ancestor_chr1&P. setigerum_chr6 plus
202-  0:	Pso01G24270.0	Pse06G08370.0	 7e-132
202-  1:	Pso01G24280.0	Pse06G08380.0	 2e-158
202-  2:	Pso01G24290.0	Pse06G08390.0	 1e-155
202-  3:	Pso01G24300.0	Pse06G08400.0	      0
202-  4:	Pso01G24310.0	Pse06G08410.0	      0
202-  5:	Pso01G24330.0	Pse06G08430.0	      0
202-  6:	Pso01G24360.0	Pse06G08470.0	 7e-174
202-  7:	Pso01G24410.0	Pse06G08510.0	 4e-109
## Alignment 203: score=320.0 e_value=4.9e-11 N=7 post-WGD-1 ancestor_chr1&P. setigerum_chr6 plus
203-  0:	Pso01G20250.0	Pse06G05560.0	      0
203-  1:	Pso01G21560.0	Pse06G05660.0	 2e-146
203-  2:	Pso01G20370.0	Pse06G05730.0	      0
203-  3:	Pso01G20590.0	Pse06G05750.0	      0
203-  4:	Pso01G20620.0	Pse06G05770.0	      0
203-  5:	Pso01G20630.0	Pse06G05790.0	      0
203-  6:	Pso01G20730.0	Pse06G05850.0	      0
## Alignment 204: score=315.0 e_value=5.4e-13 N=7 post-WGD-1 ancestor_chr1&P. setigerum_chr6 plus
204-  0:	Pso01G24480.0	Pse06G08540.0	      0
204-  1:	Pso01G24540.0	Pse06G08560.0	      0
204-  2:	Pso01G24560.0	Pse06G08590.0	      0
204-  3:	Pso01G24570.0	Pse06G08600.0	  1e-83
204-  4:	Pso01G24580.0	Pse06G08620.0	      0
204-  5:	Pso01G24600.0	Pse06G08630.0	      0
204-  6:	Pso01G24590.0	Pse06G08640.0	      0
## Alignment 205: score=306.0 e_value=1e-13 N=7 post-WGD-1 ancestor_chr1&P. setigerum_chr6 plus
205-  0:	Pso01G32040.0	Pse06G16250.0	      0
205-  1:	Pso01G32390.0	Pse06G16500.0	      0
205-  2:	Pso01G32400.0	Pse06G16520.0	      0
205-  3:	Pso01G32520.0	Pse06G16620.0	  1e-46
205-  4:	Pso01G32560.0	Pse06G16690.0	      0
205-  5:	Pso01G32600.0	Pse06G16720.0	      0
205-  6:	Pso01G32650.0	Pse06G16750.0	 7e-117
## Alignment 206: score=271.0 e_value=6.4e-12 N=6 post-WGD-1 ancestor_chr1&P. setigerum_chr6 plus
206-  0:	Pso01G48460.0	Pse06G31140.0	      0
206-  1:	Pso01G48470.0	Pse06G31150.0	      0
206-  2:	Pso01G48510.0	Pse06G31190.0	      0
206-  3:	Pso01G48770.0	Pse06G31440.0	      0
206-  4:	Pso01G48790.0	Pse06G31450.0	      0
206-  5:	Pso01G48810.0	Pse06G31470.0	  1e-42
## Alignment 207: score=3566.0 e_value=8.5e-297 N=73 post-WGD-1 ancestor_chr1&P. setigerum_chr6 minus
207-  0:	Pso01G45440.0	Pse06G30230.0	 1e-178
207-  1:	Pso01G45500.0	Pse06G30210.0	 4e-148
207-  2:	Pso01G45520.0	Pse06G30200.0	 4e-178
207-  3:	Pso01G45530.0	Pse06G30180.0	      0
207-  4:	Pso01G45560.0	Pse06G30130.0	      0
207-  5:	Pso01G45570.0	Pse06G30120.0	      0
207-  6:	Pso01G45580.0	Pse06G30110.0	      0
207-  7:	Pso01G45600.0	Pse06G30080.0	 4e-149
207-  8:	Pso01G45650.0	Pse06G30040.0	      0
207-  9:	Pso01G45660.0	Pse06G30030.0	 7e-111
207- 10:	Pso01G45670.0	Pse06G30020.0	      0
207- 11:	Pso01G45680.0	Pse06G30010.0	 1e-112
207- 12:	Pso01G45690.0	Pse06G30000.0	      0
207- 13:	Pso01G45700.0	Pse06G29990.0	      0
207- 14:	Pso01G45720.0	Pse06G29980.0	      0
207- 15:	Pso01G45730.0	Pse06G29970.0	      0
207- 16:	Pso01G45750.0	Pse06G29960.0	 2e-116
207- 17:	Pso01G45800.0	Pse06G29920.0	 5e-137
207- 18:	Pso01G45810.0	Pse06G29910.0	      0
207- 19:	Pso01G45830.0	Pse06G29890.0	  6e-86
207- 20:	Pso01G45850.0	Pse06G29870.0	      0
207- 21:	Pso01G45860.0	Pse06G29860.0	 2e-103
207- 22:	Pso01G45870.0	Pse06G29850.0	  1e-76
207- 23:	Pso01G45880.0	Pse06G29840.0	      0
207- 24:	Pso01G45900.0	Pse06G29830.0	      0
207- 25:	Pso01G45910.0	Pse06G29820.0	      0
207- 26:	Pso01G45920.0	Pse06G29810.0	 3e-115
207- 27:	Pso01G45940.0	Pse06G29780.0	 2e-126
207- 28:	Pso01G45970.0	Pse06G29750.0	 3e-130
207- 29:	Pso01G45980.0	Pse06G29740.0	      0
207- 30:	Pso01G45990.0	Pse06G29730.0	  2e-25
207- 31:	Pso01G46030.0	Pse06G29720.0	      0
207- 32:	Pso01G46040.0	Pse06G29710.0	  4e-45
207- 33:	Pso01G46050.0	Pse06G29700.0	      0
207- 34:	Pso01G46070.0	Pse06G29690.0	      0
207- 35:	Pso01G46090.0	Pse06G29680.0	 3e-103
207- 36:	Pso01G46100.0	Pse06G29670.0	      0
207- 37:	Pso01G46120.0	Pse06G29630.0	      0
207- 38:	Pso01G46140.0	Pse06G29610.0	  9e-94
207- 39:	Pso01G46160.0	Pse06G29590.0	      0
207- 40:	Pso01G46180.0	Pse06G29560.0	      0
207- 41:	Pso01G46200.0	Pse06G29540.0	      0
207- 42:	Pso01G46210.0	Pse06G29530.0	      0
207- 43:	Pso01G46230.0	Pse06G29490.0	  8e-99
207- 44:	Pso01G46260.0	Pse06G29480.0	 5e-107
207- 45:	Pso01G46270.0	Pse06G29470.0	      0
207- 46:	Pso01G46280.0	Pse06G29460.0	      0
207- 47:	Pso01G46290.0	Pse06G29450.0	  9e-93
207- 48:	Pso01G46300.0	Pse06G29420.0	      0
207- 49:	Pso01G46320.0	Pse06G29400.0	 3e-116
207- 50:	Pso01G46360.0	Pse06G29360.0	      0
207- 51:	Pso01G46390.0	Pse06G29340.0	 3e-163
207- 52:	Pso01G46410.0	Pse06G29310.0	      0
207- 53:	Pso01G46420.0	Pse06G29290.0	 3e-135
207- 54:	Pso01G46430.0	Pse06G29280.0	 1e-155
207- 55:	Pso01G46440.0	Pse06G29270.0	      0
207- 56:	Pso01G46450.0	Pse06G29260.0	  2e-36
207- 57:	Pso01G46470.0	Pse06G29250.0	      0
207- 58:	Pso01G46500.0	Pse06G29220.0	  4e-67
207- 59:	Pso01G46510.0	Pse06G29210.0	      0
207- 60:	Pso01G46520.0	Pse06G29200.0	      0
207- 61:	Pso01G46530.0	Pse06G29170.0	 4e-162
207- 62:	Pso01G46550.0	Pse06G29160.0	      0
207- 63:	Pso01G46560.0	Pse06G29150.0	  3e-78
207- 64:	Pso01G46580.0	Pse06G29120.0	      0
207- 65:	Pso01G46590.0	Pse06G29110.0	      0
207- 66:	Pso01G46610.0	Pse06G29100.0	  6e-90
207- 67:	Pso01G46620.0	Pse06G29090.0	 4e-133
207- 68:	Pso01G46650.0	Pse06G29050.0	      0
207- 69:	Pso01G46940.0	Pse06G29040.0	  5e-43
207- 70:	Pso01G46950.0	Pse06G29030.0	      0
207- 71:	Pso01G46970.0	Pse06G29000.0	      0
207- 72:	Pso01G46990.0	Pse06G28980.0	 1e-103
## Alignment 208: score=3175.0 e_value=3.3e-255 N=65 post-WGD-1 ancestor_chr1&P. setigerum_chr6 minus
208-  0:	Pso01G34450.0	Pse06G18740.0	      0
208-  1:	Pso01G34500.0	Pse06G18710.0	      0
208-  2:	Pso01G34510.0	Pse06G18680.0	 5e-109
208-  3:	Pso01G34580.0	Pse06G18650.0	      0
208-  4:	Pso01G34590.0	Pse06G18640.0	      0
208-  5:	Pso01G34600.0	Pse06G18630.0	      0
208-  6:	Pso01G34640.0	Pse06G18550.0	      0
208-  7:	Pso01G34660.0	Pse06G18530.0	 9e-171
208-  8:	Pso01G34670.0	Pse06G18520.0	      0
208-  9:	Pso01G34690.0	Pse06G18510.0	  3e-25
208- 10:	Pso01G34720.0	Pse06G18500.0	  2e-46
208- 11:	Pso01G34730.0	Pse06G18490.0	      0
208- 12:	Pso01G34740.0	Pse06G18480.0	      0
208- 13:	Pso01G34750.0	Pse06G18470.0	      0
208- 14:	Pso01G34760.0	Pse06G18460.0	 2e-118
208- 15:	Pso01G34790.0	Pse06G18440.0	 4e-120
208- 16:	Pso01G34780.0	Pse06G18430.0	      0
208- 17:	Pso01G34830.0	Pse06G18390.0	  1e-85
208- 18:	Pso01G34840.0	Pse06G18380.0	 2e-110
208- 19:	Pso01G34850.0	Pse06G18360.0	      0
208- 20:	Pso01G34860.0	Pse06G18330.0	      0
208- 21:	Pso01G34880.0	Pse06G18320.0	      0
208- 22:	Pso01G34890.0	Pse06G18310.0	      0
208- 23:	Pso01G34900.0	Pse06G18300.0	 5e-158
208- 24:	Pso01G34940.0	Pse06G18270.0	  1e-27
208- 25:	Pso01G34960.0	Pse06G18250.0	 5e-113
208- 26:	Pso01G34980.0	Pse06G18210.0	      0
208- 27:	Pso01G34990.0	Pse06G18200.0	      0
208- 28:	Pso01G35040.0	Pse06G18190.0	      0
208- 29:	Pso01G35080.0	Pse06G18160.0	  3e-69
208- 30:	Pso01G35110.0	Pse06G18140.0	 9e-158
208- 31:	Pso01G35140.0	Pse06G18110.0	      0
208- 32:	Pso01G35160.0	Pse06G18100.0	      0
208- 33:	Pso01G35170.0	Pse06G18090.0	  4e-28
208- 34:	Pso01G35190.0	Pse06G18080.0	      0
208- 35:	Pso01G35220.0	Pse06G18040.0	      0
208- 36:	Pso01G35230.0	Pse06G18030.0	      0
208- 37:	Pso01G35240.0	Pse06G18020.0	      0
208- 38:	Pso01G35250.0	Pse06G17990.0	      0
208- 39:	Pso01G35290.0	Pse06G17960.0	      0
208- 40:	Pso01G35300.0	Pse06G17950.0	  3e-90
208- 41:	Pso01G35320.0	Pse06G17930.0	  1e-84
208- 42:	Pso01G35330.0	Pse06G17920.0	 8e-169
208- 43:	Pso01G35340.0	Pse06G17890.0	      0
208- 44:	Pso01G35360.0	Pse06G17860.0	      0
208- 45:	Pso01G35370.0	Pse06G17850.0	 5e-162
208- 46:	Pso01G35380.0	Pse06G17840.0	      0
208- 47:	Pso01G35420.0	Pse06G17810.0	      0
208- 48:	Pso01G35430.0	Pse06G17800.0	 3e-136
208- 49:	Pso01G35470.0	Pse06G17740.0	      0
208- 50:	Pso01G35480.0	Pse06G17730.0	  6e-77
208- 51:	Pso01G35510.0	Pse06G17690.0	      0
208- 52:	Pso01G35520.0	Pse06G17670.0	      0
208- 53:	Pso01G35530.0	Pse06G17660.0	      0
208- 54:	Pso01G35550.0	Pse06G17650.0	  7e-56
208- 55:	Pso01G35570.0	Pse06G17640.0	 6e-147
208- 56:	Pso01G35580.0	Pse06G17620.0	      0
208- 57:	Pso01G35590.0	Pse06G17610.0	      0
208- 58:	Pso01G35600.0	Pse06G17590.0	      0
208- 59:	Pso01G35610.0	Pse06G17580.0	      0
208- 60:	Pso01G35620.0	Pse06G17570.0	      0
208- 61:	Pso01G35630.0	Pse06G17560.0	      0
208- 62:	Pso01G35640.0	Pse06G17550.0	      0
208- 63:	Pso01G35650.0	Pse06G17540.0	 1e-163
208- 64:	Pso01G35660.0	Pse06G17530.0	  7e-45
## Alignment 209: score=2478.0 e_value=6.7e-199 N=51 post-WGD-1 ancestor_chr1&P. setigerum_chr6 minus
209-  0:	Pso01G42950.0	Pse06G27650.0	  2e-76
209-  1:	Pso01G42980.0	Pse06G27640.0	      0
209-  2:	Pso01G42990.0	Pse06G27620.0	      0
209-  3:	Pso01G43000.0	Pse06G27610.0	      0
209-  4:	Pso01G43280.0	Pse06G27590.0	  3e-22
209-  5:	Pso01G43470.0	Pse06G27420.0	      0
209-  6:	Pso01G43480.0	Pse06G27410.0	  6e-56
209-  7:	Pso01G43520.0	Pse06G27350.0	  4e-43
209-  8:	Pso01G43530.0	Pse06G27340.0	  9e-49
209-  9:	Pso01G43540.0	Pse06G27330.0	      0
209- 10:	Pso01G43560.0	Pse06G27300.0	 7e-107
209- 11:	Pso01G43570.0	Pse06G27290.0	      0
209- 12:	Pso01G43580.0	Pse06G27280.0	 1e-172
209- 13:	Pso01G43590.0	Pse06G27270.0	      0
209- 14:	Pso01G43600.0	Pse06G27260.0	  5e-85
209- 15:	Pso01G43620.0	Pse06G27220.0	      0
209- 16:	Pso01G43630.0	Pse06G27210.0	      0
209- 17:	Pso01G43640.0	Pse06G27190.0	  2e-46
209- 18:	Pso01G43660.0	Pse06G27180.0	  2e-69
209- 19:	Pso01G43670.0	Pse06G27170.0	      0
209- 20:	Pso01G43680.0	Pse06G27160.0	      0
209- 21:	Pso01G43690.0	Pse06G27150.0	      0
209- 22:	Pso01G43700.0	Pse06G27120.0	      0
209- 23:	Pso01G43740.0	Pse06G27100.0	      0
209- 24:	Pso01G43750.0	Pse06G27090.0	      0
209- 25:	Pso01G43760.0	Pse06G27080.0	      0
209- 26:	Pso01G43770.0	Pse06G27070.0	      0
209- 27:	Pso01G43780.0	Pse06G27060.0	      0
209- 28:	Pso01G43790.0	Pse06G27050.0	 9e-102
209- 29:	Pso01G43800.0	Pse06G27040.0	      0
209- 30:	Pso01G43810.0	Pse06G27030.0	      0
209- 31:	Pso01G43830.0	Pse06G27010.0	      0
209- 32:	Pso01G43840.0	Pse06G27000.0	      0
209- 33:	Pso01G43860.0	Pse06G26980.0	      0
209- 34:	Pso01G43870.0	Pse06G26960.0	  2e-91
209- 35:	Pso01G43890.0	Pse06G26950.0	  1e-07
209- 36:	Pso01G43900.0	Pse06G26930.0	 1e-167
209- 37:	Pso01G43970.0	Pse06G26920.0	      0
209- 38:	Pso01G43990.0	Pse06G26900.0	      0
209- 39:	Pso01G44010.0	Pse06G26890.0	  3e-90
209- 40:	Pso01G44030.0	Pse06G26880.0	      0
209- 41:	Pso01G44040.0	Pse06G26870.0	 6e-138
209- 42:	Pso01G44050.0	Pse06G26850.0	      0
209- 43:	Pso01G44070.0	Pse06G26840.0	      0
209- 44:	Pso01G44090.0	Pse06G26820.0	  3e-61
209- 45:	Pso01G44100.0	Pse06G26810.0	  8e-64
209- 46:	Pso01G44130.0	Pse06G26790.0	      0
209- 47:	Pso01G44140.0	Pse06G26770.0	  7e-82
[truncated: 3,818,516 more chars]
