# Supplementary material for: Three chromosome-scale Papaver genomes reveal punctuated patchwork evolution of the morphinan and noscapine biosynthesis pathway
Source: Nat Commun. 2021 Oct 15;12:6030. doi: 10.1038/s41467-021-26330-8 (PMC8521590; doi:10.1038/s41467-021-26330-8)
Supplement: Supplementary file 15 — Source Data [file 41467_2021_26330_MOESM15_ESM.zip › Source Data/Supplementary Fig. 21b post-WGD-1 ancestor and P. somniferum.collinearity.txt]

############### Parameters ###############
# MATCH_SCORE: 50
# MATCH_SIZE: 5
# GAP_PENALTY: -1
# OVERLAP_WINDOW: 5
# E_VALUE: 1e-05
# MAX GAPS: 25
############### Statistics ###############
# Number of collinear genes: 55690, Percentage: 70.81
# Number of all genes: 78642
##########################################
## Alignment 0: score=27882.0 e_value=0 N=562 post-WGD-1 ancestor_chr1&P.somniferum_chr1 plus
  0-  0:	Pso01G39820.0	Pso01G39820.0	      0
  0-  1:	Pso01G39840.0	Pso01G39830.0	  1e-40
  0-  2:	Pso01G39860.0	Pso01G39860.0	      0
  0-  3:	Pso01G39870.0	Pso01G39870.0	      0
  0-  4:	Pso01G39880.0	Pso01G39880.0	  2e-67
  0-  5:	Pso01G39890.0	Pso01G39890.0	      0
  0-  6:	Pso01G39900.0	Pso01G39900.0	      0
  0-  7:	Pso01G39920.0	Pso01G39920.0	      0
  0-  8:	Pso01G39930.0	Pso01G39930.0	      0
  0-  9:	Pso01G39940.0	Pso01G39940.0	      0
  0- 10:	Pso01G39950.0	Pso01G39950.0	      0
  0- 11:	Pso01G39960.0	Pso01G39960.0	      0
  0- 12:	Pso01G39980.0	Pso01G39980.0	      0
  0- 13:	Pso01G39990.0	Pso01G39990.0	      0
  0- 14:	Pso01G40000.0	Pso01G40000.0	 2e-164
  0- 15:	Pso01G40020.0	Pso01G40020.0	      0
  0- 16:	Pso01G40030.0	Pso01G40030.0	  2e-57
  0- 17:	Pso01G40040.0	Pso01G40040.0	  8e-61
  0- 18:	Pso01G40050.0	Pso01G40050.0	      0
  0- 19:	Pso01G40060.0	Pso01G40060.0	      0
  0- 20:	Pso01G40070.0	Pso01G40070.0	      0
  0- 21:	Pso01G40080.0	Pso01G40080.0	      0
  0- 22:	Pso01G40090.0	Pso01G40090.0	      0
  0- 23:	Pso01G40100.0	Pso01G40100.0	      0
  0- 24:	Pso01G40110.0	Pso01G40110.0	      0
  0- 25:	Pso01G40120.0	Pso01G40120.0	      0
  0- 26:	Pso01G40140.0	Pso01G40140.0	      0
  0- 27:	Pso01G40150.0	Pso01G40150.0	 4e-135
  0- 28:	Pso01G40180.0	Pso01G40180.0	      0
  0- 29:	Pso01G40190.0	Pso01G40190.0	      0
  0- 30:	Pso01G40200.0	Pso01G40200.0	  2e-52
  0- 31:	Pso01G40210.0	Pso01G40210.0	      0
  0- 32:	Pso01G40220.0	Pso01G40220.0	 2e-108
  0- 33:	Pso01G40230.0	Pso01G40230.0	      0
  0- 34:	Pso01G40240.0	Pso01G40240.0	      0
  0- 35:	Pso01G40250.0	Pso01G40250.0	 1e-101
  0- 36:	Pso01G40260.0	Pso01G40260.0	      0
  0- 37:	Pso01G40270.0	Pso01G40270.0	  8e-92
  0- 38:	Pso01G40280.0	Pso01G40280.0	      0
  0- 39:	Pso01G40290.0	Pso01G40290.0	      0
  0- 40:	Pso01G40310.0	Pso01G40310.0	      0
  0- 41:	Pso01G40320.0	Pso01G40320.0	      0
  0- 42:	Pso01G40340.0	Pso01G40340.0	      0
  0- 43:	Pso01G40350.0	Pso01G40350.0	      0
  0- 44:	Pso01G40360.0	Pso01G40360.0	 5e-147
  0- 45:	Pso01G40370.0	Pso01G40370.0	      0
  0- 46:	Pso01G40380.0	Pso01G40380.0	      0
  0- 47:	Pso01G40390.0	Pso01G40390.0	  1e-76
  0- 48:	Pso01G40400.0	Pso01G40400.0	      0
  0- 49:	Pso01G40410.0	Pso01G40410.0	  2e-75
  0- 50:	Pso01G40420.0	Pso01G40420.0	 7e-124
  0- 51:	Pso01G40440.0	Pso01G40440.0	      0
  0- 52:	Pso01G40450.0	Pso01G40450.0	      0
  0- 53:	Pso01G40460.0	Pso01G40460.0	 2e-140
  0- 54:	Pso01G40470.0	Pso01G40470.0	      0
  0- 55:	Pso01G40480.0	Pso01G40480.0	 7e-157
  0- 56:	Pso01G40500.0	Pso01G40500.0	 1e-171
  0- 57:	Pso01G40520.0	Pso01G40520.0	      0
  0- 58:	Pso01G40590.0	Pso01G40590.0	      0
  0- 59:	Pso01G40600.0	Pso01G40600.0	      0
  0- 60:	Pso01G40610.0	Pso01G40610.0	 2e-140
  0- 61:	Pso01G40620.0	Pso01G40620.0	      0
  0- 62:	Pso01G40640.0	Pso01G40640.0	      0
  0- 63:	Pso01G40650.0	Pso01G40650.0	      0
  0- 64:	Pso01G40670.0	Pso01G40670.0	      0
  0- 65:	Pso01G40680.0	Pso01G40680.0	 2e-163
  0- 66:	Pso01G40690.0	Pso01G40690.0	      0
  0- 67:	Pso01G40710.0	Pso01G40710.0	      0
  0- 68:	Pso01G40720.0	Pso01G40720.0	      0
  0- 69:	Pso01G40730.0	Pso01G40730.0	 6e-113
  0- 70:	Pso01G40740.0	Pso01G40740.0	 5e-121
  0- 71:	Pso01G40750.0	Pso01G40750.0	      0
  0- 72:	Pso01G40760.0	Pso01G40760.0	      0
  0- 73:	Pso01G40770.0	Pso01G40770.0	      0
  0- 74:	Pso01G40780.0	Pso01G40780.0	      0
  0- 75:	Pso01G40790.0	Pso01G40790.0	      0
  0- 76:	Pso01G40800.0	Pso01G40800.0	      0
  0- 77:	Pso01G40820.0	Pso01G40820.0	      0
  0- 78:	Pso01G40830.0	Pso01G40830.0	 2e-146
  0- 79:	Pso01G40840.0	Pso01G40840.0	      0
  0- 80:	Pso01G40850.0	Pso01G40850.0	      0
  0- 81:	Pso01G40870.0	Pso01G40870.0	      0
  0- 82:	Pso01G40880.0	Pso01G40880.0	      0
  0- 83:	Pso01G40890.0	Pso01G40890.0	      0
  0- 84:	Pso01G40900.0	Pso01G40900.0	      0
  0- 85:	Pso01G40910.0	Pso01G40910.0	  2e-45
  0- 86:	Pso01G40930.0	Pso01G40930.0	      0
  0- 87:	Pso01G40940.0	Pso01G40940.0	      0
  0- 88:	Pso01G40960.0	Pso01G40960.0	 7e-174
  0- 89:	Pso01G40970.0	Pso01G40970.0	      0
  0- 90:	Pso01G40980.0	Pso01G40980.0	      0
  0- 91:	Pso01G41020.0	Pso01G41020.0	  3e-53
  0- 92:	Pso01G41040.0	Pso01G41040.0	      0
  0- 93:	Pso01G41050.0	Pso01G41050.0	      0
  0- 94:	Pso01G41060.0	Pso01G41060.0	      0
  0- 95:	Pso01G41070.0	Pso01G41070.0	      0
  0- 96:	Pso01G41080.0	Pso01G41080.0	      0
  0- 97:	Pso01G41090.0	Pso01G41090.0	 2e-162
  0- 98:	Pso01G41100.0	Pso01G41100.0	      0
  0- 99:	Pso01G41110.0	Pso01G41110.0	      0
  0-100:	Pso01G41120.0	Pso01G41120.0	      0
  0-101:	Pso01G41130.0	Pso01G41130.0	      0
  0-102:	Pso01G41140.0	Pso01G41140.0	      0
  0-103:	Pso01G41150.0	Pso01G41150.0	 1e-156
  0-104:	Pso01G41160.0	Pso01G41160.0	      0
  0-105:	Pso01G41170.0	Pso01G41170.0	 5e-146
  0-106:	Pso01G41180.0	Pso01G41180.0	  2e-82
  0-107:	Pso01G41190.0	Pso01G41190.0	      0
  0-108:	Pso01G41200.0	Pso01G41200.0	      0
  0-109:	Pso01G41210.0	Pso01G41210.0	      0
  0-110:	Pso01G41220.0	Pso01G41220.0	 1e-177
  0-111:	Pso01G41230.0	Pso01G41230.0	      0
  0-112:	Pso01G41240.0	Pso01G41240.0	      0
  0-113:	Pso01G41310.0	Pso01G41310.0	      0
  0-114:	Pso01G41320.0	Pso01G41320.0	      0
  0-115:	Pso01G41330.0	Pso01G41330.0	      0
  0-116:	Pso01G41340.0	Pso01G41340.0	 9e-146
  0-117:	Pso01G41350.0	Pso01G41350.0	      0
  0-118:	Pso01G41360.0	Pso01G41360.0	 8e-119
  0-119:	Pso01G41370.0	Pso01G41370.0	      0
  0-120:	Pso01G41420.0	Pso01G41420.0	      0
  0-121:	Pso01G41430.0	Pso01G41430.0	 5e-116
  0-122:	Pso01G41440.0	Pso01G41440.0	  9e-69
  0-123:	Pso01G41450.0	Pso01G41450.0	      0
  0-124:	Pso01G41460.0	Pso01G41460.0	 3e-148
  0-125:	Pso01G41470.0	Pso01G41470.0	      0
  0-126:	Pso01G41480.0	Pso01G41480.0	  5e-76
  0-127:	Pso01G41490.0	Pso01G41490.0	  8e-87
  0-128:	Pso01G41520.0	Pso01G41520.0	      0
  0-129:	Pso01G41530.0	Pso01G41530.0	      0
  0-130:	Pso01G41540.0	Pso01G41540.0	      0
  0-131:	Pso01G41570.0	Pso01G41570.0	      0
  0-132:	Pso01G41580.0	Pso01G41580.0	      0
  0-133:	Pso01G41590.0	Pso01G41590.0	      0
  0-134:	Pso01G41610.0	Pso01G41610.0	      0
  0-135:	Pso01G41620.0	Pso01G41620.0	      0
  0-136:	Pso01G41630.0	Pso01G41630.0	 4e-167
  0-137:	Pso01G41640.0	Pso01G41640.0	      0
  0-138:	Pso01G41650.0	Pso01G41650.0	      0
  0-139:	Pso01G41670.0	Pso01G41670.0	      0
  0-140:	Pso01G41680.0	Pso01G41680.0	      0
  0-141:	Pso01G41690.0	Pso01G41690.0	      0
  0-142:	Pso01G41700.0	Pso01G41700.0	      0
  0-143:	Pso01G41710.0	Pso01G41710.0	  6e-80
  0-144:	Pso01G41740.0	Pso01G41740.0	      0
  0-145:	Pso01G41750.0	Pso01G41750.0	      0
  0-146:	Pso01G41790.0	Pso01G41770.0	  4e-38
  0-147:	Pso01G41800.0	Pso01G41800.0	 5e-159
  0-148:	Pso01G41830.0	Pso01G41830.0	      0
  0-149:	Pso01G41840.0	Pso01G41840.0	      0
  0-150:	Pso01G41850.0	Pso01G41850.0	      0
  0-151:	Pso01G41860.0	Pso01G41860.0	      0
  0-152:	Pso01G41870.0	Pso01G41870.0	  1e-78
  0-153:	Pso01G41880.0	Pso01G41880.0	      0
  0-154:	Pso01G41890.0	Pso01G41890.0	 5e-123
  0-155:	Pso01G41900.0	Pso01G41900.0	      0
  0-156:	Pso01G41910.0	Pso01G41910.0	  3e-99
  0-157:	Pso01G41920.0	Pso01G41920.0	      0
  0-158:	Pso01G41930.0	Pso01G41930.0	      0
  0-159:	Pso01G41940.0	Pso01G41940.0	      0
  0-160:	Pso01G41950.0	Pso01G41950.0	      0
  0-161:	Pso01G41960.0	Pso01G41960.0	 4e-160
  0-162:	Pso01G41970.0	Pso01G41970.0	 4e-166
  0-163:	Pso01G41980.0	Pso01G41980.0	      0
  0-164:	Pso01G41990.0	Pso01G41990.0	      0
  0-165:	Pso01G42000.0	Pso01G42000.0	      0
  0-166:	Pso01G42010.0	Pso01G42010.0	      0
  0-167:	Pso01G42020.0	Pso01G42020.0	  1e-95
  0-168:	Pso01G42030.0	Pso01G42030.0	      0
  0-169:	Pso01G42050.0	Pso01G42050.0	      0
  0-170:	Pso01G42060.0	Pso01G42060.0	  1e-57
  0-171:	Pso01G42070.0	Pso01G42070.0	      0
  0-172:	Pso01G42080.0	Pso01G42080.0	      0
  0-173:	Pso01G42090.0	Pso01G42090.0	      0
  0-174:	Pso01G42100.0	Pso01G42100.0	 7e-150
  0-175:	Pso01G42110.0	Pso01G42110.0	 1e-127
  0-176:	Pso01G42120.0	Pso01G42120.0	  1e-78
  0-177:	Pso01G42130.0	Pso01G42130.0	      0
  0-178:	Pso01G42140.0	Pso01G42140.0	      0
  0-179:	Pso01G42150.0	Pso01G42150.0	      0
  0-180:	Pso01G42160.0	Pso01G42160.0	      0
  0-181:	Pso01G42170.0	Pso01G42170.0	      0
  0-182:	Pso01G42180.0	Pso01G42180.0	  6e-78
  0-183:	Pso01G42200.0	Pso01G42200.0	      0
  0-184:	Pso01G42210.0	Pso01G42210.0	  1e-79
  0-185:	Pso01G42220.0	Pso01G42220.0	      0
  0-186:	Pso01G42230.0	Pso01G42230.0	      0
  0-187:	Pso01G42240.0	Pso01G42240.0	 4e-103
  0-188:	Pso01G42250.0	Pso01G42250.0	 2e-131
  0-189:	Pso01G42280.0	Pso01G42280.0	      0
  0-190:	Pso01G42290.0	Pso01G42290.0	      0
  0-191:	Pso01G42300.0	Pso01G42300.0	      0
  0-192:	Pso01G42310.0	Pso01G42310.0	      0
  0-193:	Pso01G42320.0	Pso01G42320.0	      0
  0-194:	Pso01G42330.0	Pso01G42330.0	      0
  0-195:	Pso01G42380.0	Pso01G42380.0	 7e-104
  0-196:	Pso01G42390.0	Pso01G42390.0	      0
  0-197:	Pso01G42410.0	Pso01G42410.0	 2e-137
  0-198:	Pso01G42420.0	Pso01G42420.0	      0
  0-199:	Pso01G42450.0	Pso01G42450.0	      0
  0-200:	Pso01G42460.0	Pso01G42460.0	 8e-180
  0-201:	Pso01G42470.0	Pso01G42470.0	      0
  0-202:	Pso01G42480.0	Pso01G42480.0	      0
  0-203:	Pso01G42490.0	Pso01G42490.0	      0
  0-204:	Pso01G42500.0	Pso01G42500.0	      0
  0-205:	Pso01G42530.0	Pso01G42530.0	      0
  0-206:	Pso01G42540.0	Pso01G42540.0	  2e-49
  0-207:	Pso01G42570.0	Pso01G42570.0	      0
  0-208:	Pso01G42600.0	Pso01G42600.0	 2e-170
  0-209:	Pso01G42610.0	Pso01G42610.0	      0
  0-210:	Pso01G42620.0	Pso01G42620.0	      0
  0-211:	Pso01G42630.0	Pso01G42630.0	      0
  0-212:	Pso01G42640.0	Pso01G42640.0	      0
  0-213:	Pso01G42650.0	Pso01G42650.0	      0
  0-214:	Pso01G42660.0	Pso01G42660.0	      0
  0-215:	Pso01G42680.0	Pso01G42680.0	      0
  0-216:	Pso01G42700.0	Pso01G42700.0	      0
  0-217:	Pso01G42710.0	Pso01G42710.0	 1e-147
  0-218:	Pso01G42720.0	Pso01G42720.0	 3e-158
  0-219:	Pso01G42730.0	Pso01G42730.0	      0
  0-220:	Pso01G42740.0	Pso01G42740.0	  2e-71
  0-221:	Pso01G42760.0	Pso01G42760.0	      0
  0-222:	Pso01G42780.0	Pso01G42780.0	 3e-160
  0-223:	Pso01G42800.0	Pso01G42800.0	      0
  0-224:	Pso01G42810.0	Pso01G42810.0	 5e-165
  0-225:	Pso01G42820.0	Pso01G42820.0	      0
  0-226:	Pso01G42830.0	Pso01G42830.0	 5e-154
  0-227:	Pso01G42840.0	Pso01G42840.0	      0
  0-228:	Pso01G42850.0	Pso01G42850.0	  2e-80
  0-229:	Pso01G42860.0	Pso01G42860.0	      0
  0-230:	Pso01G42870.0	Pso01G42870.0	  2e-84
  0-231:	Pso01G42880.0	Pso01G42880.0	      0
  0-232:	Pso01G42890.0	Pso01G42890.0	  9e-86
  0-233:	Pso01G42900.0	Pso01G42900.0	      0
  0-234:	Pso01G42910.0	Pso01G42910.0	 5e-148
  0-235:	Pso01G42920.0	Pso01G42920.0	      0
  0-236:	Pso01G42930.0	Pso01G42930.0	  1e-67
  0-237:	Pso01G42950.0	Pso01G42950.0	      0
  0-238:	Pso01G42960.0	Pso01G42960.0	  1e-86
  0-239:	Pso01G42980.0	Pso01G42980.0	      0
  0-240:	Pso01G42990.0	Pso01G42990.0	      0
  0-241:	Pso01G43000.0	Pso01G43000.0	      0
  0-242:	Pso01G43010.0	Pso01G43010.0	      0
  0-243:	Pso01G43020.0	Pso01G43020.0	      0
  0-244:	Pso01G43060.0	Pso01G43060.0	  3e-88
  0-245:	Pso01G43070.0	Pso01G43070.0	      0
  0-246:	Pso01G43080.0	Pso01G43080.0	      0
  0-247:	Pso01G43090.0	Pso01G43090.0	      0
  0-248:	Pso01G43100.0	Pso01G43100.0	      0
  0-249:	Pso01G43110.0	Pso01G43110.0	      0
  0-250:	Pso01G43130.0	Pso01G43130.0	      0
  0-251:	Pso01G43160.0	Pso01G43160.0	      0
  0-252:	Pso01G43170.0	Pso01G43170.0	      0
  0-253:	Pso01G43190.0	Pso01G43190.0	 8e-107
  0-254:	Pso01G43200.0	Pso01G43200.0	      0
  0-255:	Pso01G43210.0	Pso01G43210.0	  1e-94
  0-256:	Pso01G43220.0	Pso01G43220.0	  4e-68
  0-257:	Pso01G43230.0	Pso01G43230.0	      0
  0-258:	Pso01G43240.0	Pso01G43240.0	      0
  0-259:	Pso01G43250.0	Pso01G43250.0	      0
  0-260:	Pso01G43260.0	Pso01G43260.0	      0
  0-261:	Pso01G43270.0	Pso01G43270.0	      0
  0-262:	Pso01G43290.0	Pso01G43290.0	      0
  0-263:	Pso01G43300.0	Pso01G43300.0	  1e-84
  0-264:	Pso01G43320.0	Pso01G43320.0	 2e-161
  0-265:	Pso01G43330.0	Pso01G43330.0	      0
  0-266:	Pso01G43340.0	Pso01G43340.0	      0
  0-267:	Pso01G43350.0	Pso01G43350.0	      0
  0-268:	Pso01G43360.0	Pso01G43360.0	      0
  0-269:	Pso01G43370.0	Pso01G43370.0	      0
  0-270:	Pso01G43380.0	Pso01G43380.0	      0
  0-271:	Pso01G43390.0	Pso01G43390.0	      0
  0-272:	Pso01G43420.0	Pso01G43420.0	  6e-16
  0-273:	Pso01G43440.0	Pso01G43440.0	 2e-156
  0-274:	Pso01G43450.0	Pso01G43450.0	      0
  0-275:	Pso01G43470.0	Pso01G43470.0	      0
  0-276:	Pso01G43480.0	Pso01G43480.0	 4e-127
  0-277:	Pso01G43510.0	Pso01G43510.0	      0
  0-278:	Pso01G43520.0	Pso01G43520.0	  3e-60
  0-279:	Pso01G43530.0	Pso01G43530.0	  2e-63
  0-280:	Pso01G43540.0	Pso01G43540.0	      0
  0-281:	Pso01G43560.0	Pso01G43560.0	      0
  0-282:	Pso01G43570.0	Pso01G43570.0	      0
  0-283:	Pso01G43580.0	Pso01G43580.0	 1e-178
  0-284:	Pso01G43590.0	Pso01G43590.0	      0
  0-285:	Pso01G43600.0	Pso01G43600.0	 1e-161
  0-286:	Pso01G43620.0	Pso01G43620.0	      0
  0-287:	Pso01G43630.0	Pso01G43630.0	      0
  0-288:	Pso01G43640.0	Pso01G43640.0	 4e-118
  0-289:	Pso01G43660.0	Pso01G43660.0	  2e-69
  0-290:	Pso01G43670.0	Pso01G43670.0	      0
  0-291:	Pso01G43680.0	Pso01G43680.0	      0
  0-292:	Pso01G43690.0	Pso01G43690.0	      0
  0-293:	Pso01G43700.0	Pso01G43700.0	      0
  0-294:	Pso01G43720.0	Pso01G43720.0	 1e-120
  0-295:	Pso01G43730.0	Pso01G43730.0	 7e-117
  0-296:	Pso01G43740.0	Pso01G43740.0	      0
  0-297:	Pso01G43750.0	Pso01G43750.0	      0
  0-298:	Pso01G43760.0	Pso01G43760.0	      0
  0-299:	Pso01G43770.0	Pso01G43770.0	      0
  0-300:	Pso01G43780.0	Pso01G43780.0	      0
  0-301:	Pso01G43790.0	Pso01G43790.0	 3e-104
  0-302:	Pso01G43800.0	Pso01G43800.0	      0
  0-303:	Pso01G43810.0	Pso01G43810.0	      0
  0-304:	Pso01G43820.0	Pso01G43820.0	      0
  0-305:	Pso01G43830.0	Pso01G43830.0	      0
  0-306:	Pso01G43840.0	Pso01G43840.0	      0
  0-307:	Pso01G43860.0	Pso01G43860.0	      0
  0-308:	Pso01G43870.0	Pso01G43870.0	  2e-98
  0-309:	Pso01G43880.0	Pso01G43880.0	      0
  0-310:	Pso01G43900.0	Pso01G43900.0	      0
  0-311:	Pso01G43930.0	Pso01G43930.0	 5e-112
  0-312:	Pso01G43970.0	Pso01G43970.0	      0
  0-313:	Pso01G43990.0	Pso01G43990.0	      0
  0-314:	Pso01G44010.0	Pso01G44010.0	  9e-95
  0-315:	Pso01G44020.0	Pso01G44020.0	 1e-125
  0-316:	Pso01G44030.0	Pso01G44030.0	      0
  0-317:	Pso01G44040.0	Pso01G44040.0	      0
  0-318:	Pso01G44050.0	Pso01G44050.0	      0
  0-319:	Pso01G44070.0	Pso01G44070.0	      0
  0-320:	Pso01G44090.0	Pso01G44090.0	 3e-120
  0-321:	Pso01G44100.0	Pso01G44100.0	      0
  0-322:	Pso01G44110.0	Pso01G44110.0	 3e-124
  0-323:	Pso01G44120.0	Pso01G44120.0	 2e-171
  0-324:	Pso01G44130.0	Pso01G44130.0	      0
  0-325:	Pso01G44140.0	Pso01G44140.0	  2e-84
  0-326:	Pso01G44150.0	Pso01G44150.0	      0
  0-327:	Pso01G44160.0	Pso01G44160.0	      0
  0-328:	Pso01G44170.0	Pso01G44170.0	      0
  0-329:	Pso01G44180.0	Pso01G44180.0	      0
  0-330:	Pso01G44220.0	Pso01G44220.0	 4e-160
  0-331:	Pso01G44240.0	Pso01G44240.0	  5e-83
  0-332:	Pso01G44260.0	Pso01G44260.0	  1e-83
  0-333:	Pso01G44270.0	Pso01G44270.0	      0
  0-334:	Pso01G44280.0	Pso01G44280.0	      0
  0-335:	Pso01G44290.0	Pso01G44290.0	      0
  0-336:	Pso01G44310.0	Pso01G44310.0	      0
  0-337:	Pso01G44320.0	Pso01G44320.0	      0
  0-338:	Pso01G44330.0	Pso01G44330.0	      0
  0-339:	Pso01G44360.0	Pso01G44360.0	      0
  0-340:	Pso01G44370.0	Pso01G44370.0	      0
  0-341:	Pso01G44380.0	Pso01G44380.0	      0
  0-342:	Pso01G44390.0	Pso01G44390.0	  2e-79
  0-343:	Pso01G44400.0	Pso01G44400.0	 3e-121
  0-344:	Pso01G44410.0	Pso01G44410.0	 4e-176
  0-345:	Pso01G44450.0	Pso01G44450.0	      0
  0-346:	Pso01G44460.0	Pso01G44460.0	 3e-146
  0-347:	Pso01G44480.0	Pso01G44480.0	      0
  0-348:	Pso01G44490.0	Pso01G44490.0	  2e-67
  0-349:	Pso01G44520.0	Pso01G44520.0	      0
  0-350:	Pso01G44540.0	Pso01G44540.0	      0
  0-351:	Pso01G44550.0	Pso01G44550.0	 1e-157
  0-352:	Pso01G44560.0	Pso01G44560.0	      0
  0-353:	Pso01G44580.0	Pso01G44580.0	      0
  0-354:	Pso01G44590.0	Pso01G44590.0	 4e-177
  0-355:	Pso01G44600.0	Pso01G44600.0	      0
  0-356:	Pso01G44620.0	Pso01G44620.0	  9e-33
  0-357:	Pso01G44630.0	Pso01G44630.0	      0
  0-358:	Pso01G44680.0	Pso01G44680.0	  2e-91
  0-359:	Pso01G44700.0	Pso01G44700.0	      0
  0-360:	Pso01G44720.0	Pso01G44720.0	      0
  0-361:	Pso01G44730.0	Pso01G44730.0	      0
  0-362:	Pso01G44760.0	Pso01G44760.0	 3e-168
  0-363:	Pso01G44770.0	Pso01G44770.0	      0
  0-364:	Pso01G44790.0	Pso01G44790.0	      0
  0-365:	Pso01G44800.0	Pso01G44800.0	      0
  0-366:	Pso01G44810.0	Pso01G44810.0	  6e-78
  0-367:	Pso01G44820.0	Pso01G44820.0	      0
  0-368:	Pso01G44840.0	Pso01G44840.0	      0
  0-369:	Pso01G44860.0	Pso01G44860.0	 2e-136
  0-370:	Pso01G44870.0	Pso01G44870.0	      0
  0-371:	Pso01G44880.0	Pso01G44880.0	      0
  0-372:	Pso01G44900.0	Pso01G44900.0	      0
  0-373:	Pso01G44910.0	Pso01G44910.0	  3e-54
  0-374:	Pso01G44930.0	Pso01G44930.0	      0
  0-375:	Pso01G44940.0	Pso01G44940.0	      0
  0-376:	Pso01G44950.0	Pso01G44950.0	      0
  0-377:	Pso01G44960.0	Pso01G44960.0	  2e-65
  0-378:	Pso01G44990.0	Pso01G44990.0	 7e-156
  0-379:	Pso01G45010.0	Pso01G45010.0	      0
  0-380:	Pso01G45020.0	Pso01G45020.0	 3e-159
  0-381:	Pso01G45030.0	Pso01G45030.0	 2e-162
  0-382:	Pso01G45040.0	Pso01G45040.0	  2e-73
  0-383:	Pso01G45050.0	Pso01G45050.0	      0
  0-384:	Pso01G45060.0	Pso01G45060.0	      0
  0-385:	Pso01G45070.0	Pso01G45070.0	      0
  0-386:	Pso01G45080.0	Pso01G45080.0	 1e-123
  0-387:	Pso01G45120.0	Pso01G45120.0	      0
  0-388:	Pso01G45130.0	Pso01G45130.0	 1e-122
  0-389:	Pso01G45140.0	Pso01G45140.0	      0
  0-390:	Pso01G45160.0	Pso01G45160.0	      0
  0-391:	Pso01G45170.0	Pso01G45170.0	      0
  0-392:	Pso01G45180.0	Pso01G45180.0	      0
  0-393:	Pso01G45190.0	Pso01G45190.0	      0
  0-394:	Pso01G45200.0	Pso01G45200.0	      0
  0-395:	Pso01G45220.0	Pso01G45220.0	      0
  0-396:	Pso01G45230.0	Pso01G45230.0	      0
  0-397:	Pso01G45250.0	Pso01G45250.0	      0
  0-398:	Pso01G45260.0	Pso01G45260.0	      0
  0-399:	Pso01G45270.0	Pso01G45270.0	      0
  0-400:	Pso01G45280.0	Pso01G45280.0	      0
  0-401:	Pso01G45290.0	Pso01G45290.0	 6e-121
  0-402:	Pso01G45310.0	Pso01G45310.0	 2e-140
  0-403:	Pso01G45320.0	Pso01G45320.0	      0
  0-404:	Pso01G45330.0	Pso01G45330.0	      0
  0-405:	Pso01G45340.0	Pso01G45340.0	 5e-148
  0-406:	Pso01G45350.0	Pso01G45350.0	      0
  0-407:	Pso01G45370.0	Pso01G45370.0	      0
  0-408:	Pso01G45380.0	Pso01G45380.0	      0
  0-409:	Pso01G45390.0	Pso01G45390.0	      0
  0-410:	Pso01G45400.0	Pso01G45400.0	  4e-66
  0-411:	Pso01G45410.0	Pso01G45410.0	      0
  0-412:	Pso01G45440.0	Pso01G45440.0	      0
  0-413:	Pso01G45490.0	Pso01G45490.0	      0
  0-414:	Pso01G45500.0	Pso01G45500.0	      0
  0-415:	Pso01G45510.0	Pso01G45510.0	 1e-123
  0-416:	Pso01G45520.0	Pso01G45520.0	 2e-179
  0-417:	Pso01G45530.0	Pso01G45530.0	      0
  0-418:	Pso01G45560.0	Pso01G45560.0	      0
  0-419:	Pso01G45570.0	Pso01G45570.0	      0
  0-420:	Pso01G45580.0	Pso01G45580.0	      0
  0-421:	Pso01G45590.0	Pso01G45590.0	      0
  0-422:	Pso01G45600.0	Pso01G45600.0	 5e-170
  0-423:	Pso01G45620.0	Pso01G45620.0	 8e-119
  0-424:	Pso01G45650.0	Pso01G45650.0	      0
  0-425:	Pso01G45660.0	Pso01G45660.0	 2e-143
  0-426:	Pso01G45670.0	Pso01G45670.0	      0
  0-427:	Pso01G45680.0	Pso01G45680.0	 2e-145
  0-428:	Pso01G45690.0	Pso01G45690.0	      0
  0-429:	Pso01G45700.0	Pso01G45700.0	      0
  0-430:	Pso01G45710.0	Pso01G45710.0	 2e-144
  0-431:	Pso01G45720.0	Pso01G45720.0	      0
  0-432:	Pso01G45730.0	Pso01G45730.0	      0
  0-433:	Pso01G45750.0	Pso01G45750.0	 6e-127
  0-434:	Pso01G45760.0	Pso01G45760.0	  3e-94
  0-435:	Pso01G45790.0	Pso01G45790.0	  2e-44
  0-436:	Pso01G45800.0	Pso01G45800.0	      0
  0-437:	Pso01G45810.0	Pso01G45810.0	      0
  0-438:	Pso01G45820.0	Pso01G45820.0	 2e-103
  0-439:	Pso01G45830.0	Pso01G45830.0	 4e-131
  0-440:	Pso01G45840.0	Pso01G45840.0	  5e-47
  0-441:	Pso01G45850.0	Pso01G45850.0	      0
  0-442:	Pso01G45860.0	Pso01G45860.0	      0
  0-443:	Pso01G45870.0	Pso01G45870.0	 1e-174
  0-444:	Pso01G45880.0	Pso01G45880.0	      0
  0-445:	Pso01G45890.0	Pso01G45890.0	      0
  0-446:	Pso01G45900.0	Pso01G45900.0	      0
  0-447:	Pso01G45910.0	Pso01G45910.0	      0
  0-448:	Pso01G45920.0	Pso01G45920.0	 6e-145
  0-449:	Pso01G45940.0	Pso01G45940.0	      0
  0-450:	Pso01G45970.0	Pso01G45970.0	 1e-135
  0-451:	Pso01G45980.0	Pso01G45980.0	      0
  0-452:	Pso01G45990.0	Pso01G45990.0	  1e-53
  0-453:	Pso01G46030.0	Pso01G46030.0	      0
  0-454:	Pso01G46040.0	Pso01G46040.0	  9e-64
  0-455:	Pso01G46050.0	Pso01G46050.0	      0
  0-456:	Pso01G46070.0	Pso01G46070.0	      0
  0-457:	Pso01G46080.0	Pso01G46080.0	      0
  0-458:	Pso01G46090.0	Pso01G46090.0	 9e-108
  0-459:	Pso01G46100.0	Pso01G46100.0	      0
  0-460:	Pso01G46110.0	Pso01G46110.0	  2e-62
  0-461:	Pso01G46120.0	Pso01G46120.0	      0
  0-462:	Pso01G46130.0	Pso01G46130.0	  4e-81
  0-463:	Pso01G46140.0	Pso01G46140.0	 1e-113
  0-464:	Pso01G46160.0	Pso01G46160.0	      0
  0-465:	Pso01G46180.0	Pso01G46180.0	      0
  0-466:	Pso01G46200.0	Pso01G46200.0	      0
  0-467:	Pso01G46210.0	Pso01G46210.0	      0
  0-468:	Pso01G46220.0	Pso01G46220.0	      0
  0-469:	Pso01G46230.0	Pso01G46230.0	 7e-122
  0-470:	Pso01G46240.0	Pso01G46240.0	  7e-91
  0-471:	Pso01G46250.0	Pso01G46250.0	      0
  0-472:	Pso01G46260.0	Pso01G46260.0	 9e-163
  0-473:	Pso01G46270.0	Pso01G46270.0	      0
  0-474:	Pso01G46280.0	Pso01G46280.0	      0
  0-475:	Pso01G46290.0	Pso01G46290.0	 2e-154
  0-476:	Pso01G46300.0	Pso01G46300.0	      0
  0-477:	Pso01G46320.0	Pso01G46320.0	      0
  0-478:	Pso01G46360.0	Pso01G46360.0	      0
  0-479:	Pso01G46390.0	Pso01G46390.0	      0
  0-480:	Pso01G46400.0	Pso01G46400.0	      0
  0-481:	Pso01G46420.0	Pso01G46420.0	 3e-137
  0-482:	Pso01G46430.0	Pso01G46430.0	      0
  0-483:	Pso01G46440.0	Pso01G46440.0	      0
  0-484:	Pso01G46450.0	Pso01G46450.0	  2e-74
  0-485:	Pso01G46470.0	Pso01G46470.0	      0
  0-486:	Pso01G46500.0	Pso01G46500.0	 6e-109
  0-487:	Pso01G46510.0	Pso01G46510.0	      0
  0-488:	Pso01G46520.0	Pso01G46520.0	      0
  0-489:	Pso01G46530.0	Pso01G46530.0	      0
  0-490:	Pso01G46550.0	Pso01G46550.0	      0
  0-491:	Pso01G46560.0	Pso01G46560.0	      0
  0-492:	Pso01G46580.0	Pso01G46580.0	      0
  0-493:	Pso01G46590.0	Pso01G46590.0	      0
  0-494:	Pso01G46610.0	Pso01G46610.0	  2e-91
  0-495:	Pso01G46620.0	Pso01G46620.0	 4e-133
  0-496:	Pso01G46650.0	Pso01G46650.0	      0
  0-497:	Pso01G46660.0	Pso01G46660.0	  3e-43
  0-498:	Pso01G46670.0	Pso01G46670.0	      0
  0-499:	Pso01G46700.0	Pso01G46700.0	 1e-145
  0-500:	Pso01G46710.0	Pso01G46710.0	      0
  0-501:	Pso01G46720.0	Pso01G46720.0	      0
  0-502:	Pso01G46730.0	Pso01G46730.0	 4e-119
  0-503:	Pso01G46740.0	Pso01G46740.0	 6e-159
  0-504:	Pso01G46750.0	Pso01G46750.0	      0
  0-505:	Pso01G46770.0	Pso01G46770.0	 4e-146
  0-506:	Pso01G46780.0	Pso01G46780.0	 3e-119
  0-507:	Pso01G46790.0	Pso01G46790.0	      0
  0-508:	Pso01G46800.0	Pso01G46800.0	 2e-161
  0-509:	Pso01G46810.0	Pso01G46810.0	      0
  0-510:	Pso01G46820.0	Pso01G46820.0	  2e-59
  0-511:	Pso01G46830.0	Pso01G46830.0	  2e-41
  0-512:	Pso01G46840.0	Pso01G46840.0	      0
  0-513:	Pso01G46850.0	Pso01G46850.0	      0
  0-514:	Pso01G46860.0	Pso01G46860.0	      0
  0-515:	Pso01G46870.0	Pso01G46870.0	      0
  0-516:	Pso01G46880.0	Pso01G46880.0	  1e-53
  0-517:	Pso01G46900.0	Pso01G46900.0	 8e-100
  0-518:	Pso01G46910.0	Pso01G46910.0	 1e-140
  0-519:	Pso01G46920.0	Pso01G46920.0	      0
  0-520:	Pso01G46930.0	Pso01G46930.0	      0
  0-521:	Pso01G46940.0	Pso01G46940.0	  2e-49
  0-522:	Pso01G46950.0	Pso01G46950.0	      0
  0-523:	Pso01G46960.0	Pso01G46960.0	      0
  0-524:	Pso01G46970.0	Pso01G46970.0	      0
  0-525:	Pso01G46980.0	Pso01G46980.0	 2e-149
  0-526:	Pso01G46990.0	Pso01G46990.0	 3e-105
  0-527:	Pso01G47000.0	Pso01G47000.0	      0
  0-528:	Pso01G47010.0	Pso01G47010.0	 5e-157
  0-529:	Pso01G47040.0	Pso01G47040.0	      0
  0-530:	Pso01G47060.0	Pso01G47060.0	      0
  0-531:	Pso01G47070.0	Pso01G47070.0	 2e-115
  0-532:	Pso01G47080.0	Pso01G47080.0	      0
  0-533:	Pso01G47090.0	Pso01G47090.0	      0
  0-534:	Pso01G47100.0	Pso01G47100.0	 5e-111
  0-535:	Pso01G47110.0	Pso01G47110.0	      0
  0-536:	Pso01G47120.0	Pso01G47120.0	      0
  0-537:	Pso01G47130.0	Pso01G47130.0	      0
  0-538:	Pso01G47150.0	Pso01G47150.0	 4e-166
  0-539:	Pso01G47160.0	Pso01G47160.0	      0
  0-540:	Pso01G47170.0	Pso01G47170.0	      0
  0-541:	Pso01G47190.0	Pso01G47190.0	  3e-45
  0-542:	Pso01G47200.0	Pso01G47200.0	 8e-104
  0-543:	Pso01G47210.0	Pso01G47210.0	  1e-63
  0-544:	Pso01G47220.0	Pso01G47220.0	 2e-122
  0-545:	Pso01G47230.0	Pso01G47230.0	  8e-97
  0-546:	Pso01G47240.0	Pso01G47240.0	      0
  0-547:	Pso01G47270.0	Pso01G47270.0	      0
  0-548:	Pso01G47280.0	Pso01G47280.0	      0
  0-549:	Pso01G47290.0	Pso01G47290.0	      0
  0-550:	Pso01G47300.0	Pso01G47300.0	      0
  0-551:	Pso01G47310.0	Pso01G47310.0	      0
  0-552:	Pso01G47340.0	Pso01G47340.0	      0
  0-553:	Pso01G47350.0	Pso01G47350.0	 2e-144
  0-554:	Pso01G47360.0	Pso01G47360.0	      0
  0-555:	Pso01G47380.0	Pso01G47380.0	  8e-57
  0-556:	Pso01G47400.0	Pso01G47400.0	 3e-138
  0-557:	Pso01G47420.0	Pso01G47420.0	 6e-176
  0-558:	Pso01G47440.0	Pso01G47440.0	  6e-98
  0-559:	Pso01G47450.0	Pso01G47450.0	      0
  0-560:	Pso01G47470.0	Pso01G47470.0	      0
  0-561:	Pso01G47490.0	Pso01G47490.0	      0
## Alignment 1: score=25654.0 e_value=0 N=521 post-WGD-1 ancestor_chr1&P.somniferum_chr1 plus
  1-  0:	Pso01G24610.0	Pso01G24610.0	  2e-59
  1-  1:	Pso01G24620.0	Pso01G24620.0	 4e-179
  1-  2:	Pso01G24640.0	Pso01G24640.0	 2e-154
  1-  3:	Pso01G24670.0	Pso01G24670.0	 1e-115
  1-  4:	Pso01G24680.0	Pso01G24680.0	      0
  1-  5:	Pso01G24700.0	Pso01G24700.0	      0
  1-  6:	Pso01G24000.0	Pso01G24720.0	  7e-48
  1-  7:	Pso01G24740.0	Pso01G24740.0	      0
  1-  8:	Pso01G24750.0	Pso01G24750.0	      0
  1-  9:	Pso01G24760.0	Pso01G24760.0	      0
  1- 10:	Pso01G24780.0	Pso01G24780.0	 4e-135
  1- 11:	Pso01G24790.0	Pso01G24790.0	 1e-109
  1- 12:	Pso01G24820.0	Pso01G24820.0	 6e-105
  1- 13:	Pso01G24830.0	Pso01G24830.0	      0
  1- 14:	Pso01G24860.0	Pso01G24860.0	      0
  1- 15:	Pso01G24890.0	Pso01G24890.0	      0
  1- 16:	Pso01G24910.0	Pso01G24910.0	      0
  1- 17:	Pso01G24980.0	Pso01G24980.0	  9e-45
  1- 18:	Pso01G25000.0	Pso01G25000.0	  2e-51
  1- 19:	Pso01G25050.0	Pso01G25050.0	      0
  1- 20:	Pso01G25060.0	Pso01G25060.0	      0
  1- 21:	Pso01G25070.0	Pso01G25070.0	      0
  1- 22:	Pso01G25080.0	Pso01G25080.0	      0
  1- 23:	Pso01G25090.0	Pso01G25090.0	 4e-169
  1- 24:	Pso01G25100.0	Pso01G25100.0	      0
  1- 25:	Pso01G25120.0	Pso01G25120.0	      0
  1- 26:	Pso01G25160.0	Pso01G25160.0	      0
  1- 27:	Pso01G25170.0	Pso01G25170.0	      0
  1- 28:	Pso01G25180.0	Pso01G25180.0	      0
  1- 29:	Pso01G25200.0	Pso01G25200.0	  2e-50
  1- 30:	Pso01G25210.0	Pso01G25210.0	      0
  1- 31:	Pso01G25220.0	Pso01G25220.0	  1e-91
  1- 32:	Pso01G25230.0	Pso01G25230.0	      0
  1- 33:	Pso01G25280.0	Pso01G25280.0	      0
  1- 34:	Pso01G25300.0	Pso01G25300.0	      0
  1- 35:	Pso01G25310.0	Pso01G25310.0	  7e-55
  1- 36:	Pso01G25320.0	Pso01G25320.0	  3e-52
  1- 37:	Pso01G25330.0	Pso01G25330.0	      0
  1- 38:	Pso01G25340.0	Pso01G25340.0	 4e-131
  1- 39:	Pso01G25370.0	Pso01G25370.0	      0
  1- 40:	Pso01G25390.0	Pso01G25390.0	      0
  1- 41:	Pso01G25400.0	Pso01G25400.0	      0
  1- 42:	Pso01G25410.0	Pso01G25410.0	      0
  1- 43:	Pso01G25420.0	Pso01G25420.0	  6e-82
  1- 44:	Pso01G25430.0	Pso01G25430.0	      0
  1- 45:	Pso01G25450.0	Pso01G25450.0	      0
  1- 46:	Pso01G25460.0	Pso01G25460.0	  1e-74
  1- 47:	Pso01G25470.0	Pso01G25470.0	  1e-46
  1- 48:	Pso01G25480.0	Pso01G25480.0	      0
  1- 49:	Pso01G25500.0	Pso01G25500.0	      0
  1- 50:	Pso01G25520.0	Pso01G25520.0	      0
  1- 51:	Pso01G25530.0	Pso01G25530.0	      0
  1- 52:	Pso01G25540.0	Pso01G25540.0	      0
  1- 53:	Pso01G25550.0	Pso01G25550.0	      0
  1- 54:	Pso01G25560.0	Pso01G25560.0	      0
  1- 55:	Pso01G25570.0	Pso01G25570.0	      0
  1- 56:	Pso01G25580.0	Pso01G25580.0	      0
  1- 57:	Pso01G25600.0	Pso01G25600.0	 5e-137
  1- 58:	Pso01G25610.0	Pso01G25610.0	      0
  1- 59:	Pso01G25630.0	Pso01G25630.0	      0
  1- 60:	Pso01G25640.0	Pso01G25640.0	      0
  1- 61:	Pso01G25650.0	Pso01G25650.0	 2e-159
  1- 62:	Pso01G25660.0	Pso01G25660.0	      0
  1- 63:	Pso01G25670.0	Pso01G25670.0	      0
  1- 64:	Pso01G25710.0	Pso01G25710.0	 2e-158
  1- 65:	Pso01G25720.0	Pso01G25720.0	  3e-67
  1- 66:	Pso01G25740.0	Pso01G25740.0	  9e-41
  1- 67:	Pso01G25750.0	Pso01G25750.0	  8e-53
  1- 68:	Pso01G25770.0	Pso01G25770.0	 5e-166
  1- 69:	Pso01G25790.0	Pso01G25790.0	      0
  1- 70:	Pso01G25800.0	Pso01G25800.0	      0
  1- 71:	Pso01G25810.0	Pso01G25810.0	      0
  1- 72:	Pso01G25820.0	Pso01G25820.0	      0
  1- 73:	Pso01G25830.0	Pso01G25830.0	 1e-135
  1- 74:	Pso01G25840.0	Pso01G25840.0	 7e-118
  1- 75:	Pso01G25870.0	Pso01G25870.0	      0
  1- 76:	Pso01G25880.0	Pso01G25880.0	      0
  1- 77:	Pso01G25890.0	Pso01G25890.0	      0
  1- 78:	Pso01G25900.0	Pso01G25900.0	 5e-115
  1- 79:	Pso01G25910.0	Pso01G25910.0	      0
  1- 80:	Pso01G25920.0	Pso01G25920.0	      0
  1- 81:	Pso01G25930.0	Pso01G25930.0	  3e-63
  1- 82:	Pso01G25950.0	Pso01G25950.0	  5e-80
  1- 83:	Pso01G25960.0	Pso01G25960.0	 7e-142
  1- 84:	Pso01G25970.0	Pso01G25970.0	      0
  1- 85:	Pso01G25980.0	Pso01G25980.0	 2e-176
  1- 86:	Pso01G25990.0	Pso01G25990.0	 5e-143
  1- 87:	Pso01G26000.0	Pso01G26000.0	      0
  1- 88:	Pso01G26010.0	Pso01G26010.0	  6e-50
  1- 89:	Pso01G26020.0	Pso01G26020.0	      0
  1- 90:	Pso01G26030.0	Pso01G26030.0	      0
  1- 91:	Pso01G26060.0	Pso01G26060.0	      0
  1- 92:	Pso01G26090.0	Pso01G26090.0	      0
  1- 93:	Pso01G26110.0	Pso01G26110.0	  1e-95
  1- 94:	Pso01G26130.0	Pso01G26130.0	      0
  1- 95:	Pso01G26140.0	Pso01G26140.0	  4e-59
  1- 96:	Pso01G26150.0	Pso01G26150.0	      0
  1- 97:	Pso01G26160.0	Pso01G26160.0	      0
  1- 98:	Pso01G26170.0	Pso01G26170.0	      0
  1- 99:	Pso01G26180.0	Pso01G26180.0	 9e-153
  1-100:	Pso01G26190.0	Pso01G26190.0	      0
  1-101:	Pso01G26200.0	Pso01G26200.0	      0
  1-102:	Pso01G26230.0	Pso01G26230.0	 3e-161
  1-103:	Pso01G26260.0	Pso01G26260.0	      0
  1-104:	Pso01G26280.0	Pso01G26280.0	      0
  1-105:	Pso01G26320.0	Pso01G26320.0	      0
  1-106:	Pso01G26330.0	Pso01G26330.0	      0
  1-107:	Pso01G26340.0	Pso01G26340.0	      0
  1-108:	Pso01G26350.0	Pso01G26350.0	      0
  1-109:	Pso01G26380.0	Pso01G26380.0	      0
  1-110:	Pso01G26390.0	Pso01G26390.0	      0
  1-111:	Pso01G26400.0	Pso01G26400.0	      0
  1-112:	Pso01G26410.0	Pso01G26410.0	      0
  1-113:	Pso01G26420.0	Pso01G26420.0	      0
  1-114:	Pso01G26440.0	Pso01G26440.0	  6e-54
  1-115:	Pso01G26460.0	Pso01G26460.0	      0
  1-116:	Pso01G26490.0	Pso01G26490.0	      0
  1-117:	Pso01G26500.0	Pso01G26500.0	      0
  1-118:	Pso01G26510.0	Pso01G26510.0	 1e-118
  1-119:	Pso01G26520.0	Pso01G26520.0	 8e-138
  1-120:	Pso01G26530.0	Pso01G26530.0	      0
  1-121:	Pso01G26550.0	Pso01G26550.0	  3e-66
  1-122:	Pso01G26560.0	Pso01G26560.0	 2e-153
  1-123:	Pso01G26570.0	Pso01G26570.0	      0
  1-124:	Pso01G26590.0	Pso01G26590.0	 2e-167
  1-125:	Pso01G26620.0	Pso01G26610.0	  7e-55
  1-126:	Pso01G26630.0	Pso01G26630.0	      0
  1-127:	Pso01G26640.0	Pso01G26640.0	  3e-52
  1-128:	Pso01G26650.0	Pso01G26650.0	      0
  1-129:	Pso01G26660.0	Pso01G26660.0	      0
  1-130:	Pso01G26670.0	Pso01G26670.0	      0
  1-131:	Pso01G26700.0	Pso01G26700.0	      0
  1-132:	Pso01G26730.0	Pso01G26730.0	      0
  1-133:	Pso01G26740.0	Pso01G26740.0	      0
  1-134:	Pso01G26750.0	Pso01G26750.0	      0
  1-135:	Pso01G26760.0	Pso01G26760.0	      0
  1-136:	Pso01G26770.0	Pso01G26770.0	  2e-62
  1-137:	Pso01G26800.0	Pso01G26800.0	      0
  1-138:	Pso01G26810.0	Pso01G26810.0	  1e-98
  1-139:	Pso01G26820.0	Pso01G26820.0	  1e-79
  1-140:	Pso01G26830.0	Pso01G26830.0	      0
  1-141:	Pso01G26840.0	Pso01G26840.0	      0
  1-142:	Pso01G26850.0	Pso01G26850.0	 2e-171
  1-143:	Pso01G26870.0	Pso01G26870.0	 9e-105
  1-144:	Pso01G26880.0	Pso01G26880.0	      0
  1-145:	Pso01G26890.0	Pso01G26890.0	      0
  1-146:	Pso01G26900.0	Pso01G26900.0	 3e-120
  1-147:	Pso01G26910.0	Pso01G26910.0	      0
  1-148:	Pso01G26920.0	Pso01G26920.0	  7e-97
  1-149:	Pso01G26950.0	Pso01G26950.0	      0
  1-150:	Pso01G26960.0	Pso01G26960.0	      0
  1-151:	Pso01G26970.0	Pso01G26970.0	 2e-100
  1-152:	Pso01G26990.0	Pso01G26990.0	      0
  1-153:	Pso01G27000.0	Pso01G27000.0	 4e-173
  1-154:	Pso01G27020.0	Pso01G27020.0	      0
  1-155:	Pso01G27040.0	Pso01G27040.0	      0
  1-156:	Pso01G27050.0	Pso01G27050.0	      0
  1-157:	Pso01G27060.0	Pso01G27060.0	      0
  1-158:	Pso01G27070.0	Pso01G27070.0	      0
  1-159:	Pso01G27080.0	Pso01G27080.0	      0
  1-160:	Pso01G27090.0	Pso01G27090.0	  4e-70
  1-161:	Pso01G27100.0	Pso01G27100.0	      0
  1-162:	Pso01G27110.0	Pso01G27110.0	 2e-143
  1-163:	Pso01G27120.0	Pso01G27120.0	      0
  1-164:	Pso01G27170.0	Pso01G27160.0	  4e-27
  1-165:	Pso01G27210.0	Pso01G27210.0	      0
  1-166:	Pso01G27240.0	Pso01G27240.0	      0
  1-167:	Pso01G27310.0	Pso01G27310.0	  8e-69
  1-168:	Pso01G27330.0	Pso01G27330.0	 5e-146
  1-169:	Pso01G27340.0	Pso01G27340.0	 2e-119
  1-170:	Pso01G27350.0	Pso01G27350.0	 1e-142
  1-171:	Pso01G27360.0	Pso01G27360.0	      0
  1-172:	Pso01G27380.0	Pso01G27380.0	      0
  1-173:	Pso01G27390.0	Pso01G27390.0	      0
  1-174:	Pso01G27490.0	Pso01G27410.0	  5e-54
  1-175:	Pso01G27500.0	Pso01G27500.0	      0
  1-176:	Pso01G27510.0	Pso01G27510.0	 1e-171
  1-177:	Pso01G27520.0	Pso01G27520.0	  1e-56
  1-178:	Pso01G27540.0	Pso01G27540.0	  2e-59
  1-179:	Pso01G27560.0	Pso01G27560.0	      0
  1-180:	Pso01G27580.0	Pso01G27580.0	      0
  1-181:	Pso01G27590.0	Pso01G27590.0	      0
  1-182:	Pso01G27650.0	Pso01G27650.0	      0
  1-183:	Pso01G27660.0	Pso01G27660.0	      0
  1-184:	Pso01G27670.0	Pso01G27670.0	      0
  1-185:	Pso01G27690.0	Pso01G27690.0	  5e-59
  1-186:	Pso01G27740.0	Pso01G27740.0	  1e-88
  1-187:	Pso01G27750.0	Pso01G27750.0	      0
  1-188:	Pso01G27760.0	Pso01G27760.0	      0
  1-189:	Pso01G27770.0	Pso01G27770.0	      0
  1-190:	Pso01G27780.0	Pso01G27780.0	      0
  1-191:	Pso01G27790.0	Pso01G27790.0	      0
  1-192:	Pso01G27800.0	Pso01G27800.0	  5e-86
  1-193:	Pso01G27810.0	Pso01G27810.0	 8e-143
  1-194:	Pso01G27840.0	Pso01G27840.0	 2e-173
  1-195:	Pso01G27850.0	Pso01G27850.0	  1e-49
  1-196:	Pso01G27880.0	Pso01G27880.0	      0
  1-197:	Pso01G27890.0	Pso01G27890.0	 6e-140
  1-198:	Pso01G27920.0	Pso01G27900.0	 7e-101
  1-199:	Pso01G27910.0	Pso01G27910.0	 1e-132
  1-200:	Pso01G27930.0	Pso01G27930.0	      0
  1-201:	Pso01G27940.0	Pso01G27940.0	      0
  1-202:	Pso01G27970.0	Pso01G27970.0	      0
  1-203:	Pso01G27980.0	Pso01G27980.0	      0
  1-204:	Pso01G28000.0	Pso01G28000.0	      0
  1-205:	Pso01G28010.0	Pso01G28010.0	      0
  1-206:	Pso01G28020.0	Pso01G28020.0	      0
  1-207:	Pso01G28040.0	Pso01G28040.0	  1e-48
  1-208:	Pso01G28050.0	Pso01G28050.0	      0
  1-209:	Pso01G28070.0	Pso01G28070.0	      0
  1-210:	Pso01G28080.0	Pso01G28080.0	      0
  1-211:	Pso01G28130.0	Pso01G28130.0	 2e-158
  1-212:	Pso01G28150.0	Pso01G28150.0	 6e-134
  1-213:	Pso01G28160.0	Pso01G28160.0	      0
  1-214:	Pso01G28190.0	Pso01G28190.0	      0
  1-215:	Pso01G28200.0	Pso01G28200.0	 1e-127
  1-216:	Pso01G28220.0	Pso01G28220.0	      0
  1-217:	Pso01G28230.0	Pso01G28230.0	 7e-162
  1-218:	Pso01G28250.0	Pso01G28250.0	      0
  1-219:	Pso01G28260.0	Pso01G28260.0	      0
  1-220:	Pso01G28270.0	Pso01G28270.0	      0
  1-221:	Pso01G28300.0	Pso01G28300.0	      0
  1-222:	Pso01G28310.0	Pso01G28310.0	      0
  1-223:	Pso01G28320.0	Pso01G28320.0	  6e-51
  1-224:	Pso01G28340.0	Pso01G28340.0	  2e-76
  1-225:	Pso01G28360.0	Pso01G28360.0	      0
  1-226:	Pso01G28370.0	Pso01G28370.0	      0
  1-227:	Pso01G28380.0	Pso01G28380.0	      0
  1-228:	Pso01G28390.0	Pso01G28390.0	      0
  1-229:	Pso01G28400.0	Pso01G28400.0	      0
  1-230:	Pso01G28410.0	Pso01G28410.0	      0
  1-231:	Pso01G28420.0	Pso01G28420.0	 2e-100
  1-232:	Pso01G28430.0	Pso01G28430.0	      0
  1-233:	Pso01G28450.0	Pso01G28450.0	      0
  1-234:	Pso01G28460.0	Pso01G28460.0	 7e-169
  1-235:	Pso01G28470.0	Pso01G28470.0	      0
  1-236:	Pso01G28480.0	Pso01G28480.0	 2e-136
  1-237:	Pso01G28560.0	Pso01G28500.0	  7e-69
  1-238:	Pso01G28590.0	Pso01G28590.0	      0
  1-239:	Pso01G28630.0	Pso01G28630.0	      0
  1-240:	Pso01G28640.0	Pso01G28640.0	      0
  1-241:	Pso01G28650.0	Pso01G28650.0	 1e-148
  1-242:	Pso01G28660.0	Pso01G28660.0	      0
  1-243:	Pso01G28670.0	Pso01G28670.0	      0
  1-244:	Pso01G28680.0	Pso01G28680.0	      0
  1-245:	Pso01G28690.0	Pso01G28690.0	      0
  1-246:	Pso01G28700.0	Pso01G28700.0	      0
  1-247:	Pso01G28720.0	Pso01G28720.0	      0
  1-248:	Pso01G28740.0	Pso01G28740.0	      0
  1-249:	Pso01G28750.0	Pso01G28750.0	      0
  1-250:	Pso01G28760.0	Pso01G28760.0	      0
  1-251:	Pso01G28770.0	Pso01G28770.0	      0
  1-252:	Pso01G28780.0	Pso01G28780.0	      0
  1-253:	Pso01G28830.0	Pso01G28830.0	  5e-61
  1-254:	Pso01G28900.0	Pso01G28900.0	      0
  1-255:	Pso01G28910.0	Pso01G28910.0	      0
  1-256:	Pso01G28940.0	Pso01G28940.0	  9e-53
  1-257:	Pso01G28950.0	Pso01G28950.0	      0
  1-258:	Pso01G28970.0	Pso01G28970.0	      0
  1-259:	Pso01G28990.0	Pso01G28990.0	  4e-66
  1-260:	Pso01G29010.0	Pso01G29010.0	      0
  1-261:	Pso01G29040.0	Pso01G29040.0	 1e-111
  1-262:	Pso01G29050.0	Pso01G29050.0	      0
  1-263:	Pso01G29070.0	Pso01G29070.0	      0
  1-264:	Pso01G29080.0	Pso01G29080.0	      0
  1-265:	Pso01G29090.0	Pso01G29090.0	      0
  1-266:	Pso01G29100.0	Pso01G29100.0	  3e-76
  1-267:	Pso01G29110.0	Pso01G29110.0	      0
  1-268:	Pso01G29120.0	Pso01G29120.0	      0
  1-269:	Pso01G29180.0	Pso01G29180.0	      0
  1-270:	Pso01G29190.0	Pso01G29190.0	 4e-104
  1-271:	Pso01G29200.0	Pso01G29200.0	      0
  1-272:	Pso01G29210.0	Pso01G29210.0	      0
  1-273:	Pso01G29230.0	Pso01G29230.0	  6e-12
  1-274:	Pso01G29240.0	Pso01G29240.0	      0
  1-275:	Pso01G29250.0	Pso01G29250.0	      0
  1-276:	Pso01G29260.0	Pso01G29260.0	      0
  1-277:	Pso01G29270.0	Pso01G29270.0	      0
  1-278:	Pso01G29280.0	Pso01G29280.0	  6e-88
  1-279:	Pso01G29290.0	Pso01G29290.0	      0
  1-280:	Pso01G29300.0	Pso01G29300.0	      0
  1-281:	Pso01G29310.0	Pso01G29310.0	  2e-92
  1-282:	Pso01G29320.0	Pso01G29320.0	      0
  1-283:	Pso01G29330.0	Pso01G29330.0	  2e-55
  1-284:	Pso01G29340.0	Pso01G29340.0	      0
  1-285:	Pso01G29350.0	Pso01G29350.0	      0
  1-286:	Pso01G29370.0	Pso01G29370.0	      0
  1-287:	Pso01G29390.0	Pso01G29390.0	 6e-165
  1-288:	Pso01G29400.0	Pso01G29400.0	 1e-115
  1-289:	Pso01G29410.0	Pso01G29410.0	      0
  1-290:	Pso01G29420.0	Pso01G29420.0	      0
  1-291:	Pso01G29440.0	Pso01G29440.0	 8e-175
  1-292:	Pso01G29450.0	Pso01G29450.0	      0
  1-293:	Pso01G29480.0	Pso01G29480.0	      0
  1-294:	Pso01G29540.0	Pso01G29540.0	      0
  1-295:	Pso01G29560.0	Pso01G29560.0	      0
  1-296:	Pso01G29590.0	Pso01G29590.0	 5e-177
  1-297:	Pso01G29600.0	Pso01G29600.0	 6e-120
  1-298:	Pso01G29610.0	Pso01G29610.0	      0
  1-299:	Pso01G29630.0	Pso01G29630.0	 3e-163
  1-300:	Pso01G29640.0	Pso01G29640.0	      0
  1-301:	Pso01G29650.0	Pso01G29650.0	  6e-87
  1-302:	Pso01G29670.0	Pso01G29670.0	      0
  1-303:	Pso01G29700.0	Pso01G29700.0	      0
  1-304:	Pso01G29740.0	Pso01G29740.0	      0
  1-305:	Pso01G29750.0	Pso01G29750.0	      0
  1-306:	Pso01G29760.0	Pso01G29760.0	      0
  1-307:	Pso01G29790.0	Pso01G29790.0	      0
  1-308:	Pso01G29800.0	Pso01G29800.0	      0
  1-309:	Pso01G29810.0	Pso01G29810.0	 2e-175
  1-310:	Pso01G29830.0	Pso01G29830.0	 2e-147
  1-311:	Pso01G29840.0	Pso01G29840.0	      0
  1-312:	Pso01G29850.0	Pso01G29850.0	      0
  1-313:	Pso01G29870.0	Pso01G29870.0	      0
  1-314:	Pso01G29880.0	Pso01G29880.0	      0
  1-315:	Pso01G29890.0	Pso01G29890.0	      0
  1-316:	Pso01G29900.0	Pso01G29900.0	 2e-138
  1-317:	Pso01G29920.0	Pso01G29920.0	      0
  1-318:	Pso01G29950.0	Pso01G29950.0	  5e-44
  1-319:	Pso01G29960.0	Pso01G29960.0	  2e-65
  1-320:	Pso01G29970.0	Pso01G29970.0	      0
  1-321:	Pso01G29980.0	Pso01G29980.0	      0
  1-322:	Pso01G29990.0	Pso01G29990.0	      0
  1-323:	Pso01G30000.0	Pso01G30000.0	      0
  1-324:	Pso01G30010.0	Pso01G30010.0	      0
  1-325:	Pso01G30020.0	Pso01G30020.0	  4e-75
  1-326:	Pso01G30060.0	Pso01G30060.0	      0
  1-327:	Pso01G30070.0	Pso01G30070.0	      0
  1-328:	Pso01G30080.0	Pso01G30080.0	      0
  1-329:	Pso01G30090.0	Pso01G30090.0	      0
  1-330:	Pso01G30110.0	Pso01G30110.0	      0
  1-331:	Pso01G30120.0	Pso01G30120.0	      0
  1-332:	Pso01G30140.0	Pso01G30140.0	      0
  1-333:	Pso01G30150.0	Pso01G30150.0	      0
  1-334:	Pso01G30160.0	Pso01G30160.0	      0
  1-335:	Pso01G30170.0	Pso01G30170.0	      0
  1-336:	Pso01G30180.0	Pso01G30180.0	      0
  1-337:	Pso01G30200.0	Pso01G30200.0	  2e-63
  1-338:	Pso01G30210.0	Pso01G30210.0	  7e-58
  1-339:	Pso01G30220.0	Pso01G30220.0	      0
  1-340:	Pso01G30230.0	Pso01G30230.0	      0
  1-341:	Pso01G30310.0	Pso01G30310.0	      0
  1-342:	Pso01G30320.0	Pso01G30320.0	      0
  1-343:	Pso01G30330.0	Pso01G30330.0	      0
  1-344:	Pso01G30340.0	Pso01G30340.0	      0
  1-345:	Pso01G30350.0	Pso01G30350.0	 8e-123
  1-346:	Pso01G30360.0	Pso01G30360.0	      0
  1-347:	Pso01G30370.0	Pso01G30370.0	      0
  1-348:	Pso01G30380.0	Pso01G30380.0	 1e-179
  1-349:	Pso01G30400.0	Pso01G30400.0	      0
  1-350:	Pso01G30420.0	Pso01G30420.0	 5e-135
  1-351:	Pso01G30450.0	Pso01G30450.0	      0
  1-352:	Pso01G30470.0	Pso01G30470.0	      0
  1-353:	Pso01G30500.0	Pso01G30500.0	      0
  1-354:	Pso01G30510.0	Pso01G30510.0	      0
  1-355:	Pso01G30520.0	Pso01G30520.0	      0
  1-356:	Pso01G30540.0	Pso01G30540.0	 3e-105
  1-357:	Pso01G30550.0	Pso01G30550.0	      0
  1-358:	Pso01G30580.0	Pso01G30580.0	      0
  1-359:	Pso01G30600.0	Pso01G30600.0	      0
  1-360:	Pso01G30620.0	Pso01G30620.0	  2e-96
  1-361:	Pso01G30630.0	Pso01G30630.0	      0
  1-362:	Pso01G30640.0	Pso01G30640.0	      0
  1-363:	Pso01G30660.0	Pso01G30660.0	      0
  1-364:	Pso01G30670.0	Pso01G30670.0	      0
  1-365:	Pso01G30680.0	Pso01G30680.0	 2e-103
  1-366:	Pso01G30690.0	Pso01G30690.0	      0
  1-367:	Pso01G30700.0	Pso01G30700.0	      0
  1-368:	Pso01G30710.0	Pso01G30710.0	      0
  1-369:	Pso01G30720.0	Pso01G30720.0	      0
  1-370:	Pso01G30740.0	Pso01G30740.0	  3e-26
  1-371:	Pso01G30750.0	Pso01G30750.0	      0
  1-372:	Pso01G30760.0	Pso01G30760.0	      0
  1-373:	Pso01G30770.0	Pso01G30770.0	      0
  1-374:	Pso01G30780.0	Pso01G30780.0	      0
  1-375:	Pso01G30790.0	Pso01G30790.0	      0
  1-376:	Pso01G30800.0	Pso01G30800.0	      0
  1-377:	Pso01G30810.0	Pso01G30810.0	      0
  1-378:	Pso01G30820.0	Pso01G30820.0	  4e-78
  1-379:	Pso01G30830.0	Pso01G30830.0	 3e-131
  1-380:	Pso01G30840.0	Pso01G30840.0	      0
  1-381:	Pso01G30850.0	Pso01G30850.0	      0
  1-382:	Pso01G30870.0	Pso01G30870.0	  2e-54
  1-383:	Pso01G30880.0	Pso01G30880.0	      0
  1-384:	Pso01G30890.0	Pso01G30890.0	      0
  1-385:	Pso01G30900.0	Pso01G30900.0	  2e-47
  1-386:	Pso01G30920.0	Pso01G30920.0	  5e-90
  1-387:	Pso01G30930.0	Pso01G30930.0	      0
  1-388:	Pso01G30950.0	Pso01G30950.0	      0
  1-389:	Pso01G30960.0	Pso01G30960.0	      0
  1-390:	Pso01G30970.0	Pso01G30970.0	      0
  1-391:	Pso01G31000.0	Pso01G31000.0	      0
  1-392:	Pso01G31010.0	Pso01G31010.0	      0
  1-393:	Pso01G31030.0	Pso01G31030.0	      0
  1-394:	Pso01G31040.0	Pso01G31040.0	      0
  1-395:	Pso01G31050.0	Pso01G31050.0	      0
  1-396:	Pso01G31060.0	Pso01G31060.0	      0
  1-397:	Pso01G31070.0	Pso01G31070.0	 2e-115
  1-398:	Pso01G31080.0	Pso01G31080.0	      0
  1-399:	Pso01G31090.0	Pso01G31090.0	      0
  1-400:	Pso01G31100.0	Pso01G31100.0	      0
  1-401:	Pso01G31160.0	Pso01G31160.0	      0
  1-402:	Pso01G31170.0	Pso01G31170.0	  4e-51
  1-403:	Pso01G31180.0	Pso01G31180.0	      0
  1-404:	Pso01G31190.0	Pso01G31190.0	      0
  1-405:	Pso01G31220.0	Pso01G31220.0	 1e-111
  1-406:	Pso01G31230.0	Pso01G31230.0	 1e-115
  1-407:	Pso01G31240.0	Pso01G31240.0	      0
  1-408:	Pso01G31250.0	Pso01G31250.0	      0
  1-409:	Pso01G31260.0	Pso01G31260.0	 5e-124
  1-410:	Pso01G31280.0	Pso01G31280.0	      0
  1-411:	Pso01G31300.0	Pso01G31290.0	  4e-43
  1-412:	Pso01G31320.0	Pso01G31320.0	 2e-103
  1-413:	Pso01G31330.0	Pso01G31330.0	      0
  1-414:	Pso01G31340.0	Pso01G31340.0	      0
  1-415:	Pso01G31350.0	Pso01G31350.0	      0
  1-416:	Pso01G31360.0	Pso01G31360.0	      0
  1-417:	Pso01G31370.0	Pso01G31370.0	      0
  1-418:	Pso01G31400.0	Pso01G31400.0	  2e-84
  1-419:	Pso01G31410.0	Pso01G31410.0	      0
  1-420:	Pso01G31440.0	Pso01G31440.0	      0
  1-421:	Pso01G31450.0	Pso01G31450.0	      0
  1-422:	Pso01G31460.0	Pso01G31460.0	 1e-100
  1-423:	Pso01G31470.0	Pso01G31470.0	      0
  1-424:	Pso01G31480.0	Pso01G31480.0	      0
  1-425:	Pso01G31490.0	Pso01G31490.0	 2e-158
  1-426:	Pso01G31510.0	Pso01G31510.0	      0
  1-427:	Pso01G31520.0	Pso01G31520.0	      0
  1-428:	Pso01G31530.0	Pso01G31530.0	      0
  1-429:	Pso01G31570.0	Pso01G31570.0	      0
  1-430:	Pso01G31580.0	Pso01G31580.0	 1e-174
  1-431:	Pso01G31590.0	Pso01G31590.0	      0
  1-432:	Pso01G31600.0	Pso01G31600.0	      0
  1-433:	Pso01G31620.0	Pso01G31620.0	      0
  1-434:	Pso01G31630.0	Pso01G31630.0	      0
  1-435:	Pso01G31660.0	Pso01G31660.0	      0
  1-436:	Pso01G31680.0	Pso01G31680.0	      0
  1-437:	Pso01G31690.0	Pso01G31690.0	 3e-123
  1-438:	Pso01G31700.0	Pso01G31700.0	 2e-126
  1-439:	Pso01G31710.0	Pso01G31710.0	  3e-92
  1-440:	Pso01G31720.0	Pso01G31720.0	      0
  1-441:	Pso01G31740.0	Pso01G31740.0	      0
  1-442:	Pso01G31760.0	Pso01G31760.0	      0
  1-443:	Pso01G31770.0	Pso01G31770.0	 1e-101
  1-444:	Pso01G31780.0	Pso01G31780.0	      0
  1-445:	Pso01G31790.0	Pso01G31790.0	 7e-116
  1-446:	Pso01G31800.0	Pso01G31800.0	 6e-157
  1-447:	Pso01G31810.0	Pso01G31810.0	      0
  1-448:	Pso01G31820.0	Pso01G31820.0	      0
  1-449:	Pso01G31830.0	Pso01G31830.0	      0
  1-450:	Pso01G31840.0	Pso01G31840.0	      0
  1-451:	Pso01G31850.0	Pso01G31850.0	      0
  1-452:	Pso01G31870.0	Pso01G31870.0	      0
  1-453:	Pso01G31880.0	Pso01G31880.0	 6e-166
  1-454:	Pso01G31890.0	Pso01G31890.0	      0
  1-455:	Pso01G31900.0	Pso01G31900.0	 4e-120
  1-456:	Pso01G31930.0	Pso01G31930.0	      0
  1-457:	Pso01G31970.0	Pso01G31970.0	  8e-90
  1-458:	Pso01G32040.0	Pso01G32040.0	      0
  1-459:	Pso01G32060.0	Pso01G32060.0	      0
  1-460:	Pso01G32070.0	Pso01G32070.0	      0
  1-461:	Pso01G32080.0	Pso01G32080.0	 5e-128
  1-462:	Pso01G32090.0	Pso01G32090.0	  3e-40
  1-463:	Pso01G32100.0	Pso01G32100.0	      0
  1-464:	Pso01G32110.0	Pso01G32110.0	      0
  1-465:	Pso01G32150.0	Pso01G32150.0	 2e-159
  1-466:	Pso01G32190.0	Pso01G32190.0	      0
  1-467:	Pso01G32200.0	Pso01G32200.0	      0
  1-468:	Pso01G32230.0	Pso01G32230.0	      0
  1-469:	Pso01G32240.0	Pso01G32240.0	      0
  1-470:	Pso01G32250.0	Pso01G32250.0	      0
  1-471:	Pso01G32260.0	Pso01G32260.0	 2e-148
  1-472:	Pso01G32270.0	Pso01G32270.0	      0
  1-473:	Pso01G32280.0	Pso01G32280.0	      0
  1-474:	Pso01G32290.0	Pso01G32290.0	 5e-131
  1-475:	Pso01G32310.0	Pso01G32310.0	      0
  1-476:	Pso01G32320.0	Pso01G32320.0	      0
  1-477:	Pso01G32330.0	Pso01G32330.0	      0
  1-478:	Pso01G32350.0	Pso01G32350.0	  7e-68
  1-479:	Pso01G32360.0	Pso01G32360.0	      0
  1-480:	Pso01G32380.0	Pso01G32380.0	      0
  1-481:	Pso01G32390.0	Pso01G32390.0	      0
  1-482:	Pso01G32400.0	Pso01G32400.0	      0
  1-483:	Pso01G32500.0	Pso01G32500.0	  2e-74
  1-484:	Pso01G32520.0	Pso01G32510.0	  1e-45
  1-485:	Pso01G32560.0	Pso01G32560.0	      0
  1-486:	Pso01G32570.0	Pso01G32570.0	 1e-154
  1-487:	Pso01G32580.0	Pso01G32580.0	  3e-90
  1-488:	Pso01G32600.0	Pso01G32600.0	      0
  1-489:	Pso01G32610.0	Pso01G32610.0	      0
  1-490:	Pso01G32650.0	Pso01G32650.0	 3e-144
  1-491:	Pso01G32700.0	Pso01G32700.0	  3e-86
  1-492:	Pso01G32710.0	Pso01G32710.0	      0
  1-493:	Pso01G32720.0	Pso01G32720.0	      0
  1-494:	Pso01G32740.0	Pso01G32740.0	      0
  1-495:	Pso01G32750.0	Pso01G32750.0	 3e-136
  1-496:	Pso01G32760.0	Pso01G32760.0	 2e-169
  1-497:	Pso01G32770.0	Pso01G32770.0	      0
  1-498:	Pso01G32800.0	Pso01G32800.0	      0
  1-499:	Pso01G32830.0	Pso01G32830.0	 1e-119
  1-500:	Pso01G32840.0	Pso01G32840.0	      0
  1-501:	Pso01G32870.0	Pso01G32870.0	 8e-132
  1-502:	Pso01G32880.0	Pso01G32880.0	      0
  1-503:	Pso01G32890.0	Pso01G32890.0	      0
  1-504:	Pso01G32900.0	Pso01G32900.0	 3e-129
  1-505:	Pso01G32910.0	Pso01G32910.0	  8e-91
  1-506:	Pso01G32950.0	Pso01G32950.0	      0
  1-507:	Pso01G32960.0	Pso01G32960.0	      0
  1-508:	Pso01G32970.0	Pso01G32970.0	      0
  1-509:	Pso01G33010.0	Pso01G33010.0	      0
  1-510:	Pso01G33020.0	Pso01G33020.0	  7e-99
  1-511:	Pso01G33030.0	Pso01G33030.0	      0
  1-512:	Pso01G33040.0	Pso01G33040.0	      0
  1-513:	Pso01G33060.0	Pso01G33060.0	      0
  1-514:	Pso01G33070.0	Pso01G33070.0	      0
  1-515:	Pso01G33090.0	Pso01G33090.0	      0
  1-516:	Pso01G33130.0	Pso01G33130.0	      0
  1-517:	Pso01G33140.0	Pso01G33140.0	  2e-84
  1-518:	Pso01G33150.0	Pso01G33150.0	 4e-157
  1-519:	Pso01G33170.0	Pso01G33170.0	      0
  1-520:	Pso01G34230.0	Pso01G33330.0	      0
## Alignment 2: score=20801.0 e_value=0 N=421 post-WGD-1 ancestor_chr1&P.somniferum_chr1 plus
  2-  0:	Pso01G49860.0	Pso01G49860.0	      0
  2-  1:	Pso01G49870.0	Pso01G49870.0	      0
  2-  2:	Pso01G49890.0	Pso01G49890.0	      0
  2-  3:	Pso01G49920.0	Pso01G49920.0	  1e-58
  2-  4:	Pso01G49930.0	Pso01G49930.0	      0
  2-  5:	Pso01G49940.0	Pso01G49940.0	 3e-118
  2-  6:	Pso01G49950.0	Pso01G49950.0	      0
  2-  7:	Pso01G49970.0	Pso01G49970.0	 5e-126
  2-  8:	Pso01G49990.0	Pso01G49990.0	  3e-97
  2-  9:	Pso01G50000.0	Pso01G50000.0	      0
  2- 10:	Pso01G50010.0	Pso01G50010.0	 4e-151
  2- 11:	Pso01G50020.0	Pso01G50020.0	      0
  2- 12:	Pso01G50030.0	Pso01G50030.0	      0
  2- 13:	Pso01G50040.0	Pso01G50040.0	      0
  2- 14:	Pso01G50050.0	Pso01G50050.0	  4e-77
  2- 15:	Pso01G50060.0	Pso01G50060.0	      0
  2- 16:	Pso01G50070.0	Pso01G50070.0	      0
  2- 17:	Pso01G50080.0	Pso01G50080.0	      0
  2- 18:	Pso01G50090.0	Pso01G50090.0	      0
  2- 19:	Pso01G50100.0	Pso01G50100.0	      0
  2- 20:	Pso01G50130.0	Pso01G50130.0	      0
  2- 21:	Pso01G50140.0	Pso01G50140.0	 2e-110
  2- 22:	Pso01G50150.0	Pso01G50150.0	      0
  2- 23:	Pso01G50160.0	Pso01G50160.0	 4e-161
  2- 24:	Pso01G50170.0	Pso01G50170.0	      0
  2- 25:	Pso01G50180.0	Pso01G50180.0	      0
  2- 26:	Pso01G50190.0	Pso01G50190.0	      0
  2- 27:	Pso01G50200.0	Pso01G50200.0	      0
  2- 28:	Pso01G50210.0	Pso01G50210.0	  2e-76
  2- 29:	Pso01G50220.0	Pso01G50220.0	 4e-155
  2- 30:	Pso01G50250.0	Pso01G50250.0	      0
  2- 31:	Pso01G50260.0	Pso01G50260.0	  8e-50
  2- 32:	Pso01G50270.0	Pso01G50270.0	      0
  2- 33:	Pso01G50280.0	Pso01G50280.0	      0
  2- 34:	Pso01G50290.0	Pso01G50290.0	      0
  2- 35:	Pso01G50300.0	Pso01G50300.0	      0
  2- 36:	Pso01G50310.0	Pso01G50310.0	      0
  2- 37:	Pso01G50320.0	Pso01G50320.0	  2e-52
  2- 38:	Pso01G50340.0	Pso01G50340.0	      0
  2- 39:	Pso01G50350.0	Pso01G50350.0	      0
  2- 40:	Pso01G50360.0	Pso01G50360.0	      0
  2- 41:	Pso01G50370.0	Pso01G50370.0	      0
  2- 42:	Pso01G50380.0	Pso01G50380.0	 2e-157
  2- 43:	Pso01G50390.0	Pso01G50390.0	 1e-132
  2- 44:	Pso01G50400.0	Pso01G50400.0	      0
  2- 45:	Pso01G50420.0	Pso01G50420.0	      0
  2- 46:	Pso01G50430.0	Pso01G50430.0	      0
  2- 47:	Pso01G50440.0	Pso01G50440.0	  2e-40
  2- 48:	Pso01G50460.0	Pso01G50460.0	      0
  2- 49:	Pso01G50470.0	Pso01G50470.0	      0
  2- 50:	Pso01G50480.0	Pso01G50480.0	      0
  2- 51:	Pso01G50490.0	Pso01G50490.0	      0
  2- 52:	Pso01G50500.0	Pso01G50500.0	      0
  2- 53:	Pso01G50510.0	Pso01G50510.0	      0
  2- 54:	Pso01G50520.0	Pso01G50520.0	  3e-75
  2- 55:	Pso01G50530.0	Pso01G50530.0	      0
  2- 56:	Pso01G50540.0	Pso01G50540.0	      0
  2- 57:	Pso01G50550.0	Pso01G50550.0	 3e-170
  2- 58:	Pso01G50560.0	Pso01G50560.0	 9e-138
  2- 59:	Pso01G50570.0	Pso01G50570.0	      0
  2- 60:	Pso01G50580.0	Pso01G50580.0	  3e-33
  2- 61:	Pso01G50600.0	Pso01G50600.0	      0
  2- 62:	Pso01G50610.0	Pso01G50610.0	      0
  2- 63:	Pso01G50620.0	Pso01G50620.0	      0
  2- 64:	Pso01G50630.0	Pso01G50630.0	  2e-71
  2- 65:	Pso01G50640.0	Pso01G50640.0	      0
  2- 66:	Pso01G50650.0	Pso01G50650.0	      0
  2- 67:	Pso01G50670.0	Pso01G50670.0	      0
  2- 68:	Pso01G50680.0	Pso01G50680.0	 2e-175
  2- 69:	Pso01G50690.0	Pso01G50690.0	      0
  2- 70:	Pso01G50700.0	Pso01G50700.0	      0
  2- 71:	Pso01G50710.0	Pso01G50710.0	  2e-60
  2- 72:	Pso01G50720.0	Pso01G50720.0	      0
  2- 73:	Pso01G50750.0	Pso01G50750.0	      0
  2- 74:	Pso01G50760.0	Pso01G50760.0	 8e-126
  2- 75:	Pso01G50770.0	Pso01G50770.0	 4e-157
  2- 76:	Pso01G50780.0	Pso01G50780.0	  1e-56
  2- 77:	Pso01G50790.0	Pso01G50790.0	      0
  2- 78:	Pso01G50800.0	Pso01G50800.0	      0
  2- 79:	Pso01G50810.0	Pso01G50810.0	 5e-168
  2- 80:	Pso01G50820.0	Pso01G50820.0	      0
  2- 81:	Pso01G50830.0	Pso01G50830.0	  5e-70
  2- 82:	Pso01G50840.0	Pso01G50840.0	      0
  2- 83:	Pso01G50850.0	Pso01G50850.0	      0
  2- 84:	Pso01G50870.0	Pso01G50870.0	      0
  2- 85:	Pso01G50890.0	Pso01G50890.0	  1e-98
  2- 86:	Pso01G50900.0	Pso01G50900.0	  2e-53
  2- 87:	Pso01G50910.0	Pso01G50910.0	      0
  2- 88:	Pso01G50930.0	Pso01G50930.0	      0
  2- 89:	Pso01G50940.0	Pso01G50940.0	      0
  2- 90:	Pso01G50960.0	Pso01G50950.0	  5e-81
  2- 91:	Pso01G50970.0	Pso01G50970.0	      0
  2- 92:	Pso01G50980.0	Pso01G50980.0	      0
  2- 93:	Pso01G50990.0	Pso01G50990.0	 5e-107
  2- 94:	Pso01G51030.0	Pso01G51030.0	 5e-156
  2- 95:	Pso01G51110.0	Pso01G51110.0	  3e-73
  2- 96:	Pso01G51120.0	Pso01G51120.0	 2e-179
  2- 97:	Pso01G51130.0	Pso01G51130.0	      0
  2- 98:	Pso01G51150.0	Pso01G51150.0	      0
  2- 99:	Pso01G51160.0	Pso01G51160.0	      0
  2-100:	Pso01G51170.0	Pso01G51170.0	      0
  2-101:	Pso01G51180.0	Pso01G51180.0	 9e-165
  2-102:	Pso01G51190.0	Pso01G51190.0	 2e-175
  2-103:	Pso01G51200.0	Pso01G51200.0	      0
  2-104:	Pso01G51230.0	Pso01G51230.0	      0
  2-105:	Pso01G51250.0	Pso01G51250.0	      0
  2-106:	Pso01G51270.0	Pso01G51270.0	      0
  2-107:	Pso01G51280.0	Pso01G51280.0	 2e-153
  2-108:	Pso01G51300.0	Pso01G51300.0	      0
  2-109:	Pso01G51310.0	Pso01G51310.0	      0
  2-110:	Pso01G51320.0	Pso01G51320.0	      0
  2-111:	Pso01G51330.0	Pso01G51330.0	      0
  2-112:	Pso01G51360.0	Pso01G51360.0	      0
  2-113:	Pso01G51370.0	Pso01G51370.0	      0
  2-114:	Pso01G51380.0	Pso01G51380.0	 6e-100
  2-115:	Pso01G51400.0	Pso01G51400.0	      0
  2-116:	Pso01G51410.0	Pso01G51410.0	  5e-41
  2-117:	Pso01G51430.0	Pso01G51430.0	  3e-79
  2-118:	Pso01G51440.0	Pso01G51440.0	      0
  2-119:	Pso01G51450.0	Pso01G51450.0	  4e-62
  2-120:	Pso01G51460.0	Pso01G51460.0	      0
  2-121:	Pso01G51470.0	Pso01G51470.0	  2e-67
  2-122:	Pso01G51490.0	Pso01G51490.0	      0
  2-123:	Pso01G51500.0	Pso01G51500.0	  3e-92
  2-124:	Pso01G51520.0	Pso01G51520.0	      0
  2-125:	Pso01G51530.0	Pso01G51530.0	      0
  2-126:	Pso01G51540.0	Pso01G51540.0	      0
  2-127:	Pso01G51550.0	Pso01G51550.0	  6e-60
  2-128:	Pso01G51570.0	Pso01G51570.0	 4e-106
  2-129:	Pso01G51580.0	Pso01G51580.0	  3e-44
  2-130:	Pso01G51620.0	Pso01G51620.0	 2e-158
  2-131:	Pso01G51650.0	Pso01G51650.0	      0
  2-132:	Pso01G51660.0	Pso01G51660.0	  4e-61
  2-133:	Pso01G51670.0	Pso01G51670.0	      0
  2-134:	Pso01G51680.0	Pso01G51680.0	  3e-71
  2-135:	Pso01G51690.0	Pso01G51690.0	      0
  2-136:	Pso01G51700.0	Pso01G51700.0	      0
  2-137:	Pso01G51710.0	Pso01G51710.0	      0
  2-138:	Pso01G51720.0	Pso01G51720.0	      0
  2-139:	Pso01G51730.0	Pso01G51730.0	      0
  2-140:	Pso01G51740.0	Pso01G51740.0	      0
  2-141:	Pso01G51750.0	Pso01G51750.0	      0
  2-142:	Pso01G51770.0	Pso01G51770.0	      0
  2-143:	Pso01G51780.0	Pso01G51780.0	 4e-169
  2-144:	Pso01G51790.0	Pso01G51790.0	      0
  2-145:	Pso01G51800.0	Pso01G51800.0	      0
  2-146:	Pso01G51810.0	Pso01G51810.0	      0
  2-147:	Pso01G51820.0	Pso01G51820.0	      0
  2-148:	Pso01G51840.0	Pso01G51840.0	      0
  2-149:	Pso01G51850.0	Pso01G51850.0	      0
  2-150:	Pso01G51860.0	Pso01G51860.0	 2e-110
  2-151:	Pso01G51880.0	Pso01G51880.0	      0
  2-152:	Pso01G51890.0	Pso01G51890.0	      0
  2-153:	Pso01G51900.0	Pso01G51900.0	      0
  2-154:	Pso01G51930.0	Pso01G51930.0	      0
  2-155:	Pso01G51940.0	Pso01G51940.0	      0
  2-156:	Pso01G51950.0	Pso01G51950.0	      0
  2-157:	Pso01G51960.0	Pso01G51960.0	      0
  2-158:	Pso01G51970.0	Pso01G51970.0	  5e-95
  2-159:	Pso01G51980.0	Pso01G51980.0	      0
  2-160:	Pso01G52010.0	Pso01G52010.0	 2e-135
  2-161:	Pso01G52020.0	Pso01G52020.0	      0
  2-162:	Pso01G52030.0	Pso01G52030.0	      0
  2-163:	Pso01G52040.0	Pso01G52040.0	  1e-38
  2-164:	Pso01G52050.0	Pso01G52050.0	      0
  2-165:	Pso01G52060.0	Pso01G52060.0	      0
  2-166:	Pso01G52080.0	Pso01G52080.0	 6e-122
  2-167:	Pso01G52090.0	Pso01G52090.0	      0
  2-168:	Pso01G52100.0	Pso01G52100.0	      0
  2-169:	Pso01G52110.0	Pso01G52110.0	      0
  2-170:	Pso01G52120.0	Pso01G52120.0	      0
  2-171:	Pso01G52130.0	Pso01G52130.0	  3e-97
  2-172:	Pso01G52140.0	Pso01G52140.0	      0
  2-173:	Pso01G52160.0	Pso01G52160.0	  8e-45
  2-174:	Pso01G52170.0	Pso01G52170.0	 8e-173
  2-175:	Pso01G52180.0	Pso01G52180.0	      0
  2-176:	Pso01G52190.0	Pso01G52190.0	  1e-77
  2-177:	Pso01G52210.0	Pso01G52210.0	      0
  2-178:	Pso01G52240.0	Pso01G52240.0	      0
  2-179:	Pso01G52250.0	Pso01G52250.0	      0
  2-180:	Pso01G52280.0	Pso01G52280.0	      0
  2-181:	Pso01G52290.0	Pso01G52290.0	      0
  2-182:	Pso01G52300.0	Pso01G52300.0	  6e-89
  2-183:	Pso01G52310.0	Pso01G52310.0	      0
  2-184:	Pso01G52320.0	Pso01G52320.0	      0
  2-185:	Pso01G52330.0	Pso01G52330.0	      0
  2-186:	Pso01G52340.0	Pso01G52340.0	  2e-97
  2-187:	Pso01G52360.0	Pso01G52360.0	      0
  2-188:	Pso01G52370.0	Pso01G52370.0	 7e-150
  2-189:	Pso01G52380.0	Pso01G52380.0	      0
  2-190:	Pso01G52400.0	Pso01G52400.0	      0
  2-191:	Pso01G52410.0	Pso01G52410.0	 8e-148
  2-192:	Pso01G52420.0	Pso01G52420.0	      0
  2-193:	Pso01G52440.0	Pso01G52440.0	  2e-78
  2-194:	Pso01G52460.0	Pso01G52460.0	      0
  2-195:	Pso01G52470.0	Pso01G52470.0	  7e-57
  2-196:	Pso01G52480.0	Pso01G52480.0	      0
  2-197:	Pso01G52500.0	Pso01G52500.0	      0
  2-198:	Pso01G52510.0	Pso01G52510.0	      0
  2-199:	Pso01G52520.0	Pso01G52520.0	      0
  2-200:	Pso01G52530.0	Pso01G52530.0	  1e-99
  2-201:	Pso01G52540.0	Pso01G52540.0	 2e-150
  2-202:	Pso01G52560.0	Pso01G52560.0	 3e-163
  2-203:	Pso01G52570.0	Pso01G52570.0	      0
  2-204:	Pso01G52590.0	Pso01G52590.0	  2e-88
  2-205:	Pso01G52610.0	Pso01G52610.0	  1e-41
  2-206:	Pso01G52620.0	Pso01G52620.0	      0
  2-207:	Pso01G52630.0	Pso01G52630.0	      0
  2-208:	Pso01G52640.0	Pso01G52640.0	 2e-108
  2-209:	Pso01G52680.0	Pso01G52680.0	      0
  2-210:	Pso01G52690.0	Pso01G52690.0	      0
  2-211:	Pso01G52700.0	Pso01G52700.0	      0
  2-212:	Pso01G52710.0	Pso01G52710.0	      0
  2-213:	Pso01G52720.0	Pso01G52720.0	      0
  2-214:	Pso01G52730.0	Pso01G52730.0	 2e-135
  2-215:	Pso01G52740.0	Pso01G52740.0	      0
  2-216:	Pso01G52750.0	Pso01G52750.0	      0
  2-217:	Pso01G52760.0	Pso01G52760.0	 1e-162
  2-218:	Pso01G52780.0	Pso01G52780.0	 4e-142
  2-219:	Pso01G52810.0	Pso01G52810.0	 2e-156
  2-220:	Pso01G52820.0	Pso01G52820.0	      0
  2-221:	Pso01G52850.0	Pso01G52850.0	      0
  2-222:	Pso01G52860.0	Pso01G52860.0	 4e-140
  2-223:	Pso01G52870.0	Pso01G52870.0	      0
  2-224:	Pso01G52880.0	Pso01G52880.0	 3e-166
  2-225:	Pso01G52890.0	Pso01G52890.0	      0
  2-226:	Pso01G52900.0	Pso01G52900.0	 3e-122
  2-227:	Pso01G52910.0	Pso01G52910.0	      0
  2-228:	Pso01G52920.0	Pso01G52920.0	      0
  2-229:	Pso01G52930.0	Pso01G52930.0	      0
  2-230:	Pso01G52940.0	Pso01G52940.0	      0
  2-231:	Pso01G52960.0	Pso01G52960.0	 3e-177
  2-232:	Pso01G52970.0	Pso01G52970.0	  9e-75
  2-233:	Pso01G52990.0	Pso01G52990.0	      0
  2-234:	Pso01G53030.0	Pso01G53030.0	      0
  2-235:	Pso01G53040.0	Pso01G53040.0	  3e-47
  2-236:	Pso01G53050.0	Pso01G53050.0	  5e-75
  2-237:	Pso01G53060.0	Pso01G53060.0	 6e-141
  2-238:	Pso01G53090.0	Pso01G53090.0	      0
  2-239:	Pso01G53100.0	Pso01G53100.0	      0
  2-240:	Pso01G53110.0	Pso01G53110.0	      0
  2-241:	Pso01G53130.0	Pso01G53130.0	      0
  2-242:	Pso01G53140.0	Pso01G53140.0	      0
  2-243:	Pso01G53150.0	Pso01G53150.0	      0
  2-244:	Pso01G53170.0	Pso01G53170.0	      0
  2-245:	Pso01G53190.0	Pso01G53190.0	      0
  2-246:	Pso01G53200.0	Pso01G53200.0	 3e-151
  2-247:	Pso01G53220.0	Pso01G53220.0	      0
  2-248:	Pso01G53230.0	Pso01G53230.0	      0
  2-249:	Pso01G53240.0	Pso01G53240.0	      0
  2-250:	Pso01G53250.0	Pso01G53250.0	      0
  2-251:	Pso01G53260.0	Pso01G53260.0	      0
  2-252:	Pso01G53270.0	Pso01G53270.0	      0
  2-253:	Pso01G53280.0	Pso01G53280.0	 5e-130
  2-254:	Pso01G53290.0	Pso01G53290.0	      0
  2-255:	Pso01G53300.0	Pso01G53300.0	 4e-134
  2-256:	Pso01G53310.0	Pso01G53310.0	      0
  2-257:	Pso01G53320.0	Pso01G53320.0	      0
  2-258:	Pso01G53340.0	Pso01G53340.0	  3e-50
  2-259:	Pso01G53370.0	Pso01G53370.0	      0
  2-260:	Pso01G53400.0	Pso01G53400.0	      0
  2-261:	Pso01G53410.0	Pso01G53410.0	      0
  2-262:	Pso01G53420.0	Pso01G53420.0	      0
  2-263:	Pso01G53490.0	Pso01G53490.0	  5e-89
  2-264:	Pso01G53500.0	Pso01G53500.0	 4e-136
  2-265:	Pso01G53520.0	Pso01G53520.0	  1e-37
  2-266:	Pso01G53540.0	Pso01G53540.0	      0
  2-267:	Pso01G53550.0	Pso01G53550.0	      0
  2-268:	Pso01G53560.0	Pso01G53560.0	      0
  2-269:	Pso01G53570.0	Pso01G53570.0	      0
  2-270:	Pso01G53580.0	Pso01G53580.0	  2e-83
  2-271:	Pso01G53600.0	Pso01G53600.0	      0
  2-272:	Pso01G53630.0	Pso01G53630.0	 6e-104
  2-273:	Pso01G53640.0	Pso01G53640.0	 4e-110
  2-274:	Pso01G53650.0	Pso01G53650.0	      0
  2-275:	Pso01G53660.0	Pso01G53660.0	      0
  2-276:	Pso01G53670.0	Pso01G53670.0	      0
  2-277:	Pso01G53680.0	Pso01G53680.0	      0
  2-278:	Pso01G53690.0	Pso01G53690.0	      0
  2-279:	Pso01G53710.0	Pso01G53710.0	      0
  2-280:	Pso01G53740.0	Pso01G53740.0	      0
  2-281:	Pso01G53790.0	Pso01G53790.0	  1e-72
  2-282:	Pso01G53820.0	Pso01G53820.0	      0
  2-283:	Pso01G53840.0	Pso01G53840.0	  5e-93
  2-284:	Pso01G53850.0	Pso01G53850.0	      0
  2-285:	Pso01G53870.0	Pso01G53870.0	      0
  2-286:	Pso01G53920.0	Pso01G53920.0	      0
  2-287:	Pso01G53930.0	Pso01G53930.0	      0
  2-288:	Pso01G53940.0	Pso01G53940.0	      0
  2-289:	Pso01G53950.0	Pso01G53950.0	      0
  2-290:	Pso01G53960.0	Pso01G53960.0	  5e-50
  2-291:	Pso01G53970.0	Pso01G53970.0	      0
  2-292:	Pso01G53980.0	Pso01G53980.0	 1e-169
  2-293:	Pso01G54010.0	Pso01G54010.0	      0
  2-294:	Pso01G54030.0	Pso01G54030.0	      0
  2-295:	Pso01G54050.0	Pso01G54050.0	 5e-125
  2-296:	Pso01G54060.0	Pso01G54060.0	      0
  2-297:	Pso01G54070.0	Pso01G54070.0	      0
  2-298:	Pso01G54110.0	Pso01G54110.0	  3e-70
  2-299:	Pso01G54120.0	Pso01G54120.0	      0
  2-300:	Pso01G54130.0	Pso01G54130.0	  4e-92
  2-301:	Pso01G54150.0	Pso01G54150.0	      0
  2-302:	Pso01G54160.0	Pso01G54160.0	 3e-100
  2-303:	Pso01G54170.0	Pso01G54170.0	 1e-158
  2-304:	Pso01G54190.0	Pso01G54190.0	      0
  2-305:	Pso01G54200.0	Pso01G54200.0	  7e-98
  2-306:	Pso01G54210.0	Pso01G54210.0	  1e-67
  2-307:	Pso01G54230.0	Pso01G54230.0	      0
  2-308:	Pso01G54240.0	Pso01G54240.0	      0
  2-309:	Pso01G54270.0	Pso01G54270.0	 2e-158
  2-310:	Pso01G54280.0	Pso01G54280.0	      0
  2-311:	Pso01G54290.0	Pso01G54290.0	      0
  2-312:	Pso01G54310.0	Pso01G54310.0	      0
  2-313:	Pso01G54330.0	Pso01G54330.0	  1e-83
  2-314:	Pso01G54340.0	Pso01G54340.0	      0
  2-315:	Pso01G54360.0	Pso01G54360.0	      0
  2-316:	Pso01G54380.0	Pso01G54380.0	  7e-80
  2-317:	Pso01G54390.0	Pso01G54390.0	      0
  2-318:	Pso01G54410.0	Pso01G54410.0	  4e-15
  2-319:	Pso01G54430.0	Pso01G54430.0	  1e-87
  2-320:	Pso01G54460.0	Pso01G54460.0	      0
  2-321:	Pso01G54470.0	Pso01G54470.0	      0
  2-322:	Pso01G54490.0	Pso01G54490.0	  5e-66
  2-323:	Pso01G54500.0	Pso01G54500.0	  1e-86
  2-324:	Pso01G54510.0	Pso01G54510.0	  3e-54
  2-325:	Pso01G54530.0	Pso01G54530.0	 1e-160
  2-326:	Pso01G54600.0	Pso01G54600.0	  5e-83
  2-327:	Pso01G54610.0	Pso01G54610.0	      0
  2-328:	Pso01G54630.0	Pso01G54630.0	      0
  2-329:	Pso01G54640.0	Pso01G54640.0	      0
  2-330:	Pso01G54650.0	Pso01G54650.0	  6e-73
  2-331:	Pso01G54660.0	Pso01G54660.0	 1e-151
  2-332:	Pso01G54670.0	Pso01G54670.0	      0
  2-333:	Pso01G54680.0	Pso01G54680.0	      0
  2-334:	Pso01G54690.0	Pso01G54690.0	      0
  2-335:	Pso01G54750.0	Pso01G54750.0	  1e-42
  2-336:	Pso01G54760.0	Pso01G54760.0	      0
  2-337:	Pso01G54770.0	Pso01G54770.0	  1e-43
  2-338:	Pso01G54790.0	Pso01G54790.0	      0
  2-339:	Pso01G54800.0	Pso01G54800.0	      0
  2-340:	Pso01G54810.0	Pso01G54810.0	      0
  2-341:	Pso01G54830.0	Pso01G54830.0	 3e-105
  2-342:	Pso01G54840.0	Pso01G54840.0	  2e-51
  2-343:	Pso01G54880.0	Pso01G54880.0	      0
  2-344:	Pso01G54890.0	Pso01G54890.0	      0
  2-345:	Pso01G54900.0	Pso01G54900.0	  1e-62
  2-346:	Pso01G54920.0	Pso01G54920.0	      0
  2-347:	Pso01G54930.0	Pso01G54930.0	      0
  2-348:	Pso01G54970.0	Pso01G54970.0	  1e-61
  2-349:	Pso01G55010.0	Pso01G55010.0	      0
  2-350:	Pso01G55050.0	Pso01G55020.0	 1e-131
  2-351:	Pso01G55090.0	Pso01G55090.0	      0
  2-352:	Pso01G55100.0	Pso01G55100.0	  1e-98
  2-353:	Pso01G55120.0	Pso01G55120.0	  1e-46
  2-354:	Pso01G55140.0	Pso01G55140.0	      0
  2-355:	Pso01G55150.0	Pso01G55150.0	      0
  2-356:	Pso01G55170.0	Pso01G55170.0	      0
  2-357:	Pso01G55180.0	Pso01G55180.0	 2e-140
  2-358:	Pso01G55190.0	Pso01G55190.0	      0
  2-359:	Pso01G55210.0	Pso01G55210.0	      0
  2-360:	Pso01G55220.0	Pso01G55220.0	 2e-132
  2-361:	Pso01G55230.0	Pso01G55230.0	      0
  2-362:	Pso01G55240.0	Pso01G55240.0	      0
  2-363:	Pso01G55250.0	Pso01G55250.0	      0
  2-364:	Pso01G55260.0	Pso01G55260.0	 8e-126
  2-365:	Pso01G55290.0	Pso01G55290.0	      0
  2-366:	Pso01G55310.0	Pso01G55310.0	      0
  2-367:	Pso01G55320.0	Pso01G55320.0	 1e-178
  2-368:	Pso01G55330.0	Pso01G55330.0	      0
  2-369:	Pso01G55350.0	Pso01G55350.0	      0
  2-370:	Pso01G55400.0	Pso01G55400.0	 5e-142
  2-371:	Pso01G55410.0	Pso01G55410.0	      0
  2-372:	Pso01G55430.0	Pso01G55430.0	      0
  2-373:	Pso01G55470.0	Pso01G55470.0	      0
  2-374:	Pso01G55510.0	Pso01G55510.0	      0
  2-375:	Pso01G55520.0	Pso01G55520.0	  3e-71
  2-376:	Pso01G55540.0	Pso01G55540.0	      0
  2-377:	Pso01G55550.0	Pso01G55550.0	      0
  2-378:	Pso01G55570.0	Pso01G55570.0	      0
  2-379:	Pso01G55630.0	Pso01G55630.0	  5e-92
  2-380:	Pso01G55810.0	Pso01G55810.0	  3e-74
  2-381:	Pso01G55820.0	Pso01G55820.0	  2e-83
  2-382:	Pso01G55830.0	Pso01G55830.0	  2e-53
  2-383:	Pso01G55840.0	Pso01G55840.0	      0
  2-384:	Pso01G55850.0	Pso01G55850.0	      0
  2-385:	Pso01G55860.0	Pso01G55860.0	 5e-147
  2-386:	Pso01G55880.0	Pso01G55880.0	  4e-51
  2-387:	Pso01G55890.0	Pso01G55890.0	      0
  2-388:	Pso01G55900.0	Pso01G55900.0	      0
  2-389:	Pso01G55910.0	Pso01G55910.0	      0
  2-390:	Pso01G55920.0	Pso01G55920.0	 3e-117
  2-391:	Pso01G55930.0	Pso01G55930.0	      0
  2-392:	Pso01G55940.0	Pso01G55940.0	      0
  2-393:	Pso01G55950.0	Pso01G55950.0	      0
  2-394:	Pso01G55960.0	Pso01G55960.0	 7e-117
  2-395:	Pso01G55970.0	Pso01G55970.0	      0
  2-396:	Pso01G55980.0	Pso01G55980.0	      0
  2-397:	Pso01G56000.0	Pso01G56000.0	      0
  2-398:	Pso01G56010.0	Pso01G56010.0	 1e-107
  2-399:	Pso01G56040.0	Pso01G56040.0	      0
  2-400:	Pso01G56050.0	Pso01G56050.0	      0
  2-401:	Pso01G56080.0	Pso01G56080.0	  1e-79
  2-402:	Pso01G56100.0	Pso01G56100.0	      0
  2-403:	Pso01G56110.0	Pso01G56110.0	      0
  2-404:	Pso01G56120.0	Pso01G56120.0	 9e-143
  2-405:	Pso01G56130.0	Pso01G56130.0	      0
  2-406:	Pso01G56140.0	Pso01G56140.0	      0
  2-407:	Pso01G56150.0	Pso01G56150.0	      0
  2-408:	Pso01G56160.0	Pso01G56160.0	      0
  2-409:	Pso01G56170.0	Pso01G56170.0	  3e-74
  2-410:	Pso01G56180.0	Pso01G56180.0	      0
  2-411:	Pso01G56190.0	Pso01G56190.0	 4e-172
  2-412:	Pso01G56210.0	Pso01G56210.0	 4e-129
  2-413:	Pso01G56270.0	Pso01G56270.0	      0
  2-414:	Pso01G56280.0	Pso01G56280.0	      0
  2-415:	Pso01G56290.0	Pso01G56290.0	  6e-86
  2-416:	Pso01G56310.0	Pso01G56310.0	 9e-130
  2-417:	Pso01G56350.0	Pso01G56350.0	      0
  2-418:	Pso01G56390.0	Pso01G56390.0	      0
  2-419:	Pso01G56500.0	Pso01G56500.0	      0
  2-420:	Pso01G56510.0	Pso01G56510.0	 4e-134
## Alignment 3: score=15846.0 e_value=0 N=321 post-WGD-1 ancestor_chr1&P.somniferum_chr1 plus
  3-  0:	Pso01G34200.0	Pso01G34200.0	      0
  3-  1:	Pso01G34210.0	Pso01G34210.0	      0
  3-  2:	Pso01G34220.0	Pso01G34220.0	      0
  3-  3:	Pso01G34230.0	Pso01G34230.0	      0
  3-  4:	Pso01G34250.0	Pso01G34250.0	  4e-41
  3-  5:	Pso01G34270.0	Pso01G34270.0	 2e-155
  3-  6:	Pso01G34280.0	Pso01G34280.0	 3e-125
  3-  7:	Pso01G34290.0	Pso01G34290.0	      0
  3-  8:	Pso01G34300.0	Pso01G34300.0	 3e-117
  3-  9:	Pso01G34330.0	Pso01G34330.0	      0
  3- 10:	Pso01G34340.0	Pso01G34340.0	      0
  3- 11:	Pso01G34350.0	Pso01G34350.0	      0
  3- 12:	Pso01G34360.0	Pso01G34360.0	      0
  3- 13:	Pso01G34370.0	Pso01G34370.0	      0
  3- 14:	Pso01G34380.0	Pso01G34380.0	      0
  3- 15:	Pso01G34390.0	Pso01G34390.0	      0
  3- 16:	Pso01G34410.0	Pso01G34410.0	  1e-40
  3- 17:	Pso01G34420.0	Pso01G34420.0	  4e-82
  3- 18:	Pso01G34450.0	Pso01G34450.0	      0
  3- 19:	Pso01G34470.0	Pso01G34470.0	  2e-64
  3- 20:	Pso01G34500.0	Pso01G34500.0	      0
  3- 21:	Pso01G34510.0	Pso01G34510.0	      0
  3- 22:	Pso01G34550.0	Pso01G34550.0	  1e-49
  3- 23:	Pso01G34570.0	Pso01G34570.0	      0
  3- 24:	Pso01G34590.0	Pso01G34590.0	      0
  3- 25:	Pso01G34600.0	Pso01G34600.0	      0
  3- 26:	Pso01G34640.0	Pso01G34640.0	      0
  3- 27:	Pso01G34650.0	Pso01G34650.0	      0
  3- 28:	Pso01G34660.0	Pso01G34660.0	 6e-177
  3- 29:	Pso01G34670.0	Pso01G34670.0	      0
  3- 30:	Pso01G34720.0	Pso01G34720.0	      0
  3- 31:	Pso01G34730.0	Pso01G34730.0	      0
  3- 32:	Pso01G34740.0	Pso01G34740.0	      0
  3- 33:	Pso01G34750.0	Pso01G34750.0	      0
  3- 34:	Pso01G34760.0	Pso01G34760.0	 2e-143
  3- 35:	Pso01G34790.0	Pso01G34790.0	      0
  3- 36:	Pso01G34830.0	Pso01G34830.0	  1e-89
  3- 37:	Pso01G34840.0	Pso01G34840.0	 3e-127
  3- 38:	Pso01G34850.0	Pso01G34850.0	      0
  3- 39:	Pso01G34860.0	Pso01G34860.0	      0
  3- 40:	Pso01G34880.0	Pso01G34880.0	      0
  3- 41:	Pso01G34890.0	Pso01G34890.0	      0
  3- 42:	Pso01G34900.0	Pso01G34900.0	 1e-161
  3- 43:	Pso01G34940.0	Pso01G34940.0	      0
  3- 44:	Pso01G34960.0	Pso01G34960.0	      0
  3- 45:	Pso01G34980.0	Pso01G34980.0	      0
  3- 46:	Pso01G34990.0	Pso01G34990.0	      0
  3- 47:	Pso01G35040.0	Pso01G35040.0	      0
  3- 48:	Pso01G35080.0	Pso01G35080.0	 3e-139
  3- 49:	Pso01G35110.0	Pso01G35110.0	      0
  3- 50:	Pso01G35140.0	Pso01G35140.0	      0
  3- 51:	Pso01G35160.0	Pso01G35160.0	      0
  3- 52:	Pso01G35170.0	Pso01G35170.0	      0
  3- 53:	Pso01G35180.0	Pso01G35180.0	 2e-115
  3- 54:	Pso01G35190.0	Pso01G35190.0	      0
  3- 55:	Pso01G35220.0	Pso01G35220.0	      0
  3- 56:	Pso01G35230.0	Pso01G35230.0	      0
  3- 57:	Pso01G35240.0	Pso01G35240.0	      0
  3- 58:	Pso01G35250.0	Pso01G35250.0	      0
  3- 59:	Pso01G35280.0	Pso01G35280.0	 4e-112
  3- 60:	Pso01G35290.0	Pso01G35290.0	      0
  3- 61:	Pso01G35300.0	Pso01G35300.0	 8e-123
  3- 62:	Pso01G35320.0	Pso01G35320.0	 3e-173
  3- 63:	Pso01G35330.0	Pso01G35330.0	      0
  3- 64:	Pso01G35340.0	Pso01G35340.0	      0
  3- 65:	Pso01G35350.0	Pso01G35350.0	  5e-88
  3- 66:	Pso01G35360.0	Pso01G35360.0	      0
  3- 67:	Pso01G35370.0	Pso01G35370.0	 4e-169
  3- 68:	Pso01G35380.0	Pso01G35380.0	      0
  3- 69:	Pso01G35400.0	Pso01G35390.0	  8e-55
  3- 70:	Pso01G35420.0	Pso01G35420.0	      0
  3- 71:	Pso01G35430.0	Pso01G35430.0	 6e-137
  3- 72:	Pso01G35450.0	Pso01G35450.0	 5e-106
  3- 73:	Pso01G35470.0	Pso01G35470.0	      0
  3- 74:	Pso01G35480.0	Pso01G35480.0	 3e-112
  3- 75:	Pso01G35500.0	Pso01G35500.0	  2e-28
  3- 76:	Pso01G35510.0	Pso01G35510.0	      0
  3- 77:	Pso01G35520.0	Pso01G35520.0	      0
  3- 78:	Pso01G35530.0	Pso01G35530.0	      0
  3- 79:	Pso01G35550.0	Pso01G35550.0	 3e-117
  3- 80:	Pso01G35570.0	Pso01G35570.0	 8e-176
  3- 81:	Pso01G35580.0	Pso01G35580.0	      0
  3- 82:	Pso01G35590.0	Pso01G35590.0	      0
  3- 83:	Pso01G35600.0	Pso01G35600.0	      0
  3- 84:	Pso01G35610.0	Pso01G35610.0	      0
  3- 85:	Pso01G35620.0	Pso01G35620.0	      0
  3- 86:	Pso01G35630.0	Pso01G35630.0	      0
  3- 87:	Pso01G35640.0	Pso01G35640.0	      0
  3- 88:	Pso01G35650.0	Pso01G35650.0	      0
  3- 89:	Pso01G35660.0	Pso01G35660.0	 4e-147
  3- 90:	Pso01G35680.0	Pso01G35680.0	 7e-115
  3- 91:	Pso01G35690.0	Pso01G35690.0	      0
  3- 92:	Pso01G35700.0	Pso01G35700.0	      0
  3- 93:	Pso01G35710.0	Pso01G35710.0	 5e-125
  3- 94:	Pso01G35730.0	Pso01G35730.0	 1e-164
  3- 95:	Pso01G35740.0	Pso01G35740.0	      0
  3- 96:	Pso01G35750.0	Pso01G35750.0	      0
  3- 97:	Pso01G35760.0	Pso01G35760.0	      0
  3- 98:	Pso01G35770.0	Pso01G35770.0	 4e-106
  3- 99:	Pso01G35780.0	Pso01G35780.0	      0
  3-100:	Pso01G35790.0	Pso01G35790.0	      0
  3-101:	Pso01G35800.0	Pso01G35800.0	      0
  3-102:	Pso01G35810.0	Pso01G35810.0	      0
  3-103:	Pso01G35840.0	Pso01G35840.0	  4e-73
  3-104:	Pso01G35890.0	Pso01G35890.0	      0
  3-105:	Pso01G35900.0	Pso01G35900.0	      0
  3-106:	Pso01G35920.0	Pso01G35920.0	      0
  3-107:	Pso01G35930.0	Pso01G35930.0	      0
  3-108:	Pso01G35940.0	Pso01G35940.0	 9e-100
  3-109:	Pso01G35970.0	Pso01G35970.0	      0
  3-110:	Pso01G35980.0	Pso01G35980.0	 1e-172
  3-111:	Pso01G36000.0	Pso01G36000.0	  3e-34
  3-112:	Pso01G36010.0	Pso01G36010.0	      0
  3-113:	Pso01G36030.0	Pso01G36030.0	  4e-34
  3-114:	Pso01G36040.0	Pso01G36040.0	      0
  3-115:	Pso01G36060.0	Pso01G36060.0	 4e-160
  3-116:	Pso01G36070.0	Pso01G36070.0	      0
  3-117:	Pso01G36080.0	Pso01G36080.0	      0
  3-118:	Pso01G36100.0	Pso01G36100.0	      0
  3-119:	Pso01G36110.0	Pso01G36110.0	      0
  3-120:	Pso01G36130.0	Pso01G36130.0	      0
  3-121:	Pso01G36140.0	Pso01G36140.0	      0
  3-122:	Pso01G36150.0	Pso01G36150.0	      0
  3-123:	Pso01G36170.0	Pso01G36170.0	      0
  3-124:	Pso01G36180.0	Pso01G36180.0	      0
  3-125:	Pso01G36190.0	Pso01G36190.0	      0
  3-126:	Pso01G36200.0	Pso01G36200.0	      0
  3-127:	Pso01G36220.0	Pso01G36220.0	 2e-115
  3-128:	Pso01G36270.0	Pso01G36270.0	      0
  3-129:	Pso01G36280.0	Pso01G36280.0	      0
  3-130:	Pso01G36290.0	Pso01G36290.0	      0
  3-131:	Pso01G36320.0	Pso01G36320.0	      0
  3-132:	Pso01G36330.0	Pso01G36330.0	      0
  3-133:	Pso01G36340.0	Pso01G36340.0	      0
  3-134:	Pso01G36350.0	Pso01G36350.0	      0
  3-135:	Pso01G36370.0	Pso01G36370.0	      0
  3-136:	Pso01G36380.0	Pso01G36380.0	      0
  3-137:	Pso01G36410.0	Pso01G36410.0	      0
  3-138:	Pso01G36460.0	Pso01G36460.0	  6e-50
  3-139:	Pso01G36470.0	Pso01G36470.0	      0
  3-140:	Pso01G36480.0	Pso01G36480.0	      0
  3-141:	Pso01G36490.0	Pso01G36490.0	      0
  3-142:	Pso01G36500.0	Pso01G36500.0	      0
  3-143:	Pso01G36510.0	Pso01G36510.0	      0
  3-144:	Pso01G36520.0	Pso01G36520.0	      0
  3-145:	Pso01G36550.0	Pso01G36550.0	      0
  3-146:	Pso01G36560.0	Pso01G36560.0	      0
  3-147:	Pso01G36570.0	Pso01G36570.0	      0
  3-148:	Pso01G36580.0	Pso01G36580.0	      0
  3-149:	Pso01G36590.0	Pso01G36590.0	 1e-132
  3-150:	Pso01G36600.0	Pso01G36600.0	      0
  3-151:	Pso01G36610.0	Pso01G36610.0	  1e-73
  3-152:	Pso01G36620.0	Pso01G36620.0	 9e-148
  3-153:	Pso01G36630.0	Pso01G36630.0	 9e-157
  3-154:	Pso01G36640.0	Pso01G36640.0	  8e-45
  3-155:	Pso01G36650.0	Pso01G36650.0	      0
  3-156:	Pso01G36660.0	Pso01G36660.0	      0
  3-157:	Pso01G36670.0	Pso01G36670.0	      0
  3-158:	Pso01G36680.0	Pso01G36680.0	      0
  3-159:	Pso01G36690.0	Pso01G36690.0	  2e-30
  3-160:	Pso01G36700.0	Pso01G36700.0	      0
  3-161:	Pso01G36720.0	Pso01G36720.0	      0
  3-162:	Pso01G36740.0	Pso01G36740.0	      0
  3-163:	Pso01G36750.0	Pso01G36750.0	      0
  3-164:	Pso01G36800.0	Pso01G36800.0	      0
  3-165:	Pso01G36810.0	Pso01G36810.0	  2e-86
  3-166:	Pso01G36820.0	Pso01G36820.0	 2e-154
  3-167:	Pso01G36830.0	Pso01G36830.0	      0
  3-168:	Pso01G36840.0	Pso01G36840.0	 1e-163
  3-169:	Pso01G36850.0	Pso01G36850.0	      0
  3-170:	Pso01G36860.0	Pso01G36860.0	      0
  3-171:	Pso01G36870.0	Pso01G36870.0	      0
  3-172:	Pso01G36880.0	Pso01G36880.0	      0
  3-173:	Pso01G36890.0	Pso01G36890.0	      0
  3-174:	Pso01G36900.0	Pso01G36900.0	      0
  3-175:	Pso01G36930.0	Pso01G36930.0	      0
  3-176:	Pso01G36940.0	Pso01G36940.0	      0
  3-177:	Pso01G36970.0	Pso01G36970.0	 8e-135
  3-178:	Pso01G36980.0	Pso01G36980.0	  7e-55
  3-179:	Pso01G36990.0	Pso01G36990.0	      0
  3-180:	Pso01G37000.0	Pso01G37000.0	      0
  3-181:	Pso01G37010.0	Pso01G37010.0	      0
  3-182:	Pso01G37030.0	Pso01G37030.0	      0
  3-183:	Pso01G37040.0	Pso01G37040.0	      0
  3-184:	Pso01G37070.0	Pso01G37070.0	      0
  3-185:	Pso01G37080.0	Pso01G37080.0	      0
  3-186:	Pso01G37090.0	Pso01G37090.0	      0
  3-187:	Pso01G37100.0	Pso01G37100.0	 2e-101
  3-188:	Pso01G37110.0	Pso01G37110.0	 6e-167
  3-189:	Pso01G37170.0	Pso01G37170.0	      0
  3-190:	Pso01G37180.0	Pso01G37180.0	      0
  3-191:	Pso01G37190.0	Pso01G37190.0	      0
  3-192:	Pso01G37240.0	Pso01G37240.0	      0
  3-193:	Pso01G37250.0	Pso01G37250.0	      0
  3-194:	Pso01G37260.0	Pso01G37260.0	      0
  3-195:	Pso01G37280.0	Pso01G37280.0	      0
  3-196:	Pso01G37290.0	Pso01G37290.0	      0
  3-197:	Pso01G37300.0	Pso01G37300.0	      0
  3-198:	Pso01G37310.0	Pso01G37310.0	      0
  3-199:	Pso01G37320.0	Pso01G37320.0	      0
  3-200:	Pso01G37330.0	Pso01G37330.0	      0
  3-201:	Pso01G37360.0	Pso01G37360.0	      0
  3-202:	Pso01G37370.0	Pso01G37370.0	      0
  3-203:	Pso01G37390.0	Pso01G37390.0	      0
  3-204:	Pso01G37430.0	Pso01G37430.0	      0
  3-205:	Pso01G37440.0	Pso01G37440.0	      0
  3-206:	Pso01G37450.0	Pso01G37450.0	      0
  3-207:	Pso01G37460.0	Pso01G37460.0	 3e-175
  3-208:	Pso01G37470.0	Pso01G37470.0	      0
  3-209:	Pso01G37480.0	Pso01G37480.0	      0
  3-210:	Pso01G37490.0	Pso01G37490.0	      0
  3-211:	Pso01G37510.0	Pso01G37510.0	  3e-94
  3-212:	Pso01G37520.0	Pso01G37520.0	      0
  3-213:	Pso01G37540.0	Pso01G37540.0	      0
  3-214:	Pso01G37550.0	Pso01G37550.0	      0
  3-215:	Pso01G37580.0	Pso01G37580.0	      0
  3-216:	Pso01G37590.0	Pso01G37590.0	      0
  3-217:	Pso01G37600.0	Pso01G37600.0	      0
  3-218:	Pso01G37610.0	Pso01G37610.0	      0
  3-219:	Pso01G37640.0	Pso01G37640.0	      0
  3-220:	Pso01G37660.0	Pso01G37660.0	      0
  3-221:	Pso01G37670.0	Pso01G37670.0	      0
  3-222:	Pso01G37700.0	Pso01G37700.0	      0
  3-223:	Pso01G37710.0	Pso01G37710.0	      0
  3-224:	Pso01G37720.0	Pso01G37720.0	      0
  3-225:	Pso01G37730.0	Pso01G37730.0	      0
  3-226:	Pso01G37740.0	Pso01G37740.0	  1e-79
  3-227:	Pso01G37760.0	Pso01G37760.0	      0
  3-228:	Pso01G37770.0	Pso01G37770.0	      0
  3-229:	Pso01G37790.0	Pso01G37790.0	      0
  3-230:	Pso01G37810.0	Pso01G37810.0	      0
  3-231:	Pso01G37830.0	Pso01G37830.0	      0
  3-232:	Pso01G37850.0	Pso01G37850.0	  3e-49
  3-233:	Pso01G37860.0	Pso01G37860.0	      0
  3-234:	Pso01G37880.0	Pso01G37880.0	      0
  3-235:	Pso01G37890.0	Pso01G37890.0	      0
  3-236:	Pso01G37900.0	Pso01G37900.0	 3e-162
  3-237:	Pso01G37910.0	Pso01G37910.0	      0
  3-238:	Pso01G37960.0	Pso01G37960.0	      0
  3-239:	Pso01G37970.0	Pso01G37970.0	      0
  3-240:	Pso01G37990.0	Pso01G37990.0	      0
  3-241:	Pso01G38010.0	Pso01G38010.0	  3e-77
  3-242:	Pso01G38030.0	Pso01G38030.0	  5e-78
  3-243:	Pso01G38040.0	Pso01G38040.0	      0
  3-244:	Pso01G38060.0	Pso01G38060.0	  6e-47
  3-245:	Pso01G38080.0	Pso01G38080.0	      0
  3-246:	Pso01G38130.0	Pso01G38130.0	      0
  3-247:	Pso01G38140.0	Pso01G38140.0	      0
  3-248:	Pso01G38150.0	Pso01G38150.0	 8e-105
  3-249:	Pso01G38160.0	Pso01G38160.0	      0
  3-250:	Pso01G38170.0	Pso01G38170.0	      0
  3-251:	Pso01G38180.0	Pso01G38180.0	 9e-109
  3-252:	Pso01G38190.0	Pso01G38190.0	      0
  3-253:	Pso01G38200.0	Pso01G38200.0	      0
  3-254:	Pso01G38210.0	Pso01G38210.0	      0
  3-255:	Pso01G38220.0	Pso01G38220.0	      0
  3-256:	Pso01G38240.0	Pso01G38240.0	      0
  3-257:	Pso01G38250.0	Pso01G38250.0	  4e-44
  3-258:	Pso01G38260.0	Pso01G38260.0	  3e-94
  3-259:	Pso01G38280.0	Pso01G38280.0	  6e-44
  3-260:	Pso01G38290.0	Pso01G38290.0	  1e-77
  3-261:	Pso01G38310.0	Pso01G38310.0	      0
  3-262:	Pso01G38320.0	Pso01G38320.0	 2e-160
  3-263:	Pso01G38330.0	Pso01G38330.0	      0
  3-264:	Pso01G38340.0	Pso01G38340.0	      0
  3-265:	Pso01G38360.0	Pso01G38360.0	      0
  3-266:	Pso01G38370.0	Pso01G38370.0	      0
  3-267:	Pso01G38380.0	Pso01G38380.0	      0
  3-268:	Pso01G38390.0	Pso01G38390.0	      0
  3-269:	Pso01G38420.0	Pso01G38420.0	      0
  3-270:	Pso01G38450.0	Pso01G38450.0	      0
  3-271:	Pso01G38460.0	Pso01G38460.0	      0
  3-272:	Pso01G38470.0	Pso01G38470.0	      0
  3-273:	Pso01G38510.0	Pso01G38510.0	      0
  3-274:	Pso01G38520.0	Pso01G38520.0	      0
  3-275:	Pso01G38530.0	Pso01G38530.0	      0
  3-276:	Pso01G38540.0	Pso01G38540.0	      0
  3-277:	Pso01G38560.0	Pso01G38560.0	      0
  3-278:	Pso01G38580.0	Pso01G38580.0	      0
  3-279:	Pso01G38590.0	Pso01G38590.0	      0
  3-280:	Pso01G38600.0	Pso01G38600.0	      0
  3-281:	Pso01G38610.0	Pso01G38610.0	      0
  3-282:	Pso01G38630.0	Pso01G38630.0	      0
  3-283:	Pso01G38640.0	Pso01G38640.0	      0
  3-284:	Pso01G38660.0	Pso01G38660.0	      0
  3-285:	Pso01G38670.0	Pso01G38670.0	      0
  3-286:	Pso01G38680.0	Pso01G38680.0	      0
  3-287:	Pso01G38690.0	Pso01G38690.0	      0
  3-288:	Pso01G38700.0	Pso01G38700.0	      0
  3-289:	Pso01G38710.0	Pso01G38710.0	      0
  3-290:	Pso01G38720.0	Pso01G38720.0	      0
  3-291:	Pso01G38730.0	Pso01G38730.0	  5e-79
  3-292:	Pso01G38740.0	Pso01G38740.0	      0
  3-293:	Pso01G38750.0	Pso01G38750.0	      0
  3-294:	Pso01G38760.0	Pso01G38760.0	      0
  3-295:	Pso01G38770.0	Pso01G38770.0	      0
  3-296:	Pso01G38790.0	Pso01G38790.0	      0
  3-297:	Pso01G38800.0	Pso01G38800.0	  8e-55
  3-298:	Pso01G38810.0	Pso01G38810.0	 3e-107
  3-299:	Pso01G38820.0	Pso01G38820.0	      0
  3-300:	Pso01G38830.0	Pso01G38830.0	      0
  3-301:	Pso01G38850.0	Pso01G38850.0	 2e-155
  3-302:	Pso01G38860.0	Pso01G38860.0	      0
  3-303:	Pso01G38870.0	Pso01G38870.0	      0
  3-304:	Pso01G38880.0	Pso01G38880.0	      0
  3-305:	Pso01G38890.0	Pso01G38890.0	      0
  3-306:	Pso01G38900.0	Pso01G38900.0	 1e-110
  3-307:	Pso01G38910.0	Pso01G38910.0	      0
  3-308:	Pso01G38920.0	Pso01G38920.0	      0
  3-309:	Pso01G38930.0	Pso01G38930.0	 1e-166
  3-310:	Pso01G38940.0	Pso01G38940.0	      0
  3-311:	Pso01G38950.0	Pso01G38950.0	      0
  3-312:	Pso01G38960.0	Pso01G38960.0	      0
  3-313:	Pso01G38980.0	Pso01G38980.0	      0
  3-314:	Pso01G38990.0	Pso01G38990.0	      0
  3-315:	Pso01G39000.0	Pso01G39000.0	      0
  3-316:	Pso01G39020.0	Pso01G39020.0	      0
  3-317:	Pso01G39040.0	Pso01G39040.0	      0
  3-318:	Pso01G39050.0	Pso01G39050.0	      0
  3-319:	Pso01G39060.0	Pso01G39060.0	 1e-120
  3-320:	Pso01G39070.0	Pso01G39070.0	      0
## Alignment 4: score=10012.0 e_value=0 N=205 post-WGD-1 ancestor_chr1&P.somniferum_chr1 plus
  4-  0:	Pso01G00670.0	Pso01G00610.0	  4e-25
  4-  1:	Pso01G00690.0	Pso01G00690.0	      0
  4-  2:	Pso01G00710.0	Pso01G00710.0	      0
  4-  3:	Pso01G00720.0	Pso01G00720.0	 4e-135
  4-  4:	Pso01G00730.0	Pso01G00730.0	  4e-55
  4-  5:	Pso01G00740.0	Pso01G00740.0	 4e-139
  4-  6:	Pso01G00750.0	Pso01G00750.0	  3e-95
  4-  7:	Pso01G00760.0	Pso01G00760.0	  4e-85
  4-  8:	Pso01G00790.0	Pso01G00790.0	      0
  4-  9:	Pso01G00800.0	Pso01G00800.0	 2e-152
  4- 10:	Pso01G00810.0	Pso01G00810.0	 3e-159
  4- 11:	Pso01G00830.0	Pso01G00830.0	      0
  4- 12:	Pso01G00840.0	Pso01G00840.0	      0
  4- 13:	Pso01G00850.0	Pso01G00850.0	 9e-167
  4- 14:	Pso01G00860.0	Pso01G00860.0	      0
  4- 15:	Pso01G00870.0	Pso01G00870.0	      0
  4- 16:	Pso01G00880.0	Pso01G00880.0	      0
  4- 17:	Pso01G00900.0	Pso01G00900.0	      0
  4- 18:	Pso01G00920.0	Pso01G00920.0	      0
  4- 19:	Pso01G00960.0	Pso01G00960.0	      0
  4- 20:	Pso01G00970.0	Pso01G00970.0	      0
  4- 21:	Pso01G00990.0	Pso01G00990.0	      0
  4- 22:	Pso01G01000.0	Pso01G01000.0	      0
  4- 23:	Pso01G01020.0	Pso01G01020.0	      0
  4- 24:	Pso01G01030.0	Pso01G01030.0	  1e-62
  4- 25:	Pso01G01040.0	Pso01G01040.0	      0
  4- 26:	Pso01G01050.0	Pso01G01050.0	      0
  4- 27:	Pso01G01070.0	Pso01G01070.0	  6e-42
  4- 28:	Pso01G01080.0	Pso01G01080.0	 9e-155
  4- 29:	Pso01G01090.0	Pso01G01090.0	      0
  4- 30:	Pso01G01100.0	Pso01G01100.0	      0
  4- 31:	Pso01G01110.0	Pso01G01110.0	 1e-160
  4- 32:	Pso01G01120.0	Pso01G01120.0	      0
  4- 33:	Pso01G01140.0	Pso01G01140.0	 7e-178
  4- 34:	Pso01G01220.0	Pso01G01300.0	  6e-76
  4- 35:	Pso01G01330.0	Pso01G01330.0	      0
  4- 36:	Pso01G01350.0	Pso01G01350.0	 1e-134
  4- 37:	Pso01G01360.0	Pso01G01360.0	      0
  4- 38:	Pso01G01370.0	Pso01G01370.0	      0
  4- 39:	Pso01G01380.0	Pso01G01380.0	      0
  4- 40:	Pso01G01450.0	Pso01G01450.0	      0
  4- 41:	Pso01G01460.0	Pso01G01460.0	      0
  4- 42:	Pso01G01470.0	Pso01G01470.0	 3e-159
  4- 43:	Pso01G01480.0	Pso01G01480.0	      0
  4- 44:	Pso01G01510.0	Pso01G01510.0	      0
  4- 45:	Pso01G01520.0	Pso01G01520.0	      0
  4- 46:	Pso01G01560.0	Pso01G01560.0	      0
  4- 47:	Pso01G01590.0	Pso01G01590.0	      0
  4- 48:	Pso01G01600.0	Pso01G01600.0	      0
  4- 49:	Pso01G01620.0	Pso01G01620.0	  5e-79
  4- 50:	Pso01G01630.0	Pso01G01630.0	      0
  4- 51:	Pso01G01640.0	Pso01G01640.0	      0
  4- 52:	Pso01G01650.0	Pso01G01650.0	      0
  4- 53:	Pso01G01660.0	Pso01G01660.0	 1e-101
  4- 54:	Pso01G01690.0	Pso01G01690.0	      0
  4- 55:	Pso01G01700.0	Pso01G01700.0	      0
  4- 56:	Pso01G01720.0	Pso01G01720.0	      0
  4- 57:	Pso01G01730.0	Pso01G01730.0	      0
  4- 58:	Pso01G01740.0	Pso01G01740.0	      0
  4- 59:	Pso01G01750.0	Pso01G01750.0	      0
  4- 60:	Pso01G01760.0	Pso01G01760.0	      0
  4- 61:	Pso01G01800.0	Pso01G01770.0	      0
  4- 62:	Pso01G01820.0	Pso01G01820.0	      0
  4- 63:	Pso01G01830.0	Pso01G01830.0	      0
  4- 64:	Pso01G01860.0	Pso01G01860.0	      0
  4- 65:	Pso01G01870.0	Pso01G01870.0	 5e-128
  4- 66:	Pso01G01880.0	Pso01G01880.0	      0
  4- 67:	Pso01G01900.0	Pso01G01900.0	      0
  4- 68:	Pso01G01940.0	Pso01G01940.0	      0
  4- 69:	Pso01G01950.0	Pso01G01950.0	 1e-111
  4- 70:	Pso01G01960.0	Pso01G01960.0	      0
  4- 71:	Pso01G02020.0	Pso01G01980.0	  1e-67
  4- 72:	Pso01G02030.0	Pso01G02030.0	  4e-89
  4- 73:	Pso01G02060.0	Pso01G02060.0	      0
  4- 74:	Pso01G02100.0	Pso01G02100.0	      0
  4- 75:	Pso01G02110.0	Pso01G02110.0	  6e-25
  4- 76:	Pso01G02130.0	Pso01G02130.0	 4e-163
  4- 77:	Pso01G02150.0	Pso01G02150.0	      0
  4- 78:	Pso01G02170.0	Pso01G02170.0	 3e-102
  4- 79:	Pso01G02180.0	Pso01G02180.0	      0
  4- 80:	Pso01G02190.0	Pso01G02190.0	      0
  4- 81:	Pso01G02240.0	Pso01G02240.0	      0
  4- 82:	Pso01G02310.0	Pso01G02310.0	      0
  4- 83:	Pso01G02390.0	Pso01G02360.0	  2e-33
  4- 84:	Pso01G02420.0	Pso01G02420.0	      0
  4- 85:	Pso01G02460.0	Pso01G02460.0	      0
  4- 86:	Pso01G02530.0	Pso01G02530.0	      0
  4- 87:	Pso01G02610.0	Pso01G02610.0	 2e-148
  4- 88:	Pso01G02620.0	Pso01G02620.0	      0
  4- 89:	Pso01G02630.0	Pso01G02630.0	 1e-156
  4- 90:	Pso01G02670.0	Pso01G02670.0	      0
  4- 91:	Pso01G02700.0	Pso01G02700.0	      0
  4- 92:	Pso01G02710.0	Pso01G02710.0	      0
  4- 93:	Pso01G02720.0	Pso01G02720.0	      0
  4- 94:	Pso01G02730.0	Pso01G02730.0	 2e-155
  4- 95:	Pso01G02740.0	Pso01G02740.0	      0
  4- 96:	Pso01G02750.0	Pso01G02750.0	      0
  4- 97:	Pso01G02760.0	Pso01G02760.0	      0
  4- 98:	Pso01G02770.0	Pso01G02770.0	      0
  4- 99:	Pso01G02790.0	Pso01G02790.0	      0
  4-100:	Pso01G02800.0	Pso01G02800.0	      0
  4-101:	Pso01G02810.0	Pso01G02810.0	      0
  4-102:	Pso01G02860.0	Pso01G02860.0	      0
  4-103:	Pso01G02870.0	Pso01G02870.0	      0
  4-104:	Pso01G02880.0	Pso01G02880.0	      0
  4-105:	Pso01G02900.0	Pso01G02900.0	      0
  4-106:	Pso01G02910.0	Pso01G02910.0	 2e-146
  4-107:	Pso01G02920.0	Pso01G02920.0	      0
  4-108:	Pso01G02940.0	Pso01G02940.0	 4e-112
  4-109:	Pso01G02960.0	Pso01G02960.0	      0
  4-110:	Pso01G02990.0	Pso01G02990.0	      0
  4-111:	Pso01G03010.0	Pso01G03010.0	      0
  4-112:	Pso01G03030.0	Pso01G03030.0	  7e-46
  4-113:	Pso01G03040.0	Pso01G03040.0	  1e-29
  4-114:	Pso01G03090.0	Pso01G03090.0	      0
  4-115:	Pso01G03100.0	Pso01G03100.0	      0
  4-116:	Pso01G03130.0	Pso01G03130.0	 3e-109
  4-117:	Pso01G03160.0	Pso01G03160.0	      0
  4-118:	Pso01G03200.0	Pso01G03200.0	      0
  4-119:	Pso01G03220.0	Pso01G03220.0	      0
  4-120:	Pso01G03230.0	Pso01G03230.0	      0
  4-121:	Pso01G03240.0	Pso01G03240.0	      0
  4-122:	Pso01G03250.0	Pso01G03250.0	 6e-169
  4-123:	Pso01G03270.0	Pso01G03270.0	      0
  4-124:	Pso01G03280.0	Pso01G03280.0	      0
  4-125:	Pso01G03290.0	Pso01G03290.0	      0
  4-126:	Pso01G03300.0	Pso01G03300.0	      0
  4-127:	Pso01G03310.0	Pso01G03310.0	      0
  4-128:	Pso01G03330.0	Pso01G03330.0	      0
  4-129:	Pso01G03380.0	Pso01G03380.0	 5e-100
  4-130:	Pso01G03390.0	Pso01G03390.0	  2e-68
  4-131:	Pso01G03400.0	Pso01G03400.0	      0
  4-132:	Pso01G03410.0	Pso01G03410.0	 1e-156
  4-133:	Pso01G03430.0	Pso01G03430.0	      0
  4-134:	Pso01G03440.0	Pso01G03440.0	 6e-129
  4-135:	Pso01G03450.0	Pso01G03450.0	 5e-157
  4-136:	Pso01G03480.0	Pso01G03480.0	      0
  4-137:	Pso01G03490.0	Pso01G03490.0	      0
  4-138:	Pso01G03510.0	Pso01G03510.0	      0
  4-139:	Pso01G03520.0	Pso01G03520.0	      0
  4-140:	Pso01G03540.0	Pso01G03540.0	      0
  4-141:	Pso01G03570.0	Pso01G03570.0	      0
  4-142:	Pso01G03590.0	Pso01G03590.0	 6e-120
  4-143:	Pso01G03600.0	Pso01G03600.0	 9e-113
  4-144:	Pso01G03610.0	Pso01G03610.0	      0
  4-145:	Pso01G03630.0	Pso01G03630.0	      0
  4-146:	Pso01G03640.0	Pso01G03640.0	      0
  4-147:	Pso01G03660.0	Pso01G03650.0	 3e-163
  4-148:	Pso01G03680.0	Pso01G03680.0	      0
  4-149:	Pso01G03700.0	Pso01G03700.0	 3e-162
  4-150:	Pso01G03710.0	Pso01G03710.0	      0
  4-151:	Pso01G03740.0	Pso01G03740.0	 5e-138
  4-152:	Pso01G03750.0	Pso01G03750.0	  5e-95
  4-153:	Pso01G03770.0	Pso01G03770.0	  4e-79
  4-154:	Pso01G03790.0	Pso01G03790.0	  5e-57
  4-155:	Pso01G03810.0	Pso01G03810.0	 9e-120
  4-156:	Pso01G03850.0	Pso01G03850.0	      0
  4-157:	Pso01G03870.0	Pso01G03870.0	      0
  4-158:	Pso01G03890.0	Pso01G03890.0	  9e-66
  4-159:	Pso01G03930.0	Pso01G03930.0	      0
  4-160:	Pso01G03960.0	Pso01G03960.0	      0
  4-161:	Pso01G04000.0	Pso01G04000.0	 8e-125
  4-162:	Pso01G04030.0	Pso01G04030.0	      0
  4-163:	Pso01G04060.0	Pso01G04040.0	  2e-70
  4-164:	Pso01G04070.0	Pso01G04070.0	  5e-89
  4-165:	Pso01G04110.0	Pso01G04110.0	      0
  4-166:	Pso01G04130.0	Pso01G04130.0	  3e-85
  4-167:	Pso01G04140.0	Pso01G04140.0	      0
  4-168:	Pso01G04150.0	Pso01G04150.0	  5e-81
  4-169:	Pso01G04160.0	Pso01G04160.0	      0
  4-170:	Pso01G04170.0	Pso01G04170.0	      0
  4-171:	Pso01G04180.0	Pso01G04180.0	 3e-175
  4-172:	Pso01G04190.0	Pso01G04190.0	 4e-123
  4-173:	Pso01G04200.0	Pso01G04200.0	      0
  4-174:	Pso01G04230.0	Pso01G04230.0	 3e-177
  4-175:	Pso01G04240.0	Pso01G04240.0	      0
  4-176:	Pso01G04250.0	Pso01G04250.0	      0
  4-177:	Pso01G04280.0	Pso01G04280.0	      0
  4-178:	Pso01G04290.0	Pso01G04290.0	      0
  4-179:	Pso01G04310.0	Pso01G04310.0	 4e-117
  4-180:	Pso01G04360.0	Pso01G04360.0	      0
  4-181:	Pso01G04380.0	Pso01G04380.0	      0
  4-182:	Pso01G04430.0	Pso01G04430.0	      0
  4-183:	Pso01G04440.0	Pso01G04440.0	      0
  4-184:	Pso01G04480.0	Pso01G04480.0	 7e-127
  4-185:	Pso01G04490.0	Pso01G04490.0	      0
  4-186:	Pso01G04520.0	Pso01G04520.0	      0
  4-187:	Pso01G04560.0	Pso01G04560.0	      0
  4-188:	Pso01G04580.0	Pso01G04580.0	  6e-50
  4-189:	Pso01G04600.0	Pso01G04590.0	  4e-85
  4-190:	Pso01G04640.0	Pso01G04640.0	 3e-174
  4-191:	Pso01G04650.0	Pso01G04650.0	 1e-133
  4-192:	Pso01G04660.0	Pso01G04660.0	  3e-61
  4-193:	Pso01G04690.0	Pso01G04670.0	      0
  4-194:	Pso01G04730.0	Pso01G04730.0	      0
  4-195:	Pso01G04780.0	Pso01G04780.0	      0
  4-196:	Pso01G04800.0	Pso01G04800.0	      0
  4-197:	Pso01G04830.0	Pso01G04830.0	  4e-67
  4-198:	Pso01G04870.0	Pso01G04870.0	      0
  4-199:	Pso01G04920.0	Pso01G04920.0	      0
  4-200:	Pso01G04950.0	Pso01G04950.0	      0
  4-201:	Pso01G04960.0	Pso01G04960.0	      0
  4-202:	Pso01G04970.0	Pso01G04970.0	      0
  4-203:	Pso01G05000.0	Pso01G05000.0	 1e-174
  4-204:	Pso01G05030.0	Pso01G05030.0	      0
## Alignment 5: score=9140.0 e_value=0 N=187 post-WGD-1 ancestor_chr1&P.somniferum_chr1 plus
  5-  0:	Pso01G08300.0	Pso01G08300.0	      0
  5-  1:	Pso01G08330.0	Pso01G08320.0	  1e-08
  5-  2:	Pso01G08340.0	Pso01G08340.0	  8e-54
  5-  3:	Pso01G08350.0	Pso01G08350.0	      0
  5-  4:	Pso01G08360.0	Pso01G08360.0	      0
  5-  5:	Pso01G08370.0	Pso01G08370.0	      0
  5-  6:	Pso01G08390.0	Pso01G08390.0	      0
  5-  7:	Pso01G08400.0	Pso01G08400.0	  3e-97
  5-  8:	Pso01G08420.0	Pso01G08420.0	      0
  5-  9:	Pso01G08430.0	Pso01G08430.0	      0
  5- 10:	Pso01G08450.0	Pso01G08450.0	 1e-160
  5- 11:	Pso01G08490.0	Pso01G08490.0	      0
  5- 12:	Pso01G08500.0	Pso01G08500.0	      0
  5- 13:	Pso01G08520.0	Pso01G08520.0	 5e-180
  5- 14:	Pso01G08540.0	Pso01G08540.0	      0
  5- 15:	Pso01G08570.0	Pso01G08570.0	      0
  5- 16:	Pso01G08580.0	Pso01G08580.0	      0
  5- 17:	Pso01G08590.0	Pso01G08590.0	      0
  5- 18:	Pso01G08600.0	Pso01G08600.0	      0
  5- 19:	Pso01G08610.0	Pso01G08610.0	      0
  5- 20:	Pso01G08640.0	Pso01G08640.0	      0
  5- 21:	Pso01G08660.0	Pso01G08660.0	      0
  5- 22:	Pso01G08670.0	Pso01G08670.0	      0
  5- 23:	Pso01G08690.0	Pso01G08690.0	  1e-71
  5- 24:	Pso01G08710.0	Pso01G08710.0	      0
  5- 25:	Pso01G08720.0	Pso01G08720.0	 4e-139
  5- 26:	Pso01G08740.0	Pso01G08740.0	  1e-72
  5- 27:	Pso01G08750.0	Pso01G08750.0	 7e-145
  5- 28:	Pso01G08770.0	Pso01G08770.0	 1e-149
  5- 29:	Pso01G08850.0	Pso01G08850.0	      0
  5- 30:	Pso01G08890.0	Pso01G08890.0	      0
  5- 31:	Pso01G08900.0	Pso01G08900.0	 2e-102
  5- 32:	Pso01G08970.0	Pso01G08970.0	  2e-14
  5- 33:	Pso01G08980.0	Pso01G08980.0	      0
  5- 34:	Pso01G09000.0	Pso01G09000.0	 6e-177
  5- 35:	Pso01G09010.0	Pso01G09010.0	      0
  5- 36:	Pso01G09020.0	Pso01G09020.0	      0
  5- 37:	Pso01G09060.0	Pso01G09060.0	      0
  5- 38:	Pso01G09070.0	Pso01G09070.0	 6e-159
  5- 39:	Pso01G09120.0	Pso01G09120.0	      0
  5- 40:	Pso01G09130.0	Pso01G09130.0	 3e-171
  5- 41:	Pso01G09140.0	Pso01G09140.0	      0
  5- 42:	Pso01G09190.0	Pso01G09190.0	      0
  5- 43:	Pso01G09200.0	Pso01G09200.0	  1e-78
  5- 44:	Pso01G09230.0	Pso01G09230.0	      0
  5- 45:	Pso01G09260.0	Pso01G09260.0	 8e-179
  5- 46:	Pso01G09280.0	Pso01G09280.0	      0
  5- 47:	Pso01G09320.0	Pso01G09320.0	      0
  5- 48:	Pso01G09330.0	Pso01G09330.0	      0
  5- 49:	Pso01G09350.0	Pso01G09350.0	  2e-47
  5- 50:	Pso01G09360.0	Pso01G09360.0	  8e-99
  5- 51:	Pso01G09380.0	Pso01G09380.0	 6e-177
  5- 52:	Pso01G09390.0	Pso01G09390.0	      0
  5- 53:	Pso01G09400.0	Pso01G09400.0	      0
  5- 54:	Pso01G09410.0	Pso01G09410.0	      0
  5- 55:	Pso01G09420.0	Pso01G09420.0	      0
  5- 56:	Pso01G09460.0	Pso01G09460.0	      0
  5- 57:	Pso01G09480.0	Pso01G09480.0	      0
  5- 58:	Pso01G09540.0	Pso01G09500.0	  8e-95
  5- 59:	Pso01G09580.0	Pso01G09580.0	  4e-86
  5- 60:	Pso01G09590.0	Pso01G09590.0	      0
  5- 61:	Pso01G09600.0	Pso01G09600.0	      0
  5- 62:	Pso01G09610.0	Pso01G09610.0	      0
  5- 63:	Pso01G09620.0	Pso01G09620.0	      0
  5- 64:	Pso01G09650.0	Pso01G09650.0	 2e-138
  5- 65:	Pso01G09660.0	Pso01G09660.0	      0
  5- 66:	Pso01G09670.0	Pso01G09670.0	 4e-149
  5- 67:	Pso01G09690.0	Pso01G09690.0	 2e-122
  5- 68:	Pso01G09760.0	Pso01G09760.0	 8e-162
  5- 69:	Pso01G09880.0	Pso01G09880.0	      0
  5- 70:	Pso01G09920.0	Pso01G09920.0	      0
  5- 71:	Pso01G09930.0	Pso01G09930.0	      0
  5- 72:	Pso01G09940.0	Pso01G09940.0	      0
  5- 73:	Pso01G09960.0	Pso01G09960.0	      0
  5- 74:	Pso01G10000.0	Pso01G10000.0	      0
  5- 75:	Pso01G10010.0	Pso01G10010.0	      0
  5- 76:	Pso01G10030.0	Pso01G10030.0	      0
  5- 77:	Pso01G10040.0	Pso01G10040.0	      0
  5- 78:	Pso01G10070.0	Pso01G10070.0	      0
  5- 79:	Pso01G10080.0	Pso01G10080.0	      0
  5- 80:	Pso01G10110.0	Pso01G10110.0	      0
  5- 81:	Pso01G10120.0	Pso01G10120.0	      0
  5- 82:	Pso01G10140.0	Pso01G10140.0	      0
  5- 83:	Pso01G10150.0	Pso01G10150.0	  6e-98
  5- 84:	Pso01G10160.0	Pso01G10160.0	      0
  5- 85:	Pso01G10190.0	Pso01G10190.0	 4e-133
  5- 86:	Pso01G10210.0	Pso01G10210.0	      0
  5- 87:	Pso01G10230.0	Pso01G10230.0	  8e-50
  5- 88:	Pso01G10250.0	Pso01G10250.0	  1e-67
  5- 89:	Pso01G10270.0	Pso01G10270.0	      0
  5- 90:	Pso01G10280.0	Pso01G10280.0	  3e-25
  5- 91:	Pso01G10290.0	Pso01G10290.0	 2e-157
  5- 92:	Pso01G10300.0	Pso01G10300.0	      0
  5- 93:	Pso01G10310.0	Pso01G10310.0	      0
  5- 94:	Pso01G10320.0	Pso01G10320.0	 3e-100
  5- 95:	Pso01G10330.0	Pso01G10330.0	      0
  5- 96:	Pso01G10340.0	Pso01G10340.0	      0
  5- 97:	Pso01G10360.0	Pso01G10360.0	      0
  5- 98:	Pso01G10380.0	Pso01G10380.0	      0
  5- 99:	Pso01G10390.0	Pso01G10390.0	      0
  5-100:	Pso01G10400.0	Pso01G10400.0	 6e-134
  5-101:	Pso01G10410.0	Pso01G10410.0	  7e-70
  5-102:	Pso01G10420.0	Pso01G10420.0	  9e-94
  5-103:	Pso01G10430.0	Pso01G10430.0	  3e-74
  5-104:	Pso01G10440.0	Pso01G10440.0	 8e-152
  5-105:	Pso01G10450.0	Pso01G10450.0	      0
  5-106:	Pso01G10460.0	Pso01G10460.0	      0
  5-107:	Pso01G10480.0	Pso01G10480.0	  2e-88
  5-108:	Pso01G10500.0	Pso01G10500.0	      0
  5-109:	Pso01G10520.0	Pso01G10520.0	      0
  5-110:	Pso01G10550.0	Pso01G10550.0	  3e-48
  5-111:	Pso01G10580.0	Pso01G10580.0	      0
  5-112:	Pso01G10590.0	Pso01G10590.0	      0
  5-113:	Pso01G10600.0	Pso01G10600.0	      0
  5-114:	Pso01G10610.0	Pso01G10610.0	      0
  5-115:	Pso01G10630.0	Pso01G10630.0	  5e-95
  5-116:	Pso01G10660.0	Pso01G10660.0	 4e-116
  5-117:	Pso01G10680.0	Pso01G10680.0	      0
  5-118:	Pso01G10710.0	Pso01G10710.0	      0
  5-119:	Pso01G10760.0	Pso01G10760.0	      0
  5-120:	Pso01G10780.0	Pso01G10780.0	      0
  5-121:	Pso01G10920.0	Pso01G10920.0	      0
  5-122:	Pso01G10940.0	Pso01G10940.0	      0
  5-123:	Pso01G10950.0	Pso01G10950.0	      0
  5-124:	Pso01G11000.0	Pso01G11000.0	  5e-86
  5-125:	Pso01G11010.0	Pso01G11010.0	      0
  5-126:	Pso01G11100.0	Pso01G11100.0	  9e-61
  5-127:	Pso01G11130.0	Pso01G11130.0	      0
  5-128:	Pso01G11170.0	Pso01G11170.0	  2e-44
  5-129:	Pso01G11180.0	Pso01G11180.0	      0
  5-130:	Pso01G11190.0	Pso01G11190.0	      0
  5-131:	Pso01G11200.0	Pso01G11200.0	 2e-143
  5-132:	Pso01G11220.0	Pso01G11220.0	  1e-52
  5-133:	Pso01G11230.0	Pso01G11230.0	      0
  5-134:	Pso01G11240.0	Pso01G11240.0	      0
  5-135:	Pso01G11250.0	Pso01G11250.0	      0
  5-136:	Pso01G11280.0	Pso01G11280.0	 2e-141
  5-137:	Pso01G11290.0	Pso01G11290.0	      0
  5-138:	Pso01G11300.0	Pso01G11300.0	 2e-145
  5-139:	Pso01G11330.0	Pso01G11330.0	 1e-110
  5-140:	Pso01G11380.0	Pso01G11380.0	  1e-90
  5-141:	Pso01G11410.0	Pso01G11410.0	  7e-50
  5-142:	Pso01G11430.0	Pso01G11430.0	      0
  5-143:	Pso01G11440.0	Pso01G11440.0	  2e-47
  5-144:	Pso01G11450.0	Pso01G11450.0	      0
  5-145:	Pso01G11480.0	Pso01G11480.0	 9e-180
  5-146:	Pso01G11510.0	Pso01G11510.0	  2e-40
  5-147:	Pso01G11520.0	Pso01G11520.0	      0
  5-148:	Pso01G11530.0	Pso01G11530.0	      0
  5-149:	Pso01G11550.0	Pso01G11550.0	      0
  5-150:	Pso01G11570.0	Pso01G11570.0	      0
  5-151:	Pso01G11580.0	Pso01G11580.0	      0
  5-152:	Pso01G11590.0	Pso01G11590.0	      0
  5-153:	Pso01G11630.0	Pso01G11630.0	      0
  5-154:	Pso01G11640.0	Pso01G11640.0	      0
  5-155:	Pso01G11660.0	Pso01G11660.0	      0
  5-156:	Pso01G11670.0	Pso01G11670.0	 5e-113
  5-157:	Pso01G11680.0	Pso01G11680.0	      0
  5-158:	Pso01G11690.0	Pso01G11690.0	      0
  5-159:	Pso01G11700.0	Pso01G11700.0	  7e-72
  5-160:	Pso01G11720.0	Pso01G11720.0	      0
  5-161:	Pso01G11730.0	Pso01G11730.0	 3e-126
  5-162:	Pso01G11740.0	Pso01G11740.0	      0
  5-163:	Pso01G11750.0	Pso01G11750.0	      0
  5-164:	Pso01G11770.0	Pso01G11770.0	 1e-113
  5-165:	Pso01G11800.0	Pso01G11800.0	      0
  5-166:	Pso01G11810.0	Pso01G11810.0	      0
  5-167:	Pso01G11820.0	Pso01G11820.0	 1e-125
  5-168:	Pso01G11840.0	Pso01G11840.0	  8e-47
  5-169:	Pso01G11850.0	Pso01G11850.0	 9e-156
  5-170:	Pso01G11890.0	Pso01G11880.0	  2e-46
  5-171:	Pso01G11930.0	Pso01G11930.0	      0
  5-172:	Pso01G11960.0	Pso01G11960.0	  3e-47
  5-173:	Pso01G11970.0	Pso01G11970.0	 2e-101
  5-174:	Pso01G11980.0	Pso01G11980.0	      0
  5-175:	Pso01G11990.0	Pso01G11990.0	      0
  5-176:	Pso01G12010.0	Pso01G12010.0	      0
  5-177:	Pso01G12030.0	Pso01G12030.0	 8e-126
  5-178:	Pso01G12040.0	Pso01G12040.0	      0
  5-179:	Pso01G12050.0	Pso01G12050.0	 5e-116
  5-180:	Pso01G12060.0	Pso01G12060.0	      0
  5-181:	Pso01G12080.0	Pso01G12080.0	  6e-94
  5-182:	Pso01G12110.0	Pso01G12110.0	  2e-54
  5-183:	Pso01G12130.0	Pso01G12130.0	  1e-68
  5-184:	Pso01G12150.0	Pso01G12150.0	      0
  5-185:	Pso01G12250.0	Pso01G12250.0	      0
  5-186:	Pso01G12260.0	Pso01G12260.0	      0
## Alignment 6: score=7694.0 e_value=0 N=158 post-WGD-1 ancestor_chr1&P.somniferum_chr1 plus
  6-  0:	Pso01G20930.0	Pso01G20930.0	  3e-88
  6-  1:	Pso01G20950.0	Pso01G20950.0	      0
  6-  2:	Pso01G20960.0	Pso01G20960.0	      0
  6-  3:	Pso01G20970.0	Pso01G20970.0	      0
  6-  4:	Pso01G20990.0	Pso01G20990.0	      0
  6-  5:	Pso01G21000.0	Pso01G21000.0	  4e-06
  6-  6:	Pso01G21020.0	Pso01G21020.0	      0
  6-  7:	Pso01G21040.0	Pso01G21040.0	      0
  6-  8:	Pso01G21060.0	Pso01G21060.0	      0
  6-  9:	Pso01G21080.0	Pso01G21080.0	      0
  6- 10:	Pso01G21110.0	Pso01G21110.0	 9e-135
  6- 11:	Pso01G21140.0	Pso01G21140.0	 3e-128
  6- 12:	Pso01G21160.0	Pso01G21160.0	 2e-155
  6- 13:	Pso01G21220.0	Pso01G21220.0	      0
  6- 14:	Pso01G21230.0	Pso01G21230.0	      0
  6- 15:	Pso01G21240.0	Pso01G21240.0	      0
  6- 16:	Pso01G21250.0	Pso01G21250.0	 6e-125
  6- 17:	Pso01G21260.0	Pso01G21260.0	      0
  6- 18:	Pso01G21270.0	Pso01G21270.0	      0
  6- 19:	Pso01G21280.0	Pso01G21280.0	  8e-95
  6- 20:	Pso01G21300.0	Pso01G21300.0	 4e-174
  6- 21:	Pso01G21310.0	Pso01G21310.0	      0
  6- 22:	Pso01G21320.0	Pso01G21320.0	  2e-41
  6- 23:	Pso01G21330.0	Pso01G21330.0	  1e-53
  6- 24:	Pso01G21350.0	Pso01G21350.0	 1e-113
  6- 25:	Pso01G21360.0	Pso01G21360.0	      0
  6- 26:	Pso01G21400.0	Pso01G21400.0	  4e-70
  6- 27:	Pso01G21430.0	Pso01G21430.0	      0
  6- 28:	Pso01G21440.0	Pso01G21440.0	 5e-100
  6- 29:	Pso01G21450.0	Pso01G21450.0	      0
  6- 30:	Pso01G21460.0	Pso01G21460.0	      0
  6- 31:	Pso01G21470.0	Pso01G21470.0	      0
  6- 32:	Pso01G21480.0	Pso01G21480.0	 4e-104
  6- 33:	Pso01G21490.0	Pso01G21490.0	 9e-136
  6- 34:	Pso01G21520.0	Pso01G21520.0	      0
  6- 35:	Pso01G21560.0	Pso01G21540.0	  2e-70
  6- 36:	Pso01G21580.0	Pso01G21580.0	  3e-73
  6- 37:	Pso01G21640.0	Pso01G21640.0	      0
  6- 38:	Pso01G21650.0	Pso01G21650.0	 5e-162
  6- 39:	Pso01G21660.0	Pso01G21660.0	      0
  6- 40:	Pso01G21700.0	Pso01G21700.0	 4e-110
  6- 41:	Pso01G21710.0	Pso01G21710.0	      0
  6- 42:	Pso01G21720.0	Pso01G21720.0	      0
  6- 43:	Pso01G21730.0	Pso01G21730.0	      0
  6- 44:	Pso01G21740.0	Pso01G21740.0	      0
  6- 45:	Pso01G21760.0	Pso01G21760.0	 2e-147
  6- 46:	Pso01G21770.0	Pso01G21770.0	      0
  6- 47:	Pso01G21780.0	Pso01G21780.0	      0
  6- 48:	Pso01G21800.0	Pso01G21800.0	      0
  6- 49:	Pso01G21810.0	Pso01G21810.0	  1e-50
  6- 50:	Pso01G21820.0	Pso01G21820.0	      0
  6- 51:	Pso01G21830.0	Pso01G21830.0	  5e-68
  6- 52:	Pso01G21860.0	Pso01G21860.0	      0
  6- 53:	Pso01G21870.0	Pso01G21870.0	      0
  6- 54:	Pso01G21910.0	Pso01G21910.0	      0
  6- 55:	Pso01G21920.0	Pso01G21920.0	      0
  6- 56:	Pso01G21930.0	Pso01G21930.0	 4e-166
  6- 57:	Pso01G22000.0	Pso01G22000.0	  5e-74
  6- 58:	Pso01G22010.0	Pso01G22010.0	      0
  6- 59:	Pso01G22020.0	Pso01G22020.0	      0
  6- 60:	Pso01G22030.0	Pso01G22030.0	      0
  6- 61:	Pso01G22040.0	Pso01G22040.0	      0
  6- 62:	Pso01G22050.0	Pso01G22050.0	  2e-64
  6- 63:	Pso01G22060.0	Pso01G22060.0	      0
  6- 64:	Pso01G22070.0	Pso01G22070.0	      0
  6- 65:	Pso01G22080.0	Pso01G22080.0	 3e-161
  6- 66:	Pso01G22100.0	Pso01G22100.0	  4e-66
  6- 67:	Pso01G22110.0	Pso01G22110.0	      0
  6- 68:	Pso01G22120.0	Pso01G22120.0	  1e-74
  6- 69:	Pso01G22240.0	Pso01G22220.0	  9e-58
  6- 70:	Pso01G22280.0	Pso01G22280.0	 3e-140
  6- 71:	Pso01G22290.0	Pso01G22290.0	      0
  6- 72:	Pso01G22320.0	Pso01G22320.0	      0
  6- 73:	Pso01G22330.0	Pso01G22330.0	      0
  6- 74:	Pso01G22340.0	Pso01G22340.0	      0
  6- 75:	Pso01G22350.0	Pso01G22350.0	  6e-64
  6- 76:	Pso01G22360.0	Pso01G22360.0	      0
  6- 77:	Pso01G22370.0	Pso01G22370.0	 5e-146
  6- 78:	Pso01G22380.0	Pso01G22380.0	      0
  6- 79:	Pso01G22390.0	Pso01G22390.0	      0
  6- 80:	Pso01G22400.0	Pso01G22400.0	      0
  6- 81:	Pso01G22440.0	Pso01G22440.0	      0
  6- 82:	Pso01G22480.0	Pso01G22480.0	      0
  6- 83:	Pso01G22520.0	Pso01G22520.0	      0
  6- 84:	Pso01G22530.0	Pso01G22530.0	 5e-143
  6- 85:	Pso01G22540.0	Pso01G22540.0	      0
  6- 86:	Pso01G22550.0	Pso01G22550.0	      0
  6- 87:	Pso01G22570.0	Pso01G22570.0	      0
  6- 88:	Pso01G22620.0	Pso01G22620.0	  2e-59
  6- 89:	Pso01G22630.0	Pso01G22630.0	      0
  6- 90:	Pso01G22660.0	Pso01G22660.0	 5e-166
  6- 91:	Pso01G22680.0	Pso01G22680.0	  4e-85
  6- 92:	Pso01G22700.0	Pso01G22700.0	 1e-167
  6- 93:	Pso01G22710.0	Pso01G22710.0	  8e-79
  6- 94:	Pso01G22740.0	Pso01G22740.0	 1e-121
  6- 95:	Pso01G22760.0	Pso01G22760.0	 9e-159
  6- 96:	Pso01G22780.0	Pso01G22780.0	      0
  6- 97:	Pso01G22800.0	Pso01G22800.0	  4e-59
  6- 98:	Pso01G22830.0	Pso01G22820.0	  1e-31
  6- 99:	Pso01G22840.0	Pso01G22840.0	      0
  6-100:	Pso01G22850.0	Pso01G22850.0	      0
  6-101:	Pso01G22900.0	Pso01G22900.0	      0
  6-102:	Pso01G22910.0	Pso01G22910.0	  4e-65
  6-103:	Pso01G22920.0	Pso01G22920.0	      0
  6-104:	Pso01G22930.0	Pso01G22930.0	      0
  6-105:	Pso01G23000.0	Pso01G23000.0	      0
  6-106:	Pso01G23010.0	Pso01G23010.0	      0
  6-107:	Pso01G23050.0	Pso01G23050.0	      0
  6-108:	Pso01G23070.0	Pso01G23070.0	      0
  6-109:	Pso01G23090.0	Pso01G23090.0	      0
  6-110:	Pso01G23130.0	Pso01G23130.0	 6e-165
  6-111:	Pso01G23140.0	Pso01G23140.0	      0
  6-112:	Pso01G23150.0	Pso01G23150.0	      0
  6-113:	Pso01G23160.0	Pso01G23160.0	      0
  6-114:	Pso01G23170.0	Pso01G23170.0	      0
  6-115:	Pso01G23180.0	Pso01G23180.0	      0
  6-116:	Pso01G23190.0	Pso01G23190.0	      0
  6-117:	Pso01G23220.0	Pso01G23220.0	      0
  6-118:	Pso01G23230.0	Pso01G23230.0	 2e-134
  6-119:	Pso01G23320.0	Pso01G23320.0	  3e-61
  6-120:	Pso01G23330.0	Pso01G23330.0	  7e-40
  6-121:	Pso01G23340.0	Pso01G23340.0	      0
  6-122:	Pso01G23350.0	Pso01G23350.0	      0
  6-123:	Pso01G23420.0	Pso01G23420.0	 7e-164
  6-124:	Pso01G23500.0	Pso01G23500.0	      0
  6-125:	Pso01G23520.0	Pso01G23520.0	      0
  6-126:	Pso01G23540.0	Pso01G23540.0	      0
  6-127:	Pso01G23550.0	Pso01G23550.0	      0
  6-128:	Pso01G23560.0	Pso01G23560.0	      0
  6-129:	Pso01G23570.0	Pso01G23570.0	      0
  6-130:	Pso01G23580.0	Pso01G23580.0	  2e-45
  6-131:	Pso01G23600.0	Pso01G23600.0	      0
  6-132:	Pso01G23610.0	Pso01G23610.0	  3e-77
  6-133:	Pso01G23620.0	Pso01G23620.0	  7e-59
  6-134:	Pso01G23630.0	Pso01G23630.0	      0
  6-135:	Pso01G23640.0	Pso01G23640.0	 3e-158
  6-136:	Pso01G23660.0	Pso01G23660.0	      0
  6-137:	Pso01G23680.0	Pso01G23680.0	  7e-95
  6-138:	Pso01G23700.0	Pso01G23700.0	 2e-170
  6-139:	Pso01G23720.0	Pso01G23720.0	 2e-133
  6-140:	Pso01G23730.0	Pso01G23730.0	 1e-125
  6-141:	Pso01G23740.0	Pso01G23740.0	      0
  6-142:	Pso01G23750.0	Pso01G23750.0	      0
  6-143:	Pso01G23760.0	Pso01G23760.0	  2e-89
  6-144:	Pso01G23770.0	Pso01G23770.0	      0
  6-145:	Pso01G23790.0	Pso01G23790.0	      0
  6-146:	Pso01G23820.0	Pso01G23820.0	      0
  6-147:	Pso01G23830.0	Pso01G23830.0	      0
  6-148:	Pso01G23840.0	Pso01G23840.0	  2e-93
  6-149:	Pso01G23850.0	Pso01G23850.0	 2e-161
  6-150:	Pso01G23890.0	Pso01G23860.0	  7e-65
  6-151:	Pso01G23930.0	Pso01G23930.0	  5e-78
  6-152:	Pso01G23940.0	Pso01G23940.0	      0
  6-153:	Pso01G23960.0	Pso01G23960.0	  3e-89
  6-154:	Pso01G23970.0	Pso01G23970.0	 4e-105
  6-155:	Pso01G23990.0	Pso01G23990.0	      0
  6-156:	Pso01G24000.0	Pso01G24000.0	      0
  6-157:	Pso01G25040.0	Pso01G24130.0	 2e-128
## Alignment 7: score=3739.0 e_value=3e-310 N=76 post-WGD-1 ancestor_chr1&P.somniferum_chr1 plus
  7-  0:	Pso01G19010.0	Pso01G19010.0	      0
  7-  1:	Pso01G19020.0	Pso01G19020.0	      0
  7-  2:	Pso01G19030.0	Pso01G19030.0	 3e-154
  7-  3:	Pso01G19040.0	Pso01G19040.0	      0
  7-  4:	Pso01G19050.0	Pso01G19050.0	 1e-173
  7-  5:	Pso01G19060.0	Pso01G19060.0	      0
  7-  6:	Pso01G19070.0	Pso01G19070.0	  8e-79
  7-  7:	Pso01G19080.0	Pso01G19080.0	      0
  7-  8:	Pso01G19090.0	Pso01G19090.0	  4e-50
  7-  9:	Pso01G19150.0	Pso01G19150.0	 2e-123
  7- 10:	Pso01G19170.0	Pso01G19170.0	      0
  7- 11:	Pso01G19180.0	Pso01G19180.0	      0
  7- 12:	Pso01G19190.0	Pso01G19190.0	      0
  7- 13:	Pso01G19200.0	Pso01G19200.0	      0
  7- 14:	Pso01G19210.0	Pso01G19210.0	      0
  7- 15:	Pso01G19220.0	Pso01G19220.0	  2e-66
  7- 16:	Pso01G19230.0	Pso01G19230.0	  3e-45
  7- 17:	Pso01G19240.0	Pso01G19240.0	      0
  7- 18:	Pso01G19250.0	Pso01G19250.0	      0
  7- 19:	Pso01G19260.0	Pso01G19260.0	      0
  7- 20:	Pso01G19270.0	Pso01G19270.0	      0
  7- 21:	Pso01G19280.0	Pso01G19280.0	      0
  7- 22:	Pso01G19320.0	Pso01G19320.0	      0
  7- 23:	Pso01G19330.0	Pso01G19330.0	 9e-113
  7- 24:	Pso01G19340.0	Pso01G19340.0	 5e-157
  7- 25:	Pso01G19380.0	Pso01G19380.0	      0
  7- 26:	Pso01G19390.0	Pso01G19390.0	      0
  7- 27:	Pso01G19410.0	Pso01G19410.0	      0
  7- 28:	Pso01G19420.0	Pso01G19420.0	      0
  7- 29:	Pso01G19430.0	Pso01G19430.0	      0
  7- 30:	Pso01G19440.0	Pso01G19440.0	      0
  7- 31:	Pso01G19450.0	Pso01G19450.0	      0
  7- 32:	Pso01G19460.0	Pso01G19460.0	      0
  7- 33:	Pso01G19470.0	Pso01G19470.0	 7e-122
  7- 34:	Pso01G19490.0	Pso01G19490.0	      0
  7- 35:	Pso01G19500.0	Pso01G19500.0	      0
  7- 36:	Pso01G19510.0	Pso01G19510.0	      0
  7- 37:	Pso01G19540.0	Pso01G19540.0	      0
  7- 38:	Pso01G19550.0	Pso01G19550.0	 3e-116
  7- 39:	Pso01G19560.0	Pso01G19560.0	      0
  7- 40:	Pso01G19570.0	Pso01G19570.0	      0
  7- 41:	Pso01G19580.0	Pso01G19580.0	      0
  7- 42:	Pso01G19590.0	Pso01G19590.0	 5e-137
  7- 43:	Pso01G19600.0	Pso01G19600.0	      0
  7- 44:	Pso01G19610.0	Pso01G19610.0	      0
  7- 45:	Pso01G19620.0	Pso01G19620.0	      0
  7- 46:	Pso01G19660.0	Pso01G19660.0	      0
  7- 47:	Pso01G19690.0	Pso01G19690.0	      0
  7- 48:	Pso01G19760.0	Pso01G19760.0	      0
  7- 49:	Pso01G19790.0	Pso01G19790.0	      0
  7- 50:	Pso01G19800.0	Pso01G19800.0	      0
  7- 51:	Pso01G19810.0	Pso01G19810.0	      0
  7- 52:	Pso01G19820.0	Pso01G19820.0	  4e-53
  7- 53:	Pso01G19840.0	Pso01G19840.0	  2e-95
  7- 54:	Pso01G19850.0	Pso01G19850.0	      0
  7- 55:	Pso01G19870.0	Pso01G19870.0	 1e-116
  7- 56:	Pso01G19880.0	Pso01G19880.0	  5e-51
  7- 57:	Pso01G19890.0	Pso01G19890.0	 2e-180
  7- 58:	Pso01G19920.0	Pso01G19920.0	      0
  7- 59:	Pso01G19970.0	Pso01G19970.0	  8e-89
  7- 60:	Pso01G19980.0	Pso01G19980.0	      0
  7- 61:	Pso01G19990.0	Pso01G19990.0	      0
  7- 62:	Pso01G20000.0	Pso01G20000.0	      0
  7- 63:	Pso01G20010.0	Pso01G20010.0	      0
  7- 64:	Pso01G20030.0	Pso01G20030.0	      0
  7- 65:	Pso01G20040.0	Pso01G20040.0	      0
  7- 66:	Pso01G20050.0	Pso01G20050.0	      0
  7- 67:	Pso01G20070.0	Pso01G20070.0	 3e-108
  7- 68:	Pso01G20080.0	Pso01G20080.0	      0
  7- 69:	Pso01G20120.0	Pso01G20120.0	      0
  7- 70:	Pso01G20130.0	Pso01G20130.0	      0
  7- 71:	Pso01G20150.0	Pso01G20150.0	      0
  7- 72:	Pso01G20160.0	Pso01G20160.0	      0
  7- 73:	Pso01G20200.0	Pso01G20200.0	      0
  7- 74:	Pso01G20210.0	Pso01G20210.0	      0
  7- 75:	Pso01G20220.0	Pso01G20220.0	 1e-136
## Alignment 8: score=2713.0 e_value=2.6e-214 N=55 post-WGD-1 ancestor_chr1&P.somniferum_chr1 plus
  8-  0:	Pso01G47420.0	Pso01G47920.0	  2e-07
  8-  1:	Pso01G47990.0	Pso01G47990.0	      0
  8-  2:	Pso01G48000.0	Pso01G48000.0	      0
  8-  3:	Pso01G48070.0	Pso01G48070.0	  3e-79
  8-  4:	Pso01G48080.0	Pso01G48080.0	      0
  8-  5:	Pso01G48090.0	Pso01G48090.0	      0
  8-  6:	Pso01G48100.0	Pso01G48100.0	      0
  8-  7:	Pso01G48110.0	Pso01G48110.0	 1e-164
  8-  8:	Pso01G48130.0	Pso01G48130.0	 7e-178
  8-  9:	Pso01G48140.0	Pso01G48140.0	      0
  8- 10:	Pso01G48150.0	Pso01G48150.0	 2e-172
  8- 11:	Pso01G48160.0	Pso01G48160.0	      0
  8- 12:	Pso01G48170.0	Pso01G48170.0	      0
  8- 13:	Pso01G48180.0	Pso01G48180.0	 1e-108
  8- 14:	Pso01G48190.0	Pso01G48190.0	 4e-105
  8- 15:	Pso01G48200.0	Pso01G48200.0	 7e-133
  8- 16:	Pso01G48210.0	Pso01G48210.0	      0
  8- 17:	Pso01G48220.0	Pso01G48220.0	 6e-162
  8- 18:	Pso01G48250.0	Pso01G48250.0	      0
  8- 19:	Pso01G48260.0	Pso01G48260.0	  2e-74
  8- 20:	Pso01G48270.0	Pso01G48270.0	      0
  8- 21:	Pso01G48320.0	Pso01G48320.0	      0
  8- 22:	Pso01G48330.0	Pso01G48330.0	      0
  8- 23:	Pso01G48340.0	Pso01G48340.0	 5e-139
  8- 24:	Pso01G48360.0	Pso01G48360.0	      0
  8- 25:	Pso01G48370.0	Pso01G48370.0	 7e-178
  8- 26:	Pso01G48380.0	Pso01G48380.0	      0
  8- 27:	Pso01G48400.0	Pso01G48400.0	      0
  8- 28:	Pso01G48410.0	Pso01G48410.0	      0
  8- 29:	Pso01G48420.0	Pso01G48420.0	 2e-171
  8- 30:	Pso01G48430.0	Pso01G48430.0	      0
  8- 31:	Pso01G48450.0	Pso01G48450.0	      0
  8- 32:	Pso01G48460.0	Pso01G48460.0	      0
  8- 33:	Pso01G48470.0	Pso01G48470.0	      0
  8- 34:	Pso01G48500.0	Pso01G48500.0	      0
  8- 35:	Pso01G48510.0	Pso01G48510.0	      0
  8- 36:	Pso01G48520.0	Pso01G48520.0	  2e-47
  8- 37:	Pso01G48530.0	Pso01G48530.0	      0
  8- 38:	Pso01G48540.0	Pso01G48540.0	      0
  8- 39:	Pso01G48550.0	Pso01G48550.0	      0
  8- 40:	Pso01G48560.0	Pso01G48560.0	      0
  8- 41:	Pso01G48580.0	Pso01G48580.0	      0
  8- 42:	Pso01G48590.0	Pso01G48590.0	 2e-114
  8- 43:	Pso01G48610.0	Pso01G48610.0	  3e-55
  8- 44:	Pso01G48620.0	Pso01G48620.0	      0
  8- 45:	Pso01G48630.0	Pso01G48630.0	      0
  8- 46:	Pso01G48670.0	Pso01G48670.0	      0
  8- 47:	Pso01G48680.0	Pso01G48680.0	      0
  8- 48:	Pso01G48690.0	Pso01G48690.0	      0
  8- 49:	Pso01G48730.0	Pso01G48730.0	  4e-98
  8- 50:	Pso01G48740.0	Pso01G48740.0	      0
  8- 51:	Pso01G48770.0	Pso01G48770.0	      0
  8- 52:	Pso01G48780.0	Pso01G48780.0	 9e-136
  8- 53:	Pso01G48790.0	Pso01G48790.0	      0
  8- 54:	Pso01G48810.0	Pso01G48810.0	      0
## Alignment 9: score=2594.0 e_value=5.9e-206 N=54 post-WGD-1 ancestor_chr1&P.somniferum_chr1 plus
  9-  0:	Pso01G33190.0	Pso01G33190.0	      0
  9-  1:	Pso01G33220.0	Pso01G33220.0	      0
  9-  2:	Pso01G33230.0	Pso01G33230.0	      0
  9-  3:	Pso01G33240.0	Pso01G33240.0	 3e-162
  9-  4:	Pso01G33250.0	Pso01G33250.0	      0
  9-  5:	Pso01G33290.0	Pso01G33290.0	      0
  9-  6:	Pso01G33310.0	Pso01G33310.0	 3e-137
  9-  7:	Pso01G33320.0	Pso01G33320.0	 2e-121
  9-  8:	Pso01G33340.0	Pso01G33340.0	      0
  9-  9:	Pso01G33350.0	Pso01G33350.0	  8e-70
  9- 10:	Pso01G33370.0	Pso01G33370.0	      0
  9- 11:	Pso01G33400.0	Pso01G33400.0	      0
  9- 12:	Pso01G33410.0	Pso01G33410.0	      0
  9- 13:	Pso01G33420.0	Pso01G33420.0	      0
  9- 14:	Pso01G33430.0	Pso01G33430.0	  1e-66
  9- 15:	Pso01G33440.0	Pso01G33440.0	 2e-157
  9- 16:	Pso01G33460.0	Pso01G33460.0	      0
  9- 17:	Pso01G33470.0	Pso01G33470.0	  3e-58
  9- 18:	Pso01G33490.0	Pso01G33490.0	      0
  9- 19:	Pso01G33500.0	Pso01G33500.0	      0
  9- 20:	Pso01G33510.0	Pso01G33510.0	  1e-06
  9- 21:	Pso01G33520.0	Pso01G33520.0	      0
  9- 22:	Pso01G33530.0	Pso01G33530.0	      0
  9- 23:	Pso01G33540.0	Pso01G33540.0	 2e-153
  9- 24:	Pso01G33570.0	Pso01G33570.0	      0
  9- 25:	Pso01G33610.0	Pso01G33610.0	 8e-102
  9- 26:	Pso01G33630.0	Pso01G33630.0	      0
  9- 27:	Pso01G33650.0	Pso01G33650.0	      0
  9- 28:	Pso01G33660.0	Pso01G33660.0	 7e-149
  9- 29:	Pso01G33670.0	Pso01G33670.0	      0
  9- 30:	Pso01G33680.0	Pso01G33680.0	  3e-65
  9- 31:	Pso01G33690.0	Pso01G33690.0	      0
  9- 32:	Pso01G33720.0	Pso01G33720.0	  1e-68
  9- 33:	Pso01G33740.0	Pso01G33740.0	      0
  9- 34:	Pso01G33770.0	Pso01G33770.0	      0
  9- 35:	Pso01G33790.0	Pso01G33790.0	      0
  9- 36:	Pso01G33800.0	Pso01G33800.0	      0
  9- 37:	Pso01G33810.0	Pso01G33810.0	 4e-107
  9- 38:	Pso01G33820.0	Pso01G33820.0	      0
  9- 39:	Pso01G33890.0	Pso01G33890.0	      0
  9- 40:	Pso01G34040.0	Pso01G34040.0	      0
  9- 41:	Pso01G34060.0	Pso01G34060.0	      0
  9- 42:	Pso01G34070.0	Pso01G34070.0	      0
  9- 43:	Pso01G34080.0	Pso01G34080.0	      0
  9- 44:	Pso01G34090.0	Pso01G34090.0	      0
  9- 45:	Pso01G34100.0	Pso01G34100.0	  3e-45
  9- 46:	Pso01G34110.0	Pso01G34110.0	      0
  9- 47:	Pso01G34120.0	Pso01G34120.0	 2e-144
  9- 48:	Pso01G34130.0	Pso01G34130.0	      0
  9- 49:	Pso01G34140.0	Pso01G34140.0	 4e-123
  9- 50:	Pso01G34150.0	Pso01G34150.0	      0
  9- 51:	Pso01G34160.0	Pso01G34160.0	      0
  9- 52:	Pso01G34170.0	Pso01G34170.0	      0
  9- 53:	Pso01G34190.0	Pso01G34190.0	      0
## Alignment 10: score=656.0 e_value=1.7e-34 N=14 post-WGD-1 ancestor_chr1&P.somniferum_chr1 plus
 10-  0:	Pso01G20240.0	Pso01G20240.0	      0
 10-  1:	Pso01G20250.0	Pso01G20250.0	      0
 10-  2:	Pso01G20260.0	Pso01G20260.0	      0
 10-  3:	Pso01G21520.0	Pso01G20330.0	  3e-96
 10-  4:	Pso01G20380.0	Pso01G20380.0	 3e-146
 10-  5:	Pso01G20390.0	Pso01G20390.0	 1e-105
 10-  6:	Pso01G21560.0	Pso01G20450.0	 5e-122
 10-  7:	Pso01G20580.0	Pso01G20580.0	      0
 10-  8:	Pso01G20590.0	Pso01G20590.0	      0
 10-  9:	Pso01G20600.0	Pso01G20600.0	  3e-31
 10- 10:	Pso01G20610.0	Pso01G20610.0	      0
 10- 11:	Pso01G20680.0	Pso01G20680.0	 4e-178
 10- 12:	Pso01G20700.0	Pso01G20700.0	  4e-47
 10- 13:	Pso01G20730.0	Pso01G20730.0	      0
## Alignment 11: score=647.0 e_value=1.9e-34 N=14 post-WGD-1 ancestor_chr1&P.somniferum_chr1 plus
 11-  0:	Pso01G24270.0	Pso01G24270.0	      0
 11-  1:	Pso01G24280.0	Pso01G24280.0	      0
 11-  2:	Pso01G24290.0	Pso01G24290.0	      0
 11-  3:	Pso01G24300.0	Pso01G24300.0	      0
 11-  4:	Pso01G24310.0	Pso01G24310.0	      0
 11-  5:	Pso01G24320.0	Pso01G24320.0	  1e-54
 11-  6:	Pso01G24330.0	Pso01G24330.0	      0
 11-  7:	Pso01G24370.0	Pso01G24370.0	  1e-16
 11-  8:	Pso01G24380.0	Pso01G24380.0	      0
 11-  9:	Pso01G24400.0	Pso01G24400.0	      0
 11- 10:	Pso01G24410.0	Pso01G24410.0	 8e-163
 11- 11:	Pso01G24430.0	Pso01G24430.0	      0
 11- 12:	Pso01G24440.0	Pso01G24440.0	  1e-65
 11- 13:	Pso01G24460.0	Pso01G24460.0	      0
## Alignment 12: score=417.0 e_value=1.9e-17 N=9 post-WGD-1 ancestor_chr1&P.somniferum_chr1 plus
 12-  0:	Pso01G24480.0	Pso01G24480.0	      0
 12-  1:	Pso01G24490.0	Pso01G24490.0	      0
 12-  2:	Pso01G24520.0	Pso01G24520.0	      0
 12-  3:	Pso01G24530.0	Pso01G24530.0	      0
 12-  4:	Pso01G24540.0	Pso01G24540.0	      0
 12-  5:	Pso01G24560.0	Pso01G24560.0	      0
 12-  6:	Pso01G24570.0	Pso01G24570.0	  2e-85
 12-  7:	Pso01G24580.0	Pso01G24580.0	      0
 12-  8:	Pso01G24600.0	Pso01G24600.0	      0
## Alignment 13: score=319.0 e_value=3.3e-12 N=7 post-WGD-1 ancestor_chr1&P.somniferum_chr1 plus
 13-  0:	Pso01G33610.0	Pso01G33930.0	  1e-15
 13-  1:	Pso01G33970.0	Pso01G33970.0	      0
 13-  2:	Pso01G33980.0	Pso01G33980.0	      0
 13-  3:	Pso01G34000.0	Pso01G34000.0	      0
 13-  4:	Pso01G34010.0	Pso01G34010.0	  2e-27
 13-  5:	Pso01G34020.0	Pso01G34020.0	      0
 13-  6:	Pso01G34030.0	Pso01G34030.0	  2e-78
## Alignment 14: score=294.0 e_value=1.6e-08 N=6 post-WGD-1 ancestor_chr1&P.somniferum_chr1 plus
 14-  0:	Pso01G24140.0	Pso01G24130.0	 6e-129
 14-  1:	Pso01G24150.0	Pso01G24150.0	      0
 14-  2:	Pso01G24160.0	Pso01G24160.0	  5e-66
 14-  3:	Pso01G24200.0	Pso01G24200.0	      0
 14-  4:	Pso01G24220.0	Pso01G24220.0	  2e-74
 14-  5:	Pso01G24240.0	Pso01G24240.0	  3e-78
## Alignment 15: score=270.0 e_value=3.9e-11 N=7 post-WGD-1 ancestor_chr1&P.somniferum_chr1 plus
 15-  0:	Pso01G03680.0	Pso01G03810.0	  2e-38
 15-  1:	Pso01G03900.0	Pso01G03860.0	  1e-42
 15-  2:	Pso01G03910.0	Pso01G03990.0	  2e-41
 15-  3:	Pso01G04130.0	Pso01G04210.0	  8e-80
 15-  4:	Pso01G04520.0	Pso01G04460.0	  2e-65
 15-  5:	Pso01G04690.0	Pso01G04570.0	      0
 15-  6:	Pso01G04770.0	Pso01G04610.0	      0
## Alignment 16: score=1433.0 e_value=1.3e-96 N=29 post-WGD-1 ancestor_chr1&P.somniferum_chr1 minus
 16-  0:	Pso01G47960.0	Pso01G47960.0	      0
 16-  1:	Pso01G47950.0	Pso01G47950.0	      0
 16-  2:	Pso01G47930.0	Pso01G47930.0	 8e-136
 16-  3:	Pso01G47910.0	Pso01G47910.0	      0
 16-  4:	Pso01G47900.0	Pso01G47900.0	      0
 16-  5:	Pso01G47890.0	Pso01G47890.0	      0
 16-  6:	Pso01G47840.0	Pso01G47840.0	      0
 16-  7:	Pso01G47810.0	Pso01G47810.0	      0
 16-  8:	Pso01G47790.0	Pso01G47790.0	  2e-74
 16-  9:	Pso01G47780.0	Pso01G47780.0	 9e-114
 16- 10:	Pso01G47770.0	Pso01G47770.0	 2e-125
 16- 11:	Pso01G47730.0	Pso01G47730.0	 3e-168
 16- 12:	Pso01G47720.0	Pso01G47720.0	  2e-92
 16- 13:	Pso01G47710.0	Pso01G47710.0	 2e-154
 16- 14:	Pso01G47690.0	Pso01G47690.0	 2e-164
 16- 15:	Pso01G47680.0	Pso01G47680.0	      0
 16- 16:	Pso01G47670.0	Pso01G47670.0	      0
 16- 17:	Pso01G47660.0	Pso01G47660.0	      0
 16- 18:	Pso01G47630.0	Pso01G47630.0	  4e-51
 16- 19:	Pso01G47610.0	Pso01G47610.0	      0
 16- 20:	Pso01G47600.0	Pso01G47600.0	      0
 16- 21:	Pso01G47590.0	Pso01G47590.0	      0
 16- 22:	Pso01G47580.0	Pso01G47580.0	 2e-176
 16- 23:	Pso01G47570.0	Pso01G47570.0	      0
 16- 24:	Pso01G47560.0	Pso01G47560.0	      0
 16- 25:	Pso01G47550.0	Pso01G47550.0	 2e-102
 16- 26:	Pso01G47540.0	Pso01G47540.0	  3e-37
 16- 27:	Pso01G47520.0	Pso01G47520.0	      0
 16- 28:	Pso01G47510.0	Pso01G47510.0	 4e-166
## Alignment 17: score=415.0 e_value=2.4e-22 N=9 post-WGD-1 ancestor_chr1&P.somniferum_chr1 minus
 17-  0:	Pso01G23820.0	Pso01G24180.0	  7e-57
 17-  1:	Pso01G23840.0	Pso01G24170.0	  5e-53
 17-  2:	Pso01G24080.0	Pso01G24080.0	      0
 17-  3:	Pso01G24070.0	Pso01G24070.0	      0
 17-  4:	Pso01G24050.0	Pso01G24050.0	  7e-59
 17-  5:	Pso01G24040.0	Pso01G24040.0	 6e-100
 17-  6:	Pso01G24030.0	Pso01G24030.0	  2e-71
 17-  7:	Pso01G24010.0	Pso01G24010.0	 3e-105
 17-  8:	Pso01G25040.0	Pso01G23800.0	 6e-118
## Alignment 18: score=583.0 e_value=2.6e-32 N=13 post-WGD-1 ancestor_chr1&P.somniferum_chr10 minus
 18-  0:	Pso01G44450.0	Pso10G04610.0	  4e-89
 18-  1:	Pso01G44790.0	Pso10G04470.0	 3e-121
 18-  2:	Pso01G44820.0	Pso10G04410.0	      0
 18-  3:	Pso01G44840.0	Pso10G04400.0	      0
 18-  4:	Pso01G44990.0	Pso10G04340.0	 2e-124
 18-  5:	Pso01G45010.0	Pso10G04270.0	  2e-64
 18-  6:	Pso01G45040.0	Pso10G04200.0	  6e-27
 18-  7:	Pso01G45060.0	Pso10G04190.0	 3e-151
 18-  8:	Pso01G45130.0	Pso10G04180.0	  3e-54
 18-  9:	Pso01G45180.0	Pso10G04160.0	      0
 18- 10:	Pso01G45230.0	Pso10G04030.0	 4e-159
 18- 11:	Pso01G45260.0	Pso10G04010.0	  3e-69
 18- 12:	Pso01G45310.0	Pso10G03980.0	  1e-96
## Alignment 19: score=528.0 e_value=2.6e-27 N=12 post-WGD-1 ancestor_chr1&P.somniferum_chr10 minus
 19-  0:	Pso01G45390.0	Pso10G06190.0	 4e-153
 19-  1:	Pso01G45570.0	Pso10G06110.0	      0
 19-  2:	Pso01G45580.0	Pso10G06100.0	      0
 19-  3:	Pso01G45700.0	Pso10G06050.0	      0
 19-  4:	Pso01G45720.0	Pso10G06010.0	 2e-152
 19-  5:	Pso01G46080.0	Pso10G05810.0	      0
 19-  6:	Pso01G46120.0	Pso10G05760.0	      0
 19-  7:	Pso01G46160.0	Pso10G05720.0	      0
 19-  8:	Pso01G46180.0	Pso10G05660.0	  4e-98
 19-  9:	Pso01G46290.0	Pso10G05590.0	  1e-36
 19- 10:	Pso01G46410.0	Pso10G05540.0	  5e-38
 19- 11:	Pso01G46420.0	Pso10G05510.0	  7e-43
## Alignment 20: score=333.0 e_value=1.7e-14 N=7 post-WGD-1 ancestor_chr1&P.somniferum_chr10 minus
 20-  0:	Pso01G46980.0	Pso10G05490.0	 9e-118
 20-  1:	Pso01G46990.0	Pso10G05480.0	  5e-40
 20-  2:	Pso01G47080.0	Pso10G05460.0	      0
 20-  3:	Pso01G47090.0	Pso10G05450.0	 3e-129
 20-  4:	Pso01G47110.0	Pso10G05430.0	      0
 20-  5:	Pso01G47150.0	Pso10G05310.0	  3e-86
 20-  6:	Pso01G47160.0	Pso10G05300.0	  3e-67
## Alignment 21: score=304.0 e_value=3.3e-15 N=7 post-WGD-1 ancestor_chr1&P.somniferum_chr11 plus
 21-  0:	Pso01G50680.0	Pso11G24120.0	  7e-46
 21-  1:	Pso01G50700.0	Pso11G24140.0	  4e-50
 21-  2:	Pso01G50770.0	Pso11G24360.0	  4e-85
 21-  3:	Pso01G50790.0	Pso11G24370.0	  2e-91
 21-  4:	Pso01G50910.0	Pso11G24490.0	 1e-169
 21-  5:	Pso01G50930.0	Pso11G24500.0	  4e-95
 21-  6:	Pso01G51160.0	Pso11G24540.0	 1e-109
## Alignment 22: score=784.0 e_value=6.9e-43 N=17 post-WGD-1 ancestor_chr1&P.somniferum_chr2 plus
 22-  0:	Pso01G37240.0	Pso02G01570.0	      0
 22-  1:	Pso01G37250.0	Pso02G01580.0	      0
 22-  2:	Pso01G37300.0	Pso02G01680.0	      0
 22-  3:	Pso01G37450.0	Pso02G01740.0	      0
 22-  4:	Pso01G37540.0	Pso02G01800.0	      0
 22-  5:	Pso01G37580.0	Pso02G01810.0	      0
 22-  6:	Pso01G37590.0	Pso02G01820.0	      0
 22-  7:	Pso01G37720.0	Pso02G01840.0	 1e-166
 22-  8:	Pso01G37760.0	Pso02G01860.0	 4e-118
 22-  9:	Pso01G37870.0	Pso02G01920.0	 5e-108
 22- 10:	Pso01G37890.0	Pso02G01970.0	      0
 22- 11:	Pso01G37960.0	Pso02G02030.0	 1e-168
 22- 12:	Pso01G38060.0	Pso02G02100.0	  7e-22
 22- 13:	Pso01G38140.0	Pso02G02150.0	      0
 22- 14:	Pso01G38170.0	Pso02G02180.0	      0
 22- 15:	Pso01G38180.0	Pso02G02230.0	  1e-31
 22- 16:	Pso01G38220.0	Pso02G02250.0	      0
## Alignment 23: score=750.0 e_value=3.7e-41 N=16 post-WGD-1 ancestor_chr1&P.somniferum_chr2 plus
 23-  0:	Pso01G36410.0	Pso02G00070.0	  4e-82
 23-  1:	Pso01G36500.0	Pso02G00130.0	  2e-13
 23-  2:	Pso01G36550.0	Pso02G00150.0	  4e-30
 23-  3:	Pso01G36570.0	Pso02G00160.0	      0
 23-  4:	Pso01G36580.0	Pso02G00180.0	  6e-38
 23-  5:	Pso01G36590.0	Pso02G00200.0	  2e-24
 23-  6:	Pso01G36600.0	Pso02G00220.0	      0
 23-  7:	Pso01G36610.0	Pso02G00230.0	  1e-07
 23-  8:	Pso01G36720.0	Pso02G00250.0	      0
 23-  9:	Pso01G36830.0	Pso02G00270.0	      0
 23- 10:	Pso01G36850.0	Pso02G00340.0	 1e-161
 23- 11:	Pso01G36870.0	Pso02G00380.0	 2e-141
 23- 12:	Pso01G36930.0	Pso02G00410.0	  4e-59
 23- 13:	Pso01G36980.0	Pso02G00430.0	  2e-31
 23- 14:	Pso01G36990.0	Pso02G00450.0	 5e-126
 23- 15:	Pso01G37000.0	Pso02G00540.0	  9e-47
## Alignment 24: score=644.0 e_value=3.1e-33 N=14 post-WGD-1 ancestor_chr1&P.somniferum_chr2 plus
 24-  0:	Pso01G44450.0	Pso02G41450.0	  4e-90
 24-  1:	Pso01G44590.0	Pso02G41480.0	 2e-104
 24-  2:	Pso01G44790.0	Pso02G41570.0	 5e-123
 24-  3:	Pso01G44820.0	Pso02G41630.0	      0
 24-  4:	Pso01G44840.0	Pso02G41640.0	      0
 24-  5:	Pso01G44990.0	Pso02G41690.0	 2e-124
 24-  6:	Pso01G45010.0	Pso02G41750.0	  2e-70
 24-  7:	Pso01G45040.0	Pso02G41790.0	  4e-39
 24-  8:	Pso01G45060.0	Pso02G41810.0	 2e-141
 24-  9:	Pso01G45130.0	Pso02G41820.0	  3e-56
 24- 10:	Pso01G45180.0	Pso02G41840.0	      0
 24- 11:	Pso01G45230.0	Pso02G41890.0	 6e-160
 24- 12:	Pso01G45260.0	Pso02G41930.0	  8e-29
 24- 13:	Pso01G45310.0	Pso02G41970.0	  1e-56
## Alignment 25: score=530.0 e_value=6.4e-27 N=12 post-WGD-1 ancestor_chr1&P.somniferum_chr2 plus
 25-  0:	Pso01G32270.0	Pso02G00460.0	  1e-79
 25-  1:	Pso01G32710.0	Pso02G00570.0	 5e-114
 25-  2:	Pso01G32720.0	Pso02G00590.0	      0
 25-  3:	Pso01G32750.0	Pso02G00610.0	  9e-54
 25-  4:	Pso01G32830.0	Pso02G00630.0	  2e-59
 25-  5:	Pso01G32840.0	Pso02G00640.0	      0
 25-  6:	Pso01G32950.0	Pso02G00730.0	      0
 25-  7:	Pso01G32960.0	Pso02G00740.0	      0
 25-  8:	Pso01G33010.0	Pso02G00790.0	      0
 25-  9:	Pso01G33060.0	Pso02G00820.0	 2e-118
 25- 10:	Pso01G33150.0	Pso02G00950.0	  1e-54
 25- 11:	Pso01G33170.0	Pso02G00960.0	 6e-106
## Alignment 26: score=505.0 e_value=2.4e-27 N=11 post-WGD-1 ancestor_chr1&P.somniferum_chr2 plus
 26-  0:	Pso01G46740.0	Pso02G42730.0	 9e-151
 26-  1:	Pso01G46750.0	Pso02G42780.0	  6e-37
 26-  2:	Pso01G46840.0	Pso02G42800.0	 1e-144
 26-  3:	Pso01G46980.0	Pso02G42820.0	 1e-117
 26-  4:	Pso01G46990.0	Pso02G42830.0	  1e-41
 26-  5:	Pso01G47080.0	Pso02G42840.0	      0
 26-  6:	Pso01G47090.0	Pso02G42850.0	 4e-129
 26-  7:	Pso01G47110.0	Pso02G42870.0	      0
 26-  8:	Pso01G47150.0	Pso02G42980.0	  3e-83
 26-  9:	Pso01G47160.0	Pso02G42990.0	  4e-69
 26- 10:	Pso01G47240.0	Pso02G43000.0	      0
## Alignment 27: score=485.0 e_value=5.9e-24 N=11 post-WGD-1 ancestor_chr1&P.somniferum_chr2 plus
 27-  0:	Pso01G33920.0	Pso02G11290.0	 7e-118
 27-  1:	Pso01G34850.0	Pso02G11310.0	      0
 27-  2:	Pso01G34990.0	Pso02G11420.0	      0
 27-  3:	Pso01G35080.0	Pso02G11470.0	  1e-35
 27-  4:	Pso01G35140.0	Pso02G11570.0	      0
 27-  5:	Pso01G35170.0	Pso02G11590.0	 4e-178
 27-  6:	Pso01G35240.0	Pso02G11610.0	 2e-152
 27-  7:	Pso01G35290.0	Pso02G11680.0	      0
 27-  8:	Pso01G35300.0	Pso02G11700.0	  2e-40
 27-  9:	Pso01G35430.0	Pso02G11820.0	 3e-109
 27- 10:	Pso01G35580.0	Pso02G11910.0	 2e-176
## Alignment 28: score=393.0 e_value=1.6e-17 N=9 post-WGD-1 ancestor_chr1&P.somniferum_chr2 plus
 28-  0:	Pso01G28400.0	Pso02G48980.0	  2e-88
 28-  1:	Pso01G28430.0	Pso02G48990.0	      0
 28-  2:	Pso01G28670.0	Pso02G49120.0	  2e-69
 28-  3:	Pso01G29040.0	Pso02G49270.0	  1e-90
 28-  4:	Pso01G29110.0	Pso02G49300.0	  1e-95
 28-  5:	Pso01G29180.0	Pso02G49320.0	      0
 28-  6:	Pso01G29280.0	Pso02G49340.0	  5e-79
 28-  7:	Pso01G29400.0	Pso02G49440.0	  5e-63
 28-  8:	Pso01G29420.0	Pso02G49450.0	      0
## Alignment 29: score=387.0 e_value=5.1e-18 N=9 post-WGD-1 ancestor_chr1&P.somniferum_chr2 plus
 29-  0:	Pso01G31480.0	Pso02G01130.0	      0
 29-  1:	Pso01G31520.0	Pso02G01170.0	  1e-95
 29-  2:	Pso01G31570.0	Pso02G01180.0	      0
 29-  3:	Pso01G31580.0	Pso02G01210.0	 2e-111
 29-  4:	Pso01G31620.0	Pso02G01230.0	 5e-127
 29-  5:	Pso01G31740.0	Pso02G01320.0	      0
 29-  6:	Pso01G31850.0	Pso02G01400.0	      0
 29-  7:	Pso01G32100.0	Pso02G01470.0	      0
 29-  8:	Pso01G32570.0	Pso02G01550.0	 7e-114
## Alignment 30: score=349.0 e_value=4e-17 N=9 post-WGD-1 ancestor_chr1&P.somniferum_chr2 plus
 30-  0:	Pso01G40680.0	Pso02G38870.0	 2e-120
 30-  1:	Pso01G40750.0	Pso02G39040.0	      0
 30-  2:	Pso01G40760.0	Pso02G39120.0	      0
 30-  3:	Pso01G40770.0	Pso02G39220.0	      0
 30-  4:	Pso01G40970.0	Pso02G39260.0	 1e-154
 30-  5:	Pso01G41230.0	Pso02G39470.0	      0
 30-  6:	Pso01G41320.0	Pso02G39560.0	      0
 30-  7:	Pso01G41520.0	Pso02G39590.0	      0
 30-  8:	Pso01G41610.0	Pso02G39700.0	      0
## Alignment 31: score=311.0 e_value=2.3e-11 N=7 post-WGD-1 ancestor_chr1&P.somniferum_chr2 plus
 31-  0:	Pso01G34450.0	Pso02G49600.0	      0
 31-  1:	Pso01G34580.0	Pso02G49660.0	  3e-94
 31-  2:	Pso01G34590.0	Pso02G49690.0	      0
 31-  3:	Pso01G34080.0	Pso02G49890.0	      0
 31-  4:	Pso01G34120.0	Pso02G49900.0	  2e-84
 31-  5:	Pso01G34140.0	Pso02G49940.0	  4e-56
 31-  6:	Pso01G34150.0	Pso02G49950.0	 4e-144
## Alignment 32: score=508.0 e_value=9.3e-29 N=12 post-WGD-1 ancestor_chr1&P.somniferum_chr2 minus
 32-  0:	Pso01G29760.0	Pso02G11180.0	  1e-57
 32-  1:	Pso01G29890.0	Pso02G11100.0	  9e-11
 32-  2:	Pso01G29970.0	Pso02G11090.0	 1e-180
 32-  3:	Pso01G30080.0	Pso02G11040.0	      0
 32-  4:	Pso01G30220.0	Pso02G10940.0	 2e-159
 32-  5:	Pso01G30370.0	Pso02G10890.0	      0
 32-  6:	Pso01G30670.0	Pso02G10840.0	 4e-175
 32-  7:	Pso01G30840.0	Pso02G10800.0	      0
 32-  8:	Pso01G30850.0	Pso02G10790.0	 4e-152
 32-  9:	Pso01G30880.0	Pso02G10760.0	      0
 32- 10:	Pso01G31060.0	Pso02G10750.0	 1e-135
 32- 11:	Pso01G31250.0	Pso02G10660.0	  1e-36
## Alignment 33: score=380.0 e_value=7.2e-14 N=8 post-WGD-1 ancestor_chr1&P.somniferum_chr2 minus
 33-  0:	Pso01G46120.0	Pso02G43240.0	  3e-36
 33-  1:	Pso01G46160.0	Pso02G43220.0	      0
 33-  2:	Pso01G46180.0	Pso02G43200.0	  2e-96
 33-  3:	Pso01G46210.0	Pso02G43190.0	  2e-35
 33-  4:	Pso01G46290.0	Pso02G43140.0	  6e-38
 33-  5:	Pso01G46410.0	Pso02G43100.0	  1e-39
 33-  6:	Pso01G46420.0	Pso02G43060.0	  9e-44
 33-  7:	Pso01G46430.0	Pso02G43030.0	  5e-47
## Alignment 34: score=346.0 e_value=3.5e-17 N=9 post-WGD-1 ancestor_chr1&P.somniferum_chr2 minus
 34-  0:	Pso01G40460.0	Pso02G54360.0	  2e-97
 34-  1:	Pso01G40680.0	Pso02G54270.0	 7e-120
 34-  2:	Pso01G40740.0	Pso02G54100.0	  1e-54
 34-  3:	Pso01G40760.0	Pso02G54000.0	      0
 34-  4:	Pso01G40770.0	Pso02G53930.0	      0
 34-  5:	Pso01G40970.0	Pso02G53870.0	 2e-167
 34-  6:	Pso01G41230.0	Pso02G53650.0	      0
 34-  7:	Pso01G41320.0	Pso02G53540.0	      0
 34-  8:	Pso01G41520.0	Pso02G53510.0	      0
## Alignment 35: score=282.0 e_value=4e-08 N=6 post-WGD-1 ancestor_chr1&P.somniferum_chr2 minus
 35-  0:	Pso01G35970.0	Pso02G50290.0	 2e-148
 35-  1:	Pso01G36040.0	Pso02G50260.0	      0
 35-  2:	Pso01G36080.0	Pso02G50220.0	 4e-116
 35-  3:	Pso01G36100.0	Pso02G50200.0	      0
 35-  4:	Pso01G36170.0	Pso02G50130.0	      0
 35-  5:	Pso01G36190.0	Pso02G50080.0	  1e-26
## Alignment 36: score=841.0 e_value=6.9e-54 N=19 post-WGD-1 ancestor_chr1&P.somniferum_chr3 plus
 36-  0:	Pso01G35930.0	Pso03G35490.0	      0
 36-  1:	Pso01G36320.0	Pso03G35590.0	 2e-123
 36-  2:	Pso01G36370.0	Pso03G35790.0	 6e-136
 36-  3:	Pso01G36410.0	Pso03G35850.0	  8e-78
 36-  4:	Pso01G36500.0	Pso03G35900.0	  1e-15
 36-  5:	Pso01G36550.0	Pso03G35940.0	  4e-34
 36-  6:	Pso01G36570.0	Pso03G35950.0	      0
 36-  7:	Pso01G36580.0	Pso03G35970.0	  2e-37
 36-  8:	Pso01G36590.0	Pso03G35990.0	  1e-25
 36-  9:	Pso01G36600.0	Pso03G36010.0	      0
 36- 10:	Pso01G36610.0	Pso03G36020.0	  9e-23
 36- 11:	Pso01G36720.0	Pso03G36040.0	      0
 36- 12:	Pso01G36830.0	Pso03G36090.0	      0
 36- 13:	Pso01G36850.0	Pso03G36200.0	 6e-158
 36- 14:	Pso01G36870.0	Pso03G36280.0	 1e-139
 36- 15:	Pso01G36930.0	Pso03G36330.0	  3e-60
 36- 16:	Pso01G36980.0	Pso03G36350.0	  3e-31
 36- 17:	Pso01G36990.0	Pso03G36360.0	 1e-128
 36- 18:	Pso01G37000.0	Pso03G36480.0	  1e-87
## Alignment 37: score=546.0 e_value=8.1e-26 N=12 post-WGD-1 ancestor_chr1&P.somniferum_chr3 plus
 37-  0:	Pso01G34990.0	Pso03G47350.0	      0
 37-  1:	Pso01G35080.0	Pso03G47390.0	  2e-33
 37-  2:	Pso01G35140.0	Pso03G47460.0	      0
 37-  3:	Pso01G35170.0	Pso03G47480.0	      0
 37-  4:	Pso01G35240.0	Pso03G47520.0	 1e-152
 37-  5:	Pso01G35290.0	Pso03G47630.0	      0
 37-  6:	Pso01G35300.0	Pso03G47640.0	  1e-38
 37-  7:	Pso01G35320.0	Pso03G47690.0	  3e-53
 37-  8:	Pso01G35370.0	Pso03G47700.0	 1e-104
 37-  9:	Pso01G35430.0	Pso03G47750.0	 1e-110
 37- 10:	Pso01G35510.0	Pso03G47910.0	      0
 37- 11:	Pso01G35520.0	Pso03G47950.0	 4e-128
## Alignment 38: score=531.0 e_value=4.6e-29 N=12 post-WGD-1 ancestor_chr1&P.somniferum_chr3 plus
 38-  0:	Pso01G28400.0	Pso03G49190.0	  8e-88
 38-  1:	Pso01G28460.0	Pso03G49330.0	  5e-70
 38-  2:	Pso01G28560.0	Pso03G49340.0	  1e-54
 38-  3:	Pso01G28590.0	Pso03G49360.0	      0
 38-  4:	Pso01G28670.0	Pso03G49400.0	  5e-69
 38-  5:	Pso01G28840.0	Pso03G49530.0	  2e-42
 38-  6:	Pso01G28900.0	Pso03G49550.0	      0
 38-  7:	Pso01G29180.0	Pso03G49650.0	      0
 38-  8:	Pso01G29260.0	Pso03G49670.0	 5e-125
 38-  9:	Pso01G29280.0	Pso03G49720.0	  3e-78
 38- 10:	Pso01G29400.0	Pso03G49830.0	  3e-63
 38- 11:	Pso01G29420.0	Pso03G49850.0	 4e-129
## Alignment 39: score=432.0 e_value=1.7e-22 N=10 post-WGD-1 ancestor_chr1&P.somniferum_chr3 plus
 39-  0:	Pso01G31480.0	Pso03G37060.0	  3e-44
 39-  1:	Pso01G31520.0	Pso03G37140.0	  3e-94
 39-  2:	Pso01G31570.0	Pso03G37170.0	      0
 39-  3:	Pso01G31580.0	Pso03G37200.0	 2e-110
 39-  4:	Pso01G31620.0	Pso03G37220.0	 3e-126
 39-  5:	Pso01G31740.0	Pso03G37320.0	      0
 39-  6:	Pso01G31850.0	Pso03G37410.0	      0
 39-  7:	Pso01G31870.0	Pso03G37420.0	      0
 39-  8:	Pso01G32100.0	Pso03G37490.0	      0
 39-  9:	Pso01G32570.0	Pso03G37610.0	 4e-114
## Alignment 40: score=293.0 e_value=1.8e-09 N=6 post-WGD-1 ancestor_chr1&P.somniferum_chr3 plus
 40-  0:	Pso01G35680.0	Pso03G35680.0	  4e-60
 40-  1:	Pso01G35690.0	Pso03G35700.0	      0
 40-  2:	Pso01G35750.0	Pso03G35750.0	      0
 40-  3:	Pso01G35760.0	Pso03G35760.0	 5e-104
 40-  4:	Pso01G35780.0	Pso03G35770.0	  2e-66
 40-  5:	Pso01G35800.0	Pso03G35780.0	 4e-150
## Alignment 41: score=277.0 e_value=3.1e-13 N=7 post-WGD-1 ancestor_chr1&P.somniferum_chr3 plus
 41-  0:	Pso01G20750.0	Pso03G45310.0	 5e-166
 41-  1:	Pso01G19190.0	Pso03G45460.0	  7e-42
 41-  2:	Pso01G19210.0	Pso03G45470.0	      0
 41-  3:	Pso01G19280.0	Pso03G45480.0	  3e-89
 41-  4:	Pso01G19330.0	Pso03G45540.0	  2e-75
 41-  5:	Pso01G19580.0	Pso03G45600.0	 1e-140
 41-  6:	Pso01G19790.0	Pso03G45640.0	      0
## Alignment 42: score=275.0 e_value=2.4e-09 N=6 post-WGD-1 ancestor_chr1&P.somniferum_chr3 plus
 42-  0:	Pso01G25090.0	Pso03G34390.0	  2e-28
 42-  1:	Pso01G25210.0	Pso03G34420.0	  3e-30
 42-  2:	Pso01G25240.0	Pso03G34430.0	  3e-13
 42-  3:	Pso01G25310.0	Pso03G34460.0	  3e-17
 42-  4:	Pso01G25340.0	Pso03G34490.0	  1e-34
 42-  5:	Pso01G25400.0	Pso03G34610.0	  4e-37
## Alignment 43: score=505.0 e_value=4.2e-22 N=11 post-WGD-1 ancestor_chr1&P.somniferum_chr3 minus
 43-  0:	Pso01G37540.0	Pso03G38380.0	      0
 43-  1:	Pso01G37580.0	Pso03G38370.0	      0
 43-  2:	Pso01G37720.0	Pso03G38320.0	 3e-136
 43-  3:	Pso01G37730.0	Pso03G38300.0	  1e-70
 43-  4:	Pso01G37760.0	Pso03G38270.0	 1e-104
 43-  5:	Pso01G37870.0	Pso03G38200.0	 3e-108
 43-  6:	Pso01G37890.0	Pso03G38170.0	      0
 43-  7:	Pso01G37960.0	Pso03G38070.0	 1e-168
 43-  8:	Pso01G38060.0	Pso03G38000.0	  5e-22
 43-  9:	Pso01G38140.0	Pso03G37930.0	      0
 43- 10:	Pso01G38170.0	Pso03G37880.0	      0
## Alignment 44: score=365.0 e_value=1.5e-13 N=8 post-WGD-1 ancestor_chr1&P.somniferum_chr3 minus
 44-  0:	Pso01G32720.0	Pso03G36880.0	      0
 44-  1:	Pso01G32750.0	Pso03G36860.0	  3e-54
 44-  2:	Pso01G32830.0	Pso03G36830.0	 1e-105
 44-  3:	Pso01G32840.0	Pso03G36820.0	      0
 44-  4:	Pso01G32950.0	Pso03G36770.0	      0
 44-  5:	Pso01G32960.0	Pso03G36760.0	      0
 44-  6:	Pso01G33010.0	Pso03G36700.0	      0
 44-  7:	Pso01G33060.0	Pso03G36660.0	 1e-117
## Alignment 45: score=344.0 e_value=1.7e-16 N=8 post-WGD-1 ancestor_chr1&P.somniferum_chr3 minus
 45-  0:	Pso01G25830.0	Pso03G34200.0	 7e-126
 45-  1:	Pso01G25870.0	Pso03G34180.0	      0
 45-  2:	Pso01G26170.0	Pso03G34090.0	  1e-83
 45-  3:	Pso01G26200.0	Pso03G34050.0	      0
 45-  4:	Pso01G26400.0	Pso03G33990.0	      0
 45-  5:	Pso01G26410.0	Pso03G33980.0	  7e-69
 45-  6:	Pso01G26550.0	Pso03G33790.0	  6e-22
 45-  7:	Pso01G26570.0	Pso03G33750.0	 1e-155
## Alignment 46: score=307.0 e_value=8.3e-11 N=7 post-WGD-1 ancestor_chr1&P.somniferum_chr3 minus
 46-  0:	Pso01G35970.0	Pso03G50890.0	 3e-149
 46-  1:	Pso01G36010.0	Pso03G50810.0	 2e-119
 46-  2:	Pso01G36040.0	Pso03G50560.0	      0
 46-  3:	Pso01G36080.0	Pso03G50540.0	 2e-116
 46-  4:	Pso01G36100.0	Pso03G50530.0	      0
 46-  5:	Pso01G36170.0	Pso03G50460.0	      0
 46-  6:	Pso01G36190.0	Pso03G50410.0	  5e-61
## Alignment 47: score=295.0 e_value=1.1e-13 N=7 post-WGD-1 ancestor_chr1&P.somniferum_chr3 minus
 47-  0:	Pso01G30370.0	Pso03G46810.0	      0
 47-  1:	Pso01G30670.0	Pso03G46740.0	 3e-174
 47-  2:	Pso01G30840.0	Pso03G46620.0	      0
 47-  3:	Pso01G30850.0	Pso03G46610.0	 1e-150
 47-  4:	Pso01G30880.0	Pso03G46590.0	      0
 47-  5:	Pso01G31060.0	Pso03G46580.0	 3e-135
 47-  6:	Pso01G31250.0	Pso03G46490.0	  6e-37
## Alignment 48: score=274.0 e_value=1.1e-09 N=6 post-WGD-1 ancestor_chr1&P.somniferum_chr3 minus
 48-  0:	Pso01G38510.0	Pso03G35410.0	      0
 48-  1:	Pso01G38520.0	Pso03G35310.0	  1e-67
 48-  2:	Pso01G38530.0	Pso03G35300.0	 3e-165
 48-  3:	Pso01G38540.0	Pso03G35260.0	      0
 48-  4:	Pso01G38600.0	Pso03G35140.0	      0
 48-  5:	Pso01G38640.0	Pso03G35110.0	      0
## Alignment 49: score=431.0 e_value=9.4e-19 N=9 post-WGD-1 ancestor_chr1&P.somniferum_chr5 plus
 49-  0:	Pso01G10600.0	Pso05G44590.0	      0
 49-  1:	Pso01G10610.0	Pso05G44600.0	      0
 49-  2:	Pso01G10680.0	Pso05G44630.0	      0
 49-  3:	Pso01G10760.0	Pso05G44640.0	  5e-43
 49-  4:	Pso01G10780.0	Pso05G44650.0	      0
 49-  5:	Pso01G10920.0	Pso05G44770.0	      0
 49-  6:	Pso01G10940.0	Pso05G44800.0	      0
 49-  7:	Pso01G10950.0	Pso05G44810.0	      0
 49-  8:	Pso01G11020.0	Pso05G44820.0	  2e-76
## Alignment 50: score=342.0 e_value=7.5e-16 N=8 post-WGD-1 ancestor_chr1&P.somniferum_chr5 plus
 50-  0:	Pso01G25830.0	Pso05G35800.0	 2e-120
 50-  1:	Pso01G25870.0	Pso05G35810.0	      0
 50-  2:	Pso01G26170.0	Pso05G35910.0	  2e-81
 50-  3:	Pso01G26200.0	Pso05G35930.0	      0
 50-  4:	Pso01G26400.0	Pso05G35980.0	      0
 50-  5:	Pso01G26410.0	Pso05G35990.0	  5e-70
 50-  6:	Pso01G26550.0	Pso05G36190.0	  2e-22
 50-  7:	Pso01G26570.0	Pso05G36250.0	      0
## Alignment 51: score=5587.0 e_value=0 N=117 post-WGD-1 ancestor_chr1&P.somniferum_chr5 minus
 51-  0:	Pso01G00970.0	Pso05G53560.0	  3e-81
 51-  1:	Pso01G00990.0	Pso05G53550.0	      0
 51-  2:	Pso01G01000.0	Pso05G53540.0	      0
 51-  3:	Pso01G01030.0	Pso05G53490.0	  7e-62
 51-  4:	Pso01G01040.0	Pso05G53470.0	      0
 51-  5:	Pso01G01050.0	Pso05G53460.0	 9e-102
 51-  6:	Pso01G01070.0	Pso05G53450.0	  2e-29
 51-  7:	Pso01G01080.0	Pso05G53430.0	 9e-155
 51-  8:	Pso01G01090.0	Pso05G53420.0	 6e-155
 51-  9:	Pso01G01100.0	Pso05G53410.0	      0
 51- 10:	Pso01G01110.0	Pso05G53390.0	 1e-155
 51- 11:	Pso01G01140.0	Pso05G53350.0	  4e-15
 51- 12:	Pso01G01220.0	Pso05G53220.0	  7e-98
 51- 13:	Pso01G01360.0	Pso05G53210.0	      0
 51- 14:	Pso01G01370.0	Pso05G53200.0	 7e-171
 51- 15:	Pso01G01380.0	Pso05G53190.0	      0
 51- 16:	Pso01G01460.0	Pso05G53170.0	      0
 51- 17:	Pso01G01470.0	Pso05G53160.0	 3e-145
 51- 18:	Pso01G01510.0	Pso05G53130.0	      0
 51- 19:	Pso01G01520.0	Pso05G53120.0	      0
 51- 20:	Pso01G01560.0	Pso05G53100.0	 2e-170
 51- 21:	Pso01G01650.0	Pso05G53040.0	      0
 51- 22:	Pso01G01660.0	Pso05G53030.0	  4e-77
 51- 23:	Pso01G01690.0	Pso05G53020.0	      0
 51- 24:	Pso01G01700.0	Pso05G52950.0	 1e-103
 51- 25:	Pso01G01730.0	Pso05G52940.0	  1e-97
 51- 26:	Pso01G01740.0	Pso05G52930.0	      0
 51- 27:	Pso01G01750.0	Pso05G52920.0	      0
 51- 28:	Pso01G01760.0	Pso05G52910.0	  3e-63
 51- 29:	Pso01G01800.0	Pso05G52870.0	  3e-91
 51- 30:	Pso01G01820.0	Pso05G52860.0	 2e-148
 51- 31:	Pso01G01830.0	Pso05G52850.0	 2e-156
 51- 32:	Pso01G01880.0	Pso05G52840.0	      0
 51- 33:	Pso01G01900.0	Pso05G52810.0	      0
 51- 34:	Pso01G01940.0	Pso05G52730.0	      0
 51- 35:	Pso01G01960.0	Pso05G52710.0	      0
 51- 36:	Pso01G02000.0	Pso05G52650.0	      0
 51- 37:	Pso01G02020.0	Pso05G52610.0	  2e-67
 51- 38:	Pso01G02060.0	Pso05G52580.0	      0
 51- 39:	Pso01G02100.0	Pso05G52550.0	      0
 51- 40:	Pso01G02150.0	Pso05G52520.0	      0
 51- 41:	Pso01G02170.0	Pso05G52440.0	  2e-43
 51- 42:	Pso01G02340.0	Pso05G52410.0	      0
 51- 43:	Pso01G02310.0	Pso05G52390.0	  1e-89
 51- 44:	Pso01G02390.0	Pso05G52330.0	  4e-25
 51- 45:	Pso01G02530.0	Pso05G52260.0	      0
 51- 46:	Pso01G02610.0	Pso05G52190.0	 2e-148
 51- 47:	Pso01G02620.0	Pso05G52180.0	      0
 51- 48:	Pso01G02630.0	Pso05G52170.0	 2e-148
 51- 49:	Pso01G02670.0	Pso05G52150.0	      0
 51- 50:	Pso01G02700.0	Pso05G52120.0	  5e-24
 51- 51:	Pso01G02710.0	Pso05G52110.0	      0
 51- 52:	Pso01G02720.0	Pso05G52100.0	      0
 51- 53:	Pso01G02750.0	Pso05G52050.0	      0
 51- 54:	Pso01G02760.0	Pso05G52040.0	      0
 51- 55:	Pso01G02770.0	Pso05G52030.0	      0
 51- 56:	Pso01G02800.0	Pso05G52010.0	      0
 51- 57:	Pso01G02860.0	Pso05G51990.0	      0
 51- 58:	Pso01G02870.0	Pso05G51970.0	      0
 51- 59:	Pso01G02900.0	Pso05G51930.0	      0
 51- 60:	Pso01G02910.0	Pso05G51900.0	 6e-124
 51- 61:	Pso01G02920.0	Pso05G51880.0	  4e-64
 51- 62:	Pso01G02940.0	Pso05G51800.0	  2e-66
 51- 63:	Pso01G02960.0	Pso05G51790.0	 4e-113
 51- 64:	Pso01G02990.0	Pso05G51780.0	      0
 51- 65:	Pso01G03030.0	Pso05G51740.0	  7e-46
 51- 66:	Pso01G03090.0	Pso05G51730.0	 6e-156
 51- 67:	Pso01G03100.0	Pso05G51710.0	 6e-152
 51- 68:	Pso01G03130.0	Pso05G51690.0	  3e-98
 51- 69:	Pso01G03160.0	Pso05G51590.0	  3e-12
 51- 70:	Pso01G03240.0	Pso05G51580.0	  1e-42
 51- 71:	Pso01G03250.0	Pso05G51560.0	 9e-147
 51- 72:	Pso01G03270.0	Pso05G51530.0	      0
 51- 73:	Pso01G03290.0	Pso05G51510.0	      0
 51- 74:	Pso01G03310.0	Pso05G51500.0	      0
 51- 75:	Pso01G03330.0	Pso05G51490.0	      0
 51- 76:	Pso01G03390.0	Pso05G51360.0	  2e-30
 51- 77:	Pso01G03400.0	Pso05G51350.0	      0
 51- 78:	Pso01G03410.0	Pso05G51340.0	 4e-156
 51- 79:	Pso01G03430.0	Pso05G51320.0	  8e-57
 51- 80:	Pso01G03450.0	Pso05G51220.0	  3e-55
 51- 81:	Pso01G03480.0	Pso05G51200.0	      0
 51- 82:	Pso01G03490.0	Pso05G51190.0	      0
 51- 83:	Pso01G03510.0	Pso05G51160.0	      0
 51- 84:	Pso01G03520.0	Pso05G51140.0	 4e-152
 51- 85:	Pso01G03540.0	Pso05G51120.0	  9e-63
 51- 86:	Pso01G03570.0	Pso05G51110.0	      0
 51- 87:	Pso01G03640.0	Pso05G51090.0	  1e-69
 51- 88:	Pso01G03660.0	Pso05G51020.0	      0
 51- 89:	Pso01G03850.0	Pso05G51000.0	      0
 51- 90:	Pso01G03870.0	Pso05G50990.0	      0
 51- 91:	Pso01G03930.0	Pso05G50980.0	 3e-153
 51- 92:	Pso01G04000.0	Pso05G50920.0	 8e-100
 51- 93:	Pso01G04030.0	Pso05G50900.0	 1e-170
 51- 94:	Pso01G04060.0	Pso05G50890.0	  2e-73
 51- 95:	Pso01G04110.0	Pso05G50820.0	 3e-167
 51- 96:	Pso01G04160.0	Pso05G50810.0	      0
 51- 97:	Pso01G04170.0	Pso05G50800.0	      0
 51- 98:	Pso01G04200.0	Pso05G50780.0	      0
 51- 99:	Pso01G04230.0	Pso05G50690.0	  5e-87
 51-100:	Pso01G04240.0	Pso05G50680.0	      0
 51-101:	Pso01G04280.0	Pso05G50650.0	      0
 51-102:	Pso01G04310.0	Pso05G50610.0	 2e-105
 51-103:	Pso01G04430.0	Pso05G50560.0	      0
 51-104:	Pso01G04440.0	Pso05G50550.0	      0
 51-105:	Pso01G04490.0	Pso05G50540.0	      0
 51-106:	Pso01G04520.0	Pso05G50500.0	      0
 51-107:	Pso01G04690.0	Pso05G50430.0	      0
 51-108:	Pso01G04780.0	Pso05G50390.0	      0
 51-109:	Pso01G04770.0	Pso05G50370.0	 5e-171
 51-110:	Pso01G04800.0	Pso05G50360.0	      0
 51-111:	Pso01G04870.0	Pso05G50250.0	      0
 51-112:	Pso01G04920.0	Pso05G50160.0	  2e-24
 51-113:	Pso01G04960.0	Pso05G50150.0	      0
 51-114:	Pso01G04970.0	Pso05G50140.0	      0
 51-115:	Pso01G05000.0	Pso05G50110.0	 2e-167
 51-116:	Pso01G05030.0	Pso05G50080.0	      0
## Alignment 52: score=2551.0 e_value=4.5e-202 N=53 post-WGD-1 ancestor_chr1&P.somniferum_chr5 minus
 52-  0:	Pso01G09000.0	Pso05G46110.0	 3e-145
 52-  1:	Pso01G09010.0	Pso05G46100.0	      0
 52-  2:	Pso01G09020.0	Pso05G46090.0	      0
 52-  3:	Pso01G09070.0	Pso05G46070.0	 5e-117
 52-  4:	Pso01G09130.0	Pso05G46030.0	 5e-171
 52-  5:	Pso01G09140.0	Pso05G46020.0	      0
 52-  6:	Pso01G09190.0	Pso05G46010.0	      0
 52-  7:	Pso01G09200.0	Pso05G46000.0	  1e-78
 52-  8:	Pso01G09230.0	Pso05G45980.0	      0
 52-  9:	Pso01G09260.0	Pso05G45970.0	  4e-54
 52- 10:	Pso01G09280.0	Pso05G45960.0	      0
 52- 11:	Pso01G09320.0	Pso05G45930.0	 4e-158
 52- 12:	Pso01G09390.0	Pso05G45910.0	 5e-177
 52- 13:	Pso01G09400.0	Pso05G45900.0	      0
 52- 14:	Pso01G09410.0	Pso05G45890.0	      0
 52- 15:	Pso01G09420.0	Pso05G45880.0	      0
 52- 16:	Pso01G09460.0	Pso05G45830.0	  1e-30
 52- 17:	Pso01G09480.0	Pso05G45770.0	  6e-36
 52- 18:	Pso01G09540.0	Pso05G45690.0	  9e-90
 52- 19:	Pso01G09590.0	Pso05G45640.0	      0
 52- 20:	Pso01G09600.0	Pso05G45630.0	      0
 52- 21:	Pso01G09610.0	Pso05G45620.0	      0
 52- 22:	Pso01G09620.0	Pso05G45580.0	      0
 52- 23:	Pso01G09650.0	Pso05G45560.0	 2e-134
 52- 24:	Pso01G09660.0	Pso05G45550.0	      0
 52- 25:	Pso01G09670.0	Pso05G45540.0	  7e-46
 52- 26:	Pso01G09880.0	Pso05G45410.0	      0
 52- 27:	Pso01G09920.0	Pso05G45360.0	 5e-159
 52- 28:	Pso01G09960.0	Pso05G45330.0	      0
 52- 29:	Pso01G10000.0	Pso05G45270.0	      0
 52- 30:	Pso01G10010.0	Pso05G45260.0	      0
 52- 31:	Pso01G10030.0	Pso05G45230.0	      0
 52- 32:	Pso01G10040.0	Pso05G45210.0	      0
 52- 33:	Pso01G10070.0	Pso05G45180.0	      0
 52- 34:	Pso01G10080.0	Pso05G45170.0	      0
 52- 35:	Pso01G10110.0	Pso05G45150.0	  1e-42
 52- 36:	Pso01G10120.0	Pso05G45140.0	      0
 52- 37:	Pso01G10140.0	Pso05G45130.0	      0
 52- 38:	Pso01G10220.0	Pso05G45110.0	 2e-155
 52- 39:	Pso01G10210.0	Pso05G45100.0	      0
 52- 40:	Pso01G10290.0	Pso05G45090.0	 6e-113
 52- 41:	Pso01G10310.0	Pso05G45080.0	      0
 52- 42:	Pso01G10340.0	Pso05G45060.0	      0
 52- 43:	Pso01G10360.0	Pso05G45030.0	      0
 52- 44:	Pso01G10400.0	Pso05G45020.0	 1e-133
 52- 45:	Pso01G10410.0	Pso05G45010.0	  7e-70
 52- 46:	Pso01G10420.0	Pso05G44990.0	  2e-55
 52- 47:	Pso01G10440.0	Pso05G44980.0	  5e-79
 52- 48:	Pso01G10450.0	Pso05G44970.0	      0
 52- 49:	Pso01G10460.0	Pso05G44960.0	      0
 52- 50:	Pso01G10580.0	Pso05G44920.0	      0
 52- 51:	Pso01G10590.0	Pso05G44900.0	      0
 52- 52:	Pso01G11010.0	Pso05G44850.0	      0
## Alignment 53: score=2023.0 e_value=9.5e-145 N=42 post-WGD-1 ancestor_chr1&P.somniferum_chr5 minus
 53-  0:	Pso01G11130.0	Pso05G44470.0	      0
 53-  1:	Pso01G11170.0	Pso05G44440.0	  1e-15
 53-  2:	Pso01G11190.0	Pso05G44420.0	      0
 53-  3:	Pso01G11200.0	Pso05G44410.0	 7e-110
 53-  4:	Pso01G11230.0	Pso05G44380.0	 3e-165
 53-  5:	Pso01G11300.0	Pso05G44290.0	 3e-133
 53-  6:	Pso01G11430.0	Pso05G44160.0	      0
 53-  7:	Pso01G11450.0	Pso05G44100.0	      0
 53-  8:	Pso01G11510.0	Pso05G44060.0	  4e-40
 53-  9:	Pso01G11520.0	Pso05G44040.0	 4e-140
 53- 10:	Pso01G11530.0	Pso05G44030.0	 1e-132
 53- 11:	Pso01G11550.0	Pso05G44020.0	      0
 53- 12:	Pso01G11570.0	Pso05G43960.0	      0
 53- 13:	Pso01G11580.0	Pso05G43950.0	      0
 53- 14:	Pso01G11590.0	Pso05G43930.0	      0
 53- 15:	Pso01G11630.0	Pso05G43910.0	      0
 53- 16:	Pso01G11660.0	Pso05G43890.0	 2e-138
 53- 17:	Pso01G11670.0	Pso05G43860.0	  3e-83
 53- 18:	Pso01G11680.0	Pso05G43850.0	 6e-176
 53- 19:	Pso01G11690.0	Pso05G43840.0	      0
 53- 20:	Pso01G11700.0	Pso05G43830.0	  1e-69
 53- 21:	Pso01G11730.0	Pso05G43800.0	 3e-121
 53- 22:	Pso01G11740.0	Pso05G43750.0	  2e-83
 53- 23:	Pso01G11750.0	Pso05G43740.0	  4e-71
 53- 24:	Pso01G11810.0	Pso05G43710.0	      0
 53- 25:	Pso01G11820.0	Pso05G43630.0	  7e-80
 53- 26:	Pso01G11840.0	Pso05G43620.0	  6e-32
 53- 27:	Pso01G11850.0	Pso05G43610.0	 4e-152
 53- 28:	Pso01G11890.0	Pso05G43600.0	 1e-157
 53- 29:	Pso01G11930.0	Pso05G43590.0	      0
 53- 30:	Pso01G11980.0	Pso05G43550.0	      0
 53- 31:	Pso01G11990.0	Pso05G43540.0	      0
 53- 32:	Pso01G12010.0	Pso05G43520.0	      0
 53- 33:	Pso01G12020.0	Pso05G43500.0	      0
 53- 34:	Pso01G12040.0	Pso05G43480.0	      0
 53- 35:	Pso01G12050.0	Pso05G43470.0	 7e-115
 53- 36:	Pso01G12060.0	Pso05G43440.0	 1e-145
 53- 37:	Pso01G12080.0	Pso05G43430.0	  3e-65
 53- 38:	Pso01G12140.0	Pso05G43390.0	      0
 53- 39:	Pso01G12150.0	Pso05G43380.0	      0
 53- 40:	Pso01G12250.0	Pso05G43300.0	      0
 53- 41:	Pso01G12260.0	Pso05G43290.0	      0
## Alignment 54: score=1381.0 e_value=2e-91 N=29 post-WGD-1 ancestor_chr1&P.somniferum_chr5 minus
 54-  0:	Pso01G00670.0	Pso05G54610.0	  2e-82
 54-  1:	Pso01G00690.0	Pso05G54600.0	      0
 54-  2:	Pso01G00710.0	Pso05G54580.0	      0
 54-  3:	Pso01G00720.0	Pso05G54570.0	 8e-123
 54-  4:	Pso01G00760.0	Pso05G54510.0	  1e-14
 54-  5:	Pso01G00790.0	Pso05G54500.0	 7e-179
 54-  6:	Pso01G00800.0	Pso05G54490.0	 7e-152
 54-  7:	Pso01G00810.0	Pso05G54470.0	 1e-157
 54-  8:	Pso01G00830.0	Pso05G54400.0	 6e-119
 54-  9:	Pso01G00850.0	Pso05G54390.0	 6e-164
 54- 10:	Pso01G00860.0	Pso05G54380.0	      0
 54- 11:	Pso01G00870.0	Pso05G54370.0	      0
 54- 12:	Pso01G00880.0	Pso05G54360.0	      0
 54- 13:	Pso01G00900.0	Pso05G54330.0	      0
 54- 14:	Pso01G00960.0	Pso05G54260.0	      0
 54- 15:	Pso01G00970.0	Pso05G54210.0	  5e-90
 54- 16:	Pso01G00990.0	Pso05G54190.0	      0
 54- 17:	Pso01G01020.0	Pso05G54140.0	      0
 54- 18:	Pso01G01030.0	Pso05G54090.0	  2e-27
 54- 19:	Pso01G01050.0	Pso05G54050.0	 3e-100
 54- 20:	Pso01G01090.0	Pso05G54010.0	  9e-63
 54- 21:	Pso01G01100.0	Pso05G54000.0	 2e-158
 54- 22:	Pso01G01110.0	Pso05G53990.0	 2e-140
 54- 23:	Pso01G01140.0	Pso05G53840.0	  6e-28
 54- 24:	Pso01G01220.0	Pso05G53770.0	  6e-93
 54- 25:	Pso01G01330.0	Pso05G53740.0	  4e-79
 54- 26:	Pso01G01540.0	Pso05G53730.0	      0
 54- 27:	Pso01G01360.0	Pso05G53700.0	 1e-143
 54- 28:	Pso01G01450.0	Pso05G53650.0	      0
## Alignment 55: score=876.0 e_value=9.7e-46 N=18 post-WGD-1 ancestor_chr1&P.somniferum_chr5 minus
 55-  0:	Pso01G08300.0	Pso05G46770.0	      0
 55-  1:	Pso01G08330.0	Pso05G46750.0	      0
 55-  2:	Pso01G08340.0	Pso05G46740.0	  7e-50
 55-  3:	Pso01G08350.0	Pso05G46730.0	 7e-168
 55-  4:	Pso01G08360.0	Pso05G46710.0	      0
 55-  5:	Pso01G08390.0	Pso05G46700.0	  1e-37
 55-  6:	Pso01G08420.0	Pso05G46670.0	 9e-177
 55-  7:	Pso01G08490.0	Pso05G46630.0	      0
 55-  8:	Pso01G08500.0	Pso05G46610.0	      0
 55-  9:	Pso01G08540.0	Pso05G46600.0	      0
 55- 10:	Pso01G08570.0	Pso05G46570.0	      0
 55- 11:	Pso01G08590.0	Pso05G46540.0	      0
 55- 12:	Pso01G08600.0	Pso05G46520.0	 4e-149
 55- 13:	Pso01G08660.0	Pso05G46470.0	      0
 55- 14:	Pso01G08670.0	Pso05G46450.0	      0
 55- 15:	Pso01G08720.0	Pso05G46420.0	 6e-135
 55- 16:	Pso01G08750.0	Pso05G46410.0	 6e-138
 55- 17:	Pso01G08770.0	Pso05G46390.0	  3e-31
## Alignment 56: score=279.0 e_value=3.1e-09 N=6 post-WGD-1 ancestor_chr1&P.somniferum_chr5 minus
 56-  0:	Pso01G25090.0	Pso05G35570.0	  2e-30
 56-  1:	Pso01G25240.0	Pso05G35530.0	  3e-13
 56-  2:	Pso01G25310.0	Pso05G35500.0	  4e-17
 56-  3:	Pso01G25330.0	Pso05G35480.0	  1e-41
 56-  4:	Pso01G25340.0	Pso05G35470.0	  2e-34
 56-  5:	Pso01G25400.0	Pso05G35390.0	  3e-69
## Alignment 57: score=3663.0 e_value=3.3e-315 N=75 post-WGD-1 ancestor_chr1&P.somniferum_chr6 plus
 57-  0:	Pso01G42950.0	Pso06G12210.0	 2e-153
 57-  1:	Pso01G42980.0	Pso06G12240.0	      0
 57-  2:	Pso01G42990.0	Pso06G12250.0	      0
 57-  3:	Pso01G43000.0	Pso06G12260.0	      0
 57-  4:	Pso01G43200.0	Pso06G12380.0	      0
 57-  5:	Pso01G43290.0	Pso06G12460.0	  8e-23
 57-  6:	Pso01G43310.0	Pso06G12560.0	      0
 57-  7:	Pso01G43340.0	Pso06G12600.0	      0
 57-  8:	Pso01G43350.0	Pso06G12620.0	      0
 57-  9:	Pso01G43360.0	Pso06G12630.0	      0
 57- 10:	Pso01G43370.0	Pso06G12640.0	      0
 57- 11:	Pso01G43380.0	Pso06G12660.0	      0
 57- 12:	Pso01G43390.0	Pso06G12670.0	 4e-110
 57- 13:	Pso01G43440.0	Pso06G12720.0	 9e-133
 57- 14:	Pso01G43450.0	Pso06G12730.0	      0
 57- 15:	Pso01G43470.0	Pso06G12740.0	      0
 57- 16:	Pso01G43480.0	Pso06G12760.0	 1e-102
 57- 17:	Pso01G43510.0	Pso06G12810.0	      0
 57- 18:	Pso01G43520.0	Pso06G12830.0	  4e-42
 57- 19:	Pso01G43530.0	Pso06G12840.0	  2e-49
 57- 20:	Pso01G43540.0	Pso06G12850.0	      0
 57- 21:	Pso01G43560.0	Pso06G12880.0	 1e-141
 57- 22:	Pso01G43570.0	Pso06G12890.0	      0
 57- 23:	Pso01G43580.0	Pso06G12900.0	 2e-171
 57- 24:	Pso01G43590.0	Pso06G12910.0	      0
 57- 25:	Pso01G43600.0	Pso06G12920.0	 3e-151
 57- 26:	Pso01G43620.0	Pso06G12950.0	 9e-170
 57- 27:	Pso01G43630.0	Pso06G12960.0	      0
 57- 28:	Pso01G43640.0	Pso06G12970.0	 2e-112
 57- 29:	Pso01G43660.0	Pso06G12990.0	  2e-67
 57- 30:	Pso01G43670.0	Pso06G13000.0	      0
 57- 31:	Pso01G43680.0	Pso06G13010.0	      0
 57- 32:	Pso01G43690.0	Pso06G13020.0	      0
 57- 33:	Pso01G43700.0	Pso06G13030.0	      0
 57- 34:	Pso01G43720.0	Pso06G13060.0	  9e-64
 57- 35:	Pso01G43730.0	Pso06G13070.0	 7e-103
 57- 36:	Pso01G43740.0	Pso06G13080.0	      0
 57- 37:	Pso01G43750.0	Pso06G13090.0	      0
 57- 38:	Pso01G43760.0	Pso06G13100.0	      0
 57- 39:	Pso01G43770.0	Pso06G13110.0	      0
 57- 40:	Pso01G43780.0	Pso06G13120.0	      0
 57- 41:	Pso01G43790.0	Pso06G13130.0	 8e-102
 57- 42:	Pso01G43800.0	Pso06G13140.0	      0
 57- 43:	Pso01G43810.0	Pso06G13150.0	      0
 57- 44:	Pso01G43820.0	Pso06G13160.0	 1e-127
 57- 45:	Pso01G43840.0	Pso06G13170.0	      0
 57- 46:	Pso01G43860.0	Pso06G13190.0	      0
 57- 47:	Pso01G43870.0	Pso06G13200.0	  1e-88
 57- 48:	Pso01G43880.0	Pso06G13210.0	      0
 57- 49:	Pso01G43900.0	Pso06G13240.0	      0
 57- 50:	Pso01G43940.0	Pso06G13260.0	  3e-16
 57- 51:	Pso01G43970.0	Pso06G13310.0	      0
 57- 52:	Pso01G43990.0	Pso06G13320.0	      0
 57- 53:	Pso01G44030.0	Pso06G13370.0	      0
 57- 54:	Pso01G44050.0	Pso06G13400.0	      0
 57- 55:	Pso01G44070.0	Pso06G13410.0	      0
 57- 56:	Pso01G44090.0	Pso06G13430.0	  4e-47
 57- 57:	Pso01G44100.0	Pso06G13440.0	      0
 57- 58:	Pso01G44110.0	Pso06G13450.0	  9e-94
 57- 59:	Pso01G44120.0	Pso06G13470.0	 1e-108
 57- 60:	Pso01G44130.0	Pso06G13480.0	      0
 57- 61:	Pso01G44140.0	Pso06G13490.0	  8e-83
 57- 62:	Pso01G44160.0	Pso06G13510.0	      0
 57- 63:	Pso01G44170.0	Pso06G13520.0	      0
 57- 64:	Pso01G44180.0	Pso06G13530.0	      0
 57- 65:	Pso01G44240.0	Pso06G13570.0	  5e-83
 57- 66:	Pso01G44270.0	Pso06G13640.0	      0
 57- 67:	Pso01G44280.0	Pso06G13650.0	      0
 57- 68:	Pso01G44290.0	Pso06G13670.0	      0
 57- 69:	Pso01G44310.0	Pso06G13690.0	      0
 57- 70:	Pso01G44320.0	Pso06G13700.0	      0
 57- 71:	Pso01G44330.0	Pso06G13710.0	      0
 57- 72:	Pso01G44360.0	Pso06G13750.0	 1e-150
 57- 73:	Pso01G44370.0	Pso06G13770.0	      0
 57- 74:	Pso01G44380.0	Pso06G13780.0	 5e-180
## Alignment 58: score=2032.0 e_value=8.4e-149 N=42 post-WGD-1 ancestor_chr1&P.somniferum_chr6 plus
 58-  0:	Pso01G24750.0	Pso06G31540.0	      0
 58-  1:	Pso01G24760.0	Pso06G31550.0	      0
 58-  2:	Pso01G24780.0	Pso06G31590.0	 6e-100
 58-  3:	Pso01G24820.0	Pso06G31610.0	  7e-82
 58-  4:	Pso01G24860.0	Pso06G31620.0	 9e-163
 58-  5:	Pso01G25050.0	Pso06G31740.0	      0
 58-  6:	Pso01G25060.0	Pso06G31750.0	  1e-28
 58-  7:	Pso01G25070.0	Pso06G31770.0	      0
 58-  8:	Pso01G25080.0	Pso06G31780.0	      0
 58-  9:	Pso01G25090.0	Pso06G31790.0	 7e-134
 58- 10:	Pso01G25120.0	Pso06G31820.0	      0
 58- 11:	Pso01G25160.0	Pso06G31840.0	      0
 58- 12:	Pso01G25170.0	Pso06G31860.0	  4e-92
 58- 13:	Pso01G25180.0	Pso06G31870.0	      0
 58- 14:	Pso01G25220.0	Pso06G31910.0	  2e-54
 58- 15:	Pso01G25280.0	Pso06G31940.0	  1e-98
 58- 16:	Pso01G25300.0	Pso06G31950.0	      0
 58- 17:	Pso01G25320.0	Pso06G31960.0	  5e-16
 58- 18:	Pso01G25330.0	Pso06G31970.0	      0
 58- 19:	Pso01G25340.0	Pso06G31980.0	 5e-105
 58- 20:	Pso01G25370.0	Pso06G32000.0	      0
 58- 21:	Pso01G25390.0	Pso06G32010.0	      0
 58- 22:	Pso01G25400.0	Pso06G32020.0	      0
 58- 23:	Pso01G25410.0	Pso06G32030.0	 3e-154
 58- 24:	Pso01G25430.0	Pso06G32050.0	 3e-118
 58- 25:	Pso01G25450.0	Pso06G32070.0	      0
 58- 26:	Pso01G25500.0	Pso06G32100.0	      0
 58- 27:	Pso01G25520.0	Pso06G32120.0	      0
 58- 28:	Pso01G25530.0	Pso06G32130.0	      0
 58- 29:	Pso01G25550.0	Pso06G32170.0	 9e-141
 58- 30:	Pso01G25560.0	Pso06G32210.0	      0
 58- 31:	Pso01G25570.0	Pso06G32220.0	      0
 58- 32:	Pso01G25580.0	Pso06G32240.0	      0
 58- 33:	Pso01G25600.0	Pso06G32260.0	 3e-120
 58- 34:	Pso01G25630.0	Pso06G32300.0	      0
 58- 35:	Pso01G25640.0	Pso06G32310.0	      0
 58- 36:	Pso01G25650.0	Pso06G32320.0	 1e-115
 58- 37:	Pso01G25660.0	Pso06G32330.0	      0
 58- 38:	Pso01G25670.0	Pso06G32340.0	      0
 58- 39:	Pso01G25710.0	Pso06G32390.0	 5e-106
 58- 40:	Pso01G25790.0	Pso06G32450.0	      0
 58- 41:	Pso01G25800.0	Pso06G32590.0	  3e-66
## Alignment 59: score=1902.0 e_value=3e-137 N=39 post-WGD-1 ancestor_chr1&P.somniferum_chr6 plus
 59-  0:	Pso01G45270.0	Pso06G10580.0	      0
 59-  1:	Pso01G45280.0	Pso06G10590.0	      0
 59-  2:	Pso01G45290.0	Pso06G10600.0	 7e-101
 59-  3:	Pso01G45310.0	Pso06G10630.0	 5e-108
 59-  4:	Pso01G45320.0	Pso06G10640.0	 2e-179
 59-  5:	Pso01G45330.0	Pso06G10650.0	      0
 59-  6:	Pso01G45340.0	Pso06G10660.0	 4e-128
 59-  7:	Pso01G45350.0	Pso06G10670.0	      0
 59-  8:	Pso01G45370.0	Pso06G10680.0	      0
 59-  9:	Pso01G45380.0	Pso06G10690.0	      0
 59- 10:	Pso01G45390.0	Pso06G10700.0	      0
 59- 11:	Pso01G45400.0	Pso06G10710.0	  4e-66
 59- 12:	Pso01G45410.0	Pso06G10720.0	      0
 59- 13:	Pso01G45440.0	Pso06G10820.0	 1e-179
 59- 14:	Pso01G45490.0	Pso06G10840.0	 1e-113
 59- 15:	Pso01G45510.0	Pso06G10850.0	 3e-121
 59- 16:	Pso01G45520.0	Pso06G10860.0	 3e-177
 59- 17:	Pso01G45530.0	Pso06G10870.0	      0
 59- 18:	Pso01G45560.0	Pso06G10910.0	      0
 59- 19:	Pso01G45570.0	Pso06G10920.0	      0
 59- 20:	Pso01G45580.0	Pso06G10930.0	      0
 59- 21:	Pso01G45590.0	Pso06G10950.0	      0
 59- 22:	Pso01G45600.0	Pso06G10960.0	 9e-151
 59- 23:	Pso01G45650.0	Pso06G11000.0	      0
 59- 24:	Pso01G45660.0	Pso06G11010.0	 2e-138
 59- 25:	Pso01G45700.0	Pso06G11020.0	      0
 59- 26:	Pso01G45720.0	Pso06G11030.0	      0
 59- 27:	Pso01G45730.0	Pso06G11040.0	      0
 59- 28:	Pso01G45750.0	Pso06G11050.0	 5e-119
 59- 29:	Pso01G45810.0	Pso06G11090.0	  2e-30
 59- 30:	Pso01G45830.0	Pso06G11130.0	 2e-128
 59- 31:	Pso01G45850.0	Pso06G11140.0	      0
 59- 32:	Pso01G45880.0	Pso06G11180.0	      0
 59- 33:	Pso01G45890.0	Pso06G11200.0	      0
 59- 34:	Pso01G45900.0	Pso06G11210.0	      0
 59- 35:	Pso01G45910.0	Pso06G11220.0	      0
 59- 36:	Pso01G45940.0	Pso06G11230.0	 6e-127
 59- 37:	Pso01G45980.0	Pso06G11280.0	 2e-178
 59- 38:	Pso01G46110.0	Pso06G11320.0	  3e-52
## Alignment 60: score=1723.0 e_value=2.6e-117 N=35 post-WGD-1 ancestor_chr1&P.somniferum_chr6 plus
 60-  0:	Pso01G35680.0	Pso06G21270.0	 4e-110
 60-  1:	Pso01G35690.0	Pso06G21280.0	      0
 60-  2:	Pso01G35700.0	Pso06G21290.0	      0
 60-  3:	Pso01G35710.0	Pso06G21300.0	 7e-115
 60-  4:	Pso01G35730.0	Pso06G21330.0	 1e-164
 60-  5:	Pso01G35740.0	Pso06G21340.0	      0
 60-  6:	Pso01G35750.0	Pso06G21360.0	      0
 60-  7:	Pso01G35760.0	Pso06G21370.0	      0
 60-  8:	Pso01G35770.0	Pso06G21380.0	 7e-102
 60-  9:	Pso01G35780.0	Pso06G21390.0	      0
 60- 10:	Pso01G35790.0	Pso06G21400.0	      0
 60- 11:	Pso01G35800.0	Pso06G21410.0	      0
 60- 12:	Pso01G35810.0	Pso06G21420.0	      0
 60- 13:	Pso01G35910.0	Pso06G21470.0	 2e-116
 60- 14:	Pso01G35900.0	Pso06G21480.0	      0
 60- 15:	Pso01G35920.0	Pso06G21500.0	      0
 60- 16:	Pso01G35930.0	Pso06G21510.0	      0
 60- 17:	Pso01G35940.0	Pso06G21520.0	  7e-98
 60- 18:	Pso01G35970.0	Pso06G21540.0	      0
 60- 19:	Pso01G36010.0	Pso06G21560.0	      0
 60- 20:	Pso01G36030.0	Pso06G21570.0	  3e-32
 60- 21:	Pso01G36040.0	Pso06G21580.0	      0
 60- 22:	Pso01G36060.0	Pso06G21590.0	 3e-155
 60- 23:	Pso01G36080.0	Pso06G21620.0	      0
 60- 24:	Pso01G36100.0	Pso06G21630.0	      0
 60- 25:	Pso01G36110.0	Pso06G21640.0	      0
 60- 26:	Pso01G36130.0	Pso06G21700.0	  1e-95
 60- 27:	Pso01G36140.0	Pso06G21720.0	      0
 60- 28:	Pso01G36150.0	Pso06G21730.0	      0
 60- 29:	Pso01G36180.0	Pso06G21750.0	      0
 60- 30:	Pso01G36190.0	Pso06G21760.0	      0
 60- 31:	Pso01G36210.0	Pso06G21780.0	  5e-63
 60- 32:	Pso01G36270.0	Pso06G21830.0	      0
 60- 33:	Pso01G36280.0	Pso06G21860.0	      0
 60- 34:	Pso01G36290.0	Pso06G21870.0	      0
## Alignment 61: score=1373.0 e_value=2.5e-100 N=29 post-WGD-1 ancestor_chr1&P.somniferum_chr6 plus
 61-  0:	Pso01G34020.0	Pso06G22080.0	      0
 61-  1:	Pso01G34450.0	Pso06G22210.0	      0
 61-  2:	Pso01G34500.0	Pso06G22300.0	 2e-155
 61-  3:	Pso01G34580.0	Pso06G22340.0	      0
 61-  4:	Pso01G34590.0	Pso06G22360.0	      0
 61-  5:	Pso01G34600.0	Pso06G22370.0	      0
 61-  6:	Pso01G34640.0	Pso06G22390.0	      0
 61-  7:	Pso01G34650.0	Pso06G22410.0	      0
 61-  8:	Pso01G34660.0	Pso06G22440.0	 1e-167
 61-  9:	Pso01G34670.0	Pso06G22450.0	  6e-85
 61- 10:	Pso01G34720.0	Pso06G22490.0	  2e-54
 61- 11:	Pso01G34730.0	Pso06G22500.0	      0
 61- 12:	Pso01G34740.0	Pso06G22520.0	      0
 61- 13:	Pso01G34750.0	Pso06G22530.0	      0
 61- 14:	Pso01G34760.0	Pso06G22540.0	 1e-120
 61- 15:	Pso01G34790.0	Pso06G22560.0	  1e-69
 61- 16:	Pso01G34780.0	Pso06G22570.0	      0
 61- 17:	Pso01G34830.0	Pso06G22620.0	  4e-76
 61- 18:	Pso01G34840.0	Pso06G22630.0	 5e-115
 61- 19:	Pso01G34850.0	Pso06G22650.0	      0
 61- 20:	Pso01G34860.0	Pso06G22660.0	      0
 61- 21:	Pso01G34880.0	Pso06G22680.0	      0
 61- 22:	Pso01G34890.0	Pso06G22690.0	 2e-169
 61- 23:	Pso01G34900.0	Pso06G22700.0	 3e-158
 61- 24:	Pso01G34940.0	Pso06G22730.0	 6e-172
 61- 25:	Pso01G34960.0	Pso06G22750.0	      0
 61- 26:	Pso01G34980.0	Pso06G22780.0	      0
 61- 27:	Pso01G34990.0	Pso06G22790.0	      0
 61- 28:	Pso01G35420.0	Pso06G23030.0	      0
## Alignment 62: score=1371.0 e_value=4e-92 N=28 post-WGD-1 ancestor_chr1&P.somniferum_chr6 plus
 62-  0:	Pso01G46670.0	Pso06G09320.0	 9e-173
 62-  1:	Pso01G46700.0	Pso06G09330.0	 4e-144
 62-  2:	Pso01G46710.0	Pso06G09340.0	      0
 62-  3:	Pso01G46720.0	Pso06G09350.0	      0
 62-  4:	Pso01G46740.0	Pso06G09360.0	 4e-157
 62-  5:	Pso01G46820.0	Pso06G09420.0	  2e-59
 62-  6:	Pso01G46910.0	Pso06G09480.0	 3e-132
 62-  7:	Pso01G46920.0	Pso06G09490.0	  3e-92
 62-  8:	Pso01G46930.0	Pso06G09510.0	      0
 62-  9:	Pso01G46940.0	Pso06G09530.0	  5e-43
 62- 10:	Pso01G46950.0	Pso06G09540.0	      0
 62- 11:	Pso01G46960.0	Pso06G09560.0	      0
 62- 12:	Pso01G46970.0	Pso06G09570.0	      0
 62- 13:	Pso01G46980.0	Pso06G09600.0	 4e-142
 62- 14:	Pso01G46990.0	Pso06G09610.0	 2e-101
 62- 15:	Pso01G47000.0	Pso06G09620.0	      0
 62- 16:	Pso01G47040.0	Pso06G09630.0	      0
 62- 17:	Pso01G47060.0	Pso06G09640.0	 2e-172
 62- 18:	Pso01G47070.0	Pso06G09650.0	 8e-112
 62- 19:	Pso01G47080.0	Pso06G09670.0	      0
 62- 20:	Pso01G47090.0	Pso06G09680.0	      0
 62- 21:	Pso01G47110.0	Pso06G09700.0	      0
 62- 22:	Pso01G47120.0	Pso06G09720.0	      0
 62- 23:	Pso01G47170.0	Pso06G09760.0	  9e-13
 62- 24:	Pso01G47200.0	Pso06G09790.0	 8e-104
 62- 25:	Pso01G47210.0	Pso06G09800.0	  7e-62
 62- 26:	Pso01G47220.0	Pso06G09810.0	  4e-74
 62- 27:	Pso01G47240.0	Pso06G09820.0	      0
## Alignment 63: score=927.0 e_value=3.1e-56 N=19 post-WGD-1 ancestor_chr1&P.somniferum_chr6 plus
 63-  0:	Pso01G48770.0	Pso06G08590.0	      0
 63-  1:	Pso01G47810.0	Pso06G08710.0	      0
 63-  2:	Pso01G47780.0	Pso06G08770.0	  2e-42
 63-  3:	Pso01G47730.0	Pso06G08810.0	 7e-162
 63-  4:	Pso01G47710.0	Pso06G08840.0	 1e-147
 63-  5:	Pso01G47690.0	Pso06G08850.0	 8e-136
 63-  6:	Pso01G47680.0	Pso06G08860.0	      0
 63-  7:	Pso01G47670.0	Pso06G08870.0	      0
 63-  8:	Pso01G47660.0	Pso06G08880.0	      0
 63-  9:	Pso01G47620.0	Pso06G08890.0	      0
 63- 10:	Pso01G47610.0	Pso06G08910.0	      0
 63- 11:	Pso01G47600.0	Pso06G08920.0	      0
 63- 12:	Pso01G47590.0	Pso06G08930.0	      0
 63- 13:	Pso01G47580.0	Pso06G08940.0	 3e-164
 63- 14:	Pso01G47570.0	Pso06G08950.0	      0
 63- 15:	Pso01G47560.0	Pso06G08960.0	      0
 63- 16:	Pso01G47550.0	Pso06G08970.0	 2e-100
 63- 17:	Pso01G47520.0	Pso06G08990.0	      0
 63- 18:	Pso01G47510.0	Pso06G09000.0	 5e-122
## Alignment 64: score=886.0 e_value=8.9e-49 N=18 post-WGD-1 ancestor_chr1&P.somniferum_chr6 plus
 64-  0:	Pso01G40670.0	Pso06G16180.0	      0
 64-  1:	Pso01G40680.0	Pso06G16190.0	 7e-135
 64-  2:	Pso01G40690.0	Pso06G16220.0	      0
 64-  3:	Pso01G40710.0	Pso06G16250.0	      0
 64-  4:	Pso01G40720.0	Pso06G16260.0	      0
 64-  5:	Pso01G40730.0	Pso06G16270.0	 2e-107
 64-  6:	Pso01G40740.0	Pso06G16280.0	 2e-118
 64-  7:	Pso01G40750.0	Pso06G16300.0	      0
 64-  8:	Pso01G40760.0	Pso06G16310.0	      0
 64-  9:	Pso01G40770.0	Pso06G16320.0	      0
 64- 10:	Pso01G40780.0	Pso06G16330.0	      0
 64- 11:	Pso01G40830.0	Pso06G16340.0	 3e-139
 64- 12:	Pso01G40850.0	Pso06G16350.0	      0
 64- 13:	Pso01G40880.0	Pso06G16390.0	      0
 64- 14:	Pso01G40890.0	Pso06G16400.0	      0
 64- 15:	Pso01G40900.0	Pso06G16410.0	      0
 64- 16:	Pso01G40930.0	Pso06G16440.0	      0
 64- 17:	Pso01G40940.0	Pso06G16450.0	      0
## Alignment 65: score=803.0 e_value=7.3e-53 N=17 post-WGD-1 ancestor_chr1&P.somniferum_chr6 plus
 65-  0:	Pso01G33440.0	Pso06G23460.0	  5e-12
 65-  1:	Pso01G34200.0	Pso06G23540.0	      0
 65-  2:	Pso01G34210.0	Pso06G23560.0	      0
 65-  3:	Pso01G34220.0	Pso06G23570.0	      0
 65-  4:	Pso01G34230.0	Pso06G23580.0	      0
 65-  5:	Pso01G34270.0	Pso06G23600.0	 3e-105
 65-  6:	Pso01G34280.0	Pso06G23610.0	 2e-106
 65-  7:	Pso01G34290.0	Pso06G23620.0	      0
 65-  8:	Pso01G34300.0	Pso06G23630.0	 5e-115
 65-  9:	Pso01G34330.0	Pso06G23640.0	      0
 65- 10:	Pso01G34340.0	Pso06G23650.0	      0
 65- 11:	Pso01G34350.0	Pso06G23660.0	      0
 65- 12:	Pso01G34360.0	Pso06G23670.0	      0
 65- 13:	Pso01G34370.0	Pso06G23680.0	      0
 65- 14:	Pso01G34380.0	Pso06G23690.0	      0
 65- 15:	Pso01G34390.0	Pso06G23700.0	      0
 65- 16:	Pso01G33890.0	Pso06G23750.0	      0
## Alignment 66: score=750.0 e_value=2.5e-48 N=16 post-WGD-1 ancestor_chr1&P.somniferum_chr6 plus
 66-  0:	Pso01G42280.0	Pso06G13960.0	      0
 66-  1:	Pso01G42300.0	Pso06G13970.0	      0
 66-  2:	Pso01G42310.0	Pso06G13990.0	  4e-88
 66-  3:	Pso01G42320.0	Pso06G14000.0	      0
 66-  4:	Pso01G42330.0	Pso06G14010.0	      0
 66-  5:	Pso01G42380.0	Pso06G14060.0	  4e-97
 66-  6:	Pso01G42390.0	Pso06G14070.0	      0
 66-  7:	Pso01G42410.0	Pso06G14090.0	 8e-137
 66-  8:	Pso01G42420.0	Pso06G14100.0	      0
 66-  9:	Pso01G42620.0	Pso06G14270.0	      0
 66- 10:	Pso01G42700.0	Pso06G14510.0	 4e-118
 66- 11:	Pso01G42710.0	Pso06G14520.0	  6e-98
 66- 12:	Pso01G42720.0	Pso06G14540.0	 8e-124
 66- 13:	Pso01G42730.0	Pso06G14550.0	      0
 66- 14:	Pso01G42740.0	Pso06G14560.0	  2e-71
 66- 15:	Pso01G42810.0	Pso06G14600.0	 8e-147
## Alignment 67: score=693.0 e_value=2.4e-36 N=14 post-WGD-1 ancestor_chr1&P.somniferum_chr6 plus
 67-  0:	Pso01G52240.0	Pso06G04210.0	      0
 67-  1:	Pso01G52250.0	Pso06G04220.0	      0
 67-  2:	Pso01G52280.0	Pso06G04240.0	 5e-137
 67-  3:	Pso01G52290.0	Pso06G04260.0	      0
 67-  4:	Pso01G52300.0	Pso06G04270.0	  3e-79
 67-  5:	Pso01G52310.0	Pso06G04280.0	      0
 67-  6:	Pso01G52320.0	Pso06G04290.0	      0
 67-  7:	Pso01G52330.0	Pso06G04300.0	      0
 67-  8:	Pso01G52360.0	Pso06G04310.0	      0
 67-  9:	Pso01G52370.0	Pso06G04320.0	 5e-107
 67- 10:	Pso01G52390.0	Pso06G04340.0	      0
 67- 11:	Pso01G52400.0	Pso06G04360.0	      0
 67- 12:	Pso01G52410.0	Pso06G04370.0	 3e-146
 67- 13:	Pso01G52420.0	Pso06G04380.0	      0
## Alignment 68: score=652.0 e_value=7.8e-40 N=14 post-WGD-1 ancestor_chr1&P.somniferum_chr6 plus
 68-  0:	Pso01G48000.0	Pso06G08190.0	      0
 68-  1:	Pso01G48090.0	Pso06G08400.0	  2e-89
 68-  2:	Pso01G48100.0	Pso06G08410.0	      0
 68-  3:	Pso01G48110.0	Pso06G08420.0	 3e-158
 68-  4:	Pso01G48130.0	Pso06G08460.0	 3e-168
 68-  5:	Pso01G48140.0	Pso06G08470.0	      0
 68-  6:	Pso01G48250.0	Pso06G08490.0	      0
 68-  7:	Pso01G48410.0	Pso06G08610.0	      0
 68-  8:	Pso01G48420.0	Pso06G08620.0	 1e-166
 68-  9:	Pso01G48430.0	Pso06G08630.0	      0
 68- 10:	Pso01G48450.0	Pso06G08650.0	 4e-150
 68- 11:	Pso01G48460.0	Pso06G08660.0	      0
 68- 12:	Pso01G48470.0	Pso06G08680.0	      0
 68- 13:	Pso01G48510.0	Pso06G08720.0	      0
## Alignment 69: score=594.0 e_value=5.2e-27 N=12 post-WGD-1 ancestor_chr1&P.somniferum_chr6 plus
 69-  0:	Pso01G41040.0	Pso06G15870.0	      0
 69-  1:	Pso01G41050.0	Pso06G15890.0	      0
 69-  2:	Pso01G41060.0	Pso06G15910.0	      0
 69-  3:	Pso01G41070.0	Pso06G15930.0	      0
 69-  4:	Pso01G41080.0	Pso06G15940.0	  2e-51
 69-  5:	Pso01G41090.0	Pso06G15950.0	  8e-42
 69-  6:	Pso01G41100.0	Pso06G15960.0	      0
 69-  7:	Pso01G41120.0	Pso06G15970.0	      0
 69-  8:	Pso01G41130.0	Pso06G15990.0	      0
 69-  9:	Pso01G41140.0	Pso06G16000.0	      0
 69- 10:	Pso01G41150.0	Pso06G16020.0	 1e-149
 69- 11:	Pso01G41160.0	Pso06G16030.0	      0
## Alignment 70: score=471.0 e_value=3.1e-22 N=10 post-WGD-1 ancestor_chr1&P.somniferum_chr6 plus
 70-  0:	Pso01G33400.0	Pso06G24170.0	      0
 70-  1:	Pso01G33410.0	Pso06G24180.0	      0
 70-  2:	Pso01G33420.0	Pso06G24200.0	      0
 70-  3:	Pso01G33430.0	Pso06G24210.0	  3e-64
 70-  4:	Pso01G33440.0	Pso06G24220.0	 3e-137
 70-  5:	Pso01G33460.0	Pso06G24240.0	      0
 70-  6:	Pso01G33470.0	Pso06G24340.0	  2e-10
 70-  7:	Pso01G33140.0	Pso06G24470.0	  8e-78
 70-  8:	Pso01G33150.0	Pso06G24490.0	 1e-142
 70-  9:	Pso01G33170.0	Pso06G24510.0	      0
## Alignment 71: score=406.0 e_value=1.3e-22 N=9 post-WGD-1 ancestor_chr1&P.somniferum_chr6 plus
 71-  0:	Pso01G50600.0	Pso06G06490.0	      0
 71-  1:	Pso01G50810.0	Pso06G06600.0	 4e-164
 71-  2:	Pso01G50820.0	Pso06G06610.0	      0
 71-  3:	Pso01G50830.0	Pso06G06620.0	  6e-55
 71-  4:	Pso01G50870.0	Pso06G06660.0	      0
 71-  5:	Pso01G50940.0	Pso06G06770.0	  5e-50
 71-  6:	Pso01G51190.0	Pso06G06870.0	 2e-162
 71-  7:	Pso01G51200.0	Pso06G06880.0	      0
 71-  8:	Pso01G51230.0	Pso06G06890.0	 2e-112
## Alignment 72: score=390.0 e_value=7.2e-14 N=8 post-WGD-1 ancestor_chr1&P.somniferum_chr6 plus
 72-  0:	Pso01G27510.0	Pso06G29900.0	 4e-136
 72-  1:	Pso01G27560.0	Pso06G29910.0	      0
 72-  2:	Pso01G27580.0	Pso06G29930.0	      0
 72-  3:	Pso01G27590.0	Pso06G29940.0	 1e-147
 72-  4:	Pso01G27650.0	Pso06G30000.0	 3e-161
 72-  5:	Pso01G27660.0	Pso06G30010.0	 3e-121
 72-  6:	Pso01G27670.0	Pso06G30020.0	      0
 72-  7:	Pso01G27690.0	Pso06G30050.0	  7e-16
## Alignment 73: score=366.0 e_value=1e-15 N=8 post-WGD-1 ancestor_chr1&P.somniferum_chr6 plus
 73-  0:	Pso01G50900.0	Pso06G06480.0	  4e-14
 73-  1:	Pso01G50910.0	Pso06G06530.0	      0
 73-  2:	Pso01G50930.0	Pso06G06540.0	      0
 73-  3:	Pso01G51150.0	Pso06G06570.0	      0
 73-  4:	Pso01G51170.0	Pso06G06580.0	      0
 73-  5:	Pso01G51250.0	Pso06G06720.0	      0
 73-  6:	Pso01G51270.0	Pso06G06780.0	      0
 73-  7:	Pso01G51280.0	Pso06G06790.0	 2e-152
## Alignment 74: score=344.0 e_value=2.1e-10 N=7 post-WGD-1 ancestor_chr1&P.somniferum_chr6 plus
 74-  0:	Pso01G49860.0	Pso06G08200.0	      0
 74-  1:	Pso01G49870.0	Pso06G08210.0	      0
 74-  2:	Pso01G49890.0	Pso06G08230.0	 1e-165
 74-  3:	Pso01G49930.0	Pso06G08270.0	      0
 74-  4:	Pso01G49940.0	Pso06G08280.0	 1e-114
 74-  5:	Pso01G49950.0	Pso06G08290.0	      0
 74-  6:	Pso01G49970.0	Pso06G08320.0	  1e-59
## Alignment 75: score=332.0 e_value=9.1e-18 N=7 post-WGD-1 ancestor_chr1&P.somniferum_chr6 plus
 75-  0:	Pso01G48150.0	Pso06G07970.0	 2e-144
 75-  1:	Pso01G48160.0	Pso06G07980.0	  1e-50
 75-  2:	Pso01G48170.0	Pso06G07990.0	      0
 75-  3:	Pso01G48180.0	Pso06G08000.0	  5e-75
 75-  4:	Pso01G48190.0	Pso06G08010.0	  1e-87
 75-  5:	Pso01G48200.0	Pso06G08030.0	 9e-127
 75-  6:	Pso01G48400.0	Pso06G08210.0	      0
## Alignment 76: score=331.0 e_value=4.8e-17 N=7 post-WGD-1 ancestor_chr1&P.somniferum_chr6 plus
 76-  0:	Pso01G51360.0	Pso06G05700.0	  5e-84
 76-  1:	Pso01G51490.0	Pso06G05880.0	  3e-38
 76-  2:	Pso01G51500.0	Pso06G05900.0	  1e-90
 76-  3:	Pso01G51520.0	Pso06G05910.0	      0
 76-  4:	Pso01G51530.0	Pso06G05930.0	      0
 76-  5:	Pso01G51540.0	Pso06G05940.0	      0
 76-  6:	Pso01G51550.0	Pso06G05950.0	  3e-59
## Alignment 77: score=325.0 e_value=8.8e-18 N=7 post-WGD-1 ancestor_chr1&P.somniferum_chr6 plus
 77-  0:	Pso01G35250.0	Pso06G23220.0	      0
 77-  1:	Pso01G35610.0	Pso06G23470.0	      0
 77-  2:	Pso01G35620.0	Pso06G23480.0	      0
 77-  3:	Pso01G35630.0	Pso06G23490.0	      0
 77-  4:	Pso01G35640.0	Pso06G23500.0	      0
 77-  5:	Pso01G35650.0	Pso06G23510.0	 4e-165
 77-  6:	Pso01G35660.0	Pso06G23520.0	  4e-76
## Alignment 78: score=299.0 e_value=3.9e-09 N=6 post-WGD-1 ancestor_chr1&P.somniferum_chr6 plus
 78-  0:	Pso01G40320.0	Pso06G16750.0	      0
 78-  1:	Pso01G40340.0	Pso06G16760.0	      0
 78-  2:	Pso01G40350.0	Pso06G16780.0	      0
 78-  3:	Pso01G40360.0	Pso06G16790.0	 3e-140
 78-  4:	Pso01G40370.0	Pso06G16800.0	      0
 78-  5:	Pso01G40380.0	Pso06G16810.0	      0
## Alignment 79: score=299.0 e_value=8e-09 N=6 post-WGD-1 ancestor_chr1&P.somniferum_chr6 plus
 79-  0:	Pso01G50720.0	Pso06G06900.0	      0
 79-  1:	Pso01G50750.0	Pso06G06910.0	      0
 79-  2:	Pso01G50760.0	Pso06G06920.0	 9e-121
 79-  3:	Pso01G50770.0	Pso06G06930.0	 9e-156
 79-  4:	Pso01G50790.0	Pso06G06940.0	      0
 79-  5:	Pso01G50800.0	Pso06G06950.0	      0
## Alignment 80: score=294.0 e_value=1.3e-09 N=6 post-WGD-1 ancestor_chr1&P.somniferum_chr6 plus
 80-  0:	Pso01G19320.0	Pso06G37450.0	      0
 80-  1:	Pso01G19330.0	Pso06G37460.0	 1e-104
 80-  2:	Pso01G19340.0	Pso06G37470.0	 3e-153
 80-  3:	Pso01G19380.0	Pso06G37520.0	      0
 80-  4:	Pso01G19390.0	Pso06G37530.0	      0
 80-  5:	Pso01G19410.0	Pso06G37560.0	  4e-60
## Alignment 81: score=292.0 e_value=2.2e-09 N=6 post-WGD-1 ancestor_chr1&P.somniferum_chr6 plus
 81-  0:	Pso01G31280.0	Pso06G26470.0	  1e-11
 81-  1:	Pso01G31320.0	Pso06G26550.0	 4e-103
 81-  2:	Pso01G31330.0	Pso06G26560.0	      0
 81-  3:	Pso01G31340.0	Pso06G26570.0	      0
 81-  4:	Pso01G31360.0	Pso06G26580.0	 1e-104
 81-  5:	Pso01G31370.0	Pso06G26590.0	      0
## Alignment 82: score=288.0 e_value=4.3e-09 N=6 post-WGD-1 ancestor_chr1&P.somniferum_chr6 plus
 82-  0:	Pso01G44520.0	Pso06G11910.0	      0
 82-  1:	Pso01G44540.0	Pso06G11990.0	      0
 82-  2:	Pso01G44580.0	Pso06G12030.0	      0
 82-  3:	Pso01G44590.0	Pso06G12050.0	 1e-176
 82-  4:	Pso01G44600.0	Pso06G12060.0	      0
 82-  5:	Pso01G44630.0	Pso06G12070.0	      0
## Alignment 83: score=250.0 e_value=3.5e-09 N=5 post-WGD-1 ancestor_chr1&P.somniferum_chr6 plus
 83-  0:	Pso01G26380.0	Pso06G31020.0	      0
 83-  1:	Pso01G26390.0	Pso06G31030.0	      0
 83-  2:	Pso01G26400.0	Pso06G31040.0	      0
 83-  3:	Pso01G26410.0	Pso06G31050.0	      0
 83-  4:	Pso01G26420.0	Pso06G31060.0	      0
## Alignment 84: score=16150.0 e_value=0 N=332 post-WGD-1 ancestor_chr1&P.somniferum_chr6 minus
 84-  0:	Pso01G25810.0	Pso06G31530.0	      0
 84-  1:	Pso01G25820.0	Pso06G31520.0	      0
 84-  2:	Pso01G25830.0	Pso06G31510.0	 1e-135
 84-  3:	Pso01G25880.0	Pso06G31490.0	      0
 84-  4:	Pso01G25890.0	Pso06G31480.0	      0
 84-  5:	Pso01G25900.0	Pso06G31470.0	 3e-102
 84-  6:	Pso01G25910.0	Pso06G31450.0	      0
 84-  7:	Pso01G25920.0	Pso06G31440.0	      0
 84-  8:	Pso01G25960.0	Pso06G31390.0	 5e-124
 84-  9:	Pso01G25970.0	Pso06G31380.0	      0
 84- 10:	Pso01G25980.0	Pso06G31370.0	 4e-153
 84- 11:	Pso01G25990.0	Pso06G31360.0	 1e-138
 84- 12:	Pso01G26000.0	Pso06G31350.0	      0
 84- 13:	Pso01G26060.0	Pso06G31320.0	      0
 84- 14:	Pso01G26130.0	Pso06G31280.0	      0
 84- 15:	Pso01G26150.0	Pso06G31260.0	      0
 84- 16:	Pso01G26160.0	Pso06G31250.0	      0
 84- 17:	Pso01G26170.0	Pso06G31240.0	 1e-167
 84- 18:	Pso01G26180.0	Pso06G31220.0	 2e-105
 84- 19:	Pso01G26190.0	Pso06G31210.0	      0
 84- 20:	Pso01G26200.0	Pso06G31200.0	      0
 84- 21:	Pso01G26260.0	Pso06G31150.0	 1e-168
 84- 22:	Pso01G26280.0	Pso06G31140.0	      0
 84- 23:	Pso01G26320.0	Pso06G31100.0	      0
 84- 24:	Pso01G26330.0	Pso06G31090.0	      0
 84- 25:	Pso01G26340.0	Pso06G31080.0	      0
 84- 26:	Pso01G26350.0	Pso06G31070.0	      0
 84- 27:	Pso01G26400.0	Pso06G31040.0	      0
 84- 28:	Pso01G26490.0	Pso06G30950.0	 1e-170
 84- 29:	Pso01G26500.0	Pso06G30930.0	      0
 84- 30:	Pso01G26510.0	Pso06G30910.0	 2e-109
 84- 31:	Pso01G26520.0	Pso06G30900.0	 4e-115
 84- 32:	Pso01G26530.0	Pso06G30880.0	      0
 84- 33:	Pso01G26550.0	Pso06G30870.0	  7e-65
 84- 34:	Pso01G26560.0	Pso06G30860.0	 4e-146
 84- 35:	Pso01G26570.0	Pso06G30850.0	      0
 84- 36:	Pso01G26620.0	Pso06G30800.0	 9e-152
 84- 37:	Pso01G26630.0	Pso06G30790.0	      0
 84- 38:	Pso01G26640.0	Pso06G30780.0	  3e-52
 84- 39:	Pso01G26650.0	Pso06G30770.0	      0
 84- 40:	Pso01G26660.0	Pso06G30750.0	      0
 84- 41:	Pso01G26670.0	Pso06G30740.0	  4e-82
 84- 42:	Pso01G26700.0	Pso06G30680.0	 4e-129
 84- 43:	Pso01G26730.0	Pso06G30670.0	      0
 84- 44:	Pso01G26740.0	Pso06G30650.0	      0
 84- 45:	Pso01G26750.0	Pso06G30640.0	      0
 84- 46:	Pso01G26760.0	Pso06G30630.0	      0
 84- 47:	Pso01G26800.0	Pso06G30620.0	      0
 84- 48:	Pso01G26810.0	Pso06G30610.0	  5e-98
 84- 49:	Pso01G26820.0	Pso06G30600.0	  4e-59
 84- 50:	Pso01G26830.0	Pso06G30590.0	      0
 84- 51:	Pso01G26840.0	Pso06G30580.0	 4e-141
 84- 52:	Pso01G26860.0	Pso06G30570.0	      0
 84- 53:	Pso01G26850.0	Pso06G30560.0	 3e-129
 84- 54:	Pso01G26870.0	Pso06G30550.0	  2e-66
 84- 55:	Pso01G26880.0	Pso06G30540.0	      0
 84- 56:	Pso01G26890.0	Pso06G30530.0	 8e-151
 84- 57:	Pso01G26900.0	Pso06G30500.0	 5e-119
 84- 58:	Pso01G26910.0	Pso06G30490.0	 2e-134
 84- 59:	Pso01G26920.0	Pso06G30480.0	  1e-60
 84- 60:	Pso01G26950.0	Pso06G30460.0	      0
 84- 61:	Pso01G26960.0	Pso06G30450.0	      0
 84- 62:	Pso01G26990.0	Pso06G30430.0	  2e-32
 84- 63:	Pso01G27020.0	Pso06G30420.0	      0
 84- 64:	Pso01G27050.0	Pso06G30400.0	      0
 84- 65:	Pso01G27060.0	Pso06G30370.0	      0
 84- 66:	Pso01G27080.0	Pso06G30360.0	 5e-175
 84- 67:	Pso01G27090.0	Pso06G30350.0	  1e-69
 84- 68:	Pso01G27100.0	Pso06G30340.0	      0
 84- 69:	Pso01G27110.0	Pso06G30320.0	 7e-140
 84- 70:	Pso01G27120.0	Pso06G30310.0	      0
 84- 71:	Pso01G27210.0	Pso06G30240.0	      0
 84- 72:	Pso01G27240.0	Pso06G30200.0	      0
 84- 73:	Pso01G27310.0	Pso06G30160.0	  3e-49
 84- 74:	Pso01G27330.0	Pso06G30150.0	 5e-146
 84- 75:	Pso01G27350.0	Pso06G30140.0	 5e-132
 84- 76:	Pso01G27360.0	Pso06G30130.0	      0
 84- 77:	Pso01G27380.0	Pso06G30110.0	      0
 84- 78:	Pso01G27400.0	Pso06G30100.0	      0
 84- 79:	Pso01G27500.0	Pso06G30080.0	      0
 84- 80:	Pso01G27760.0	Pso06G29880.0	      0
 84- 81:	Pso01G27770.0	Pso06G29870.0	      0
 84- 82:	Pso01G27780.0	Pso06G29860.0	  1e-97
 84- 83:	Pso01G27790.0	Pso06G29850.0	      0
 84- 84:	Pso01G27810.0	Pso06G29830.0	 6e-131
 84- 85:	Pso01G27840.0	Pso06G29770.0	  2e-75
 84- 86:	Pso01G27850.0	Pso06G29760.0	  1e-46
 84- 87:	Pso01G27880.0	Pso06G29730.0	      0
 84- 88:	Pso01G27890.0	Pso06G29710.0	 3e-115
 84- 89:	Pso01G27920.0	Pso06G29680.0	 1e-175
 84- 90:	Pso01G27930.0	Pso06G29660.0	      0
 84- 91:	Pso01G27940.0	Pso06G29650.0	      0
 84- 92:	Pso01G27970.0	Pso06G29630.0	  2e-91
 84- 93:	Pso01G27980.0	Pso06G29620.0	      0
 84- 94:	Pso01G28000.0	Pso06G29600.0	      0
 84- 95:	Pso01G28010.0	Pso06G29590.0	      0
 84- 96:	Pso01G28050.0	Pso06G29570.0	      0
 84- 97:	Pso01G28070.0	Pso06G29560.0	      0
 84- 98:	Pso01G28080.0	Pso06G29550.0	      0
 84- 99:	Pso01G28130.0	Pso06G29520.0	 7e-136
 84-100:	Pso01G28150.0	Pso06G29510.0	  6e-25
 84-101:	Pso01G28160.0	Pso06G29500.0	      0
 84-102:	Pso01G28220.0	Pso06G29480.0	      0
 84-103:	Pso01G28270.0	Pso06G29440.0	      0
 84-104:	Pso01G28310.0	Pso06G29420.0	      0
 84-105:	Pso01G28350.0	Pso06G29400.0	      0
 84-106:	Pso01G28360.0	Pso06G29390.0	      0
 84-107:	Pso01G28370.0	Pso06G29380.0	      0
 84-108:	Pso01G28380.0	Pso06G29370.0	      0
 84-109:	Pso01G28390.0	Pso06G29360.0	      0
 84-110:	Pso01G28400.0	Pso06G29340.0	      0
 84-111:	Pso01G28410.0	Pso06G29320.0	      0
 84-112:	Pso01G28420.0	Pso06G29310.0	  3e-96
 84-113:	Pso01G28430.0	Pso06G29290.0	      0
 84-114:	Pso01G28450.0	Pso06G29280.0	      0
 84-115:	Pso01G28460.0	Pso06G29270.0	 3e-159
 84-116:	Pso01G28470.0	Pso06G29260.0	      0
 84-117:	Pso01G28480.0	Pso06G29250.0	 4e-118
 84-118:	Pso01G28560.0	Pso06G29180.0	 7e-138
 84-119:	Pso01G28590.0	Pso06G29170.0	      0
 84-120:	Pso01G28640.0	Pso06G29150.0	 2e-156
 84-121:	Pso01G28650.0	Pso06G29130.0	 2e-121
 84-122:	Pso01G28660.0	Pso06G29120.0	      0
 84-123:	Pso01G28670.0	Pso06G29110.0	      0
 84-124:	Pso01G28680.0	Pso06G29100.0	      0
 84-125:	Pso01G28690.0	Pso06G29090.0	      0
 84-126:	Pso01G28720.0	Pso06G29070.0	      0
 84-127:	Pso01G28740.0	Pso06G29060.0	      0
 84-128:	Pso01G28750.0	Pso06G29050.0	      0
 84-129:	Pso01G28760.0	Pso06G29040.0	      0
 84-130:	Pso01G28770.0	Pso06G29030.0	      0
 84-131:	Pso01G28780.0	Pso06G29020.0	      0
 84-132:	Pso01G28830.0	Pso06G28970.0	  2e-46
 84-133:	Pso01G28840.0	Pso06G28920.0	  5e-67
 84-134:	Pso01G28900.0	Pso06G28870.0	      0
 84-135:	Pso01G28910.0	Pso06G28860.0	      0
 84-136:	Pso01G28940.0	Pso06G28850.0	  2e-51
 84-137:	Pso01G28950.0	Pso06G28840.0	      0
 84-138:	Pso01G28970.0	Pso06G28800.0	  2e-20
 84-139:	Pso01G29040.0	Pso06G28770.0	 5e-111
 84-140:	Pso01G29050.0	Pso06G28760.0	      0
 84-141:	Pso01G29070.0	Pso06G28740.0	      0
 84-142:	Pso01G29080.0	Pso06G28730.0	      0
 84-143:	Pso01G29090.0	Pso06G28720.0	      0
 84-144:	Pso01G29100.0	Pso06G28710.0	  2e-75
 84-145:	Pso01G29110.0	Pso06G28690.0	 3e-109
 84-146:	Pso01G29120.0	Pso06G28620.0	  5e-42
 84-147:	Pso01G29180.0	Pso06G28570.0	      0
 84-148:	Pso01G29200.0	Pso06G28550.0	  2e-69
 84-149:	Pso01G29240.0	Pso06G28530.0	      0
 84-150:	Pso01G29250.0	Pso06G28520.0	 7e-139
 84-151:	Pso01G29260.0	Pso06G28510.0	      0
 84-152:	Pso01G29270.0	Pso06G28490.0	 1e-164
 84-153:	Pso01G29280.0	Pso06G28480.0	  6e-87
 84-154:	Pso01G29290.0	Pso06G28470.0	      0
 84-155:	Pso01G29300.0	Pso06G28460.0	      0
 84-156:	Pso01G29310.0	Pso06G28450.0	  2e-92
 84-157:	Pso01G29320.0	Pso06G28440.0	      0
 84-158:	Pso01G29350.0	Pso06G28410.0	 3e-129
 84-159:	Pso01G29370.0	Pso06G28390.0	 2e-174
 84-160:	Pso01G29390.0	Pso06G28370.0	 7e-128
 84-161:	Pso01G29400.0	Pso06G28340.0	 3e-115
 84-162:	Pso01G29410.0	Pso06G28330.0	      0
 84-163:	Pso01G29420.0	Pso06G28320.0	      0
 84-164:	Pso01G29540.0	Pso06G28180.0	      0
 84-165:	Pso01G29560.0	Pso06G28160.0	      0
 84-166:	Pso01G29590.0	Pso06G28130.0	 4e-173
 84-167:	Pso01G29610.0	Pso06G28120.0	 3e-171
 84-168:	Pso01G29640.0	Pso06G28110.0	      0
 84-169:	Pso01G29700.0	Pso06G28060.0	      0
 84-170:	Pso01G29760.0	Pso06G28020.0	      0
 84-171:	Pso01G29790.0	Pso06G27990.0	      0
 84-172:	Pso01G29800.0	Pso06G27980.0	      0
 84-173:	Pso01G29810.0	Pso06G27970.0	 9e-159
 84-174:	Pso01G29830.0	Pso06G27940.0	 1e-146
 84-175:	Pso01G29840.0	Pso06G27930.0	      0
 84-176:	Pso01G29850.0	Pso06G27920.0	 3e-176
 84-177:	Pso01G29880.0	Pso06G27910.0	      0
 84-178:	Pso01G29890.0	Pso06G27900.0	      0
 84-179:	Pso01G29960.0	Pso06G27890.0	  2e-65
 84-180:	Pso01G29970.0	Pso06G27880.0	      0
 84-181:	Pso01G29980.0	Pso06G27870.0	      0
 84-182:	Pso01G30060.0	Pso06G27810.0	      0
 84-183:	Pso01G30110.0	Pso06G27780.0	      0
 84-184:	Pso01G30120.0	Pso06G27770.0	      0
 84-185:	Pso01G30140.0	Pso06G27750.0	      0
 84-186:	Pso01G30170.0	Pso06G27740.0	      0
 84-187:	Pso01G30180.0	Pso06G27730.0	      0
 84-188:	Pso01G30200.0	Pso06G27650.0	  9e-30
 84-189:	Pso01G30210.0	Pso06G27640.0	  4e-16
 84-190:	Pso01G30310.0	Pso06G27620.0	      0
 84-191:	Pso01G30320.0	Pso06G27610.0	      0
 84-192:	Pso01G30330.0	Pso06G27590.0	      0
 84-193:	Pso01G30350.0	Pso06G27560.0	  2e-95
 84-194:	Pso01G30360.0	Pso06G27540.0	      0
 84-195:	Pso01G30370.0	Pso06G27520.0	      0
 84-196:	Pso01G30400.0	Pso06G27500.0	      0
 84-197:	Pso01G30420.0	Pso06G27480.0	  1e-89
 84-198:	Pso01G30470.0	Pso06G27430.0	      0
 84-199:	Pso01G30500.0	Pso06G27380.0	      0
 84-200:	Pso01G30510.0	Pso06G27370.0	      0
 84-201:	Pso01G30550.0	Pso06G27360.0	      0
 84-202:	Pso01G30620.0	Pso06G27340.0	  5e-93
 84-203:	Pso01G30630.0	Pso06G27320.0	      0
 84-204:	Pso01G30660.0	Pso06G27300.0	      0
 84-205:	Pso01G30670.0	Pso06G27290.0	      0
 84-206:	Pso01G30680.0	Pso06G27280.0	 2e-103
 84-207:	Pso01G30690.0	Pso06G27270.0	      0
 84-208:	Pso01G30720.0	Pso06G27260.0	      0
 84-209:	Pso01G30750.0	Pso06G27230.0	 2e-179
 84-210:	Pso01G30760.0	Pso06G27220.0	      0
 84-211:	Pso01G30770.0	Pso06G27210.0	      0
 84-212:	Pso01G30780.0	Pso06G27190.0	      0
 84-213:	Pso01G30790.0	Pso06G27150.0	 9e-158
 84-214:	Pso01G30800.0	Pso06G27140.0	      0
 84-215:	Pso01G30810.0	Pso06G27130.0	      0
 84-216:	Pso01G30830.0	Pso06G27120.0	 1e-105
 84-217:	Pso01G30840.0	Pso06G27100.0	      0
 84-218:	Pso01G30850.0	Pso06G27090.0	      0
 84-219:	Pso01G30880.0	Pso06G27080.0	      0
 84-220:	Pso01G30890.0	Pso06G27070.0	      0
 84-221:	Pso01G30900.0	Pso06G27060.0	  8e-48
 84-222:	Pso01G30920.0	Pso06G27040.0	  2e-89
 84-223:	Pso01G30930.0	Pso06G27030.0	      0
 84-224:	Pso01G30950.0	Pso06G27020.0	      0
 84-225:	Pso01G31000.0	Pso06G27010.0	      0
 84-226:	Pso01G31010.0	Pso06G27000.0	      0
 84-227:	Pso01G31040.0	Pso06G26950.0	      0
 84-228:	Pso01G31050.0	Pso06G26940.0	      0
 84-229:	Pso01G31060.0	Pso06G26930.0	      0
 84-230:	Pso01G31070.0	Pso06G26920.0	 7e-113
 84-231:	Pso01G31080.0	Pso06G26890.0	      0
 84-232:	Pso01G31090.0	Pso06G26880.0	      0
 84-233:	Pso01G31100.0	Pso06G26870.0	      0
 84-234:	Pso01G31160.0	Pso06G26800.0	      0
 84-235:	Pso01G31170.0	Pso06G26780.0	  6e-49
 84-236:	Pso01G31180.0	Pso06G26770.0	      0
 84-237:	Pso01G31190.0	Pso06G26710.0	 1e-101
 84-238:	Pso01G31220.0	Pso06G26700.0	 1e-111
 84-239:	Pso01G31230.0	Pso06G26690.0	  2e-87
 84-240:	Pso01G31240.0	Pso06G26670.0	      0
 84-241:	Pso01G31250.0	Pso06G26640.0	      0
 84-242:	Pso01G31280.0	Pso06G26630.0	      0
 84-243:	Pso01G31300.0	Pso06G26600.0	  3e-57
 84-244:	Pso01G31340.0	Pso06G26570.0	      0
 84-245:	Pso01G31400.0	Pso06G26530.0	  3e-58
 84-246:	Pso01G31410.0	Pso06G26510.0	      0
 84-247:	Pso01G31440.0	Pso06G26420.0	      0
 84-248:	Pso01G31450.0	Pso06G26410.0	      0
 84-249:	Pso01G31460.0	Pso06G26400.0	  2e-91
 84-250:	Pso01G31470.0	Pso06G26390.0	 1e-105
 84-251:	Pso01G31480.0	Pso06G26360.0	      0
 84-252:	Pso01G31490.0	Pso06G26350.0	 6e-152
 84-253:	Pso01G31510.0	Pso06G26320.0	 1e-170
 84-254:	Pso01G31520.0	Pso06G26310.0	 8e-174
 84-255:	Pso01G31580.0	Pso06G26230.0	 5e-171
 84-256:	Pso01G31590.0	Pso06G26220.0	      0
 84-257:	Pso01G31600.0	Pso06G26210.0	 4e-180
 84-258:	Pso01G31620.0	Pso06G26190.0	      0
 84-259:	Pso01G31630.0	Pso06G26180.0	 2e-136
 84-260:	Pso01G31660.0	Pso06G26140.0	 2e-147
 84-261:	Pso01G31680.0	Pso06G26120.0	      0
 84-262:	Pso01G31690.0	Pso06G26110.0	  1e-78
 84-263:	Pso01G31700.0	Pso06G26100.0	  2e-96
 84-264:	Pso01G31710.0	Pso06G26090.0	  3e-90
 84-265:	Pso01G31720.0	Pso06G26080.0	      0
 84-266:	Pso01G31740.0	Pso06G26050.0	      0
 84-267:	Pso01G31760.0	Pso06G26040.0	      0
 84-268:	Pso01G31770.0	Pso06G26030.0	  8e-98
 84-269:	Pso01G31780.0	Pso06G26020.0	      0
 84-270:	Pso01G31790.0	Pso06G26000.0	 2e-114
 84-271:	Pso01G31800.0	Pso06G25990.0	 6e-125
 84-272:	Pso01G31810.0	Pso06G25970.0	      0
 84-273:	Pso01G31820.0	Pso06G25960.0	      0
 84-274:	Pso01G31830.0	Pso06G25940.0	      0
 84-275:	Pso01G31840.0	Pso06G25930.0	  4e-47
 84-276:	Pso01G31850.0	Pso06G25920.0	      0
 84-277:	Pso01G31870.0	Pso06G25910.0	      0
 84-278:	Pso01G31880.0	Pso06G25900.0	 8e-164
 84-279:	Pso01G31890.0	Pso06G25880.0	      0
 84-280:	Pso01G31900.0	Pso06G25850.0	  6e-44
 84-281:	Pso01G32000.0	Pso06G25810.0	 3e-147
 84-282:	Pso01G31990.0	Pso06G25800.0	      0
 84-283:	Pso01G31970.0	Pso06G25740.0	  1e-54
 84-284:	Pso01G32050.0	Pso06G25700.0	  7e-34
 84-285:	Pso01G32040.0	Pso06G25690.0	      0
 84-286:	Pso01G32060.0	Pso06G25680.0	      0
 84-287:	Pso01G32070.0	Pso06G25640.0	      0
 84-288:	Pso01G32110.0	Pso06G25620.0	      0
 84-289:	Pso01G32150.0	Pso06G25570.0	 1e-119
 84-290:	Pso01G32190.0	Pso06G25490.0	 3e-167
 84-291:	Pso01G32200.0	Pso06G25480.0	      0
 84-292:	Pso01G32230.0	Pso06G25450.0	      0
 84-293:	Pso01G32240.0	Pso06G25440.0	      0
 84-294:	Pso01G32270.0	Pso06G25430.0	      0
 84-295:	Pso01G32280.0	Pso06G25420.0	      0
 84-296:	Pso01G32290.0	Pso06G25410.0	  4e-79
 84-297:	Pso01G32310.0	Pso06G25400.0	 8e-142
 84-298:	Pso01G32320.0	Pso06G25390.0	      0
 84-299:	Pso01G32330.0	Pso06G25360.0	      0
 84-300:	Pso01G32360.0	Pso06G25340.0	      0
 84-301:	Pso01G32380.0	Pso06G25320.0	      0
 84-302:	Pso01G32390.0	Pso06G25290.0	      0
 84-303:	Pso01G32400.0	Pso06G25270.0	      0
 84-304:	Pso01G32520.0	Pso06G25150.0	  2e-53
 84-305:	Pso01G32560.0	Pso06G25140.0	      0
 84-306:	Pso01G32570.0	Pso06G25130.0	 6e-148
 84-307:	Pso01G32600.0	Pso06G25110.0	      0
 84-308:	Pso01G32610.0	Pso06G25100.0	 2e-170
 84-309:	Pso01G32700.0	Pso06G24980.0	  3e-79
 84-310:	Pso01G32710.0	Pso06G24970.0	      0
 84-311:	Pso01G32720.0	Pso06G24960.0	      0
 84-312:	Pso01G32740.0	Pso06G24930.0	 2e-177
 84-313:	Pso01G32760.0	Pso06G24920.0	 2e-164
 84-314:	Pso01G32770.0	Pso06G24900.0	      0
 84-315:	Pso01G32800.0	Pso06G24870.0	 5e-130
 84-316:	Pso01G32830.0	Pso06G24820.0	  1e-67
 84-317:	Pso01G32840.0	Pso06G24810.0	      0
 84-318:	Pso01G32870.0	Pso06G24800.0	 7e-129
 84-319:	Pso01G32890.0	Pso06G24780.0	      0
 84-320:	Pso01G32950.0	Pso06G24770.0	      0
 84-321:	Pso01G32960.0	Pso06G24760.0	      0
 84-322:	Pso01G32970.0	Pso06G24750.0	      0
 84-323:	Pso01G33010.0	Pso06G24730.0	      0
 84-324:	Pso01G33020.0	Pso06G24720.0	  3e-65
 84-325:	Pso01G33030.0	Pso06G24710.0	  2e-35
 84-326:	Pso01G33040.0	Pso06G24700.0	      0
 84-327:	Pso01G33070.0	Pso06G24680.0	      0
 84-328:	Pso01G33080.0	Pso06G24650.0	  6e-33
 84-329:	Pso01G33090.0	Pso06G24640.0	      0
 84-330:	Pso01G33130.0	Pso06G24480.0	      0
 84-331:	Pso01G34230.0	Pso06G24310.0	      0
## Alignment 85: score=8466.0 e_value=0 N=176 post-WGD-1 ancestor_chr1&P.somniferum_chr6 minus
 85-  0:	Pso01G51670.0	Pso06G04960.0	      0
 85-  1:	Pso01G51690.0	Pso06G04950.0	      0
 85-  2:	Pso01G51700.0	Pso06G04940.0	      0
 85-  3:	Pso01G51710.0	Pso06G04930.0	      0
 85-  4:	Pso01G51720.0	Pso06G04920.0	 2e-102
 85-  5:	Pso01G51730.0	Pso06G04910.0	 1e-155
 85-  6:	Pso01G51750.0	Pso06G04900.0	      0
 85-  7:	Pso01G51770.0	Pso06G04870.0	      0
 85-  8:	Pso01G51780.0	Pso06G04860.0	 4e-169
 85-  9:	Pso01G51790.0	Pso06G04850.0	      0
 85- 10:	Pso01G51800.0	Pso06G04840.0	      0
 85- 11:	Pso01G51810.0	Pso06G04830.0	 5e-164
 85- 12:	Pso01G51820.0	Pso06G04810.0	 1e-106
 85- 13:	Pso01G51840.0	Pso06G04790.0	      0
 85- 14:	Pso01G51850.0	Pso06G04780.0	      0
 85- 15:	Pso01G51860.0	Pso06G04760.0	 1e-105
 85- 16:	Pso01G51880.0	Pso06G04740.0	  2e-51
 85- 17:	Pso01G51900.0	Pso06G04730.0	      0
 85- 18:	Pso01G51930.0	Pso06G04700.0	      0
 85- 19:	Pso01G51940.0	Pso06G04690.0	      0
 85- 20:	Pso01G51950.0	Pso06G04680.0	      0
 85- 21:	Pso01G51960.0	Pso06G04670.0	      0
 85- 22:	Pso01G51970.0	Pso06G04660.0	  8e-93
 85- 23:	Pso01G51980.0	Pso06G04650.0	      0
 85- 24:	Pso01G52020.0	Pso06G04610.0	      0
 85- 25:	Pso01G52030.0	Pso06G04590.0	      0
 85- 26:	Pso01G52060.0	Pso06G04570.0	      0
 85- 27:	Pso01G52080.0	Pso06G04540.0	 2e-102
 85- 28:	Pso01G52090.0	Pso06G04530.0	      0
 85- 29:	Pso01G52110.0	Pso06G04510.0	      0
 85- 30:	Pso01G52120.0	Pso06G04500.0	      0
 85- 31:	Pso01G52130.0	Pso06G04490.0	  9e-93
 85- 32:	Pso01G52140.0	Pso06G04480.0	      0
 85- 33:	Pso01G52170.0	Pso06G04430.0	 4e-140
 85- 34:	Pso01G52180.0	Pso06G04410.0	      0
 85- 35:	Pso01G52380.0	Pso06G04330.0	      0
 85- 36:	Pso01G52460.0	Pso06G04140.0	      0
 85- 37:	Pso01G52480.0	Pso06G04120.0	      0
 85- 38:	Pso01G52500.0	Pso06G04090.0	  2e-52
 85- 39:	Pso01G52510.0	Pso06G04080.0	      0
 85- 40:	Pso01G52520.0	Pso06G04070.0	      0
 85- 41:	Pso01G52530.0	Pso06G04060.0	  2e-60
 85- 42:	Pso01G52560.0	Pso06G04050.0	 3e-144
 85- 43:	Pso01G52590.0	Pso06G04010.0	  5e-87
 85- 44:	Pso01G52620.0	Pso06G03990.0	      0
 85- 45:	Pso01G52630.0	Pso06G03980.0	      0
 85- 46:	Pso01G52640.0	Pso06G03960.0	  3e-22
 85- 47:	Pso01G52680.0	Pso06G03920.0	      0
 85- 48:	Pso01G52700.0	Pso06G03900.0	      0
 85- 49:	Pso01G52710.0	Pso06G03890.0	      0
 85- 50:	Pso01G52730.0	Pso06G03870.0	 3e-120
 85- 51:	Pso01G52740.0	Pso06G03860.0	      0
 85- 52:	Pso01G52760.0	Pso06G03850.0	 3e-161
 85- 53:	Pso01G52810.0	Pso06G03820.0	  4e-81
 85- 54:	Pso01G52820.0	Pso06G03810.0	      0
 85- 55:	Pso01G52850.0	Pso06G03790.0	      0
 85- 56:	Pso01G52860.0	Pso06G03780.0	 2e-120
 85- 57:	Pso01G52870.0	Pso06G03770.0	 1e-150
 85- 58:	Pso01G52880.0	Pso06G03750.0	 5e-159
 85- 59:	Pso01G52890.0	Pso06G03740.0	      0
 85- 60:	Pso01G52900.0	Pso06G03730.0	 1e-104
 85- 61:	Pso01G52910.0	Pso06G03720.0	      0
 85- 62:	Pso01G52920.0	Pso06G03690.0	      0
 85- 63:	Pso01G52930.0	Pso06G03680.0	      0
 85- 64:	Pso01G52990.0	Pso06G03640.0	      0
 85- 65:	Pso01G53030.0	Pso06G03580.0	      0
 85- 66:	Pso01G53040.0	Pso06G03570.0	  3e-40
 85- 67:	Pso01G53060.0	Pso06G03520.0	 4e-120
 85- 68:	Pso01G53090.0	Pso06G03440.0	      0
 85- 69:	Pso01G53110.0	Pso06G03320.0	      0
 85- 70:	Pso01G53130.0	Pso06G03310.0	      0
 85- 71:	Pso01G53140.0	Pso06G03300.0	      0
 85- 72:	Pso01G53150.0	Pso06G03290.0	      0
 85- 73:	Pso01G53170.0	Pso06G03270.0	      0
 85- 74:	Pso01G53190.0	Pso06G03250.0	      0
 85- 75:	Pso01G53220.0	Pso06G03190.0	      0
 85- 76:	Pso01G53240.0	Pso06G03180.0	      0
 85- 77:	Pso01G53250.0	Pso06G03160.0	      0
 85- 78:	Pso01G53260.0	Pso06G03150.0	      0
 85- 79:	Pso01G53270.0	Pso06G03140.0	      0
 85- 80:	Pso01G53290.0	Pso06G03120.0	      0
 85- 81:	Pso01G53300.0	Pso06G03100.0	 4e-106
 85- 82:	Pso01G53310.0	Pso06G03080.0	      0
 85- 83:	Pso01G53330.0	Pso06G03060.0	 5e-109
 85- 84:	Pso01G53320.0	Pso06G03050.0	      0
 85- 85:	Pso01G53340.0	Pso06G03040.0	  6e-40
 85- 86:	Pso01G53370.0	Pso06G03000.0	      0
 85- 87:	Pso01G53400.0	Pso06G02990.0	      0
 85- 88:	Pso01G53410.0	Pso06G02980.0	      0
 85- 89:	Pso01G53500.0	Pso06G02940.0	 5e-117
 85- 90:	Pso01G53560.0	Pso06G02900.0	      0
 85- 91:	Pso01G53600.0	Pso06G02890.0	      0
 85- 92:	Pso01G53630.0	Pso06G02870.0	  9e-17
 85- 93:	Pso01G53640.0	Pso06G02860.0	 3e-108
 85- 94:	Pso01G53650.0	Pso06G02840.0	      0
 85- 95:	Pso01G53660.0	Pso06G02830.0	      0
 85- 96:	Pso01G53670.0	Pso06G02820.0	      0
 85- 97:	Pso01G53680.0	Pso06G02810.0	      0
 85- 98:	Pso01G53690.0	Pso06G02780.0	 1e-135
 85- 99:	Pso01G53710.0	Pso06G02770.0	      0
 85-100:	Pso01G53820.0	Pso06G02580.0	      0
 85-101:	Pso01G53870.0	Pso06G02530.0	      0
 85-102:	Pso01G53920.0	Pso06G02510.0	      0
 85-103:	Pso01G53950.0	Pso06G02470.0	      0
 85-104:	Pso01G53970.0	Pso06G02440.0	      0
 85-105:	Pso01G53990.0	Pso06G02430.0	      0
 85-106:	Pso01G54010.0	Pso06G02420.0	      0
 85-107:	Pso01G54030.0	Pso06G02290.0	      0
 85-108:	Pso01G54120.0	Pso06G02280.0	      0
 85-109:	Pso01G54150.0	Pso06G02270.0	      0
 85-110:	Pso01G54160.0	Pso06G02260.0	 7e-100
 85-111:	Pso01G54170.0	Pso06G02240.0	 1e-140
 85-112:	Pso01G54200.0	Pso06G02210.0	  5e-18
 85-113:	Pso01G54230.0	Pso06G02180.0	  4e-44
 85-114:	Pso01G54280.0	Pso06G02170.0	      0
 85-115:	Pso01G54290.0	Pso06G02160.0	      0
 85-116:	Pso01G54340.0	Pso06G02130.0	      0
 85-117:	Pso01G54360.0	Pso06G02120.0	      0
 85-118:	Pso01G54390.0	Pso06G02100.0	      0
 85-119:	Pso01G54430.0	Pso06G02040.0	  4e-73
 85-120:	Pso01G54470.0	Pso06G02020.0	      0
 85-121:	Pso01G54490.0	Pso06G01900.0	  2e-51
 85-122:	Pso01G54640.0	Pso06G01880.0	      0
 85-123:	Pso01G54650.0	Pso06G01860.0	  1e-69
 85-124:	Pso01G54670.0	Pso06G01810.0	  8e-40
 85-125:	Pso01G54760.0	Pso06G01790.0	      0
 85-126:	Pso01G54790.0	Pso06G01740.0	      0
 85-127:	Pso01G54800.0	Pso06G01730.0	      0
 85-128:	Pso01G54810.0	Pso06G01700.0	      0
 85-129:	Pso01G54890.0	Pso06G01650.0	      0
 85-130:	Pso01G54930.0	Pso06G01620.0	      0
 85-131:	Pso01G55010.0	Pso06G01610.0	      0
 85-132:	Pso01G55050.0	Pso06G01590.0	      0
 85-133:	Pso01G55100.0	Pso06G01440.0	  6e-98
 85-134:	Pso01G55140.0	Pso06G01410.0	      0
 85-135:	Pso01G55150.0	Pso06G01400.0	      0
 85-136:	Pso01G55170.0	Pso06G01380.0	      0
 85-137:	Pso01G55190.0	Pso06G01370.0	  2e-40
 85-138:	Pso01G55210.0	Pso06G01340.0	      0
 85-139:	Pso01G55220.0	Pso06G01320.0	  2e-94
 85-140:	Pso01G55230.0	Pso06G01310.0	      0
 85-141:	Pso01G55240.0	Pso06G01300.0	 5e-169
 85-142:	Pso01G55290.0	Pso06G01270.0	      0
 85-143:	Pso01G55310.0	Pso06G01260.0	      0
 85-144:	Pso01G55340.0	Pso06G01230.0	  2e-07
 85-145:	Pso01G55410.0	Pso06G01200.0	      0
 85-146:	Pso01G55430.0	Pso06G01190.0	      0
 85-147:	Pso01G55470.0	Pso06G01170.0	 2e-143
 85-148:	Pso01G55550.0	Pso06G01070.0	      0
 85-149:	Pso01G55570.0	Pso06G01060.0	 3e-148
 85-150:	Pso01G55840.0	Pso06G01010.0	      0
 85-151:	Pso01G55860.0	Pso06G00990.0	  2e-94
 85-152:	Pso01G55880.0	Pso06G00940.0	  1e-19
 85-153:	Pso01G55890.0	Pso06G00920.0	 4e-145
 85-154:	Pso01G55910.0	Pso06G00880.0	      0
 85-155:	Pso01G55920.0	Pso06G00870.0	 8e-113
 85-156:	Pso01G55930.0	Pso06G00820.0	      0
 85-157:	Pso01G55950.0	Pso06G00810.0	      0
 85-158:	Pso01G55960.0	Pso06G00800.0	 2e-116
 85-159:	Pso01G55980.0	Pso06G00780.0	      0
 85-160:	Pso01G56000.0	Pso06G00750.0	      0
 85-161:	Pso01G56050.0	Pso06G00700.0	      0
 85-162:	Pso01G56100.0	Pso06G00680.0	      0
 85-163:	Pso01G56110.0	Pso06G00670.0	      0
 85-164:	Pso01G56120.0	Pso06G00660.0	 1e-140
 85-165:	Pso01G56150.0	Pso06G00650.0	      0
 85-166:	Pso01G56160.0	Pso06G00630.0	      0
 85-167:	Pso01G56180.0	Pso06G00590.0	      0
 85-168:	Pso01G56190.0	Pso06G00570.0	 3e-145
 85-169:	Pso01G56270.0	Pso06G00560.0	      0
 85-170:	Pso01G56280.0	Pso06G00540.0	      0
 85-171:	Pso01G56300.0	Pso06G00520.0	  1e-21
 85-172:	Pso01G56310.0	Pso06G00480.0	 8e-113
 85-173:	Pso01G56350.0	Pso06G00430.0	      0
 85-174:	Pso01G56390.0	Pso06G00400.0	 3e-162
 85-175:	Pso01G56500.0	Pso06G00270.0	      0
## Alignment 86: score=8068.0 e_value=0 N=164 post-WGD-1 ancestor_chr1&P.somniferum_chr6 minus
 86-  0:	Pso01G36320.0	Pso06G21240.0	      0
 86-  1:	Pso01G36330.0	Pso06G21230.0	      0
 86-  2:	Pso01G36340.0	Pso06G21220.0	      0
 86-  3:	Pso01G36350.0	Pso06G21210.0	  1e-81
 86-  4:	Pso01G36370.0	Pso06G21190.0	  5e-64
 86-  5:	Pso01G36410.0	Pso06G21070.0	  1e-95
 86-  6:	Pso01G36490.0	Pso06G21040.0	      0
 86-  7:	Pso01G36500.0	Pso06G21020.0	      0
 86-  8:	Pso01G36510.0	Pso06G21000.0	      0
 86-  9:	Pso01G36520.0	Pso06G20970.0	      0
 86- 10:	Pso01G36550.0	Pso06G20950.0	      0
 86- 11:	Pso01G36560.0	Pso06G20940.0	      0
 86- 12:	Pso01G36570.0	Pso06G20920.0	      0
 86- 13:	Pso01G36580.0	Pso06G20910.0	 1e-177
 86- 14:	Pso01G36590.0	Pso06G20900.0	 3e-129
 86- 15:	Pso01G36610.0	Pso06G20890.0	  3e-66
 86- 16:	Pso01G36630.0	Pso06G20870.0	 5e-152
 86- 17:	Pso01G36650.0	Pso06G20850.0	      0
 86- 18:	Pso01G36670.0	Pso06G20840.0	      0
 86- 19:	Pso01G36680.0	Pso06G20830.0	      0
 86- 20:	Pso01G36710.0	Pso06G20810.0	      0
 86- 21:	Pso01G36740.0	Pso06G20790.0	      0
 86- 22:	Pso01G36750.0	Pso06G20750.0	      0
 86- 23:	Pso01G36800.0	Pso06G20740.0	      0
 86- 24:	Pso01G36810.0	Pso06G20730.0	  2e-85
 86- 25:	Pso01G36820.0	Pso06G20720.0	 2e-149
 86- 26:	Pso01G36830.0	Pso06G20710.0	      0
 86- 27:	Pso01G36840.0	Pso06G20680.0	 1e-148
 86- 28:	Pso01G36850.0	Pso06G20670.0	      0
 86- 29:	Pso01G36860.0	Pso06G20660.0	      0
 86- 30:	Pso01G36870.0	Pso06G20650.0	      0
 86- 31:	Pso01G36890.0	Pso06G20620.0	 8e-140
 86- 32:	Pso01G36900.0	Pso06G20590.0	      0
 86- 33:	Pso01G36930.0	Pso06G20560.0	      0
 86- 34:	Pso01G36940.0	Pso06G20550.0	      0
 86- 35:	Pso01G36970.0	Pso06G20520.0	 1e-117
 86- 36:	Pso01G36980.0	Pso06G20510.0	  4e-56
 86- 37:	Pso01G36990.0	Pso06G20500.0	      0
 86- 38:	Pso01G37000.0	Pso06G20490.0	      0
 86- 39:	Pso01G37030.0	Pso06G20460.0	      0
 86- 40:	Pso01G37040.0	Pso06G20450.0	      0
 86- 41:	Pso01G37070.0	Pso06G20410.0	      0
 86- 42:	Pso01G37080.0	Pso06G20400.0	      0
 86- 43:	Pso01G37090.0	Pso06G20380.0	      0
 86- 44:	Pso01G37100.0	Pso06G20370.0	 2e-101
 86- 45:	Pso01G37170.0	Pso06G20280.0	      0
 86- 46:	Pso01G37180.0	Pso06G20260.0	      0
 86- 47:	Pso01G37240.0	Pso06G20210.0	      0
 86- 48:	Pso01G37250.0	Pso06G20200.0	      0
 86- 49:	Pso01G37280.0	Pso06G20170.0	      0
 86- 50:	Pso01G37290.0	Pso06G20160.0	      0
 86- 51:	Pso01G37300.0	Pso06G20150.0	      0
 86- 52:	Pso01G37310.0	Pso06G20140.0	      0
 86- 53:	Pso01G37320.0	Pso06G20130.0	      0
 86- 54:	Pso01G37330.0	Pso06G20110.0	  2e-89
 86- 55:	Pso01G37360.0	Pso06G20100.0	      0
 86- 56:	Pso01G37370.0	Pso06G20090.0	 8e-136
 86- 57:	Pso01G37390.0	Pso06G20080.0	      0
 86- 58:	Pso01G37430.0	Pso06G20040.0	      0
 86- 59:	Pso01G37440.0	Pso06G20030.0	      0
 86- 60:	Pso01G37450.0	Pso06G20020.0	      0
 86- 61:	Pso01G37460.0	Pso06G20010.0	 3e-104
 86- 62:	Pso01G37470.0	Pso06G20000.0	      0
 86- 63:	Pso01G37480.0	Pso06G19990.0	      0
 86- 64:	Pso01G37490.0	Pso06G19980.0	      0
 86- 65:	Pso01G37510.0	Pso06G19970.0	  1e-93
 86- 66:	Pso01G37520.0	Pso06G19960.0	      0
 86- 67:	Pso01G37540.0	Pso06G19930.0	      0
 86- 68:	Pso01G37550.0	Pso06G19920.0	      0
 86- 69:	Pso01G37580.0	Pso06G19890.0	      0
 86- 70:	Pso01G37590.0	Pso06G19880.0	      0
 86- 71:	Pso01G37600.0	Pso06G19870.0	      0
 86- 72:	Pso01G37610.0	Pso06G19860.0	      0
 86- 73:	Pso01G37640.0	Pso06G19840.0	      0
 86- 74:	Pso01G37660.0	Pso06G19830.0	      0
 86- 75:	Pso01G37670.0	Pso06G19820.0	      0
 86- 76:	Pso01G37700.0	Pso06G19790.0	      0
 86- 77:	Pso01G37710.0	Pso06G19780.0	      0
 86- 78:	Pso01G37720.0	Pso06G19770.0	 8e-162
 86- 79:	Pso01G37730.0	Pso06G19760.0	      0
 86- 80:	Pso01G37760.0	Pso06G19730.0	      0
 86- 81:	Pso01G37770.0	Pso06G19720.0	      0
 86- 82:	Pso01G37790.0	Pso06G19700.0	      0
 86- 83:	Pso01G37830.0	Pso06G19680.0	      0
 86- 84:	Pso01G37850.0	Pso06G19670.0	  4e-48
 86- 85:	Pso01G37870.0	Pso06G19660.0	      0
 86- 86:	Pso01G37860.0	Pso06G19650.0	      0
 86- 87:	Pso01G37880.0	Pso06G19620.0	      0
 86- 88:	Pso01G37890.0	Pso06G19610.0	      0
 86- 89:	Pso01G37900.0	Pso06G19600.0	 6e-145
 86- 90:	Pso01G37910.0	Pso06G19590.0	      0
 86- 91:	Pso01G37960.0	Pso06G19550.0	      0
 86- 92:	Pso01G37970.0	Pso06G19540.0	      0
 86- 93:	Pso01G37990.0	Pso06G19520.0	      0
 86- 94:	Pso01G38040.0	Pso06G19480.0	      0
 86- 95:	Pso01G38060.0	Pso06G19450.0	  3e-11
 86- 96:	Pso01G38080.0	Pso06G19430.0	      0
 86- 97:	Pso01G38130.0	Pso06G19380.0	      0
 86- 98:	Pso01G38140.0	Pso06G19370.0	      0
 86- 99:	Pso01G38160.0	Pso06G19360.0	      0
 86-100:	Pso01G38170.0	Pso06G19340.0	      0
 86-101:	Pso01G38180.0	Pso06G19330.0	 2e-106
 86-102:	Pso01G38190.0	Pso06G19320.0	      0
 86-103:	Pso01G38200.0	Pso06G19310.0	      0
 86-104:	Pso01G38210.0	Pso06G19300.0	      0
 86-105:	Pso01G38220.0	Pso06G19290.0	      0
 86-106:	Pso01G38240.0	Pso06G19280.0	 3e-171
 86-107:	Pso01G38280.0	Pso06G19260.0	  2e-16
 86-108:	Pso01G38290.0	Pso06G19250.0	  1e-77
 86-109:	Pso01G38310.0	Pso06G19240.0	      0
 86-110:	Pso01G38320.0	Pso06G19230.0	 1e-153
 86-111:	Pso01G38330.0	Pso06G19210.0	      0
 86-112:	Pso01G38340.0	Pso06G19200.0	      0
 86-113:	Pso01G38360.0	Pso06G19180.0	 2e-160
 86-114:	Pso01G38370.0	Pso06G19170.0	      0
 86-115:	Pso01G38380.0	Pso06G19160.0	      0
 86-116:	Pso01G38390.0	Pso06G19150.0	      0
 86-117:	Pso01G38420.0	Pso06G19110.0	      0
 86-118:	Pso01G38450.0	Pso06G19100.0	      0
 86-119:	Pso01G38470.0	Pso06G19090.0	      0
 86-120:	Pso01G38510.0	Pso06G19030.0	      0
 86-121:	Pso01G38520.0	Pso06G19020.0	      0
 86-122:	Pso01G38530.0	Pso06G19010.0	      0
 86-123:	Pso01G38540.0	Pso06G19000.0	      0
 86-124:	Pso01G38560.0	Pso06G18970.0	      0
 86-125:	Pso01G38580.0	Pso06G18930.0	      0
 86-126:	Pso01G38590.0	Pso06G18920.0	      0
 86-127:	Pso01G38600.0	Pso06G18910.0	      0
 86-128:	Pso01G38620.0	Pso06G18900.0	 1e-112
 86-129:	Pso01G38610.0	Pso06G18890.0	      0
 86-130:	Pso01G38630.0	Pso06G18880.0	 2e-135
 86-131:	Pso01G38640.0	Pso06G18870.0	      0
 86-132:	Pso01G38670.0	Pso06G18860.0	      0
 86-133:	Pso01G38680.0	Pso06G18850.0	      0
 86-134:	Pso01G38690.0	Pso06G18840.0	      0
 86-135:	Pso01G38700.0	Pso06G18820.0	      0
 86-136:	Pso01G38710.0	Pso06G18810.0	      0
 86-137:	Pso01G38720.0	Pso06G18790.0	      0
 86-138:	Pso01G38730.0	Pso06G18770.0	  5e-75
 86-139:	Pso01G38740.0	Pso06G18710.0	      0
 86-140:	Pso01G38760.0	Pso06G18670.0	      0
 86-141:	Pso01G38790.0	Pso06G18650.0	      0
 86-142:	Pso01G38810.0	Pso06G18640.0	 9e-101
 86-143:	Pso01G38820.0	Pso06G18630.0	      0
 86-144:	Pso01G38830.0	Pso06G18620.0	      0
 86-145:	Pso01G38860.0	Pso06G18610.0	      0
 86-146:	Pso01G38870.0	Pso06G18600.0	      0
 86-147:	Pso01G38880.0	Pso06G18590.0	      0
 86-148:	Pso01G38890.0	Pso06G18580.0	 3e-154
 86-149:	Pso01G38900.0	Pso06G18570.0	  1e-75
 86-150:	Pso01G38910.0	Pso06G18560.0	  6e-58
 86-151:	Pso01G38920.0	Pso06G18550.0	      0
 86-152:	Pso01G38930.0	Pso06G18540.0	 3e-163
 86-153:	Pso01G38940.0	Pso06G18530.0	      0
 86-154:	Pso01G38950.0	Pso06G18510.0	      0
 86-155:	Pso01G38970.0	Pso06G18500.0	 8e-130
 86-156:	Pso01G38960.0	Pso06G18490.0	  3e-65
 86-157:	Pso01G38990.0	Pso06G18470.0	      0
 86-158:	Pso01G39000.0	Pso06G18460.0	      0
 86-159:	Pso01G39020.0	Pso06G18450.0	      0
 86-160:	Pso01G39040.0	Pso06G18430.0	      0
 86-161:	Pso01G39050.0	Pso06G18420.0	      0
 86-162:	Pso01G39060.0	Pso06G18410.0	  4e-98
 86-163:	Pso01G39070.0	Pso06G18400.0	 3e-178
## Alignment 87: score=4857.0 e_value=0 N=100 post-WGD-1 ancestor_chr1&P.somniferum_chr6 minus
 87-  0:	Pso01G40940.0	Pso06G16150.0	  1e-37
 87-  1:	Pso01G40970.0	Pso06G16120.0	      0
 87-  2:	Pso01G40980.0	Pso06G16110.0	      0
 87-  3:	Pso01G41020.0	Pso06G16070.0	  3e-51
 87-  4:	Pso01G41170.0	Pso06G15860.0	 2e-139
 87-  5:	Pso01G41180.0	Pso06G15850.0	  2e-70
 87-  6:	Pso01G41200.0	Pso06G15840.0	  2e-94
 87-  7:	Pso01G41210.0	Pso06G15820.0	      0
 87-  8:	Pso01G41220.0	Pso06G15810.0	 1e-164
 87-  9:	Pso01G41230.0	Pso06G15800.0	      0
 87- 10:	Pso01G41240.0	Pso06G15790.0	      0
 87- 11:	Pso01G41260.0	Pso06G15780.0	 1e-135
 87- 12:	Pso01G41250.0	Pso06G15770.0	      0
 87- 13:	Pso01G41330.0	Pso06G15660.0	      0
 87- 14:	Pso01G41340.0	Pso06G15650.0	 3e-137
 87- 15:	Pso01G41350.0	Pso06G15640.0	      0
 87- 16:	Pso01G41370.0	Pso06G15630.0	      0
 87- 17:	Pso01G41420.0	Pso06G15570.0	      0
 87- 18:	Pso01G41430.0	Pso06G15560.0	 1e-109
 87- 19:	Pso01G41440.0	Pso06G15550.0	  2e-42
 87- 20:	Pso01G41450.0	Pso06G15540.0	      0
 87- 21:	Pso01G41460.0	Pso06G15530.0	 1e-147
 87- 22:	Pso01G41470.0	Pso06G15520.0	      0
 87- 23:	Pso01G41480.0	Pso06G15510.0	  2e-73
 87- 24:	Pso01G41490.0	Pso06G15500.0	  4e-68
 87- 25:	Pso01G41520.0	Pso06G15460.0	      0
 87- 26:	Pso01G41530.0	Pso06G15450.0	      0
 87- 27:	Pso01G41540.0	Pso06G15420.0	      0
 87- 28:	Pso01G41570.0	Pso06G15380.0	      0
 87- 29:	Pso01G41580.0	Pso06G15370.0	      0
 87- 30:	Pso01G41610.0	Pso06G15350.0	      0
 87- 31:	Pso01G41620.0	Pso06G15340.0	      0
 87- 32:	Pso01G41630.0	Pso06G15310.0	 2e-166
 87- 33:	Pso01G41640.0	Pso06G15290.0	      0
 87- 34:	Pso01G41670.0	Pso06G15270.0	      0
 87- 35:	Pso01G41680.0	Pso06G15250.0	      0
 87- 36:	Pso01G41690.0	Pso06G15240.0	      0
 87- 37:	Pso01G41700.0	Pso06G15230.0	      0
 87- 38:	Pso01G41740.0	Pso06G15210.0	      0
 87- 39:	Pso01G41750.0	Pso06G15200.0	      0
 87- 40:	Pso01G41780.0	Pso06G15170.0	      0
 87- 41:	Pso01G41790.0	Pso06G15160.0	      0
 87- 42:	Pso01G41800.0	Pso06G15140.0	 2e-157
 87- 43:	Pso01G41830.0	Pso06G15120.0	      0
 87- 44:	Pso01G41840.0	Pso06G15110.0	      0
 87- 45:	Pso01G41850.0	Pso06G15100.0	 3e-173
 87- 46:	Pso01G41860.0	Pso06G15090.0	      0
 87- 47:	Pso01G41870.0	Pso06G15080.0	  6e-73
 87- 48:	Pso01G41890.0	Pso06G15070.0	 1e-103
 87- 49:	Pso01G41900.0	Pso06G15060.0	      0
 87- 50:	Pso01G41910.0	Pso06G15050.0	  2e-68
 87- 51:	Pso01G41920.0	Pso06G15040.0	      0
 87- 52:	Pso01G41930.0	Pso06G15030.0	      0
 87- 53:	Pso01G41940.0	Pso06G15020.0	 6e-125
 87- 54:	Pso01G41950.0	Pso06G15010.0	      0
 87- 55:	Pso01G41960.0	Pso06G14990.0	 4e-101
 87- 56:	Pso01G41970.0	Pso06G14980.0	 9e-164
 87- 57:	Pso01G41980.0	Pso06G14960.0	 5e-177
 87- 58:	Pso01G41990.0	Pso06G14950.0	      0
 87- 59:	Pso01G42000.0	Pso06G14940.0	      0
 87- 60:	Pso01G42010.0	Pso06G14930.0	      0
 87- 61:	Pso01G42020.0	Pso06G14920.0	  7e-52
 87- 62:	Pso01G42030.0	Pso06G14910.0	      0
 87- 63:	Pso01G42050.0	Pso06G14890.0	      0
 87- 64:	Pso01G42060.0	Pso06G14880.0	  1e-42
 87- 65:	Pso01G42070.0	Pso06G14870.0	      0
 87- 66:	Pso01G42080.0	Pso06G14860.0	      0
 87- 67:	Pso01G42090.0	Pso06G14850.0	 6e-158
 87- 68:	Pso01G42100.0	Pso06G14840.0	 8e-115
 87- 69:	Pso01G42130.0	Pso06G14830.0	      0
 87- 70:	Pso01G42140.0	Pso06G14810.0	      0
 87- 71:	Pso01G42150.0	Pso06G14800.0	      0
 87- 72:	Pso01G42170.0	Pso06G14790.0	      0
 87- 73:	Pso01G42180.0	Pso06G14770.0	  6e-78
 87- 74:	Pso01G42200.0	Pso06G14750.0	 4e-135
 87- 75:	Pso01G42210.0	Pso06G14740.0	  8e-73
 87- 76:	Pso01G42220.0	Pso06G14730.0	      0
 87- 77:	Pso01G42230.0	Pso06G14700.0	      0
 87- 78:	Pso01G42420.0	Pso06G14460.0	 2e-169
 87- 79:	Pso01G42450.0	Pso06G14450.0	      0
 87- 80:	Pso01G42460.0	Pso06G14440.0	 2e-139
 87- 81:	Pso01G42470.0	Pso06G14430.0	      0
 87- 82:	Pso01G42480.0	Pso06G14420.0	      0
 87- 83:	Pso01G42490.0	Pso06G14410.0	      0
 87- 84:	Pso01G42500.0	Pso06G14400.0	      0
 87- 85:	Pso01G42530.0	Pso06G14360.0	      0
 87- 86:	Pso01G42570.0	Pso06G14320.0	      0
 87- 87:	Pso01G42600.0	Pso06G14300.0	 8e-166
 87- 88:	Pso01G42610.0	Pso06G14280.0	      0
 87- 89:	Pso01G42630.0	Pso06G14200.0	      0
 87- 90:	Pso01G42640.0	Pso06G14190.0	      0
 87- 91:	Pso01G42650.0	Pso06G14180.0	      0
 87- 92:	Pso01G42660.0	Pso06G14170.0	      0
 87- 93:	Pso01G42680.0	Pso06G14160.0	      0
 87- 94:	Pso01G42840.0	Pso06G13930.0	      0
 87- 95:	Pso01G42860.0	Pso06G13890.0	      0
 87- 96:	Pso01G42870.0	Pso06G13880.0	  2e-84
 87- 97:	Pso01G42880.0	Pso06G13860.0	 2e-141
 87- 98:	Pso01G42900.0	Pso06G13840.0	      0
 87- 99:	Pso01G42920.0	Pso06G13820.0	      0
## Alignment 88: score=4391.0 e_value=0 N=93 post-WGD-1 ancestor_chr1&P.somniferum_chr6 minus
 88-  0:	Pso01G20950.0	Pso06G35890.0	      0
 88-  1:	Pso01G20960.0	Pso06G35880.0	      0
 88-  2:	Pso01G20990.0	Pso06G35850.0	      0
 88-  3:	Pso01G21040.0	Pso06G35770.0	 8e-168
 88-  4:	Pso01G21080.0	Pso06G35730.0	      0
 88-  5:	Pso01G21110.0	Pso06G35630.0	 2e-130
 88-  6:	Pso01G21140.0	Pso06G35590.0	 2e-119
 88-  7:	Pso01G21220.0	Pso06G35550.0	      0
 88-  8:	Pso01G21230.0	Pso06G35540.0	      0
 88-  9:	Pso01G21280.0	Pso06G35500.0	  5e-75
 88- 10:	Pso01G21300.0	Pso06G35460.0	 4e-165
 88- 11:	Pso01G21310.0	Pso06G35450.0	      0
 88- 12:	Pso01G21320.0	Pso06G35440.0	  1e-32
 88- 13:	Pso01G21350.0	Pso06G35430.0	 3e-107
 88- 14:	Pso01G21360.0	Pso06G35420.0	      0
 88- 15:	Pso01G21440.0	Pso06G35390.0	  3e-80
 88- 16:	Pso01G21450.0	Pso06G35380.0	      0
 88- 17:	Pso01G21460.0	Pso06G35370.0	      0
 88- 18:	Pso01G21470.0	Pso06G35360.0	      0
 88- 19:	Pso01G21490.0	Pso06G35350.0	 6e-103
 88- 20:	Pso01G21600.0	Pso06G35330.0	      0
 88- 21:	Pso01G21660.0	Pso06G35270.0	  4e-07
 88- 22:	Pso01G21620.0	Pso06G35220.0	 4e-172
 88- 23:	Pso01G21720.0	Pso06G35190.0	      0
 88- 24:	Pso01G21740.0	Pso06G35170.0	      0
 88- 25:	Pso01G21760.0	Pso06G35160.0	 1e-141
 88- 26:	Pso01G21800.0	Pso06G35150.0	      0
 88- 27:	Pso01G21820.0	Pso06G35140.0	      0
 88- 28:	Pso01G21830.0	Pso06G35130.0	  2e-55
 88- 29:	Pso01G21860.0	Pso06G35100.0	      0
 88- 30:	Pso01G21870.0	Pso06G35090.0	      0
 88- 31:	Pso01G21910.0	Pso06G35080.0	      0
 88- 32:	Pso01G21920.0	Pso06G35070.0	  2e-60
 88- 33:	Pso01G21930.0	Pso06G35060.0	 7e-137
 88- 34:	Pso01G22010.0	Pso06G34960.0	      0
 88- 35:	Pso01G22020.0	Pso06G34950.0	      0
 88- 36:	Pso01G22040.0	Pso06G34930.0	      0
 88- 37:	Pso01G22060.0	Pso06G34920.0	 7e-179
 88- 38:	Pso01G22080.0	Pso06G34890.0	  3e-90
 88- 39:	Pso01G22130.0	Pso06G34750.0	  2e-85
 88- 40:	Pso01G22290.0	Pso06G34720.0	      0
 88- 41:	Pso01G22320.0	Pso06G34670.0	      0
 88- 42:	Pso01G22350.0	Pso06G34660.0	  2e-48
 88- 43:	Pso01G22380.0	Pso06G34650.0	      0
 88- 44:	Pso01G22400.0	Pso06G34620.0	 6e-135
 88- 45:	Pso01G22440.0	Pso06G34600.0	      0
 88- 46:	Pso01G22480.0	Pso06G34570.0	      0
 88- 47:	Pso01G22520.0	Pso06G34540.0	      0
 88- 48:	Pso01G22540.0	Pso06G34510.0	      0
 88- 49:	Pso01G22550.0	Pso06G34500.0	      0
 88- 50:	Pso01G22570.0	Pso06G34490.0	      0
 88- 51:	Pso01G22660.0	Pso06G34430.0	  7e-94
 88- 52:	Pso01G22680.0	Pso06G34340.0	  8e-55
 88- 53:	Pso01G22780.0	Pso06G34210.0	      0
 88- 54:	Pso01G22830.0	Pso06G34170.0	      0
 88- 55:	Pso01G22840.0	Pso06G34160.0	      0
 88- 56:	Pso01G22850.0	Pso06G34140.0	  7e-29
 88- 57:	Pso01G22920.0	Pso06G34100.0	      0
 88- 58:	Pso01G22930.0	Pso06G34080.0	      0
 88- 59:	Pso01G23000.0	Pso06G34060.0	      0
 88- 60:	Pso01G23010.0	Pso06G34050.0	      0
 88- 61:	Pso01G23050.0	Pso06G34040.0	      0
 88- 62:	Pso01G23090.0	Pso06G34020.0	      0
 88- 63:	Pso01G23130.0	Pso06G33990.0	  2e-72
 88- 64:	Pso01G23140.0	Pso06G33980.0	      0
 88- 65:	Pso01G23150.0	Pso06G33970.0	      0
 88- 66:	Pso01G23160.0	Pso06G33960.0	  1e-86
 88- 67:	Pso01G23170.0	Pso06G33950.0	      0
 88- 68:	Pso01G23190.0	Pso06G33930.0	      0
 88- 69:	Pso01G23220.0	Pso06G33900.0	 1e-180
 88- 70:	Pso01G23330.0	Pso06G33770.0	  1e-36
 88- 71:	Pso01G23340.0	Pso06G33740.0	      0
 88- 72:	Pso01G23350.0	Pso06G33730.0	      0
 88- 73:	Pso01G23420.0	Pso06G33700.0	  2e-69
 88- 74:	Pso01G23500.0	Pso06G33600.0	      0
 88- 75:	Pso01G23520.0	Pso06G33590.0	 8e-146
 88- 76:	Pso01G23550.0	Pso06G33560.0	      0
 88- 77:	Pso01G23560.0	Pso06G33520.0	      0
 88- 78:	Pso01G23570.0	Pso06G33510.0	  8e-38
 88- 79:	Pso01G23630.0	Pso06G33450.0	      0
 88- 80:	Pso01G23650.0	Pso06G33440.0	 3e-104
 88- 81:	Pso01G23680.0	Pso06G33380.0	  1e-62
 88- 82:	Pso01G23700.0	Pso06G33370.0	 2e-100
 88- 83:	Pso01G23730.0	Pso06G33360.0	 1e-125
 88- 84:	Pso01G23770.0	Pso06G33340.0	      0
 88- 85:	Pso01G23790.0	Pso06G33290.0	 5e-170
 88- 86:	Pso01G23820.0	Pso06G33250.0	      0
 88- 87:	Pso01G23830.0	Pso06G33240.0	      0
 88- 88:	Pso01G23890.0	Pso06G33160.0	  4e-57
 88- 89:	Pso01G23930.0	Pso06G33130.0	  5e-77
 88- 90:	Pso01G23940.0	Pso06G33120.0	      0
 88- 91:	Pso01G23990.0	Pso06G33080.0	 1e-131
 88- 92:	Pso01G25040.0	Pso06G33020.0	      0
## Alignment 89: score=2455.0 e_value=1.2e-184 N=50 post-WGD-1 ancestor_chr1&P.somniferum_chr6 minus
 89-  0:	Pso01G39820.0	Pso06G17340.0	      0
 89-  1:	Pso01G39840.0	Pso06G17330.0	 1e-111
 89-  2:	Pso01G39790.0	Pso06G17310.0	      0
 89-  3:	Pso01G39870.0	Pso06G17280.0	 7e-166
 89-  4:	Pso01G39880.0	Pso06G17270.0	  2e-62
 89-  5:	Pso01G39890.0	Pso06G17260.0	      0
 89-  6:	Pso01G39900.0	Pso06G17250.0	      0
 89-  7:	Pso01G39920.0	Pso06G17230.0	      0
 89-  8:	Pso01G39940.0	Pso06G17210.0	 5e-139
 89-  9:	Pso01G39950.0	Pso06G17190.0	      0
 89- 10:	Pso01G39960.0	Pso06G17180.0	      0
 89- 11:	Pso01G39990.0	Pso06G17170.0	      0
 89- 12:	Pso01G40000.0	Pso06G17160.0	  4e-36
 89- 13:	Pso01G40030.0	Pso06G17150.0	  1e-56
 89- 14:	Pso01G40050.0	Pso06G17140.0	      0
 89- 15:	Pso01G40060.0	Pso06G17130.0	      0
 89- 16:	Pso01G40070.0	Pso06G17120.0	      0
 89- 17:	Pso01G40080.0	Pso06G17110.0	      0
 89- 18:	Pso01G40090.0	Pso06G17050.0	      0
 89- 19:	Pso01G40100.0	Pso06G17040.0	      0
 89- 20:	Pso01G40110.0	Pso06G17030.0	      0
 89- 21:	Pso01G40130.0	Pso06G16990.0	 4e-121
 89- 22:	Pso01G40120.0	Pso06G16980.0	      0
 89- 23:	Pso01G40140.0	Pso06G16970.0	      0
 89- 24:	Pso01G40150.0	Pso06G16960.0	 2e-132
 89- 25:	Pso01G40190.0	Pso06G16920.0	      0
 89- 26:	Pso01G40220.0	Pso06G16910.0	 2e-108
 89- 27:	Pso01G40230.0	Pso06G16880.0	      0
 89- 28:	Pso01G40250.0	Pso06G16870.0	  7e-92
 89- 29:	Pso01G40260.0	Pso06G16850.0	      0
 89- 30:	Pso01G40270.0	Pso06G16840.0	  7e-57
 89- 31:	Pso01G40280.0	Pso06G16830.0	      0
 89- 32:	Pso01G40290.0	Pso06G16820.0	      0
 89- 33:	Pso01G40390.0	Pso06G16730.0	  1e-76
 89- 34:	Pso01G40400.0	Pso06G16710.0	      0
 89- 35:	Pso01G40410.0	Pso06G16700.0	  5e-71
 89- 36:	Pso01G40420.0	Pso06G16670.0	  1e-95
 89- 37:	Pso01G40440.0	Pso06G16660.0	      0
 89- 38:	Pso01G40450.0	Pso06G16650.0	      0
 89- 39:	Pso01G40460.0	Pso06G16640.0	 2e-135
 89- 40:	Pso01G40470.0	Pso06G16630.0	      0
 89- 41:	Pso01G40480.0	Pso06G16620.0	 5e-147
 89- 42:	Pso01G40500.0	Pso06G16610.0	 6e-170
 89- 43:	Pso01G40520.0	Pso06G16590.0	      0
 89- 44:	Pso01G40530.0	Pso06G16580.0	      0
 89- 45:	Pso01G40590.0	Pso06G16520.0	 5e-157
 89- 46:	Pso01G40600.0	Pso06G16510.0	      0
 89- 47:	Pso01G40620.0	Pso06G16500.0	      0
 89- 48:	Pso01G40640.0	Pso06G16480.0	  8e-48
 89- 49:	Pso01G40650.0	Pso06G16470.0	      0
## Alignment 90: score=2414.0 e_value=1.3e-178 N=49 post-WGD-1 ancestor_chr1&P.somniferum_chr6 minus
 90-  0:	Pso01G49870.0	Pso06G07740.0	      0
 90-  1:	Pso01G50000.0	Pso06G07640.0	      0
 90-  2:	Pso01G50010.0	Pso06G07630.0	  4e-57
 90-  3:	Pso01G50020.0	Pso06G07610.0	      0
 90-  4:	Pso01G50030.0	Pso06G07600.0	      0
 90-  5:	Pso01G50050.0	Pso06G07590.0	  3e-74
 90-  6:	Pso01G50070.0	Pso06G07570.0	      0
 90-  7:	Pso01G50080.0	Pso06G07560.0	 1e-117
 90-  8:	Pso01G50090.0	Pso06G07550.0	      0
 90-  9:	Pso01G50100.0	Pso06G07540.0	      0
 90- 10:	Pso01G50130.0	Pso06G07520.0	      0
 90- 11:	Pso01G50140.0	Pso06G07500.0	  3e-43
 90- 12:	Pso01G50150.0	Pso06G07490.0	      0
 90- 13:	Pso01G50160.0	Pso06G07470.0	  1e-98
 90- 14:	Pso01G50170.0	Pso06G07460.0	  4e-71
 90- 15:	Pso01G50180.0	Pso06G07450.0	      0
 90- 16:	Pso01G50190.0	Pso06G07430.0	      0
 90- 17:	Pso01G50200.0	Pso06G07420.0	      0
 90- 18:	Pso01G50210.0	Pso06G07410.0	  3e-74
 90- 19:	Pso01G50250.0	Pso06G07390.0	      0
 90- 20:	Pso01G50270.0	Pso06G07380.0	      0
 90- 21:	Pso01G50280.0	Pso06G07360.0	      0
 90- 22:	Pso01G50290.0	Pso06G07350.0	      0
 90- 23:	Pso01G50300.0	Pso06G07340.0	      0
 90- 24:	Pso01G50310.0	Pso06G07330.0	      0
 90- 25:	Pso01G50340.0	Pso06G07320.0	 1e-174
 90- 26:	Pso01G50350.0	Pso06G07300.0	      0
 90- 27:	Pso01G50360.0	Pso06G07290.0	 5e-118
 90- 28:	Pso01G50370.0	Pso06G07280.0	      0
 90- 29:	Pso01G50380.0	Pso06G07270.0	  7e-75
 90- 30:	Pso01G50400.0	Pso06G07260.0	      0
 90- 31:	Pso01G50420.0	Pso06G07240.0	      0
 90- 32:	Pso01G50430.0	Pso06G07230.0	      0
 90- 33:	Pso01G50460.0	Pso06G07220.0	      0
 90- 34:	Pso01G50470.0	Pso06G07180.0	      0
 90- 35:	Pso01G50480.0	Pso06G07170.0	      0
 90- 36:	Pso01G50490.0	Pso06G07160.0	      0
 90- 37:	Pso01G50500.0	Pso06G07150.0	      0
 90- 38:	Pso01G50510.0	Pso06G07140.0	      0
 90- 39:	Pso01G50520.0	Pso06G07130.0	  1e-73
 90- 40:	Pso01G50530.0	Pso06G07120.0	      0
 90- 41:	Pso01G50540.0	Pso06G07110.0	      0
 90- 42:	Pso01G50550.0	Pso06G07100.0	 2e-100
 90- 43:	Pso01G50570.0	Pso06G07090.0	      0
 90- 44:	Pso01G50610.0	Pso06G07070.0	      0
 90- 45:	Pso01G50650.0	Pso06G07030.0	      0
 90- 46:	Pso01G50670.0	Pso06G07000.0	      0
 90- 47:	Pso01G50680.0	Pso06G06990.0	 2e-143
 90- 48:	Pso01G50700.0	Pso06G06980.0	      0
## Alignment 91: score=2351.0 e_value=3.3e-180 N=49 post-WGD-1 ancestor_chr1&P.somniferum_chr6 minus
 91-  0:	Pso01G19010.0	Pso06G37840.0	      0
 91-  1:	Pso01G19020.0	Pso06G37830.0	      0
 91-  2:	Pso01G19030.0	Pso06G37810.0	 2e-116
 91-  3:	Pso01G19050.0	Pso06G37780.0	 9e-168
 91-  4:	Pso01G19080.0	Pso06G37750.0	      0
 91-  5:	Pso01G19150.0	Pso06G37730.0	  2e-31
 91-  6:	Pso01G19170.0	Pso06G37720.0	      0
 91-  7:	Pso01G19180.0	Pso06G37710.0	      0
 91-  8:	Pso01G19200.0	Pso06G37680.0	  3e-65
 91-  9:	Pso01G19220.0	Pso06G37660.0	  1e-52
 91- 10:	Pso01G19230.0	Pso06G37650.0	  1e-44
 91- 11:	Pso01G19240.0	Pso06G37630.0	      0
 91- 12:	Pso01G19250.0	Pso06G37620.0	      0
 91- 13:	Pso01G19260.0	Pso06G37600.0	      0
 91- 14:	Pso01G19280.0	Pso06G37580.0	      0
 91- 15:	Pso01G19390.0	Pso06G37530.0	      0
 91- 16:	Pso01G19410.0	Pso06G37420.0	      0
 91- 17:	Pso01G19420.0	Pso06G37410.0	 2e-178
 91- 18:	Pso01G19450.0	Pso06G37390.0	      0
 91- 19:	Pso01G19460.0	Pso06G37350.0	      0
 91- 20:	Pso01G19470.0	Pso06G37340.0	  1e-64
 91- 21:	Pso01G19490.0	Pso06G37330.0	      0
 91- 22:	Pso01G19500.0	Pso06G37320.0	      0
 91- 23:	Pso01G19510.0	Pso06G37310.0	      0
 91- 24:	Pso01G19540.0	Pso06G37270.0	      0
 91- 25:	Pso01G19550.0	Pso06G37250.0	  3e-46
 91- 26:	Pso01G19570.0	Pso06G37220.0	      0
 91- 27:	Pso01G19580.0	Pso06G37210.0	 3e-174
 91- 28:	Pso01G19590.0	Pso06G37200.0	 7e-127
 91- 29:	Pso01G19610.0	Pso06G37150.0	      0
 91- 30:	Pso01G19620.0	Pso06G37140.0	      0
 91- 31:	Pso01G19690.0	Pso06G37080.0	 1e-118
 91- 32:	Pso01G19790.0	Pso06G36910.0	      0
 91- 33:	Pso01G19800.0	Pso06G36900.0	      0
 91- 34:	Pso01G19810.0	Pso06G36880.0	 3e-152
 91- 35:	Pso01G19820.0	Pso06G36870.0	  1e-49
 91- 36:	Pso01G19850.0	Pso06G36860.0	      0
 91- 37:	Pso01G19920.0	Pso06G36770.0	      0
 91- 38:	Pso01G19980.0	Pso06G36750.0	      0
 91- 39:	Pso01G19990.0	Pso06G36730.0	  5e-35
 91- 40:	Pso01G20000.0	Pso06G36720.0	 2e-177
 91- 41:	Pso01G20010.0	Pso06G36700.0	 3e-125
 91- 42:	Pso01G20030.0	Pso06G36670.0	      0
 91- 43:	Pso01G20050.0	Pso06G36650.0	      0
 91- 44:	Pso01G20070.0	Pso06G36630.0	 2e-102
 91- 45:	Pso01G20080.0	Pso06G36620.0	      0
 91- 46:	Pso01G20120.0	Pso06G36600.0	      0
 91- 47:	Pso01G20130.0	Pso06G36590.0	      0
 91- 48:	Pso01G20220.0	Pso06G36530.0	  3e-79
## Alignment 92: score=2098.0 e_value=5e-160 N=43 post-WGD-1 ancestor_chr1&P.somniferum_chr6 minus
 92-  0:	Pso01G44400.0	Pso06G12190.0	 6e-120
 92-  1:	Pso01G44410.0	Pso06G12180.0	 5e-171
 92-  2:	Pso01G44450.0	Pso06G12140.0	      0
 92-  3:	Pso01G44460.0	Pso06G12120.0	 3e-146
 92-  4:	Pso01G44480.0	Pso06G12100.0	      0
 92-  5:	Pso01G44560.0	Pso06G12040.0	      0
 92-  6:	Pso01G44580.0	Pso06G12030.0	      0
 92-  7:	Pso01G44700.0	Pso06G11900.0	      0
 92-  8:	Pso01G44720.0	Pso06G11890.0	      0
 92-  9:	Pso01G44730.0	Pso06G11880.0	      0
 92- 10:	Pso01G44760.0	Pso06G11840.0	 5e-164
 92- 11:	Pso01G44770.0	Pso06G11830.0	      0
 92- 12:	Pso01G44790.0	Pso06G11820.0	      0
 92- 13:	Pso01G44800.0	Pso06G11810.0	      0
 92- 14:	Pso01G44810.0	Pso06G11790.0	  2e-76
 92- 15:	Pso01G44820.0	Pso06G11780.0	      0
 92- 16:	Pso01G44840.0	Pso06G11770.0	      0
 92- 17:	Pso01G44860.0	Pso06G11750.0	 2e-131
 92- 18:	Pso01G44880.0	Pso06G11720.0	  4e-39
 92- 19:	Pso01G44900.0	Pso06G11710.0	      0
 92- 20:	Pso01G44930.0	Pso06G11700.0	      0
 92- 21:	Pso01G44940.0	Pso06G11690.0	      0
 92- 22:	Pso01G44950.0	Pso06G11680.0	      0
 92- 23:	Pso01G44960.0	Pso06G11670.0	  3e-60
 92- 24:	Pso01G44990.0	Pso06G11650.0	 3e-155
 92- 25:	Pso01G45010.0	Pso06G11630.0	      0
 92- 26:	Pso01G45020.0	Pso06G11620.0	  6e-88
 92- 27:	Pso01G45030.0	Pso06G11600.0	 3e-134
 92- 28:	Pso01G45040.0	Pso06G11580.0	  2e-33
 92- 29:	Pso01G45050.0	Pso06G11570.0	      0
 92- 30:	Pso01G45060.0	Pso06G11560.0	      0
 92- 31:	Pso01G45070.0	Pso06G11540.0	 9e-112
 92- 32:	Pso01G45120.0	Pso06G11520.0	      0
 92- 33:	Pso01G45130.0	Pso06G11500.0	  1e-76
 92- 34:	Pso01G45140.0	Pso06G11490.0	      0
 92- 35:	Pso01G45160.0	Pso06G11470.0	      0
 92- 36:	Pso01G45170.0	Pso06G11460.0	      0
 92- 37:	Pso01G45180.0	Pso06G11450.0	      0
 92- 38:	Pso01G45190.0	Pso06G11430.0	 2e-111
 92- 39:	Pso01G45200.0	Pso06G11420.0	      0
 92- 40:	Pso01G45220.0	Pso06G11360.0	      0
 92- 41:	Pso01G45230.0	Pso06G11340.0	      0
 92- 42:	Pso01G45250.0	Pso06G11260.0	      0
## Alignment 93: score=1760.0 e_value=7.5e-122 N=36 post-WGD-1 ancestor_chr1&P.somniferum_chr6 minus
 93-  0:	Pso01G46030.0	Pso06G10570.0	      0
 93-  1:	Pso01G46040.0	Pso06G10560.0	  1e-60
 93-  2:	Pso01G46050.0	Pso06G10550.0	      0
 93-  3:	Pso01G46070.0	Pso06G10530.0	      0
 93-  4:	Pso01G46080.0	Pso06G10520.0	      0
 93-  5:	Pso01G46090.0	Pso06G10510.0	 3e-102
 93-  6:	Pso01G46100.0	Pso06G10500.0	      0
 93-  7:	Pso01G46120.0	Pso06G10480.0	      0
 93-  8:	Pso01G46130.0	Pso06G10460.0	  7e-72
 93-  9:	Pso01G46160.0	Pso06G10440.0	      0
 93- 10:	Pso01G46180.0	Pso06G10400.0	      0
 93- 11:	Pso01G46200.0	Pso06G10380.0	      0
 93- 12:	Pso01G46210.0	Pso06G10370.0	      0
 93- 13:	Pso01G46220.0	Pso06G10330.0	 2e-173
 93- 14:	Pso01G46230.0	Pso06G10320.0	 4e-101
 93- 15:	Pso01G46260.0	Pso06G10290.0	 5e-159
 93- 16:	Pso01G46280.0	Pso06G10260.0	      0
 93- 17:	Pso01G46290.0	Pso06G10250.0	  2e-34
 93- 18:	Pso01G46320.0	Pso06G10140.0	      0
 93- 19:	Pso01G46410.0	Pso06G10080.0	      0
 93- 20:	Pso01G46420.0	Pso06G10060.0	 8e-133
 93- 21:	Pso01G46430.0	Pso06G10050.0	      0
 93- 22:	Pso01G46440.0	Pso06G10010.0	 3e-151
 93- 23:	Pso01G46450.0	Pso06G10000.0	  2e-73
 93- 24:	Pso01G46470.0	Pso06G09980.0	      0
 93- 25:	Pso01G46500.0	Pso06G09960.0	  3e-50
 93- 26:	Pso01G46510.0	Pso06G09950.0	      0
 93- 27:	Pso01G46520.0	Pso06G09940.0	      0
 93- 28:	Pso01G46530.0	Pso06G09930.0	 3e-175
 93- 29:	Pso01G46550.0	Pso06G09920.0	      0
 93- 30:	Pso01G46560.0	Pso06G09910.0	      0
 93- 31:	Pso01G46580.0	Pso06G09890.0	      0
 93- 32:	Pso01G46590.0	Pso06G09880.0	      0
 93- 33:	Pso01G46610.0	Pso06G09860.0	  1e-90
 93- 34:	Pso01G46620.0	Pso06G09850.0	 1e-131
 93- 35:	Pso01G46650.0	Pso06G09830.0	      0
## Alignment 94: score=1346.0 e_value=1.8e-88 N=28 post-WGD-1 ancestor_chr1&P.somniferum_chr6 minus
 94-  0:	Pso01G34190.0	Pso06G23530.0	      0
 94-  1:	Pso01G35040.0	Pso06G23430.0	      0
 94-  2:	Pso01G35080.0	Pso06G23390.0	  6e-65
 94-  3:	Pso01G35110.0	Pso06G23380.0	      0
 94-  4:	Pso01G35140.0	Pso06G23340.0	      0
 94-  5:	Pso01G35160.0	Pso06G23290.0	      0
 94-  6:	Pso01G35170.0	Pso06G23280.0	      0
 94-  7:	Pso01G35190.0	Pso06G23270.0	      0
 94-  8:	Pso01G35220.0	Pso06G23250.0	      0
 94-  9:	Pso01G35240.0	Pso06G23230.0	      0
 94- 10:	Pso01G35290.0	Pso06G23170.0	      0
 94- 11:	Pso01G35330.0	Pso06G23160.0	 8e-174
 94- 12:	Pso01G35340.0	Pso06G23140.0	      0
 94- 13:	Pso01G35360.0	Pso06G23120.0	      0
 94- 14:	Pso01G35370.0	Pso06G23110.0	 4e-161
 94- 15:	Pso01G35380.0	Pso06G23100.0	      0
 94- 16:	Pso01G35400.0	Pso06G23060.0	  3e-94
 94- 17:	Pso01G35430.0	Pso06G23020.0	 6e-137
 94- 18:	Pso01G35470.0	Pso06G22990.0	      0
 94- 19:	Pso01G35480.0	Pso06G22980.0	  8e-78
 94- 20:	Pso01G35510.0	Pso06G22950.0	  2e-85
 94- 21:	Pso01G35520.0	Pso06G22930.0	      0
 94- 22:	Pso01G35530.0	Pso06G22920.0	      0
 94- 23:	Pso01G35550.0	Pso06G22850.0	  8e-56
 94- 24:	Pso01G35570.0	Pso06G22840.0	 3e-145
 94- 25:	Pso01G35580.0	Pso06G22820.0	 4e-172
 94- 26:	Pso01G35590.0	Pso06G22810.0	      0
 94- 27:	Pso01G35600.0	Pso06G22800.0	      0
## Alignment 95: score=1118.0 e_value=7e-75 N=24 post-WGD-1 ancestor_chr1&P.somniferum_chr6 minus
 95-  0:	Pso01G33190.0	Pso06G24550.0	  2e-65
 95-  1:	Pso01G33230.0	Pso06G24430.0	      0
 95-  2:	Pso01G33240.0	Pso06G24420.0	  8e-26
 95-  3:	Pso01G33250.0	Pso06G24410.0	      0
 95-  4:	Pso01G33290.0	Pso06G24350.0	  3e-32
 95-  5:	Pso01G33310.0	Pso06G24330.0	 4e-116
 95-  6:	Pso01G33320.0	Pso06G24320.0	 3e-119
 95-  7:	Pso01G33470.0	Pso06G24160.0	  2e-50
 95-  8:	Pso01G33490.0	Pso06G24130.0	      0
 95-  9:	Pso01G33500.0	Pso06G24120.0	      0
 95- 10:	Pso01G33520.0	Pso06G24100.0	      0
 95- 11:	Pso01G33530.0	Pso06G24090.0	      0
 95- 12:	Pso01G33540.0	Pso06G24080.0	 8e-153
 95- 13:	Pso01G33570.0	Pso06G24050.0	      0
 95- 14:	Pso01G33610.0	Pso06G24010.0	 2e-101
 95- 15:	Pso01G33630.0	Pso06G24000.0	 1e-143
 95- 16:	Pso01G33650.0	Pso06G23980.0	      0
 95- 17:	Pso01G33690.0	Pso06G23950.0	      0
 95- 18:	Pso01G33720.0	Pso06G23920.0	  4e-65
 95- 19:	Pso01G33740.0	Pso06G23900.0	 6e-167
 95- 20:	Pso01G33790.0	Pso06G23850.0	      0
 95- 21:	Pso01G33800.0	Pso06G23810.0	      0
 95- 22:	Pso01G33810.0	Pso06G23800.0	 2e-101
 95- 23:	Pso01G33820.0	Pso06G23770.0	      0
## Alignment 96: score=890.0 e_value=1.6e-47 N=18 post-WGD-1 ancestor_chr1&P.somniferum_chr6 minus
 96-  0:	Pso01G43010.0	Pso06G12550.0	      0
 96-  1:	Pso01G43020.0	Pso06G12540.0	      0
 96-  2:	Pso01G43070.0	Pso06G12510.0	  8e-97
 96-  3:	Pso01G43090.0	Pso06G12500.0	      0
 96-  4:	Pso01G43100.0	Pso06G12490.0	      0
 96-  5:	Pso01G43110.0	Pso06G12470.0	      0
 96-  6:	Pso01G43130.0	Pso06G12460.0	  3e-44
 96-  7:	Pso01G43160.0	Pso06G12420.0	      0
 96-  8:	Pso01G43170.0	Pso06G12410.0	 6e-180
 96-  9:	Pso01G43190.0	Pso06G12390.0	  2e-82
 96- 10:	Pso01G43210.0	Pso06G12370.0	  1e-94
 96- 11:	Pso01G43220.0	Pso06G12360.0	  1e-34
 96- 12:	Pso01G43230.0	Pso06G12350.0	      0
 96- 13:	Pso01G43240.0	Pso06G12340.0	      0
 96- 14:	Pso01G43250.0	Pso06G12330.0	 9e-152
 96- 15:	Pso01G43260.0	Pso06G12320.0	      0
 96- 16:	Pso01G43270.0	Pso06G12310.0	      0
 96- 17:	Pso01G43290.0	Pso06G12290.0	  1e-50
## Alignment 97: score=789.0 e_value=5.4e-48 N=17 post-WGD-1 ancestor_chr1&P.somniferum_chr6 minus
 97-  0:	Pso01G33610.0	Pso06G22160.0	  3e-14
 97-  1:	Pso01G33970.0	Pso06G22120.0	      0
 97-  2:	Pso01G33980.0	Pso06G22110.0	      0
 97-  3:	Pso01G34000.0	Pso06G22100.0	      0
 97-  4:	Pso01G34010.0	Pso06G22090.0	  2e-27
 97-  5:	Pso01G34040.0	Pso06G22070.0	      0
 97-  6:	Pso01G34060.0	Pso06G22050.0	      0
 97-  7:	Pso01G34070.0	Pso06G22040.0	      0
 97-  8:	Pso01G34080.0	Pso06G22030.0	      0
 97-  9:	Pso01G34090.0	Pso06G22020.0	      0
 97- 10:	Pso01G34100.0	Pso06G22010.0	  1e-23
 97- 11:	Pso01G34110.0	Pso06G22000.0	      0
 97- 12:	Pso01G34120.0	Pso06G21990.0	 4e-141
 97- 13:	Pso01G34130.0	Pso06G21930.0	      0
 97- 14:	Pso01G34140.0	Pso06G21920.0	 2e-120
 97- 15:	Pso01G34150.0	Pso06G21910.0	      0
 97- 16:	Pso01G34160.0	Pso06G21900.0	      0
## Alignment 98: score=568.0 e_value=8.6e-31 N=12 post-WGD-1 ancestor_chr1&P.somniferum_chr6 minus
 98-  0:	Pso01G48070.0	Pso06G08160.0	  8e-16
 98-  1:	Pso01G48210.0	Pso06G08020.0	      0
 98-  2:	Pso01G48270.0	Pso06G07950.0	  2e-67
 98-  3:	Pso01G48320.0	Pso06G07940.0	      0
 98-  4:	Pso01G48330.0	Pso06G07930.0	      0
 98-  5:	Pso01G48340.0	Pso06G07920.0	  4e-45
 98-  6:	Pso01G48360.0	Pso06G07880.0	      0
 98-  7:	Pso01G48370.0	Pso06G07850.0	  2e-68
 98-  8:	Pso01G48380.0	Pso06G07840.0	      0
 98-  9:	Pso01G48280.0	Pso06G07830.0	      0
 98- 10:	Pso01G48290.0	Pso06G07820.0	      0
 98- 11:	Pso01G48400.0	Pso06G07740.0	      0
## Alignment 99: score=533.0 e_value=9.4e-25 N=11 post-WGD-1 ancestor_chr1&P.somniferum_chr6 minus
 99-  0:	Pso01G47280.0	Pso06G09280.0	      0
 99-  1:	Pso01G47290.0	Pso06G09270.0	      0
 99-  2:	Pso01G47300.0	Pso06G09260.0	      0
 99-  3:	Pso01G47310.0	Pso06G09240.0	      0
 99-  4:	Pso01G47340.0	Pso06G09200.0	      0
 99-  5:	Pso01G47350.0	Pso06G09190.0	 3e-133
 99-  6:	Pso01G47360.0	Pso06G09180.0	 2e-172
 99-  7:	Pso01G47400.0	Pso06G09160.0	 5e-138
 99-  8:	Pso01G47420.0	Pso06G09120.0	 1e-171
 99-  9:	Pso01G47470.0	Pso06G09070.0	      0
 99- 10:	Pso01G47490.0	Pso06G09010.0	 2e-117
## Alignment 100: score=524.0 e_value=3.8e-24 N=11 post-WGD-1 ancestor_chr1&P.somniferum_chr6 minus
100-  0:	Pso01G24610.0	Pso06G32680.0	  4e-49
100-  1:	Pso01G24620.0	Pso06G32650.0	  3e-80
100-  2:	Pso01G24640.0	Pso06G32620.0	  2e-87
100-  3:	Pso01G24670.0	Pso06G32610.0	 1e-115
100-  4:	Pso01G24680.0	Pso06G32600.0	      0
100-  5:	Pso01G24070.0	Pso06G32570.0	      0
100-  6:	Pso01G24050.0	Pso06G32550.0	  7e-59
100-  7:	Pso01G24040.0	Pso06G32540.0	  4e-71
100-  8:	Pso01G24030.0	Pso06G32530.0	  2e-70
100-  9:	Pso01G24010.0	Pso06G32510.0	  3e-99
100- 10:	Pso01G24000.0	Pso06G32500.0	 5e-172
## Alignment 101: score=463.0 e_value=3.4e-19 N=10 post-WGD-1 ancestor_chr1&P.somniferum_chr6 minus
101-  0:	Pso01G20240.0	Pso06G36550.0	      0
101-  1:	Pso01G21520.0	Pso06G36370.0	      0
101-  2:	Pso01G20390.0	Pso06G36330.0	  3e-64
101-  3:	Pso01G20370.0	Pso06G36310.0	      0
101-  4:	Pso01G20580.0	Pso06G36290.0	      0
101-  5:	Pso01G20590.0	Pso06G36280.0	      0
101-  6:	Pso01G20610.0	Pso06G36260.0	 3e-137
101-  7:	Pso01G20620.0	Pso06G36250.0	      0
101-  8:	Pso01G20630.0	Pso06G36220.0	      0
101-  9:	Pso01G20730.0	Pso06G36160.0	      0
## Alignment 102: score=423.0 e_value=2.3e-17 N=9 post-WGD-1 ancestor_chr1&P.somniferum_chr6 minus
102-  0:	Pso01G24270.0	Pso06G32930.0	      0
102-  1:	Pso01G24280.0	Pso06G32920.0	      0
102-  2:	Pso01G24290.0	Pso06G32910.0	 2e-149
102-  3:	Pso01G24300.0	Pso06G32900.0	      0
102-  4:	Pso01G24310.0	Pso06G32890.0	      0
102-  5:	Pso01G24330.0	Pso06G32880.0	      0
102-  6:	Pso01G24350.0	Pso06G32860.0	 1e-167
102-  7:	Pso01G24360.0	Pso06G32850.0	      0
102-  8:	Pso01G24410.0	Pso06G32810.0	  2e-97
## Alignment 103: score=417.0 e_value=1.5e-18 N=9 post-WGD-1 ancestor_chr1&P.somniferum_chr6 minus
103-  0:	Pso01G24480.0	Pso06G32800.0	      0
103-  1:	Pso01G24490.0	Pso06G32790.0	      0
103-  2:	Pso01G24520.0	Pso06G32770.0	 2e-159
103-  3:	Pso01G24530.0	Pso06G32760.0	  2e-63
103-  4:	Pso01G24540.0	Pso06G32740.0	      0
103-  5:	Pso01G24560.0	Pso06G32730.0	      0
103-  6:	Pso01G24570.0	Pso06G32720.0	  2e-82
103-  7:	Pso01G24600.0	Pso06G32710.0	      0
103-  8:	Pso01G24590.0	Pso06G32700.0	      0
## Alignment 104: score=405.0 e_value=4.7e-19 N=9 post-WGD-1 ancestor_chr1&P.somniferum_chr6 minus
104-  0:	Pso01G48540.0	Pso06G05680.0	      0
104-  1:	Pso01G48550.0	Pso06G05580.0	      0
104-  2:	Pso01G48560.0	Pso06G05570.0	      0
104-  3:	Pso01G48580.0	Pso06G05540.0	      0
104-  4:	Pso01G48620.0	Pso06G05530.0	      0
104-  5:	Pso01G48630.0	Pso06G05520.0	      0
104-  6:	Pso01G48680.0	Pso06G05280.0	  1e-28
104-  7:	Pso01G48690.0	Pso06G05260.0	      0
104-  8:	Pso01G47950.0	Pso06G05170.0	 2e-154
## Alignment 105: score=346.0 e_value=4.3e-12 N=7 post-WGD-1 ancestor_chr1&P.somniferum_chr6 minus
105-  0:	Pso01G46790.0	Pso06G09450.0	      0
105-  1:	Pso01G46800.0	Pso06G09440.0	 3e-143
105-  2:	Pso01G46810.0	Pso06G09430.0	      0
105-  3:	Pso01G46840.0	Pso06G09410.0	      0
105-  4:	Pso01G46850.0	Pso06G09400.0	      0
105-  5:	Pso01G46860.0	Pso06G09390.0	      0
105-  6:	Pso01G46900.0	Pso06G09370.0	  9e-20
## Alignment 106: score=254.0 e_value=2.1e-09 N=6 post-WGD-1 ancestor_chr1&P.somniferum_chr9 minus
106-  0:	Pso01G50680.0	Pso09G15670.0	  4e-45
106-  1:	Pso01G50770.0	Pso09G15490.0	  6e-85
106-  2:	Pso01G50790.0	Pso09G15480.0	  2e-91
106-  3:	Pso01G50820.0	Pso09G15460.0	 2e-106
106-  4:	Pso01G50910.0	Pso09G15320.0	 4e-168
106-  5:	Pso01G51160.0	Pso09G15300.0	 3e-110
## Alignment 107: score=547.0 e_value=1.4e-26 N=12 post-WGD-1 ancestor_chr10&P.somniferum_chr1 minus
107-  0:	Pso10G03980.0	Pso01G45310.0	  9e-97
107-  1:	Pso10G04030.0	Pso01G45230.0	 3e-159
107-  2:	Pso10G04160.0	Pso01G45180.0	      0
107-  3:	Pso10G04180.0	Pso01G45130.0	  2e-54
107-  4:	Pso10G04190.0	Pso01G45060.0	 6e-148
107-  5:	Pso10G04200.0	Pso01G45040.0	  1e-26
107-  6:	Pso10G04270.0	Pso01G45010.0	  1e-70
107-  7:	Pso10G04340.0	Pso01G44990.0	 6e-120
107-  8:	Pso10G04390.0	Pso01G44850.0	      0
107-  9:	Pso10G04400.0	Pso01G44840.0	      0
107- 10:	Pso10G04410.0	Pso01G44820.0	      0
107- 11:	Pso10G04470.0	Pso01G44790.0	 2e-115
## Alignment 108: score=458.0 e_value=1.2e-23 N=11 post-WGD-1 ancestor_chr10&P.somniferum_chr1 minus
108-  0:	Pso10G04870.0	Pso01G46970.0	  7e-81
108-  1:	Pso10G05150.0	Pso01G46740.0	 4e-152
108-  2:	Pso10G05270.0	Pso01G46630.0	  4e-60
108-  3:	Pso10G05510.0	Pso01G46420.0	  1e-49
108-  4:	Pso10G05590.0	Pso01G46290.0	  4e-34
108-  5:	Pso10G05660.0	Pso01G46180.0	  4e-98
108-  6:	Pso10G05700.0	Pso01G46170.0	  3e-86
108-  7:	Pso10G05720.0	Pso01G46160.0	      0
108-  8:	Pso10G05730.0	Pso01G46150.0	 7e-122
108-  9:	Pso10G05760.0	Pso01G46120.0	      0
108- 10:	Pso10G05810.0	Pso01G46080.0	      0
## Alignment 109: score=271.0 e_value=2.9e-09 N=6 post-WGD-1 ancestor_chr10&P.somniferum_chr1 minus
109-  0:	Pso10G06010.0	Pso01G45720.0	 2e-148
109-  1:	Pso10G06050.0	Pso01G45700.0	      0
109-  2:	Pso10G06070.0	Pso01G45660.0	  1e-54
109-  3:	Pso10G06100.0	Pso01G45580.0	      0
109-  4:	Pso10G06110.0	Pso01G45570.0	      0
109-  5:	Pso10G06190.0	Pso01G45390.0	 2e-151
## Alignment 110: score=265.0 e_value=4.8e-11 N=6 post-WGD-1 ancestor_chr10&P.somniferum_chr1 minus
110-  0:	Pso10G05300.0	Pso01G47160.0	  5e-66
110-  1:	Pso10G05310.0	Pso01G47150.0	  1e-77
110-  2:	Pso10G05430.0	Pso01G47110.0	      0
110-  3:	Pso10G05450.0	Pso01G47090.0	 3e-129
110-  4:	Pso10G05460.0	Pso01G47080.0	      0
110-  5:	Pso10G05480.0	Pso01G46990.0	  5e-40
## Alignment 111: score=260.0 e_value=2.7e-10 N=6 post-WGD-1 ancestor_chr10&P.somniferum_chr1 minus
111-  0:	Pso10G03520.0	Pso01G43230.0	 1e-180
111-  1:	Pso10G03530.0	Pso01G43210.0	  1e-77
111-  2:	Pso10G03650.0	Pso01G43180.0	  1e-21
111-  3:	Pso10G03690.0	Pso01G43170.0	 3e-104
111-  4:	Pso10G03700.0	Pso01G43130.0	  3e-39
111-  5:	Pso10G03970.0	Pso01G42880.0	  8e-69
## Alignment 112: score=42582.0 e_value=0 N=873 post-WGD-1 ancestor_chr10&P.somniferum_chr10 plus
112-  0:	Pso10G16350.0	Pso10G17510.0	      0
112-  1:	Pso10G17680.0	Pso10G17680.0	      0
112-  2:	Pso10G17690.0	Pso10G17690.0	 2e-161
112-  3:	Pso10G17700.0	Pso10G17700.0	 5e-114
112-  4:	Pso10G17720.0	Pso10G17720.0	      0
112-  5:	Pso10G17750.0	Pso10G17750.0	      0
112-  6:	Pso10G17760.0	Pso10G17760.0	  5e-49
112-  7:	Pso10G17780.0	Pso10G17780.0	  4e-54
112-  8:	Pso10G17790.0	Pso10G17790.0	      0
112-  9:	Pso10G17800.0	Pso10G17800.0	  8e-35
112- 10:	Pso10G17830.0	Pso10G17830.0	      0
112- 11:	Pso10G17840.0	Pso10G17840.0	  4e-87
112- 12:	Pso10G17850.0	Pso10G17850.0	      0
112- 13:	Pso10G17860.0	Pso10G17860.0	      0
112- 14:	Pso10G17870.0	Pso10G17870.0	      0
112- 15:	Pso10G17880.0	Pso10G17880.0	      0
112- 16:	Pso10G17890.0	Pso10G17890.0	      0
112- 17:	Pso10G17900.0	Pso10G17900.0	      0
112- 18:	Pso10G17910.0	Pso10G17910.0	  3e-75
112- 19:	Pso10G17920.0	Pso10G17920.0	 2e-149
112- 20:	Pso10G17960.0	Pso10G17960.0	      0
112- 21:	Pso10G17970.0	Pso10G17970.0	 3e-106
112- 22:	Pso10G17980.0	Pso10G17980.0	      0
112- 23:	Pso10G18000.0	Pso10G18000.0	 3e-119
112- 24:	Pso10G18010.0	Pso10G18010.0	 3e-105
112- 25:	Pso10G18020.0	Pso10G18020.0	      0
112- 26:	Pso10G18040.0	Pso10G18040.0	      0
112- 27:	Pso10G18050.0	Pso10G18050.0	  8e-95
112- 28:	Pso10G18080.0	Pso10G18080.0	 1e-154
112- 29:	Pso10G18100.0	Pso10G18100.0	      0
112- 30:	Pso10G18110.0	Pso10G18110.0	      0
112- 31:	Pso10G18130.0	Pso10G18130.0	      0
112- 32:	Pso10G18150.0	Pso10G18150.0	  1e-73
112- 33:	Pso10G18180.0	Pso10G18180.0	  8e-85
112- 34:	Pso10G18220.0	Pso10G18220.0	  7e-67
112- 35:	Pso10G18230.0	Pso10G18230.0	 8e-132
112- 36:	Pso10G18260.0	Pso10G18260.0	  9e-91
112- 37:	Pso10G18280.0	Pso10G18280.0	      0
112- 38:	Pso10G18290.0	Pso10G18290.0	      0
112- 39:	Pso10G18310.0	Pso10G18310.0	      0
112- 40:	Pso10G18320.0	Pso10G18320.0	 2e-178
112- 41:	Pso10G18330.0	Pso10G18330.0	  9e-64
112- 42:	Pso10G18350.0	Pso10G18350.0	 1e-149
112- 43:	Pso10G18380.0	Pso10G18380.0	  2e-71
112- 44:	Pso10G18390.0	Pso10G18390.0	 5e-148
112- 45:	Pso10G18410.0	Pso10G18410.0	  1e-33
112- 46:	Pso10G18420.0	Pso10G18420.0	      0
112- 47:	Pso10G18440.0	Pso10G18440.0	      0
112- 48:	Pso10G18450.0	Pso10G18450.0	  3e-50
112- 49:	Pso10G18460.0	Pso10G18460.0	      0
112- 50:	Pso10G18480.0	Pso10G18480.0	      0
112- 51:	Pso10G18510.0	Pso10G18510.0	      0
112- 52:	Pso10G18520.0	Pso10G18520.0	      0
112- 53:	Pso10G18530.0	Pso10G18530.0	 2e-161
112- 54:	Pso10G18540.0	Pso10G18540.0	      0
112- 55:	Pso10G18560.0	Pso10G18560.0	 5e-101
112- 56:	Pso10G18570.0	Pso10G18570.0	  1e-58
112- 57:	Pso10G18580.0	Pso10G18580.0	 7e-168
112- 58:	Pso10G18590.0	Pso10G18590.0	      0
112- 59:	Pso10G18600.0	Pso10G18600.0	      0
112- 60:	Pso10G18610.0	Pso10G18610.0	  1e-85
112- 61:	Pso10G18620.0	Pso10G18620.0	 4e-125
112- 62:	Pso10G18630.0	Pso10G18630.0	  3e-76
112- 63:	Pso10G18640.0	Pso10G18640.0	      0
112- 64:	Pso10G18650.0	Pso10G18650.0	      0
112- 65:	Pso10G18660.0	Pso10G18660.0	  2e-31
112- 66:	Pso10G18670.0	Pso10G18670.0	  2e-50
112- 67:	Pso10G18680.0	Pso10G18680.0	      0
112- 68:	Pso10G18690.0	Pso10G18690.0	 1e-100
112- 69:	Pso10G18700.0	Pso10G18700.0	 1e-112
112- 70:	Pso10G18740.0	Pso10G18740.0	      0
112- 71:	Pso10G18750.0	Pso10G18750.0	      0
112- 72:	Pso10G18760.0	Pso10G18760.0	 1e-134
112- 73:	Pso10G18770.0	Pso10G18770.0	      0
112- 74:	Pso10G18790.0	Pso10G18790.0	 4e-118
112- 75:	Pso10G18800.0	Pso10G18800.0	  8e-99
112- 76:	Pso10G18850.0	Pso10G18850.0	      0
112- 77:	Pso10G18870.0	Pso10G18870.0	  2e-63
112- 78:	Pso10G18880.0	Pso10G18880.0	      0
112- 79:	Pso10G18890.0	Pso10G18890.0	      0
112- 80:	Pso10G18910.0	Pso10G18910.0	  1e-81
112- 81:	Pso10G18920.0	Pso10G18920.0	      0
112- 82:	Pso10G18930.0	Pso10G18930.0	 9e-120
112- 83:	Pso10G18940.0	Pso10G18940.0	      0
112- 84:	Pso10G18950.0	Pso10G18950.0	      0
112- 85:	Pso10G18960.0	Pso10G18960.0	 1e-109
112- 86:	Pso10G18970.0	Pso10G18970.0	  7e-57
112- 87:	Pso10G19000.0	Pso10G19000.0	      0
112- 88:	Pso10G19010.0	Pso10G19010.0	      0
112- 89:	Pso10G19020.0	Pso10G19020.0	 2e-166
112- 90:	Pso10G19030.0	Pso10G19030.0	  7e-58
112- 91:	Pso10G19040.0	Pso10G19040.0	      0
112- 92:	Pso10G19050.0	Pso10G19050.0	      0
112- 93:	Pso10G19060.0	Pso10G19060.0	      0
112- 94:	Pso10G19070.0	Pso10G19070.0	  6e-54
112- 95:	Pso10G19080.0	Pso10G19080.0	      0
112- 96:	Pso10G19090.0	Pso10G19090.0	  1e-71
112- 97:	Pso10G19100.0	Pso10G19100.0	 7e-120
112- 98:	Pso10G19110.0	Pso10G19110.0	 3e-150
112- 99:	Pso10G19120.0	Pso10G19120.0	      0
112-100:	Pso10G19140.0	Pso10G19140.0	      0
112-101:	Pso10G19150.0	Pso10G19150.0	  5e-19
112-102:	Pso10G19160.0	Pso10G19160.0	 4e-180
112-103:	Pso10G19200.0	Pso10G19200.0	      0
112-104:	Pso10G19210.0	Pso10G19210.0	      0
112-105:	Pso10G19220.0	Pso10G19220.0	 4e-131
112-106:	Pso10G19240.0	Pso10G19240.0	      0
112-107:	Pso10G19250.0	Pso10G19250.0	      0
112-108:	Pso10G19260.0	Pso10G19260.0	 4e-170
112-109:	Pso10G19280.0	Pso10G19280.0	  7e-83
112-110:	Pso10G19310.0	Pso10G19310.0	 3e-101
112-111:	Pso10G19320.0	Pso10G19320.0	      0
112-112:	Pso10G19380.0	Pso10G19380.0	  4e-59
112-113:	Pso10G19410.0	Pso10G19410.0	      0
112-114:	Pso10G19420.0	Pso10G19420.0	      0
112-115:	Pso10G19430.0	Pso10G19430.0	 4e-117
112-116:	Pso10G19440.0	Pso10G19440.0	      0
112-117:	Pso10G19460.0	Pso10G19460.0	 1e-162
112-118:	Pso10G19470.0	Pso10G19470.0	      0
112-119:	Pso10G19480.0	Pso10G19480.0	      0
112-120:	Pso10G19490.0	Pso10G19490.0	  1e-22
112-121:	Pso10G19500.0	Pso10G19500.0	 7e-147
112-122:	Pso10G19540.0	Pso10G19540.0	 2e-141
112-123:	Pso10G19560.0	Pso10G19560.0	      0
112-124:	Pso10G19580.0	Pso10G19580.0	  6e-60
112-125:	Pso10G19620.0	Pso10G19620.0	  3e-83
112-126:	Pso10G19630.0	Pso10G19630.0	      0
112-127:	Pso10G19640.0	Pso10G19640.0	      0
112-128:	Pso10G19650.0	Pso10G19650.0	      0
112-129:	Pso10G19660.0	Pso10G19660.0	 2e-173
112-130:	Pso10G19670.0	Pso10G19670.0	      0
112-131:	Pso10G19690.0	Pso10G19690.0	      0
112-132:	Pso10G19700.0	Pso10G19700.0	 2e-147
112-133:	Pso10G19710.0	Pso10G19710.0	      0
112-134:	Pso10G19720.0	Pso10G19720.0	      0
112-135:	Pso10G19740.0	Pso10G19740.0	  2e-59
112-136:	Pso10G19760.0	Pso10G19760.0	      0
112-137:	Pso10G19770.0	Pso10G19770.0	      0
112-138:	Pso10G19780.0	Pso10G19780.0	      0
112-139:	Pso10G19790.0	Pso10G19790.0	      0
112-140:	Pso10G19800.0	Pso10G19800.0	      0
112-141:	Pso10G19830.0	Pso10G19830.0	      0
112-142:	Pso10G19850.0	Pso10G19850.0	 8e-114
112-143:	Pso10G19870.0	Pso10G19870.0	      0
112-144:	Pso10G19880.0	Pso10G19880.0	 1e-168
112-145:	Pso10G19900.0	Pso10G19900.0	 2e-116
112-146:	Pso10G19910.0	Pso10G19910.0	  2e-45
112-147:	Pso10G19920.0	Pso10G19920.0	 1e-157
112-148:	Pso10G19950.0	Pso10G19950.0	  1e-86
112-149:	Pso10G19970.0	Pso10G19970.0	      0
112-150:	Pso10G19980.0	Pso10G19980.0	      0
112-151:	Pso10G20000.0	Pso10G20000.0	      0
112-152:	Pso10G20020.0	Pso10G20020.0	      0
112-153:	Pso10G20040.0	Pso10G20040.0	  2e-59
112-154:	Pso10G20060.0	Pso10G20060.0	  6e-79
112-155:	Pso10G20080.0	Pso10G20080.0	 1e-138
112-156:	Pso10G20090.0	Pso10G20090.0	 4e-112
112-157:	Pso10G20120.0	Pso10G20120.0	      0
112-158:	Pso10G20160.0	Pso10G20160.0	      0
112-159:	Pso10G20170.0	Pso10G20170.0	      0
112-160:	Pso10G20180.0	Pso10G20180.0	 2e-123
112-161:	Pso10G20200.0	Pso10G20200.0	  1e-50
112-162:	Pso10G20210.0	Pso10G20210.0	 2e-129
112-163:	Pso10G20250.0	Pso10G20250.0	 3e-158
112-164:	Pso10G20280.0	Pso10G20280.0	      0
112-165:	Pso10G20290.0	Pso10G20290.0	  2e-66
112-166:	Pso10G20300.0	Pso10G20300.0	  8e-74
112-167:	Pso10G20310.0	Pso10G20310.0	      0
112-168:	Pso10G20350.0	Pso10G20350.0	      0
112-169:	Pso10G20360.0	Pso10G20360.0	 5e-153
112-170:	Pso10G20370.0	Pso10G20370.0	 4e-136
112-171:	Pso10G20380.0	Pso10G20380.0	      0
112-172:	Pso10G20400.0	Pso10G20400.0	      0
112-173:	Pso10G20470.0	Pso10G20470.0	      0
112-174:	Pso10G20480.0	Pso10G20480.0	      0
112-175:	Pso10G20490.0	Pso10G20490.0	      0
112-176:	Pso10G20500.0	Pso10G20500.0	      0
112-177:	Pso10G20510.0	Pso10G20510.0	      0
112-178:	Pso10G20520.0	Pso10G20520.0	      0
112-179:	Pso10G20530.0	Pso10G20530.0	      0
112-180:	Pso10G20550.0	Pso10G20550.0	      0
112-181:	Pso10G20570.0	Pso10G20570.0	      0
112-182:	Pso10G20580.0	Pso10G20580.0	      0
112-183:	Pso10G20590.0	Pso10G20590.0	  2e-83
112-184:	Pso10G20630.0	Pso10G20630.0	 1e-134
112-185:	Pso10G20670.0	Pso10G20670.0	  2e-90
112-186:	Pso10G20730.0	Pso10G20730.0	  7e-67
112-187:	Pso10G20740.0	Pso10G20740.0	  3e-75
112-188:	Pso10G20750.0	Pso10G20750.0	 2e-126
112-189:	Pso10G20770.0	Pso10G20770.0	 1e-119
112-190:	Pso10G20790.0	Pso10G20790.0	 2e-127
112-191:	Pso10G20800.0	Pso10G20800.0	      0
112-192:	Pso10G20840.0	Pso10G20840.0	  1e-46
112-193:	Pso10G20850.0	Pso10G20850.0	  4e-62
112-194:	Pso10G20860.0	Pso10G20860.0	 3e-151
112-195:	Pso10G21060.0	Pso10G21060.0	  4e-74
112-196:	Pso10G21110.0	Pso10G21110.0	      0
112-197:	Pso10G21120.0	Pso10G21120.0	      0
112-198:	Pso10G21140.0	Pso10G21140.0	  1e-85
112-199:	Pso10G21170.0	Pso10G21170.0	      0
112-200:	Pso10G21200.0	Pso10G21200.0	      0
112-201:	Pso10G21210.0	Pso10G21210.0	      0
112-202:	Pso10G21250.0	Pso10G21250.0	  5e-55
112-203:	Pso10G21260.0	Pso10G21260.0	      0
112-204:	Pso10G21270.0	Pso10G21270.0	      0
112-205:	Pso10G21280.0	Pso10G21280.0	      0
112-206:	Pso10G21290.0	Pso10G21290.0	 4e-168
112-207:	Pso10G21320.0	Pso10G21320.0	      0
112-208:	Pso10G21350.0	Pso10G21350.0	 4e-135
112-209:	Pso10G21360.0	Pso10G21360.0	      0
112-210:	Pso10G21400.0	Pso10G21400.0	 3e-118
112-211:	Pso10G21410.0	Pso10G21410.0	  3e-58
112-212:	Pso10G21420.0	Pso10G21420.0	      0
112-213:	Pso10G21440.0	Pso10G21440.0	      0
112-214:	Pso10G21450.0	Pso10G21450.0	      0
112-215:	Pso10G21500.0	Pso10G21500.0	      0
112-216:	Pso10G21760.0	Pso10G21760.0	      0
112-217:	Pso10G21770.0	Pso10G21770.0	  2e-86
112-218:	Pso10G21790.0	Pso10G21790.0	      0
112-219:	Pso10G21800.0	Pso10G21800.0	 7e-126
112-220:	Pso10G21810.0	Pso10G21810.0	      0
112-221:	Pso10G21820.0	Pso10G21820.0	      0
112-222:	Pso10G21830.0	Pso10G21830.0	      0
112-223:	Pso10G21890.0	Pso10G21890.0	      0
112-224:	Pso10G21920.0	Pso10G21920.0	      0
112-225:	Pso10G21930.0	Pso10G21930.0	      0
112-226:	Pso10G21940.0	Pso10G21940.0	      0
112-227:	Pso10G21950.0	Pso10G21950.0	      0
112-228:	Pso10G22030.0	Pso10G22030.0	      0
112-229:	Pso10G22090.0	Pso10G22090.0	 8e-175
112-230:	Pso10G22100.0	Pso10G22100.0	 1e-149
112-231:	Pso10G22150.0	Pso10G22150.0	 8e-106
112-232:	Pso10G22160.0	Pso10G22160.0	  8e-51
112-233:	Pso10G22200.0	Pso10G22200.0	  7e-60
112-234:	Pso10G22210.0	Pso10G22210.0	      0
112-235:	Pso10G22270.0	Pso10G22270.0	  1e-55
112-236:	Pso10G22310.0	Pso10G22310.0	      0
112-237:	Pso10G22340.0	Pso10G22340.0	      0
112-238:	Pso10G22390.0	Pso10G22390.0	      0
112-239:	Pso10G22400.0	Pso10G22400.0	      0
112-240:	Pso10G22420.0	Pso10G22420.0	  4e-39
112-241:	Pso10G22430.0	Pso10G22430.0	      0
112-242:	Pso10G22440.0	Pso10G22440.0	  1e-96
112-243:	Pso10G22480.0	Pso10G22480.0	 9e-152
112-244:	Pso10G22490.0	Pso10G22490.0	      0
112-245:	Pso10G22510.0	Pso10G22510.0	      0
112-246:	Pso10G22530.0	Pso10G22530.0	 8e-170
112-247:	Pso10G22550.0	Pso10G22550.0	      0
112-248:	Pso10G22560.0	Pso10G22560.0	 1e-178
112-249:	Pso10G22580.0	Pso10G22580.0	      0
112-250:	Pso10G22590.0	Pso10G22590.0	  8e-94
112-251:	Pso10G22620.0	Pso10G22620.0	      0
112-252:	Pso10G22630.0	Pso10G22630.0	      0
112-253:	Pso10G22640.0	Pso10G22640.0	      0
112-254:	Pso10G22650.0	Pso10G22650.0	 4e-152
112-255:	Pso10G22690.0	Pso10G22690.0	  1e-62
112-256:	Pso10G22710.0	Pso10G22710.0	      0
112-257:	Pso10G22720.0	Pso10G22720.0	      0
112-258:	Pso10G22730.0	Pso10G22730.0	  9e-72
112-259:	Pso10G22740.0	Pso10G22740.0	  3e-44
112-260:	Pso10G22750.0	Pso10G22750.0	      0
112-261:	Pso10G22820.0	Pso10G22820.0	      0
112-262:	Pso10G22840.0	Pso10G22840.0	      0
112-263:	Pso10G22850.0	Pso10G22850.0	      0
112-264:	Pso10G22870.0	Pso10G22870.0	 2e-102
112-265:	Pso10G22880.0	Pso10G22880.0	      0
112-266:	Pso10G22910.0	Pso10G22910.0	  1e-82
112-267:	Pso10G22930.0	Pso10G22930.0	      0
112-268:	Pso10G22940.0	Pso10G22940.0	      0
112-269:	Pso10G22950.0	Pso10G22950.0	      0
112-270:	Pso10G22960.0	Pso10G22960.0	      0
112-271:	Pso10G22970.0	Pso10G22970.0	 5e-100
112-272:	Pso10G22980.0	Pso10G22980.0	  6e-59
112-273:	Pso10G22990.0	Pso10G22990.0	      0
112-274:	Pso10G23040.0	Pso10G23040.0	      0
112-275:	Pso10G23090.0	Pso10G23090.0	 5e-108
112-276:	Pso10G23100.0	Pso10G23100.0	  3e-68
112-277:	Pso10G23120.0	Pso10G23120.0	      0
112-278:	Pso10G23130.0	Pso10G23130.0	      0
112-279:	Pso10G23140.0	Pso10G23140.0	      0
112-280:	Pso10G23170.0	Pso10G23170.0	      0
112-281:	Pso10G23200.0	Pso10G23200.0	  6e-75
112-282:	Pso10G23210.0	Pso10G23210.0	  3e-51
112-283:	Pso10G23220.0	Pso10G23220.0	      0
112-284:	Pso10G23250.0	Pso10G23250.0	  3e-95
112-285:	Pso10G23290.0	Pso10G23290.0	      0
112-286:	Pso10G23320.0	Pso10G23320.0	 2e-177
112-287:	Pso10G23340.0	Pso10G23340.0	      0
112-288:	Pso10G23360.0	Pso10G23360.0	      0
112-289:	Pso10G23380.0	Pso10G23380.0	 3e-104
112-290:	Pso10G23390.0	Pso10G23390.0	      0
112-291:	Pso10G23400.0	Pso10G23400.0	  4e-60
112-292:	Pso10G23430.0	Pso10G23430.0	      0
112-293:	Pso10G23440.0	Pso10G23440.0	  2e-63
112-294:	Pso10G23450.0	Pso10G23450.0	  1e-12
112-295:	Pso10G23470.0	Pso10G23470.0	 7e-174
112-296:	Pso10G23540.0	Pso10G23540.0	  5e-64
112-297:	Pso10G23570.0	Pso10G23570.0	      0
112-298:	Pso10G23590.0	Pso10G23590.0	 1e-108
112-299:	Pso10G23600.0	Pso10G23600.0	      0
112-300:	Pso10G23680.0	Pso10G23680.0	      0
112-301:	Pso10G23690.0	Pso10G23690.0	      0
112-302:	Pso10G23700.0	Pso10G23700.0	      0
112-303:	Pso10G23710.0	Pso10G23710.0	      0
112-304:	Pso10G23720.0	Pso10G23720.0	  2e-45
112-305:	Pso10G23740.0	Pso10G23740.0	  2e-46
112-306:	Pso10G23810.0	Pso10G23810.0	      0
112-307:	Pso10G23850.0	Pso10G23850.0	 2e-106
112-308:	Pso10G23870.0	Pso10G23870.0	      0
112-309:	Pso10G23940.0	Pso10G23940.0	      0
112-310:	Pso10G23950.0	Pso10G23950.0	      0
112-311:	Pso10G24020.0	Pso10G24020.0	      0
112-312:	Pso10G24050.0	Pso10G24050.0	      0
112-313:	Pso10G24060.0	Pso10G24060.0	  4e-83
112-314:	Pso10G24080.0	Pso10G24080.0	  5e-33
112-315:	Pso10G24100.0	Pso10G24100.0	  1e-50
112-316:	Pso10G24140.0	Pso10G24140.0	      0
112-317:	Pso10G24180.0	Pso10G24180.0	 1e-149
112-318:	Pso10G24190.0	Pso10G24190.0	 2e-158
112-319:	Pso10G24220.0	Pso10G24220.0	      0
112-320:	Pso10G24280.0	Pso10G24280.0	  5e-96
112-321:	Pso10G24310.0	Pso10G24310.0	  7e-44
112-322:	Pso10G24340.0	Pso10G24340.0	      0
112-323:	Pso10G24360.0	Pso10G24360.0	 1e-166
112-324:	Pso10G24370.0	Pso10G24370.0	      0
112-325:	Pso10G24380.0	Pso10G24380.0	 7e-102
112-326:	Pso10G24390.0	Pso10G24390.0	 1e-102
112-327:	Pso10G24430.0	Pso10G24430.0	      0
112-328:	Pso10G24450.0	Pso10G24450.0	      0
112-329:	Pso10G24470.0	Pso10G24470.0	      0
112-330:	Pso10G24480.0	Pso10G24480.0	      0
112-331:	Pso10G24490.0	Pso10G24490.0	 5e-169
112-332:	Pso10G24500.0	Pso10G24500.0	      0
112-333:	Pso10G24510.0	Pso10G24510.0	 2e-127
112-334:	Pso10G24520.0	Pso10G24520.0	      0
112-335:	Pso10G24530.0	Pso10G24530.0	  3e-55
112-336:	Pso10G24540.0	Pso10G24540.0	      0
112-337:	Pso10G24550.0	Pso10G24550.0	      0
112-338:	Pso10G24580.0	Pso10G24580.0	  3e-48
112-339:	Pso10G24610.0	Pso10G24610.0	      0
112-340:	Pso10G24620.0	Pso10G24620.0	 4e-133
112-341:	Pso10G24640.0	Pso10G24640.0	      0
112-342:	Pso10G24680.0	Pso10G24680.0	      0
112-343:	Pso10G24690.0	Pso10G24690.0	 3e-100
112-344:	Pso10G24700.0	Pso10G24700.0	      0
112-345:	Pso10G24720.0	Pso10G24720.0	      0
112-346:	Pso10G24730.0	Pso10G24730.0	  4e-61
112-347:	Pso10G24790.0	Pso10G24790.0	 1e-110
112-348:	Pso10G24800.0	Pso10G24800.0	 4e-115
112-349:	Pso10G24850.0	Pso10G24850.0	      0
112-350:	Pso10G24870.0	Pso10G24870.0	      0
112-351:	Pso10G24880.0	Pso10G24880.0	      0
112-352:	Pso10G24890.0	Pso10G24890.0	      0
112-353:	Pso10G24900.0	Pso10G24900.0	      0
112-354:	Pso10G24910.0	Pso10G24910.0	      0
112-355:	Pso10G24920.0	Pso10G24920.0	      0
112-356:	Pso10G24930.0	Pso10G24930.0	 1e-155
112-357:	Pso10G24940.0	Pso10G24940.0	      0
112-358:	Pso10G24950.0	Pso10G24950.0	      0
112-359:	Pso10G24970.0	Pso10G24970.0	      0
112-360:	Pso10G24980.0	Pso10G24980.0	 1e-176
112-361:	Pso10G25000.0	Pso10G25000.0	      0
112-362:	Pso10G25010.0	Pso10G25010.0	 2e-168
112-363:	Pso10G25030.0	Pso10G25030.0	 3e-174
112-364:	Pso10G25070.0	Pso10G25050.0	  1e-81
112-365:	Pso10G25080.0	Pso10G25080.0	      0
112-366:	Pso10G25110.0	Pso10G25110.0	 6e-151
112-367:	Pso10G25130.0	Pso10G25130.0	  7e-88
112-368:	Pso10G25160.0	Pso10G25160.0	  3e-86
112-369:	Pso10G25200.0	Pso10G25200.0	  2e-52
112-370:	Pso10G25230.0	Pso10G25230.0	      0
112-371:	Pso10G25260.0	Pso10G25260.0	      0
112-372:	Pso10G25290.0	Pso10G25290.0	 2e-136
112-373:	Pso10G25320.0	Pso10G25320.0	      0
112-374:	Pso10G25330.0	Pso10G25330.0	      0
112-375:	Pso10G25390.0	Pso10G25390.0	  5e-88
112-376:	Pso10G25410.0	Pso10G25410.0	  9e-17
112-377:	Pso10G25500.0	Pso10G25480.0	  2e-20
112-378:	Pso10G25520.0	Pso10G25520.0	      0
112-379:	Pso10G25530.0	Pso10G25530.0	  7e-97
112-380:	Pso10G25540.0	Pso10G25540.0	      0
112-381:	Pso10G25550.0	Pso10G25550.0	 5e-150
112-382:	Pso10G25560.0	Pso10G25560.0	 3e-171
112-383:	Pso10G25570.0	Pso10G25570.0	      0
112-384:	Pso10G25580.0	Pso10G25580.0	  4e-60
112-385:	Pso10G25590.0	Pso10G25590.0	 4e-104
112-386:	Pso10G25600.0	Pso10G25600.0	  7e-97
112-387:	Pso10G25610.0	Pso10G25610.0	      0
112-388:	Pso10G25630.0	Pso10G25630.0	      0
112-389:	Pso10G25690.0	Pso10G25690.0	 9e-178
112-390:	Pso10G25740.0	Pso10G25740.0	      0
112-391:	Pso10G25750.0	Pso10G25750.0	      0
112-392:	Pso10G25760.0	Pso10G25760.0	 4e-161
112-393:	Pso10G25770.0	Pso10G25770.0	      0
112-394:	Pso10G25780.0	Pso10G25780.0	  1e-61
112-395:	Pso10G25830.0	Pso10G25830.0	  4e-99
112-396:	Pso10G25850.0	Pso10G25850.0	  7e-74
112-397:	Pso10G25860.0	Pso10G25860.0	 9e-165
112-398:	Pso10G25880.0	Pso10G25880.0	  5e-52
112-399:	Pso10G25890.0	Pso10G25890.0	  1e-79
112-400:	Pso10G25910.0	Pso10G25910.0	      0
112-401:	Pso10G25920.0	Pso10G25920.0	  8e-98
112-402:	Pso10G25950.0	Pso10G25950.0	 6e-110
112-403:	Pso10G25980.0	Pso10G25980.0	 1e-156
112-404:	Pso10G26010.0	Pso10G26010.0	  3e-88
112-405:	Pso10G26020.0	Pso10G26020.0	      0
112-406:	Pso10G26030.0	Pso10G26030.0	      0
112-407:	Pso10G26040.0	Pso10G26040.0	      0
112-408:	Pso10G26060.0	Pso10G26060.0	      0
112-409:	Pso10G26080.0	Pso10G26080.0	  1e-85
112-410:	Pso10G26090.0	Pso10G26090.0	      0
112-411:	Pso10G26110.0	Pso10G26110.0	 2e-156
112-412:	Pso10G26120.0	Pso10G26120.0	      0
112-413:	Pso10G26130.0	Pso10G26130.0	 8e-139
112-414:	Pso10G26150.0	Pso10G26150.0	      0
112-415:	Pso10G26180.0	Pso10G26180.0	      0
112-416:	Pso10G26230.0	Pso10G26230.0	  2e-41
112-417:	Pso10G26270.0	Pso10G26270.0	  2e-78
112-418:	Pso10G26290.0	Pso10G26290.0	 6e-165
112-419:	Pso10G26340.0	Pso10G26340.0	      0
112-420:	Pso10G26440.0	Pso10G26440.0	      0
112-421:	Pso10G26450.0	Pso10G26450.0	      0
112-422:	Pso10G26470.0	Pso10G26470.0	      0
112-423:	Pso10G26480.0	Pso10G26480.0	  4e-98
112-424:	Pso10G26490.0	Pso10G26490.0	      0
112-425:	Pso10G26500.0	Pso10G26500.0	 9e-111
112-426:	Pso10G26540.0	Pso10G26540.0	      0
112-427:	Pso10G26550.0	Pso10G26550.0	      0
112-428:	Pso10G26560.0	Pso10G26560.0	  3e-79
112-429:	Pso10G26580.0	Pso10G26580.0	      0
112-430:	Pso10G26590.0	Pso10G26590.0	  6e-07
112-431:	Pso10G26640.0	Pso10G26640.0	  2e-80
112-432:	Pso10G26650.0	Pso10G26650.0	      0
112-433:	Pso10G26660.0	Pso10G26660.0	 5e-167
112-434:	Pso10G26680.0	Pso10G26680.0	  7e-84
112-435:	Pso10G26700.0	Pso10G26700.0	      0
112-436:	Pso10G26710.0	Pso10G26710.0	  2e-85
112-437:	Pso10G26740.0	Pso10G26740.0	      0
112-438:	Pso10G26750.0	Pso10G26750.0	      0
112-439:	Pso10G26770.0	Pso10G26770.0	 1e-174
112-440:	Pso10G26800.0	Pso10G26800.0	      0
112-441:	Pso10G26810.0	Pso10G26810.0	      0
112-442:	Pso10G26820.0	Pso10G26820.0	      0
112-443:	Pso10G26850.0	Pso10G26850.0	      0
112-444:	Pso10G26930.0	Pso10G26930.0	      0
112-445:	Pso10G26940.0	Pso10G26940.0	      0
112-446:	Pso10G26970.0	Pso10G26970.0	  5e-72
112-447:	Pso10G26990.0	Pso10G26990.0	      0
112-448:	Pso10G27020.0	Pso10G27020.0	  2e-47
112-449:	Pso10G27030.0	Pso10G27030.0	 7e-151
112-450:	Pso10G27040.0	Pso10G27040.0	      0
112-451:	Pso10G27060.0	Pso10G27060.0	      0
112-452:	Pso10G27090.0	Pso10G27090.0	      0
112-453:	Pso10G27120.0	Pso10G27120.0	  6e-94
112-454:	Pso10G27130.0	Pso10G27130.0	 6e-176
112-455:	Pso10G27140.0	Pso10G27140.0	      0
112-456:	Pso10G27150.0	Pso10G27150.0	  7e-78
112-457:	Pso10G27210.0	Pso10G27210.0	      0
112-458:	Pso10G27230.0	Pso10G27230.0	 1e-131
112-459:	Pso10G27240.0	Pso10G27240.0	 5e-140
112-460:	Pso10G27250.0	Pso10G27250.0	  1e-52
112-461:	Pso10G27270.0	Pso10G27270.0	      0
112-462:	Pso10G27280.0	Pso10G27280.0	      0
112-463:	Pso10G27290.0	Pso10G27290.0	 5e-170
112-464:	Pso10G27300.0	Pso10G27300.0	      0
112-465:	Pso10G27360.0	Pso10G27360.0	      0
112-466:	Pso10G27370.0	Pso10G27370.0	  2e-59
112-467:	Pso10G27380.0	Pso10G27380.0	      0
112-468:	Pso10G27390.0	Pso10G27390.0	      0
112-469:	Pso10G27400.0	Pso10G27400.0	      0
112-470:	Pso10G27410.0	Pso10G27410.0	  7e-88
112-471:	Pso10G27430.0	Pso10G27430.0	 1e-176
112-472:	Pso10G27450.0	Pso10G27450.0	      0
112-473:	Pso10G27460.0	Pso10G27460.0	      0
112-474:	Pso10G27470.0	Pso10G27470.0	  1e-62
112-475:	Pso10G27510.0	Pso10G27510.0	      0
112-476:	Pso10G27540.0	Pso10G27540.0	      0
112-477:	Pso10G27560.0	Pso10G27560.0	      0
112-478:	Pso10G27600.0	Pso10G27600.0	      0
112-479:	Pso10G27680.0	Pso10G27680.0	  3e-58
112-480:	Pso10G27710.0	Pso10G27710.0	 7e-126
112-481:	Pso10G27750.0	Pso10G27750.0	 1e-120
112-482:	Pso10G27770.0	Pso10G27770.0	 1e-155
112-483:	Pso10G27780.0	Pso10G27780.0	      0
112-484:	Pso10G27790.0	Pso10G27790.0	 1e-169
112-485:	Pso10G27840.0	Pso10G27840.0	      0
112-486:	Pso10G27850.0	Pso10G27850.0	      0
112-487:	Pso10G27880.0	Pso10G27880.0	  2e-81
112-488:	Pso10G27900.0	Pso10G27900.0	 8e-105
112-489:	Pso10G27910.0	Pso10G27910.0	      0
112-490:	Pso10G27920.0	Pso10G27920.0	      0
112-491:	Pso10G27950.0	Pso10G27940.0	  2e-49
112-492:	Pso10G27960.0	Pso10G27960.0	 6e-109
112-493:	Pso10G27970.0	Pso10G27970.0	      0
112-494:	Pso10G27980.0	Pso10G27980.0	      0
112-495:	Pso10G28010.0	Pso10G28010.0	      0
112-496:	Pso10G28030.0	Pso10G28030.0	      0
112-497:	Pso10G28140.0	Pso10G28140.0	  7e-52
112-498:	Pso10G28170.0	Pso10G28170.0	 2e-114
112-499:	Pso10G28190.0	Pso10G28190.0	 1e-134
112-500:	Pso10G28200.0	Pso10G28200.0	      0
112-501:	Pso10G28210.0	Pso10G28210.0	      0
112-502:	Pso10G28220.0	Pso10G28220.0	  1e-49
112-503:	Pso10G28240.0	Pso10G28240.0	 7e-113
112-504:	Pso10G28280.0	Pso10G28280.0	  1e-92
112-505:	Pso10G28290.0	Pso10G28290.0	 3e-167
112-506:	Pso10G28310.0	Pso10G28310.0	      0
112-507:	Pso10G28330.0	Pso10G28330.0	      0
112-508:	Pso10G28340.0	Pso10G28340.0	      0
112-509:	Pso10G28360.0	Pso10G28360.0	      0
112-510:	Pso10G28390.0	Pso10G28390.0	  2e-81
112-511:	Pso10G28430.0	Pso10G28430.0	  2e-55
112-512:	Pso10G28450.0	Pso10G28450.0	  7e-48
112-513:	Pso10G28460.0	Pso10G28460.0	      0
112-514:	Pso10G28470.0	Pso10G28470.0	  3e-58
112-515:	Pso10G28500.0	Pso10G28490.0	  1e-40
112-516:	Pso10G28520.0	Pso10G28520.0	  2e-82
112-517:	Pso10G28530.0	Pso10G28530.0	      0
112-518:	Pso10G28540.0	Pso10G28540.0	  2e-85
112-519:	Pso10G28590.0	Pso10G28590.0	 9e-152
112-520:	Pso10G28680.0	Pso10G28680.0	  6e-79
112-521:	Pso10G28690.0	Pso10G28690.0	  4e-82
112-522:	Pso10G28700.0	Pso10G28700.0	      0
112-523:	Pso10G28720.0	Pso10G28720.0	      0
112-524:	Pso10G28770.0	Pso10G28770.0	      0
112-525:	Pso10G28830.0	Pso10G28830.0	 8e-108
112-526:	Pso10G28990.0	Pso10G28990.0	      0
112-527:	Pso10G29010.0	Pso10G29010.0	      0
112-528:	Pso10G29040.0	Pso10G29040.0	      0
112-529:	Pso10G29080.0	Pso10G29080.0	      0
112-530:	Pso10G29090.0	Pso10G29090.0	      0
112-531:	Pso10G29110.0	Pso10G29110.0	 1e-119
112-532:	Pso10G29140.0	Pso10G29140.0	      0
112-533:	Pso10G29160.0	Pso10G29160.0	 9e-151
112-534:	Pso10G29180.0	Pso10G29180.0	      0
112-535:	Pso10G29190.0	Pso10G29190.0	      0
112-536:	Pso10G29240.0	Pso10G29240.0	      0
112-537:	Pso10G29250.0	Pso10G29250.0	      0
112-538:	Pso10G29260.0	Pso10G29260.0	      0
112-539:	Pso10G29270.0	Pso10G29270.0	      0
112-540:	Pso10G29280.0	Pso10G29280.0	      0
112-541:	Pso10G29290.0	Pso10G29290.0	 4e-133
112-542:	Pso10G29310.0	Pso10G29310.0	      0
112-543:	Pso10G29320.0	Pso10G29320.0	  4e-48
112-544:	Pso10G29390.0	Pso10G29390.0	      0
112-545:	Pso10G29420.0	Pso10G29420.0	      0
112-546:	Pso10G29450.0	Pso10G29450.0	      0
112-547:	Pso10G29460.0	Pso10G29460.0	      0
112-548:	Pso10G29470.0	Pso10G29470.0	 3e-153
112-549:	Pso10G29480.0	Pso10G29480.0	      0
112-550:	Pso10G29510.0	Pso10G29510.0	      0
112-551:	Pso10G29570.0	Pso10G29570.0	      0
112-552:	Pso10G29580.0	Pso10G29580.0	 1e-104
112-553:	Pso10G29600.0	Pso10G29600.0	      0
112-554:	Pso10G29650.0	Pso10G29650.0	      0
112-555:	Pso10G29680.0	Pso10G29660.0	  2e-11
112-556:	Pso10G29690.0	Pso10G29690.0	      0
112-557:	Pso10G29700.0	Pso10G29700.0	      0
112-558:	Pso10G29770.0	Pso10G29770.0	      0
112-559:	Pso10G29780.0	Pso10G29780.0	      0
112-560:	Pso10G29790.0	Pso10G29790.0	 2e-140
112-561:	Pso10G29810.0	Pso10G29810.0	 2e-149
112-562:	Pso10G29850.0	Pso10G29850.0	 3e-130
112-563:	Pso10G29870.0	Pso10G29870.0	  4e-77
112-564:	Pso10G29910.0	Pso10G29910.0	  3e-86
112-565:	Pso10G29920.0	Pso10G29920.0	  4e-81
112-566:	Pso10G29930.0	Pso10G29930.0	      0
112-567:	Pso10G29940.0	Pso10G29940.0	 3e-108
112-568:	Pso10G29950.0	Pso10G29950.0	 2e-173
112-569:	Pso10G29960.0	Pso10G29960.0	      0
112-570:	Pso10G29970.0	Pso10G29970.0	      0
112-571:	Pso10G29980.0	Pso10G29980.0	 4e-148
112-572:	Pso10G29990.0	Pso10G29990.0	 1e-149
112-573:	Pso10G30020.0	Pso10G30020.0	  2e-39
112-574:	Pso10G30030.0	Pso10G30030.0	      0
112-575:	Pso10G30040.0	Pso10G30040.0	      0
112-576:	Pso10G30070.0	Pso10G30070.0	      0
112-577:	Pso10G30090.0	Pso10G30090.0	  3e-43
112-578:	Pso10G30100.0	Pso10G30100.0	  4e-45
112-579:	Pso10G30120.0	Pso10G30120.0	      0
112-580:	Pso10G30130.0	Pso10G30130.0	      0
112-581:	Pso10G30150.0	Pso10G30150.0	      0
112-582:	Pso10G30170.0	Pso10G30170.0	 1e-137
112-583:	Pso10G30180.0	Pso10G30180.0	      0
112-584:	Pso10G30200.0	Pso10G30200.0	      0
112-585:	Pso10G30210.0	Pso10G30210.0	 9e-149
112-586:	Pso10G30220.0	Pso10G30220.0	 6e-119
112-587:	Pso10G30230.0	Pso10G30230.0	      0
112-588:	Pso10G30260.0	Pso10G30260.0	 2e-125
112-589:	Pso10G30270.0	Pso10G30270.0	      0
112-590:	Pso10G30280.0	Pso10G30280.0	 6e-176
112-591:	Pso10G30320.0	Pso10G30320.0	  4e-88
112-592:	Pso10G30330.0	Pso10G30330.0	      0
112-593:	Pso10G30360.0	Pso10G30360.0	      0
112-594:	Pso10G30370.0	Pso10G30370.0	 3e-170
112-595:	Pso10G30400.0	Pso10G30390.0	  9e-11
112-596:	Pso10G30410.0	Pso10G30410.0	      0
112-597:	Pso10G30420.0	Pso10G30420.0	      0
112-598:	Pso10G30430.0	Pso10G30430.0	      0
112-599:	Pso10G30440.0	Pso10G30440.0	 2e-114
112-600:	Pso10G30450.0	Pso10G30450.0	 5e-109
112-601:	Pso10G30460.0	Pso10G30460.0	      0
112-602:	Pso10G30490.0	Pso10G30490.0	 6e-180
112-603:	Pso10G30530.0	Pso10G30530.0	 8e-114
112-604:	Pso10G30620.0	Pso10G30620.0	      0
112-605:	Pso10G30640.0	Pso10G30640.0	      0
112-606:	Pso10G30680.0	Pso10G30660.0	      0
112-607:	Pso10G30720.0	Pso10G30720.0	  2e-69
112-608:	Pso10G30760.0	Pso10G30760.0	 1e-177
112-609:	Pso10G30800.0	Pso10G30800.0	      0
112-610:	Pso10G30820.0	Pso10G30820.0	  5e-49
112-611:	Pso10G30830.0	Pso10G30830.0	      0
112-612:	Pso10G30850.0	Pso10G30850.0	  1e-43
112-613:	Pso10G30860.0	Pso10G30860.0	 1e-110
112-614:	Pso10G30870.0	Pso10G30870.0	      0
112-615:	Pso10G30880.0	Pso10G30880.0	  5e-99
112-616:	Pso10G30890.0	Pso10G30890.0	      0
112-617:	Pso10G30900.0	Pso10G30900.0	      0
112-618:	Pso10G30920.0	Pso10G30920.0	 3e-113
112-619:	Pso10G30940.0	Pso10G30940.0	      0
112-620:	Pso10G30950.0	Pso10G30950.0	      0
112-621:	Pso10G30960.0	Pso10G30960.0	      0
112-622:	Pso10G30970.0	Pso10G30970.0	  6e-90
112-623:	Pso10G31100.0	Pso10G31100.0	 3e-127
112-624:	Pso10G31110.0	Pso10G31110.0	 7e-108
112-625:	Pso10G31130.0	Pso10G31130.0	  2e-94
112-626:	Pso10G31150.0	Pso10G31140.0	      0
112-627:	Pso10G31180.0	Pso10G31180.0	 3e-116
112-628:	Pso10G31190.0	Pso10G31190.0	      0
112-629:	Pso10G31240.0	Pso10G31240.0	  1e-92
112-630:	Pso10G31270.0	Pso10G31270.0	 2e-139
112-631:	Pso10G31450.0	Pso10G31440.0	 3e-154
112-632:	Pso10G31470.0	Pso10G31470.0	      0
112-633:	Pso10G31480.0	Pso10G31480.0	 3e-142
112-634:	Pso10G31500.0	Pso10G31500.0	      0
112-635:	Pso10G31510.0	Pso10G31510.0	  2e-58
112-636:	Pso10G31520.0	Pso10G31520.0	      0
112-637:	Pso10G31570.0	Pso10G31570.0	 7e-165
112-638:	Pso10G31600.0	Pso10G31600.0	      0
112-639:	Pso10G31610.0	Pso10G31610.0	 3e-100
112-640:	Pso10G31640.0	Pso10G31640.0	      0
112-641:	Pso10G31650.0	Pso10G31650.0	 4e-155
112-642:	Pso10G31680.0	Pso10G31680.0	      0
112-643:	Pso10G31700.0	Pso10G31700.0	 1e-116
112-644:	Pso10G31740.0	Pso10G31740.0	      0
112-645:	Pso10G31750.0	Pso10G31750.0	 1e-103
112-646:	Pso10G31760.0	Pso10G31760.0	  3e-97
112-647:	Pso10G31780.0	Pso10G31780.0	  3e-89
112-648:	Pso10G31810.0	Pso10G31810.0	      0
112-649:	Pso10G31840.0	Pso10G31840.0	      0
112-650:	Pso10G31950.0	Pso10G31950.0	      0
112-651:	Pso10G31960.0	Pso10G31960.0	 4e-141
112-652:	Pso10G31980.0	Pso10G31980.0	      0
112-653:	Pso10G31990.0	Pso10G31990.0	  4e-70
112-654:	Pso10G32010.0	Pso10G32010.0	  1e-78
112-655:	Pso10G32020.0	Pso10G32020.0	      0
112-656:	Pso10G32060.0	Pso10G32060.0	  3e-59
112-657:	Pso10G32090.0	Pso10G32090.0	      0
112-658:	Pso10G32100.0	Pso10G32100.0	      0
112-659:	Pso10G32110.0	Pso10G32110.0	      0
112-660:	Pso10G32120.0	Pso10G32120.0	  1e-77
112-661:	Pso10G32130.0	Pso10G32130.0	      0
112-662:	Pso10G32140.0	Pso10G32140.0	      0
112-663:	Pso10G32180.0	Pso10G32180.0	      0
112-664:	Pso10G32190.0	Pso10G32190.0	      0
112-665:	Pso10G32200.0	Pso10G32200.0	 7e-132
112-666:	Pso10G32210.0	Pso10G32210.0	      0
112-667:	Pso10G32220.0	Pso10G32220.0	      0
112-668:	Pso10G32230.0	Pso10G32230.0	      0
112-669:	Pso10G32290.0	Pso10G32290.0	      0
112-670:	Pso10G32300.0	Pso10G32300.0	      0
112-671:	Pso10G32310.0	Pso10G32310.0	  3e-62
112-672:	Pso10G32360.0	Pso10G32360.0	  8e-60
112-673:	Pso10G32390.0	Pso10G32390.0	      0
112-674:	Pso10G32440.0	Pso10G32440.0	      0
112-675:	Pso10G32470.0	Pso10G32470.0	      0
112-676:	Pso10G32500.0	Pso10G32500.0	      0
112-677:	Pso10G32540.0	Pso10G32540.0	      0
112-678:	Pso10G32570.0	Pso10G32570.0	      0
112-679:	Pso10G32580.0	Pso10G32580.0	      0
112-680:	Pso10G32590.0	Pso10G32590.0	      0
112-681:	Pso10G32610.0	Pso10G32610.0	      0
112-682:	Pso10G32630.0	Pso10G32630.0	      0
112-683:	Pso10G32640.0	Pso10G32640.0	      0
112-684:	Pso10G32660.0	Pso10G32660.0	      0
112-685:	Pso10G32670.0	Pso10G32670.0	  9e-47
112-686:	Pso10G32680.0	Pso10G32680.0	 7e-103
112-687:	Pso10G32730.0	Pso10G32730.0	      0
112-688:	Pso10G32750.0	Pso10G32750.0	      0
112-689:	Pso10G32760.0	Pso10G32760.0	 1e-130
112-690:	Pso10G32780.0	Pso10G32780.0	 5e-122
112-691:	Pso10G32800.0	Pso10G32800.0	 2e-133
112-692:	Pso10G32840.0	Pso10G32840.0	      0
112-693:	Pso10G32850.0	Pso10G32850.0	  1e-97
112-694:	Pso10G32860.0	Pso10G32860.0	      0
112-695:	Pso10G32870.0	Pso10G32870.0	      0
112-696:	Pso10G32880.0	Pso10G32880.0	      0
112-697:	Pso10G32910.0	Pso10G32910.0	      0
112-698:	Pso10G32920.0	Pso10G32920.0	  2e-50
112-699:	Pso10G32930.0	Pso10G32930.0	      0
112-700:	Pso10G32950.0	Pso10G32950.0	      0
112-701:	Pso10G32960.0	Pso10G32960.0	      0
112-702:	Pso10G32970.0	Pso10G32970.0	 9e-168
112-703:	Pso10G33000.0	Pso10G33000.0	      0
112-704:	Pso10G33010.0	Pso10G33010.0	      0
112-705:	Pso10G33020.0	Pso10G33020.0	 7e-101
112-706:	Pso10G33030.0	Pso10G33030.0	  3e-53
112-707:	Pso10G33040.0	Pso10G33040.0	      0
112-708:	Pso10G33050.0	Pso10G33050.0	      0
112-709:	Pso10G33070.0	Pso10G33070.0	      0
112-710:	Pso10G33080.0	Pso10G33080.0	  5e-56
112-711:	Pso10G33110.0	Pso10G33110.0	      0
112-712:	Pso10G33120.0	Pso10G33120.0	      0
112-713:	Pso10G33130.0	Pso10G33130.0	      0
112-714:	Pso10G33140.0	Pso10G33140.0	      0
112-715:	Pso10G33150.0	Pso10G33150.0	  1e-64
112-716:	Pso10G33160.0	Pso10G33160.0	      0
112-717:	Pso10G33190.0	Pso10G33190.0	      0
112-718:	Pso10G33230.0	Pso10G33230.0	      0
112-719:	Pso10G33280.0	Pso10G33280.0	      0
112-720:	Pso10G33300.0	Pso10G33300.0	  8e-75
112-721:	Pso10G33340.0	Pso10G33340.0	 2e-123
112-722:	Pso10G33380.0	Pso10G33380.0	 5e-108
112-723:	Pso10G33410.0	Pso10G33410.0	      0
112-724:	Pso10G33430.0	Pso10G33430.0	      0
112-725:	Pso10G33460.0	Pso10G33460.0	      0
112-726:	Pso10G33480.0	Pso10G33480.0	      0
112-727:	Pso10G33490.0	Pso10G33490.0	      0
112-728:	Pso10G33550.0	Pso10G33550.0	  2e-32
112-729:	Pso10G33560.0	Pso10G33560.0	 9e-152
112-730:	Pso10G33620.0	Pso10G33620.0	  7e-51
112-731:	Pso10G33660.0	Pso10G33660.0	      0
112-732:	Pso10G33670.0	Pso10G33670.0	      0
112-733:	Pso10G33680.0	Pso10G33680.0	  1e-85
112-734:	Pso10G33690.0	Pso10G33690.0	      0
112-735:	Pso10G33700.0	Pso10G33700.0	      0
112-736:	Pso10G33720.0	Pso10G33720.0	      0
112-737:	Pso10G33730.0	Pso10G33730.0	      0
112-738:	Pso10G33770.0	Pso10G33770.0	 2e-113
112-739:	Pso10G33800.0	Pso10G33800.0	  1e-75
112-740:	Pso10G33810.0	Pso10G33810.0	      0
112-741:	Pso10G33820.0	Pso10G33820.0	 4e-147
112-742:	Pso10G33840.0	Pso10G33840.0	      0
112-743:	Pso10G33850.0	Pso10G33850.0	      0
112-744:	Pso10G33860.0	Pso10G33860.0	      0
112-745:	Pso10G33910.0	Pso10G33910.0	      0
112-746:	Pso10G33950.0	Pso10G33950.0	      0
112-747:	Pso10G33960.0	Pso10G33960.0	      0
112-748:	Pso10G33980.0	Pso10G33980.0	 3e-142
112-749:	Pso10G34010.0	Pso10G34010.0	      0
112-750:	Pso10G34030.0	Pso10G34030.0	      0
112-751:	Pso10G34040.0	Pso10G34040.0	      0
112-752:	Pso10G34120.0	Pso10G34120.0	      0
112-753:	Pso10G34130.0	Pso10G34130.0	      0
112-754:	Pso10G34140.0	Pso10G34140.0	      0
112-755:	Pso10G34150.0	Pso10G34150.0	      0
112-756:	Pso10G34160.0	Pso10G34160.0	  2e-39
112-757:	Pso10G34190.0	Pso10G34190.0	  7e-75
112-758:	Pso10G34210.0	Pso10G34210.0	      0
112-759:	Pso10G34220.0	Pso10G34220.0	 8e-151
112-760:	Pso10G34230.0	Pso10G34230.0	      0
112-761:	Pso10G34260.0	Pso10G34260.0	      0
112-762:	Pso10G34270.0	Pso10G34270.0	      0
112-763:	Pso10G34320.0	Pso10G34320.0	 1e-180
112-764:	Pso10G34330.0	Pso10G34330.0	      0
112-765:	Pso10G34340.0	Pso10G34340.0	      0
112-766:	Pso10G34360.0	Pso10G34360.0	      0
112-767:	Pso10G34380.0	Pso10G34380.0	      0
112-768:	Pso10G34410.0	Pso10G34410.0	      0
112-769:	Pso10G34430.0	Pso10G34430.0	  4e-79
112-770:	Pso10G34450.0	Pso10G34450.0	      0
112-771:	Pso10G34480.0	Pso10G34480.0	  4e-66
112-772:	Pso10G34490.0	Pso10G34490.0	  1e-96
112-773:	Pso10G34510.0	Pso10G34510.0	 7e-100
112-774:	Pso10G34540.0	Pso10G34540.0	      0
112-775:	Pso10G34560.0	Pso10G34560.0	      0
112-776:	Pso10G34590.0	Pso10G34590.0	      0
112-777:	Pso10G34600.0	Pso10G34600.0	      0
112-778:	Pso10G34620.0	Pso10G34620.0	  1e-54
112-779:	Pso10G34700.0	Pso10G34700.0	      0
112-780:	Pso10G34720.0	Pso10G34720.0	      0
112-781:	Pso10G34800.0	Pso10G34800.0	      0
112-782:	Pso10G34810.0	Pso10G34810.0	 4e-158
112-783:	Pso10G34830.0	Pso10G34830.0	      0
112-784:	Pso10G34840.0	Pso10G34840.0	      0
112-785:	Pso10G34860.0	Pso10G34860.0	  1e-87
112-786:	Pso10G34890.0	Pso10G34890.0	      0
112-787:	Pso10G34950.0	Pso10G34900.0	  3e-58
112-788:	Pso10G34990.0	Pso10G34990.0	      0
112-789:	Pso10G35050.0	Pso10G35020.0	  6e-28
112-790:	Pso10G35090.0	Pso10G35060.0	  2e-31
112-791:	Pso10G35210.0	Pso10G35210.0	 3e-130
112-792:	Pso10G35230.0	Pso10G35230.0	      0
112-793:	Pso10G35270.0	Pso10G35270.0	 2e-147
112-794:	Pso10G35280.0	Pso10G35280.0	      0
112-795:	Pso10G35290.0	Pso10G35290.0	      0
112-796:	Pso10G35310.0	Pso10G35310.0	 3e-105
112-797:	Pso10G35330.0	Pso10G35330.0	      0
112-798:	Pso10G35340.0	Pso10G35340.0	      0
112-799:	Pso10G35370.0	Pso10G35370.0	 2e-152
112-800:	Pso10G35390.0	Pso10G35390.0	  7e-51
112-801:	Pso10G35410.0	Pso10G35410.0	  1e-59
112-802:	Pso10G35440.0	Pso10G35440.0	 3e-168
112-803:	Pso10G35480.0	Pso10G35480.0	  2e-49
112-804:	Pso10G35540.0	Pso10G35540.0	      0
112-805:	Pso10G35570.0	Pso10G35570.0	  1e-91
112-806:	Pso10G35580.0	Pso10G35580.0	      0
112-807:	Pso10G35600.0	Pso10G35600.0	      0
112-808:	Pso10G35620.0	Pso10G35620.0	      0
112-809:	Pso10G35640.0	Pso10G35640.0	      0
112-810:	Pso10G35650.0	Pso10G35650.0	      0
112-811:	Pso10G35660.0	Pso10G35660.0	      0
112-812:	Pso10G35670.0	Pso10G35670.0	      0
112-813:	Pso10G35690.0	Pso10G35690.0	      0
112-814:	Pso10G35700.0	Pso10G35700.0	      0
112-815:	Pso10G35710.0	Pso10G35710.0	 8e-175
112-816:	Pso10G35740.0	Pso10G35740.0	      0
112-817:	Pso10G35760.0	Pso10G35760.0	      0
112-818:	Pso10G35800.0	Pso10G35800.0	      0
112-819:	Pso10G35830.0	Pso10G35830.0	      0
112-820:	Pso10G35840.0	Pso10G35840.0	 9e-102
112-821:	Pso10G35850.0	Pso10G35850.0	  2e-63
112-822:	Pso10G35860.0	Pso10G35860.0	      0
112-823:	Pso10G35890.0	Pso10G35890.0	      0
112-824:	Pso10G35950.0	Pso10G35950.0	      0
112-825:	Pso10G35980.0	Pso10G35970.0	  4e-34
112-826:	Pso10G35990.0	Pso10G35990.0	      0
112-827:	Pso10G36000.0	Pso10G36000.0	      0
112-828:	Pso10G36020.0	Pso10G36010.0	  2e-21
112-829:	Pso10G36030.0	Pso10G36030.0	 2e-171
112-830:	Pso10G36040.0	Pso10G36040.0	      0
112-831:	Pso10G36050.0	Pso10G36050.0	      0
112-832:	Pso10G36070.0	Pso10G36070.0	      0
112-833:	Pso10G36150.0	Pso10G36150.0	      0
112-834:	Pso10G36180.0	Pso10G36180.0	 3e-171
112-835:	Pso10G36200.0	Pso10G36200.0	      0
112-836:	Pso10G36210.0	Pso10G36210.0	 6e-149
112-837:	Pso10G36220.0	Pso10G36220.0	      0
112-838:	Pso10G36230.0	Pso10G36230.0	      0
112-839:	Pso10G36240.0	Pso10G36240.0	      0
112-840:	Pso10G36260.0	Pso10G36260.0	      0
112-841:	Pso10G36270.0	Pso10G36270.0	  1e-94
112-842:	Pso10G36280.0	Pso10G36280.0	      0
112-843:	Pso10G36290.0	Pso10G36290.0	      0
112-844:	Pso10G36300.0	Pso10G36300.0	  6e-86
112-845:	Pso10G36320.0	Pso10G36320.0	      0
112-846:	Pso10G36330.0	Pso10G36330.0	      0
112-847:	Pso10G36340.0	Pso10G36340.0	      0
112-848:	Pso10G36360.0	Pso10G36360.0	  2e-97
112-849:	Pso10G36370.0	Pso10G36370.0	      0
112-850:	Pso10G36380.0	Pso10G36380.0	      0
112-851:	Pso10G36390.0	Pso10G36390.0	      0
112-852:	Pso10G36430.0	Pso10G36410.0	  4e-25
112-853:	Pso10G36450.0	Pso10G36450.0	      0
112-854:	Pso10G36470.0	Pso10G36470.0	      0
112-855:	Pso10G36480.0	Pso10G36480.0	      0
112-856:	Pso10G36490.0	Pso10G36490.0	  8e-99
112-857:	Pso10G36510.0	Pso10G36510.0	      0
112-858:	Pso10G36520.0	Pso10G36520.0	 1e-152
112-859:	Pso10G36530.0	Pso10G36530.0	      0
112-860:	Pso10G36540.0	Pso10G36540.0	      0
112-861:	Pso10G36550.0	Pso10G36550.0	      0
112-862:	Pso10G36580.0	Pso10G36580.0	 2e-121
112-863:	Pso10G36590.0	Pso10G36590.0	      0
112-864:	Pso10G36600.0	Pso10G36600.0	      0
112-865:	Pso10G36610.0	Pso10G36610.0	      0
112-866:	Pso10G36630.0	Pso10G36630.0	 9e-150
112-867:	Pso10G36640.0	Pso10G36640.0	 3e-162
112-868:	Pso10G36650.0	Pso10G36650.0	      0
112-869:	Pso10G36660.0	Pso10G36660.0	      0
112-870:	Pso10G36690.0	Pso10G36690.0	      0
112-871:	Pso10G36710.0	Pso10G36710.0	      0
112-872:	Pso10G36720.0	Pso10G36720.0	  1e-74
## Alignment 113: score=23247.0 e_value=0 N=469 post-WGD-1 ancestor_chr10&P.somniferum_chr10 plus
113-  0:	Pso10G03070.0	Pso10G03070.0	      0
113-  1:	Pso10G03100.0	Pso10G03100.0	      0
113-  2:	Pso10G03110.0	Pso10G03110.0	      0
113-  3:	Pso10G03120.0	Pso10G03120.0	      0
113-  4:	Pso10G03130.0	Pso10G03130.0	 8e-125
113-  5:	Pso10G03140.0	Pso10G03140.0	      0
113-  6:	Pso10G03150.0	Pso10G03150.0	      0
113-  7:	Pso10G03160.0	Pso10G03160.0	 2e-125
113-  8:	Pso10G03170.0	Pso10G03170.0	      0
113-  9:	Pso10G03180.0	Pso10G03180.0	      0
113- 10:	Pso10G03190.0	Pso10G03190.0	      0
113- 11:	Pso10G03200.0	Pso10G03200.0	      0
113- 12:	Pso10G03210.0	Pso10G03210.0	 3e-152
113- 13:	Pso10G03220.0	Pso10G03220.0	 5e-158
113- 14:	Pso10G03230.0	Pso10G03230.0	 2e-103
113- 15:	Pso10G03240.0	Pso10G03240.0	      0
113- 16:	Pso10G03250.0	Pso10G03250.0	      0
113- 17:	Pso10G03260.0	Pso10G03260.0	  1e-81
113- 18:	Pso10G03270.0	Pso10G03270.0	      0
113- 19:	Pso10G03280.0	Pso10G03280.0	  2e-63
113- 20:	Pso10G03300.0	Pso10G03300.0	      0
113- 21:	Pso10G03310.0	Pso10G03310.0	 1e-175
113- 22:	Pso10G03330.0	Pso10G03330.0	      0
113- 23:	Pso10G03350.0	Pso10G03350.0	      0
113- 24:	Pso10G03360.0	Pso10G03360.0	      0
113- 25:	Pso10G03370.0	Pso10G03370.0	      0
113- 26:	Pso10G03380.0	Pso10G03380.0	  6e-29
113- 27:	Pso10G03410.0	Pso10G03410.0	      0
113- 28:	Pso10G03420.0	Pso10G03420.0	 3e-154
113- 29:	Pso10G03430.0	Pso10G03430.0	      0
113- 30:	Pso10G03440.0	Pso10G03440.0	  4e-43
113- 31:	Pso10G03450.0	Pso10G03450.0	      0
113- 32:	Pso10G03470.0	Pso10G03470.0	      0
113- 33:	Pso10G03480.0	Pso10G03480.0	 2e-142
113- 34:	Pso10G03490.0	Pso10G03490.0	 4e-178
113- 35:	Pso10G03500.0	Pso10G03500.0	  2e-74
113- 36:	Pso10G03510.0	Pso10G03510.0	      0
113- 37:	Pso10G03520.0	Pso10G03520.0	      0
113- 38:	Pso10G03530.0	Pso10G03530.0	  5e-91
113- 39:	Pso10G03540.0	Pso10G03540.0	  1e-63
113- 40:	Pso10G03570.0	Pso10G03570.0	  1e-61
113- 41:	Pso10G03580.0	Pso10G03580.0	      0
113- 42:	Pso10G03590.0	Pso10G03590.0	      0
113- 43:	Pso10G03600.0	Pso10G03600.0	      0
113- 44:	Pso10G03610.0	Pso10G03610.0	      0
113- 45:	Pso10G03620.0	Pso10G03620.0	 3e-136
113- 46:	Pso10G03630.0	Pso10G03630.0	  6e-66
113- 47:	Pso10G03640.0	Pso10G03640.0	      0
113- 48:	Pso10G03650.0	Pso10G03650.0	 5e-165
113- 49:	Pso10G03660.0	Pso10G03660.0	      0
113- 50:	Pso10G03670.0	Pso10G03670.0	  3e-92
113- 51:	Pso10G03680.0	Pso10G03680.0	 8e-127
113- 52:	Pso10G03690.0	Pso10G03690.0	 3e-172
113- 53:	Pso10G03700.0	Pso10G03700.0	      0
113- 54:	Pso10G03730.0	Pso10G03730.0	      0
113- 55:	Pso10G03740.0	Pso10G03740.0	      0
113- 56:	Pso10G03760.0	Pso10G03760.0	      0
113- 57:	Pso10G03770.0	Pso10G03770.0	 5e-157
113- 58:	Pso10G03780.0	Pso10G03780.0	      0
113- 59:	Pso10G03790.0	Pso10G03790.0	      0
113- 60:	Pso10G03810.0	Pso10G03810.0	      0
113- 61:	Pso10G03820.0	Pso10G03820.0	 6e-122
113- 62:	Pso10G03830.0	Pso10G03830.0	      0
113- 63:	Pso10G03840.0	Pso10G03840.0	      0
113- 64:	Pso10G03850.0	Pso10G03850.0	      0
113- 65:	Pso10G03860.0	Pso10G03860.0	 5e-152
113- 66:	Pso10G03890.0	Pso10G03890.0	      0
113- 67:	Pso10G03900.0	Pso10G03900.0	      0
113- 68:	Pso10G03910.0	Pso10G03910.0	      0
113- 69:	Pso10G03920.0	Pso10G03920.0	      0
113- 70:	Pso10G03930.0	Pso10G03930.0	      0
113- 71:	Pso10G03940.0	Pso10G03940.0	      0
113- 72:	Pso10G03950.0	Pso10G03950.0	  8e-95
113- 73:	Pso10G03960.0	Pso10G03960.0	      0
113- 74:	Pso10G03970.0	Pso10G03970.0	      0
113- 75:	Pso10G03980.0	Pso10G03980.0	 1e-167
113- 76:	Pso10G03990.0	Pso10G03990.0	      0
113- 77:	Pso10G04000.0	Pso10G04000.0	  1e-81
113- 78:	Pso10G04010.0	Pso10G04010.0	 7e-155
113- 79:	Pso10G04020.0	Pso10G04020.0	      0
113- 80:	Pso10G04030.0	Pso10G04030.0	      0
113- 81:	Pso10G04040.0	Pso10G04040.0	      0
113- 82:	Pso10G04050.0	Pso10G04050.0	  3e-39
113- 83:	Pso10G04070.0	Pso10G04070.0	      0
113- 84:	Pso10G04150.0	Pso10G04150.0	  3e-36
113- 85:	Pso10G04160.0	Pso10G04160.0	      0
113- 86:	Pso10G04170.0	Pso10G04170.0	 2e-110
113- 87:	Pso10G04180.0	Pso10G04180.0	 2e-177
113- 88:	Pso10G04190.0	Pso10G04190.0	      0
113- 89:	Pso10G04200.0	Pso10G04200.0	  5e-44
113- 90:	Pso10G04210.0	Pso10G04210.0	  9e-53
113- 91:	Pso10G04220.0	Pso10G04220.0	      0
113- 92:	Pso10G04230.0	Pso10G04230.0	      0
113- 93:	Pso10G04250.0	Pso10G04250.0	      0
113- 94:	Pso10G04260.0	Pso10G04260.0	 8e-175
113- 95:	Pso10G04270.0	Pso10G04270.0	      0
113- 96:	Pso10G04280.0	Pso10G04280.0	 4e-145
113- 97:	Pso10G04290.0	Pso10G04290.0	 5e-134
113- 98:	Pso10G04300.0	Pso10G04300.0	      0
113- 99:	Pso10G04310.0	Pso10G04310.0	 5e-161
113-100:	Pso10G04320.0	Pso10G04320.0	      0
113-101:	Pso10G04330.0	Pso10G04330.0	      0
113-102:	Pso10G04340.0	Pso10G04340.0	 4e-156
113-103:	Pso10G04350.0	Pso10G04350.0	      0
113-104:	Pso10G04360.0	Pso10G04360.0	      0
113-105:	Pso10G04370.0	Pso10G04370.0	      0
113-106:	Pso10G04380.0	Pso10G04380.0	      0
113-107:	Pso10G04390.0	Pso10G04390.0	      0
113-108:	Pso10G04400.0	Pso10G04400.0	      0
113-109:	Pso10G04410.0	Pso10G04410.0	      0
113-110:	Pso10G04420.0	Pso10G04420.0	      0
113-111:	Pso10G04430.0	Pso10G04430.0	      0
113-112:	Pso10G04440.0	Pso10G04440.0	  8e-85
113-113:	Pso10G04450.0	Pso10G04450.0	      0
113-114:	Pso10G04460.0	Pso10G04460.0	  4e-51
113-115:	Pso10G04470.0	Pso10G04470.0	      0
113-116:	Pso10G04480.0	Pso10G04480.0	 4e-110
113-117:	Pso10G04500.0	Pso10G04500.0	      0
113-118:	Pso10G04510.0	Pso10G04510.0	 1e-151
113-119:	Pso10G04520.0	Pso10G04520.0	 1e-174
113-120:	Pso10G04540.0	Pso10G04540.0	      0
113-121:	Pso10G04550.0	Pso10G04550.0	      0
113-122:	Pso10G04560.0	Pso10G04560.0	  2e-91
113-123:	Pso10G04570.0	Pso10G04570.0	  4e-85
113-124:	Pso10G04580.0	Pso10G04580.0	  3e-81
113-125:	Pso10G04600.0	Pso10G04600.0	      0
113-126:	Pso10G04610.0	Pso10G04610.0	      0
113-127:	Pso10G04630.0	Pso10G04630.0	      0
113-128:	Pso10G04650.0	Pso10G04650.0	      0
113-129:	Pso10G04660.0	Pso10G04660.0	      0
113-130:	Pso10G04670.0	Pso10G04670.0	      0
113-131:	Pso10G04680.0	Pso10G04680.0	      0
113-132:	Pso10G04690.0	Pso10G04690.0	      0
113-133:	Pso10G04710.0	Pso10G04710.0	 3e-107
113-134:	Pso10G04720.0	Pso10G04720.0	      0
113-135:	Pso10G04730.0	Pso10G04730.0	      0
113-136:	Pso10G04740.0	Pso10G04740.0	      0
113-137:	Pso10G04750.0	Pso10G04750.0	      0
113-138:	Pso10G04760.0	Pso10G04760.0	      0
113-139:	Pso10G04770.0	Pso10G04770.0	      0
113-140:	Pso10G04780.0	Pso10G04780.0	      0
113-141:	Pso10G04790.0	Pso10G04790.0	      0
113-142:	Pso10G04800.0	Pso10G04800.0	      0
113-143:	Pso10G04810.0	Pso10G04810.0	      0
113-144:	Pso10G04820.0	Pso10G04820.0	 2e-149
113-145:	Pso10G04840.0	Pso10G04840.0	      0
113-146:	Pso10G04850.0	Pso10G04850.0	      0
113-147:	Pso10G04860.0	Pso10G04860.0	  2e-44
113-148:	Pso10G04870.0	Pso10G04870.0	      0
113-149:	Pso10G04880.0	Pso10G04880.0	      0
113-150:	Pso10G04900.0	Pso10G04900.0	      0
113-151:	Pso10G04910.0	Pso10G04910.0	      0
113-152:	Pso10G04920.0	Pso10G04920.0	      0
113-153:	Pso10G04930.0	Pso10G04930.0	      0
113-154:	Pso10G04940.0	Pso10G04940.0	      0
113-155:	Pso10G04950.0	Pso10G04950.0	      0
113-156:	Pso10G04960.0	Pso10G04960.0	      0
113-157:	Pso10G04970.0	Pso10G04970.0	      0
113-158:	Pso10G05000.0	Pso10G05000.0	 2e-131
113-159:	Pso10G05010.0	Pso10G05010.0	      0
113-160:	Pso10G05020.0	Pso10G05020.0	      0
113-161:	Pso10G05030.0	Pso10G05030.0	      0
113-162:	Pso10G05050.0	Pso10G05050.0	      0
113-163:	Pso10G05060.0	Pso10G05060.0	 1e-139
113-164:	Pso10G05070.0	Pso10G05070.0	  7e-56
113-165:	Pso10G05080.0	Pso10G05080.0	      0
113-166:	Pso10G05090.0	Pso10G05090.0	      0
113-167:	Pso10G05100.0	Pso10G05100.0	      0
113-168:	Pso10G05110.0	Pso10G05110.0	      0
113-169:	Pso10G05120.0	Pso10G05120.0	      0
113-170:	Pso10G05130.0	Pso10G05130.0	      0
113-171:	Pso10G05140.0	Pso10G05140.0	 3e-100
113-172:	Pso10G05150.0	Pso10G05150.0	 1e-160
113-173:	Pso10G05160.0	Pso10G05160.0	      0
113-174:	Pso10G05170.0	Pso10G05170.0	      0
113-175:	Pso10G05190.0	Pso10G05190.0	 3e-158
113-176:	Pso10G05200.0	Pso10G05200.0	      0
113-177:	Pso10G05210.0	Pso10G05210.0	  2e-57
113-178:	Pso10G05220.0	Pso10G05220.0	      0
113-179:	Pso10G05240.0	Pso10G05240.0	      0
113-180:	Pso10G05250.0	Pso10G05250.0	      0
113-181:	Pso10G05260.0	Pso10G05260.0	      0
113-182:	Pso10G05270.0	Pso10G05270.0	      0
113-183:	Pso10G05290.0	Pso10G05290.0	  3e-54
113-184:	Pso10G05300.0	Pso10G05300.0	      0
113-185:	Pso10G05310.0	Pso10G05310.0	 8e-166
113-186:	Pso10G05320.0	Pso10G05320.0	 7e-104
113-187:	Pso10G05330.0	Pso10G05330.0	  4e-66
113-188:	Pso10G05340.0	Pso10G05340.0	      0
113-189:	Pso10G05350.0	Pso10G05350.0	      0
113-190:	Pso10G05370.0	Pso10G05370.0	  1e-45
113-191:	Pso10G05500.0	Pso10G05500.0	      0
113-192:	Pso10G05530.0	Pso10G05530.0	      0
113-193:	Pso10G05590.0	Pso10G05590.0	 3e-138
113-194:	Pso10G05620.0	Pso10G05620.0	      0
113-195:	Pso10G05630.0	Pso10G05630.0	  2e-98
113-196:	Pso10G05640.0	Pso10G05640.0	 6e-141
113-197:	Pso10G05650.0	Pso10G05650.0	      0
113-198:	Pso10G05660.0	Pso10G05660.0	      0
113-199:	Pso10G05670.0	Pso10G05670.0	  1e-46
113-200:	Pso10G05700.0	Pso10G05700.0	      0
113-201:	Pso10G05710.0	Pso10G05710.0	 4e-163
113-202:	Pso10G05720.0	Pso10G05720.0	      0
113-203:	Pso10G05730.0	Pso10G05730.0	      0
113-204:	Pso10G05760.0	Pso10G05760.0	      0
113-205:	Pso10G05770.0	Pso10G05770.0	  5e-81
113-206:	Pso10G05780.0	Pso10G05780.0	      0
113-207:	Pso10G05790.0	Pso10G05790.0	      0
113-208:	Pso10G05800.0	Pso10G05800.0	      0
113-209:	Pso10G05810.0	Pso10G05810.0	      0
113-210:	Pso10G05840.0	Pso10G05840.0	      0
113-211:	Pso10G05850.0	Pso10G05850.0	      0
113-212:	Pso10G05860.0	Pso10G05860.0	      0
113-213:	Pso10G05890.0	Pso10G05890.0	      0
113-214:	Pso10G05900.0	Pso10G05900.0	      0
113-215:	Pso10G05910.0	Pso10G05910.0	      0
113-216:	Pso10G05920.0	Pso10G05920.0	      0
113-217:	Pso10G05950.0	Pso10G05950.0	      0
113-218:	Pso10G05960.0	Pso10G05960.0	 3e-115
113-219:	Pso10G05970.0	Pso10G05970.0	      0
113-220:	Pso10G05980.0	Pso10G05980.0	      0
113-221:	Pso10G05990.0	Pso10G05990.0	      0
113-222:	Pso10G06000.0	Pso10G06000.0	      0
113-223:	Pso10G06010.0	Pso10G06010.0	      0
113-224:	Pso10G06030.0	Pso10G06030.0	 2e-127
113-225:	Pso10G06040.0	Pso10G06040.0	 4e-121
113-226:	Pso10G06050.0	Pso10G06050.0	      0
113-227:	Pso10G06060.0	Pso10G06060.0	      0
113-228:	Pso10G06070.0	Pso10G06070.0	      0
113-229:	Pso10G06080.0	Pso10G06080.0	  5e-97
113-230:	Pso10G06090.0	Pso10G06090.0	      0
113-231:	Pso10G06100.0	Pso10G06100.0	      0
113-232:	Pso10G06110.0	Pso10G06110.0	      0
113-233:	Pso10G06120.0	Pso10G06120.0	 1e-145
113-234:	Pso10G06160.0	Pso10G06160.0	      0
113-235:	Pso10G06170.0	Pso10G06170.0	 5e-125
113-236:	Pso10G06180.0	Pso10G06180.0	      0
113-237:	Pso10G06190.0	Pso10G06190.0	      0
113-238:	Pso10G06200.0	Pso10G06200.0	      0
113-239:	Pso10G06210.0	Pso10G06210.0	      0
113-240:	Pso10G06220.0	Pso10G06220.0	      0
113-241:	Pso10G06230.0	Pso10G06230.0	      0
113-242:	Pso10G06240.0	Pso10G06240.0	      0
113-243:	Pso10G06250.0	Pso10G06250.0	      0
113-244:	Pso10G06260.0	Pso10G06260.0	      0
113-245:	Pso10G06270.0	Pso10G06270.0	      0
113-246:	Pso10G06280.0	Pso10G06280.0	      0
113-247:	Pso10G06290.0	Pso10G06290.0	 7e-148
113-248:	Pso10G06300.0	Pso10G06300.0	 2e-163
113-249:	Pso10G06310.0	Pso10G06310.0	      0
113-250:	Pso10G06330.0	Pso10G06330.0	  4e-98
113-251:	Pso10G06340.0	Pso10G06340.0	      0
113-252:	Pso10G06350.0	Pso10G06350.0	  2e-35
113-253:	Pso10G06360.0	Pso10G06360.0	      0
113-254:	Pso10G06370.0	Pso10G06370.0	      0
113-255:	Pso10G06380.0	Pso10G06380.0	      0
113-256:	Pso10G06390.0	Pso10G06390.0	      0
113-257:	Pso10G06430.0	Pso10G06430.0	      0
113-258:	Pso10G06450.0	Pso10G06450.0	      0
113-259:	Pso10G06460.0	Pso10G06460.0	 3e-144
113-260:	Pso10G06540.0	Pso10G06540.0	      0
113-261:	Pso10G06550.0	Pso10G06550.0	      0
113-262:	Pso10G06560.0	Pso10G06560.0	      0
113-263:	Pso10G06570.0	Pso10G06570.0	      0
113-264:	Pso10G06580.0	Pso10G06580.0	 3e-100
113-265:	Pso10G06590.0	Pso10G06590.0	 2e-161
113-266:	Pso10G06600.0	Pso10G06600.0	      0
113-267:	Pso10G06610.0	Pso10G06610.0	      0
113-268:	Pso10G06620.0	Pso10G06620.0	  1e-84
113-269:	Pso10G06630.0	Pso10G06630.0	      0
113-270:	Pso10G06640.0	Pso10G06640.0	      0
113-271:	Pso10G06650.0	Pso10G06650.0	  5e-81
113-272:	Pso10G06660.0	Pso10G06660.0	      0
113-273:	Pso10G06670.0	Pso10G06670.0	 3e-176
113-274:	Pso10G06680.0	Pso10G06680.0	 3e-137
113-275:	Pso10G06690.0	Pso10G06690.0	      0
113-276:	Pso10G06700.0	Pso10G06700.0	      0
113-277:	Pso10G06720.0	Pso10G06710.0	  1e-27
113-278:	Pso10G06750.0	Pso10G06750.0	      0
113-279:	Pso10G06760.0	Pso10G06760.0	  2e-87
113-280:	Pso10G06770.0	Pso10G06770.0	 1e-136
113-281:	Pso10G06780.0	Pso10G06780.0	      0
113-282:	Pso10G06790.0	Pso10G06790.0	      0
113-283:	Pso10G06800.0	Pso10G06800.0	  3e-73
113-284:	Pso10G06850.0	Pso10G06850.0	      0
113-285:	Pso10G06860.0	Pso10G06860.0	  4e-60
113-286:	Pso10G06870.0	Pso10G06870.0	  6e-81
113-287:	Pso10G06880.0	Pso10G06880.0	      0
113-288:	Pso10G06890.0	Pso10G06890.0	      0
113-289:	Pso10G06900.0	Pso10G06900.0	 3e-147
113-290:	Pso10G06910.0	Pso10G06910.0	 6e-122
113-291:	Pso10G06920.0	Pso10G06920.0	      0
113-292:	Pso10G06940.0	Pso10G06940.0	      0
113-293:	Pso10G06950.0	Pso10G06950.0	 1e-115
113-294:	Pso10G06960.0	Pso10G06960.0	      0
113-295:	Pso10G06970.0	Pso10G06970.0	 8e-141
113-296:	Pso10G06990.0	Pso10G06990.0	      0
113-297:	Pso10G07000.0	Pso10G07000.0	 2e-168
113-298:	Pso10G07020.0	Pso10G07020.0	      0
113-299:	Pso10G07030.0	Pso10G07030.0	      0
113-300:	Pso10G07040.0	Pso10G07040.0	      0
113-301:	Pso10G07050.0	Pso10G07050.0	      0
113-302:	Pso10G07060.0	Pso10G07060.0	 2e-147
113-303:	Pso10G07070.0	Pso10G07070.0	      0
113-304:	Pso10G07080.0	Pso10G07080.0	      0
113-305:	Pso10G07100.0	Pso10G07100.0	      0
113-306:	Pso10G07110.0	Pso10G07110.0	  1e-43
113-307:	Pso10G07120.0	Pso10G07120.0	 1e-179
113-308:	Pso10G07130.0	Pso10G07130.0	      0
113-309:	Pso10G07160.0	Pso10G07160.0	      0
113-310:	Pso10G07170.0	Pso10G07170.0	      0
113-311:	Pso10G07200.0	Pso10G07200.0	  1e-57
113-312:	Pso10G07210.0	Pso10G07210.0	      0
113-313:	Pso10G07220.0	Pso10G07220.0	      0
113-314:	Pso10G07240.0	Pso10G07240.0	 4e-175
113-315:	Pso10G07250.0	Pso10G07250.0	      0
113-316:	Pso10G07260.0	Pso10G07260.0	      0
113-317:	Pso10G07270.0	Pso10G07270.0	 2e-169
113-318:	Pso10G07280.0	Pso10G07280.0	      0
113-319:	Pso10G07290.0	Pso10G07290.0	 4e-144
113-320:	Pso10G07300.0	Pso10G07300.0	      0
113-321:	Pso10G07310.0	Pso10G07310.0	 8e-131
113-322:	Pso10G07320.0	Pso10G07320.0	      0
113-323:	Pso10G07350.0	Pso10G07350.0	  4e-96
113-324:	Pso10G07360.0	Pso10G07360.0	      0
113-325:	Pso10G07370.0	Pso10G07370.0	      0
113-326:	Pso10G07380.0	Pso10G07380.0	      0
113-327:	Pso10G07390.0	Pso10G07390.0	      0
113-328:	Pso10G07400.0	Pso10G07400.0	 2e-135
113-329:	Pso10G07410.0	Pso10G07410.0	  9e-98
113-330:	Pso10G07420.0	Pso10G07420.0	      0
113-331:	Pso10G07430.0	Pso10G07430.0	      0
113-332:	Pso10G07440.0	Pso10G07440.0	  4e-51
113-333:	Pso10G07450.0	Pso10G07450.0	 1e-146
113-334:	Pso10G07470.0	Pso10G07470.0	  5e-53
113-335:	Pso10G07480.0	Pso10G07480.0	      0
113-336:	Pso10G07490.0	Pso10G07490.0	      0
113-337:	Pso10G07510.0	Pso10G07510.0	      0
113-338:	Pso10G07520.0	Pso10G07520.0	      0
113-339:	Pso10G07530.0	Pso10G07530.0	      0
113-340:	Pso10G07540.0	Pso10G07540.0	      0
113-341:	Pso10G07560.0	Pso10G07560.0	      0
113-342:	Pso10G07570.0	Pso10G07570.0	      0
113-343:	Pso10G07580.0	Pso10G07580.0	      0
113-344:	Pso10G07590.0	Pso10G07590.0	      0
113-345:	Pso10G07600.0	Pso10G07600.0	 2e-126
113-346:	Pso10G07610.0	Pso10G07610.0	 1e-167
113-347:	Pso10G07620.0	Pso10G07620.0	      0
113-348:	Pso10G07630.0	Pso10G07630.0	      0
113-349:	Pso10G07640.0	Pso10G07640.0	 5e-127
113-350:	Pso10G07650.0	Pso10G07650.0	 1e-127
113-351:	Pso10G07660.0	Pso10G07660.0	      0
113-352:	Pso10G07670.0	Pso10G07670.0	      0
113-353:	Pso10G07680.0	Pso10G07680.0	      0
113-354:	Pso10G07690.0	Pso10G07690.0	      0
113-355:	Pso10G07700.0	Pso10G07700.0	      0
113-356:	Pso10G07710.0	Pso10G07710.0	      0
113-357:	Pso10G07720.0	Pso10G07720.0	      0
113-358:	Pso10G07730.0	Pso10G07730.0	      0
113-359:	Pso10G07740.0	Pso10G07740.0	      0
113-360:	Pso10G07750.0	Pso10G07750.0	 1e-113
113-361:	Pso10G07760.0	Pso10G07760.0	 1e-161
113-362:	Pso10G07810.0	Pso10G07810.0	  2e-78
113-363:	Pso10G07820.0	Pso10G07820.0	  1e-89
113-364:	Pso10G07830.0	Pso10G07830.0	  4e-91
113-365:	Pso10G07840.0	Pso10G07840.0	      0
113-366:	Pso10G07850.0	Pso10G07850.0	      0
113-367:	Pso10G07860.0	Pso10G07860.0	      0
113-368:	Pso10G07870.0	Pso10G07870.0	  5e-46
113-369:	Pso10G07880.0	Pso10G07880.0	      0
113-370:	Pso10G07900.0	Pso10G07900.0	      0
113-371:	Pso10G07910.0	Pso10G07910.0	      0
113-372:	Pso10G07920.0	Pso10G07920.0	      0
113-373:	Pso10G07950.0	Pso10G07950.0	 1e-180
113-374:	Pso10G07960.0	Pso10G07960.0	 1e-117
113-375:	Pso10G07970.0	Pso10G07970.0	      0
113-376:	Pso10G07980.0	Pso10G07980.0	      0
113-377:	Pso10G07990.0	Pso10G07990.0	      0
113-378:	Pso10G08000.0	Pso10G08000.0	      0
113-379:	Pso10G08010.0	Pso10G08010.0	      0
113-380:	Pso10G08020.0	Pso10G08020.0	      0
113-381:	Pso10G08030.0	Pso10G08030.0	 6e-162
113-382:	Pso10G08040.0	Pso10G08040.0	      0
113-383:	Pso10G08050.0	Pso10G08050.0	      0
113-384:	Pso10G08060.0	Pso10G08060.0	 5e-169
113-385:	Pso10G08070.0	Pso10G08070.0	  6e-80
113-386:	Pso10G08080.0	Pso10G08080.0	      0
113-387:	Pso10G08090.0	Pso10G08090.0	      0
113-388:	Pso10G08100.0	Pso10G08100.0	  3e-93
113-389:	Pso10G08110.0	Pso10G08110.0	      0
113-390:	Pso10G08130.0	Pso10G08130.0	      0
113-391:	Pso10G08140.0	Pso10G08140.0	      0
113-392:	Pso10G08150.0	Pso10G08150.0	      0
113-393:	Pso10G08160.0	Pso10G08160.0	      0
113-394:	Pso10G08170.0	Pso10G08170.0	      0
113-395:	Pso10G08180.0	Pso10G08180.0	      0
113-396:	Pso10G08190.0	Pso10G08190.0	      0
113-397:	Pso10G08200.0	Pso10G08200.0	      0
113-398:	Pso10G08210.0	Pso10G08210.0	  2e-53
113-399:	Pso10G08230.0	Pso10G08230.0	 3e-148
113-400:	Pso10G08240.0	Pso10G08240.0	      0
113-401:	Pso10G08250.0	Pso10G08250.0	      0
113-402:	Pso10G08270.0	Pso10G08270.0	      0
113-403:	Pso10G08290.0	Pso10G08290.0	      0
113-404:	Pso10G08300.0	Pso10G08300.0	      0
113-405:	Pso10G08310.0	Pso10G08310.0	      0
113-406:	Pso10G08320.0	Pso10G08320.0	      0
113-407:	Pso10G08330.0	Pso10G08330.0	  1e-54
113-408:	Pso10G08350.0	Pso10G08350.0	      0
113-409:	Pso10G08360.0	Pso10G08360.0	      0
113-410:	Pso10G08370.0	Pso10G08370.0	      0
113-411:	Pso10G08380.0	Pso10G08380.0	      0
113-412:	Pso10G08390.0	Pso10G08390.0	 3e-171
113-413:	Pso10G08400.0	Pso10G08400.0	      0
113-414:	Pso10G08410.0	Pso10G08410.0	      0
113-415:	Pso10G08420.0	Pso10G08420.0	  1e-48
113-416:	Pso10G08430.0	Pso10G08430.0	      0
113-417:	Pso10G08450.0	Pso10G08450.0	      0
113-418:	Pso10G08470.0	Pso10G08470.0	      0
113-419:	Pso10G08490.0	Pso10G08490.0	      0
113-420:	Pso10G08500.0	Pso10G08500.0	  7e-91
113-421:	Pso10G08510.0	Pso10G08510.0	      0
113-422:	Pso10G08520.0	Pso10G08520.0	 4e-132
113-423:	Pso10G08530.0	Pso10G08530.0	      0
113-424:	Pso10G08540.0	Pso10G08540.0	      0
113-425:	Pso10G08550.0	Pso10G08550.0	      0
113-426:	Pso10G08570.0	Pso10G08570.0	 2e-145
113-427:	Pso10G08590.0	Pso10G08590.0	 4e-133
113-428:	Pso10G08600.0	Pso10G08600.0	      0
113-429:	Pso10G08630.0	Pso10G08630.0	 2e-125
113-430:	Pso10G08640.0	Pso10G08640.0	      0
113-431:	Pso10G08790.0	Pso10G08790.0	      0
113-432:	Pso10G08900.0	Pso10G08900.0	      0
113-433:	Pso10G08910.0	Pso10G08910.0	      0
113-434:	Pso10G08920.0	Pso10G08920.0	  8e-77
113-435:	Pso10G08940.0	Pso10G08940.0	      0
113-436:	Pso10G08950.0	Pso10G08950.0	      0
113-437:	Pso10G08960.0	Pso10G08960.0	 5e-101
113-438:	Pso10G08970.0	Pso10G08970.0	      0
113-439:	Pso10G08980.0	Pso10G08980.0	 4e-114
113-440:	Pso10G09010.0	Pso10G09010.0	      0
113-441:	Pso10G09020.0	Pso10G09020.0	      0
113-442:	Pso10G09030.0	Pso10G09030.0	      0
113-443:	Pso10G09050.0	Pso10G09050.0	 6e-134
113-444:	Pso10G09070.0	Pso10G09070.0	      0
113-445:	Pso10G09080.0	Pso10G09080.0	      0
113-446:	Pso10G09090.0	Pso10G09090.0	 3e-106
113-447:	Pso10G09100.0	Pso10G09100.0	      0
113-448:	Pso10G09110.0	Pso10G09110.0	      0
113-449:	Pso10G09120.0	Pso10G09120.0	  3e-86
113-450:	Pso10G09130.0	Pso10G09130.0	 3e-134
113-451:	Pso10G09150.0	Pso10G09150.0	      0
113-452:	Pso10G09180.0	Pso10G09180.0	  6e-93
113-453:	Pso10G09190.0	Pso10G09190.0	      0
113-454:	Pso10G09200.0	Pso10G09200.0	 3e-123
113-455:	Pso10G09210.0	Pso10G09210.0	      0
113-456:	Pso10G09220.0	Pso10G09220.0	      0
113-457:	Pso10G09230.0	Pso10G09230.0	 2e-141
113-458:	Pso10G09260.0	Pso10G09260.0	      0
113-459:	Pso10G09280.0	Pso10G09280.0	      0
113-460:	Pso10G09290.0	Pso10G09290.0	      0
113-461:	Pso10G09300.0	Pso10G09300.0	  5e-48
113-462:	Pso10G09310.0	Pso10G09310.0	 2e-130
113-463:	Pso10G09320.0	Pso10G09320.0	      0
113-464:	Pso10G09340.0	Pso10G09340.0	      0
113-465:	Pso10G09390.0	Pso10G09390.0	 1e-177
113-466:	Pso10G09400.0	Pso10G09400.0	      0
113-467:	Pso10G09410.0	Pso10G09410.0	  1e-52
113-468:	Pso10G09420.0	Pso10G09420.0	      0
## Alignment 114: score=5760.0 e_value=0 N=117 post-WGD-1 ancestor_chr10&P.somniferum_chr10 plus
114-  0:	Pso10G00200.0	Pso10G00200.0	  8e-89
114-  1:	Pso10G00260.0	Pso10G00260.0	  2e-42
114-  2:	Pso10G00400.0	Pso10G00400.0	 1e-136
114-  3:	Pso10G00410.0	Pso10G00410.0	 1e-151
114-  4:	Pso10G00430.0	Pso10G00430.0	      0
114-  5:	Pso10G00440.0	Pso10G00440.0	      0
114-  6:	Pso10G00480.0	Pso10G00480.0	      0
114-  7:	Pso10G00510.0	Pso10G00510.0	      0
114-  8:	Pso10G00520.0	Pso10G00520.0	 4e-117
114-  9:	Pso10G00550.0	Pso10G00550.0	 1e-168
114- 10:	Pso10G00560.0	Pso10G00560.0	      0
114- 11:	Pso10G00570.0	Pso10G00570.0	      0
114- 12:	Pso10G00580.0	Pso10G00580.0	      0
114- 13:	Pso10G00590.0	Pso10G00590.0	      0
114- 14:	Pso10G00600.0	Pso10G00600.0	      0
114- 15:	Pso10G00610.0	Pso10G00610.0	  5e-81
114- 16:	Pso10G00670.0	Pso10G00670.0	      0
114- 17:	Pso10G00680.0	Pso10G00680.0	  8e-65
114- 18:	Pso10G00690.0	Pso10G00690.0	 2e-169
114- 19:	Pso10G00700.0	Pso10G00700.0	 3e-105
114- 20:	Pso10G00710.0	Pso10G00710.0	      0
114- 21:	Pso10G00720.0	Pso10G00720.0	 1e-108
114- 22:	Pso10G00740.0	Pso10G00740.0	  1e-79
114- 23:	Pso10G00750.0	Pso10G00750.0	      0
114- 24:	Pso10G00760.0	Pso10G00760.0	      0
114- 25:	Pso10G00770.0	Pso10G00770.0	 1e-148
114- 26:	Pso10G00780.0	Pso10G00780.0	 3e-145
114- 27:	Pso10G00790.0	Pso10G00790.0	      0
114- 28:	Pso10G00840.0	Pso10G00840.0	      0
114- 29:	Pso10G00860.0	Pso10G00860.0	      0
114- 30:	Pso10G00870.0	Pso10G00870.0	      0
114- 31:	Pso10G00930.0	Pso10G00930.0	 3e-158
114- 32:	Pso10G00950.0	Pso10G00950.0	  1e-70
114- 33:	Pso10G00970.0	Pso10G00970.0	  1e-71
114- 34:	Pso10G00990.0	Pso10G00990.0	      0
114- 35:	Pso10G01000.0	Pso10G01000.0	      0
114- 36:	Pso10G01010.0	Pso10G01010.0	      0
114- 37:	Pso10G01030.0	Pso10G01030.0	      0
114- 38:	Pso10G01040.0	Pso10G01040.0	      0
114- 39:	Pso10G01050.0	Pso10G01050.0	      0
114- 40:	Pso10G01060.0	Pso10G01060.0	      0
114- 41:	Pso10G01080.0	Pso10G01080.0	      0
114- 42:	Pso10G01130.0	Pso10G01130.0	  9e-90
114- 43:	Pso10G01160.0	Pso10G01160.0	  6e-94
114- 44:	Pso10G01190.0	Pso10G01190.0	      0
114- 45:	Pso10G01210.0	Pso10G01210.0	 3e-153
114- 46:	Pso10G01220.0	Pso10G01220.0	      0
114- 47:	Pso10G01230.0	Pso10G01230.0	      0
114- 48:	Pso10G01240.0	Pso10G01240.0	 2e-112
114- 49:	Pso10G01250.0	Pso10G01250.0	      0
114- 50:	Pso10G01260.0	Pso10G01260.0	      0
114- 51:	Pso10G01280.0	Pso10G01280.0	      0
114- 52:	Pso10G01290.0	Pso10G01290.0	  2e-70
114- 53:	Pso10G01300.0	Pso10G01300.0	      0
114- 54:	Pso10G01310.0	Pso10G01310.0	      0
114- 55:	Pso10G01320.0	Pso10G01320.0	  5e-41
114- 56:	Pso10G01340.0	Pso10G01340.0	      0
114- 57:	Pso10G01360.0	Pso10G01360.0	      0
114- 58:	Pso10G01380.0	Pso10G01380.0	 3e-160
114- 59:	Pso10G01390.0	Pso10G01390.0	      0
114- 60:	Pso10G01410.0	Pso10G01410.0	 5e-133
114- 61:	Pso10G01420.0	Pso10G01420.0	 8e-122
114- 62:	Pso10G01430.0	Pso10G01430.0	 3e-142
114- 63:	Pso10G01470.0	Pso10G01470.0	      0
114- 64:	Pso10G01480.0	Pso10G01480.0	      0
114- 65:	Pso10G01520.0	Pso10G01520.0	 6e-177
114- 66:	Pso10G01530.0	Pso10G01530.0	 2e-157
114- 67:	Pso10G01540.0	Pso10G01540.0	 3e-167
114- 68:	Pso10G01560.0	Pso10G01560.0	  1e-35
114- 69:	Pso10G01570.0	Pso10G01570.0	      0
114- 70:	Pso10G01580.0	Pso10G01580.0	      0
114- 71:	Pso10G01590.0	Pso10G01590.0	      0
114- 72:	Pso10G01630.0	Pso10G01630.0	      0
114- 73:	Pso10G01640.0	Pso10G01640.0	      0
114- 74:	Pso10G01650.0	Pso10G01650.0	      0
114- 75:	Pso10G01670.0	Pso10G01670.0	      0
114- 76:	Pso10G01680.0	Pso10G01680.0	 1e-144
114- 77:	Pso10G01690.0	Pso10G01690.0	 7e-116
114- 78:	Pso10G01700.0	Pso10G01700.0	  6e-28
114- 79:	Pso10G01720.0	Pso10G01720.0	      0
114- 80:	Pso10G01730.0	Pso10G01730.0	 5e-164
114- 81:	Pso10G01740.0	Pso10G01740.0	      0
114- 82:	Pso10G01750.0	Pso10G01750.0	      0
114- 83:	Pso10G01760.0	Pso10G01760.0	  1e-47
114- 84:	Pso10G01770.0	Pso10G01770.0	 7e-106
114- 85:	Pso10G01800.0	Pso10G01800.0	 2e-173
114- 86:	Pso10G01810.0	Pso10G01810.0	 1e-171
114- 87:	Pso10G01830.0	Pso10G01830.0	      0
114- 88:	Pso10G01850.0	Pso10G01850.0	      0
114- 89:	Pso10G01880.0	Pso10G01860.0	  1e-99
114- 90:	Pso10G01890.0	Pso10G01890.0	      0
114- 91:	Pso10G01900.0	Pso10G01900.0	      0
114- 92:	Pso10G01910.0	Pso10G01910.0	 7e-112
114- 93:	Pso10G01920.0	Pso10G01920.0	      0
114- 94:	Pso10G01930.0	Pso10G01930.0	      0
114- 95:	Pso10G01940.0	Pso10G01940.0	      0
114- 96:	Pso10G01950.0	Pso10G01950.0	  1e-83
114- 97:	Pso10G01960.0	Pso10G01960.0	  2e-69
114- 98:	Pso10G01970.0	Pso10G01970.0	      0
114- 99:	Pso10G01980.0	Pso10G01980.0	      0
114-100:	Pso10G01990.0	Pso10G01990.0	      0
114-101:	Pso10G02000.0	Pso10G02000.0	      0
114-102:	Pso10G02010.0	Pso10G02010.0	      0
114-103:	Pso10G02020.0	Pso10G02020.0	      0
114-104:	Pso10G02030.0	Pso10G02030.0	 4e-129
114-105:	Pso10G02050.0	Pso10G02050.0	 1e-123
114-106:	Pso10G02060.0	Pso10G02060.0	  8e-31
114-107:	Pso10G02070.0	Pso10G02070.0	      0
114-108:	Pso10G02080.0	Pso10G02080.0	 2e-175
114-109:	Pso10G02100.0	Pso10G02100.0	      0
114-110:	Pso10G02110.0	Pso10G02110.0	      0
114-111:	Pso10G02120.0	Pso10G02120.0	      0
114-112:	Pso10G02140.0	Pso10G02140.0	      0
114-113:	Pso10G02160.0	Pso10G02160.0	      0
114-114:	Pso10G02170.0	Pso10G02170.0	 1e-140
114-115:	Pso10G02180.0	Pso10G02180.0	      0
114-116:	Pso10G02230.0	Pso10G02230.0	      0
## Alignment 115: score=3196.0 e_value=4.7e-255 N=65 post-WGD-1 ancestor_chr10&P.somniferum_chr10 plus
115-  0:	Pso10G15760.0	Pso10G15760.0	  9e-78
115-  1:	Pso10G15800.0	Pso10G15800.0	  1e-61
115-  2:	Pso10G15820.0	Pso10G15820.0	      0
115-  3:	Pso10G15830.0	Pso10G15830.0	 3e-122
115-  4:	Pso10G15840.0	Pso10G15840.0	      0
115-  5:	Pso10G15850.0	Pso10G15850.0	      0
115-  6:	Pso10G15860.0	Pso10G15860.0	      0
115-  7:	Pso10G15870.0	Pso10G15870.0	      0
115-  8:	Pso10G15880.0	Pso10G15880.0	      0
115-  9:	Pso10G15890.0	Pso10G15890.0	      0
115- 10:	Pso10G15900.0	Pso10G15900.0	  3e-81
115- 11:	Pso10G15910.0	Pso10G15910.0	      0
115- 12:	Pso10G15920.0	Pso10G15920.0	      0
115- 13:	Pso10G15930.0	Pso10G15930.0	      0
115- 14:	Pso10G15940.0	Pso10G15940.0	 2e-118
115- 15:	Pso10G15980.0	Pso10G15980.0	  8e-67
115- 16:	Pso10G15990.0	Pso10G15990.0	      0
115- 17:	Pso10G16000.0	Pso10G16000.0	 3e-125
115- 18:	Pso10G16010.0	Pso10G16010.0	      0
115- 19:	Pso10G16020.0	Pso10G16020.0	      0
115- 20:	Pso10G16060.0	Pso10G16060.0	      0
115- 21:	Pso10G16090.0	Pso10G16090.0	 2e-136
115- 22:	Pso10G16110.0	Pso10G16110.0	      0
115- 23:	Pso10G16130.0	Pso10G16130.0	 2e-107
115- 24:	Pso10G16150.0	Pso10G16150.0	      0
115- 25:	Pso10G16160.0	Pso10G16160.0	      0
115- 26:	Pso10G16170.0	Pso10G16170.0	      0
115- 27:	Pso10G16180.0	Pso10G16180.0	  5e-73
115- 28:	Pso10G16190.0	Pso10G16190.0	  3e-57
115- 29:	Pso10G16210.0	Pso10G16210.0	      0
115- 30:	Pso10G16220.0	Pso10G16220.0	 1e-120
115- 31:	Pso10G16230.0	Pso10G16230.0	      0
115- 32:	Pso10G16240.0	Pso10G16240.0	  2e-60
115- 33:	Pso10G16260.0	Pso10G16260.0	      0
115- 34:	Pso10G16270.0	Pso10G16270.0	  5e-47
115- 35:	Pso10G16280.0	Pso10G16280.0	      0
115- 36:	Pso10G16300.0	Pso10G16300.0	  2e-48
115- 37:	Pso10G16310.0	Pso10G16310.0	 2e-143
115- 38:	Pso10G16320.0	Pso10G16320.0	  4e-77
115- 39:	Pso10G16330.0	Pso10G16330.0	      0
115- 40:	Pso10G16340.0	Pso10G16340.0	      0
115- 41:	Pso10G16350.0	Pso10G16350.0	      0
115- 42:	Pso10G16360.0	Pso10G16360.0	      0
115- 43:	Pso10G16390.0	Pso10G16390.0	  9e-83
115- 44:	Pso10G16420.0	Pso10G16420.0	      0
115- 45:	Pso10G16440.0	Pso10G16440.0	 6e-152
115- 46:	Pso10G16450.0	Pso10G16450.0	  2e-88
115- 47:	Pso10G16470.0	Pso10G16470.0	      0
115- 48:	Pso10G16490.0	Pso10G16490.0	      0
115- 49:	Pso10G16500.0	Pso10G16500.0	      0
115- 50:	Pso10G16510.0	Pso10G16510.0	 5e-132
115- 51:	Pso10G16520.0	Pso10G16520.0	      0
115- 52:	Pso10G16530.0	Pso10G16530.0	  9e-11
115- 53:	Pso10G16540.0	Pso10G16540.0	      0
115- 54:	Pso10G16550.0	Pso10G16550.0	      0
115- 55:	Pso10G16560.0	Pso10G16560.0	      0
115- 56:	Pso10G16570.0	Pso10G16570.0	      0
115- 57:	Pso10G16580.0	Pso10G16580.0	      0
115- 58:	Pso10G16590.0	Pso10G16590.0	      0
115- 59:	Pso10G16620.0	Pso10G16620.0	      0
115- 60:	Pso10G16630.0	Pso10G16630.0	      0
115- 61:	Pso10G16640.0	Pso10G16640.0	  2e-49
115- 62:	Pso10G16650.0	Pso10G16650.0	      0
115- 63:	Pso10G16670.0	Pso10G16670.0	      0
115- 64:	Pso10G16680.0	Pso10G16680.0	      0
## Alignment 116: score=2667.0 e_value=5.1e-210 N=54 post-WGD-1 ancestor_chr10&P.somniferum_chr10 plus
116-  0:	Pso10G09180.0	Pso10G14750.0	  3e-49
116-  1:	Pso10G14880.0	Pso10G14880.0	      0
116-  2:	Pso10G14890.0	Pso10G14890.0	  2e-44
116-  3:	Pso10G14900.0	Pso10G14900.0	      0
116-  4:	Pso10G14910.0	Pso10G14910.0	      0
116-  5:	Pso10G14930.0	Pso10G14930.0	 1e-136
116-  6:	Pso10G14950.0	Pso10G14950.0	      0
116-  7:	Pso10G14960.0	Pso10G14960.0	      0
116-  8:	Pso10G14970.0	Pso10G14970.0	      0
116-  9:	Pso10G14980.0	Pso10G14980.0	 4e-129
116- 10:	Pso10G15000.0	Pso10G15000.0	  1e-36
116- 11:	Pso10G15010.0	Pso10G15010.0	 5e-151
116- 12:	Pso10G15020.0	Pso10G15020.0	  1e-34
116- 13:	Pso10G15030.0	Pso10G15030.0	      0
116- 14:	Pso10G15040.0	Pso10G15040.0	      0
116- 15:	Pso10G15050.0	Pso10G15050.0	  5e-61
116- 16:	Pso10G15060.0	Pso10G15060.0	      0
116- 17:	Pso10G15070.0	Pso10G15070.0	      0
116- 18:	Pso10G15080.0	Pso10G15080.0	      0
116- 19:	Pso10G15090.0	Pso10G15090.0	      0
116- 20:	Pso10G15100.0	Pso10G15100.0	      0
116- 21:	Pso10G15110.0	Pso10G15110.0	 9e-138
116- 22:	Pso10G15120.0	Pso10G15120.0	  2e-73
116- 23:	Pso10G15150.0	Pso10G15150.0	 2e-127
116- 24:	Pso10G15160.0	Pso10G15160.0	      0
116- 25:	Pso10G15170.0	Pso10G15170.0	      0
116- 26:	Pso10G15200.0	Pso10G15200.0	 3e-172
116- 27:	Pso10G15210.0	Pso10G15210.0	  6e-95
116- 28:	Pso10G15220.0	Pso10G15220.0	      0
116- 29:	Pso10G15230.0	Pso10G15230.0	  3e-57
116- 30:	Pso10G15240.0	Pso10G15240.0	      0
116- 31:	Pso10G15250.0	Pso10G15250.0	      0
116- 32:	Pso10G15260.0	Pso10G15260.0	 2e-166
116- 33:	Pso10G15280.0	Pso10G15280.0	 2e-158
116- 34:	Pso10G15290.0	Pso10G15290.0	      0
116- 35:	Pso10G15300.0	Pso10G15300.0	      0
116- 36:	Pso10G15310.0	Pso10G15310.0	      0
116- 37:	Pso10G15320.0	Pso10G15320.0	      0
116- 38:	Pso10G15330.0	Pso10G15330.0	      0
116- 39:	Pso10G15340.0	Pso10G15340.0	      0
116- 40:	Pso10G15350.0	Pso10G15350.0	      0
116- 41:	Pso10G15360.0	Pso10G15360.0	      0
116- 42:	Pso10G15370.0	Pso10G15370.0	 3e-119
116- 43:	Pso10G15380.0	Pso10G15380.0	      0
116- 44:	Pso10G15390.0	Pso10G15390.0	 1e-136
116- 45:	Pso10G15400.0	Pso10G15400.0	      0
116- 46:	Pso10G15420.0	Pso10G15420.0	      0
116- 47:	Pso10G15440.0	Pso10G15440.0	 1e-165
116- 48:	Pso10G15450.0	Pso10G15450.0	 4e-139
116- 49:	Pso10G15460.0	Pso10G15460.0	      0
116- 50:	Pso10G15470.0	Pso10G15470.0	 2e-126
116- 51:	Pso10G15480.0	Pso10G15480.0	 2e-137
116- 52:	Pso10G15490.0	Pso10G15490.0	  3e-60
116- 53:	Pso10G15500.0	Pso10G15500.0	      0
## Alignment 117: score=994.0 e_value=1.2e-56 N=20 post-WGD-1 ancestor_chr10&P.somniferum_chr10 plus
117-  0:	Pso10G15510.0	Pso10G15510.0	      0
117-  1:	Pso10G15520.0	Pso10G15520.0	 7e-136
117-  2:	Pso10G15530.0	Pso10G15530.0	      0
117-  3:	Pso10G15550.0	Pso10G15550.0	  5e-84
117-  4:	Pso10G15560.0	Pso10G15560.0	  9e-70
117-  5:	Pso10G15570.0	Pso10G15570.0	 2e-143
117-  6:	Pso10G15580.0	Pso10G15580.0	      0
117-  7:	Pso10G15590.0	Pso10G15590.0	      0
117-  8:	Pso10G15610.0	Pso10G15610.0	      0
117-  9:	Pso10G15620.0	Pso10G15620.0	      0
117- 10:	Pso10G15640.0	Pso10G15640.0	  4e-84
117- 11:	Pso10G15650.0	Pso10G15650.0	      0
117- 12:	Pso10G15670.0	Pso10G15670.0	      0
117- 13:	Pso10G15680.0	Pso10G15680.0	 1e-144
117- 14:	Pso10G15690.0	Pso10G15690.0	 1e-106
117- 15:	Pso10G15700.0	Pso10G15700.0	 1e-136
117- 16:	Pso10G15710.0	Pso10G15710.0	      0
117- 17:	Pso10G15730.0	Pso10G15730.0	      0
117- 18:	Pso10G15740.0	Pso10G15740.0	      0
117- 19:	Pso10G15750.0	Pso10G15750.0	      0
## Alignment 118: score=772.0 e_value=6.1e-43 N=16 post-WGD-1 ancestor_chr10&P.somniferum_chr10 plus
118-  0:	Pso10G09590.0	Pso10G09590.0	      0
118-  1:	Pso10G09600.0	Pso10G09600.0	      0
118-  2:	Pso10G09610.0	Pso10G09610.0	      0
118-  3:	Pso10G09670.0	Pso10G09670.0	      0
118-  4:	Pso10G09720.0	Pso10G09720.0	      0
118-  5:	Pso10G09750.0	Pso10G09750.0	      0
118-  6:	Pso10G09770.0	Pso10G09770.0	      0
118-  7:	Pso10G09780.0	Pso10G09780.0	  3e-49
118-  8:	Pso10G09790.0	Pso10G09790.0	      0
118-  9:	Pso10G09800.0	Pso10G09800.0	      0
118- 10:	Pso10G09810.0	Pso10G09810.0	      0
118- 11:	Pso10G09820.0	Pso10G09820.0	      0
118- 12:	Pso10G09840.0	Pso10G09840.0	  1e-90
118- 13:	Pso10G09850.0	Pso10G09850.0	      0
118- 14:	Pso10G09900.0	Pso10G09900.0	      0
118- 15:	Pso10G09920.0	Pso10G09920.0	      0
## Alignment 119: score=433.0 e_value=3.3e-19 N=9 post-WGD-1 ancestor_chr10&P.somniferum_chr10 plus
119-  0:	Pso10G05360.0	Pso10G05360.0	      0
119-  1:	Pso10G05380.0	Pso10G05380.0	      0
119-  2:	Pso10G05390.0	Pso10G05390.0	 5e-157
119-  3:	Pso10G05430.0	Pso10G05430.0	      0
119-  4:	Pso10G05440.0	Pso10G05440.0	      0
119-  5:	Pso10G05450.0	Pso10G05450.0	      0
119-  6:	Pso10G05460.0	Pso10G05460.0	      0
119-  7:	Pso10G05470.0	Pso10G05470.0	 5e-166
119-  8:	Pso10G05480.0	Pso10G05480.0	 3e-123
## Alignment 120: score=291.0 e_value=6.2e-09 N=6 post-WGD-1 ancestor_chr10&P.somniferum_chr10 plus
120-  0:	Pso10G20880.0	Pso10G20880.0	 2e-119
120-  1:	Pso10G20910.0	Pso10G20910.0	  1e-61
120-  2:	Pso10G20960.0	Pso10G20960.0	 1e-131
120-  3:	Pso10G20970.0	Pso10G20970.0	      0
120-  4:	Pso10G20980.0	Pso10G20980.0	  6e-69
120-  5:	Pso10G21000.0	Pso10G21000.0	  2e-76
## Alignment 121: score=1076.0 e_value=1.6e-65 N=22 post-WGD-1 ancestor_chr10&P.somniferum_chr10 minus
121-  0:	Pso10G08890.0	Pso10G08890.0	      0
121-  1:	Pso10G08880.0	Pso10G08880.0	      0
121-  2:	Pso10G08870.0	Pso10G08870.0	 5e-176
121-  3:	Pso10G08860.0	Pso10G08860.0	  4e-64
121-  4:	Pso10G08850.0	Pso10G08850.0	      0
121-  5:	Pso10G08840.0	Pso10G08840.0	      0
121-  6:	Pso10G08830.0	Pso10G08830.0	      0
121-  7:	Pso10G08820.0	Pso10G08820.0	      0
121-  8:	Pso10G08810.0	Pso10G08810.0	 4e-112
121-  9:	Pso10G08800.0	Pso10G08800.0	      0
121- 10:	Pso10G08780.0	Pso10G08780.0	      0
121- 11:	Pso10G08770.0	Pso10G08770.0	      0
121- 12:	Pso10G08760.0	Pso10G08760.0	      0
121- 13:	Pso10G08750.0	Pso10G08750.0	      0
121- 14:	Pso10G08730.0	Pso10G08730.0	      0
121- 15:	Pso10G08710.0	Pso10G08710.0	  6e-49
121- 16:	Pso10G08700.0	Pso10G08700.0	      0
121- 17:	Pso10G08690.0	Pso10G08690.0	 5e-161
121- 18:	Pso10G08680.0	Pso10G08680.0	      0
121- 19:	Pso10G08670.0	Pso10G08670.0	      0
121- 20:	Pso10G08660.0	Pso10G08660.0	 2e-166
121- 21:	Pso10G08650.0	Pso10G08650.0	      0
## Alignment 122: score=262.0 e_value=8.9e-11 N=6 post-WGD-1 ancestor_chr10&P.somniferum_chr10 minus
122-  0:	Pso10G22020.0	Pso10G22020.0	      0
122-  1:	Pso10G22000.0	Pso10G22000.0	 3e-107
122-  2:	Pso10G21990.0	Pso10G21990.0	      0
122-  3:	Pso10G21580.0	Pso10G21750.0	  5e-98
122-  4:	Pso10G21650.0	Pso10G21650.0	 2e-176
122-  5:	Pso10G21640.0	Pso10G21640.0	 2e-149
## Alignment 123: score=6584.0 e_value=0 N=135 post-WGD-1 ancestor_chr10&P.somniferum_chr2 plus
123-  0:	Pso10G04650.0	Pso02G42080.0	      0
123-  1:	Pso10G04660.0	Pso02G42090.0	  3e-63
123-  2:	Pso10G04670.0	Pso02G42100.0	      0
123-  3:	Pso10G04680.0	Pso02G42110.0	      0
123-  4:	Pso10G04710.0	Pso02G42150.0	 1e-101
123-  5:	Pso10G04720.0	Pso02G42160.0	      0
123-  6:	Pso10G04730.0	Pso02G42190.0	      0
123-  7:	Pso10G04740.0	Pso02G42200.0	      0
123-  8:	Pso10G04750.0	Pso02G42210.0	      0
123-  9:	Pso10G04760.0	Pso02G42220.0	      0
123- 10:	Pso10G04770.0	Pso02G42250.0	      0
123- 11:	Pso10G04780.0	Pso02G42260.0	      0
123- 12:	Pso10G04810.0	Pso02G42270.0	      0
123- 13:	Pso10G04820.0	Pso02G42280.0	  9e-78
123- 14:	Pso10G04840.0	Pso02G42300.0	      0
123- 15:	Pso10G04850.0	Pso02G42310.0	      0
123- 16:	Pso10G04860.0	Pso02G42320.0	  2e-43
123- 17:	Pso10G04870.0	Pso02G42330.0	      0
123- 18:	Pso10G04880.0	Pso02G42340.0	 6e-150
123- 19:	Pso10G04900.0	Pso02G42370.0	      0
123- 20:	Pso10G04910.0	Pso02G42380.0	      0
123- 21:	Pso10G04920.0	Pso02G42390.0	      0
123- 22:	Pso10G04930.0	Pso02G42400.0	      0
123- 23:	Pso10G04940.0	Pso02G42420.0	      0
123- 24:	Pso10G04950.0	Pso02G42430.0	      0
123- 25:	Pso10G04960.0	Pso02G42440.0	      0
123- 26:	Pso10G04970.0	Pso02G42450.0	 4e-106
123- 27:	Pso10G05000.0	Pso02G42480.0	 1e-128
123- 28:	Pso10G05010.0	Pso02G42490.0	      0
123- 29:	Pso10G05020.0	Pso02G42500.0	      0
123- 30:	Pso10G05030.0	Pso02G42510.0	      0
123- 31:	Pso10G05050.0	Pso02G42520.0	      0
123- 32:	Pso10G05070.0	Pso02G42630.0	  3e-48
123- 33:	Pso10G05080.0	Pso02G42640.0	      0
123- 34:	Pso10G05090.0	Pso02G42650.0	      0
123- 35:	Pso10G05100.0	Pso02G42660.0	      0
123- 36:	Pso10G05110.0	Pso02G42670.0	      0
123- 37:	Pso10G05120.0	Pso02G42680.0	      0
123- 38:	Pso10G05130.0	Pso02G42690.0	      0
123- 39:	Pso10G05140.0	Pso02G42710.0	  2e-37
123- 40:	Pso10G05150.0	Pso02G42730.0	 3e-159
123- 41:	Pso10G05160.0	Pso02G42750.0	      0
123- 42:	Pso10G05170.0	Pso02G42760.0	      0
123- 43:	Pso10G05200.0	Pso02G42770.0	      0
123- 44:	Pso10G05220.0	Pso02G42810.0	      0
123- 45:	Pso10G05490.0	Pso02G42820.0	      0
123- 46:	Pso10G05360.0	Pso02G42910.0	      0
123- 47:	Pso10G05500.0	Pso02G43050.0	      0
123- 48:	Pso10G05530.0	Pso02G43090.0	      0
123- 49:	Pso10G05590.0	Pso02G43140.0	 1e-134
123- 50:	Pso10G05620.0	Pso02G43170.0	      0
123- 51:	Pso10G05640.0	Pso02G43180.0	 6e-136
123- 52:	Pso10G05660.0	Pso02G43200.0	      0
123- 53:	Pso10G05700.0	Pso02G43210.0	      0
123- 54:	Pso10G05720.0	Pso02G43220.0	      0
123- 55:	Pso10G05730.0	Pso02G43230.0	      0
123- 56:	Pso10G05760.0	Pso02G43240.0	  9e-46
123- 57:	Pso10G05770.0	Pso02G43250.0	  2e-72
123- 58:	Pso10G05780.0	Pso02G43260.0	      0
123- 59:	Pso10G05790.0	Pso02G43270.0	 1e-132
123- 60:	Pso10G05800.0	Pso02G43280.0	      0
123- 61:	Pso10G05830.0	Pso02G43300.0	  5e-54
123- 62:	Pso10G05840.0	Pso02G43310.0	      0
123- 63:	Pso10G05860.0	Pso02G43320.0	      0
123- 64:	Pso10G05910.0	Pso02G43340.0	      0
123- 65:	Pso10G05920.0	Pso02G43350.0	 4e-159
123- 66:	Pso10G05950.0	Pso02G43390.0	      0
123- 67:	Pso10G05970.0	Pso02G43400.0	      0
123- 68:	Pso10G05980.0	Pso02G43410.0	 2e-176
123- 69:	Pso10G05990.0	Pso02G43420.0	      0
123- 70:	Pso10G06000.0	Pso02G43430.0	 2e-102
123- 71:	Pso10G06010.0	Pso02G43440.0	      0
123- 72:	Pso10G06030.0	Pso02G43450.0	  6e-93
123- 73:	Pso10G06050.0	Pso02G43460.0	      0
123- 74:	Pso10G06060.0	Pso02G43470.0	      0
123- 75:	Pso10G06070.0	Pso02G43490.0	      0
123- 76:	Pso10G06090.0	Pso02G43520.0	 4e-140
123- 77:	Pso10G06100.0	Pso02G43530.0	      0
123- 78:	Pso10G06110.0	Pso02G43550.0	      0
123- 79:	Pso10G06120.0	Pso02G43570.0	 2e-129
123- 80:	Pso10G06160.0	Pso02G43580.0	      0
123- 81:	Pso10G06170.0	Pso02G43590.0	 7e-124
123- 82:	Pso10G06180.0	Pso02G43610.0	      0
123- 83:	Pso10G06190.0	Pso02G43630.0	 3e-166
123- 84:	Pso10G06200.0	Pso02G43640.0	      0
123- 85:	Pso10G06330.0	Pso02G43760.0	  1e-81
123- 86:	Pso10G06530.0	Pso02G43880.0	      0
123- 87:	Pso10G06540.0	Pso02G43890.0	      0
123- 88:	Pso10G06550.0	Pso02G43900.0	      0
123- 89:	Pso10G06560.0	Pso02G43910.0	      0
123- 90:	Pso10G06570.0	Pso02G43920.0	      0
123- 91:	Pso10G06580.0	Pso02G43930.0	  3e-95
123- 92:	Pso10G06590.0	Pso02G43940.0	 2e-130
123- 93:	Pso10G06600.0	Pso02G43950.0	      0
123- 94:	Pso10G06610.0	Pso02G43960.0	      0
123- 95:	Pso10G06620.0	Pso02G43970.0	  4e-84
123- 96:	Pso10G06630.0	Pso02G44000.0	      0
123- 97:	Pso10G06640.0	Pso02G44010.0	      0
123- 98:	Pso10G06660.0	Pso02G44080.0	      0
123- 99:	Pso10G06670.0	Pso02G44090.0	 5e-167
123-100:	Pso10G06680.0	Pso02G44100.0	  5e-99
123-101:	Pso10G06700.0	Pso02G44110.0	      0
123-102:	Pso10G06720.0	Pso02G44140.0	  1e-41
123-103:	Pso10G06750.0	Pso02G44160.0	      0
123-104:	Pso10G06760.0	Pso02G44170.0	  3e-86
123-105:	Pso10G06780.0	Pso02G44180.0	      0
123-106:	Pso10G06790.0	Pso02G44190.0	      0
123-107:	Pso10G06800.0	Pso02G44200.0	  3e-72
123-108:	Pso10G06850.0	Pso02G44250.0	      0
123-109:	Pso10G06860.0	Pso02G44260.0	  5e-59
123-110:	Pso10G06870.0	Pso02G44270.0	  5e-61
123-111:	Pso10G06880.0	Pso02G44280.0	      0
123-112:	Pso10G06890.0	Pso02G44300.0	      0
123-113:	Pso10G06900.0	Pso02G44310.0	 3e-147
123-114:	Pso10G06910.0	Pso02G44340.0	 6e-122
123-115:	Pso10G06920.0	Pso02G44350.0	      0
123-116:	Pso10G06940.0	Pso02G44360.0	      0
123-117:	Pso10G06950.0	Pso02G44370.0	 4e-113
123-118:	Pso10G06960.0	Pso02G44400.0	      0
123-119:	Pso10G06970.0	Pso02G44420.0	 8e-141
123-120:	Pso10G07000.0	Pso02G44460.0	 5e-147
123-121:	Pso10G07020.0	Pso02G44490.0	      0
123-122:	Pso10G07030.0	Pso02G44500.0	  1e-16
123-123:	Pso10G07040.0	Pso02G44510.0	      0
123-124:	Pso10G07050.0	Pso02G44520.0	      0
123-125:	Pso10G07060.0	Pso02G44530.0	  1e-81
123-126:	Pso10G07070.0	Pso02G44550.0	      0
123-127:	Pso10G07080.0	Pso02G44560.0	      0
123-128:	Pso10G07100.0	Pso02G44570.0	      0
123-129:	Pso10G07120.0	Pso02G44580.0	 2e-164
123-130:	Pso10G07130.0	Pso02G44590.0	      0
123-131:	Pso10G07160.0	Pso02G44630.0	      0
123-132:	Pso10G07170.0	Pso02G44640.0	      0
123-133:	Pso10G07200.0	Pso02G44680.0	  2e-53
123-134:	Pso10G07210.0	Pso02G44690.0	      0
## Alignment 124: score=2358.0 e_value=2.4e-176 N=48 post-WGD-1 ancestor_chr10&P.somniferum_chr2 plus
124-  0:	Pso10G03070.0	Pso02G40620.0	      0
124-  1:	Pso10G03100.0	Pso02G40660.0	      0
124-  2:	Pso10G03110.0	Pso02G40670.0	      0
124-  3:	Pso10G03120.0	Pso02G40680.0	      0
124-  4:	Pso10G03130.0	Pso02G40690.0	 6e-119
124-  5:	Pso10G03140.0	Pso02G40700.0	      0
124-  6:	Pso10G03160.0	Pso02G40710.0	  1e-93
124-  7:	Pso10G03170.0	Pso02G40720.0	      0
124-  8:	Pso10G03180.0	Pso02G40730.0	      0
124-  9:	Pso10G03190.0	Pso02G40740.0	      0
124- 10:	Pso10G03200.0	Pso02G40750.0	      0
124- 11:	Pso10G03210.0	Pso02G40760.0	  2e-83
124- 12:	Pso10G03220.0	Pso02G40770.0	 9e-157
124- 13:	Pso10G03230.0	Pso02G40780.0	  1e-93
124- 14:	Pso10G03240.0	Pso02G40790.0	      0
124- 15:	Pso10G03250.0	Pso02G40800.0	      0
124- 16:	Pso10G03260.0	Pso02G40820.0	  8e-67
124- 17:	Pso10G03270.0	Pso02G40850.0	      0
124- 18:	Pso10G03300.0	Pso02G40870.0	 1e-170
124- 19:	Pso10G03330.0	Pso02G40880.0	      0
124- 20:	Pso10G03350.0	Pso02G40900.0	 2e-176
124- 21:	Pso10G03360.0	Pso02G40910.0	      0
124- 22:	Pso10G03370.0	Pso02G40920.0	      0
124- 23:	Pso10G03410.0	Pso02G40950.0	      0
124- 24:	Pso10G03430.0	Pso02G40980.0	      0
124- 25:	Pso10G03450.0	Pso02G40990.0	 1e-147
124- 26:	Pso10G03520.0	Pso02G41030.0	      0
124- 27:	Pso10G03530.0	Pso02G41040.0	  5e-91
124- 28:	Pso10G03580.0	Pso02G41100.0	      0
124- 29:	Pso10G03590.0	Pso02G41110.0	      0
124- 30:	Pso10G03600.0	Pso02G41120.0	      0
124- 31:	Pso10G03620.0	Pso02G41130.0	 9e-130
124- 32:	Pso10G03630.0	Pso02G41140.0	  3e-65
124- 33:	Pso10G03640.0	Pso02G41160.0	      0
124- 34:	Pso10G03650.0	Pso02G41170.0	 3e-160
124- 35:	Pso10G03660.0	Pso02G41180.0	      0
124- 36:	Pso10G03670.0	Pso02G41190.0	  7e-90
124- 37:	Pso10G03690.0	Pso02G41210.0	 2e-163
124- 38:	Pso10G03700.0	Pso02G41310.0	 4e-124
124- 39:	Pso10G03730.0	Pso02G41320.0	      0
124- 40:	Pso10G03740.0	Pso02G41350.0	      0
124- 41:	Pso10G03770.0	Pso02G41360.0	  8e-60
124- 42:	Pso10G03790.0	Pso02G41370.0	 1e-117
124- 43:	Pso10G03810.0	Pso02G41380.0	      0
124- 44:	Pso10G03820.0	Pso02G41390.0	  3e-93
124- 45:	Pso10G03830.0	Pso02G41400.0	      0
124- 46:	Pso10G03840.0	Pso02G41410.0	      0
124- 47:	Pso10G03860.0	Pso02G41420.0	 5e-106
## Alignment 125: score=1284.0 e_value=2.7e-87 N=26 post-WGD-1 ancestor_chr10&P.somniferum_chr2 plus
125-  0:	Pso10G07220.0	Pso02G46370.0	      0
125-  1:	Pso10G07240.0	Pso02G46380.0	 2e-166
125-  2:	Pso10G07250.0	Pso02G46390.0	      0
125-  3:	Pso10G07260.0	Pso02G46400.0	 1e-160
125-  4:	Pso10G07270.0	Pso02G46410.0	 7e-117
125-  5:	Pso10G07290.0	Pso02G46420.0	 1e-140
125-  6:	Pso10G07300.0	Pso02G46430.0	      0
125-  7:	Pso10G07320.0	Pso02G46450.0	      0
125-  8:	Pso10G07350.0	Pso02G46500.0	  3e-75
125-  9:	Pso10G07360.0	Pso02G46510.0	      0
125- 10:	Pso10G07370.0	Pso02G46520.0	      0
125- 11:	Pso10G07390.0	Pso02G46530.0	      0
125- 12:	Pso10G07410.0	Pso02G46540.0	  5e-96
125- 13:	Pso10G07420.0	Pso02G46550.0	 4e-162
125- 14:	Pso10G07430.0	Pso02G46560.0	      0
125- 15:	Pso10G07470.0	Pso02G46570.0	  2e-46
125- 16:	Pso10G07480.0	Pso02G46580.0	 8e-171
125- 17:	Pso10G07490.0	Pso02G46600.0	      0
125- 18:	Pso10G07510.0	Pso02G46610.0	      0
125- 19:	Pso10G07560.0	Pso02G46670.0	      0
125- 20:	Pso10G07570.0	Pso02G46680.0	      0
125- 21:	Pso10G07580.0	Pso02G46690.0	      0
125- 22:	Pso10G07590.0	Pso02G46700.0	 4e-133
125- 23:	Pso10G07600.0	Pso02G46710.0	  9e-92
125- 24:	Pso10G07610.0	Pso02G46720.0	 3e-147
125- 25:	Pso10G07620.0	Pso02G46730.0	 1e-155
## Alignment 126: score=877.0 e_value=6.1e-51 N=18 post-WGD-1 ancestor_chr10&P.somniferum_chr2 plus
126-  0:	Pso10G08870.0	Pso02G45590.0	 2e-173
126-  1:	Pso10G08860.0	Pso02G45600.0	  4e-64
126-  2:	Pso10G08850.0	Pso02G45610.0	  4e-82
126-  3:	Pso10G08840.0	Pso02G45620.0	      0
126-  4:	Pso10G08830.0	Pso02G45630.0	      0
126-  5:	Pso10G08820.0	Pso02G45640.0	      0
126-  6:	Pso10G08810.0	Pso02G45660.0	  2e-27
126-  7:	Pso10G08800.0	Pso02G45670.0	      0
126-  8:	Pso10G08790.0	Pso02G45680.0	      0
126-  9:	Pso10G08780.0	Pso02G45700.0	  8e-68
126- 10:	Pso10G08770.0	Pso02G45710.0	  4e-43
126- 11:	Pso10G08760.0	Pso02G45720.0	      0
126- 12:	Pso10G08750.0	Pso02G45730.0	      0
126- 13:	Pso10G08710.0	Pso02G45760.0	  2e-45
126- 14:	Pso10G08700.0	Pso02G45770.0	      0
126- 15:	Pso10G08690.0	Pso02G45780.0	 4e-155
126- 16:	Pso10G08680.0	Pso02G45790.0	      0
126- 17:	Pso10G08670.0	Pso02G45800.0	      0
## Alignment 127: score=730.0 e_value=5.8e-39 N=15 post-WGD-1 ancestor_chr10&P.somniferum_chr2 plus
127-  0:	Pso10G09590.0	Pso02G46820.0	      0
127-  1:	Pso10G09600.0	Pso02G46850.0	      0
127-  2:	Pso10G09660.0	Pso02G46860.0	      0
127-  3:	Pso10G09670.0	Pso02G46870.0	 4e-139
127-  4:	Pso10G09720.0	Pso02G46900.0	      0
127-  5:	Pso10G09750.0	Pso02G46940.0	 3e-175
127-  6:	Pso10G09770.0	Pso02G46970.0	      0
127-  7:	Pso10G09780.0	Pso02G46980.0	  4e-36
127-  8:	Pso10G09790.0	Pso02G46990.0	      0
127-  9:	Pso10G09800.0	Pso02G47000.0	      0
127- 10:	Pso10G09810.0	Pso02G47020.0	      0
127- 11:	Pso10G09820.0	Pso02G47030.0	      0
127- 12:	Pso10G09840.0	Pso02G47050.0	  1e-90
127- 13:	Pso10G09850.0	Pso02G47060.0	      0
127- 14:	Pso10G09650.0	Pso02G47090.0	      0
## Alignment 128: score=489.0 e_value=2.3e-20 N=10 post-WGD-1 ancestor_chr10&P.somniferum_chr2 plus
128-  0:	Pso10G08900.0	Pso02G45360.0	      0
128-  1:	Pso10G08920.0	Pso02G45370.0	  1e-76
128-  2:	Pso10G08940.0	Pso02G45420.0	      0
128-  3:	Pso10G08950.0	Pso02G45430.0	      0
128-  4:	Pso10G08960.0	Pso02G45450.0	  3e-55
128-  5:	Pso10G08970.0	Pso02G45470.0	      0
128-  6:	Pso10G09010.0	Pso02G45490.0	      0
128-  7:	Pso10G09020.0	Pso02G45500.0	      0
128-  8:	Pso10G09030.0	Pso02G45510.0	      0
128-  9:	Pso10G09060.0	Pso02G45540.0	  7e-81
## Alignment 129: score=465.0 e_value=1.7e-25 N=10 post-WGD-1 ancestor_chr10&P.somniferum_chr2 plus
129-  0:	Pso10G07240.0	Pso02G05140.0	  8e-44
129-  1:	Pso10G07250.0	Pso02G05150.0	  3e-90
129-  2:	Pso10G07270.0	Pso02G05310.0	  2e-46
129-  3:	Pso10G07280.0	Pso02G05320.0	  1e-97
129-  4:	Pso10G07290.0	Pso02G05340.0	  5e-46
129-  5:	Pso10G07320.0	Pso02G05350.0	 2e-104
129-  6:	Pso10G07400.0	Pso02G05400.0	  2e-35
129-  7:	Pso10G07410.0	Pso02G05410.0	  1e-37
129-  8:	Pso10G07480.0	Pso02G05440.0	 7e-141
129-  9:	Pso10G07580.0	Pso02G05520.0	      0
## Alignment 130: score=281.0 e_value=8.7e-13 N=7 post-WGD-1 ancestor_chr10&P.somniferum_chr2 plus
130-  0:	Pso10G27030.0	Pso02G59090.0	  2e-29
130-  1:	Pso10G27120.0	Pso02G59340.0	  8e-74
130-  2:	Pso10G27140.0	Pso02G59420.0	 2e-152
130-  3:	Pso10G27360.0	Pso02G59590.0	      0
130-  4:	Pso10G27390.0	Pso02G59600.0	      0
130-  5:	Pso10G27410.0	Pso02G59620.0	  2e-73
130-  6:	Pso10G27850.0	Pso02G59820.0	  4e-88
## Alignment 131: score=2525.0 e_value=7e-186 N=51 post-WGD-1 ancestor_chr10&P.somniferum_chr2 minus
131-  0:	Pso10G03890.0	Pso02G42060.0	      0
131-  1:	Pso10G03900.0	Pso02G42050.0	      0
131-  2:	Pso10G03910.0	Pso02G42040.0	      0
131-  3:	Pso10G03920.0	Pso02G42030.0	      0
131-  4:	Pso10G03930.0	Pso02G42020.0	      0
131-  5:	Pso10G03940.0	Pso02G42010.0	      0
131-  6:	Pso10G03950.0	Pso02G42000.0	  3e-85
131-  7:	Pso10G03960.0	Pso02G41990.0	      0
131-  8:	Pso10G03970.0	Pso02G41980.0	      0
131-  9:	Pso10G03980.0	Pso02G41970.0	 3e-120
131- 10:	Pso10G03990.0	Pso02G41940.0	      0
131- 11:	Pso10G04010.0	Pso02G41930.0	  1e-64
131- 12:	Pso10G04020.0	Pso02G41900.0	      0
131- 13:	Pso10G04030.0	Pso02G41890.0	      0
131- 14:	Pso10G04040.0	Pso02G41880.0	      0
131- 15:	Pso10G04050.0	Pso02G41860.0	  4e-28
131- 16:	Pso10G04070.0	Pso02G41850.0	      0
131- 17:	Pso10G04160.0	Pso02G41840.0	      0
131- 18:	Pso10G04170.0	Pso02G41830.0	  7e-68
131- 19:	Pso10G04180.0	Pso02G41820.0	 1e-171
131- 20:	Pso10G04190.0	Pso02G41810.0	      0
131- 21:	Pso10G04200.0	Pso02G41790.0	  2e-44
131- 22:	Pso10G04210.0	Pso02G41780.0	  3e-48
131- 23:	Pso10G04220.0	Pso02G41760.0	      0
131- 24:	Pso10G04270.0	Pso02G41750.0	      0
131- 25:	Pso10G04280.0	Pso02G41740.0	  3e-56
131- 26:	Pso10G04290.0	Pso02G41730.0	 2e-127
131- 27:	Pso10G04300.0	Pso02G41720.0	      0
131- 28:	Pso10G04310.0	Pso02G41710.0	 8e-148
131- 29:	Pso10G04320.0	Pso02G41700.0	      0
131- 30:	Pso10G04340.0	Pso02G41690.0	 4e-156
131- 31:	Pso10G04350.0	Pso02G41680.0	      0
131- 32:	Pso10G04360.0	Pso02G41670.0	      0
131- 33:	Pso10G04380.0	Pso02G41660.0	      0
131- 34:	Pso10G04390.0	Pso02G41650.0	      0
131- 35:	Pso10G04400.0	Pso02G41640.0	      0
131- 36:	Pso10G04410.0	Pso02G41630.0	      0
131- 37:	Pso10G04430.0	Pso02G41620.0	      0
131- 38:	Pso10G04450.0	Pso02G41610.0	      0
131- 39:	Pso10G04460.0	Pso02G41580.0	  3e-50
131- 40:	Pso10G04470.0	Pso02G41570.0	      0
131- 41:	Pso10G04480.0	Pso02G41560.0	  6e-94
131- 42:	Pso10G04510.0	Pso02G41550.0	 4e-103
131- 43:	Pso10G04520.0	Pso02G41530.0	 4e-154
131- 44:	Pso10G04550.0	Pso02G41520.0	      0
131- 45:	Pso10G04560.0	Pso02G41500.0	  1e-80
131- 46:	Pso10G04570.0	Pso02G41490.0	  3e-82
131- 47:	Pso10G04580.0	Pso02G41470.0	  6e-77
131- 48:	Pso10G04600.0	Pso02G41460.0	      0
131- 49:	Pso10G04610.0	Pso02G41450.0	      0
131- 50:	Pso10G04630.0	Pso02G41430.0	      0
## Alignment 132: score=1773.0 e_value=2.9e-115 N=36 post-WGD-1 ancestor_chr10&P.somniferum_chr2 minus
132-  0:	Pso10G08080.0	Pso02G46350.0	      0
132-  1:	Pso10G08100.0	Pso02G46320.0	  3e-93
132-  2:	Pso10G08110.0	Pso02G46300.0	  8e-46
132-  3:	Pso10G08130.0	Pso02G46290.0	      0
132-  4:	Pso10G08150.0	Pso02G46280.0	      0
132-  5:	Pso10G08160.0	Pso02G46260.0	      0
132-  6:	Pso10G08170.0	Pso02G46250.0	      0
132-  7:	Pso10G08180.0	Pso02G46240.0	      0
132-  8:	Pso10G08230.0	Pso02G46230.0	 9e-126
132-  9:	Pso10G08240.0	Pso02G46220.0	 3e-173
132- 10:	Pso10G08250.0	Pso02G46200.0	      0
132- 11:	Pso10G08270.0	Pso02G46190.0	 7e-178
132- 12:	Pso10G08290.0	Pso02G46180.0	      0
132- 13:	Pso10G08300.0	Pso02G46170.0	 2e-178
132- 14:	Pso10G08310.0	Pso02G46150.0	  2e-74
132- 15:	Pso10G08320.0	Pso02G46130.0	      0
132- 16:	Pso10G08350.0	Pso02G46120.0	      0
132- 17:	Pso10G08360.0	Pso02G46110.0	      0
132- 18:	Pso10G08370.0	Pso02G46100.0	      0
132- 19:	Pso10G08380.0	Pso02G46090.0	      0
132- 20:	Pso10G08390.0	Pso02G46080.0	 4e-162
132- 21:	Pso10G08410.0	Pso02G46060.0	      0
132- 22:	Pso10G08430.0	Pso02G46050.0	      0
132- 23:	Pso10G08450.0	Pso02G46030.0	      0
132- 24:	Pso10G08490.0	Pso02G45990.0	      0
132- 25:	Pso10G08520.0	Pso02G45980.0	 1e-119
132- 26:	Pso10G08530.0	Pso02G45970.0	      0
132- 27:	Pso10G08540.0	Pso02G45960.0	      0
132- 28:	Pso10G08550.0	Pso02G45950.0	  2e-40
132- 29:	Pso10G08570.0	Pso02G45930.0	 2e-143
132- 30:	Pso10G08590.0	Pso02G45910.0	 2e-123
132- 31:	Pso10G08600.0	Pso02G45900.0	      0
132- 32:	Pso10G08630.0	Pso02G45860.0	 2e-123
132- 33:	Pso10G08640.0	Pso02G45850.0	      0
132- 34:	Pso10G08890.0	Pso02G45820.0	      0
132- 35:	Pso10G08880.0	Pso02G45810.0	      0
## Alignment 133: score=1575.0 e_value=5.2e-104 N=32 post-WGD-1 ancestor_chr10&P.somniferum_chr2 minus
133-  0:	Pso10G07540.0	Pso02G45180.0	      0
133-  1:	Pso10G07630.0	Pso02G45140.0	 2e-149
133-  2:	Pso10G07640.0	Pso02G45130.0	 5e-104
133-  3:	Pso10G07650.0	Pso02G45110.0	 4e-100
133-  4:	Pso10G07660.0	Pso02G45100.0	      0
133-  5:	Pso10G07670.0	Pso02G45090.0	      0
133-  6:	Pso10G07680.0	Pso02G45080.0	      0
133-  7:	Pso10G07690.0	Pso02G45070.0	      0
133-  8:	Pso10G07700.0	Pso02G45060.0	      0
133-  9:	Pso10G07710.0	Pso02G45050.0	      0
133- 10:	Pso10G07720.0	Pso02G45040.0	      0
133- 11:	Pso10G07740.0	Pso02G45030.0	      0
133- 12:	Pso10G07750.0	Pso02G45020.0	  2e-43
133- 13:	Pso10G07760.0	Pso02G45000.0	 5e-160
133- 14:	Pso10G07820.0	Pso02G44930.0	  4e-89
133- 15:	Pso10G07840.0	Pso02G44900.0	      0
133- 16:	Pso10G07850.0	Pso02G44890.0	      0
133- 17:	Pso10G07860.0	Pso02G44880.0	      0
133- 18:	Pso10G07880.0	Pso02G44870.0	      0
133- 19:	Pso10G07920.0	Pso02G44850.0	 8e-153
133- 20:	Pso10G07950.0	Pso02G44820.0	 6e-143
133- 21:	Pso10G07960.0	Pso02G44810.0	  8e-88
133- 22:	Pso10G07970.0	Pso02G44800.0	      0
133- 23:	Pso10G07990.0	Pso02G44790.0	      0
133- 24:	Pso10G08000.0	Pso02G44780.0	      0
133- 25:	Pso10G08010.0	Pso02G44770.0	      0
133- 26:	Pso10G08020.0	Pso02G44760.0	      0
133- 27:	Pso10G08030.0	Pso02G44750.0	 1e-158
133- 28:	Pso10G08040.0	Pso02G44740.0	      0
133- 29:	Pso10G08050.0	Pso02G44730.0	      0
133- 30:	Pso10G08060.0	Pso02G44710.0	  3e-24
133- 31:	Pso10G08070.0	Pso02G44700.0	  6e-80
## Alignment 134: score=744.0 e_value=7.4e-38 N=15 post-WGD-1 ancestor_chr10&P.somniferum_chr2 minus
134-  0:	Pso10G06220.0	Pso02G43860.0	      0
134-  1:	Pso10G06240.0	Pso02G43840.0	      0
134-  2:	Pso10G06250.0	Pso02G43830.0	      0
134-  3:	Pso10G06260.0	Pso02G43820.0	      0
134-  4:	Pso10G06270.0	Pso02G43810.0	 3e-158
134-  5:	Pso10G06280.0	Pso02G43800.0	      0
134-  6:	Pso10G06290.0	Pso02G43790.0	 4e-112
134-  7:	Pso10G06300.0	Pso02G43780.0	 9e-159
134-  8:	Pso10G06310.0	Pso02G43770.0	      0
134-  9:	Pso10G06340.0	Pso02G43750.0	 4e-176
134- 10:	Pso10G06370.0	Pso02G43740.0	      0
134- 11:	Pso10G06380.0	Pso02G43730.0	 7e-112
134- 12:	Pso10G06390.0	Pso02G43720.0	  2e-57
134- 13:	Pso10G06450.0	Pso02G43710.0	      0
134- 14:	Pso10G06460.0	Pso02G43700.0	 1e-143
## Alignment 135: score=723.0 e_value=2.2e-42 N=15 post-WGD-1 ancestor_chr10&P.somniferum_chr2 minus
135-  0:	Pso10G05240.0	Pso02G43030.0	      0
135-  1:	Pso10G05250.0	Pso02G43020.0	      0
135-  2:	Pso10G05260.0	Pso02G43010.0	      0
135-  3:	Pso10G05300.0	Pso02G42990.0	      0
135-  4:	Pso10G05310.0	Pso02G42980.0	 1e-141
135-  5:	Pso10G05320.0	Pso02G42960.0	 9e-102
135-  6:	Pso10G05340.0	Pso02G42950.0	      0
135-  7:	Pso10G05350.0	Pso02G42920.0	      0
135-  8:	Pso10G05380.0	Pso02G42890.0	      0
135-  9:	Pso10G05390.0	Pso02G42880.0	 4e-128
135- 10:	Pso10G05430.0	Pso02G42870.0	      0
135- 11:	Pso10G05440.0	Pso02G42860.0	      0
135- 12:	Pso10G05450.0	Pso02G42850.0	      0
135- 13:	Pso10G05460.0	Pso02G42840.0	      0
135- 14:	Pso10G05480.0	Pso02G42830.0	 2e-108
## Alignment 136: score=657.0 e_value=4.8e-37 N=14 post-WGD-1 ancestor_chr10&P.somniferum_chr2 minus
136-  0:	Pso10G08740.0	Pso02G45740.0	      0
136-  1:	Pso10G08660.0	Pso02G45580.0	 6e-153
136-  2:	Pso10G08650.0	Pso02G45570.0	      0
136-  3:	Pso10G08980.0	Pso02G45460.0	 3e-113
136-  4:	Pso10G09080.0	Pso02G45350.0	      0
136-  5:	Pso10G09100.0	Pso02G45330.0	      0
136-  6:	Pso10G09110.0	Pso02G45320.0	      0
136-  7:	Pso10G09130.0	Pso02G45310.0	 2e-113
136-  8:	Pso10G09150.0	Pso02G45290.0	      0
136-  9:	Pso10G09180.0	Pso02G45280.0	  6e-92
136- 10:	Pso10G09190.0	Pso02G45260.0	      0
136- 11:	Pso10G09210.0	Pso02G45220.0	      0
136- 12:	Pso10G09220.0	Pso02G45210.0	      0
136- 13:	Pso10G09230.0	Pso02G45200.0	  1e-40
## Alignment 137: score=303.0 e_value=2.8e-12 N=7 post-WGD-1 ancestor_chr10&P.somniferum_chr2 minus
137-  0:	Pso10G09600.0	Pso02G06590.0	  3e-53
137-  1:	Pso10G09720.0	Pso02G06460.0	 9e-161
137-  2:	Pso10G09750.0	Pso02G06410.0	 6e-107
137-  3:	Pso10G09770.0	Pso02G06390.0	      0
137-  4:	Pso10G09810.0	Pso02G06300.0	      0
137-  5:	Pso10G09840.0	Pso02G06210.0	  2e-73
137-  6:	Pso10G09650.0	Pso02G06060.0	      0
## Alignment 138: score=303.0 e_value=3.9e-12 N=7 post-WGD-1 ancestor_chr10&P.somniferum_chr2 minus
138-  0:	Pso10G07520.0	Pso02G50900.0	  5e-91
138-  1:	Pso10G07670.0	Pso02G50880.0	      0
138-  2:	Pso10G07720.0	Pso02G50730.0	      0
138-  3:	Pso10G07840.0	Pso02G50650.0	      0
138-  4:	Pso10G07860.0	Pso02G50630.0	      0
138-  5:	Pso10G08010.0	Pso02G50600.0	      0
138-  6:	Pso10G08020.0	Pso02G50580.0	 8e-177
## Alignment 139: score=300.0 e_value=1.4e-12 N=7 post-WGD-1 ancestor_chr10&P.somniferum_chr2 minus
139-  0:	Pso10G27030.0	Pso02G34400.0	  2e-22
139-  1:	Pso10G27120.0	Pso02G34340.0	  8e-74
139-  2:	Pso10G27140.0	Pso02G34210.0	 6e-152
139-  3:	Pso10G27360.0	Pso02G34080.0	      0
139-  4:	Pso10G27390.0	Pso02G34070.0	      0
139-  5:	Pso10G27410.0	Pso02G34050.0	  9e-73
139-  6:	Pso10G27850.0	Pso02G33860.0	  5e-90
## Alignment 140: score=297.0 e_value=2.3e-10 N=6 post-WGD-1 ancestor_chr10&P.somniferum_chr2 minus
140-  0:	Pso10G03470.0	Pso02G41080.0	      0
140-  1:	Pso10G03480.0	Pso02G41070.0	 2e-141
140-  2:	Pso10G03490.0	Pso02G41060.0	 4e-166
140-  3:	Pso10G03500.0	Pso02G41050.0	  3e-62
140-  4:	Pso10G03540.0	Pso02G41020.0	  7e-51
140-  5:	Pso10G03570.0	Pso02G41010.0	  9e-38
## Alignment 141: score=297.0 e_value=9.7e-13 N=7 post-WGD-1 ancestor_chr10&P.somniferum_chr2 minus
141-  0:	Pso10G35620.0	Pso02G70510.0	  1e-65
141-  1:	Pso10G35640.0	Pso02G70490.0	      0
141-  2:	Pso10G35660.0	Pso02G70440.0	      0
141-  3:	Pso10G35690.0	Pso02G70180.0	      0
141-  4:	Pso10G35700.0	Pso02G70150.0	  4e-24
141-  5:	Pso10G35760.0	Pso02G70100.0	  9e-25
141-  6:	Pso10G36050.0	Pso02G69920.0	  1e-33
## Alignment 142: score=279.0 e_value=8.7e-11 N=7 post-WGD-1 ancestor_chr10&P.somniferum_chr2 minus
142-  0:	Pso10G22930.0	Pso02G36830.0	 4e-135
142-  1:	Pso10G22960.0	Pso02G36780.0	      0
142-  2:	Pso10G23120.0	Pso02G36750.0	      0
142-  3:	Pso10G23390.0	Pso02G36700.0	 7e-117
142-  4:	Pso10G23690.0	Pso02G36650.0	      0
142-  5:	Pso10G23950.0	Pso02G36590.0	 2e-164
142-  6:	Pso10G21650.0	Pso02G36370.0	  6e-26
## Alignment 143: score=3980.0 e_value=0 N=83 post-WGD-1 ancestor_chr10&P.somniferum_chr3 minus
143-  0:	Pso10G00400.0	Pso03G56250.0	  3e-51
143-  1:	Pso10G00420.0	Pso03G56220.0	 4e-139
143-  2:	Pso10G00430.0	Pso03G56210.0	      0
143-  3:	Pso10G00440.0	Pso03G56140.0	      0
143-  4:	Pso10G00480.0	Pso03G56090.0	 8e-177
143-  5:	Pso10G00450.0	Pso03G56030.0	  3e-92
143-  6:	Pso10G00510.0	Pso03G56010.0	      0
143-  7:	Pso10G00520.0	Pso03G56000.0	  2e-51
143-  8:	Pso10G00590.0	Pso03G55920.0	      0
143-  9:	Pso10G00610.0	Pso03G55790.0	  1e-42
143- 10:	Pso10G00720.0	Pso03G55760.0	  5e-82
143- 11:	Pso10G00740.0	Pso03G55730.0	  2e-77
143- 12:	Pso10G00750.0	Pso03G55720.0	      0
143- 13:	Pso10G00770.0	Pso03G55710.0	 1e-148
143- 14:	Pso10G00780.0	Pso03G55700.0	 2e-126
143- 15:	Pso10G00790.0	Pso03G55680.0	      0
143- 16:	Pso10G00840.0	Pso03G55630.0	      0
143- 17:	Pso10G00930.0	Pso03G55560.0	 1e-145
143- 18:	Pso10G00950.0	Pso03G55550.0	  4e-68
143- 19:	Pso10G00990.0	Pso03G55520.0	      0
143- 20:	Pso10G01000.0	Pso03G55510.0	      0
143- 21:	Pso10G01010.0	Pso03G55500.0	      0
143- 22:	Pso10G01040.0	Pso03G55480.0	      0
143- 23:	Pso10G01050.0	Pso03G55460.0	      0
143- 24:	Pso10G01080.0	Pso03G55400.0	  5e-18
143- 25:	Pso10G01130.0	Pso03G55330.0	  1e-53
143- 26:	Pso10G01190.0	Pso03G55270.0	      0
143- 27:	Pso10G01210.0	Pso03G55240.0	 1e-130
143- 28:	Pso10G01220.0	Pso03G55230.0	      0
143- 29:	Pso10G01230.0	Pso03G55220.0	      0
143- 30:	Pso10G01240.0	Pso03G55210.0	 6e-112
143- 31:	Pso10G01250.0	Pso03G55200.0	 3e-172
143- 32:	Pso10G01260.0	Pso03G55190.0	      0
143- 33:	Pso10G01280.0	Pso03G55160.0	      0
143- 34:	Pso10G01290.0	Pso03G55140.0	  2e-69
143- 35:	Pso10G01300.0	Pso03G55110.0	      0
143- 36:	Pso10G01310.0	Pso03G55070.0	      0
143- 37:	Pso10G01320.0	Pso03G55050.0	  7e-35
143- 38:	Pso10G01340.0	Pso03G55030.0	      0
143- 39:	Pso10G01360.0	Pso03G55000.0	  5e-25
143- 40:	Pso10G01440.0	Pso03G54990.0	      0
143- 41:	Pso10G01430.0	Pso03G54980.0	 4e-107
143- 42:	Pso10G01470.0	Pso03G54960.0	      0
143- 43:	Pso10G01480.0	Pso03G54940.0	      0
143- 44:	Pso10G01530.0	Pso03G54900.0	  4e-96
143- 45:	Pso10G01570.0	Pso03G54880.0	 1e-130
143- 46:	Pso10G01590.0	Pso03G54780.0	      0
143- 47:	Pso10G01630.0	Pso03G54730.0	  3e-09
143- 48:	Pso10G01660.0	Pso03G54710.0	      0
143- 49:	Pso10G01650.0	Pso03G54700.0	      0
143- 50:	Pso10G01670.0	Pso03G54690.0	      0
143- 51:	Pso10G01690.0	Pso03G54680.0	 7e-116
143- 52:	Pso10G01720.0	Pso03G54610.0	      0
143- 53:	Pso10G01730.0	Pso03G54600.0	 4e-159
143- 54:	Pso10G01740.0	Pso03G54580.0	      0
143- 55:	Pso10G01750.0	Pso03G54550.0	      0
143- 56:	Pso10G01760.0	Pso03G54540.0	  1e-24
143- 57:	Pso10G01770.0	Pso03G54530.0	  6e-92
143- 58:	Pso10G01810.0	Pso03G54470.0	 9e-148
143- 59:	Pso10G01830.0	Pso03G54450.0	      0
143- 60:	Pso10G01850.0	Pso03G54430.0	      0
143- 61:	Pso10G01880.0	Pso03G54410.0	 6e-100
143- 62:	Pso10G01890.0	Pso03G54390.0	      0
143- 63:	Pso10G01900.0	Pso03G54380.0	      0
143- 64:	Pso10G01910.0	Pso03G54370.0	 5e-109
143- 65:	Pso10G01920.0	Pso03G54350.0	      0
143- 66:	Pso10G01930.0	Pso03G54340.0	      0
143- 67:	Pso10G01940.0	Pso03G54330.0	      0
143- 68:	Pso10G01950.0	Pso03G54320.0	  1e-79
143- 69:	Pso10G01970.0	Pso03G54300.0	      0
143- 70:	Pso10G01980.0	Pso03G54290.0	      0
143- 71:	Pso10G01990.0	Pso03G54280.0	      0
143- 72:	Pso10G02000.0	Pso03G54270.0	 3e-172
143- 73:	Pso10G02010.0	Pso03G54250.0	      0
143- 74:	Pso10G02020.0	Pso03G54240.0	      0
143- 75:	Pso10G02030.0	Pso03G54230.0	 3e-125
143- 76:	Pso10G02060.0	Pso03G54210.0	  2e-30
143- 77:	Pso10G02070.0	Pso03G54200.0	      0
143- 78:	Pso10G02080.0	Pso03G54190.0	 2e-175
143- 79:	Pso10G02120.0	Pso03G54180.0	      0
143- 80:	Pso10G02180.0	Pso03G54090.0	      0
143- 81:	Pso10G02240.0	Pso03G53860.0	      0
143- 82:	Pso10G02230.0	Pso03G53850.0	      0
## Alignment 144: score=365.0 e_value=1.2e-13 N=8 post-WGD-1 ancestor_chr10&P.somniferum_chr3 minus
144-  0:	Pso10G09600.0	Pso03G43290.0	  2e-53
144-  1:	Pso10G09670.0	Pso03G43260.0	  2e-93
144-  2:	Pso10G09720.0	Pso03G43170.0	 1e-161
144-  3:	Pso10G09750.0	Pso03G43110.0	 2e-104
144-  4:	Pso10G09770.0	Pso03G43080.0	      0
144-  5:	Pso10G09810.0	Pso03G43050.0	      0
144-  6:	Pso10G09840.0	Pso03G42980.0	  9e-72
144-  7:	Pso10G09650.0	Pso03G42900.0	      0
## Alignment 145: score=566.0 e_value=8.8e-33 N=13 post-WGD-1 ancestor_chr10&P.somniferum_chr4 plus
145-  0:	Pso10G15840.0	Pso04G23510.0	  2e-97
145-  1:	Pso10G15900.0	Pso04G23550.0	  1e-72
145-  2:	Pso10G15910.0	Pso04G23570.0	      0
145-  3:	Pso10G15930.0	Pso04G23580.0	 5e-155
145-  4:	Pso10G16010.0	Pso04G23830.0	 3e-115
145-  5:	Pso10G16210.0	Pso04G23910.0	      0
145-  6:	Pso10G16230.0	Pso04G23930.0	      0
145-  7:	Pso10G16260.0	Pso04G23970.0	 2e-124
145-  8:	Pso10G16280.0	Pso04G23980.0	  8e-90
145-  9:	Pso10G16360.0	Pso04G24030.0	  2e-89
145- 10:	Pso10G16490.0	Pso04G24080.0	 2e-144
145- 11:	Pso10G16510.0	Pso04G24090.0	  2e-28
145- 12:	Pso10G16570.0	Pso04G24120.0	 3e-122
## Alignment 146: score=485.0 e_value=3.9e-26 N=11 post-WGD-1 ancestor_chr10&P.somniferum_chr4 minus
146-  0:	Pso10G17960.0	Pso04G25120.0	      0
146-  1:	Pso10G18020.0	Pso04G24920.0	  5e-60
146-  2:	Pso10G18100.0	Pso04G24890.0	      0
146-  3:	Pso10G18130.0	Pso04G24880.0	  6e-52
146-  4:	Pso10G18310.0	Pso04G24830.0	  2e-34
146-  5:	Pso10G18480.0	Pso04G24820.0	 8e-169
146-  6:	Pso10G18520.0	Pso04G24800.0	      0
146-  7:	Pso10G18640.0	Pso04G24790.0	  2e-77
146-  8:	Pso10G18740.0	Pso04G24770.0	      0
146-  9:	Pso10G18770.0	Pso04G24740.0	  2e-84
146- 10:	Pso10G18890.0	Pso04G24710.0	  9e-87
## Alignment 147: score=403.0 e_value=2.5e-16 N=9 post-WGD-1 ancestor_chr10&P.somniferum_chr4 minus
147-  0:	Pso10G14890.0	Pso04G25640.0	  2e-14
147-  1:	Pso10G14960.0	Pso04G25600.0	 2e-146
147-  2:	Pso10G15010.0	Pso04G25570.0	  3e-46
147-  3:	Pso10G15040.0	Pso04G25560.0	      0
147-  4:	Pso10G15070.0	Pso04G25540.0	 8e-120
147-  5:	Pso10G15170.0	Pso04G25460.0	 3e-121
147-  6:	Pso10G15300.0	Pso04G25320.0	      0
147-  7:	Pso10G15390.0	Pso04G25280.0	  1e-48
147-  8:	Pso10G15760.0	Pso04G25190.0	  5e-06
## Alignment 148: score=558.0 e_value=4.7e-31 N=12 post-WGD-1 ancestor_chr10&P.somniferum_chr5 plus
148-  0:	Pso10G14960.0	Pso05G10480.0	 6e-147
148-  1:	Pso10G15010.0	Pso05G10500.0	  3e-64
148-  2:	Pso10G15040.0	Pso05G10510.0	      0
148-  3:	Pso10G15070.0	Pso05G10530.0	      0
148-  4:	Pso10G15170.0	Pso05G10540.0	  3e-97
148-  5:	Pso10G15200.0	Pso05G10560.0	  3e-81
148-  6:	Pso10G15220.0	Pso05G10590.0	 3e-112
148-  7:	Pso10G15230.0	Pso05G10600.0	  5e-40
148-  8:	Pso10G15250.0	Pso05G10610.0	  1e-28
148-  9:	Pso10G15300.0	Pso05G10720.0	      0
148- 10:	Pso10G15390.0	Pso05G10810.0	  5e-47
148- 11:	Pso10G15450.0	Pso05G10820.0	  1e-40
## Alignment 149: score=447.0 e_value=1.7e-21 N=10 post-WGD-1 ancestor_chr10&P.somniferum_chr5 plus
149-  0:	Pso10G17960.0	Pso05G11120.0	      0
149-  1:	Pso10G18020.0	Pso05G11140.0	      0
149-  2:	Pso10G18100.0	Pso05G11170.0	      0
149-  3:	Pso10G18130.0	Pso05G11180.0	  1e-50
149-  4:	Pso10G18310.0	Pso05G11190.0	  9e-40
149-  5:	Pso10G18480.0	Pso05G11200.0	 4e-170
149-  6:	Pso10G18520.0	Pso05G11230.0	      0
149-  7:	Pso10G18740.0	Pso05G11250.0	      0
149-  8:	Pso10G18770.0	Pso05G11290.0	  6e-86
149-  9:	Pso10G18890.0	Pso05G11350.0	  3e-81
## Alignment 150: score=290.0 e_value=3.6e-14 N=7 post-WGD-1 ancestor_chr10&P.somniferum_chr5 minus
150-  0:	Pso10G15930.0	Pso05G12290.0	 8e-158
150-  1:	Pso10G16240.0	Pso05G12170.0	  1e-37
150-  2:	Pso10G16260.0	Pso05G12130.0	 2e-122
150-  3:	Pso10G16280.0	Pso05G12120.0	  3e-89
150-  4:	Pso10G16340.0	Pso05G12110.0	  2e-28
150-  5:	Pso10G16510.0	Pso05G12000.0	  1e-24
150-  6:	Pso10G16570.0	Pso05G11980.0	 7e-124
## Alignment 151: score=526.0 e_value=2.6e-30 N=12 post-WGD-1 ancestor_chr10&P.somniferum_chr6 plus
151-  0:	Pso10G05300.0	Pso06G09770.0	 2e-111
151-  1:	Pso10G05310.0	Pso06G09780.0	  3e-80
151-  2:	Pso10G05320.0	Pso06G09790.0	  2e-75
151-  3:	Pso10G05330.0	Pso06G09800.0	  4e-14
151-  4:	Pso10G05510.0	Pso06G10060.0	  8e-50
151-  5:	Pso10G05590.0	Pso06G10250.0	  2e-08
151-  6:	Pso10G05660.0	Pso06G10400.0	  2e-96
151-  7:	Pso10G05700.0	Pso06G10410.0	      0
151-  8:	Pso10G05720.0	Pso06G10440.0	      0
151-  9:	Pso10G05730.0	Pso06G10450.0	 4e-118
151- 10:	Pso10G05760.0	Pso06G10480.0	      0
151- 11:	Pso10G05810.0	Pso06G10520.0	      0
## Alignment 152: score=454.0 e_value=2.6e-21 N=10 post-WGD-1 ancestor_chr10&P.somniferum_chr6 plus
152-  0:	Pso10G04030.0	Pso06G11340.0	 6e-154
152-  1:	Pso10G04160.0	Pso06G11450.0	      0
152-  2:	Pso10G04180.0	Pso06G11500.0	 3e-122
152-  3:	Pso10G04190.0	Pso06G11560.0	 2e-148
152-  4:	Pso10G04270.0	Pso06G11630.0	  2e-47
152-  5:	Pso10G04340.0	Pso06G11650.0	 2e-119
152-  6:	Pso10G04390.0	Pso06G11760.0	      0
152-  7:	Pso10G04400.0	Pso06G11770.0	      0
152-  8:	Pso10G04410.0	Pso06G11780.0	      0
152-  9:	Pso10G04470.0	Pso06G11820.0	 1e-115
## Alignment 153: score=359.0 e_value=4.3e-15 N=8 post-WGD-1 ancestor_chr10&P.somniferum_chr6 minus
153-  0:	Pso10G05910.0	Pso06G11150.0	  7e-53
153-  1:	Pso10G06010.0	Pso06G11030.0	 3e-147
153-  2:	Pso10G06050.0	Pso06G11020.0	      0
153-  3:	Pso10G06070.0	Pso06G11010.0	  2e-55
153-  4:	Pso10G06100.0	Pso06G10930.0	      0
153-  5:	Pso10G06110.0	Pso06G10920.0	      0
153-  6:	Pso10G06180.0	Pso06G10750.0	 2e-113
153-  7:	Pso10G06190.0	Pso06G10700.0	 8e-151
## Alignment 154: score=1679.0 e_value=4.9e-129 N=35 post-WGD-1 ancestor_chr10&P.somniferum_chr7 plus
154-  0:	Pso10G14880.0	Pso07G08340.0	      0
154-  1:	Pso10G14890.0	Pso07G08350.0	  7e-44
154-  2:	Pso10G14900.0	Pso07G08360.0	      0
154-  3:	Pso10G14910.0	Pso07G08370.0	      0
154-  4:	Pso10G14950.0	Pso07G08440.0	      0
154-  5:	Pso10G14960.0	Pso07G08450.0	 3e-166
154-  6:	Pso10G14970.0	Pso07G08460.0	 1e-160
154-  7:	Pso10G15010.0	Pso07G08470.0	 5e-108
154-  8:	Pso10G15030.0	Pso07G08480.0	      0
154-  9:	Pso10G15040.0	Pso07G08490.0	      0
154- 10:	Pso10G15060.0	Pso07G08500.0	      0
154- 11:	Pso10G15070.0	Pso07G08510.0	      0
154- 12:	Pso10G15090.0	Pso07G08520.0	      0
154- 13:	Pso10G15110.0	Pso07G08530.0	 1e-100
154- 14:	Pso10G15150.0	Pso07G08540.0	 6e-125
154- 15:	Pso10G15160.0	Pso07G08550.0	      0
154- 16:	Pso10G15170.0	Pso07G08560.0	      0
154- 17:	Pso10G15200.0	Pso07G08570.0	  4e-81
154- 18:	Pso10G15220.0	Pso07G08590.0	      0
154- 19:	Pso10G15240.0	Pso07G08600.0	      0
154- 20:	Pso10G15250.0	Pso07G08610.0	      0
154- 21:	Pso10G15260.0	Pso07G08620.0	 2e-111
154- 22:	Pso10G15280.0	Pso07G08770.0	 3e-146
154- 23:	Pso10G15290.0	Pso07G08780.0	  1e-82
154- 24:	Pso10G15300.0	Pso07G08820.0	  4e-81
154- 25:	Pso10G15310.0	Pso07G08830.0	      0
154- 26:	Pso10G15420.0	Pso07G08850.0	      0
154- 27:	Pso10G15440.0	Pso07G08880.0	 5e-161
154- 28:	Pso10G15450.0	Pso07G08890.0	 2e-134
154- 29:	Pso10G15460.0	Pso07G08900.0	      0
154- 30:	Pso10G15480.0	Pso07G08910.0	 7e-137
154- 31:	Pso10G15490.0	Pso07G08920.0	  6e-25
154- 32:	Pso10G16180.0	Pso07G09130.0	  3e-71
154- 33:	Pso10G16190.0	Pso07G09140.0	  4e-51
154- 34:	Pso10G16210.0	Pso07G09150.0	      0
## Alignment 155: score=1662.0 e_value=7.5e-122 N=35 post-WGD-1 ancestor_chr10&P.somniferum_chr7 plus
155-  0:	Pso10G17680.0	Pso07G11400.0	      0
155-  1:	Pso10G17690.0	Pso07G11410.0	  7e-93
155-  2:	Pso10G17700.0	Pso07G11430.0	  3e-99
155-  3:	Pso10G17750.0	Pso07G11460.0	      0
155-  4:	Pso10G17830.0	Pso07G11510.0	  3e-26
155-  5:	Pso10G17840.0	Pso07G11530.0	  8e-83
155-  6:	Pso10G17850.0	Pso07G11570.0	      0
155-  7:	Pso10G17860.0	Pso07G11580.0	      0
155-  8:	Pso10G17880.0	Pso07G11600.0	 2e-164
155-  9:	Pso10G17900.0	Pso07G11650.0	      0
155- 10:	Pso10G17920.0	Pso07G11660.0	 4e-105
155- 11:	Pso10G17960.0	Pso07G11670.0	      0
155- 12:	Pso10G18000.0	Pso07G11700.0	  7e-79
155- 13:	Pso10G18010.0	Pso07G11710.0	  1e-52
155- 14:	Pso10G18020.0	Pso07G11720.0	      0
155- 15:	Pso10G18040.0	Pso07G11760.0	 2e-130
155- 16:	Pso10G18080.0	Pso07G11820.0	 8e-114
155- 17:	Pso10G18100.0	Pso07G11920.0	      0
155- 18:	Pso10G18110.0	Pso07G11930.0	      0
155- 19:	Pso10G18130.0	Pso07G11940.0	 2e-124
155- 20:	Pso10G18280.0	Pso07G12090.0	      0
155- 21:	Pso10G18420.0	Pso07G12190.0	  1e-60
155- 22:	Pso10G18440.0	Pso07G12200.0	 2e-132
155- 23:	Pso10G18450.0	Pso07G12220.0	  6e-45
155- 24:	Pso10G18460.0	Pso07G12230.0	      0
155- 25:	Pso10G18480.0	Pso07G12250.0	      0
155- 26:	Pso10G18530.0	Pso07G12330.0	 8e-111
155- 27:	Pso10G18540.0	Pso07G12340.0	      0
155- 28:	Pso10G18590.0	Pso07G12350.0	      0
155- 29:	Pso10G18640.0	Pso07G12380.0	      0
155- 30:	Pso10G18680.0	Pso07G12410.0	 6e-115
155- 31:	Pso10G18740.0	Pso07G12430.0	      0
155- 32:	Pso10G18750.0	Pso07G12440.0	      0
155- 33:	Pso10G18760.0	Pso07G12450.0	  6e-46
155- 34:	Pso10G18770.0	Pso07G12540.0	      0
## Alignment 156: score=822.0 e_value=5.8e-53 N=18 post-WGD-1 ancestor_chr10&P.somniferum_chr7 plus
156-  0:	Pso10G18850.0	Pso07G13110.0	  5e-68
156-  1:	Pso10G18870.0	Pso07G13120.0	  2e-63
156-  2:	Pso10G18880.0	Pso07G13130.0	      0
156-  3:	Pso10G18890.0	Pso07G13140.0	      0
156-  4:	Pso10G18950.0	Pso07G13160.0	      0
156-  5:	Pso10G19240.0	Pso07G13260.0	 4e-178
156-  6:	Pso10G19440.0	Pso07G13390.0	      0
156-  7:	Pso10G19460.0	Pso07G13420.0	 9e-137
156-  8:	Pso10G19470.0	Pso07G13430.0	      0
156-  9:	Pso10G19650.0	Pso07G13570.0	      0
156- 10:	Pso10G19660.0	Pso07G13590.0	 4e-160
156- 11:	Pso10G19670.0	Pso07G13600.0	      0
156- 12:	Pso10G19690.0	Pso07G13630.0	      0
156- 13:	Pso10G19720.0	Pso07G13670.0	      0
156- 14:	Pso10G19740.0	Pso07G13710.0	  8e-57
156- 15:	Pso10G19800.0	Pso07G13740.0	      0
156- 16:	Pso10G19970.0	Pso07G13880.0	  8e-82
156- 17:	Pso10G19980.0	Pso07G13890.0	      0
## Alignment 157: score=663.0 e_value=5.1e-44 N=15 post-WGD-1 ancestor_chr10&P.somniferum_chr7 plus
157-  0:	Pso10G15900.0	Pso07G09400.0	  3e-81
157-  1:	Pso10G15940.0	Pso07G09440.0	  2e-53
157-  2:	Pso10G15560.0	Pso07G09600.0	  1e-12
157-  3:	Pso10G15710.0	Pso07G09710.0	 1e-169
157-  4:	Pso10G15730.0	Pso07G09720.0	 1e-129
157-  5:	Pso10G16310.0	Pso07G09900.0	 5e-141
157-  6:	Pso10G16330.0	Pso07G09910.0	      0
157-  7:	Pso10G16340.0	Pso07G09920.0	      0
157-  8:	Pso10G16350.0	Pso07G09930.0	      0
157-  9:	Pso10G16360.0	Pso07G09940.0	      0
157- 10:	Pso10G16390.0	Pso07G09990.0	  2e-79
157- 11:	Pso10G16470.0	Pso07G10030.0	 1e-103
157- 12:	Pso10G16590.0	Pso07G10140.0	      0
157- 13:	Pso10G16670.0	Pso07G10300.0	      0
157- 14:	Pso10G16680.0	Pso07G10310.0	      0
## Alignment 158: score=535.0 e_value=7.8e-23 N=11 post-WGD-1 ancestor_chr10&P.somniferum_chr7 plus
158-  0:	Pso10G20770.0	Pso07G14810.0	 1e-104
158-  1:	Pso10G20760.0	Pso07G14820.0	  6e-65
158-  2:	Pso10G21090.0	Pso07G14840.0	      0
158-  3:	Pso10G21140.0	Pso07G14880.0	  1e-85
158-  4:	Pso10G21190.0	Pso07G14930.0	      0
158-  5:	Pso10G21170.0	Pso07G14940.0	      0
158-  6:	Pso10G21200.0	Pso07G14950.0	      0
158-  7:	Pso10G21210.0	Pso07G14960.0	      0
158-  8:	Pso10G21250.0	Pso07G14990.0	  5e-55
158-  9:	Pso10G21260.0	Pso07G15000.0	      0
158- 10:	Pso10G21280.0	Pso07G15010.0	      0
## Alignment 159: score=384.0 e_value=2.8e-17 N=8 post-WGD-1 ancestor_chr10&P.somniferum_chr7 plus
159-  0:	Pso10G15510.0	Pso07G08930.0	      0
159-  1:	Pso10G15520.0	Pso07G08940.0	 1e-116
159-  2:	Pso10G15530.0	Pso07G08950.0	      0
159-  3:	Pso10G15570.0	Pso07G08960.0	 3e-135
159-  4:	Pso10G15580.0	Pso07G08970.0	      0
159-  5:	Pso10G15590.0	Pso07G09000.0	      0
159-  6:	Pso10G16260.0	Pso07G09050.0	      0
159-  7:	Pso10G16250.0	Pso07G09060.0	 5e-164
## Alignment 160: score=282.0 e_value=1.1e-09 N=6 post-WGD-1 ancestor_chr10&P.somniferum_chr7 plus
160-  0:	Pso10G21110.0	Pso07G38260.0	  2e-06
160-  1:	Pso10G21170.0	Pso07G38390.0	      0
160-  2:	Pso10G21200.0	Pso07G38420.0	      0
160-  3:	Pso10G21260.0	Pso07G38470.0	      0
160-  4:	Pso10G21270.0	Pso07G38480.0	      0
160-  5:	Pso10G21280.0	Pso07G38490.0	      0
## Alignment 161: score=975.0 e_value=1.4e-65 N=21 post-WGD-1 ancestor_chr10&P.somniferum_chr7 minus
161-  0:	Pso10G15830.0	Pso07G09670.0	 8e-113
161-  1:	Pso10G15850.0	Pso07G09590.0	      0
161-  2:	Pso10G15860.0	Pso07G09560.0	      0
161-  3:	Pso10G15870.0	Pso07G09550.0	      0
161-  4:	Pso10G15880.0	Pso07G09430.0	      0
161-  5:	Pso10G15890.0	Pso07G09410.0	      0
161-  6:	Pso10G15910.0	Pso07G09390.0	      0
161-  7:	Pso10G15920.0	Pso07G09380.0	  3e-77
161-  8:	Pso10G15930.0	Pso07G09370.0	      0
161-  9:	Pso10G15990.0	Pso07G09320.0	      0
161- 10:	Pso10G16000.0	Pso07G09290.0	  1e-95
161- 11:	Pso10G16010.0	Pso07G09280.0	      0
161- 12:	Pso10G16020.0	Pso07G09270.0	      0
161- 13:	Pso10G16060.0	Pso07G09220.0	      0
161- 14:	Pso10G16090.0	Pso07G09180.0	 5e-130
161- 15:	Pso10G16110.0	Pso07G09170.0	      0
161- 16:	Pso10G16130.0	Pso07G09160.0	  2e-70
161- 17:	Pso10G16230.0	Pso07G09110.0	      0
161- 18:	Pso10G16240.0	Pso07G09100.0	  2e-60
161- 19:	Pso10G15600.0	Pso07G09010.0	      0
161- 20:	Pso10G15730.0	Pso07G08750.0	 6e-159
## Alignment 162: score=663.0 e_value=1.8e-33 N=14 post-WGD-1 ancestor_chr10&P.somniferum_chr7 minus
162-  0:	Pso10G18920.0	Pso07G13190.0	      0
162-  1:	Pso10G18940.0	Pso07G13170.0	 5e-106
162-  2:	Pso10G18970.0	Pso07G13030.0	  8e-45
162-  3:	Pso10G19000.0	Pso07G13000.0	      0
162-  4:	Pso10G19010.0	Pso07G12980.0	      0
162-  5:	Pso10G19020.0	Pso07G12960.0	 8e-126
162-  6:	Pso10G19060.0	Pso07G12920.0	      0
162-  7:	Pso10G19080.0	Pso07G12860.0	      0
162-  8:	Pso10G19100.0	Pso07G12840.0	  4e-82
162-  9:	Pso10G19110.0	Pso07G12820.0	 9e-145
162- 10:	Pso10G19120.0	Pso07G12810.0	      0
162- 11:	Pso10G19140.0	Pso07G12780.0	      0
162- 12:	Pso10G19160.0	Pso07G12750.0	 4e-158
162- 13:	Pso10G19200.0	Pso07G12690.0	 9e-148
## Alignment 163: score=439.0 e_value=1.7e-16 N=9 post-WGD-1 ancestor_chr10&P.somniferum_chr7 minus
163-  0:	Pso10G16490.0	Pso07G10270.0	      0
163-  1:	Pso10G16500.0	Pso07G10260.0	 3e-118
163-  2:	Pso10G16510.0	Pso07G10240.0	 4e-116
163-  3:	Pso10G16520.0	Pso07G10220.0	      0
163-  4:	Pso10G16550.0	Pso07G10200.0	      0
163-  5:	Pso10G16560.0	Pso07G10190.0	      0
163-  6:	Pso10G16570.0	Pso07G10170.0	      0
163-  7:	Pso10G16580.0	Pso07G10160.0	      0
163-  8:	Pso10G16650.0	Pso07G10090.0	      0
## Alignment 164: score=396.0 e_value=2.9e-14 N=8 post-WGD-1 ancestor_chr10&P.somniferum_chr7 minus
164-  0:	Pso10G15330.0	Pso07G08730.0	      0
164-  1:	Pso10G15340.0	Pso07G08710.0	      0
164-  2:	Pso10G15350.0	Pso07G08700.0	  3e-67
164-  3:	Pso10G15360.0	Pso07G08690.0	      0
164-  4:	Pso10G15380.0	Pso07G08680.0	      0
164-  5:	Pso10G15390.0	Pso07G08670.0	 3e-134
164-  6:	Pso10G15400.0	Pso07G08660.0	      0
164-  7:	Pso10G15410.0	Pso07G08650.0	  4e-33
## Alignment 165: score=394.0 e_value=2.7e-15 N=8 post-WGD-1 ancestor_chr10&P.somniferum_chr7 minus
165-  0:	Pso10G15610.0	Pso07G09830.0	      0
165-  1:	Pso10G15620.0	Pso07G09820.0	      0
165-  2:	Pso10G15650.0	Pso07G09800.0	      0
165-  3:	Pso10G15670.0	Pso07G09790.0	      0
165-  4:	Pso10G15680.0	Pso07G09770.0	  1e-80
165-  5:	Pso10G15690.0	Pso07G09750.0	 2e-105
165-  6:	Pso10G15700.0	Pso07G09740.0	  4e-91
165-  7:	Pso10G15740.0	Pso07G09700.0	      0
## Alignment 166: score=323.0 e_value=1.2e-10 N=7 post-WGD-1 ancestor_chr10&P.somniferum_chr7 minus
166-  0:	Pso10G20400.0	Pso07G39380.0	      0
166-  1:	Pso10G20470.0	Pso07G39350.0	      0
166-  2:	Pso10G20490.0	Pso07G39300.0	  1e-14
166-  3:	Pso10G20510.0	Pso07G39260.0	  8e-14
166-  4:	Pso10G20520.0	Pso07G39240.0	      0
166-  5:	Pso10G20530.0	Pso07G39180.0	      0
166-  6:	Pso10G20630.0	Pso07G39050.0	  3e-99
## Alignment 167: score=4163.0 e_value=0 N=88 post-WGD-1 ancestor_chr10&P.somniferum_chr8 plus
167-  0:	Pso10G21760.0	Pso08G40300.0	      0
167-  1:	Pso10G21770.0	Pso08G40310.0	  3e-63
167-  2:	Pso10G21790.0	Pso08G40360.0	      0
167-  3:	Pso10G21810.0	Pso08G40420.0	      0
167-  4:	Pso10G21820.0	Pso08G40430.0	      0
167-  5:	Pso10G21830.0	Pso08G40440.0	      0
167-  6:	Pso10G21930.0	Pso08G40510.0	      0
167-  7:	Pso10G21940.0	Pso08G40520.0	      0
167-  8:	Pso10G21950.0	Pso08G40530.0	      0
167-  9:	Pso10G22030.0	Pso08G40660.0	      0
167- 10:	Pso10G22090.0	Pso08G40720.0	  2e-99
167- 11:	Pso10G22390.0	Pso08G40830.0	      0
167- 12:	Pso10G22550.0	Pso08G41060.0	      0
167- 13:	Pso10G22560.0	Pso08G41070.0	  7e-46
167- 14:	Pso10G22590.0	Pso08G41090.0	  1e-90
167- 15:	Pso10G22620.0	Pso08G41120.0	      0
167- 16:	Pso10G22630.0	Pso08G41140.0	      0
167- 17:	Pso10G22640.0	Pso08G41150.0	      0
167- 18:	Pso10G22710.0	Pso08G41180.0	      0
167- 19:	Pso10G22820.0	Pso08G41300.0	      0
167- 20:	Pso10G22870.0	Pso08G41310.0	 7e-100
167- 21:	Pso10G22880.0	Pso08G41320.0	      0
167- 22:	Pso10G22930.0	Pso08G41340.0	      0
167- 23:	Pso10G22940.0	Pso08G41360.0	      0
167- 24:	Pso10G22950.0	Pso08G41370.0	 2e-169
167- 25:	Pso10G22960.0	Pso08G41380.0	      0
167- 26:	Pso10G22970.0	Pso08G41390.0	 9e-100
167- 27:	Pso10G22990.0	Pso08G41400.0	 2e-179
167- 28:	Pso10G23090.0	Pso08G41450.0	 3e-105
167- 29:	Pso10G23120.0	Pso08G41460.0	      0
167- 30:	Pso10G23130.0	Pso08G41480.0	      0
167- 31:	Pso10G23140.0	Pso08G41490.0	      0
167- 32:	Pso10G23220.0	Pso08G41510.0	      0
167- 33:	Pso10G23320.0	Pso08G41580.0	 4e-171
167- 34:	Pso10G23340.0	Pso08G41610.0	      0
167- 35:	Pso10G23360.0	Pso08G41630.0	      0
167- 36:	Pso10G23390.0	Pso08G41660.0	      0
167- 37:	Pso10G23400.0	Pso08G41670.0	  2e-43
167- 38:	Pso10G23430.0	Pso08G41680.0	      0
167- 39:	Pso10G23470.0	Pso08G41770.0	 1e-148
167- 40:	Pso10G23490.0	Pso08G41810.0	  8e-50
167- 41:	Pso10G23570.0	Pso08G41870.0	      0
167- 42:	Pso10G23590.0	Pso08G41900.0	  2e-56
167- 43:	Pso10G23600.0	Pso08G41910.0	      0
167- 44:	Pso10G23680.0	Pso08G42010.0	      0
167- 45:	Pso10G23690.0	Pso08G42020.0	      0
167- 46:	Pso10G23700.0	Pso08G42030.0	      0
167- 47:	Pso10G23710.0	Pso08G42040.0	 8e-136
167- 48:	Pso10G23720.0	Pso08G42050.0	  6e-35
167- 49:	Pso10G23810.0	Pso08G42140.0	  4e-70
167- 50:	Pso10G23870.0	Pso08G42160.0	      0
167- 51:	Pso10G23940.0	Pso08G42220.0	      0
167- 52:	Pso10G23950.0	Pso08G42240.0	      0
167- 53:	Pso10G23960.0	Pso08G42280.0	      0
167- 54:	Pso10G24010.0	Pso08G42330.0	      0
167- 55:	Pso10G24090.0	Pso08G42390.0	  2e-89
167- 56:	Pso10G24140.0	Pso08G42460.0	 3e-158
167- 57:	Pso10G24180.0	Pso08G42510.0	 5e-147
167- 58:	Pso10G24190.0	Pso08G42520.0	 1e-135
167- 59:	Pso10G24220.0	Pso08G42550.0	      0
167- 60:	Pso10G24280.0	Pso08G42650.0	  8e-67
167- 61:	Pso10G24310.0	Pso08G42700.0	  2e-38
167- 62:	Pso10G24360.0	Pso08G42710.0	 4e-149
167- 63:	Pso10G24370.0	Pso08G42720.0	      0
167- 64:	Pso10G24380.0	Pso08G42730.0	  3e-70
167- 65:	Pso10G24450.0	Pso08G42790.0	      0
167- 66:	Pso10G24480.0	Pso08G42810.0	      0
167- 67:	Pso10G24500.0	Pso08G42820.0	      0
167- 68:	Pso10G24520.0	Pso08G42830.0	      0
167- 69:	Pso10G24610.0	Pso08G42850.0	      0
167- 70:	Pso10G24620.0	Pso08G42860.0	 7e-128
167- 71:	Pso10G24640.0	Pso08G42870.0	 5e-124
167- 72:	Pso10G24680.0	Pso08G42900.0	      0
167- 73:	Pso10G24690.0	Pso08G42920.0	  1e-99
167- 74:	Pso10G24700.0	Pso08G42930.0	      0
167- 75:	Pso10G24790.0	Pso08G42960.0	  4e-60
167- 76:	Pso10G24850.0	Pso08G43150.0	      0
167- 77:	Pso10G24870.0	Pso08G43160.0	      0
167- 78:	Pso10G24880.0	Pso08G43170.0	      0
167- 79:	Pso10G24890.0	Pso08G43180.0	      0
167- 80:	Pso10G24900.0	Pso08G43190.0	      0
167- 81:	Pso10G24940.0	Pso08G43210.0	      0
167- 82:	Pso10G24950.0	Pso08G43220.0	      0
167- 83:	Pso10G24970.0	Pso08G43250.0	      0
167- 84:	Pso10G24980.0	Pso08G43260.0	 3e-118
167- 85:	Pso10G25000.0	Pso08G43270.0	      0
167- 86:	Pso10G25010.0	Pso08G43320.0	 2e-165
167- 87:	Pso10G25030.0	Pso08G43330.0	  3e-99
## Alignment 168: score=23776.0 e_value=0 N=490 post-WGD-1 ancestor_chr11&P.somniferum_chr11 plus
168-  0:	Pso11G00020.0	Pso11G00020.0	      0
168-  1:	Pso11G00050.0	Pso11G00040.0	 2e-114
168-  2:	Pso11G00080.0	Pso11G00080.0	      0
168-  3:	Pso11G00110.0	Pso11G00110.0	  2e-79
168-  4:	Pso11G00150.0	Pso11G00150.0	 3e-114
168-  5:	Pso11G00170.0	Pso11G00170.0	      0
168-  6:	Pso11G00200.0	Pso11G00200.0	      0
168-  7:	Pso11G00220.0	Pso11G00220.0	 6e-117
168-  8:	Pso11G00260.0	Pso11G00260.0	      0
168-  9:	Pso11G00270.0	Pso11G00270.0	 1e-113
168- 10:	Pso11G00310.0	Pso11G00310.0	      0
168- 11:	Pso11G00340.0	Pso11G00330.0	      0
168- 12:	Pso11G00430.0	Pso11G00430.0	  1e-51
168- 13:	Pso11G00450.0	Pso11G00450.0	      0
168- 14:	Pso11G00470.0	Pso11G00460.0	  8e-16
168- 15:	Pso11G00550.0	Pso11G00550.0	      0
168- 16:	Pso11G00560.0	Pso11G00560.0	      0
168- 17:	Pso11G00570.0	Pso11G00570.0	      0
168- 18:	Pso11G00580.0	Pso11G00580.0	 1e-173
168- 19:	Pso11G00590.0	Pso11G00590.0	      0
168- 20:	Pso11G00600.0	Pso11G00600.0	      0
168- 21:	Pso11G00700.0	Pso11G00700.0	 1e-146
168- 22:	Pso11G00730.0	Pso11G00730.0	      0
168- 23:	Pso11G00740.0	Pso11G00740.0	      0
168- 24:	Pso11G00780.0	Pso11G00780.0	      0
168- 25:	Pso11G00790.0	Pso11G00790.0	  5e-83
168- 26:	Pso11G00820.0	Pso11G00820.0	  2e-50
168- 27:	Pso11G00840.0	Pso11G00840.0	 7e-116
168- 28:	Pso11G00890.0	Pso11G00890.0	      0
168- 29:	Pso11G00900.0	Pso11G00900.0	      0
168- 30:	Pso11G00920.0	Pso11G00920.0	 3e-108
168- 31:	Pso11G00930.0	Pso11G00930.0	      0
168- 32:	Pso11G00940.0	Pso11G00940.0	      0
168- 33:	Pso11G00950.0	Pso11G00950.0	      0
168- 34:	Pso11G00980.0	Pso11G00980.0	 1e-137
168- 35:	Pso11G01120.0	Pso11G01120.0	      0
168- 36:	Pso11G01240.0	Pso11G01240.0	 2e-175
168- 37:	Pso11G01270.0	Pso11G01270.0	      0
168- 38:	Pso11G01280.0	Pso11G01280.0	      0
168- 39:	Pso11G01290.0	Pso11G01290.0	      0
168- 40:	Pso11G01300.0	Pso11G01300.0	      0
168- 41:	Pso11G01360.0	Pso11G01360.0	      0
168- 42:	Pso11G01370.0	Pso11G01370.0	      0
168- 43:	Pso11G01410.0	Pso11G01410.0	 1e-178
168- 44:	Pso11G01420.0	Pso11G01420.0	      0
168- 45:	Pso11G01430.0	Pso11G01430.0	      0
168- 46:	Pso11G01440.0	Pso11G01440.0	      0
168- 47:	Pso11G01470.0	Pso11G01470.0	      0
168- 48:	Pso11G01490.0	Pso11G01490.0	      0
168- 49:	Pso11G01500.0	Pso11G01500.0	      0
168- 50:	Pso11G01560.0	Pso11G01520.0	  2e-29
168- 51:	Pso11G01530.0	Pso11G01530.0	      0
168- 52:	Pso11G01570.0	Pso11G01570.0	  5e-59
168- 53:	Pso11G01580.0	Pso11G01580.0	 9e-150
168- 54:	Pso11G01590.0	Pso11G01590.0	      0
168- 55:	Pso11G01610.0	Pso11G01610.0	      0
168- 56:	Pso11G01620.0	Pso11G01620.0	      0
168- 57:	Pso11G01630.0	Pso11G01630.0	 1e-151
168- 58:	Pso11G01640.0	Pso11G01640.0	      0
168- 59:	Pso11G01650.0	Pso11G01650.0	  4e-72
168- 60:	Pso11G01700.0	Pso11G01700.0	      0
168- 61:	Pso11G01750.0	Pso11G01750.0	      0
168- 62:	Pso11G01770.0	Pso11G01770.0	      0
168- 63:	Pso11G01790.0	Pso11G01790.0	      0
168- 64:	Pso11G01820.0	Pso11G01820.0	      0
168- 65:	Pso11G01890.0	Pso11G01890.0	      0
168- 66:	Pso11G01900.0	Pso11G01900.0	      0
168- 67:	Pso11G01910.0	Pso11G01910.0	      0
168- 68:	Pso11G01920.0	Pso11G01920.0	 1e-128
168- 69:	Pso11G01960.0	Pso11G01960.0	  5e-55
168- 70:	Pso11G01980.0	Pso11G01980.0	  4e-44
168- 71:	Pso11G02030.0	Pso11G02010.0	  3e-49
168- 72:	Pso11G02050.0	Pso11G02050.0	      0
168- 73:	Pso11G02090.0	Pso11G02090.0	      0
168- 74:	Pso11G02100.0	Pso11G02100.0	      0
168- 75:	Pso11G02140.0	Pso11G02130.0	  9e-58
168- 76:	Pso11G02150.0	Pso11G02150.0	      0
168- 77:	Pso11G02160.0	Pso11G02160.0	 9e-124
168- 78:	Pso11G02170.0	Pso11G02170.0	 3e-146
168- 79:	Pso11G02180.0	Pso11G02180.0	      0
168- 80:	Pso11G02190.0	Pso11G02190.0	      0
168- 81:	Pso11G02200.0	Pso11G02200.0	      0
168- 82:	Pso11G02220.0	Pso11G02220.0	      0
168- 83:	Pso11G02240.0	Pso11G02240.0	      0
168- 84:	Pso11G02260.0	Pso11G02260.0	 2e-156
168- 85:	Pso11G02280.0	Pso11G02280.0	      0
168- 86:	Pso11G02290.0	Pso11G02290.0	 2e-180
168- 87:	Pso11G02330.0	Pso11G02330.0	      0
168- 88:	Pso11G02350.0	Pso11G02350.0	      0
168- 89:	Pso11G02360.0	Pso11G02360.0	      0
168- 90:	Pso11G02370.0	Pso11G02370.0	      0
168- 91:	Pso11G02380.0	Pso11G02380.0	  1e-75
168- 92:	Pso11G02390.0	Pso11G02390.0	      0
168- 93:	Pso11G02400.0	Pso11G02400.0	      0
168- 94:	Pso11G02410.0	Pso11G02410.0	  6e-78
168- 95:	Pso11G02420.0	Pso11G02420.0	 4e-102
168- 96:	Pso11G02430.0	Pso11G02430.0	  2e-81
168- 97:	Pso11G02440.0	Pso11G02440.0	      0
168- 98:	Pso11G02460.0	Pso11G02460.0	      0
168- 99:	Pso11G02490.0	Pso11G02490.0	      0
168-100:	Pso11G02530.0	Pso11G02510.0	  5e-45
168-101:	Pso11G02580.0	Pso11G02580.0	 5e-180
168-102:	Pso11G02590.0	Pso11G02590.0	      0
168-103:	Pso11G02620.0	Pso11G02620.0	      0
168-104:	Pso11G02690.0	Pso11G02690.0	      0
168-105:	Pso11G02700.0	Pso11G02700.0	 8e-146
168-106:	Pso11G02710.0	Pso11G02710.0	 1e-169
168-107:	Pso11G02720.0	Pso11G02720.0	 2e-133
168-108:	Pso11G02730.0	Pso11G02730.0	      0
168-109:	Pso11G02740.0	Pso11G02740.0	      0
168-110:	Pso11G02770.0	Pso11G02770.0	      0
168-111:	Pso11G02780.0	Pso11G02780.0	 2e-162
168-112:	Pso11G02790.0	Pso11G02790.0	      0
168-113:	Pso11G02800.0	Pso11G02800.0	      0
168-114:	Pso11G02840.0	Pso11G02840.0	      0
168-115:	Pso11G02850.0	Pso11G02850.0	      0
168-116:	Pso11G02860.0	Pso11G02860.0	      0
168-117:	Pso11G02880.0	Pso11G02880.0	      0
168-118:	Pso11G02900.0	Pso11G02900.0	      0
168-119:	Pso11G02940.0	Pso11G02940.0	      0
168-120:	Pso11G02960.0	Pso11G02960.0	  3e-69
168-121:	Pso11G03010.0	Pso11G03010.0	      0
168-122:	Pso11G03050.0	Pso11G03050.0	      0
168-123:	Pso11G03090.0	Pso11G03090.0	      0
168-124:	Pso11G03110.0	Pso11G03110.0	      0
168-125:	Pso11G03160.0	Pso11G03160.0	      0
168-126:	Pso11G03170.0	Pso11G03170.0	      0
168-127:	Pso11G03190.0	Pso11G03190.0	  2e-90
168-128:	Pso11G03200.0	Pso11G03200.0	 1e-136
168-129:	Pso11G03210.0	Pso11G03210.0	      0
168-130:	Pso11G03220.0	Pso11G03220.0	 1e-124
168-131:	Pso11G03250.0	Pso11G03250.0	      0
168-132:	Pso11G03270.0	Pso11G03270.0	 2e-170
168-133:	Pso11G03280.0	Pso11G03280.0	  4e-51
168-134:	Pso11G03290.0	Pso11G03290.0	      0
168-135:	Pso11G03300.0	Pso11G03300.0	      0
168-136:	Pso11G03310.0	Pso11G03310.0	      0
168-137:	Pso11G03320.0	Pso11G03320.0	      0
168-138:	Pso11G03340.0	Pso11G03340.0	 3e-172
168-139:	Pso11G03380.0	Pso11G03360.0	  2e-13
168-140:	Pso11G03420.0	Pso11G03420.0	      0
168-141:	Pso11G03450.0	Pso11G03450.0	      0
168-142:	Pso11G03460.0	Pso11G03460.0	      0
168-143:	Pso11G03470.0	Pso11G03470.0	 2e-128
168-144:	Pso11G03480.0	Pso11G03480.0	      0
168-145:	Pso11G03500.0	Pso11G03500.0	 3e-149
168-146:	Pso11G03510.0	Pso11G03510.0	 4e-104
168-147:	Pso11G03540.0	Pso11G03540.0	      0
168-148:	Pso11G03560.0	Pso11G03560.0	      0
168-149:	Pso11G03600.0	Pso11G03600.0	      0
168-150:	Pso11G03650.0	Pso11G03650.0	      0
168-151:	Pso11G03670.0	Pso11G03670.0	 2e-174
168-152:	Pso11G03680.0	Pso11G03680.0	      0
168-153:	Pso11G03690.0	Pso11G03690.0	      0
168-154:	Pso11G03700.0	Pso11G03700.0	      0
168-155:	Pso11G03760.0	Pso11G03760.0	      0
168-156:	Pso11G03890.0	Pso11G03890.0	      0
168-157:	Pso11G04010.0	Pso11G04010.0	 2e-114
168-158:	Pso11G04110.0	Pso11G04110.0	      0
168-159:	Pso11G04170.0	Pso11G04170.0	      0
168-160:	Pso11G04180.0	Pso11G04180.0	      0
168-161:	Pso11G04190.0	Pso11G04190.0	      0
168-162:	Pso11G04230.0	Pso11G04230.0	  2e-91
168-163:	Pso11G04260.0	Pso11G04260.0	      0
168-164:	Pso11G04330.0	Pso11G04330.0	      0
168-165:	Pso11G04350.0	Pso11G04350.0	      0
168-166:	Pso11G04360.0	Pso11G04360.0	      0
168-167:	Pso11G04370.0	Pso11G04370.0	 1e-127
168-168:	Pso11G04430.0	Pso11G04380.0	  5e-64
168-169:	Pso11G04610.0	Pso11G04610.0	 6e-100
168-170:	Pso11G04630.0	Pso11G04630.0	      0
168-171:	Pso11G04640.0	Pso11G04640.0	      0
168-172:	Pso11G04660.0	Pso11G04660.0	      0
168-173:	Pso11G04670.0	Pso11G04670.0	      0
168-174:	Pso11G04700.0	Pso11G04700.0	      0
168-175:	Pso11G04710.0	Pso11G04710.0	      0
168-176:	Pso11G04750.0	Pso11G04750.0	      0
168-177:	Pso11G04790.0	Pso11G04780.0	  1e-28
168-178:	Pso11G04810.0	Pso11G04810.0	      0
168-179:	Pso11G04820.0	Pso11G04820.0	      0
168-180:	Pso11G04830.0	Pso11G04830.0	 1e-132
168-181:	Pso11G04840.0	Pso11G04840.0	      0
168-182:	Pso11G04900.0	Pso11G04890.0	  3e-81
168-183:	Pso11G04950.0	Pso11G04910.0	  2e-62
168-184:	Pso11G04980.0	Pso11G04980.0	 8e-159
168-185:	Pso11G05210.0	Pso11G05060.0	  3e-30
168-186:	Pso11G05220.0	Pso11G05220.0	      0
168-187:	Pso11G05230.0	Pso11G05230.0	      0
168-188:	Pso11G05240.0	Pso11G05240.0	      0
168-189:	Pso11G05250.0	Pso11G05250.0	  2e-53
168-190:	Pso11G05260.0	Pso11G05260.0	 2e-165
168-191:	Pso11G05290.0	Pso11G05290.0	  1e-53
168-192:	Pso11G05310.0	Pso11G05310.0	      0
168-193:	Pso11G05320.0	Pso11G05320.0	      0
168-194:	Pso11G05330.0	Pso11G05330.0	 1e-150
168-195:	Pso11G05350.0	Pso11G05350.0	      0
168-196:	Pso11G05360.0	Pso11G05360.0	      0
168-197:	Pso11G05370.0	Pso11G05370.0	  2e-98
168-198:	Pso11G05380.0	Pso11G05380.0	      0
168-199:	Pso11G05420.0	Pso11G05420.0	      0
168-200:	Pso11G05440.0	Pso11G05440.0	  9e-71
168-201:	Pso11G05450.0	Pso11G05450.0	      0
168-202:	Pso11G05460.0	Pso11G05460.0	      0
168-203:	Pso11G05500.0	Pso11G05500.0	      0
168-204:	Pso11G05540.0	Pso11G05540.0	      0
168-205:	Pso11G05550.0	Pso11G05550.0	 8e-118
168-206:	Pso11G05570.0	Pso11G05570.0	      0
168-207:	Pso11G05580.0	Pso11G05580.0	      0
168-208:	Pso11G05590.0	Pso11G05590.0	      0
168-209:	Pso11G05620.0	Pso11G05610.0	  2e-74
168-210:	Pso11G05640.0	Pso11G05640.0	      0
168-211:	Pso11G05660.0	Pso11G05660.0	 2e-166
168-212:	Pso11G05850.0	Pso11G05830.0	 2e-134
168-213:	Pso11G05900.0	Pso11G05900.0	      0
168-214:	Pso11G05920.0	Pso11G05920.0	 3e-116
168-215:	Pso11G05930.0	Pso11G05930.0	  7e-57
168-216:	Pso11G05940.0	Pso11G05940.0	      0
168-217:	Pso11G05950.0	Pso11G05950.0	      0
168-218:	Pso11G05960.0	Pso11G05960.0	      0
168-219:	Pso11G05970.0	Pso11G05970.0	      0
168-220:	Pso11G05980.0	Pso11G05980.0	      0
168-221:	Pso11G05990.0	Pso11G05990.0	      0
168-222:	Pso11G06010.0	Pso11G06010.0	      0
168-223:	Pso11G06090.0	Pso11G06090.0	      0
168-224:	Pso11G06130.0	Pso11G06130.0	      0
168-225:	Pso11G06150.0	Pso11G06150.0	      0
168-226:	Pso11G06180.0	Pso11G06180.0	  9e-98
168-227:	Pso11G06200.0	Pso11G06200.0	      0
168-228:	Pso11G06260.0	Pso11G06260.0	      0
168-229:	Pso11G06280.0	Pso11G06280.0	      0
168-230:	Pso11G06290.0	Pso11G06290.0	      0
168-231:	Pso11G06480.0	Pso11G06480.0	      0
168-232:	Pso11G06530.0	Pso11G06530.0	      0
168-233:	Pso11G06540.0	Pso11G06540.0	      0
168-234:	Pso11G06550.0	Pso11G06550.0	      0
168-235:	Pso11G06560.0	Pso11G06560.0	      0
168-236:	Pso11G06580.0	Pso11G06580.0	      0
168-237:	Pso11G06610.0	Pso11G06610.0	 6e-131
168-238:	Pso11G06620.0	Pso11G06620.0	 1e-178
168-239:	Pso11G06630.0	Pso11G06630.0	      0
168-240:	Pso11G06650.0	Pso11G06650.0	      0
168-241:	Pso11G06660.0	Pso11G06660.0	 2e-119
168-242:	Pso11G06680.0	Pso11G06680.0	  3e-76
168-243:	Pso11G06690.0	Pso11G06690.0	  6e-85
168-244:	Pso11G06730.0	Pso11G06730.0	      0
168-245:	Pso11G06750.0	Pso11G06750.0	      0
168-246:	Pso11G06790.0	Pso11G06790.0	      0
168-247:	Pso11G06810.0	Pso11G06810.0	      0
168-248:	Pso11G06820.0	Pso11G06820.0	      0
168-249:	Pso11G06830.0	Pso11G06830.0	 2e-180
168-250:	Pso11G06860.0	Pso11G06860.0	      0
168-251:	Pso11G06870.0	Pso11G06870.0	      0
168-252:	Pso11G06900.0	Pso11G06900.0	      0
168-253:	Pso11G06910.0	Pso11G06910.0	 3e-117
168-254:	Pso11G06950.0	Pso11G06950.0	  6e-50
168-255:	Pso11G06960.0	Pso11G06960.0	 7e-103
168-256:	Pso11G06970.0	Pso11G06970.0	      0
168-257:	Pso11G06980.0	Pso11G06980.0	  4e-58
168-258:	Pso11G06990.0	Pso11G06990.0	      0
168-259:	Pso11G07000.0	Pso11G07000.0	      0
168-260:	Pso11G07010.0	Pso11G07010.0	 6e-161
168-261:	Pso11G07020.0	Pso11G07020.0	      0
168-262:	Pso11G07040.0	Pso11G07040.0	      0
168-263:	Pso11G07070.0	Pso11G07060.0	  2e-25
168-264:	Pso11G07090.0	Pso11G07090.0	 7e-127
168-265:	Pso11G07100.0	Pso11G07100.0	 3e-142
168-266:	Pso11G07120.0	Pso11G07120.0	      0
168-267:	Pso11G07130.0	Pso11G07130.0	      0
168-268:	Pso11G07140.0	Pso11G07140.0	 2e-134
168-269:	Pso11G07170.0	Pso11G07170.0	      0
168-270:	Pso11G07180.0	Pso11G07180.0	      0
168-271:	Pso11G07190.0	Pso11G07190.0	      0
168-272:	Pso11G07240.0	Pso11G07240.0	 2e-177
168-273:	Pso11G07250.0	Pso11G07250.0	      0
168-274:	Pso11G07260.0	Pso11G07260.0	      0
168-275:	Pso11G07280.0	Pso11G07280.0	  3e-94
168-276:	Pso11G07290.0	Pso11G07290.0	      0
168-277:	Pso11G07300.0	Pso11G07300.0	      0
168-278:	Pso11G07320.0	Pso11G07320.0	      0
168-279:	Pso11G07330.0	Pso11G07330.0	      0
168-280:	Pso11G07340.0	Pso11G07340.0	      0
168-281:	Pso11G07350.0	Pso11G07350.0	 3e-144
168-282:	Pso11G07370.0	Pso11G07370.0	      0
168-283:	Pso11G07380.0	Pso11G07380.0	      0
168-284:	Pso11G07400.0	Pso11G07400.0	      0
168-285:	Pso11G07520.0	Pso11G07470.0	 3e-146
168-286:	Pso11G07550.0	Pso11G07550.0	      0
168-287:	Pso11G07560.0	Pso11G07560.0	      0
168-288:	Pso11G07570.0	Pso11G07570.0	 1e-121
168-289:	Pso11G07580.0	Pso11G07580.0	      0
168-290:	Pso11G07590.0	Pso11G07590.0	  3e-93
168-291:	Pso11G07600.0	Pso11G07600.0	      0
168-292:	Pso11G07610.0	Pso11G07610.0	      0
168-293:	Pso11G07620.0	Pso11G07620.0	      0
168-294:	Pso11G07630.0	Pso11G07630.0	      0
168-295:	Pso11G07640.0	Pso11G07640.0	      0
168-296:	Pso11G07650.0	Pso11G07650.0	      0
168-297:	Pso11G07660.0	Pso11G07660.0	      0
168-298:	Pso11G07670.0	Pso11G07670.0	      0
168-299:	Pso11G07730.0	Pso11G07730.0	      0
168-300:	Pso11G07750.0	Pso11G07750.0	      0
168-301:	Pso11G07760.0	Pso11G07760.0	      0
168-302:	Pso11G07770.0	Pso11G07770.0	      0
168-303:	Pso11G07780.0	Pso11G07780.0	      0
168-304:	Pso11G07800.0	Pso11G07800.0	      0
168-305:	Pso11G07820.0	Pso11G07820.0	      0
168-306:	Pso11G07830.0	Pso11G07830.0	      0
168-307:	Pso11G07840.0	Pso11G07840.0	  5e-95
168-308:	Pso11G07850.0	Pso11G07850.0	      0
168-309:	Pso11G07860.0	Pso11G07860.0	      0
168-310:	Pso11G07870.0	Pso11G07870.0	      0
168-311:	Pso11G07890.0	Pso11G07890.0	      0
168-312:	Pso11G07900.0	Pso11G07900.0	      0
168-313:	Pso11G07920.0	Pso11G07920.0	      0
168-314:	Pso11G07930.0	Pso11G07930.0	  1e-58
168-315:	Pso11G07960.0	Pso11G07960.0	      0
168-316:	Pso11G07990.0	Pso11G07990.0	      0
168-317:	Pso11G08000.0	Pso11G08000.0	      0
168-318:	Pso11G08010.0	Pso11G08010.0	      0
168-319:	Pso11G08080.0	Pso11G08080.0	 3e-157
168-320:	Pso11G08100.0	Pso11G08100.0	 2e-112
168-321:	Pso11G08110.0	Pso11G08110.0	      0
168-322:	Pso11G08170.0	Pso11G08170.0	      0
168-323:	Pso11G08200.0	Pso11G08200.0	      0
168-324:	Pso11G08210.0	Pso11G08210.0	      0
168-325:	Pso11G08240.0	Pso11G08240.0	      0
168-326:	Pso11G08250.0	Pso11G08250.0	  6e-67
168-327:	Pso11G08270.0	Pso11G08270.0	      0
168-328:	Pso11G08320.0	Pso11G08320.0	      0
168-329:	Pso11G08330.0	Pso11G08330.0	      0
168-330:	Pso11G08340.0	Pso11G08340.0	 8e-172
168-331:	Pso11G08350.0	Pso11G08350.0	      0
168-332:	Pso11G08360.0	Pso11G08360.0	  3e-95
168-333:	Pso11G08370.0	Pso11G08370.0	 6e-148
168-334:	Pso11G08410.0	Pso11G08410.0	  6e-29
168-335:	Pso11G08420.0	Pso11G08420.0	      0
168-336:	Pso11G08430.0	Pso11G08430.0	 2e-140
168-337:	Pso11G08460.0	Pso11G08440.0	  3e-74
168-338:	Pso11G08520.0	Pso11G08520.0	 5e-121
168-339:	Pso11G08550.0	Pso11G08550.0	      0
168-340:	Pso11G08620.0	Pso11G08620.0	      0
168-341:	Pso11G08630.0	Pso11G08630.0	  9e-86
168-342:	Pso11G08650.0	Pso11G08650.0	      0
168-343:	Pso11G08660.0	Pso11G08660.0	      0
168-344:	Pso11G08670.0	Pso11G08670.0	 2e-109
168-345:	Pso11G08680.0	Pso11G08680.0	  3e-89
168-346:	Pso11G08690.0	Pso11G08690.0	 3e-149
168-347:	Pso11G08700.0	Pso11G08700.0	 4e-179
168-348:	Pso11G08710.0	Pso11G08710.0	      0
168-349:	Pso11G08720.0	Pso11G08720.0	      0
168-350:	Pso11G08740.0	Pso11G08740.0	      0
168-351:	Pso11G08770.0	Pso11G08770.0	  2e-58
168-352:	Pso11G08780.0	Pso11G08780.0	      0
168-353:	Pso11G08790.0	Pso11G08790.0	 5e-102
168-354:	Pso11G08830.0	Pso11G08830.0	 4e-166
168-355:	Pso11G08840.0	Pso11G08840.0	      0
168-356:	Pso11G08850.0	Pso11G08850.0	      0
168-357:	Pso11G08860.0	Pso11G08860.0	  1e-44
168-358:	Pso11G08870.0	Pso11G08870.0	      0
168-359:	Pso11G08880.0	Pso11G08880.0	 1e-134
168-360:	Pso11G08910.0	Pso11G08910.0	      0
168-361:	Pso11G08930.0	Pso11G08930.0	      0
168-362:	Pso11G08940.0	Pso11G08940.0	      0
168-363:	Pso11G08960.0	Pso11G08960.0	      0
168-364:	Pso11G08970.0	Pso11G08970.0	      0
168-365:	Pso11G09000.0	Pso11G09000.0	      0
168-366:	Pso11G09010.0	Pso11G09010.0	      0
168-367:	Pso11G09020.0	Pso11G09020.0	      0
168-368:	Pso11G09030.0	Pso11G09030.0	      0
168-369:	Pso11G09090.0	Pso11G09050.0	  1e-95
168-370:	Pso11G09100.0	Pso11G09100.0	      0
168-371:	Pso11G09150.0	Pso11G09150.0	      0
168-372:	Pso11G09160.0	Pso11G09160.0	      0
168-373:	Pso11G09170.0	Pso11G09170.0	      0
168-374:	Pso11G09180.0	Pso11G09180.0	 4e-159
168-375:	Pso11G09210.0	Pso11G09210.0	      0
168-376:	Pso11G09250.0	Pso11G09250.0	      0
168-377:	Pso11G09260.0	Pso11G09260.0	      0
168-378:	Pso11G09310.0	Pso11G09270.0	  3e-98
168-379:	Pso11G09320.0	Pso11G09320.0	      0
168-380:	Pso11G09330.0	Pso11G09330.0	      0
168-381:	Pso11G09340.0	Pso11G09340.0	      0
168-382:	Pso11G09380.0	Pso11G09350.0	  4e-28
168-383:	Pso11G09390.0	Pso11G09390.0	 9e-173
168-384:	Pso11G09410.0	Pso11G09410.0	      0
168-385:	Pso11G09420.0	Pso11G09420.0	      0
168-386:	Pso11G09430.0	Pso11G09430.0	      0
168-387:	Pso11G09450.0	Pso11G09450.0	  3e-84
168-388:	Pso11G09460.0	Pso11G09460.0	      0
168-389:	Pso11G09470.0	Pso11G09470.0	 1e-179
168-390:	Pso11G09480.0	Pso11G09480.0	      0
168-391:	Pso11G09490.0	Pso11G09490.0	      0
168-392:	Pso11G09500.0	Pso11G09500.0	      0
168-393:	Pso11G09510.0	Pso11G09510.0	      0
168-394:	Pso11G09520.0	Pso11G09520.0	      0
168-395:	Pso11G09540.0	Pso11G09530.0	  1e-19
168-396:	Pso11G09550.0	Pso11G09550.0	      0
168-397:	Pso11G09590.0	Pso11G09590.0	      0
168-398:	Pso11G09610.0	Pso11G09610.0	      0
168-399:	Pso11G09620.0	Pso11G09620.0	  1e-73
168-400:	Pso11G09660.0	Pso11G09660.0	 5e-156
168-401:	Pso11G09670.0	Pso11G09670.0	      0
168-402:	Pso11G09690.0	Pso11G09690.0	      0
168-403:	Pso11G09700.0	Pso11G09700.0	      0
168-404:	Pso11G09710.0	Pso11G09710.0	  7e-57
168-405:	Pso11G09720.0	Pso11G09720.0	      0
168-406:	Pso11G09730.0	Pso11G09730.0	 8e-119
168-407:	Pso11G09760.0	Pso11G09760.0	      0
168-408:	Pso11G09830.0	Pso11G09830.0	  3e-69
168-409:	Pso11G09840.0	Pso11G09840.0	 7e-100
168-410:	Pso11G09870.0	Pso11G09870.0	 8e-117
168-411:	Pso11G09920.0	Pso11G09920.0	 2e-109
168-412:	Pso11G09930.0	Pso11G09930.0	      0
168-413:	Pso11G09940.0	Pso11G09940.0	      0
168-414:	Pso11G09970.0	Pso11G09970.0	      0
168-415:	Pso11G09990.0	Pso11G09990.0	      0
168-416:	Pso11G10000.0	Pso11G10000.0	      0
168-417:	Pso11G10010.0	Pso11G10010.0	      0
168-418:	Pso11G10020.0	Pso11G10020.0	  7e-54
168-419:	Pso11G10060.0	Pso11G10060.0	  7e-48
168-420:	Pso11G10080.0	Pso11G10080.0	  5e-55
168-421:	Pso11G10090.0	Pso11G10090.0	      0
168-422:	Pso11G10130.0	Pso11G10130.0	  1e-46
168-423:	Pso11G10140.0	Pso11G10140.0	      0
168-424:	Pso11G10220.0	Pso11G10220.0	 3e-139
168-425:	Pso11G10260.0	Pso11G10260.0	      0
168-426:	Pso11G10270.0	Pso11G10270.0	      0
168-427:	Pso11G10280.0	Pso11G10280.0	      0
168-428:	Pso11G10290.0	Pso11G10290.0	      0
168-429:	Pso11G10300.0	Pso11G10300.0	 3e-133
168-430:	Pso11G10310.0	Pso11G10310.0	      0
168-431:	Pso11G10320.0	Pso11G10320.0	      0
168-432:	Pso11G10330.0	Pso11G10330.0	      0
168-433:	Pso11G10340.0	Pso11G10340.0	 3e-161
168-434:	Pso11G10350.0	Pso11G10350.0	      0
168-435:	Pso11G10370.0	Pso11G10370.0	      0
168-436:	Pso11G10400.0	Pso11G10400.0	  8e-69
168-437:	Pso11G10420.0	Pso11G10420.0	      0
168-438:	Pso11G10430.0	Pso11G10430.0	      0
168-439:	Pso11G10440.0	Pso11G10440.0	      0
168-440:	Pso11G10590.0	Pso11G10590.0	      0
168-441:	Pso11G10790.0	Pso11G10790.0	      0
168-442:	Pso11G10810.0	Pso11G10810.0	      0
168-443:	Pso11G10820.0	Pso11G10820.0	      0
168-444:	Pso11G10880.0	Pso11G10880.0	      0
168-445:	Pso11G10980.0	Pso11G10980.0	 3e-129
168-446:	Pso11G11040.0	Pso11G11040.0	      0
168-447:	Pso11G11050.0	Pso11G11050.0	 6e-117
168-448:	Pso11G11080.0	Pso11G11080.0	      0
168-449:	Pso11G11090.0	Pso11G11090.0	  1e-88
168-450:	Pso11G11100.0	Pso11G11100.0	  1e-66
168-451:	Pso11G11110.0	Pso11G11110.0	      0
168-452:	Pso11G11120.0	Pso11G11120.0	      0
168-453:	Pso11G11180.0	Pso11G11180.0	      0
168-454:	Pso11G11190.0	Pso11G11190.0	      0
168-455:	Pso11G11200.0	Pso11G11200.0	 3e-132
168-456:	Pso11G11210.0	Pso11G11210.0	      0
168-457:	Pso11G11250.0	Pso11G11250.0	      0
168-458:	Pso11G11260.0	Pso11G11260.0	      0
168-459:	Pso11G11270.0	Pso11G11270.0	  1e-59
168-460:	Pso11G11280.0	Pso11G11280.0	      0
168-461:	Pso11G11310.0	Pso11G11310.0	      0
168-462:	Pso11G11320.0	Pso11G11320.0	      0
168-463:	Pso11G11340.0	Pso11G11340.0	      0
168-464:	Pso11G11350.0	Pso11G11350.0	      0
168-465:	Pso11G11370.0	Pso11G11370.0	  3e-75
168-466:	Pso11G11410.0	Pso11G11410.0	      0
168-467:	Pso11G11430.0	Pso11G11430.0	      0
168-468:	Pso11G11440.0	Pso11G11440.0	      0
168-469:	Pso11G11470.0	Pso11G11470.0	  6e-95
168-470:	Pso11G11510.0	Pso11G11510.0	  9e-79
168-471:	Pso11G11520.0	Pso11G11520.0	      0
168-472:	Pso11G11530.0	Pso11G11530.0	      0
168-473:	Pso11G11560.0	Pso11G11560.0	      0
168-474:	Pso11G11570.0	Pso11G11570.0	      0
168-475:	Pso11G11580.0	Pso11G11580.0	 1e-129
168-476:	Pso11G11610.0	Pso11G11610.0	      0
168-477:	Pso11G11630.0	Pso11G11630.0	      0
168-478:	Pso11G11660.0	Pso11G11660.0	 3e-165
168-479:	Pso11G11710.0	Pso11G11710.0	      0
168-480:	Pso11G11720.0	Pso11G11720.0	 3e-110
168-481:	Pso11G11770.0	Pso11G11770.0	      0
168-482:	Pso11G11780.0	Pso11G11780.0	  1e-62
168-483:	Pso11G11790.0	Pso11G11790.0	      0
168-484:	Pso11G11810.0	Pso11G11810.0	      0
168-485:	Pso11G11820.0	Pso11G11820.0	      0
168-486:	Pso11G11860.0	Pso11G11860.0	 2e-114
168-487:	Pso11G11870.0	Pso11G11870.0	      0
168-488:	Pso11G11910.0	Pso11G11910.0	      0
168-489:	Pso11G11920.0	Pso11G11920.0	 1e-165
## Alignment 169: score=17485.0 e_value=0 N=357 post-WGD-1 ancestor_chr11&P.somniferum_chr11 plus
169-  0:	Pso11G31030.0	Pso11G31030.0	      0
169-  1:	Pso11G31040.0	Pso11G31040.0	      0
169-  2:	Pso11G31050.0	Pso11G31050.0	  3e-82
169-  3:	Pso11G31060.0	Pso11G31060.0	      0
169-  4:	Pso11G31070.0	Pso11G31070.0	 4e-170
169-  5:	Pso11G31080.0	Pso11G31080.0	      0
169-  6:	Pso11G31320.0	Pso11G31320.0	      0
169-  7:	Pso11G31370.0	Pso11G31370.0	      0
169-  8:	Pso11G31380.0	Pso11G31380.0	      0
169-  9:	Pso11G31390.0	Pso11G31390.0	      0
169- 10:	Pso11G31430.0	Pso11G31430.0	      0
169- 11:	Pso11G31450.0	Pso11G31450.0	      0
169- 12:	Pso11G31480.0	Pso11G31480.0	      0
169- 13:	Pso11G31490.0	Pso11G31490.0	      0
169- 14:	Pso11G31500.0	Pso11G31500.0	      0
169- 15:	Pso11G31510.0	Pso11G31510.0	 6e-108
169- 16:	Pso11G31550.0	Pso11G31550.0	      0
169- 17:	Pso11G31600.0	Pso11G31600.0	  2e-56
169- 18:	Pso11G31610.0	Pso11G31610.0	      0
169- 19:	Pso11G31620.0	Pso11G31620.0	 3e-124
169- 20:	Pso11G31640.0	Pso11G31640.0	      0
169- 21:	Pso11G31650.0	Pso11G31650.0	      0
169- 22:	Pso11G31660.0	Pso11G31660.0	      0
169- 23:	Pso11G31670.0	Pso11G31670.0	  1e-89
169- 24:	Pso11G31680.0	Pso11G31680.0	      0
169- 25:	Pso11G31690.0	Pso11G31690.0	 1e-120
169- 26:	Pso11G31720.0	Pso11G31720.0	      0
169- 27:	Pso11G31730.0	Pso11G31730.0	      0
169- 28:	Pso11G31740.0	Pso11G31740.0	      0
169- 29:	Pso11G31750.0	Pso11G31750.0	      0
169- 30:	Pso11G31770.0	Pso11G31770.0	      0
169- 31:	Pso11G31780.0	Pso11G31780.0	 1e-161
169- 32:	Pso11G31790.0	Pso11G31790.0	      0
169- 33:	Pso11G31800.0	Pso11G31800.0	      0
169- 34:	Pso11G31810.0	Pso11G31810.0	      0
169- 35:	Pso11G31830.0	Pso11G31830.0	      0
169- 36:	Pso11G31850.0	Pso11G31850.0	      0
169- 37:	Pso11G31860.0	Pso11G31860.0	      0
169- 38:	Pso11G31870.0	Pso11G31870.0	      0
169- 39:	Pso11G31880.0	Pso11G31880.0	  1e-31
169- 40:	Pso11G31890.0	Pso11G31890.0	      0
169- 41:	Pso11G31900.0	Pso11G31900.0	 1e-103
169- 42:	Pso11G31910.0	Pso11G31910.0	  9e-65
169- 43:	Pso11G31920.0	Pso11G31920.0	 2e-158
169- 44:	Pso11G31940.0	Pso11G31940.0	      0
169- 45:	Pso11G31960.0	Pso11G31960.0	      0
169- 46:	Pso11G31970.0	Pso11G31970.0	      0
169- 47:	Pso11G31980.0	Pso11G31980.0	      0
169- 48:	Pso11G31990.0	Pso11G31990.0	      0
169- 49:	Pso11G32000.0	Pso11G32000.0	  1e-93
169- 50:	Pso11G32020.0	Pso11G32010.0	  4e-36
169- 51:	Pso11G32060.0	Pso11G32060.0	      0
169- 52:	Pso11G32070.0	Pso11G32070.0	      0
169- 53:	Pso11G32080.0	Pso11G32080.0	      0
169- 54:	Pso11G32100.0	Pso11G32100.0	      0
169- 55:	Pso11G32120.0	Pso11G32120.0	      0
169- 56:	Pso11G32130.0	Pso11G32130.0	 1e-178
169- 57:	Pso11G32140.0	Pso11G32140.0	  2e-72
169- 58:	Pso11G32150.0	Pso11G32150.0	 2e-136
169- 59:	Pso11G32180.0	Pso11G32180.0	      0
169- 60:	Pso11G32190.0	Pso11G32190.0	      0
169- 61:	Pso11G32200.0	Pso11G32200.0	      0
169- 62:	Pso11G32210.0	Pso11G32210.0	      0
169- 63:	Pso11G32220.0	Pso11G32220.0	      0
169- 64:	Pso11G32230.0	Pso11G32230.0	 2e-123
169- 65:	Pso11G32240.0	Pso11G32240.0	      0
169- 66:	Pso11G32250.0	Pso11G32250.0	      0
169- 67:	Pso11G32550.0	Pso11G32410.0	  6e-37
169- 68:	Pso11G32580.0	Pso11G32580.0	  3e-44
169- 69:	Pso11G32590.0	Pso11G32590.0	      0
169- 70:	Pso11G32600.0	Pso11G32600.0	      0
169- 71:	Pso11G32650.0	Pso11G32650.0	      0
169- 72:	Pso11G32670.0	Pso11G32670.0	 4e-159
169- 73:	Pso11G32680.0	Pso11G32680.0	  3e-57
169- 74:	Pso11G32690.0	Pso11G32690.0	      0
169- 75:	Pso11G32700.0	Pso11G32700.0	      0
169- 76:	Pso11G32710.0	Pso11G32710.0	      0
169- 77:	Pso11G32720.0	Pso11G32720.0	      0
169- 78:	Pso11G32740.0	Pso11G32740.0	      0
169- 79:	Pso11G32790.0	Pso11G32790.0	      0
169- 80:	Pso11G32800.0	Pso11G32800.0	  4e-55
169- 81:	Pso11G32860.0	Pso11G32820.0	      0
169- 82:	Pso11G32890.0	Pso11G32890.0	      0
169- 83:	Pso11G32900.0	Pso11G32900.0	 1e-157
169- 84:	Pso11G32910.0	Pso11G32910.0	      0
169- 85:	Pso11G32920.0	Pso11G32920.0	      0
169- 86:	Pso11G32930.0	Pso11G32930.0	      0
169- 87:	Pso11G32940.0	Pso11G32940.0	      0
169- 88:	Pso11G32950.0	Pso11G32950.0	      0
169- 89:	Pso11G32960.0	Pso11G32960.0	      0
169- 90:	Pso11G32970.0	Pso11G32970.0	      0
169- 91:	Pso11G32980.0	Pso11G32980.0	      0
169- 92:	Pso11G32990.0	Pso11G32990.0	      0
169- 93:	Pso11G33000.0	Pso11G33000.0	 5e-125
169- 94:	Pso11G33010.0	Pso11G33010.0	      0
169- 95:	Pso11G33020.0	Pso11G33020.0	 2e-115
169- 96:	Pso11G33060.0	Pso11G33060.0	      0
169- 97:	Pso11G33080.0	Pso11G33080.0	      0
169- 98:	Pso11G33090.0	Pso11G33090.0	 5e-105
169- 99:	Pso11G33110.0	Pso11G33110.0	 9e-150
169-100:	Pso11G33120.0	Pso11G33120.0	      0
169-101:	Pso11G33130.0	Pso11G33130.0	      0
169-102:	Pso11G33140.0	Pso11G33140.0	  6e-74
169-103:	Pso11G33150.0	Pso11G33150.0	  5e-74
169-104:	Pso11G33160.0	Pso11G33160.0	      0
169-105:	Pso11G33180.0	Pso11G33180.0	      0
169-106:	Pso11G33200.0	Pso11G33200.0	 6e-165
169-107:	Pso11G33210.0	Pso11G33210.0	      0
169-108:	Pso11G33220.0	Pso11G33220.0	      0
169-109:	Pso11G33230.0	Pso11G33230.0	  3e-53
169-110:	Pso11G33240.0	Pso11G33240.0	  6e-87
169-111:	Pso11G33250.0	Pso11G33250.0	      0
169-112:	Pso11G33260.0	Pso11G33260.0	  1e-79
169-113:	Pso11G33270.0	Pso11G33270.0	 7e-148
169-114:	Pso11G33290.0	Pso11G33280.0	      0
169-115:	Pso11G33330.0	Pso11G33330.0	      0
169-116:	Pso11G33340.0	Pso11G33340.0	 1e-105
169-117:	Pso11G33360.0	Pso11G33360.0	      0
169-118:	Pso11G33390.0	Pso11G33390.0	      0
169-119:	Pso11G33400.0	Pso11G33400.0	 3e-157
169-120:	Pso11G33410.0	Pso11G33410.0	      0
169-121:	Pso11G33420.0	Pso11G33420.0	 4e-119
169-122:	Pso11G33430.0	Pso11G33430.0	 6e-134
169-123:	Pso11G33440.0	Pso11G33440.0	      0
169-124:	Pso11G33450.0	Pso11G33450.0	      0
169-125:	Pso11G33480.0	Pso11G33480.0	      0
169-126:	Pso11G33490.0	Pso11G33490.0	  7e-86
169-127:	Pso11G33500.0	Pso11G33500.0	      0
169-128:	Pso11G33510.0	Pso11G33510.0	 3e-102
169-129:	Pso11G33520.0	Pso11G33520.0	      0
169-130:	Pso11G33540.0	Pso11G33540.0	      0
169-131:	Pso11G33550.0	Pso11G33550.0	      0
169-132:	Pso11G33560.0	Pso11G33560.0	 4e-105
169-133:	Pso11G33570.0	Pso11G33570.0	      0
169-134:	Pso11G33580.0	Pso11G33580.0	 1e-143
169-135:	Pso11G33590.0	Pso11G33590.0	 2e-107
169-136:	Pso11G33600.0	Pso11G33600.0	      0
169-137:	Pso11G33610.0	Pso11G33610.0	 4e-150
169-138:	Pso11G33620.0	Pso11G33620.0	 3e-153
169-139:	Pso11G33640.0	Pso11G33640.0	      0
169-140:	Pso11G33650.0	Pso11G33650.0	 2e-121
169-141:	Pso11G33810.0	Pso11G33810.0	      0
169-142:	Pso11G33990.0	Pso11G33990.0	 5e-107
169-143:	Pso11G34080.0	Pso11G34080.0	      0
169-144:	Pso11G34090.0	Pso11G34090.0	  7e-88
169-145:	Pso11G34100.0	Pso11G34100.0	      0
169-146:	Pso11G34110.0	Pso11G34110.0	      0
169-147:	Pso11G34120.0	Pso11G34120.0	      0
169-148:	Pso11G34130.0	Pso11G34130.0	      0
169-149:	Pso11G34150.0	Pso11G34150.0	      0
169-150:	Pso11G34170.0	Pso11G34170.0	 5e-180
169-151:	Pso11G34180.0	Pso11G34180.0	      0
169-152:	Pso11G34190.0	Pso11G34190.0	      0
169-153:	Pso11G34220.0	Pso11G34220.0	      0
169-154:	Pso11G34260.0	Pso11G34260.0	      0
169-155:	Pso11G34270.0	Pso11G34270.0	 2e-115
169-156:	Pso11G34280.0	Pso11G34280.0	      0
169-157:	Pso11G34300.0	Pso11G34300.0	      0
169-158:	Pso11G34340.0	Pso11G34340.0	      0
169-159:	Pso11G34350.0	Pso11G34350.0	      0
169-160:	Pso11G34360.0	Pso11G34360.0	      0
169-161:	Pso11G34370.0	Pso11G34370.0	      0
169-162:	Pso11G34380.0	Pso11G34380.0	      0
169-163:	Pso11G34390.0	Pso11G34390.0	      0
169-164:	Pso11G34400.0	Pso11G34400.0	      0
169-165:	Pso11G34410.0	Pso11G34410.0	  1e-90
169-166:	Pso11G34430.0	Pso11G34430.0	      0
169-167:	Pso11G34450.0	Pso11G34450.0	      0
169-168:	Pso11G34470.0	Pso11G34470.0	      0
169-169:	Pso11G34480.0	Pso11G34480.0	      0
169-170:	Pso11G34490.0	Pso11G34490.0	      0
169-171:	Pso11G34510.0	Pso11G34510.0	  2e-50
169-172:	Pso11G34520.0	Pso11G34520.0	      0
169-173:	Pso11G34530.0	Pso11G34530.0	 2e-104
169-174:	Pso11G34540.0	Pso11G34540.0	      0
169-175:	Pso11G34550.0	Pso11G34550.0	      0
169-176:	Pso11G34560.0	Pso11G34560.0	      0
169-177:	Pso11G34580.0	Pso11G34580.0	      0
169-178:	Pso11G34590.0	Pso11G34590.0	      0
169-179:	Pso11G34600.0	Pso11G34600.0	 8e-169
169-180:	Pso11G34610.0	Pso11G34610.0	      0
169-181:	Pso11G34630.0	Pso11G34630.0	      0
169-182:	Pso11G34640.0	Pso11G34640.0	  6e-90
169-183:	Pso11G34650.0	Pso11G34650.0	      0
169-184:	Pso11G34660.0	Pso11G34660.0	      0
169-185:	Pso11G34670.0	Pso11G34670.0	      0
169-186:	Pso11G34680.0	Pso11G34680.0	 8e-162
169-187:	Pso11G34690.0	Pso11G34690.0	  5e-90
169-188:	Pso11G34710.0	Pso11G34710.0	      0
169-189:	Pso11G34730.0	Pso11G34730.0	      0
169-190:	Pso11G34740.0	Pso11G34740.0	 1e-116
169-191:	Pso11G34750.0	Pso11G34750.0	  6e-79
169-192:	Pso11G34760.0	Pso11G34760.0	 9e-119
169-193:	Pso11G34780.0	Pso11G34780.0	      0
169-194:	Pso11G34800.0	Pso11G34800.0	      0
169-195:	Pso11G34810.0	Pso11G34810.0	      0
169-196:	Pso11G34840.0	Pso11G34840.0	      0
169-197:	Pso11G34870.0	Pso11G34870.0	      0
169-198:	Pso11G34890.0	Pso11G34890.0	      0
169-199:	Pso11G34900.0	Pso11G34900.0	      0
169-200:	Pso11G34920.0	Pso11G34920.0	      0
169-201:	Pso11G34940.0	Pso11G34940.0	  1e-61
169-202:	Pso11G34950.0	Pso11G34950.0	  2e-77
169-203:	Pso11G34960.0	Pso11G34960.0	      0
169-204:	Pso11G34970.0	Pso11G34970.0	      0
169-205:	Pso11G34980.0	Pso11G34980.0	      0
169-206:	Pso11G34990.0	Pso11G34990.0	 1e-138
169-207:	Pso11G35000.0	Pso11G35000.0	      0
169-208:	Pso11G35020.0	Pso11G35020.0	      0
169-209:	Pso11G35030.0	Pso11G35030.0	 2e-164
169-210:	Pso11G35040.0	Pso11G35040.0	      0
169-211:	Pso11G35050.0	Pso11G35050.0	      0
169-212:	Pso11G35080.0	Pso11G35080.0	 2e-137
169-213:	Pso11G35090.0	Pso11G35090.0	      0
169-214:	Pso11G35100.0	Pso11G35100.0	      0
169-215:	Pso11G35110.0	Pso11G35110.0	 1e-105
169-216:	Pso11G35120.0	Pso11G35120.0	      0
169-217:	Pso11G35130.0	Pso11G35130.0	      0
169-218:	Pso11G35150.0	Pso11G35150.0	      0
169-219:	Pso11G35160.0	Pso11G35160.0	      0
169-220:	Pso11G35170.0	Pso11G35170.0	      0
169-221:	Pso11G35210.0	Pso11G35200.0	  1e-30
169-222:	Pso11G35240.0	Pso11G35240.0	 7e-134
169-223:	Pso11G35250.0	Pso11G35250.0	 3e-109
169-224:	Pso11G35260.0	Pso11G35260.0	  1e-89
169-225:	Pso11G35290.0	Pso11G35290.0	      0
169-226:	Pso11G35300.0	Pso11G35300.0	 6e-145
169-227:	Pso11G35320.0	Pso11G35320.0	 8e-150
169-228:	Pso11G35330.0	Pso11G35330.0	      0
169-229:	Pso11G35340.0	Pso11G35340.0	      0
169-230:	Pso11G35350.0	Pso11G35350.0	 5e-155
169-231:	Pso11G35380.0	Pso11G35380.0	      0
169-232:	Pso11G35400.0	Pso11G35400.0	 1e-142
169-233:	Pso11G35450.0	Pso11G35450.0	 1e-178
169-234:	Pso11G35460.0	Pso11G35460.0	      0
169-235:	Pso11G35570.0	Pso11G35570.0	      0
169-236:	Pso11G35610.0	Pso11G35610.0	 5e-114
169-237:	Pso11G35630.0	Pso11G35630.0	 3e-114
169-238:	Pso11G35650.0	Pso11G35650.0	      0
169-239:	Pso11G35660.0	Pso11G35660.0	      0
169-240:	Pso11G35670.0	Pso11G35670.0	      0
169-241:	Pso11G35680.0	Pso11G35680.0	      0
169-242:	Pso11G35720.0	Pso11G35720.0	      0
169-243:	Pso11G35740.0	Pso11G35740.0	      0
169-244:	Pso11G35750.0	Pso11G35750.0	 1e-139
169-245:	Pso11G35760.0	Pso11G35760.0	      0
169-246:	Pso11G35780.0	Pso11G35780.0	      0
169-247:	Pso11G35810.0	Pso11G35810.0	      0
169-248:	Pso11G35830.0	Pso11G35830.0	      0
169-249:	Pso11G35840.0	Pso11G35840.0	      0
169-250:	Pso11G35860.0	Pso11G35860.0	      0
169-251:	Pso11G35870.0	Pso11G35870.0	      0
169-252:	Pso11G35900.0	Pso11G35900.0	      0
169-253:	Pso11G35910.0	Pso11G35910.0	  4e-55
169-254:	Pso11G35920.0	Pso11G35920.0	      0
169-255:	Pso11G35940.0	Pso11G35940.0	 5e-107
169-256:	Pso11G35950.0	Pso11G35950.0	 8e-133
169-257:	Pso11G35970.0	Pso11G35970.0	      0
169-258:	Pso11G35990.0	Pso11G35990.0	      0
169-259:	Pso11G36000.0	Pso11G36000.0	      0
169-260:	Pso11G36030.0	Pso11G36030.0	      0
169-261:	Pso11G36120.0	Pso11G36120.0	      0
169-262:	Pso11G36130.0	Pso11G36130.0	      0
169-263:	Pso11G36150.0	Pso11G36150.0	      0
169-264:	Pso11G36160.0	Pso11G36160.0	  8e-95
169-265:	Pso11G36170.0	Pso11G36170.0	      0
169-266:	Pso11G36190.0	Pso11G36190.0	      0
169-267:	Pso11G36240.0	Pso11G36240.0	  6e-44
169-268:	Pso11G36250.0	Pso11G36250.0	      0
169-269:	Pso11G36260.0	Pso11G36260.0	      0
169-270:	Pso11G36280.0	Pso11G36280.0	      0
169-271:	Pso11G36290.0	Pso11G36290.0	 1e-120
169-272:	Pso11G36310.0	Pso11G36310.0	 6e-168
169-273:	Pso11G36320.0	Pso11G36320.0	      0
169-274:	Pso11G36330.0	Pso11G36330.0	  9e-82
169-275:	Pso11G36350.0	Pso11G36350.0	  3e-94
169-276:	Pso11G36360.0	Pso11G36360.0	      0
169-277:	Pso11G36370.0	Pso11G36370.0	      0
169-278:	Pso11G36380.0	Pso11G36380.0	      0
169-279:	Pso11G36400.0	Pso11G36400.0	      0
169-280:	Pso11G36410.0	Pso11G36410.0	      0
169-281:	Pso11G36420.0	Pso11G36420.0	      0
169-282:	Pso11G36430.0	Pso11G36430.0	      0
169-283:	Pso11G36440.0	Pso11G36440.0	      0
169-284:	Pso11G36460.0	Pso11G36460.0	      0
169-285:	Pso11G36470.0	Pso11G36470.0	      0
169-286:	Pso11G36480.0	Pso11G36480.0	      0
169-287:	Pso11G36490.0	Pso11G36490.0	      0
169-288:	Pso11G36500.0	Pso11G36500.0	 1e-146
169-289:	Pso11G36510.0	Pso11G36510.0	 7e-178
169-290:	Pso11G36520.0	Pso11G36520.0	  1e-97
169-291:	Pso11G36590.0	Pso11G36590.0	  1e-69
169-292:	Pso11G36610.0	Pso11G36610.0	  8e-97
169-293:	Pso11G36630.0	Pso11G36630.0	 3e-161
169-294:	Pso11G36720.0	Pso11G36720.0	      0
169-295:	Pso11G36740.0	Pso11G36740.0	      0
169-296:	Pso11G36750.0	Pso11G36750.0	      0
169-297:	Pso11G36760.0	Pso11G36760.0	      0
169-298:	Pso11G36780.0	Pso11G36780.0	      0
169-299:	Pso11G36790.0	Pso11G36790.0	      0
169-300:	Pso11G36800.0	Pso11G36800.0	      0
169-301:	Pso11G36810.0	Pso11G36810.0	      0
169-302:	Pso11G36820.0	Pso11G36820.0	      0
169-303:	Pso11G36850.0	Pso11G36850.0	      0
169-304:	Pso11G36860.0	Pso11G36860.0	      0
169-305:	Pso11G36870.0	Pso11G36870.0	      0
169-306:	Pso11G36880.0	Pso11G36880.0	      0
169-307:	Pso11G36910.0	Pso11G36910.0	      0
169-308:	Pso11G36920.0	Pso11G36920.0	      0
169-309:	Pso11G36930.0	Pso11G36930.0	 1e-117
169-310:	Pso11G36940.0	Pso11G36940.0	  3e-52
169-311:	Pso11G36960.0	Pso11G36960.0	      0
169-312:	Pso11G36980.0	Pso11G36980.0	      0
169-313:	Pso11G36990.0	Pso11G36990.0	      0
169-314:	Pso11G37020.0	Pso11G37020.0	      0
169-315:	Pso11G37030.0	Pso11G37030.0	      0
169-316:	Pso11G37040.0	Pso11G37040.0	      0
169-317:	Pso11G37050.0	Pso11G37050.0	      0
169-318:	Pso11G37060.0	Pso11G37060.0	      0
169-319:	Pso11G37070.0	Pso11G37070.0	 5e-118
169-320:	Pso11G37090.0	Pso11G37090.0	  8e-96
169-321:	Pso11G37100.0	Pso11G37100.0	      0
169-322:	Pso11G37110.0	Pso11G37110.0	      0
169-323:	Pso11G37120.0	Pso11G37120.0	      0
169-324:	Pso11G37130.0	Pso11G37130.0	      0
169-325:	Pso11G37140.0	Pso11G37140.0	      0
169-326:	Pso11G37150.0	Pso11G37150.0	      0
169-327:	Pso11G37160.0	Pso11G37160.0	      0
169-328:	Pso11G37210.0	Pso11G37210.0	      0
169-329:	Pso11G37220.0	Pso11G37220.0	      0
169-330:	Pso11G37250.0	Pso11G37250.0	      0
169-331:	Pso11G37310.0	Pso11G37310.0	      0
169-332:	Pso11G37320.0	Pso11G37320.0	      0
169-333:	Pso11G37330.0	Pso11G37330.0	      0
169-334:	Pso11G37340.0	Pso11G37340.0	  5e-75
169-335:	Pso11G37450.0	Pso11G37450.0	      0
169-336:	Pso11G37460.0	Pso11G37460.0	 3e-117
169-337:	Pso11G37470.0	Pso11G37470.0	 1e-173
169-338:	Pso11G37500.0	Pso11G37480.0	  2e-14
169-339:	Pso11G37510.0	Pso11G37510.0	      0
169-340:	Pso11G37550.0	Pso11G37530.0	  4e-45
169-341:	Pso11G37590.0	Pso11G37590.0	      0
169-342:	Pso11G37610.0	Pso11G37610.0	 4e-175
169-343:	Pso11G37640.0	Pso11G37640.0	      0
169-344:	Pso11G37680.0	Pso11G37680.0	 7e-100
169-345:	Pso11G37690.0	Pso11G37690.0	      0
169-346:	Pso11G37700.0	Pso11G37700.0	      0
169-347:	Pso11G37850.0	Pso11G37850.0	      0
169-348:	Pso11G37880.0	Pso11G37880.0	      0
169-349:	Pso11G37890.0	Pso11G37890.0	      0
169-350:	Pso11G37900.0	Pso11G37900.0	      0
169-351:	Pso11G37920.0	Pso11G37920.0	      0
169-352:	Pso11G37930.0	Pso11G37930.0	      0
169-353:	Pso11G37940.0	Pso11G37940.0	      0
169-354:	Pso11G37950.0	Pso11G37950.0	 1e-124
169-355:	Pso11G37970.0	Pso11G37970.0	      0
169-356:	Pso11G37980.0	Pso11G37980.0	      0
## Alignment 170: score=10977.0 e_value=0 N=223 post-WGD-1 ancestor_chr11&P.somniferum_chr11 plus
170-  0:	Pso11G25490.0	Pso11G25490.0	      0
170-  1:	Pso11G25500.0	Pso11G25500.0	  9e-74
170-  2:	Pso11G25510.0	Pso11G25510.0	      0
170-  3:	Pso11G25520.0	Pso11G25520.0	      0
170-  4:	Pso11G25530.0	Pso11G25530.0	      0
170-  5:	Pso11G25580.0	Pso11G25580.0	      0
170-  6:	Pso11G25590.0	Pso11G25590.0	      0
170-  7:	Pso11G25620.0	Pso11G25620.0	      0
170-  8:	Pso11G25630.0	Pso11G25630.0	 1e-129
170-  9:	Pso11G25640.0	Pso11G25640.0	 1e-137
170- 10:	Pso11G25650.0	Pso11G25650.0	 6e-175
170- 11:	Pso11G25660.0	Pso11G25660.0	      0
170- 12:	Pso11G25670.0	Pso11G25670.0	      0
170- 13:	Pso11G25680.0	Pso11G25680.0	      0
170- 14:	Pso11G25690.0	Pso11G25690.0	      0
170- 15:	Pso11G25700.0	Pso11G25700.0	      0
170- 16:	Pso11G25710.0	Pso11G25710.0	 1e-119
170- 17:	Pso11G25720.0	Pso11G25720.0	      0
170- 18:	Pso11G25760.0	Pso11G25760.0	  1e-94
170- 19:	Pso11G25770.0	Pso11G25770.0	      0
170- 20:	Pso11G25780.0	Pso11G25780.0	      0
170- 21:	Pso11G25790.0	Pso11G25790.0	      0
170- 22:	Pso11G25820.0	Pso11G25820.0	  5e-42
170- 23:	Pso11G25840.0	Pso11G25840.0	      0
170- 24:	Pso11G25850.0	Pso11G25850.0	      0
170- 25:	Pso11G25860.0	Pso11G25860.0	      0
170- 26:	Pso11G25890.0	Pso11G25890.0	      0
170- 27:	Pso11G25900.0	Pso11G25900.0	      0
170- 28:	Pso11G25910.0	Pso11G25910.0	 6e-126
170- 29:	Pso11G25920.0	Pso11G25920.0	      0
170- 30:	Pso11G25960.0	Pso11G25960.0	      0
170- 31:	Pso11G25990.0	Pso11G25990.0	      0
170- 32:	Pso11G26010.0	Pso11G26010.0	      0
170- 33:	Pso11G26020.0	Pso11G26020.0	      0
170- 34:	Pso11G26030.0	Pso11G26030.0	      0
170- 35:	Pso11G26040.0	Pso11G26040.0	      0
170- 36:	Pso11G26050.0	Pso11G26050.0	      0
170- 37:	Pso11G26060.0	Pso11G26060.0	 1e-111
170- 38:	Pso11G26100.0	Pso11G26100.0	      0
170- 39:	Pso11G26110.0	Pso11G26110.0	 1e-174
170- 40:	Pso11G26120.0	Pso11G26120.0	      0
170- 41:	Pso11G26130.0	Pso11G26130.0	      0
170- 42:	Pso11G26140.0	Pso11G26140.0	      0
170- 43:	Pso11G26160.0	Pso11G26160.0	      0
170- 44:	Pso11G26170.0	Pso11G26170.0	      0
170- 45:	Pso11G26190.0	Pso11G26190.0	      0
170- 46:	Pso11G26200.0	Pso11G26200.0	      0
170- 47:	Pso11G26210.0	Pso11G26210.0	      0
170- 48:	Pso11G26220.0	Pso11G26220.0	      0
170- 49:	Pso11G26230.0	Pso11G26230.0	      0
170- 50:	Pso11G26240.0	Pso11G26240.0	      0
170- 51:	Pso11G26250.0	Pso11G26250.0	      0
170- 52:	Pso11G26260.0	Pso11G26260.0	      0
170- 53:	Pso11G26270.0	Pso11G26270.0	 2e-140
170- 54:	Pso11G26280.0	Pso11G26280.0	      0
170- 55:	Pso11G26290.0	Pso11G26290.0	      0
170- 56:	Pso11G26300.0	Pso11G26300.0	      0
170- 57:	Pso11G26310.0	Pso11G26310.0	      0
170- 58:	Pso11G26320.0	Pso11G26320.0	 8e-161
[truncated: 1,834,767 more chars]
