# Supplementary material for: Three chromosome-scale Papaver genomes reveal punctuated patchwork evolution of the morphinan and noscapine biosynthesis pathway
Source: Nat Commun. 2021 Oct 15;12:6030. doi: 10.1038/s41467-021-26330-8 (PMC8521590; doi:10.1038/s41467-021-26330-8)
Supplement: Supplementary file 15 — Source Data [file 41467_2021_26330_MOESM15_ESM.zip › Source Data/Supplementary Fig. 21b pre-WGD-1 ancestor and post-WGD-1 ancestor.collinearity.txt]

############### Parameters ###############
# MATCH_SCORE: 50
# MATCH_SIZE: 5
# GAP_PENALTY: -1
# OVERLAP_WINDOW: 5
# E_VALUE: 1e-05
# MAX GAPS: 25
############### Statistics ###############
# Number of collinear genes: 43161, Percentage: 91.50
# Number of all genes: 47171
##########################################
## Alignment 0: score=637.0 e_value=1.7e-32 N=14 post-WGD-1 ancestor_chr1&pre-WGD-1 ancestor_chr1 plus
  0-  0:	Pso01G44450.0	Pso10G04610.0	  9e-90
  0-  1:	Pso01G44590.0	Pso02G41480.0	 9e-104
  0-  2:	Pso01G44790.0	Pso10G04470.0	 1e-115
  0-  3:	Pso01G44820.0	Pso10G04410.0	      0
  0-  4:	Pso01G44840.0	Pso10G04400.0	      0
  0-  5:	Pso01G44990.0	Pso10G04340.0	 4e-120
  0-  6:	Pso01G45010.0	Pso10G04270.0	  1e-70
  0-  7:	Pso01G45040.0	Pso10G04200.0	  7e-27
  0-  8:	Pso01G45060.0	Pso10G04190.0	 4e-148
  0-  9:	Pso01G45130.0	Pso10G04180.0	  1e-54
  0- 10:	Pso01G45180.0	Pso10G04160.0	      0
  0- 11:	Pso01G45230.0	Pso10G04030.0	 2e-159
  0- 12:	Pso01G45260.0	Pso10G04010.0	  3e-78
  0- 13:	Pso01G45310.0	Pso10G03980.0	  6e-97
## Alignment 1: score=631.0 e_value=1.3e-33 N=14 post-WGD-1 ancestor_chr1&pre-WGD-1 ancestor_chr1 plus
  1-  0:	Pso01G45390.0	Pso10G06190.0	 1e-151
  1-  1:	Pso01G45570.0	Pso10G06110.0	      0
  1-  2:	Pso01G45580.0	Pso10G06100.0	      0
  1-  3:	Pso01G45660.0	Pso10G06070.0	  7e-55
  1-  4:	Pso01G45700.0	Pso10G06050.0	      0
  1-  5:	Pso01G45720.0	Pso10G06010.0	 1e-148
  1-  6:	Pso01G46080.0	Pso10G05810.0	      0
  1-  7:	Pso01G46120.0	Pso10G05760.0	      0
  1-  8:	Pso01G46160.0	Pso10G05720.0	      0
  1-  9:	Pso01G46180.0	Pso10G05660.0	  3e-98
  1- 10:	Pso01G46290.0	Pso10G05590.0	  2e-34
  1- 11:	Pso01G46320.0	Pso10G05530.0	 2e-117
  1- 12:	Pso01G46420.0	Pso10G05510.0	  8e-50
  1- 13:	Pso01G46430.0	Pso10G05240.0	  5e-42
## Alignment 2: score=257.0 e_value=2.4e-09 N=6 post-WGD-1 ancestor_chr1&pre-WGD-1 ancestor_chr1 plus
  2-  0:	Pso01G42880.0	Pso10G03970.0	  6e-69
  2-  1:	Pso01G42980.0	Pso10G03790.0	  1e-88
  2-  2:	Pso01G43130.0	Pso10G03700.0	  2e-39
  2-  3:	Pso01G43170.0	Pso10G03690.0	 2e-104
  2-  4:	Pso01G43210.0	Pso10G03530.0	  9e-78
  2-  5:	Pso01G43230.0	Pso10G03520.0	      0
## Alignment 3: score=508.0 e_value=7.8e-24 N=11 post-WGD-1 ancestor_chr1&pre-WGD-1 ancestor_chr1 minus
  3-  0:	Pso01G46740.0	Pso10G05150.0	 2e-152
  3-  1:	Pso01G46750.0	Pso02G42780.0	  6e-40
  3-  2:	Pso01G46980.0	Pso10G05490.0	 7e-118
  3-  3:	Pso01G46990.0	Pso10G05480.0	  3e-40
  3-  4:	Pso01G47080.0	Pso10G05460.0	      0
  3-  5:	Pso01G47090.0	Pso10G05450.0	 2e-129
  3-  6:	Pso01G47110.0	Pso10G05430.0	      0
  3-  7:	Pso01G47190.0	Pso10G05370.0	  3e-18
  3-  8:	Pso01G47200.0	Pso10G05320.0	  1e-75
  3-  9:	Pso01G47210.0	Pso10G05330.0	  4e-14
  3- 10:	Pso01G47240.0	Pso02G43000.0	      0
## Alignment 4: score=403.0 e_value=1.4e-20 N=10 post-WGD-1 ancestor_chr1&pre-WGD-1 ancestor_chr1 minus
  4-  0:	Pso01G40680.0	Pso02G54270.0	 3e-113
  4-  1:	Pso01G40740.0	Pso02G54100.0	  7e-55
  4-  2:	Pso01G40750.0	Pso02G54060.0	      0
  4-  3:	Pso01G40760.0	Pso02G54000.0	      0
  4-  4:	Pso01G40770.0	Pso02G53930.0	      0
  4-  5:	Pso01G41050.0	Pso02G53900.0	  1e-17
  4-  6:	Pso01G41230.0	Pso02G53650.0	      0
  4-  7:	Pso01G41320.0	Pso02G53540.0	      0
  4-  8:	Pso01G41520.0	Pso02G39590.0	      0
  4-  9:	Pso01G41610.0	Pso02G39700.0	      0
## Alignment 5: score=266.0 e_value=9.5e-10 N=6 post-WGD-1 ancestor_chr1&pre-WGD-1 ancestor_chr1 minus
  5-  0:	Pso01G43170.0	Pso10G03690.0	 2e-104
  5-  1:	Pso01G43290.0	Pso10G03700.0	  5e-37
  5-  2:	Pso01G43560.0	Pso10G03820.0	  3e-32
  5-  3:	Pso01G43580.0	Pso10G03860.0	  3e-39
  5-  4:	Pso01G43600.0	Pso02G42070.0	  2e-16
  5-  5:	Pso01G43620.0	Pso10G03920.0	 1e-133
## Alignment 6: score=349.0 e_value=5.4e-13 N=8 post-WGD-1 ancestor_chr1&pre-WGD-1 ancestor_chr4 plus
  6-  0:	Pso01G29760.0	Pso03G47080.0	  3e-57
  6-  1:	Pso01G29890.0	Pso03G47190.0	  2e-10
  6-  2:	Pso01G29970.0	Pso03G47180.0	      0
  6-  3:	Pso01G30080.0	Pso03G47160.0	      0
  6-  4:	Pso01G30220.0	Pso02G10940.0	 2e-159
  6-  5:	Pso01G30370.0	Pso03G46810.0	      0
  6-  6:	Pso01G30600.0	Pso03G46770.0	      0
  6-  7:	Pso01G30670.0	Pso03G46740.0	 2e-167
## Alignment 7: score=343.0 e_value=3.7e-15 N=8 post-WGD-1 ancestor_chr1&pre-WGD-1 ancestor_chr4 plus
  7-  0:	Pso01G25830.0	Pso05G35800.0	 9e-121
  7-  1:	Pso01G25870.0	Pso05G35810.0	      0
  7-  2:	Pso01G26170.0	Pso05G35910.0	  4e-83
  7-  3:	Pso01G26200.0	Pso05G35930.0	      0
  7-  4:	Pso01G26400.0	Pso05G35980.0	      0
  7-  5:	Pso01G26410.0	Pso05G35990.0	  4e-67
  7-  6:	Pso01G26550.0	Pso05G36190.0	  8e-22
  7-  7:	Pso01G26570.0	Pso05G36250.0	      0
## Alignment 8: score=334.0 e_value=8.1e-12 N=7 post-WGD-1 ancestor_chr1&pre-WGD-1 ancestor_chr4 plus
  8-  0:	Pso01G28460.0	Pso03G49330.0	  2e-69
  8-  1:	Pso01G28560.0	Pso03G49340.0	  1e-54
  8-  2:	Pso01G28590.0	Pso03G49360.0	      0
  8-  3:	Pso01G28650.0	Pso03G49390.0	  4e-85
  8-  4:	Pso01G28670.0	Pso03G49400.0	  6e-70
  8-  5:	Pso01G28840.0	Pso02G49040.0	  1e-65
  8-  6:	Pso01G28900.0	Pso03G49550.0	      0
## Alignment 9: score=280.0 e_value=1.3e-08 N=6 post-WGD-1 ancestor_chr1&pre-WGD-1 ancestor_chr4 plus
  9-  0:	Pso01G38510.0	Pso05G34690.0	 2e-121
  9-  1:	Pso01G38520.0	Pso05G34760.0	  4e-61
  9-  2:	Pso01G38530.0	Pso03G35300.0	 3e-171
  9-  3:	Pso01G38540.0	Pso05G34780.0	      0
  9-  4:	Pso01G38600.0	Pso03G35140.0	      0
  9-  5:	Pso01G38640.0	Pso05G34870.0	      0
## Alignment 10: score=18784.0 e_value=0 N=380 post-WGD-1 ancestor_chr1&pre-WGD-1 ancestor_chr4 minus
 10-  0:	Pso01G00670.0	Pso05G54610.0	  1e-82
 10-  1:	Pso01G00690.0	Pso05G54600.0	      0
 10-  2:	Pso01G00710.0	Pso05G54580.0	      0
 10-  3:	Pso01G00720.0	Pso05G54570.0	 6e-123
 10-  4:	Pso01G00730.0	Pso01G00730.0	  3e-55
 10-  5:	Pso01G00740.0	Pso01G00740.0	 2e-139
 10-  6:	Pso01G00750.0	Pso01G00750.0	  2e-95
 10-  7:	Pso01G00760.0	Pso05G54510.0	  4e-12
 10-  8:	Pso01G00790.0	Pso05G54500.0	 5e-179
 10-  9:	Pso01G00800.0	Pso05G54490.0	 5e-152
 10- 10:	Pso01G00810.0	Pso05G54470.0	 7e-158
 10- 11:	Pso01G00830.0	Pso05G54400.0	 1e-123
 10- 12:	Pso01G00840.0	Pso01G00840.0	      0
 10- 13:	Pso01G00850.0	Pso05G54390.0	 4e-164
 10- 14:	Pso01G00860.0	Pso05G54380.0	      0
 10- 15:	Pso01G00870.0	Pso05G54370.0	      0
 10- 16:	Pso01G00880.0	Pso05G54360.0	      0
 10- 17:	Pso01G00900.0	Pso05G54330.0	      0
 10- 18:	Pso01G00920.0	Pso01G00920.0	      0
 10- 19:	Pso01G00960.0	Pso05G54260.0	      0
 10- 20:	Pso01G00990.0	Pso01G00990.0	      0
 10- 21:	Pso01G01000.0	Pso05G53540.0	      0
 10- 22:	Pso01G01020.0	Pso05G54140.0	      0
 10- 23:	Pso01G01030.0	Pso01G01030.0	  8e-63
 10- 24:	Pso01G01040.0	Pso05G53470.0	      0
 10- 25:	Pso01G01050.0	Pso01G01050.0	      0
 10- 26:	Pso01G01070.0	Pso05G53450.0	  6e-30
 10- 27:	Pso01G01080.0	Pso05G53430.0	 6e-155
 10- 28:	Pso01G01090.0	Pso01G01090.0	      0
 10- 29:	Pso01G01100.0	Pso01G01100.0	      0
 10- 30:	Pso01G01110.0	Pso01G01110.0	 7e-161
 10- 31:	Pso01G01120.0	Pso01G01120.0	      0
 10- 32:	Pso01G01140.0	Pso01G01140.0	 5e-178
 10- 33:	Pso01G01220.0	Pso01G01240.0	  9e-55
 10- 34:	Pso01G01330.0	Pso05G53740.0	  3e-79
 10- 35:	Pso01G01540.0	Pso05G53730.0	      0
 10- 36:	Pso01G01350.0	Pso01G01350.0	 7e-135
 10- 37:	Pso01G01360.0	Pso01G01360.0	      0
 10- 38:	Pso01G01370.0	Pso05G53200.0	 5e-171
 10- 39:	Pso01G01380.0	Pso05G53190.0	      0
 10- 40:	Pso01G01450.0	Pso05G53650.0	      0
 10- 41:	Pso01G01460.0	Pso05G53170.0	      0
 10- 42:	Pso01G01470.0	Pso05G53160.0	 4e-135
 10- 43:	Pso01G01480.0	Pso01G01480.0	      0
 10- 44:	Pso01G01510.0	Pso05G53130.0	      0
 10- 45:	Pso01G01520.0	Pso05G53120.0	      0
 10- 46:	Pso01G01560.0	Pso05G53100.0	 3e-170
 10- 47:	Pso01G01590.0	Pso01G01590.0	      0
 10- 48:	Pso01G01600.0	Pso01G01600.0	      0
 10- 49:	Pso01G01620.0	Pso01G01620.0	  4e-79
 10- 50:	Pso01G01630.0	Pso01G01630.0	      0
 10- 51:	Pso01G01640.0	Pso01G01640.0	      0
 10- 52:	Pso01G01650.0	Pso05G53040.0	      0
 10- 53:	Pso01G01660.0	Pso05G53030.0	  3e-83
 10- 54:	Pso01G01690.0	Pso05G53020.0	      0
 10- 55:	Pso01G01700.0	Pso01G01700.0	      0
 10- 56:	Pso01G01720.0	Pso01G01720.0	      0
 10- 57:	Pso01G01730.0	Pso05G52940.0	  1e-97
 10- 58:	Pso01G01740.0	Pso05G52930.0	      0
 10- 59:	Pso01G01750.0	Pso05G52920.0	      0
 10- 60:	Pso01G01760.0	Pso01G01760.0	      0
 10- 61:	Pso01G01820.0	Pso05G52850.0	  5e-28
 10- 62:	Pso01G01860.0	Pso01G01860.0	      0
 10- 63:	Pso01G01870.0	Pso01G01870.0	 4e-128
 10- 64:	Pso01G01880.0	Pso05G52840.0	      0
 10- 65:	Pso01G01900.0	Pso05G52810.0	      0
 10- 66:	Pso01G01940.0	Pso05G52730.0	      0
 10- 67:	Pso01G01950.0	Pso01G01950.0	 7e-112
 10- 68:	Pso01G01960.0	Pso05G52710.0	      0
 10- 69:	Pso01G02000.0	Pso05G52650.0	      0
 10- 70:	Pso01G02020.0	Pso01G02020.0	      0
 10- 71:	Pso01G02030.0	Pso01G02030.0	  2e-89
 10- 72:	Pso01G02060.0	Pso01G02060.0	      0
 10- 73:	Pso01G02100.0	Pso05G52550.0	      0
 10- 74:	Pso01G02110.0	Pso01G02110.0	  4e-25
 10- 75:	Pso01G02130.0	Pso01G02130.0	 2e-163
 10- 76:	Pso01G02150.0	Pso05G52520.0	      0
 10- 77:	Pso01G02170.0	Pso05G52440.0	  1e-43
 10- 78:	Pso01G02180.0	Pso01G02180.0	      0
 10- 79:	Pso01G02190.0	Pso01G02200.0	      0
 10- 80:	Pso01G02240.0	Pso01G02240.0	      0
 10- 81:	Pso01G02340.0	Pso05G52410.0	      0
 10- 82:	Pso01G02330.0	Pso05G52420.0	  5e-94
 10- 83:	Pso01G02310.0	Pso05G52390.0	  2e-89
 10- 84:	Pso01G02390.0	Pso01G02450.0	  3e-27
 10- 85:	Pso01G02460.0	Pso01G02460.0	      0
 10- 86:	Pso01G02530.0	Pso05G52260.0	      0
 10- 87:	Pso01G02610.0	Pso05G52190.0	 2e-148
 10- 88:	Pso01G02620.0	Pso05G52180.0	      0
 10- 89:	Pso01G02630.0	Pso05G52170.0	 1e-148
 10- 90:	Pso01G02670.0	Pso05G52150.0	      0
 10- 91:	Pso01G02700.0	Pso05G52120.0	  2e-23
 10- 92:	Pso01G02710.0	Pso05G52110.0	      0
 10- 93:	Pso01G02720.0	Pso05G52100.0	      0
 10- 94:	Pso01G02730.0	Pso01G02730.0	 2e-155
 10- 95:	Pso01G02740.0	Pso01G02740.0	      0
 10- 96:	Pso01G02750.0	Pso05G52050.0	      0
 10- 97:	Pso01G02760.0	Pso05G52040.0	      0
 10- 98:	Pso01G02770.0	Pso05G52030.0	      0
 10- 99:	Pso01G02790.0	Pso01G02790.0	      0
 10-100:	Pso01G02800.0	Pso05G52010.0	      0
 10-101:	Pso01G02810.0	Pso01G02810.0	      0
 10-102:	Pso01G02860.0	Pso05G51990.0	      0
 10-103:	Pso01G02870.0	Pso05G51970.0	      0
 10-104:	Pso01G02880.0	Pso01G02880.0	      0
 10-105:	Pso01G02900.0	Pso05G51930.0	      0
 10-106:	Pso01G02910.0	Pso05G51900.0	 4e-124
 10-107:	Pso01G02920.0	Pso01G02920.0	      0
 10-108:	Pso01G02940.0	Pso01G02940.0	 3e-112
 10-109:	Pso01G02990.0	Pso05G51780.0	      0
 10-110:	Pso01G03010.0	Pso01G03010.0	      0
 10-111:	Pso01G03030.0	Pso05G51740.0	  4e-46
 10-112:	Pso01G03040.0	Pso01G03040.0	  1e-29
 10-113:	Pso01G03090.0	Pso05G51730.0	 7e-162
 10-114:	Pso01G03100.0	Pso05G51710.0	 7e-152
 10-115:	Pso01G03130.0	Pso01G03130.0	 2e-109
 10-116:	Pso01G03160.0	Pso01G03160.0	      0
 10-117:	Pso01G03170.0	Pso01G03170.0	  5e-46
 10-118:	Pso01G03200.0	Pso01G03200.0	      0
 10-119:	Pso01G03220.0	Pso01G03220.0	      0
 10-120:	Pso01G03230.0	Pso01G03230.0	      0
 10-121:	Pso01G03240.0	Pso05G51580.0	  4e-42
 10-122:	Pso01G03250.0	Pso05G51560.0	 6e-147
 10-123:	Pso01G03270.0	Pso05G51530.0	      0
 10-124:	Pso01G03280.0	Pso01G03280.0	      0
 10-125:	Pso01G03290.0	Pso05G51510.0	      0
 10-126:	Pso01G03300.0	Pso01G03300.0	      0
 10-127:	Pso01G03310.0	Pso05G51500.0	      0
 10-128:	Pso01G03330.0	Pso01G03330.0	      0
 10-129:	Pso01G03380.0	Pso01G03380.0	 4e-100
 10-130:	Pso01G03390.0	Pso01G03390.0	  2e-68
 10-131:	Pso01G03400.0	Pso05G51350.0	      0
 10-132:	Pso01G03410.0	Pso05G51340.0	 3e-156
 10-133:	Pso01G03430.0	Pso05G51320.0	  1e-53
 10-134:	Pso01G03450.0	Pso05G51220.0	  2e-56
 10-135:	Pso01G03480.0	Pso05G51200.0	      0
 10-136:	Pso01G03490.0	Pso05G51190.0	      0
 10-137:	Pso01G03510.0	Pso05G51160.0	      0
 10-138:	Pso01G03520.0	Pso01G03520.0	      0
 10-139:	Pso01G03540.0	Pso01G03540.0	      0
 10-140:	Pso01G03570.0	Pso05G51110.0	      0
 10-141:	Pso01G03590.0	Pso01G03590.0	 4e-120
 10-142:	Pso01G03600.0	Pso01G03600.0	 6e-113
 10-143:	Pso01G03610.0	Pso01G03610.0	      0
 10-144:	Pso01G03630.0	Pso01G03630.0	      0
 10-145:	Pso01G03640.0	Pso05G51090.0	  2e-70
 10-146:	Pso01G03660.0	Pso01G03660.0	      0
 10-147:	Pso01G03680.0	Pso01G03680.0	      0
 10-148:	Pso01G03700.0	Pso01G03700.0	 2e-162
 10-149:	Pso01G03710.0	Pso01G03710.0	      0
 10-150:	Pso01G03740.0	Pso01G03740.0	 3e-138
 10-151:	Pso01G03750.0	Pso01G03750.0	  3e-95
 10-152:	Pso01G03770.0	Pso01G03770.0	  3e-79
 10-153:	Pso01G03790.0	Pso01G03790.0	  4e-57
 10-154:	Pso01G03810.0	Pso01G03810.0	 6e-120
 10-155:	Pso01G03850.0	Pso05G51000.0	      0
 10-156:	Pso01G03870.0	Pso05G50990.0	      0
 10-157:	Pso01G03890.0	Pso01G03900.0	  1e-23
 10-158:	Pso01G03930.0	Pso05G50980.0	 2e-153
 10-159:	Pso01G03960.0	Pso01G03980.0	  3e-98
 10-160:	Pso01G04000.0	Pso05G50920.0	  2e-94
 10-161:	Pso01G04030.0	Pso01G04030.0	      0
 10-162:	Pso01G04060.0	Pso01G04060.0	      0
 10-163:	Pso01G04070.0	Pso01G04070.0	  4e-89
 10-164:	Pso01G04110.0	Pso05G50820.0	 3e-167
 10-165:	Pso01G04130.0	Pso01G04130.0	  2e-85
 10-166:	Pso01G04140.0	Pso01G04140.0	      0
 10-167:	Pso01G04150.0	Pso01G04150.0	  3e-81
 10-168:	Pso01G04160.0	Pso05G50810.0	      0
 10-169:	Pso01G04170.0	Pso05G50800.0	      0
 10-170:	Pso01G04180.0	Pso01G04180.0	 2e-175
 10-171:	Pso01G04190.0	Pso01G04190.0	 2e-123
 10-172:	Pso01G04200.0	Pso05G50780.0	      0
 10-173:	Pso01G04230.0	Pso05G50690.0	  4e-77
 10-174:	Pso01G04240.0	Pso05G50680.0	      0
 10-175:	Pso01G04250.0	Pso01G04250.0	      0
 10-176:	Pso01G04280.0	Pso01G04280.0	      0
 10-177:	Pso01G04290.0	Pso01G04290.0	      0
 10-178:	Pso01G04310.0	Pso05G50610.0	 1e-105
 10-179:	Pso01G04360.0	Pso01G04360.0	      0
 10-180:	Pso01G04380.0	Pso01G04420.0	  1e-89
 10-181:	Pso01G04430.0	Pso05G50560.0	      0
 10-182:	Pso01G04440.0	Pso05G50550.0	      0
 10-183:	Pso01G04480.0	Pso01G04480.0	 5e-127
 10-184:	Pso01G04490.0	Pso05G50540.0	      0
 10-185:	Pso01G04520.0	Pso05G50500.0	      0
 10-186:	Pso01G04560.0	Pso01G04560.0	      0
 10-187:	Pso01G04580.0	Pso01G04580.0	  4e-50
 10-188:	Pso01G04600.0	Pso01G04600.0	      0
 10-189:	Pso01G04640.0	Pso01G04640.0	 2e-174
 10-190:	Pso01G04650.0	Pso01G04650.0	 7e-134
 10-191:	Pso01G04660.0	Pso01G04660.0	  2e-61
 10-192:	Pso01G04690.0	Pso01G04700.0	      0
 10-193:	Pso01G04730.0	Pso01G04730.0	      0
 10-194:	Pso01G04780.0	Pso05G50390.0	      0
 10-195:	Pso01G04770.0	Pso05G50370.0	 3e-171
 10-196:	Pso01G04800.0	Pso05G50360.0	      0
 10-197:	Pso01G04830.0	Pso05G50240.0	  9e-60
 10-198:	Pso01G04870.0	Pso05G50250.0	      0
 10-199:	Pso01G04920.0	Pso05G50300.0	      0
 10-200:	Pso01G04950.0	Pso05G50320.0	 2e-166
 10-201:	Pso01G04960.0	Pso05G50150.0	      0
 10-202:	Pso01G04970.0	Pso05G50140.0	      0
 10-203:	Pso01G05000.0	Pso05G50110.0	 1e-167
 10-204:	Pso01G05030.0	Pso05G50080.0	      0
 10-205:	Pso01G08300.0	Pso05G46770.0	      0
 10-206:	Pso01G08330.0	Pso05G46750.0	      0
 10-207:	Pso01G08340.0	Pso05G46740.0	  5e-50
 10-208:	Pso01G08350.0	Pso05G46730.0	 9e-167
 10-209:	Pso01G08360.0	Pso05G46710.0	      0
 10-210:	Pso01G08370.0	Pso05G46690.0	      0
 10-211:	Pso01G08400.0	Pso01G08400.0	  2e-97
 10-212:	Pso01G08420.0	Pso05G46670.0	 6e-177
 10-213:	Pso01G08430.0	Pso01G08430.0	      0
 10-214:	Pso01G08450.0	Pso01G08450.0	 7e-161
 10-215:	Pso01G08490.0	Pso05G46630.0	      0
 10-216:	Pso01G08500.0	Pso05G46610.0	      0
 10-217:	Pso01G08520.0	Pso01G08520.0	 3e-180
 10-218:	Pso01G08540.0	Pso05G46600.0	      0
 10-219:	Pso01G08570.0	Pso05G46570.0	      0
 10-220:	Pso01G08580.0	Pso01G08580.0	      0
 10-221:	Pso01G08590.0	Pso05G46540.0	      0
 10-222:	Pso01G08600.0	Pso01G08600.0	      0
 10-223:	Pso01G08610.0	Pso01G08610.0	      0
 10-224:	Pso01G08640.0	Pso05G46460.0	      0
 10-225:	Pso01G08660.0	Pso05G46470.0	      0
 10-226:	Pso01G08670.0	Pso05G46450.0	      0
 10-227:	Pso01G08690.0	Pso01G08690.0	  7e-72
 10-228:	Pso01G08710.0	Pso01G08710.0	      0
 10-229:	Pso01G08720.0	Pso05G46420.0	 4e-135
 10-230:	Pso01G08740.0	Pso01G08740.0	  9e-73
 10-231:	Pso01G08750.0	Pso05G46410.0	 4e-138
 10-232:	Pso01G08770.0	Pso01G08770.0	 7e-150
 10-233:	Pso01G08850.0	Pso01G08850.0	      0
 10-234:	Pso01G08890.0	Pso01G08890.0	      0
 10-235:	Pso01G08900.0	Pso01G08900.0	 1e-102
 10-236:	Pso01G08970.0	Pso01G08970.0	  1e-14
 10-237:	Pso01G08980.0	Pso01G08980.0	      0
 10-238:	Pso01G09000.0	Pso05G46110.0	 2e-145
 10-239:	Pso01G09010.0	Pso05G46100.0	      0
 10-240:	Pso01G09020.0	Pso05G46090.0	      0
 10-241:	Pso01G09060.0	Pso01G09060.0	      0
 10-242:	Pso01G09070.0	Pso05G46070.0	 2e-118
 10-243:	Pso01G09120.0	Pso01G09120.0	      0
 10-244:	Pso01G09130.0	Pso05G46030.0	 4e-171
 10-245:	Pso01G09140.0	Pso05G46020.0	      0
 10-246:	Pso01G09190.0	Pso05G46010.0	      0
 10-247:	Pso01G09200.0	Pso05G46000.0	  7e-79
 10-248:	Pso01G09230.0	Pso05G45980.0	      0
 10-249:	Pso01G09260.0	Pso05G45970.0	  6e-54
 10-250:	Pso01G09280.0	Pso05G45960.0	      0
 10-251:	Pso01G09320.0	Pso05G45930.0	 3e-168
 10-252:	Pso01G09330.0	Pso01G09330.0	      0
 10-253:	Pso01G09350.0	Pso01G09350.0	  1e-47
 10-254:	Pso01G09360.0	Pso01G09360.0	  6e-99
 10-255:	Pso01G09380.0	Pso01G09380.0	 4e-177
 10-256:	Pso01G09390.0	Pso05G45910.0	 9e-177
 10-257:	Pso01G09400.0	Pso05G45900.0	      0
 10-258:	Pso01G09410.0	Pso05G45890.0	      0
 10-259:	Pso01G09420.0	Pso05G45880.0	      0
 10-260:	Pso01G09460.0	Pso05G45830.0	  2e-30
 10-261:	Pso01G09480.0	Pso05G45770.0	  1e-35
 10-262:	Pso01G09540.0	Pso01G09540.0	      0
 10-263:	Pso01G09580.0	Pso01G09580.0	  3e-86
 10-264:	Pso01G09590.0	Pso05G45640.0	      0
 10-265:	Pso01G09600.0	Pso05G45630.0	      0
 10-266:	Pso01G09610.0	Pso05G45620.0	      0
 10-267:	Pso01G09620.0	Pso05G45580.0	      0
 10-268:	Pso01G09650.0	Pso01G09650.0	 1e-138
 10-269:	Pso01G09660.0	Pso05G45550.0	      0
 10-270:	Pso01G09670.0	Pso05G45540.0	  1e-45
 10-271:	Pso01G09690.0	Pso01G09690.0	 1e-122
 10-272:	Pso01G09760.0	Pso01G09760.0	 6e-162
 10-273:	Pso01G09880.0	Pso05G45410.0	      0
 10-274:	Pso01G09920.0	Pso05G45360.0	 2e-154
 10-275:	Pso01G09930.0	Pso01G09930.0	      0
 10-276:	Pso01G09940.0	Pso01G09940.0	      0
 10-277:	Pso01G09960.0	Pso05G45330.0	      0
 10-278:	Pso01G10000.0	Pso05G45270.0	      0
 10-279:	Pso01G10010.0	Pso05G45260.0	      0
 10-280:	Pso01G10030.0	Pso05G45230.0	      0
 10-281:	Pso01G10040.0	Pso01G10040.0	      0
 10-282:	Pso01G10070.0	Pso05G45180.0	      0
 10-283:	Pso01G10080.0	Pso05G45170.0	      0
 10-284:	Pso01G10110.0	Pso05G45150.0	  4e-42
 10-285:	Pso01G10120.0	Pso05G45140.0	      0
 10-286:	Pso01G10140.0	Pso05G45130.0	      0
 10-287:	Pso01G10150.0	Pso01G10150.0	  4e-98
 10-288:	Pso01G10160.0	Pso01G10160.0	      0
 10-289:	Pso01G10190.0	Pso01G10190.0	 3e-133
 10-290:	Pso01G10220.0	Pso05G45110.0	 1e-155
 10-291:	Pso01G10210.0	Pso05G45100.0	      0
 10-292:	Pso01G10230.0	Pso01G10230.0	  6e-50
 10-293:	Pso01G10250.0	Pso01G10250.0	  9e-68
 10-294:	Pso01G10270.0	Pso01G10270.0	      0
 10-295:	Pso01G10280.0	Pso01G10280.0	  2e-25
 10-296:	Pso01G10290.0	Pso05G45090.0	 2e-123
 10-297:	Pso01G10300.0	Pso01G10300.0	      0
 10-298:	Pso01G10310.0	Pso05G45080.0	      0
 10-299:	Pso01G10320.0	Pso01G10320.0	 2e-100
 10-300:	Pso01G10330.0	Pso01G10330.0	      0
 10-301:	Pso01G10340.0	Pso05G45060.0	      0
 10-302:	Pso01G10360.0	Pso05G45030.0	      0
 10-303:	Pso01G10380.0	Pso01G10380.0	      0
 10-304:	Pso01G10390.0	Pso01G10390.0	      0
 10-305:	Pso01G10400.0	Pso05G45020.0	 8e-134
 10-306:	Pso01G10410.0	Pso05G45010.0	  5e-70
 10-307:	Pso01G10420.0	Pso01G10430.0	  8e-19
 10-308:	Pso01G10440.0	Pso05G44980.0	  3e-79
 10-309:	Pso01G10450.0	Pso05G44970.0	      0
 10-310:	Pso01G10460.0	Pso05G44960.0	      0
 10-311:	Pso01G10480.0	Pso01G10480.0	  1e-88
 10-312:	Pso01G10500.0	Pso01G10500.0	      0
 10-313:	Pso01G10520.0	Pso01G10520.0	      0
 10-314:	Pso01G10550.0	Pso01G10550.0	  2e-48
 10-315:	Pso01G10580.0	Pso05G44920.0	      0
 10-316:	Pso01G10590.0	Pso05G44900.0	      0
 10-317:	Pso01G10600.0	Pso05G44590.0	      0
 10-318:	Pso01G11000.0	Pso01G11000.0	  4e-86
 10-319:	Pso01G11010.0	Pso05G44850.0	      0
 10-320:	Pso01G11020.0	Pso01G11020.0	      0
 10-321:	Pso01G11100.0	Pso01G11100.0	  6e-61
 10-322:	Pso01G11130.0	Pso05G44470.0	      0
 10-323:	Pso01G11170.0	Pso05G44440.0	  6e-16
 10-324:	Pso01G11180.0	Pso01G11180.0	      0
 10-325:	Pso01G11190.0	Pso01G11190.0	      0
 10-326:	Pso01G11200.0	Pso05G44410.0	 1e-111
 10-327:	Pso01G11220.0	Pso01G11220.0	  1e-52
 10-328:	Pso01G11230.0	Pso05G44380.0	 2e-165
 10-329:	Pso01G11240.0	Pso05G44400.0	  4e-16
 10-330:	Pso01G11280.0	Pso01G11280.0	 1e-141
 10-331:	Pso01G11290.0	Pso05G44300.0	      0
 10-332:	Pso01G11300.0	Pso05G44290.0	 2e-133
 10-333:	Pso01G11330.0	Pso01G11330.0	 7e-111
 10-334:	Pso01G11380.0	Pso01G11380.0	  1e-90
 10-335:	Pso01G11410.0	Pso01G11410.0	  5e-50
 10-336:	Pso01G11430.0	Pso05G44160.0	      0
 10-337:	Pso01G11440.0	Pso01G11440.0	  1e-47
 10-338:	Pso01G11450.0	Pso05G44100.0	      0
 10-339:	Pso01G11480.0	Pso05G44090.0	 2e-162
 10-340:	Pso01G11510.0	Pso05G44060.0	  3e-40
 10-341:	Pso01G11520.0	Pso01G11520.0	      0
 10-342:	Pso01G11530.0	Pso05G44030.0	 9e-133
 10-343:	Pso01G11550.0	Pso05G44020.0	      0
 10-344:	Pso01G11570.0	Pso05G43960.0	      0
 10-345:	Pso01G11580.0	Pso05G43950.0	      0
 10-346:	Pso01G11590.0	Pso05G43930.0	      0
 10-347:	Pso01G11630.0	Pso05G43910.0	      0
 10-348:	Pso01G11640.0	Pso05G43920.0	      0
 10-349:	Pso01G11660.0	Pso05G43890.0	 1e-138
 10-350:	Pso01G11670.0	Pso05G43860.0	  1e-96
 10-351:	Pso01G11680.0	Pso05G43850.0	 4e-176
 10-352:	Pso01G11690.0	Pso05G43840.0	      0
 10-353:	Pso01G11700.0	Pso05G43830.0	  7e-70
 10-354:	Pso01G11720.0	Pso01G11720.0	      0
 10-355:	Pso01G11730.0	Pso05G43800.0	 2e-121
 10-356:	Pso01G11740.0	Pso05G43750.0	  3e-83
 10-357:	Pso01G11770.0	Pso05G43690.0	 4e-104
 10-358:	Pso01G11800.0	Pso05G43700.0	      0
 10-359:	Pso01G11810.0	Pso05G43710.0	      0
 10-360:	Pso01G11820.0	Pso01G11820.0	 7e-126
 10-361:	Pso01G11840.0	Pso05G43620.0	  4e-32
 10-362:	Pso01G11850.0	Pso05G43610.0	 3e-152
 10-363:	Pso01G11890.0	Pso05G43600.0	 2e-157
 10-364:	Pso01G11930.0	Pso05G43590.0	      0
 10-365:	Pso01G11960.0	Pso01G11960.0	  2e-47
 10-366:	Pso01G11970.0	Pso05G43580.0	  8e-95
 10-367:	Pso01G11980.0	Pso05G43550.0	      0
 10-368:	Pso01G11990.0	Pso05G43540.0	      0
 10-369:	Pso01G12010.0	Pso05G43520.0	      0
 10-370:	Pso01G12020.0	Pso05G43500.0	      0
 10-371:	Pso01G12030.0	Pso01G12030.0	 5e-126
 10-372:	Pso01G12040.0	Pso05G43480.0	      0
 10-373:	Pso01G12050.0	Pso05G43470.0	 5e-115
 10-374:	Pso01G12060.0	Pso05G43440.0	 3e-127
 10-375:	Pso01G12080.0	Pso05G43430.0	  2e-65
 10-376:	Pso01G12110.0	Pso01G12110.0	  2e-54
 10-377:	Pso01G12150.0	Pso05G43380.0	      0
 10-378:	Pso01G12250.0	Pso05G43300.0	      0
 10-379:	Pso01G12260.0	Pso05G43290.0	      0
## Alignment 11: score=737.0 e_value=6e-39 N=16 post-WGD-1 ancestor_chr1&pre-WGD-1 ancestor_chr4 minus
 11-  0:	Pso01G37240.0	Pso03G37650.0	      0
 11-  1:	Pso01G37250.0	Pso03G37660.0	      0
 11-  2:	Pso01G37300.0	Pso03G37730.0	      0
 11-  3:	Pso01G37450.0	Pso03G37790.0	      0
 11-  4:	Pso01G37540.0	Pso03G38380.0	      0
 11-  5:	Pso01G37580.0	Pso03G38370.0	      0
 11-  6:	Pso01G37590.0	Pso02G01820.0	      0
 11-  7:	Pso01G37730.0	Pso03G38300.0	  1e-70
 11-  8:	Pso01G37760.0	Pso03G38270.0	 9e-105
 11-  9:	Pso01G37870.0	Pso03G38200.0	 2e-111
 11- 10:	Pso01G37890.0	Pso03G38170.0	      0
 11- 11:	Pso01G37960.0	Pso03G38070.0	 6e-174
 11- 12:	Pso01G38060.0	Pso03G38000.0	  1e-22
 11- 13:	Pso01G38170.0	Pso02G02180.0	      0
 11- 14:	Pso01G38180.0	Pso03G38500.0	  2e-31
 11- 15:	Pso01G38220.0	Pso03G38530.0	      0
## Alignment 12: score=703.0 e_value=6.9e-36 N=15 post-WGD-1 ancestor_chr1&pre-WGD-1 ancestor_chr4 minus
 12-  0:	Pso01G36550.0	Pso02G00150.0	  2e-30
 12-  1:	Pso01G36570.0	Pso02G00160.0	      0
 12-  2:	Pso01G36580.0	Pso03G35970.0	  6e-19
 12-  3:	Pso01G36590.0	Pso03G35990.0	  6e-33
 12-  4:	Pso01G36600.0	Pso03G36010.0	      0
 12-  5:	Pso01G36610.0	Pso03G36020.0	  7e-23
 12-  6:	Pso01G36720.0	Pso03G36040.0	      0
 12-  7:	Pso01G36830.0	Pso03G36090.0	      0
 12-  8:	Pso01G36850.0	Pso03G36200.0	 2e-160
 12-  9:	Pso01G36870.0	Pso03G36280.0	 5e-141
 12- 10:	Pso01G36930.0	Pso03G36330.0	  3e-61
 12- 11:	Pso01G36980.0	Pso03G36350.0	  1e-31
 12- 12:	Pso01G36990.0	Pso03G36360.0	 4e-122
 12- 13:	Pso01G37010.0	Pso03G36390.0	  1e-66
 12- 14:	Pso01G37100.0	Pso03G36470.0	  4e-97
## Alignment 13: score=531.0 e_value=3.3e-27 N=12 post-WGD-1 ancestor_chr1&pre-WGD-1 ancestor_chr4 minus
 13-  0:	Pso01G32270.0	Pso03G36370.0	  2e-60
 13-  1:	Pso01G32710.0	Pso03G36520.0	 6e-124
 13-  2:	Pso01G32720.0	Pso03G36880.0	      0
 13-  3:	Pso01G32750.0	Pso03G36860.0	  7e-58
 13-  4:	Pso01G32830.0	Pso03G36830.0	 1e-105
 13-  5:	Pso01G32840.0	Pso03G36820.0	      0
 13-  6:	Pso01G32950.0	Pso03G36770.0	      0
 13-  7:	Pso01G32960.0	Pso03G36760.0	      0
 13-  8:	Pso01G33010.0	Pso03G36700.0	      0
 13-  9:	Pso01G33060.0	Pso03G36660.0	 2e-116
 13- 10:	Pso01G33150.0	Pso02G00950.0	  5e-42
 13- 11:	Pso01G33170.0	Pso03G36900.0	 7e-108
## Alignment 14: score=490.0 e_value=7.7e-23 N=11 post-WGD-1 ancestor_chr1&pre-WGD-1 ancestor_chr4 minus
 14-  0:	Pso01G33920.0	Pso03G46960.0	      0
 14-  1:	Pso01G33940.0	Pso03G46980.0	  2e-78
 14-  2:	Pso01G34860.0	Pso03G47260.0	 9e-178
 14-  3:	Pso01G34990.0	Pso03G47350.0	      0
 14-  4:	Pso01G35080.0	Pso03G47390.0	  4e-36
 14-  5:	Pso01G35140.0	Pso03G47460.0	      0
 14-  6:	Pso01G35170.0	Pso03G47480.0	      0
 14-  7:	Pso01G35240.0	Pso03G47520.0	 2e-157
 14-  8:	Pso01G35290.0	Pso03G47630.0	      0
 14-  9:	Pso01G35300.0	Pso03G47640.0	  5e-37
 14- 10:	Pso01G35430.0	Pso03G47750.0	 8e-111
## Alignment 15: score=445.0 e_value=1.5e-15 N=9 post-WGD-1 ancestor_chr1&pre-WGD-1 ancestor_chr4 minus
 15-  0:	Pso01G10610.0	Pso05G44600.0	      0
 15-  1:	Pso01G10630.0	Pso01G10630.0	  3e-95
 15-  2:	Pso01G10660.0	Pso01G10660.0	 3e-116
 15-  3:	Pso01G10680.0	Pso05G44630.0	      0
 15-  4:	Pso01G10710.0	Pso01G10710.0	      0
 15-  5:	Pso01G10760.0	Pso01G10770.0	  3e-44
 15-  6:	Pso01G10780.0	Pso01G10830.0	  1e-47
 15-  7:	Pso01G10920.0	Pso05G44770.0	      0
 15-  8:	Pso01G10940.0	Pso05G44800.0	      0
## Alignment 16: score=419.0 e_value=5.8e-22 N=10 post-WGD-1 ancestor_chr1&pre-WGD-1 ancestor_chr4 minus
 16-  0:	Pso01G31180.0	Pso03G36570.0	  4e-31
 16-  1:	Pso01G31480.0	Pso02G01130.0	      0
 16-  2:	Pso01G31520.0	Pso03G37140.0	  2e-93
 16-  3:	Pso01G31570.0	Pso03G37170.0	      0
 16-  4:	Pso01G31580.0	Pso03G37200.0	 8e-109
 16-  5:	Pso01G31620.0	Pso03G37220.0	 8e-124
 16-  6:	Pso01G31850.0	Pso03G37410.0	      0
 16-  7:	Pso01G31870.0	Pso03G37420.0	      0
 16-  8:	Pso01G32100.0	Pso03G37490.0	      0
 16-  9:	Pso01G32570.0	Pso03G37610.0	 2e-114
## Alignment 17: score=329.0 e_value=5.4e-11 N=7 post-WGD-1 ancestor_chr1&pre-WGD-1 ancestor_chr4 minus
 17-  0:	Pso01G25090.0	Pso05G35570.0	  6e-34
 17-  1:	Pso01G25210.0	Pso03G34420.0	  6e-34
 17-  2:	Pso01G25240.0	Pso05G35530.0	  6e-08
 17-  3:	Pso01G25310.0	Pso05G35500.0	  3e-17
 17-  4:	Pso01G25330.0	Pso05G35480.0	  6e-44
 17-  5:	Pso01G25340.0	Pso05G35470.0	  9e-38
 17-  6:	Pso01G25400.0	Pso05G35390.0	  5e-68
## Alignment 18: score=265.0 e_value=1.4e-08 N=6 post-WGD-1 ancestor_chr1&pre-WGD-1 ancestor_chr4 minus
 18-  0:	Pso01G34450.0	Pso03G49920.0	      0
 18-  1:	Pso01G34580.0	Pso03G50010.0	  6e-91
 18-  2:	Pso01G34590.0	Pso03G50040.0	      0
 18-  3:	Pso01G34720.0	Pso03G50110.0	  1e-19
 18-  4:	Pso01G34140.0	Pso03G50220.0	  5e-56
 18-  5:	Pso01G34150.0	Pso03G50230.0	 8e-137
## Alignment 19: score=20680.0 e_value=0 N=418 post-WGD-1 ancestor_chr1&pre-WGD-1 ancestor_chr5 plus
 19-  0:	Pso01G25710.0	Pso06G32660.0	  2e-33
 19-  1:	Pso01G25800.0	Pso06G32590.0	  4e-66
 19-  2:	Pso01G25810.0	Pso06G31530.0	      0
 19-  3:	Pso01G25820.0	Pso06G31520.0	      0
 19-  4:	Pso01G25830.0	Pso06G31510.0	 1e-135
 19-  5:	Pso01G25840.0	Pso01G25840.0	 5e-118
 19-  6:	Pso01G25870.0	Pso01G25870.0	      0
 19-  7:	Pso01G25880.0	Pso06G31490.0	      0
 19-  8:	Pso01G25890.0	Pso06G31480.0	      0
 19-  9:	Pso01G25900.0	Pso06G31470.0	 2e-102
 19- 10:	Pso01G25910.0	Pso06G31450.0	      0
 19- 11:	Pso01G25920.0	Pso06G31440.0	 5e-179
 19- 12:	Pso01G25950.0	Pso01G25950.0	  3e-80
 19- 13:	Pso01G25960.0	Pso06G31390.0	 6e-124
 19- 14:	Pso01G25970.0	Pso06G31380.0	      0
 19- 15:	Pso01G25980.0	Pso06G31370.0	 3e-153
 19- 16:	Pso01G25990.0	Pso06G31360.0	 7e-139
 19- 17:	Pso01G26000.0	Pso06G31350.0	      0
 19- 18:	Pso01G26010.0	Pso01G26010.0	  4e-50
 19- 19:	Pso01G26020.0	Pso01G26020.0	      0
 19- 20:	Pso01G26030.0	Pso01G26030.0	      0
 19- 21:	Pso01G26060.0	Pso06G31320.0	      0
 19- 22:	Pso01G26110.0	Pso01G26110.0	  8e-96
 19- 23:	Pso01G26130.0	Pso06G31280.0	      0
 19- 24:	Pso01G26140.0	Pso01G26140.0	  2e-59
 19- 25:	Pso01G26150.0	Pso06G31260.0	      0
 19- 26:	Pso01G26160.0	Pso06G31250.0	      0
 19- 27:	Pso01G26170.0	Pso06G31240.0	 1e-166
 19- 28:	Pso01G26180.0	Pso06G31220.0	 1e-113
 19- 29:	Pso01G26190.0	Pso06G31210.0	      0
 19- 30:	Pso01G26200.0	Pso06G31200.0	      0
 19- 31:	Pso01G26230.0	Pso01G26230.0	 2e-161
 19- 32:	Pso01G26260.0	Pso06G31150.0	 6e-166
 19- 33:	Pso01G26280.0	Pso06G31140.0	      0
 19- 34:	Pso01G26320.0	Pso06G31100.0	      0
 19- 35:	Pso01G26330.0	Pso06G31090.0	      0
 19- 36:	Pso01G26340.0	Pso06G31080.0	      0
 19- 37:	Pso01G26350.0	Pso06G31070.0	      0
 19- 38:	Pso01G26420.0	Pso06G31060.0	      0
 19- 39:	Pso01G26440.0	Pso01G26440.0	  4e-54
 19- 40:	Pso01G26460.0	Pso01G26460.0	      0
 19- 41:	Pso01G26490.0	Pso06G30950.0	 1e-170
 19- 42:	Pso01G26500.0	Pso06G30930.0	      0
 19- 43:	Pso01G26510.0	Pso06G30910.0	 1e-109
 19- 44:	Pso01G26520.0	Pso06G30900.0	 2e-115
 19- 45:	Pso01G26530.0	Pso01G26530.0	      0
 19- 46:	Pso01G26550.0	Pso06G30870.0	  4e-65
 19- 47:	Pso01G26560.0	Pso06G30860.0	 3e-146
 19- 48:	Pso01G26570.0	Pso06G30850.0	      0
 19- 49:	Pso01G26590.0	Pso01G26590.0	 2e-167
 19- 50:	Pso01G26620.0	Pso06G30800.0	 6e-152
 19- 51:	Pso01G26630.0	Pso06G30790.0	      0
 19- 52:	Pso01G26640.0	Pso06G30780.0	  2e-52
 19- 53:	Pso01G26650.0	Pso06G30770.0	      0
 19- 54:	Pso01G26660.0	Pso06G30750.0	      0
 19- 55:	Pso01G26700.0	Pso06G30680.0	 2e-121
 19- 56:	Pso01G26730.0	Pso06G30670.0	      0
 19- 57:	Pso01G26740.0	Pso06G30650.0	      0
 19- 58:	Pso01G26750.0	Pso06G30640.0	      0
 19- 59:	Pso01G26760.0	Pso06G30630.0	      0
 19- 60:	Pso01G26770.0	Pso01G26770.0	  2e-62
 19- 61:	Pso01G26800.0	Pso06G30620.0	      0
 19- 62:	Pso01G26810.0	Pso06G30610.0	  3e-98
 19- 63:	Pso01G26820.0	Pso06G30600.0	  2e-59
 19- 64:	Pso01G26830.0	Pso06G30590.0	      0
 19- 65:	Pso01G26840.0	Pso06G30580.0	 4e-141
 19- 66:	Pso01G26860.0	Pso06G30570.0	      0
 19- 67:	Pso01G26850.0	Pso06G30560.0	 3e-129
 19- 68:	Pso01G26870.0	Pso06G30550.0	  5e-66
 19- 69:	Pso01G26880.0	Pso06G30540.0	      0
 19- 70:	Pso01G26890.0	Pso06G30530.0	 1e-150
 19- 71:	Pso01G26900.0	Pso06G30500.0	 4e-119
 19- 72:	Pso01G26910.0	Pso06G30490.0	 5e-131
 19- 73:	Pso01G26950.0	Pso06G30460.0	      0
 19- 74:	Pso01G26960.0	Pso06G30450.0	      0
 19- 75:	Pso01G26970.0	Pso01G26970.0	 1e-100
 19- 76:	Pso01G26990.0	Pso06G30430.0	  7e-32
 19- 77:	Pso01G27000.0	Pso01G27000.0	 3e-173
 19- 78:	Pso01G27020.0	Pso06G30420.0	      0
 19- 79:	Pso01G27040.0	Pso06G30390.0	      0
 19- 80:	Pso01G27050.0	Pso06G30400.0	      0
 19- 81:	Pso01G27060.0	Pso06G30370.0	      0
 19- 82:	Pso01G27070.0	Pso01G27070.0	      0
 19- 83:	Pso01G27080.0	Pso06G30360.0	 2e-173
 19- 84:	Pso01G27090.0	Pso06G30350.0	  8e-70
 19- 85:	Pso01G27100.0	Pso06G30340.0	      0
 19- 86:	Pso01G27110.0	Pso06G30320.0	 5e-140
 19- 87:	Pso01G27120.0	Pso06G30310.0	      0
 19- 88:	Pso01G27170.0	Pso01G27170.0	      0
 19- 89:	Pso01G27210.0	Pso06G30240.0	      0
 19- 90:	Pso01G27240.0	Pso06G30200.0	      0
 19- 91:	Pso01G27310.0	Pso06G30160.0	  1e-56
 19- 92:	Pso01G27330.0	Pso06G30150.0	 4e-146
 19- 93:	Pso01G27340.0	Pso01G27340.0	 2e-119
 19- 94:	Pso01G27350.0	Pso06G30140.0	 3e-132
 19- 95:	Pso01G27360.0	Pso06G30130.0	      0
 19- 96:	Pso01G27380.0	Pso06G30110.0	      0
 19- 97:	Pso01G27390.0	Pso06G30090.0	      0
 19- 98:	Pso01G27490.0	Pso01G27490.0	  1e-57
 19- 99:	Pso01G27500.0	Pso06G30080.0	      0
 19-100:	Pso01G27520.0	Pso01G27520.0	  7e-57
 19-101:	Pso01G27540.0	Pso01G27540.0	  2e-59
 19-102:	Pso01G27740.0	Pso01G27740.0	  1e-88
 19-103:	Pso01G27750.0	Pso06G29890.0	 1e-122
 19-104:	Pso01G27760.0	Pso06G29880.0	      0
 19-105:	Pso01G27770.0	Pso06G29870.0	      0
 19-106:	Pso01G27780.0	Pso06G29860.0	  2e-97
 19-107:	Pso01G27790.0	Pso06G29850.0	      0
 19-108:	Pso01G27800.0	Pso01G27800.0	  3e-86
 19-109:	Pso01G27810.0	Pso06G29830.0	 4e-131
 19-110:	Pso01G27840.0	Pso06G29770.0	  3e-67
 19-111:	Pso01G27850.0	Pso06G29760.0	  7e-47
 19-112:	Pso01G27880.0	Pso06G29730.0	      0
 19-113:	Pso01G27890.0	Pso06G29710.0	 2e-115
 19-114:	Pso01G27930.0	Pso06G29660.0	      0
 19-115:	Pso01G27940.0	Pso06G29650.0	      0
 19-116:	Pso01G27970.0	Pso06G29630.0	  2e-91
 19-117:	Pso01G27980.0	Pso06G29620.0	      0
 19-118:	Pso01G28000.0	Pso06G29600.0	      0
 19-119:	Pso01G28010.0	Pso06G29590.0	      0
 19-120:	Pso01G28020.0	Pso01G28020.0	      0
 19-121:	Pso01G28040.0	Pso06G29580.0	  9e-42
 19-122:	Pso01G28050.0	Pso06G29570.0	      0
 19-123:	Pso01G28070.0	Pso06G29560.0	      0
 19-124:	Pso01G28080.0	Pso06G29550.0	      0
 19-125:	Pso01G28140.0	Pso01G28140.0	 2e-176
 19-126:	Pso01G28130.0	Pso06G29520.0	 4e-136
 19-127:	Pso01G28150.0	Pso06G29510.0	  9e-25
 19-128:	Pso01G28160.0	Pso06G29500.0	      0
 19-129:	Pso01G28190.0	Pso01G28190.0	      0
 19-130:	Pso01G28200.0	Pso01G28200.0	 9e-128
 19-131:	Pso01G28220.0	Pso06G29480.0	      0
 19-132:	Pso01G28230.0	Pso01G28230.0	 5e-162
 19-133:	Pso01G28250.0	Pso01G28250.0	      0
 19-134:	Pso01G28260.0	Pso01G28260.0	      0
 19-135:	Pso01G28270.0	Pso06G29440.0	      0
 19-136:	Pso01G28300.0	Pso01G28300.0	      0
 19-137:	Pso01G28310.0	Pso06G29420.0	      0
 19-138:	Pso01G28320.0	Pso01G28320.0	  4e-51
 19-139:	Pso01G28340.0	Pso06G29410.0	  8e-58
 19-140:	Pso01G28350.0	Pso06G29400.0	      0
 19-141:	Pso01G28360.0	Pso06G29390.0	      0
 19-142:	Pso01G28370.0	Pso06G29380.0	      0
 19-143:	Pso01G28380.0	Pso06G29370.0	      0
 19-144:	Pso01G28390.0	Pso06G29360.0	      0
 19-145:	Pso01G28400.0	Pso06G29340.0	      0
 19-146:	Pso01G28410.0	Pso06G29320.0	      0
 19-147:	Pso01G28420.0	Pso06G29310.0	  2e-96
 19-148:	Pso01G28430.0	Pso06G29300.0	      0
 19-149:	Pso01G28450.0	Pso06G29280.0	      0
 19-150:	Pso01G28460.0	Pso06G29270.0	 2e-159
 19-151:	Pso01G28470.0	Pso06G29260.0	      0
 19-152:	Pso01G28480.0	Pso06G29250.0	 3e-118
 19-153:	Pso01G28560.0	Pso06G29200.0	      0
 19-154:	Pso01G28590.0	Pso06G29170.0	      0
 19-155:	Pso01G28640.0	Pso06G29150.0	 3e-171
 19-156:	Pso01G28650.0	Pso06G29130.0	 7e-122
 19-157:	Pso01G28660.0	Pso06G29120.0	      0
 19-158:	Pso01G28670.0	Pso06G29110.0	      0
 19-159:	Pso01G28680.0	Pso06G29100.0	      0
 19-160:	Pso01G28690.0	Pso06G29090.0	      0
 19-161:	Pso01G28700.0	Pso01G28700.0	      0
 19-162:	Pso01G28720.0	Pso06G29070.0	      0
 19-163:	Pso01G28740.0	Pso06G29060.0	      0
 19-164:	Pso01G28750.0	Pso06G29050.0	      0
 19-165:	Pso01G28760.0	Pso06G29040.0	      0
 19-166:	Pso01G28770.0	Pso06G29030.0	      0
 19-167:	Pso01G28780.0	Pso06G29020.0	      0
 19-168:	Pso01G28830.0	Pso06G28970.0	  1e-46
 19-169:	Pso01G28840.0	Pso06G28960.0	  2e-58
 19-170:	Pso01G28900.0	Pso06G28870.0	      0
 19-171:	Pso01G28910.0	Pso06G28860.0	      0
 19-172:	Pso01G28940.0	Pso06G28850.0	  1e-51
 19-173:	Pso01G28950.0	Pso06G28840.0	      0
 19-174:	Pso01G28970.0	Pso01G28970.0	      0
 19-175:	Pso01G28990.0	Pso01G28990.0	  3e-66
 19-176:	Pso01G29010.0	Pso01G29010.0	      0
 19-177:	Pso01G29040.0	Pso06G28770.0	 4e-111
 19-178:	Pso01G29050.0	Pso06G28760.0	      0
 19-179:	Pso01G29070.0	Pso06G28740.0	      0
 19-180:	Pso01G29080.0	Pso06G28730.0	      0
 19-181:	Pso01G29090.0	Pso06G28720.0	      0
 19-182:	Pso01G29100.0	Pso06G28710.0	  1e-75
 19-183:	Pso01G29110.0	Pso01G29110.0	      0
 19-184:	Pso01G29120.0	Pso06G28660.0	      0
 19-185:	Pso01G29180.0	Pso06G28570.0	      0
 19-186:	Pso01G29200.0	Pso06G28550.0	  2e-69
 19-187:	Pso01G29210.0	Pso01G29210.0	      0
 19-188:	Pso01G29230.0	Pso01G29230.0	  4e-12
 19-189:	Pso01G29240.0	Pso06G28530.0	      0
 19-190:	Pso01G29250.0	Pso01G29250.0	      0
 19-191:	Pso01G29260.0	Pso06G28510.0	      0
 19-192:	Pso01G29270.0	Pso06G28490.0	 7e-165
 19-193:	Pso01G29280.0	Pso06G28480.0	  4e-87
 19-194:	Pso01G29290.0	Pso06G28470.0	      0
 19-195:	Pso01G29300.0	Pso06G28460.0	      0
 19-196:	Pso01G29310.0	Pso06G28450.0	  1e-92
 19-197:	Pso01G29320.0	Pso06G28440.0	      0
 19-198:	Pso01G29330.0	Pso01G29330.0	  1e-55
 19-199:	Pso01G29340.0	Pso01G29340.0	      0
 19-200:	Pso01G29350.0	Pso06G28410.0	 4e-134
 19-201:	Pso01G29370.0	Pso06G28390.0	 5e-167
 19-202:	Pso01G29390.0	Pso06G28370.0	 5e-128
 19-203:	Pso01G29400.0	Pso06G28340.0	 2e-115
 19-204:	Pso01G29410.0	Pso06G28330.0	      0
 19-205:	Pso01G29420.0	Pso06G28320.0	      0
 19-206:	Pso01G29440.0	Pso01G29440.0	 5e-175
 19-207:	Pso01G29450.0	Pso01G29450.0	      0
 19-208:	Pso01G29480.0	Pso01G29480.0	      0
 19-209:	Pso01G29540.0	Pso06G28180.0	      0
 19-210:	Pso01G29560.0	Pso06G28160.0	      0
 19-211:	Pso01G29590.0	Pso06G28130.0	 3e-173
 19-212:	Pso01G29600.0	Pso06G28140.0	  4e-38
 19-213:	Pso01G29610.0	Pso06G28120.0	 9e-177
 19-214:	Pso01G29630.0	Pso01G29630.0	 2e-163
 19-215:	Pso01G29640.0	Pso06G28110.0	      0
 19-216:	Pso01G29650.0	Pso01G29650.0	  4e-87
 19-217:	Pso01G29670.0	Pso01G29670.0	      0
 19-218:	Pso01G29700.0	Pso06G28060.0	      0
 19-219:	Pso01G29740.0	Pso06G28010.0	      0
 19-220:	Pso01G29750.0	Pso01G29750.0	      0
 19-221:	Pso01G29760.0	Pso06G28020.0	      0
 19-222:	Pso01G29790.0	Pso06G27990.0	      0
 19-223:	Pso01G29800.0	Pso06G27980.0	      0
 19-224:	Pso01G29810.0	Pso06G27970.0	 2e-149
 19-225:	Pso01G29830.0	Pso06G27940.0	 1e-146
 19-226:	Pso01G29840.0	Pso06G27930.0	      0
 19-227:	Pso01G29850.0	Pso06G27920.0	 9e-177
 19-228:	Pso01G29870.0	Pso01G29870.0	      0
 19-229:	Pso01G29880.0	Pso06G27910.0	      0
 19-230:	Pso01G29890.0	Pso06G27900.0	      0
 19-231:	Pso01G29900.0	Pso01G29900.0	 2e-138
 19-232:	Pso01G29920.0	Pso01G29920.0	      0
 19-233:	Pso01G29950.0	Pso01G29950.0	  4e-44
 19-234:	Pso01G29960.0	Pso06G27890.0	  1e-65
 19-235:	Pso01G29970.0	Pso06G27880.0	      0
 19-236:	Pso01G29980.0	Pso06G27870.0	      0
 19-237:	Pso01G29990.0	Pso01G29990.0	      0
 19-238:	Pso01G30000.0	Pso01G30000.0	      0
 19-239:	Pso01G30010.0	Pso01G30010.0	      0
 19-240:	Pso01G30020.0	Pso01G30020.0	  3e-75
 19-241:	Pso01G30060.0	Pso06G27810.0	      0
 19-242:	Pso01G30110.0	Pso06G27780.0	      0
 19-243:	Pso01G30120.0	Pso06G27770.0	      0
 19-244:	Pso01G30140.0	Pso06G27750.0	      0
 19-245:	Pso01G30150.0	Pso01G30150.0	      0
 19-246:	Pso01G30160.0	Pso01G30160.0	      0
 19-247:	Pso01G30170.0	Pso06G27740.0	      0
 19-248:	Pso01G30180.0	Pso06G27730.0	      0
 19-249:	Pso01G30200.0	Pso01G30200.0	  1e-63
 19-250:	Pso01G30210.0	Pso01G30210.0	  5e-58
 19-251:	Pso01G30220.0	Pso06G27720.0	      0
 19-252:	Pso01G30230.0	Pso06G27710.0	      0
 19-253:	Pso01G30310.0	Pso06G27620.0	      0
 19-254:	Pso01G30320.0	Pso06G27610.0	      0
 19-255:	Pso01G30330.0	Pso06G27590.0	      0
 19-256:	Pso01G30340.0	Pso01G30340.0	      0
 19-257:	Pso01G30350.0	Pso06G27560.0	 1e-106
 19-258:	Pso01G30360.0	Pso06G27540.0	      0
 19-259:	Pso01G30370.0	Pso06G27520.0	      0
 19-260:	Pso01G30380.0	Pso06G27510.0	 4e-147
 19-261:	Pso01G30400.0	Pso06G27500.0	      0
 19-262:	Pso01G30420.0	Pso06G27480.0	  8e-90
 19-263:	Pso01G30450.0	Pso01G30450.0	      0
 19-264:	Pso01G30470.0	Pso06G27430.0	      0
 19-265:	Pso01G30500.0	Pso06G27380.0	      0
 19-266:	Pso01G30520.0	Pso01G30520.0	      0
 19-267:	Pso01G30540.0	Pso01G30540.0	 2e-105
 19-268:	Pso01G30550.0	Pso06G27360.0	      0
 19-269:	Pso01G30580.0	Pso01G30580.0	      0
 19-270:	Pso01G30600.0	Pso01G30600.0	      0
 19-271:	Pso01G30620.0	Pso06G27340.0	  3e-93
 19-272:	Pso01G30630.0	Pso06G27320.0	      0
 19-273:	Pso01G30640.0	Pso01G30640.0	      0
 19-274:	Pso01G30660.0	Pso06G27300.0	      0
 19-275:	Pso01G30670.0	Pso06G27290.0	      0
 19-276:	Pso01G30680.0	Pso06G27280.0	 1e-103
 19-277:	Pso01G30690.0	Pso06G27270.0	      0
 19-278:	Pso01G30700.0	Pso01G30700.0	      0
 19-279:	Pso01G30710.0	Pso01G30710.0	      0
 19-280:	Pso01G30720.0	Pso06G27260.0	      0
 19-281:	Pso01G30740.0	Pso01G30740.0	  2e-26
 19-282:	Pso01G30750.0	Pso06G27230.0	 6e-180
 19-283:	Pso01G30760.0	Pso06G27220.0	      0
 19-284:	Pso01G30770.0	Pso06G27210.0	      0
 19-285:	Pso01G30780.0	Pso06G27190.0	      0
 19-286:	Pso01G30790.0	Pso06G27150.0	 5e-157
 19-287:	Pso01G30800.0	Pso06G27140.0	      0
 19-288:	Pso01G30810.0	Pso06G27130.0	      0
 19-289:	Pso01G30820.0	Pso01G30820.0	  3e-78
 19-290:	Pso01G30830.0	Pso06G27120.0	 1e-112
 19-291:	Pso01G30840.0	Pso06G27100.0	      0
 19-292:	Pso01G30850.0	Pso06G27090.0	      0
 19-293:	Pso01G30870.0	Pso01G30870.0	  2e-54
 19-294:	Pso01G30880.0	Pso06G27080.0	      0
 19-295:	Pso01G30890.0	Pso06G27070.0	      0
 19-296:	Pso01G30900.0	Pso06G27060.0	  3e-48
 19-297:	Pso01G30920.0	Pso06G27040.0	  1e-89
 19-298:	Pso01G30930.0	Pso06G27030.0	      0
 19-299:	Pso01G30950.0	Pso06G27020.0	      0
 19-300:	Pso01G30960.0	Pso01G30960.0	      0
 19-301:	Pso01G30970.0	Pso01G30970.0	      0
 19-302:	Pso01G31000.0	Pso06G27010.0	      0
 19-303:	Pso01G31010.0	Pso06G27000.0	      0
 19-304:	Pso01G31030.0	Pso01G31030.0	      0
 19-305:	Pso01G31040.0	Pso06G26950.0	      0
 19-306:	Pso01G31050.0	Pso06G26940.0	      0
 19-307:	Pso01G31060.0	Pso06G26930.0	      0
 19-308:	Pso01G31070.0	Pso06G26920.0	 5e-113
 19-309:	Pso01G31080.0	Pso01G31080.0	      0
 19-310:	Pso01G31090.0	Pso06G26880.0	      0
 19-311:	Pso01G31100.0	Pso06G26870.0	      0
 19-312:	Pso01G31160.0	Pso06G26800.0	      0
 19-313:	Pso01G31170.0	Pso06G26780.0	  8e-50
 19-314:	Pso01G31180.0	Pso06G26770.0	      0
 19-315:	Pso01G31190.0	Pso01G31190.0	      0
 19-316:	Pso01G31220.0	Pso06G26700.0	 1e-111
 19-317:	Pso01G31230.0	Pso06G26690.0	  1e-87
 19-318:	Pso01G31240.0	Pso06G26670.0	      0
 19-319:	Pso01G31250.0	Pso06G26640.0	      0
 19-320:	Pso01G31260.0	Pso01G31260.0	 3e-124
 19-321:	Pso01G31280.0	Pso06G26630.0	      0
 19-322:	Pso01G31300.0	Pso06G26600.0	  7e-58
 19-323:	Pso01G31340.0	Pso06G26570.0	      0
 19-324:	Pso01G31400.0	Pso01G31400.0	  1e-84
 19-325:	Pso01G31410.0	Pso06G26510.0	      0
 19-326:	Pso01G31440.0	Pso06G26420.0	      0
 19-327:	Pso01G31450.0	Pso06G26410.0	      0
 19-328:	Pso01G31460.0	Pso06G26400.0	  2e-91
 19-329:	Pso01G31470.0	Pso06G26390.0	 3e-105
 19-330:	Pso01G31480.0	Pso06G26380.0	      0
 19-331:	Pso01G31490.0	Pso06G26350.0	 4e-152
 19-332:	Pso01G31510.0	Pso06G26320.0	 8e-171
 19-333:	Pso01G31520.0	Pso06G26310.0	 7e-174
 19-334:	Pso01G31530.0	Pso01G31530.0	      0
 19-335:	Pso01G31570.0	Pso01G31570.0	      0
 19-336:	Pso01G31580.0	Pso06G26230.0	 3e-171
 19-337:	Pso01G31590.0	Pso06G26220.0	      0
 19-338:	Pso01G31600.0	Pso06G26210.0	 4e-180
 19-339:	Pso01G31620.0	Pso06G26190.0	      0
 19-340:	Pso01G31630.0	Pso06G26180.0	 9e-137
 19-341:	Pso01G31660.0	Pso06G26140.0	 2e-142
 19-342:	Pso01G31680.0	Pso06G26120.0	      0
 19-343:	Pso01G31690.0	Pso06G26110.0	  6e-80
 19-344:	Pso01G31700.0	Pso06G26100.0	  9e-86
 19-345:	Pso01G31710.0	Pso06G26090.0	  2e-90
 19-346:	Pso01G31720.0	Pso06G26080.0	      0
 19-347:	Pso01G31740.0	Pso06G26050.0	      0
 19-348:	Pso01G31760.0	Pso06G26040.0	      0
 19-349:	Pso01G31770.0	Pso06G26030.0	  5e-98
 19-350:	Pso01G31780.0	Pso06G26020.0	      0
 19-351:	Pso01G31790.0	Pso06G26000.0	 1e-114
 19-352:	Pso01G31800.0	Pso06G25990.0	 6e-125
 19-353:	Pso01G31810.0	Pso06G25970.0	      0
 19-354:	Pso01G31820.0	Pso06G25960.0	      0
 19-355:	Pso01G31830.0	Pso06G25940.0	      0
 19-356:	Pso01G31840.0	Pso06G25930.0	  2e-46
 19-357:	Pso01G31850.0	Pso06G25920.0	      0
 19-358:	Pso01G31870.0	Pso06G25910.0	      0
 19-359:	Pso01G31880.0	Pso06G25900.0	 6e-164
 19-360:	Pso01G31890.0	Pso06G25880.0	      0
 19-361:	Pso01G31900.0	Pso06G25850.0	  9e-50
 19-362:	Pso01G32000.0	Pso06G25810.0	 2e-147
 19-363:	Pso01G31990.0	Pso06G25800.0	      0
 19-364:	Pso01G31950.0	Pso01G31950.0	  1e-74
 19-365:	Pso01G32050.0	Pso01G32050.0	      0
 19-366:	Pso01G32040.0	Pso06G25690.0	      0
 19-367:	Pso01G32060.0	Pso06G25680.0	      0
 19-368:	Pso01G32070.0	Pso06G25640.0	      0
 19-369:	Pso01G32080.0	Pso01G32080.0	 3e-128
 19-370:	Pso01G32100.0	Pso06G25670.0	      0
 19-371:	Pso01G32110.0	Pso06G25620.0	      0
 19-372:	Pso01G32150.0	Pso06G25570.0	 1e-119
 19-373:	Pso01G32190.0	Pso06G25490.0	 4e-167
 19-374:	Pso01G32200.0	Pso06G25480.0	      0
 19-375:	Pso01G32230.0	Pso06G25450.0	      0
 19-376:	Pso01G32240.0	Pso06G25440.0	      0
 19-377:	Pso01G32250.0	Pso01G32250.0	      0
 19-378:	Pso01G32260.0	Pso01G32260.0	 1e-148
 19-379:	Pso01G32270.0	Pso06G25430.0	      0
 19-380:	Pso01G32280.0	Pso06G25420.0	      0
 19-381:	Pso01G32290.0	Pso06G25410.0	  2e-79
 19-382:	Pso01G32310.0	Pso06G25400.0	 7e-142
 19-383:	Pso01G32320.0	Pso06G25390.0	      0
 19-384:	Pso01G32330.0	Pso06G25360.0	      0
 19-385:	Pso01G32350.0	Pso01G32350.0	  5e-68
 19-386:	Pso01G32360.0	Pso06G25340.0	      0
 19-387:	Pso01G32380.0	Pso06G25320.0	      0
 19-388:	Pso01G32390.0	Pso06G25290.0	      0
 19-389:	Pso01G32400.0	Pso06G25270.0	      0
 19-390:	Pso01G32500.0	Pso06G25210.0	  3e-61
 19-391:	Pso01G32520.0	Pso06G25190.0	      0
 19-392:	Pso01G32560.0	Pso06G25140.0	      0
 19-393:	Pso01G32570.0	Pso06G25130.0	 4e-148
 19-394:	Pso01G32580.0	Pso01G32580.0	  2e-90
 19-395:	Pso01G32600.0	Pso06G25110.0	      0
 19-396:	Pso01G32610.0	Pso06G25100.0	 1e-170
 19-397:	Pso01G32770.0	Pso06G24900.0	      0
 19-398:	Pso01G32830.0	Pso06G24820.0	  1e-67
 19-399:	Pso01G32840.0	Pso06G24810.0	      0
 19-400:	Pso01G32870.0	Pso06G24800.0	 5e-129
 19-401:	Pso01G32880.0	Pso01G32880.0	      0
 19-402:	Pso01G32890.0	Pso06G24780.0	      0
 19-403:	Pso01G32900.0	Pso01G32900.0	 2e-129
 19-404:	Pso01G32910.0	Pso01G32910.0	  6e-91
 19-405:	Pso01G32950.0	Pso06G24770.0	      0
 19-406:	Pso01G32960.0	Pso06G24760.0	      0
 19-407:	Pso01G32970.0	Pso06G24750.0	      0
 19-408:	Pso01G33010.0	Pso06G24730.0	      0
 19-409:	Pso01G33020.0	Pso06G24720.0	  2e-65
 19-410:	Pso01G33030.0	Pso01G33030.0	      0
 19-411:	Pso01G33040.0	Pso06G24700.0	      0
 19-412:	Pso01G33070.0	Pso06G24680.0	      0
 19-413:	Pso01G33090.0	Pso06G24640.0	      0
 19-414:	Pso01G33130.0	Pso01G33130.0	      0
 19-415:	Pso01G33140.0	Pso06G24470.0	  3e-78
 19-416:	Pso01G33150.0	Pso06G24490.0	 4e-132
 19-417:	Pso01G33170.0	Pso06G24510.0	      0
## Alignment 20: score=18348.0 e_value=0 N=372 post-WGD-1 ancestor_chr1&pre-WGD-1 ancestor_chr5 plus
 20-  0:	Pso01G35660.0	Pso06G23520.0	  3e-76
 20-  1:	Pso01G35980.0	Pso01G35980.0	 9e-173
 20-  2:	Pso01G36000.0	Pso01G36000.0	  2e-34
 20-  3:	Pso01G36010.0	Pso06G21560.0	      0
 20-  4:	Pso01G36320.0	Pso06G21240.0	      0
 20-  5:	Pso01G36330.0	Pso06G21230.0	      0
 20-  6:	Pso01G36340.0	Pso06G21220.0	      0
 20-  7:	Pso01G36350.0	Pso06G21210.0	  8e-77
 20-  8:	Pso01G36370.0	Pso01G36370.0	      0
 20-  9:	Pso01G36380.0	Pso01G36380.0	      0
 20- 10:	Pso01G36410.0	Pso06G21080.0	 7e-158
 20- 11:	Pso01G36460.0	Pso01G36460.0	  4e-50
 20- 12:	Pso01G36470.0	Pso01G36470.0	      0
 20- 13:	Pso01G36480.0	Pso01G36480.0	      0
 20- 14:	Pso01G36490.0	Pso06G21040.0	      0
 20- 15:	Pso01G36500.0	Pso06G21020.0	      0
 20- 16:	Pso01G36510.0	Pso06G21000.0	      0
 20- 17:	Pso01G36520.0	Pso06G20970.0	      0
 20- 18:	Pso01G36550.0	Pso06G20950.0	      0
 20- 19:	Pso01G36560.0	Pso06G20940.0	      0
 20- 20:	Pso01G36570.0	Pso06G20920.0	      0
 20- 21:	Pso01G36580.0	Pso06G20910.0	 5e-175
 20- 22:	Pso01G36590.0	Pso06G20900.0	 2e-129
 20- 23:	Pso01G36600.0	Pso06G20880.0	      0
 20- 24:	Pso01G36610.0	Pso06G20890.0	  2e-66
 20- 25:	Pso01G36620.0	Pso01G36620.0	 6e-148
 20- 26:	Pso01G36630.0	Pso06G20870.0	 4e-152
 20- 27:	Pso01G36640.0	Pso01G36640.0	  6e-45
 20- 28:	Pso01G36650.0	Pso06G20850.0	      0
 20- 29:	Pso01G36660.0	Pso06G20860.0	      0
 20- 30:	Pso01G36670.0	Pso06G20840.0	      0
 20- 31:	Pso01G36680.0	Pso06G20830.0	      0
 20- 32:	Pso01G36690.0	Pso01G36690.0	  1e-30
 20- 33:	Pso01G36710.0	Pso01G36710.0	      0
 20- 34:	Pso01G36700.0	Pso01G36700.0	      0
 20- 35:	Pso01G36720.0	Pso01G36720.0	      0
 20- 36:	Pso01G36740.0	Pso06G20790.0	      0
 20- 37:	Pso01G36750.0	Pso01G36750.0	      0
 20- 38:	Pso01G36800.0	Pso06G20740.0	      0
 20- 39:	Pso01G36810.0	Pso06G20730.0	  1e-85
 20- 40:	Pso01G36820.0	Pso06G20720.0	 1e-149
 20- 41:	Pso01G36830.0	Pso06G20710.0	      0
 20- 42:	Pso01G36840.0	Pso06G20680.0	 8e-149
 20- 43:	Pso01G36850.0	Pso06G20670.0	      0
 20- 44:	Pso01G36860.0	Pso06G20660.0	      0
 20- 45:	Pso01G36870.0	Pso06G20650.0	      0
 20- 46:	Pso01G36880.0	Pso06G20610.0	  7e-27
 20- 47:	Pso01G36890.0	Pso06G20620.0	 3e-139
 20- 48:	Pso01G36900.0	Pso01G36900.0	      0
 20- 49:	Pso01G36930.0	Pso06G20560.0	      0
 20- 50:	Pso01G36940.0	Pso06G20550.0	      0
 20- 51:	Pso01G36970.0	Pso06G20520.0	 1e-117
 20- 52:	Pso01G36980.0	Pso06G20510.0	  2e-56
 20- 53:	Pso01G36990.0	Pso06G20500.0	      0
 20- 54:	Pso01G37000.0	Pso06G20490.0	      0
 20- 55:	Pso01G37010.0	Pso06G20480.0	 1e-140
 20- 56:	Pso01G37030.0	Pso06G20460.0	      0
 20- 57:	Pso01G37040.0	Pso06G20450.0	      0
 20- 58:	Pso01G37070.0	Pso06G20410.0	      0
 20- 59:	Pso01G37080.0	Pso06G20400.0	      0
 20- 60:	Pso01G37090.0	Pso06G20380.0	      0
 20- 61:	Pso01G37100.0	Pso06G20370.0	 1e-101
 20- 62:	Pso01G37110.0	Pso01G37110.0	 4e-167
 20- 63:	Pso01G37170.0	Pso06G20280.0	      0
 20- 64:	Pso01G37180.0	Pso06G20260.0	      0
 20- 65:	Pso01G37190.0	Pso06G20270.0	      0
 20- 66:	Pso01G37240.0	Pso06G20210.0	      0
 20- 67:	Pso01G37250.0	Pso06G20200.0	      0
 20- 68:	Pso01G37260.0	Pso01G37260.0	      0
 20- 69:	Pso01G37280.0	Pso06G20170.0	      0
 20- 70:	Pso01G37290.0	Pso06G20160.0	      0
 20- 71:	Pso01G37300.0	Pso06G20150.0	      0
 20- 72:	Pso01G37310.0	Pso06G20140.0	      0
 20- 73:	Pso01G37320.0	Pso06G20130.0	      0
 20- 74:	Pso01G37330.0	Pso01G37330.0	      0
 20- 75:	Pso01G37360.0	Pso06G20100.0	      0
 20- 76:	Pso01G37370.0	Pso06G20090.0	 4e-136
 20- 77:	Pso01G37390.0	Pso06G20080.0	      0
 20- 78:	Pso01G37430.0	Pso06G20040.0	      0
 20- 79:	Pso01G37440.0	Pso06G20030.0	      0
 20- 80:	Pso01G37450.0	Pso06G20020.0	      0
 20- 81:	Pso01G37460.0	Pso06G20010.0	 2e-104
 20- 82:	Pso01G37470.0	Pso06G20000.0	      0
 20- 83:	Pso01G37480.0	Pso06G19990.0	      0
 20- 84:	Pso01G37490.0	Pso06G19980.0	      0
 20- 85:	Pso01G37510.0	Pso06G19970.0	  8e-94
 20- 86:	Pso01G37520.0	Pso06G19960.0	      0
 20- 87:	Pso01G37540.0	Pso06G19930.0	      0
 20- 88:	Pso01G37550.0	Pso06G19920.0	      0
 20- 89:	Pso01G37580.0	Pso06G19890.0	      0
 20- 90:	Pso01G37590.0	Pso06G19880.0	      0
 20- 91:	Pso01G37600.0	Pso06G19870.0	      0
 20- 92:	Pso01G37610.0	Pso06G19860.0	      0
 20- 93:	Pso01G37640.0	Pso06G19840.0	      0
 20- 94:	Pso01G37660.0	Pso06G19830.0	      0
 20- 95:	Pso01G37670.0	Pso06G19820.0	      0
 20- 96:	Pso01G37700.0	Pso06G19790.0	      0
 20- 97:	Pso01G37710.0	Pso06G19780.0	      0
 20- 98:	Pso01G37720.0	Pso06G19770.0	 1e-161
 20- 99:	Pso01G37730.0	Pso06G19760.0	      0
 20-100:	Pso01G37740.0	Pso01G37740.0	  1e-79
 20-101:	Pso01G37760.0	Pso06G19730.0	      0
 20-102:	Pso01G37770.0	Pso06G19720.0	      0
 20-103:	Pso01G37790.0	Pso06G19700.0	      0
 20-104:	Pso01G37810.0	Pso01G37810.0	      0
 20-105:	Pso01G37830.0	Pso06G19680.0	      0
 20-106:	Pso01G37850.0	Pso06G19670.0	  3e-48
 20-107:	Pso01G37870.0	Pso06G19660.0	      0
 20-108:	Pso01G37860.0	Pso06G19650.0	      0
 20-109:	Pso01G37880.0	Pso06G19620.0	      0
 20-110:	Pso01G37890.0	Pso06G19610.0	      0
 20-111:	Pso01G37900.0	Pso06G19600.0	 3e-145
 20-112:	Pso01G37910.0	Pso06G19590.0	      0
 20-113:	Pso01G37960.0	Pso06G19550.0	      0
 20-114:	Pso01G37970.0	Pso06G19540.0	      0
 20-115:	Pso01G37990.0	Pso06G19520.0	      0
 20-116:	Pso01G38010.0	Pso01G38010.0	  2e-77
 20-117:	Pso01G38030.0	Pso01G38030.0	  3e-78
 20-118:	Pso01G38040.0	Pso06G19480.0	      0
 20-119:	Pso01G38060.0	Pso06G19450.0	  2e-11
 20-120:	Pso01G38080.0	Pso06G19430.0	      0
 20-121:	Pso01G38130.0	Pso06G19380.0	      0
 20-122:	Pso01G38140.0	Pso06G19370.0	      0
 20-123:	Pso01G38150.0	Pso01G38150.0	 6e-105
 20-124:	Pso01G38160.0	Pso06G19360.0	      0
 20-125:	Pso01G38170.0	Pso06G19340.0	      0
 20-126:	Pso01G38180.0	Pso06G19330.0	 2e-106
 20-127:	Pso01G38190.0	Pso06G19320.0	      0
 20-128:	Pso01G38200.0	Pso06G19310.0	      0
 20-129:	Pso01G38210.0	Pso06G19300.0	      0
 20-130:	Pso01G38220.0	Pso06G19290.0	      0
 20-131:	Pso01G38240.0	Pso06G19280.0	 3e-171
 20-132:	Pso01G38250.0	Pso01G38250.0	  3e-44
 20-133:	Pso01G38260.0	Pso01G38260.0	  2e-94
 20-134:	Pso01G38280.0	Pso06G19260.0	  1e-16
 20-135:	Pso01G38290.0	Pso06G19250.0	  7e-78
 20-136:	Pso01G38310.0	Pso06G19240.0	      0
 20-137:	Pso01G38320.0	Pso06G19230.0	 9e-154
 20-138:	Pso01G38330.0	Pso06G19210.0	      0
 20-139:	Pso01G38340.0	Pso06G19200.0	      0
 20-140:	Pso01G38360.0	Pso06G19180.0	 1e-150
 20-141:	Pso01G38370.0	Pso06G19170.0	      0
 20-142:	Pso01G38380.0	Pso06G19160.0	      0
 20-143:	Pso01G38390.0	Pso06G19150.0	      0
 20-144:	Pso01G38450.0	Pso06G19100.0	      0
 20-145:	Pso01G38460.0	Pso01G38460.0	      0
 20-146:	Pso01G38470.0	Pso06G19090.0	      0
 20-147:	Pso01G38510.0	Pso06G19030.0	      0
 20-148:	Pso01G38520.0	Pso06G19020.0	      0
 20-149:	Pso01G38530.0	Pso06G19010.0	      0
 20-150:	Pso01G38540.0	Pso06G19000.0	      0
 20-151:	Pso01G38560.0	Pso06G18970.0	      0
 20-152:	Pso01G38580.0	Pso06G18930.0	      0
 20-153:	Pso01G38590.0	Pso06G18920.0	      0
 20-154:	Pso01G38600.0	Pso06G18910.0	      0
 20-155:	Pso01G38620.0	Pso06G18900.0	 2e-119
 20-156:	Pso01G38610.0	Pso06G18890.0	      0
 20-157:	Pso01G38630.0	Pso06G18880.0	 1e-135
 20-158:	Pso01G38640.0	Pso06G18870.0	      0
 20-159:	Pso01G38660.0	Pso01G38660.0	      0
 20-160:	Pso01G38670.0	Pso06G18860.0	      0
 20-161:	Pso01G38680.0	Pso06G18850.0	      0
 20-162:	Pso01G38690.0	Pso06G18840.0	      0
 20-163:	Pso01G38700.0	Pso06G18820.0	      0
 20-164:	Pso01G38710.0	Pso06G18810.0	      0
 20-165:	Pso01G38720.0	Pso06G18790.0	      0
 20-166:	Pso01G38730.0	Pso06G18770.0	  2e-75
 20-167:	Pso01G38740.0	Pso06G18710.0	      0
 20-168:	Pso01G38750.0	Pso01G38750.0	      0
 20-169:	Pso01G38760.0	Pso06G18670.0	      0
 20-170:	Pso01G38770.0	Pso06G18690.0	      0
 20-171:	Pso01G38790.0	Pso06G18650.0	      0
 20-172:	Pso01G38800.0	Pso01G38800.0	  6e-55
 20-173:	Pso01G38810.0	Pso06G18640.0	 6e-101
 20-174:	Pso01G38820.0	Pso06G18630.0	      0
 20-175:	Pso01G38830.0	Pso06G18620.0	      0
 20-176:	Pso01G38850.0	Pso01G38850.0	 1e-155
 20-177:	Pso01G38860.0	Pso06G18610.0	      0
 20-178:	Pso01G38870.0	Pso06G18600.0	      0
 20-179:	Pso01G38880.0	Pso06G18590.0	      0
 20-180:	Pso01G38890.0	Pso06G18580.0	 5e-157
 20-181:	Pso01G38900.0	Pso06G18570.0	  1e-75
 20-182:	Pso01G38910.0	Pso01G38910.0	      0
 20-183:	Pso01G38920.0	Pso06G18550.0	      0
 20-184:	Pso01G38930.0	Pso06G18540.0	 2e-163
 20-185:	Pso01G38940.0	Pso06G18530.0	      0
 20-186:	Pso01G38950.0	Pso06G18510.0	      0
 20-187:	Pso01G39820.0	Pso01G39820.0	      0
 20-188:	Pso01G39840.0	Pso01G39840.0	      0
 20-189:	Pso01G39860.0	Pso06G17290.0	      0
 20-190:	Pso01G39870.0	Pso06G17280.0	 7e-166
 20-191:	Pso01G39880.0	Pso06G17270.0	  2e-62
 20-192:	Pso01G39890.0	Pso06G17260.0	      0
 20-193:	Pso01G39900.0	Pso06G17250.0	      0
 20-194:	Pso01G39920.0	Pso06G17230.0	      0
 20-195:	Pso01G39940.0	Pso06G17220.0	      0
 20-196:	Pso01G39950.0	Pso06G17190.0	      0
 20-197:	Pso01G39960.0	Pso06G17180.0	      0
 20-198:	Pso01G39980.0	Pso01G39980.0	      0
 20-199:	Pso01G39990.0	Pso06G17170.0	      0
 20-200:	Pso01G40020.0	Pso01G40020.0	      0
 20-201:	Pso01G40030.0	Pso06G17150.0	  8e-57
 20-202:	Pso01G40040.0	Pso01G40040.0	  6e-61
 20-203:	Pso01G40050.0	Pso06G17140.0	 5e-178
 20-204:	Pso01G40060.0	Pso06G17130.0	      0
 20-205:	Pso01G40070.0	Pso06G17120.0	      0
 20-206:	Pso01G40080.0	Pso06G17110.0	      0
 20-207:	Pso01G40090.0	Pso06G17050.0	      0
 20-208:	Pso01G40100.0	Pso06G17040.0	      0
 20-209:	Pso01G40110.0	Pso06G17030.0	      0
 20-210:	Pso01G40130.0	Pso06G16990.0	 3e-121
 20-211:	Pso01G40120.0	Pso06G16980.0	      0
 20-212:	Pso01G40140.0	Pso06G16970.0	      0
 20-213:	Pso01G40150.0	Pso06G16960.0	 1e-132
 20-214:	Pso01G40180.0	Pso01G40180.0	      0
 20-215:	Pso01G40190.0	Pso06G16920.0	      0
 20-216:	Pso01G40200.0	Pso06G16890.0	  1e-52
 20-217:	Pso01G40220.0	Pso06G16910.0	 1e-108
 20-218:	Pso01G40230.0	Pso06G16880.0	      0
 20-219:	Pso01G40240.0	Pso01G40240.0	      0
 20-220:	Pso01G40250.0	Pso06G16870.0	  2e-92
 20-221:	Pso01G40260.0	Pso06G16850.0	      0
 20-222:	Pso01G40270.0	Pso06G16840.0	  7e-57
 20-223:	Pso01G40280.0	Pso06G16830.0	      0
 20-224:	Pso01G40290.0	Pso06G16820.0	      0
 20-225:	Pso01G40310.0	Pso06G16740.0	      0
 20-226:	Pso01G40380.0	Pso06G16810.0	      0
 20-227:	Pso01G40390.0	Pso06G16730.0	  9e-77
 20-228:	Pso01G40400.0	Pso06G16710.0	      0
 20-229:	Pso01G40410.0	Pso06G16700.0	  4e-71
 20-230:	Pso01G40420.0	Pso06G16670.0	  8e-96
 20-231:	Pso01G40440.0	Pso06G16660.0	      0
 20-232:	Pso01G40450.0	Pso06G16650.0	      0
 20-233:	Pso01G40460.0	Pso06G16640.0	 1e-135
 20-234:	Pso01G40470.0	Pso06G16630.0	      0
 20-235:	Pso01G40480.0	Pso06G16620.0	 3e-147
 20-236:	Pso01G40500.0	Pso06G16610.0	 4e-170
 20-237:	Pso01G40520.0	Pso06G16590.0	      0
 20-238:	Pso01G40530.0	Pso06G16580.0	      0
 20-239:	Pso01G40590.0	Pso06G16520.0	 4e-157
 20-240:	Pso01G40600.0	Pso06G16510.0	      0
 20-241:	Pso01G40610.0	Pso01G40610.0	 1e-140
 20-242:	Pso01G40620.0	Pso06G16500.0	      0
 20-243:	Pso01G40640.0	Pso06G16480.0	  2e-47
 20-244:	Pso01G40650.0	Pso06G16470.0	      0
 20-245:	Pso01G40670.0	Pso06G16180.0	      0
 20-246:	Pso01G40680.0	Pso06G16190.0	 5e-135
 20-247:	Pso01G40690.0	Pso06G16220.0	      0
 20-248:	Pso01G40710.0	Pso06G16250.0	      0
 20-249:	Pso01G40720.0	Pso06G16260.0	      0
 20-250:	Pso01G40730.0	Pso06G16270.0	 1e-107
 20-251:	Pso01G40740.0	Pso06G16280.0	 1e-118
 20-252:	Pso01G40750.0	Pso06G16300.0	      0
 20-253:	Pso01G40760.0	Pso06G16310.0	      0
 20-254:	Pso01G40770.0	Pso06G16320.0	      0
 20-255:	Pso01G40780.0	Pso06G16330.0	      0
 20-256:	Pso01G40790.0	Pso01G40790.0	      0
 20-257:	Pso01G40800.0	Pso01G40800.0	      0
 20-258:	Pso01G40820.0	Pso01G40820.0	      0
 20-259:	Pso01G40830.0	Pso06G16340.0	 1e-139
 20-260:	Pso01G40840.0	Pso01G40840.0	      0
 20-261:	Pso01G40850.0	Pso06G16350.0	      0
 20-262:	Pso01G40870.0	Pso01G40870.0	      0
 20-263:	Pso01G40880.0	Pso06G16390.0	      0
 20-264:	Pso01G40890.0	Pso06G16400.0	      0
 20-265:	Pso01G40900.0	Pso06G16410.0	      0
 20-266:	Pso01G40910.0	Pso01G40910.0	  1e-45
 20-267:	Pso01G40930.0	Pso06G16440.0	      0
 20-268:	Pso01G40940.0	Pso01G40940.0	      0
 20-269:	Pso01G40960.0	Pso01G40960.0	 5e-174
 20-270:	Pso01G40970.0	Pso06G16120.0	      0
 20-271:	Pso01G40980.0	Pso06G16110.0	      0
 20-272:	Pso01G41020.0	Pso06G16070.0	  2e-51
 20-273:	Pso01G41040.0	Pso06G15870.0	      0
 20-274:	Pso01G41050.0	Pso06G15890.0	      0
 20-275:	Pso01G41160.0	Pso06G16030.0	      0
 20-276:	Pso01G41170.0	Pso06G15860.0	 1e-139
 20-277:	Pso01G41180.0	Pso06G15850.0	  1e-70
 20-278:	Pso01G41190.0	Pso01G41190.0	      0
 20-279:	Pso01G41210.0	Pso06G15820.0	      0
 20-280:	Pso01G41220.0	Pso06G15810.0	 8e-165
 20-281:	Pso01G41230.0	Pso06G15800.0	      0
 20-282:	Pso01G41240.0	Pso06G15790.0	      0
 20-283:	Pso01G41260.0	Pso06G15780.0	 8e-136
 20-284:	Pso01G41250.0	Pso06G15770.0	      0
 20-285:	Pso01G41330.0	Pso06G15660.0	      0
 20-286:	Pso01G41340.0	Pso06G15650.0	 2e-137
 20-287:	Pso01G41350.0	Pso06G15640.0	      0
 20-288:	Pso01G41360.0	Pso01G41360.0	 5e-119
 20-289:	Pso01G41370.0	Pso06G15630.0	      0
 20-290:	Pso01G41420.0	Pso06G15570.0	      0
 20-291:	Pso01G41430.0	Pso06G15560.0	 1e-109
 20-292:	Pso01G41440.0	Pso06G15550.0	  2e-42
 20-293:	Pso01G41450.0	Pso06G15540.0	      0
 20-294:	Pso01G41460.0	Pso06G15530.0	 8e-148
 20-295:	Pso01G41470.0	Pso06G15520.0	      0
 20-296:	Pso01G41480.0	Pso06G15510.0	  1e-73
 20-297:	Pso01G41490.0	Pso06G15500.0	  3e-68
 20-298:	Pso01G41520.0	Pso01G41520.0	      0
 20-299:	Pso01G41530.0	Pso06G15450.0	      0
 20-300:	Pso01G41540.0	Pso01G41540.0	      0
 20-301:	Pso01G41570.0	Pso06G15380.0	      0
 20-302:	Pso01G41580.0	Pso06G15370.0	      0
 20-303:	Pso01G41590.0	Pso01G41590.0	      0
 20-304:	Pso01G41610.0	Pso06G15350.0	      0
 20-305:	Pso01G41620.0	Pso06G15340.0	      0
 20-306:	Pso01G41630.0	Pso06G15310.0	 1e-166
 20-307:	Pso01G41640.0	Pso06G15290.0	      0
 20-308:	Pso01G41650.0	Pso06G15280.0	  4e-79
 20-309:	Pso01G41670.0	Pso06G15270.0	      0
 20-310:	Pso01G41680.0	Pso06G15250.0	      0
 20-311:	Pso01G41690.0	Pso06G15240.0	      0
 20-312:	Pso01G41700.0	Pso06G15230.0	      0
 20-313:	Pso01G41710.0	Pso01G41710.0	  4e-80
 20-314:	Pso01G41740.0	Pso06G15210.0	      0
 20-315:	Pso01G41750.0	Pso06G15200.0	      0
 20-316:	Pso01G41780.0	Pso06G15170.0	      0
 20-317:	Pso01G41790.0	Pso06G15160.0	      0
 20-318:	Pso01G41800.0	Pso06G15140.0	 1e-157
 20-319:	Pso01G41830.0	Pso06G15120.0	      0
 20-320:	Pso01G41840.0	Pso06G15110.0	      0
 20-321:	Pso01G41850.0	Pso06G15100.0	 1e-173
 20-322:	Pso01G41860.0	Pso06G15090.0	      0
 20-323:	Pso01G41870.0	Pso06G15080.0	  4e-73
 20-324:	Pso01G41880.0	Pso01G41880.0	      0
 20-325:	Pso01G41890.0	Pso06G15070.0	 8e-104
 20-326:	Pso01G41900.0	Pso06G15060.0	      0
 20-327:	Pso01G41910.0	Pso06G15050.0	  6e-76
 20-328:	Pso01G41920.0	Pso06G15040.0	      0
 20-329:	Pso01G41930.0	Pso06G15030.0	      0
 20-330:	Pso01G41940.0	Pso06G15020.0	 6e-125
 20-331:	Pso01G41950.0	Pso06G15010.0	      0
 20-332:	Pso01G41960.0	Pso06G14990.0	 3e-101
 20-333:	Pso01G41970.0	Pso06G14980.0	 6e-164
 20-334:	Pso01G41980.0	Pso06G14960.0	 4e-177
 20-335:	Pso01G41990.0	Pso06G14950.0	      0
 20-336:	Pso01G42000.0	Pso06G14940.0	      0
 20-337:	Pso01G42010.0	Pso06G14930.0	      0
 20-338:	Pso01G42020.0	Pso06G14920.0	  1e-51
 20-339:	Pso01G42030.0	Pso06G14910.0	      0
 20-340:	Pso01G42050.0	Pso06G14890.0	      0
 20-341:	Pso01G42060.0	Pso06G14880.0	  2e-43
 20-342:	Pso01G42070.0	Pso06G14870.0	      0
 20-343:	Pso01G42080.0	Pso06G14860.0	      0
 20-344:	Pso01G42090.0	Pso06G14850.0	 6e-158
 20-345:	Pso01G42100.0	Pso06G14840.0	 2e-115
 20-346:	Pso01G42110.0	Pso01G42110.0	 9e-128
 20-347:	Pso01G42120.0	Pso01G42120.0	  8e-79
 20-348:	Pso01G42130.0	Pso06G14830.0	      0
 20-349:	Pso01G42140.0	Pso06G14810.0	      0
 20-350:	Pso01G42150.0	Pso06G14800.0	      0
 20-351:	Pso01G42160.0	Pso01G42160.0	      0
 20-352:	Pso01G42170.0	Pso06G14790.0	      0
 20-353:	Pso01G42180.0	Pso06G14770.0	  4e-78
 20-354:	Pso01G42200.0	Pso06G14750.0	 1e-136
 20-355:	Pso01G42210.0	Pso06G14740.0	  1e-73
 20-356:	Pso01G42220.0	Pso06G14730.0	      0
 20-357:	Pso01G42230.0	Pso06G14700.0	      0
 20-358:	Pso01G42240.0	Pso01G42240.0	 3e-103
 20-359:	Pso01G42280.0	Pso06G13960.0	      0
 20-360:	Pso01G42290.0	Pso06G13980.0	      0
 20-361:	Pso01G42300.0	Pso06G13970.0	      0
 20-362:	Pso01G42310.0	Pso06G13990.0	  6e-88
 20-363:	Pso01G42320.0	Pso06G14000.0	      0
 20-364:	Pso01G42330.0	Pso06G14010.0	      0
 20-365:	Pso01G42380.0	Pso06G14060.0	  1e-97
 20-366:	Pso01G42390.0	Pso06G14070.0	      0
 20-367:	Pso01G42610.0	Pso06G13520.0	  5e-10
 20-368:	Pso01G42760.0	Pso06G14640.0	      0
 20-369:	Pso01G42780.0	Pso06G14630.0	 3e-113
 20-370:	Pso01G42800.0	Pso06G14620.0	      0
 20-371:	Pso01G42810.0	Pso06G14600.0	 6e-147
## Alignment 21: score=11460.0 e_value=0 N=232 post-WGD-1 ancestor_chr1&pre-WGD-1 ancestor_chr5 plus
 21-  0:	Pso01G51650.0	Pso01G51650.0	      0
 21-  1:	Pso01G51660.0	Pso01G51660.0	  3e-61
 21-  2:	Pso01G51670.0	Pso06G04960.0	      0
 21-  3:	Pso01G51680.0	Pso01G51680.0	  2e-71
 21-  4:	Pso01G51690.0	Pso06G04950.0	      0
 21-  5:	Pso01G51700.0	Pso06G04940.0	      0
 21-  6:	Pso01G51710.0	Pso06G04930.0	      0
 21-  7:	Pso01G51720.0	Pso01G51720.0	      0
 21-  8:	Pso01G51730.0	Pso06G04910.0	 1e-155
 21-  9:	Pso01G51740.0	Pso01G51740.0	      0
 21- 10:	Pso01G51750.0	Pso06G04900.0	      0
 21- 11:	Pso01G51770.0	Pso06G04870.0	      0
 21- 12:	Pso01G51780.0	Pso06G04860.0	 3e-169
 21- 13:	Pso01G51790.0	Pso06G04850.0	      0
 21- 14:	Pso01G51800.0	Pso06G04840.0	      0
 21- 15:	Pso01G51810.0	Pso06G04830.0	 5e-164
 21- 16:	Pso01G51820.0	Pso06G04810.0	 3e-103
 21- 17:	Pso01G51840.0	Pso06G04790.0	      0
 21- 18:	Pso01G51850.0	Pso06G04780.0	      0
 21- 19:	Pso01G51860.0	Pso06G04760.0	 8e-106
 21- 20:	Pso01G51880.0	Pso01G51880.0	      0
 21- 21:	Pso01G51890.0	Pso01G51890.0	      0
 21- 22:	Pso01G51900.0	Pso06G04730.0	      0
 21- 23:	Pso01G51930.0	Pso06G04700.0	      0
 21- 24:	Pso01G51940.0	Pso06G04690.0	      0
 21- 25:	Pso01G51950.0	Pso06G04680.0	      0
 21- 26:	Pso01G51960.0	Pso06G04670.0	      0
 21- 27:	Pso01G51970.0	Pso06G04660.0	  6e-93
 21- 28:	Pso01G51980.0	Pso06G04650.0	      0
 21- 29:	Pso01G52010.0	Pso01G52010.0	 1e-135
 21- 30:	Pso01G52020.0	Pso06G04610.0	      0
 21- 31:	Pso01G52030.0	Pso06G04590.0	      0
 21- 32:	Pso01G52040.0	Pso01G52040.0	  9e-39
 21- 33:	Pso01G52060.0	Pso06G04570.0	      0
 21- 34:	Pso01G52080.0	Pso01G52080.0	 4e-122
 21- 35:	Pso01G52090.0	Pso06G04530.0	      0
 21- 36:	Pso01G52100.0	Pso01G52100.0	      0
 21- 37:	Pso01G52110.0	Pso06G04510.0	      0
 21- 38:	Pso01G52120.0	Pso06G04500.0	      0
 21- 39:	Pso01G52130.0	Pso06G04490.0	  4e-93
 21- 40:	Pso01G52140.0	Pso06G04480.0	      0
 21- 41:	Pso01G52160.0	Pso01G52160.0	  5e-45
 21- 42:	Pso01G52170.0	Pso06G04430.0	 1e-140
 21- 43:	Pso01G52180.0	Pso06G04410.0	      0
 21- 44:	Pso01G52190.0	Pso01G52190.0	  9e-78
 21- 45:	Pso01G52210.0	Pso01G52210.0	      0
 21- 46:	Pso01G52250.0	Pso06G04220.0	      0
 21- 47:	Pso01G52440.0	Pso01G52440.0	  1e-78
 21- 48:	Pso01G52460.0	Pso06G04140.0	      0
 21- 49:	Pso01G52470.0	Pso06G04130.0	  2e-14
 21- 50:	Pso01G52480.0	Pso06G04120.0	      0
 21- 51:	Pso01G52500.0	Pso01G52500.0	      0
 21- 52:	Pso01G52510.0	Pso06G04080.0	      0
 21- 53:	Pso01G52520.0	Pso06G04070.0	      0
 21- 54:	Pso01G52530.0	Pso06G04060.0	  4e-61
 21- 55:	Pso01G52540.0	Pso01G52540.0	 1e-150
 21- 56:	Pso01G52560.0	Pso06G04050.0	 2e-144
 21- 57:	Pso01G52570.0	Pso01G52570.0	      0
 21- 58:	Pso01G52590.0	Pso06G04010.0	  2e-87
 21- 59:	Pso01G52620.0	Pso06G03990.0	      0
 21- 60:	Pso01G52630.0	Pso06G03980.0	      0
 21- 61:	Pso01G52640.0	Pso01G52640.0	 1e-108
 21- 62:	Pso01G52680.0	Pso06G03920.0	      0
 21- 63:	Pso01G52690.0	Pso01G52690.0	      0
 21- 64:	Pso01G52700.0	Pso06G03900.0	      0
 21- 65:	Pso01G52710.0	Pso06G03890.0	      0
 21- 66:	Pso01G52720.0	Pso01G52720.0	      0
 21- 67:	Pso01G52730.0	Pso06G03870.0	 2e-120
 21- 68:	Pso01G52740.0	Pso06G03860.0	      0
 21- 69:	Pso01G52750.0	Pso01G52750.0	      0
 21- 70:	Pso01G52760.0	Pso06G03850.0	 2e-161
 21- 71:	Pso01G52780.0	Pso01G52780.0	 3e-142
 21- 72:	Pso01G52810.0	Pso06G03820.0	  2e-81
 21- 73:	Pso01G52820.0	Pso06G03810.0	      0
 21- 74:	Pso01G52850.0	Pso06G03790.0	      0
 21- 75:	Pso01G52860.0	Pso06G03780.0	 4e-121
 21- 76:	Pso01G52870.0	Pso06G03770.0	 1e-150
 21- 77:	Pso01G52880.0	Pso06G03750.0	 3e-159
 21- 78:	Pso01G52890.0	Pso06G03740.0	      0
 21- 79:	Pso01G52900.0	Pso06G03730.0	  9e-99
 21- 80:	Pso01G52910.0	Pso06G03720.0	      0
 21- 81:	Pso01G52930.0	Pso06G03680.0	      0
 21- 82:	Pso01G52940.0	Pso06G03670.0	      0
 21- 83:	Pso01G52960.0	Pso01G52960.0	 2e-177
 21- 84:	Pso01G52970.0	Pso01G52970.0	  6e-75
 21- 85:	Pso01G52990.0	Pso06G03660.0	      0
 21- 86:	Pso01G53030.0	Pso06G03580.0	      0
 21- 87:	Pso01G53040.0	Pso06G03570.0	  2e-31
 21- 88:	Pso01G53050.0	Pso01G53050.0	  4e-75
 21- 89:	Pso01G53060.0	Pso06G03520.0	 5e-120
 21- 90:	Pso01G53090.0	Pso06G03440.0	      0
 21- 91:	Pso01G53100.0	Pso01G53100.0	      0
 21- 92:	Pso01G53110.0	Pso06G03320.0	      0
 21- 93:	Pso01G53130.0	Pso06G03310.0	      0
 21- 94:	Pso01G53140.0	Pso06G03300.0	      0
 21- 95:	Pso01G53150.0	Pso06G03290.0	      0
 21- 96:	Pso01G53170.0	Pso06G03270.0	      0
 21- 97:	Pso01G53190.0	Pso06G03250.0	      0
 21- 98:	Pso01G53200.0	Pso01G53200.0	 2e-151
 21- 99:	Pso01G53220.0	Pso06G03190.0	      0
 21-100:	Pso01G53230.0	Pso01G53230.0	      0
 21-101:	Pso01G53240.0	Pso06G03180.0	      0
 21-102:	Pso01G53250.0	Pso06G03160.0	      0
 21-103:	Pso01G53260.0	Pso06G03150.0	      0
 21-104:	Pso01G53270.0	Pso06G03140.0	      0
 21-105:	Pso01G53290.0	Pso06G03120.0	      0
 21-106:	Pso01G53300.0	Pso06G03100.0	 3e-106
 21-107:	Pso01G53310.0	Pso06G03080.0	      0
 21-108:	Pso01G53330.0	Pso06G03060.0	 3e-109
 21-109:	Pso01G53320.0	Pso06G03050.0	      0
 21-110:	Pso01G53340.0	Pso06G03040.0	  4e-40
 21-111:	Pso01G53370.0	Pso06G03000.0	      0
 21-112:	Pso01G53400.0	Pso06G02990.0	      0
 21-113:	Pso01G53410.0	Pso06G02980.0	      0
 21-114:	Pso01G53420.0	Pso01G53420.0	      0
 21-115:	Pso01G53490.0	Pso06G02920.0	  1e-88
 21-116:	Pso01G53500.0	Pso06G02940.0	 3e-117
 21-117:	Pso01G53520.0	Pso01G53520.0	  1e-37
 21-118:	Pso01G53540.0	Pso01G53540.0	      0
 21-119:	Pso01G53550.0	Pso01G53550.0	      0
 21-120:	Pso01G53560.0	Pso06G02900.0	      0
 21-121:	Pso01G53570.0	Pso01G53570.0	      0
 21-122:	Pso01G53580.0	Pso01G53580.0	  1e-83
 21-123:	Pso01G53590.0	Pso01G53590.0	      0
 21-124:	Pso01G53600.0	Pso06G02890.0	      0
 21-125:	Pso01G53630.0	Pso06G02870.0	  1e-16
 21-126:	Pso01G53640.0	Pso06G02860.0	 2e-108
 21-127:	Pso01G53650.0	Pso06G02840.0	      0
 21-128:	Pso01G53660.0	Pso06G02830.0	      0
 21-129:	Pso01G53670.0	Pso06G02820.0	      0
 21-130:	Pso01G53680.0	Pso01G53680.0	      0
 21-131:	Pso01G53690.0	Pso01G53700.0	 1e-137
 21-132:	Pso01G53710.0	Pso06G02770.0	      0
 21-133:	Pso01G53790.0	Pso01G53790.0	  7e-73
 21-134:	Pso01G53820.0	Pso06G02580.0	      0
 21-135:	Pso01G53840.0	Pso01G53840.0	  4e-93
 21-136:	Pso01G53850.0	Pso06G02560.0	      0
 21-137:	Pso01G53870.0	Pso06G02530.0	      0
 21-138:	Pso01G53920.0	Pso06G02510.0	      0
 21-139:	Pso01G53930.0	Pso01G53930.0	      0
 21-140:	Pso01G53940.0	Pso01G53940.0	      0
 21-141:	Pso01G53950.0	Pso06G02470.0	      0
 21-142:	Pso01G53960.0	Pso01G53960.0	  4e-50
 21-143:	Pso01G53970.0	Pso06G02440.0	      0
 21-144:	Pso01G53980.0	Pso01G53980.0	 9e-170
 21-145:	Pso01G53990.0	Pso06G02430.0	      0
 21-146:	Pso01G54010.0	Pso06G02420.0	      0
 21-147:	Pso01G54030.0	Pso01G54030.0	      0
 21-148:	Pso01G54050.0	Pso01G54050.0	 3e-125
 21-149:	Pso01G54060.0	Pso01G54060.0	      0
 21-150:	Pso01G54070.0	Pso01G54070.0	      0
 21-151:	Pso01G54110.0	Pso01G54110.0	  2e-70
 21-152:	Pso01G54120.0	Pso01G54120.0	      0
 21-153:	Pso01G54130.0	Pso01G54130.0	  3e-92
 21-154:	Pso01G54150.0	Pso06G02270.0	      0
 21-155:	Pso01G54160.0	Pso06G02260.0	 5e-100
 21-156:	Pso01G54170.0	Pso06G02240.0	 9e-141
 21-157:	Pso01G54190.0	Pso01G54190.0	      0
 21-158:	Pso01G54200.0	Pso06G02210.0	  3e-18
 21-159:	Pso01G54230.0	Pso01G54230.0	      0
 21-160:	Pso01G54240.0	Pso01G54240.0	      0
 21-161:	Pso01G54270.0	Pso01G54270.0	 1e-158
 21-162:	Pso01G54280.0	Pso06G02170.0	      0
 21-163:	Pso01G54290.0	Pso06G02160.0	      0
 21-164:	Pso01G54310.0	Pso01G54310.0	      0
 21-165:	Pso01G54330.0	Pso01G54330.0	  7e-84
 21-166:	Pso01G54340.0	Pso06G02130.0	      0
 21-167:	Pso01G54360.0	Pso06G02120.0	      0
 21-168:	Pso01G54380.0	Pso01G54380.0	  4e-80
 21-169:	Pso01G54390.0	Pso06G02100.0	      0
 21-170:	Pso01G54410.0	Pso01G54410.0	  3e-15
 21-171:	Pso01G54430.0	Pso06G02040.0	  1e-73
 21-172:	Pso01G54460.0	Pso01G54460.0	      0
 21-173:	Pso01G54470.0	Pso06G02020.0	      0
 21-174:	Pso01G54490.0	Pso06G01900.0	  2e-51
 21-175:	Pso01G54500.0	Pso01G54500.0	  8e-87
 21-176:	Pso01G54510.0	Pso01G54510.0	  2e-54
 21-177:	Pso01G54530.0	Pso01G54530.0	 7e-161
 21-178:	Pso01G54540.0	Pso01G54540.0	  2e-70
 21-179:	Pso01G54600.0	Pso01G54600.0	  3e-83
 21-180:	Pso01G54610.0	Pso01G54610.0	      0
 21-181:	Pso01G54630.0	Pso01G54630.0	      0
 21-182:	Pso01G54640.0	Pso06G01880.0	      0
 21-183:	Pso01G54650.0	Pso06G01860.0	  7e-70
 21-184:	Pso01G54660.0	Pso01G54660.0	 9e-152
 21-185:	Pso01G54670.0	Pso06G01850.0	 2e-138
 21-186:	Pso01G54680.0	Pso01G54680.0	      0
 21-187:	Pso01G54690.0	Pso01G54690.0	      0
 21-188:	Pso01G54760.0	Pso06G01790.0	      0
 21-189:	Pso01G54770.0	Pso01G54770.0	  7e-44
 21-190:	Pso01G54790.0	Pso06G01740.0	      0
 21-191:	Pso01G54800.0	Pso06G01730.0	      0
 21-192:	Pso01G54810.0	Pso06G01700.0	      0
 21-193:	Pso01G54830.0	Pso01G54830.0	 2e-105
 21-194:	Pso01G54840.0	Pso01G54840.0	  2e-51
 21-195:	Pso01G54880.0	Pso01G54880.0	      0
 21-196:	Pso01G54890.0	Pso06G01650.0	      0
 21-197:	Pso01G54900.0	Pso01G54900.0	  9e-63
 21-198:	Pso01G54920.0	Pso01G54920.0	      0
 21-199:	Pso01G54930.0	Pso06G01620.0	      0
 21-200:	Pso01G54970.0	Pso01G54970.0	  8e-62
 21-201:	Pso01G55010.0	Pso06G01610.0	      0
 21-202:	Pso01G55050.0	Pso01G55020.0	 9e-132
 21-203:	Pso01G55090.0	Pso01G55090.0	      0
 21-204:	Pso01G55100.0	Pso06G01440.0	  4e-98
 21-205:	Pso01G55120.0	Pso06G01450.0	  7e-12
 21-206:	Pso01G55140.0	Pso06G01410.0	      0
 21-207:	Pso01G55150.0	Pso06G01400.0	      0
 21-208:	Pso01G55170.0	Pso06G01380.0	      0
 21-209:	Pso01G55180.0	Pso01G55180.0	 1e-140
 21-210:	Pso01G55190.0	Pso06G01370.0	  4e-40
 21-211:	Pso01G55210.0	Pso06G01340.0	      0
 21-212:	Pso01G55220.0	Pso06G01320.0	  1e-94
 21-213:	Pso01G55230.0	Pso06G01310.0	      0
 21-214:	Pso01G55240.0	Pso06G01300.0	 5e-169
 21-215:	Pso01G55250.0	Pso01G55250.0	      0
 21-216:	Pso01G55260.0	Pso01G55260.0	 6e-126
 21-217:	Pso01G55290.0	Pso06G01270.0	      0
 21-218:	Pso01G55310.0	Pso06G01260.0	      0
 21-219:	Pso01G55330.0	Pso01G55330.0	      0
 21-220:	Pso01G55350.0	Pso01G55350.0	      0
 21-221:	Pso01G55340.0	Pso06G01240.0	      0
 21-222:	Pso01G55400.0	Pso01G55400.0	 4e-142
 21-223:	Pso01G55410.0	Pso06G01200.0	      0
 21-224:	Pso01G55430.0	Pso06G01190.0	      0
 21-225:	Pso01G55470.0	Pso01G55470.0	      0
 21-226:	Pso01G55510.0	Pso01G55510.0	      0
 21-227:	Pso01G55520.0	Pso01G55520.0	  2e-71
 21-228:	Pso01G55540.0	Pso01G55540.0	      0
 21-229:	Pso01G55550.0	Pso06G01070.0	      0
 21-230:	Pso01G55570.0	Pso06G01060.0	 4e-137
 21-231:	Pso01G55630.0	Pso01G55630.0	  4e-92
## Alignment 22: score=6687.0 e_value=0 N=137 post-WGD-1 ancestor_chr1&pre-WGD-1 ancestor_chr5 plus
 22-  0:	Pso01G20930.0	Pso01G20930.0	  2e-88
 22-  1:	Pso01G20950.0	Pso06G35890.0	      0
 22-  2:	Pso01G20960.0	Pso06G35880.0	      0
 22-  3:	Pso01G20970.0	Pso01G20970.0	      0
 22-  4:	Pso01G20990.0	Pso06G35850.0	      0
 22-  5:	Pso01G21000.0	Pso01G21000.0	  2e-06
 22-  6:	Pso01G21020.0	Pso01G21020.0	      0
 22-  7:	Pso01G21060.0	Pso01G21060.0	      0
 22-  8:	Pso01G21080.0	Pso06G35730.0	      0
 22-  9:	Pso01G21110.0	Pso06G35630.0	 1e-130
 22- 10:	Pso01G21140.0	Pso06G35590.0	 1e-119
 22- 11:	Pso01G21160.0	Pso01G21160.0	 1e-155
 22- 12:	Pso01G21220.0	Pso06G35550.0	      0
 22- 13:	Pso01G21230.0	Pso06G35540.0	      0
 22- 14:	Pso01G21240.0	Pso01G21240.0	      0
 22- 15:	Pso01G21250.0	Pso01G21250.0	 4e-125
 22- 16:	Pso01G21260.0	Pso06G35520.0	      0
 22- 17:	Pso01G21270.0	Pso01G21270.0	      0
 22- 18:	Pso01G21280.0	Pso06G35500.0	  2e-75
 22- 19:	Pso01G21300.0	Pso06G35460.0	 3e-165
 22- 20:	Pso01G21310.0	Pso06G35450.0	      0
 22- 21:	Pso01G21320.0	Pso06G35440.0	  6e-33
 22- 22:	Pso01G21330.0	Pso01G21330.0	  8e-54
 22- 23:	Pso01G21350.0	Pso06G35430.0	 2e-107
 22- 24:	Pso01G21360.0	Pso06G35420.0	      0
 22- 25:	Pso01G21400.0	Pso01G21400.0	  2e-70
 22- 26:	Pso01G21430.0	Pso01G21430.0	      0
 22- 27:	Pso01G21440.0	Pso06G35390.0	  2e-80
 22- 28:	Pso01G21450.0	Pso06G35380.0	      0
 22- 29:	Pso01G21460.0	Pso06G35370.0	      0
 22- 30:	Pso01G21470.0	Pso06G35360.0	      0
 22- 31:	Pso01G21480.0	Pso01G21480.0	 3e-104
 22- 32:	Pso01G21490.0	Pso06G35350.0	 5e-107
 22- 33:	Pso01G21560.0	Pso01G21560.0	      0
 22- 34:	Pso01G21580.0	Pso01G21580.0	  2e-73
 22- 35:	Pso01G21600.0	Pso06G35330.0	      0
 22- 36:	Pso01G21660.0	Pso06G35270.0	  2e-06
 22- 37:	Pso01G21620.0	Pso06G35220.0	 8e-175
 22- 38:	Pso01G21700.0	Pso06G35210.0	 2e-108
 22- 39:	Pso01G21710.0	Pso01G21710.0	      0
 22- 40:	Pso01G21720.0	Pso06G35190.0	      0
 22- 41:	Pso01G21730.0	Pso01G21730.0	      0
 22- 42:	Pso01G21740.0	Pso06G35170.0	      0
 22- 43:	Pso01G21760.0	Pso06G35160.0	 9e-142
 22- 44:	Pso01G21770.0	Pso01G21770.0	      0
 22- 45:	Pso01G21780.0	Pso01G21780.0	      0
 22- 46:	Pso01G21800.0	Pso06G35150.0	      0
 22- 47:	Pso01G21810.0	Pso01G21810.0	  8e-51
 22- 48:	Pso01G21820.0	Pso06G35140.0	      0
 22- 49:	Pso01G21830.0	Pso06G35130.0	  7e-64
 22- 50:	Pso01G21860.0	Pso06G35100.0	      0
 22- 51:	Pso01G21870.0	Pso06G35090.0	      0
 22- 52:	Pso01G21910.0	Pso06G35080.0	      0
 22- 53:	Pso01G21920.0	Pso01G21920.0	      0
 22- 54:	Pso01G21930.0	Pso06G35060.0	 3e-137
 22- 55:	Pso01G22000.0	Pso01G22000.0	  3e-74
 22- 56:	Pso01G22010.0	Pso01G22010.0	      0
 22- 57:	Pso01G22020.0	Pso06G34950.0	      0
 22- 58:	Pso01G22030.0	Pso01G22030.0	      0
 22- 59:	Pso01G22040.0	Pso06G34930.0	      0
 22- 60:	Pso01G22050.0	Pso01G22050.0	  1e-64
 22- 61:	Pso01G22060.0	Pso06G34920.0	 5e-179
 22- 62:	Pso01G22070.0	Pso01G22070.0	      0
 22- 63:	Pso01G22080.0	Pso06G34890.0	 6e-102
 22- 64:	Pso01G22100.0	Pso01G22100.0	  3e-66
 22- 65:	Pso01G22110.0	Pso01G22110.0	      0
 22- 66:	Pso01G22120.0	Pso01G22120.0	  7e-75
 22- 67:	Pso01G22240.0	Pso01G22240.0	  9e-62
 22- 68:	Pso01G22680.0	Pso01G22680.0	  3e-85
 22- 69:	Pso01G22700.0	Pso01G22700.0	 1e-167
 22- 70:	Pso01G22710.0	Pso01G22710.0	  5e-79
 22- 71:	Pso01G22740.0	Pso01G22740.0	 9e-122
 22- 72:	Pso01G22760.0	Pso01G22760.0	 6e-159
 22- 73:	Pso01G22780.0	Pso06G34210.0	      0
 22- 74:	Pso01G22800.0	Pso01G22800.0	  3e-59
 22- 75:	Pso01G22830.0	Pso06G34170.0	      0
 22- 76:	Pso01G22840.0	Pso06G34160.0	      0
 22- 77:	Pso01G22850.0	Pso06G34140.0	  2e-28
 22- 78:	Pso01G22900.0	Pso01G22900.0	      0
 22- 79:	Pso01G22910.0	Pso01G22910.0	  3e-65
 22- 80:	Pso01G22920.0	Pso06G34100.0	      0
 22- 81:	Pso01G22930.0	Pso06G34080.0	      0
 22- 82:	Pso01G23000.0	Pso06G34060.0	      0
 22- 83:	Pso01G23010.0	Pso06G34050.0	      0
 22- 84:	Pso01G23050.0	Pso06G34040.0	      0
 22- 85:	Pso01G23070.0	Pso01G23070.0	      0
 22- 86:	Pso01G23090.0	Pso06G34020.0	      0
 22- 87:	Pso01G23130.0	Pso06G33990.0	  3e-73
 22- 88:	Pso01G23140.0	Pso06G33980.0	      0
 22- 89:	Pso01G23150.0	Pso06G33970.0	      0
 22- 90:	Pso01G23160.0	Pso06G33960.0	  2e-94
 22- 91:	Pso01G23170.0	Pso06G33950.0	      0
 22- 92:	Pso01G23180.0	Pso06G33910.0	 4e-171
 22- 93:	Pso01G23190.0	Pso06G33930.0	      0
 22- 94:	Pso01G23220.0	Pso06G33900.0	      0
 22- 95:	Pso01G23230.0	Pso01G23230.0	 1e-134
 22- 96:	Pso01G23320.0	Pso06G33760.0	  5e-59
 22- 97:	Pso01G23330.0	Pso06G33770.0	  1e-36
 22- 98:	Pso01G23340.0	Pso06G33740.0	      0
 22- 99:	Pso01G23350.0	Pso06G33730.0	      0
 22-100:	Pso01G23420.0	Pso01G23420.0	 5e-164
 22-101:	Pso01G23500.0	Pso06G33600.0	      0
 22-102:	Pso01G23520.0	Pso06G33590.0	 3e-138
 22-103:	Pso01G23540.0	Pso06G33550.0	      0
 22-104:	Pso01G23550.0	Pso06G33560.0	      0
 22-105:	Pso01G23560.0	Pso06G33520.0	      0
 22-106:	Pso01G23570.0	Pso06G33510.0	  2e-37
 22-107:	Pso01G23580.0	Pso01G23580.0	  2e-45
 22-108:	Pso01G23600.0	Pso01G23600.0	      0
 22-109:	Pso01G23610.0	Pso01G23610.0	  2e-77
 22-110:	Pso01G23620.0	Pso01G23620.0	  5e-59
 22-111:	Pso01G23630.0	Pso06G33450.0	      0
 22-112:	Pso01G23640.0	Pso01G23640.0	 2e-158
 22-113:	Pso01G23660.0	Pso01G23660.0	      0
 22-114:	Pso01G23680.0	Pso06G33380.0	  9e-71
 22-115:	Pso01G23700.0	Pso06G33370.0	  1e-95
 22-116:	Pso01G23720.0	Pso01G23720.0	 1e-133
 22-117:	Pso01G23730.0	Pso06G33360.0	 8e-126
 22-118:	Pso01G23740.0	Pso01G23740.0	      0
 22-119:	Pso01G23750.0	Pso01G23750.0	      0
 22-120:	Pso01G23760.0	Pso01G23760.0	  2e-89
 22-121:	Pso01G23770.0	Pso06G33340.0	      0
 22-122:	Pso01G23790.0	Pso01G23790.0	      0
 22-123:	Pso01G23820.0	Pso06G33250.0	      0
 22-124:	Pso01G23830.0	Pso06G33240.0	      0
 22-125:	Pso01G23840.0	Pso01G23840.0	  2e-93
 22-126:	Pso01G23850.0	Pso01G23850.0	 2e-161
 22-127:	Pso01G23930.0	Pso06G33130.0	  3e-77
 22-128:	Pso01G23940.0	Pso06G33120.0	      0
 22-129:	Pso01G23960.0	Pso06G33110.0	  1e-67
 22-130:	Pso01G23970.0	Pso01G23970.0	 3e-105
 22-131:	Pso01G23990.0	Pso06G33080.0	 2e-131
 22-132:	Pso01G24890.0	Pso06G31730.0	      0
 22-133:	Pso01G24980.0	Pso01G24980.0	  6e-45
 22-134:	Pso01G25000.0	Pso01G25000.0	  1e-51
 22-135:	Pso01G25030.0	Pso01G25030.0	      0
 22-136:	Pso01G25040.0	Pso06G31720.0	      0
## Alignment 23: score=4187.0 e_value=0 N=86 post-WGD-1 ancestor_chr1&pre-WGD-1 ancestor_chr5 plus
 23-  0:	Pso01G49970.0	Pso01G49970.0	 3e-126
 23-  1:	Pso01G49990.0	Pso01G49990.0	  2e-97
 23-  2:	Pso01G50000.0	Pso06G07640.0	      0
 23-  3:	Pso01G50010.0	Pso06G07630.0	  2e-57
 23-  4:	Pso01G50020.0	Pso06G07610.0	      0
 23-  5:	Pso01G50030.0	Pso06G07600.0	      0
 23-  6:	Pso01G50040.0	Pso01G50040.0	      0
 23-  7:	Pso01G50050.0	Pso06G07590.0	  2e-74
 23-  8:	Pso01G50060.0	Pso01G50060.0	      0
 23-  9:	Pso01G50070.0	Pso06G07570.0	      0
 23- 10:	Pso01G50080.0	Pso06G07560.0	 5e-118
 23- 11:	Pso01G50090.0	Pso06G07550.0	      0
 23- 12:	Pso01G50100.0	Pso06G07540.0	      0
 23- 13:	Pso01G50130.0	Pso06G07520.0	      0
 23- 14:	Pso01G50140.0	Pso06G07500.0	  4e-43
 23- 15:	Pso01G50150.0	Pso06G07490.0	      0
 23- 16:	Pso01G50160.0	Pso01G50160.0	 3e-161
 23- 17:	Pso01G50170.0	Pso06G07460.0	  8e-71
 23- 18:	Pso01G50180.0	Pso06G07450.0	      0
 23- 19:	Pso01G50190.0	Pso06G07430.0	      0
 23- 20:	Pso01G50200.0	Pso06G07420.0	      0
 23- 21:	Pso01G50210.0	Pso06G07410.0	  2e-74
 23- 22:	Pso01G50220.0	Pso01G50220.0	 3e-155
 23- 23:	Pso01G50250.0	Pso06G07390.0	      0
 23- 24:	Pso01G50260.0	Pso01G50260.0	  6e-50
 23- 25:	Pso01G50270.0	Pso06G07380.0	      0
 23- 26:	Pso01G50280.0	Pso06G07360.0	      0
 23- 27:	Pso01G50290.0	Pso06G07350.0	      0
 23- 28:	Pso01G50300.0	Pso06G07340.0	      0
 23- 29:	Pso01G50310.0	Pso06G07330.0	      0
 23- 30:	Pso01G50320.0	Pso01G50320.0	  2e-52
 23- 31:	Pso01G50340.0	Pso06G07320.0	 9e-175
 23- 32:	Pso01G50350.0	Pso06G07300.0	      0
 23- 33:	Pso01G50360.0	Pso06G07290.0	 6e-118
 23- 34:	Pso01G50370.0	Pso06G07280.0	      0
 23- 35:	Pso01G50380.0	Pso06G07270.0	  6e-75
 23- 36:	Pso01G50390.0	Pso01G50390.0	 1e-132
 23- 37:	Pso01G50400.0	Pso06G07260.0	      0
 23- 38:	Pso01G50420.0	Pso06G07240.0	      0
 23- 39:	Pso01G50430.0	Pso06G07230.0	      0
 23- 40:	Pso01G50440.0	Pso01G50440.0	  1e-40
 23- 41:	Pso01G50460.0	Pso06G07220.0	      0
 23- 42:	Pso01G50470.0	Pso06G07180.0	      0
 23- 43:	Pso01G50480.0	Pso06G07170.0	      0
 23- 44:	Pso01G50490.0	Pso06G07160.0	      0
 23- 45:	Pso01G50500.0	Pso06G07150.0	      0
 23- 46:	Pso01G50510.0	Pso06G07140.0	      0
 23- 47:	Pso01G50520.0	Pso06G07130.0	  1e-73
 23- 48:	Pso01G50530.0	Pso06G07120.0	      0
 23- 49:	Pso01G50540.0	Pso06G07110.0	      0
 23- 50:	Pso01G50550.0	Pso06G07100.0	 2e-100
 23- 51:	Pso01G50560.0	Pso01G50560.0	 6e-138
 23- 52:	Pso01G50720.0	Pso06G06900.0	      0
 23- 53:	Pso01G50810.0	Pso06G06600.0	 2e-164
 23- 54:	Pso01G50840.0	Pso01G50840.0	      0
 23- 55:	Pso01G50940.0	Pso01G50940.0	      0
 23- 56:	Pso01G50960.0	Pso01G50960.0	      0
 23- 57:	Pso01G50970.0	Pso01G50970.0	      0
 23- 58:	Pso01G50980.0	Pso01G50980.0	      0
 23- 59:	Pso01G50990.0	Pso01G50990.0	 3e-107
 23- 60:	Pso01G51030.0	Pso01G51030.0	 4e-156
 23- 61:	Pso01G51110.0	Pso01G51110.0	  2e-73
 23- 62:	Pso01G51120.0	Pso01G51120.0	 1e-179
 23- 63:	Pso01G51130.0	Pso01G51130.0	      0
 23- 64:	Pso01G51150.0	Pso06G06570.0	      0
 23- 65:	Pso01G51160.0	Pso06G06560.0	      0
 23- 66:	Pso01G51180.0	Pso01G51180.0	 6e-165
 23- 67:	Pso01G51190.0	Pso01G51190.0	 1e-175
 23- 68:	Pso01G51200.0	Pso01G51200.0	      0
 23- 69:	Pso01G51230.0	Pso01G51230.0	      0
 23- 70:	Pso01G51250.0	Pso06G06720.0	      0
 23- 71:	Pso01G51280.0	Pso06G06790.0	 1e-152
 23- 72:	Pso01G51300.0	Pso01G51300.0	      0
 23- 73:	Pso01G51310.0	Pso06G06440.0	      0
 23- 74:	Pso01G51370.0	Pso01G51370.0	      0
 23- 75:	Pso01G51380.0	Pso01G51380.0	 4e-100
 23- 76:	Pso01G51400.0	Pso06G06170.0	  4e-60
 23- 77:	Pso01G51410.0	Pso01G51410.0	  3e-41
 23- 78:	Pso01G51430.0	Pso06G06360.0	  1e-68
 23- 79:	Pso01G51440.0	Pso06G06350.0	      0
 23- 80:	Pso01G51450.0	Pso01G51450.0	  3e-62
 23- 81:	Pso01G51460.0	Pso01G51460.0	      0
 23- 82:	Pso01G51470.0	Pso01G51470.0	  1e-67
 23- 83:	Pso01G51530.0	Pso06G05930.0	      0
 23- 84:	Pso01G51540.0	Pso06G05940.0	      0
 23- 85:	Pso01G51550.0	Pso06G05950.0	  2e-59
## Alignment 24: score=3286.0 e_value=3.4e-268 N=68 post-WGD-1 ancestor_chr1&pre-WGD-1 ancestor_chr5 plus
 24-  0:	Pso01G12050.0	Pso06G37470.0	  2e-18
 24-  1:	Pso01G19010.0	Pso06G37840.0	      0
 24-  2:	Pso01G19020.0	Pso06G37830.0	      0
 24-  3:	Pso01G19030.0	Pso06G37810.0	 2e-116
 24-  4:	Pso01G19040.0	Pso01G19040.0	      0
 24-  5:	Pso01G19050.0	Pso06G37780.0	 6e-168
 24-  6:	Pso01G19060.0	Pso01G19060.0	      0
 24-  7:	Pso01G19070.0	Pso01G19070.0	  5e-79
 24-  8:	Pso01G19080.0	Pso06G37750.0	      0
 24-  9:	Pso01G19090.0	Pso01G19090.0	  3e-50
 24- 10:	Pso01G19150.0	Pso06G37730.0	  1e-31
 24- 11:	Pso01G19170.0	Pso06G37720.0	      0
 24- 12:	Pso01G19180.0	Pso06G37710.0	      0
 24- 13:	Pso01G19190.0	Pso06G37700.0	      0
 24- 14:	Pso01G19200.0	Pso06G37680.0	  4e-65
 24- 15:	Pso01G19220.0	Pso06G37660.0	  6e-53
 24- 16:	Pso01G19230.0	Pso06G37650.0	  1e-44
 24- 17:	Pso01G19240.0	Pso06G37630.0	      0
 24- 18:	Pso01G19250.0	Pso06G37620.0	      0
 24- 19:	Pso01G19260.0	Pso06G37600.0	      0
 24- 20:	Pso01G19270.0	Pso01G19270.0	      0
 24- 21:	Pso01G19280.0	Pso06G37580.0	      0
 24- 22:	Pso01G19320.0	Pso06G37450.0	      0
 24- 23:	Pso01G19390.0	Pso06G37530.0	      0
 24- 24:	Pso01G19410.0	Pso06G37420.0	      0
 24- 25:	Pso01G19420.0	Pso06G37410.0	 1e-178
 24- 26:	Pso01G19430.0	Pso01G19430.0	      0
 24- 27:	Pso01G19440.0	Pso01G19440.0	      0
 24- 28:	Pso01G19450.0	Pso06G37390.0	      0
 24- 29:	Pso01G19460.0	Pso06G37350.0	      0
 24- 30:	Pso01G19470.0	Pso06G37340.0	  1e-64
 24- 31:	Pso01G19490.0	Pso06G37330.0	      0
 24- 32:	Pso01G19500.0	Pso06G37320.0	      0
 24- 33:	Pso01G19510.0	Pso06G37310.0	      0
 24- 34:	Pso01G19540.0	Pso06G37270.0	      0
 24- 35:	Pso01G19550.0	Pso06G37250.0	  2e-40
 24- 36:	Pso01G19560.0	Pso01G19560.0	      0
 24- 37:	Pso01G19570.0	Pso06G37220.0	      0
 24- 38:	Pso01G19580.0	Pso06G37210.0	 2e-174
 24- 39:	Pso01G19590.0	Pso06G37200.0	 5e-127
 24- 40:	Pso01G19600.0	Pso01G19600.0	      0
 24- 41:	Pso01G19610.0	Pso06G37150.0	      0
 24- 42:	Pso01G19620.0	Pso06G37140.0	      0
 24- 43:	Pso01G19660.0	Pso06G37060.0	      0
 24- 44:	Pso01G19690.0	Pso06G37080.0	 2e-118
 24- 45:	Pso01G19760.0	Pso01G19760.0	      0
 24- 46:	Pso01G19790.0	Pso06G36910.0	      0
 24- 47:	Pso01G19800.0	Pso06G36900.0	      0
 24- 48:	Pso01G19820.0	Pso01G19820.0	  3e-53
 24- 49:	Pso01G19840.0	Pso01G19840.0	  1e-95
 24- 50:	Pso01G19850.0	Pso06G36860.0	      0
 24- 51:	Pso01G19870.0	Pso01G19870.0	 7e-117
 24- 52:	Pso01G19880.0	Pso01G19880.0	  3e-51
 24- 53:	Pso01G19890.0	Pso01G19890.0	 1e-180
 24- 54:	Pso01G19920.0	Pso01G19920.0	      0
 24- 55:	Pso01G19970.0	Pso01G19970.0	  6e-89
 24- 56:	Pso01G19980.0	Pso06G36750.0	      0
 24- 57:	Pso01G19990.0	Pso01G19990.0	      0
 24- 58:	Pso01G20000.0	Pso06G36720.0	 2e-177
 24- 59:	Pso01G20010.0	Pso06G36700.0	 2e-125
 24- 60:	Pso01G20030.0	Pso06G36670.0	      0
 24- 61:	Pso01G20040.0	Pso01G20040.0	      0
 24- 62:	Pso01G20050.0	Pso06G36650.0	      0
 24- 63:	Pso01G20070.0	Pso06G36630.0	 1e-102
 24- 64:	Pso01G20080.0	Pso06G36620.0	      0
 24- 65:	Pso01G20120.0	Pso06G36600.0	      0
 24- 66:	Pso01G20130.0	Pso06G36590.0	      0
 24- 67:	Pso01G20210.0	Pso06G36480.0	      0
## Alignment 25: score=3059.0 e_value=5.2e-247 N=64 post-WGD-1 ancestor_chr1&pre-WGD-1 ancestor_chr5 plus
 25-  0:	Pso01G44540.0	Pso06G11990.0	      0
 25-  1:	Pso01G44550.0	Pso01G44550.0	 7e-158
 25-  2:	Pso01G44700.0	Pso06G11900.0	      0
 25-  3:	Pso01G44720.0	Pso06G11890.0	      0
 25-  4:	Pso01G44730.0	Pso06G11880.0	      0
 25-  5:	Pso01G44760.0	Pso06G11840.0	 4e-164
 25-  6:	Pso01G44770.0	Pso06G11830.0	      0
 25-  7:	Pso01G44790.0	Pso06G11820.0	      0
 25-  8:	Pso01G44800.0	Pso06G11810.0	      0
 25-  9:	Pso01G44810.0	Pso06G11790.0	  1e-76
 25- 10:	Pso01G44820.0	Pso06G11780.0	      0
 25- 11:	Pso01G44840.0	Pso06G11770.0	      0
 25- 12:	Pso01G44860.0	Pso06G11750.0	 1e-131
 25- 13:	Pso01G44870.0	Pso01G44870.0	      0
 25- 14:	Pso01G44880.0	Pso06G11730.0	      0
 25- 15:	Pso01G44900.0	Pso06G11710.0	      0
 25- 16:	Pso01G44910.0	Pso01G44910.0	  2e-54
 25- 17:	Pso01G44930.0	Pso06G11700.0	      0
 25- 18:	Pso01G44940.0	Pso06G11690.0	      0
 25- 19:	Pso01G44950.0	Pso06G11680.0	      0
 25- 20:	Pso01G44960.0	Pso06G11670.0	  2e-60
 25- 21:	Pso01G44990.0	Pso06G11650.0	 2e-155
 25- 22:	Pso01G45010.0	Pso06G11630.0	      0
 25- 23:	Pso01G45020.0	Pso06G11620.0	  2e-88
 25- 24:	Pso01G45030.0	Pso06G11600.0	 9e-143
 25- 25:	Pso01G45040.0	Pso06G11580.0	  2e-33
 25- 26:	Pso01G45050.0	Pso06G11570.0	      0
 25- 27:	Pso01G45060.0	Pso06G11560.0	      0
 25- 28:	Pso01G45070.0	Pso01G45070.0	      0
 25- 29:	Pso01G45080.0	Pso01G45080.0	 7e-124
 25- 30:	Pso01G45120.0	Pso06G11520.0	      0
 25- 31:	Pso01G45130.0	Pso06G11500.0	  7e-77
 25- 32:	Pso01G45140.0	Pso06G11490.0	      0
 25- 33:	Pso01G45160.0	Pso06G11470.0	      0
 25- 34:	Pso01G45170.0	Pso06G11460.0	      0
 25- 35:	Pso01G45180.0	Pso06G11450.0	      0
 25- 36:	Pso01G45190.0	Pso06G11430.0	 6e-112
 25- 37:	Pso01G45200.0	Pso06G11420.0	      0
 25- 38:	Pso01G45220.0	Pso06G11360.0	      0
 25- 39:	Pso01G45230.0	Pso06G11340.0	      0
 25- 40:	Pso01G45250.0	Pso06G11260.0	      0
 25- 41:	Pso01G45260.0	Pso01G45260.0	      0
 25- 42:	Pso01G45270.0	Pso06G10580.0	      0
 25- 43:	Pso01G45280.0	Pso06G10590.0	      0
 25- 44:	Pso01G45290.0	Pso06G10600.0	 4e-103
 25- 45:	Pso01G45310.0	Pso06G10630.0	 2e-108
 25- 46:	Pso01G45320.0	Pso06G10640.0	 3e-179
 25- 47:	Pso01G45330.0	Pso06G10650.0	      0
 25- 48:	Pso01G45340.0	Pso06G10660.0	 3e-128
 25- 49:	Pso01G45350.0	Pso06G10670.0	      0
 25- 50:	Pso01G45370.0	Pso06G10680.0	      0
 25- 51:	Pso01G45380.0	Pso06G10690.0	      0
 25- 52:	Pso01G45390.0	Pso06G10700.0	      0
 25- 53:	Pso01G45400.0	Pso06G10710.0	  3e-66
 25- 54:	Pso01G45410.0	Pso06G10720.0	      0
 25- 55:	Pso01G45440.0	Pso06G10820.0	 7e-180
 25- 56:	Pso01G45490.0	Pso06G10840.0	 4e-113
 25- 57:	Pso01G45500.0	Pso01G45500.0	      0
 25- 58:	Pso01G45510.0	Pso06G10850.0	 2e-121
 25- 59:	Pso01G45520.0	Pso06G10860.0	 2e-177
 25- 60:	Pso01G45530.0	Pso06G10870.0	      0
 25- 61:	Pso01G45560.0	Pso06G10910.0	      0
 25- 62:	Pso01G45570.0	Pso06G10920.0	      0
 25- 63:	Pso01G45580.0	Pso06G10930.0	      0
## Alignment 26: score=2397.0 e_value=1.4e-168 N=49 post-WGD-1 ancestor_chr1&pre-WGD-1 ancestor_chr5 plus
 26-  0:	Pso01G45940.0	Pso06G11230.0	 8e-122
 26-  1:	Pso01G45970.0	Pso01G45970.0	 7e-136
 26-  2:	Pso01G45980.0	Pso06G11280.0	 9e-179
 26-  3:	Pso01G45990.0	Pso01G45990.0	  7e-54
 26-  4:	Pso01G46030.0	Pso06G10570.0	      0
 26-  5:	Pso01G46040.0	Pso06G10560.0	  6e-61
 26-  6:	Pso01G46050.0	Pso06G10550.0	      0
 26-  7:	Pso01G46070.0	Pso06G10530.0	      0
 26-  8:	Pso01G46080.0	Pso06G10520.0	      0
 26-  9:	Pso01G46090.0	Pso06G10510.0	 2e-102
 26- 10:	Pso01G46100.0	Pso06G10500.0	      0
 26- 11:	Pso01G46110.0	Pso01G46110.0	  1e-62
 26- 12:	Pso01G46120.0	Pso06G10480.0	      0
 26- 13:	Pso01G46130.0	Pso06G10460.0	  5e-72
 26- 14:	Pso01G46140.0	Pso06G10470.0	  1e-94
 26- 15:	Pso01G46160.0	Pso06G10440.0	      0
 26- 16:	Pso01G46180.0	Pso06G10400.0	      0
 26- 17:	Pso01G46200.0	Pso06G10380.0	      0
 26- 18:	Pso01G46210.0	Pso06G10370.0	      0
 26- 19:	Pso01G46220.0	Pso06G10330.0	 8e-174
 26- 20:	Pso01G46230.0	Pso06G10320.0	 2e-101
 26- 21:	Pso01G46240.0	Pso01G46240.0	  5e-91
 26- 22:	Pso01G46250.0	Pso01G46250.0	      0
 26- 23:	Pso01G46260.0	Pso06G10290.0	 3e-159
 26- 24:	Pso01G46280.0	Pso06G10260.0	      0
 26- 25:	Pso01G46290.0	Pso06G10250.0	  3e-34
 26- 26:	Pso01G46320.0	Pso06G10140.0	      0
 26- 27:	Pso01G46360.0	Pso01G46360.0	      0
 26- 28:	Pso01G46390.0	Pso01G46390.0	      0
 26- 29:	Pso01G46410.0	Pso06G10080.0	      0
 26- 30:	Pso01G46400.0	Pso01G46400.0	      0
 26- 31:	Pso01G46420.0	Pso06G10060.0	 6e-133
 26- 32:	Pso01G46430.0	Pso06G10050.0	      0
 26- 33:	Pso01G46440.0	Pso06G10010.0	 3e-151
 26- 34:	Pso01G46450.0	Pso06G10000.0	  1e-73
 26- 35:	Pso01G46470.0	Pso06G09980.0	      0
 26- 36:	Pso01G46500.0	Pso06G09960.0	  2e-53
 26- 37:	Pso01G46510.0	Pso06G09950.0	      0
 26- 38:	Pso01G46520.0	Pso06G09940.0	      0
 26- 39:	Pso01G46530.0	Pso06G09930.0	 2e-175
 26- 40:	Pso01G46550.0	Pso06G09920.0	      0
 26- 41:	Pso01G46560.0	Pso06G09910.0	      0
 26- 42:	Pso01G46580.0	Pso06G09890.0	      0
 26- 43:	Pso01G46590.0	Pso06G09880.0	      0
 26- 44:	Pso01G46610.0	Pso06G09860.0	  1e-90
 26- 45:	Pso01G46620.0	Pso06G09850.0	 8e-132
 26- 46:	Pso01G46650.0	Pso06G09830.0	      0
 26- 47:	Pso01G46660.0	Pso01G46660.0	  2e-43
 26- 48:	Pso01G46670.0	Pso06G09320.0	 6e-173
## Alignment 27: score=1932.0 e_value=1e-121 N=39 post-WGD-1 ancestor_chr1&pre-WGD-1 ancestor_chr5 plus
 27-  0:	Pso01G55810.0	Pso01G55810.0	  2e-74
 27-  1:	Pso01G55820.0	Pso01G55820.0	  1e-83
 27-  2:	Pso01G55830.0	Pso01G55830.0	  2e-53
 27-  3:	Pso01G55840.0	Pso06G01010.0	      0
 27-  4:	Pso01G55850.0	Pso06G01030.0	  7e-81
 27-  5:	Pso01G55860.0	Pso06G00990.0	  2e-94
 27-  6:	Pso01G55880.0	Pso06G00940.0	  3e-21
 27-  7:	Pso01G55890.0	Pso06G00920.0	 2e-145
 27-  8:	Pso01G55900.0	Pso01G55900.0	      0
 27-  9:	Pso01G55910.0	Pso06G00880.0	      0
 27- 10:	Pso01G55920.0	Pso06G00870.0	 6e-113
 27- 11:	Pso01G55930.0	Pso06G00820.0	      0
 27- 12:	Pso01G55940.0	Pso01G55940.0	      0
 27- 13:	Pso01G55950.0	Pso06G00810.0	      0
 27- 14:	Pso01G55960.0	Pso06G00800.0	 1e-116
 27- 15:	Pso01G55970.0	Pso01G55970.0	      0
 27- 16:	Pso01G55980.0	Pso06G00780.0	      0
 27- 17:	Pso01G56000.0	Pso01G56000.0	      0
 27- 18:	Pso01G56010.0	Pso01G56010.0	 7e-108
 27- 19:	Pso01G56040.0	Pso01G56040.0	      0
 27- 20:	Pso01G56050.0	Pso06G00700.0	      0
 27- 21:	Pso01G56080.0	Pso01G56080.0	  7e-80
 27- 22:	Pso01G56100.0	Pso06G00680.0	      0
 27- 23:	Pso01G56110.0	Pso06G00670.0	      0
 27- 24:	Pso01G56120.0	Pso06G00660.0	 8e-141
 27- 25:	Pso01G56130.0	Pso01G56130.0	      0
 27- 26:	Pso01G56140.0	Pso01G56140.0	      0
 27- 27:	Pso01G56150.0	Pso06G00650.0	      0
 27- 28:	Pso01G56160.0	Pso06G00630.0	      0
 27- 29:	Pso01G56170.0	Pso01G56170.0	  2e-74
 27- 30:	Pso01G56180.0	Pso06G00590.0	      0
 27- 31:	Pso01G56190.0	Pso06G00570.0	 2e-145
 27- 32:	Pso01G56210.0	Pso01G56210.0	 3e-129
 27- 33:	Pso01G56270.0	Pso06G00560.0	      0
 27- 34:	Pso01G56280.0	Pso06G00540.0	      0
 27- 35:	Pso01G56290.0	Pso01G56290.0	  4e-86
 27- 36:	Pso01G56310.0	Pso06G00480.0	 2e-113
 27- 37:	Pso01G56350.0	Pso06G00430.0	      0
 27- 38:	Pso01G56390.0	Pso01G56390.0	      0
## Alignment 28: score=1913.0 e_value=1.1e-128 N=39 post-WGD-1 ancestor_chr1&pre-WGD-1 ancestor_chr5 plus
 28-  0:	Pso01G46390.0	Pso06G11050.0	  8e-29
 28-  1:	Pso01G46710.0	Pso06G09340.0	      0
 28-  2:	Pso01G46720.0	Pso06G09350.0	      0
 28-  3:	Pso01G46730.0	Pso01G46730.0	 3e-119
 28-  4:	Pso01G46740.0	Pso06G09360.0	 3e-157
 28-  5:	Pso01G46750.0	Pso01G46750.0	      0
 28-  6:	Pso01G46770.0	Pso06G09470.0	 2e-108
 28-  7:	Pso01G46780.0	Pso01G46780.0	 2e-119
 28-  8:	Pso01G46790.0	Pso06G09450.0	      0
 28-  9:	Pso01G46800.0	Pso06G09440.0	 2e-143
 28- 10:	Pso01G46810.0	Pso06G09430.0	      0
 28- 11:	Pso01G46820.0	Pso06G09420.0	  1e-59
 28- 12:	Pso01G46830.0	Pso01G46830.0	  2e-41
 28- 13:	Pso01G46840.0	Pso06G09410.0	      0
 28- 14:	Pso01G46850.0	Pso06G09400.0	      0
 28- 15:	Pso01G46860.0	Pso06G09390.0	      0
 28- 16:	Pso01G46870.0	Pso01G46870.0	      0
 28- 17:	Pso01G46880.0	Pso01G46880.0	  1e-53
 28- 18:	Pso01G46900.0	Pso06G09370.0	  5e-21
 28- 19:	Pso01G46910.0	Pso06G09480.0	 1e-132
 28- 20:	Pso01G46920.0	Pso06G09490.0	  4e-92
 28- 21:	Pso01G46930.0	Pso06G09510.0	      0
 28- 22:	Pso01G46940.0	Pso06G09530.0	  3e-43
 28- 23:	Pso01G46950.0	Pso06G09540.0	      0
 28- 24:	Pso01G46960.0	Pso06G09560.0	      0
 28- 25:	Pso01G46970.0	Pso06G09570.0	      0
 28- 26:	Pso01G46980.0	Pso06G09600.0	 2e-142
 28- 27:	Pso01G46990.0	Pso06G09610.0	 1e-101
 28- 28:	Pso01G47000.0	Pso06G09620.0	      0
 28- 29:	Pso01G47010.0	Pso01G47010.0	 3e-157
 28- 30:	Pso01G47040.0	Pso06G09630.0	      0
 28- 31:	Pso01G47060.0	Pso06G09640.0	 3e-172
 28- 32:	Pso01G47070.0	Pso06G09650.0	 5e-112
 28- 33:	Pso01G47080.0	Pso06G09670.0	      0
 28- 34:	Pso01G47090.0	Pso06G09680.0	      0
 28- 35:	Pso01G47100.0	Pso01G47100.0	 4e-111
 28- 36:	Pso01G47110.0	Pso06G09700.0	      0
 28- 37:	Pso01G47120.0	Pso06G09720.0	      0
 28- 38:	Pso01G47130.0	Pso01G47130.0	      0
## Alignment 29: score=1806.0 e_value=1.6e-127 N=38 post-WGD-1 ancestor_chr1&pre-WGD-1 ancestor_chr5 plus
 29-  0:	Pso01G33470.0	Pso06G24160.0	  3e-51
 29-  1:	Pso01G33490.0	Pso06G24130.0	      0
 29-  2:	Pso01G33500.0	Pso06G24120.0	      0
 29-  3:	Pso01G33510.0	Pso01G33510.0	  1e-06
 29-  4:	Pso01G33520.0	Pso06G24100.0	      0
 29-  5:	Pso01G33530.0	Pso06G24090.0	      0
 29-  6:	Pso01G33540.0	Pso06G24080.0	 6e-153
 29-  7:	Pso01G33570.0	Pso06G24050.0	      0
 29-  8:	Pso01G33610.0	Pso06G24010.0	 2e-101
 29-  9:	Pso01G33630.0	Pso06G24000.0	 5e-144
 29- 10:	Pso01G33650.0	Pso06G23980.0	      0
 29- 11:	Pso01G33660.0	Pso01G33660.0	 5e-149
 29- 12:	Pso01G33670.0	Pso01G33670.0	      0
 29- 13:	Pso01G33680.0	Pso01G33680.0	  2e-65
 29- 14:	Pso01G33690.0	Pso06G23950.0	      0
 29- 15:	Pso01G33720.0	Pso06G23920.0	  3e-65
 29- 16:	Pso01G33740.0	Pso06G23900.0	 4e-167
 29- 17:	Pso01G33770.0	Pso01G33770.0	      0
 29- 18:	Pso01G33790.0	Pso06G23850.0	      0
 29- 19:	Pso01G33800.0	Pso06G23810.0	      0
 29- 20:	Pso01G33810.0	Pso06G23800.0	 1e-101
 29- 21:	Pso01G33820.0	Pso06G23770.0	      0
 29- 22:	Pso01G34390.0	Pso06G23700.0	      0
 29- 23:	Pso01G34410.0	Pso01G34410.0	  8e-41
 29- 24:	Pso01G34420.0	Pso01G34420.0	  3e-82
 29- 25:	Pso01G34450.0	Pso01G34450.0	      0
 29- 26:	Pso01G33860.0	Pso01G33860.0	      0
 29- 27:	Pso01G34070.0	Pso06G22040.0	      0
 29- 28:	Pso01G34080.0	Pso06G22030.0	      0
 29- 29:	Pso01G34090.0	Pso06G22020.0	      0
 29- 30:	Pso01G34100.0	Pso06G22010.0	  5e-24
 29- 31:	Pso01G34110.0	Pso06G22000.0	      0
 29- 32:	Pso01G34120.0	Pso06G21990.0	 2e-141
 29- 33:	Pso01G34130.0	Pso06G21930.0	      0
 29- 34:	Pso01G34140.0	Pso06G21920.0	 1e-120
 29- 35:	Pso01G34150.0	Pso06G21910.0	      0
 29- 36:	Pso01G34160.0	Pso06G21900.0	      0
 29- 37:	Pso01G34170.0	Pso01G34170.0	      0
## Alignment 30: score=1771.0 e_value=1.1e-111 N=36 post-WGD-1 ancestor_chr1&pre-WGD-1 ancestor_chr5 plus
 30-  0:	Pso01G35080.0	Pso06G23390.0	  2e-75
 30-  1:	Pso01G35110.0	Pso06G23380.0	      0
 30-  2:	Pso01G35140.0	Pso06G23340.0	      0
 30-  3:	Pso01G35160.0	Pso06G23290.0	      0
 30-  4:	Pso01G35170.0	Pso06G23280.0	      0
 30-  5:	Pso01G35180.0	Pso01G35180.0	 1e-115
 30-  6:	Pso01G35190.0	Pso06G23270.0	      0
 30-  7:	Pso01G35220.0	Pso06G23250.0	      0
 30-  8:	Pso01G35230.0	Pso01G35230.0	      0
 30-  9:	Pso01G35240.0	Pso06G23230.0	      0
 30- 10:	Pso01G35250.0	Pso06G23220.0	      0
 30- 11:	Pso01G35280.0	Pso01G35280.0	 3e-112
 30- 12:	Pso01G35290.0	Pso06G23170.0	      0
 30- 13:	Pso01G35300.0	Pso01G35300.0	 5e-123
 30- 14:	Pso01G35320.0	Pso01G35320.0	 2e-173
 30- 15:	Pso01G35330.0	Pso06G23160.0	 6e-174
 30- 16:	Pso01G35340.0	Pso06G23140.0	      0
 30- 17:	Pso01G35350.0	Pso01G35350.0	  3e-88
 30- 18:	Pso01G35360.0	Pso06G23120.0	      0
 30- 19:	Pso01G35370.0	Pso06G23110.0	 3e-161
 30- 20:	Pso01G35380.0	Pso06G23100.0	      0
 30- 21:	Pso01G35420.0	Pso06G23040.0	      0
 30- 22:	Pso01G35430.0	Pso06G23020.0	 4e-137
 30- 23:	Pso01G35450.0	Pso01G35450.0	 4e-106
 30- 24:	Pso01G35470.0	Pso06G22990.0	      0
 30- 25:	Pso01G35480.0	Pso06G22980.0	  1e-77
 30- 26:	Pso01G35500.0	Pso01G35500.0	  1e-28
 30- 27:	Pso01G35510.0	Pso06G22950.0	  4e-85
 30- 28:	Pso01G35520.0	Pso06G22930.0	      0
 30- 29:	Pso01G35530.0	Pso06G22920.0	      0
 30- 30:	Pso01G35550.0	Pso06G22850.0	  2e-56
 30- 31:	Pso01G35570.0	Pso06G22840.0	 2e-145
 30- 32:	Pso01G35580.0	Pso01G35580.0	      0
 30- 33:	Pso01G35590.0	Pso06G22810.0	      0
 30- 34:	Pso01G35600.0	Pso06G22800.0	      0
 30- 35:	Pso01G35650.0	Pso06G23510.0	 5e-172
## Alignment 31: score=1536.0 e_value=5.6e-101 N=32 post-WGD-1 ancestor_chr1&pre-WGD-1 ancestor_chr5 plus
 31-  0:	Pso01G43010.0	Pso06G12550.0	      0
 31-  1:	Pso01G43020.0	Pso06G12540.0	      0
 31-  2:	Pso01G43060.0	Pso01G43060.0	  2e-88
 31-  3:	Pso01G43070.0	Pso06G12510.0	  1e-96
 31-  4:	Pso01G43080.0	Pso01G43080.0	      0
 31-  5:	Pso01G43090.0	Pso06G12500.0	      0
 31-  6:	Pso01G43100.0	Pso06G12490.0	      0
 31-  7:	Pso01G43110.0	Pso06G12470.0	      0
 31-  8:	Pso01G43130.0	Pso01G43130.0	      0
 31-  9:	Pso01G43160.0	Pso06G12420.0	      0
 31- 10:	Pso01G43170.0	Pso06G12410.0	 4e-180
 31- 11:	Pso01G43190.0	Pso06G12390.0	  1e-82
 31- 12:	Pso01G43200.0	Pso06G12380.0	      0
 31- 13:	Pso01G43210.0	Pso06G12370.0	  8e-95
 31- 14:	Pso01G43220.0	Pso06G12360.0	  7e-35
 31- 15:	Pso01G43230.0	Pso06G12350.0	      0
 31- 16:	Pso01G43240.0	Pso06G12340.0	      0
 31- 17:	Pso01G43250.0	Pso06G12330.0	 6e-152
 31- 18:	Pso01G43260.0	Pso06G12320.0	      0
 31- 19:	Pso01G43270.0	Pso06G12310.0	      0
 31- 20:	Pso01G43290.0	Pso01G43290.0	      0
 31- 21:	Pso01G43300.0	Pso01G43300.0	  8e-85
 31- 22:	Pso01G43320.0	Pso06G12570.0	 2e-157
 31- 23:	Pso01G43310.0	Pso06G12560.0	      0
 31- 24:	Pso01G43340.0	Pso06G12600.0	      0
 31- 25:	Pso01G43350.0	Pso06G12620.0	      0
 31- 26:	Pso01G43360.0	Pso06G12630.0	      0
 31- 27:	Pso01G43370.0	Pso06G12640.0	      0
 31- 28:	Pso01G43380.0	Pso06G12660.0	      0
 31- 29:	Pso01G43390.0	Pso06G12670.0	 1e-118
 31- 30:	Pso01G43420.0	Pso01G43420.0	  4e-16
 31- 31:	Pso01G43440.0	Pso06G12720.0	 2e-123
## Alignment 32: score=1530.0 e_value=4.2e-94 N=31 post-WGD-1 ancestor_chr1&pre-WGD-1 ancestor_chr5 plus
 32-  0:	Pso01G47990.0	Pso01G47990.0	      0
 32-  1:	Pso01G47490.0	Pso01G47490.0	      0
 32-  2:	Pso01G48000.0	Pso01G48000.0	      0
 32-  3:	Pso01G48070.0	Pso01G48070.0	  2e-79
 32-  4:	Pso01G48080.0	Pso01G48080.0	      0
 32-  5:	Pso01G48090.0	Pso01G48090.0	      0
 32-  6:	Pso01G48100.0	Pso01G48100.0	      0
 32-  7:	Pso01G48110.0	Pso01G48110.0	 8e-165
 32-  8:	Pso01G48130.0	Pso01G48130.0	 5e-178
 32-  9:	Pso01G48140.0	Pso01G48140.0	      0
 32- 10:	Pso01G48150.0	Pso01G48150.0	 2e-172
 32- 11:	Pso01G48160.0	Pso01G48160.0	      0
 32- 12:	Pso01G48170.0	Pso01G48170.0	      0
 32- 13:	Pso01G48180.0	Pso01G48180.0	 7e-109
 32- 14:	Pso01G48190.0	Pso01G48190.0	 3e-105
 32- 15:	Pso01G48200.0	Pso01G48200.0	 5e-133
 32- 16:	Pso01G48210.0	Pso01G48210.0	      0
 32- 17:	Pso01G48220.0	Pso01G48220.0	 4e-162
 32- 18:	Pso01G48250.0	Pso01G48250.0	      0
 32- 19:	Pso01G48260.0	Pso01G48260.0	  2e-74
 32- 20:	Pso01G48270.0	Pso01G48270.0	      0
 32- 21:	Pso01G47970.0	Pso01G47970.0	  2e-88
 32- 22:	Pso01G48320.0	Pso01G48320.0	      0
 32- 23:	Pso01G48330.0	Pso01G48330.0	      0
 32- 24:	Pso01G48340.0	Pso01G48340.0	 3e-139
 32- 25:	Pso01G48360.0	Pso01G48360.0	      0
 32- 26:	Pso01G48370.0	Pso01G48370.0	 5e-178
 32- 27:	Pso01G48380.0	Pso01G48380.0	      0
 32- 28:	Pso01G48280.0	Pso01G48280.0	      0
 32- 29:	Pso01G48290.0	Pso01G48290.0	      0
 32- 30:	Pso01G48400.0	Pso01G48400.0	      0
## Alignment 33: score=1073.0 e_value=3.3e-60 N=22 post-WGD-1 ancestor_chr1&pre-WGD-1 ancestor_chr5 plus
 33-  0:	Pso01G22150.0	Pso01G22150.0	      0
 33-  1:	Pso01G22130.0	Pso06G34750.0	  2e-85
 33-  2:	Pso01G22280.0	Pso01G22280.0	 2e-140
 33-  3:	Pso01G22290.0	Pso06G34720.0	      0
 33-  4:	Pso01G22320.0	Pso06G34670.0	      0
 33-  5:	Pso01G22330.0	Pso01G22330.0	      0
 33-  6:	Pso01G22340.0	Pso01G22340.0	      0
 33-  7:	Pso01G22350.0	Pso06G34660.0	  4e-48
 33-  8:	Pso01G22360.0	Pso01G22360.0	      0
 33-  9:	Pso01G22370.0	Pso01G22370.0	 4e-146
 33- 10:	Pso01G22380.0	Pso06G34650.0	      0
 33- 11:	Pso01G22390.0	Pso01G22390.0	      0
 33- 12:	Pso01G22400.0	Pso06G34620.0	 2e-135
 33- 13:	Pso01G22440.0	Pso06G34600.0	      0
 33- 14:	Pso01G22480.0	Pso06G34570.0	      0
 33- 15:	Pso01G22520.0	Pso06G34540.0	      0
 33- 16:	Pso01G22530.0	Pso06G34530.0	 2e-122
 33- 17:	Pso01G22540.0	Pso01G22540.0	      0
 33- 18:	Pso01G22550.0	Pso06G34500.0	      0
 33- 19:	Pso01G22570.0	Pso06G34490.0	      0
 33- 20:	Pso01G22630.0	Pso01G22630.0	      0
 33- 21:	Pso01G22660.0	Pso06G34430.0	  8e-94
## Alignment 34: score=1044.0 e_value=4.6e-53 N=21 post-WGD-1 ancestor_chr1&pre-WGD-1 ancestor_chr5 plus
 34-  0:	Pso01G48500.0	Pso06G08740.0	      0
 34-  1:	Pso01G48510.0	Pso06G08720.0	      0
 34-  2:	Pso01G48520.0	Pso01G48520.0	  1e-47
 34-  3:	Pso01G48530.0	Pso01G48530.0	      0
 34-  4:	Pso01G48540.0	Pso01G48540.0	      0
 34-  5:	Pso01G48550.0	Pso01G48550.0	      0
 34-  6:	Pso01G48560.0	Pso01G48560.0	      0
 34-  7:	Pso01G48580.0	Pso01G48580.0	      0
 34-  8:	Pso01G48590.0	Pso01G48590.0	 1e-114
 34-  9:	Pso01G48610.0	Pso01G48610.0	  2e-55
 34- 10:	Pso01G48620.0	Pso01G48620.0	      0
 34- 11:	Pso01G48630.0	Pso01G48630.0	      0
 34- 12:	Pso01G48670.0	Pso01G48670.0	      0
 34- 13:	Pso01G48680.0	Pso01G48680.0	      0
 34- 14:	Pso01G48690.0	Pso01G48690.0	      0
 34- 15:	Pso01G48730.0	Pso01G48730.0	  3e-98
 34- 16:	Pso01G48740.0	Pso06G08600.0	  2e-54
 34- 17:	Pso01G48770.0	Pso06G08590.0	      0
 34- 18:	Pso01G48780.0	Pso01G48780.0	 7e-136
 34- 19:	Pso01G48790.0	Pso06G08570.0	  2e-71
 34- 20:	Pso01G48810.0	Pso06G08560.0	      0
## Alignment 35: score=834.0 e_value=5.2e-40 N=17 post-WGD-1 ancestor_chr1&pre-WGD-1 ancestor_chr5 plus
 35-  0:	Pso01G42410.0	Pso06G14090.0	 5e-137
 35-  1:	Pso01G42420.0	Pso01G42420.0	      0
 35-  2:	Pso01G42450.0	Pso06G14450.0	      0
 35-  3:	Pso01G42460.0	Pso06G14440.0	 2e-139
 35-  4:	Pso01G42470.0	Pso06G14430.0	      0
 35-  5:	Pso01G42480.0	Pso06G14420.0	      0
 35-  6:	Pso01G42490.0	Pso06G14410.0	      0
 35-  7:	Pso01G42500.0	Pso06G14400.0	      0
 35-  8:	Pso01G42530.0	Pso06G14360.0	      0
 35-  9:	Pso01G42560.0	Pso01G42560.0	      0
 35- 10:	Pso01G42570.0	Pso06G14320.0	      0
 35- 11:	Pso01G42600.0	Pso06G14300.0	 5e-166
 35- 12:	Pso01G42610.0	Pso06G14280.0	      0
 35- 13:	Pso01G42620.0	Pso06G14270.0	      0
 35- 14:	Pso01G42630.0	Pso06G14200.0	      0
 35- 15:	Pso01G42640.0	Pso06G14190.0	      0
 35- 16:	Pso01G42650.0	Pso06G14180.0	      0
## Alignment 36: score=743.0 e_value=2.2e-33 N=15 post-WGD-1 ancestor_chr1&pre-WGD-1 ancestor_chr5 plus
 36-  0:	Pso01G45590.0	Pso06G10950.0	      0
 36-  1:	Pso01G45600.0	Pso06G10960.0	 8e-151
 36-  2:	Pso01G45620.0	Pso01G45620.0	 5e-119
 36-  3:	Pso01G45650.0	Pso06G11000.0	      0
 36-  4:	Pso01G45660.0	Pso06G11010.0	 1e-138
 36-  5:	Pso01G45670.0	Pso01G45670.0	      0
 36-  6:	Pso01G45680.0	Pso01G45680.0	 1e-145
 36-  7:	Pso01G45690.0	Pso01G45690.0	      0
 36-  8:	Pso01G45700.0	Pso06G11020.0	      0
 36-  9:	Pso01G45710.0	Pso01G45710.0	 1e-144
 36- 10:	Pso01G45720.0	Pso06G11030.0	      0
 36- 11:	Pso01G45730.0	Pso06G11040.0	      0
 36- 12:	Pso01G45750.0	Pso06G11050.0	 9e-105
 36- 13:	Pso01G45760.0	Pso01G45760.0	  2e-94
 36- 14:	Pso01G45790.0	Pso01G45790.0	  2e-44
## Alignment 37: score=733.0 e_value=1.3e-33 N=15 post-WGD-1 ancestor_chr1&pre-WGD-1 ancestor_chr5 plus
 37-  0:	Pso01G47240.0	Pso06G09820.0	      0
 37-  1:	Pso01G47280.0	Pso06G09280.0	      0
 37-  2:	Pso01G47290.0	Pso06G09270.0	      0
 37-  3:	Pso01G47300.0	Pso06G09260.0	      0
 37-  4:	Pso01G47310.0	Pso06G09240.0	      0
 37-  5:	Pso01G47340.0	Pso06G09200.0	      0
 37-  6:	Pso01G47350.0	Pso06G09190.0	 2e-133
 37-  7:	Pso01G47360.0	Pso06G09180.0	 2e-172
 37-  8:	Pso01G47380.0	Pso01G47380.0	  5e-57
 37-  9:	Pso01G47400.0	Pso06G09160.0	 4e-138
 37- 10:	Pso01G47420.0	Pso06G09120.0	 1e-171
 37- 11:	Pso01G47440.0	Pso01G47440.0	  4e-98
 37- 12:	Pso01G47450.0	Pso01G47450.0	      0
 37- 13:	Pso01G47470.0	Pso06G09070.0	      0
 37- 14:	Pso01G47490.0	Pso06G09010.0	 8e-118
## Alignment 38: score=717.0 e_value=4.5e-35 N=15 post-WGD-1 ancestor_chr1&pre-WGD-1 ancestor_chr5 plus
 38-  0:	Pso01G42820.0	Pso06G14590.0	      0
 38-  1:	Pso01G42840.0	Pso06G13930.0	      0
 38-  2:	Pso01G42860.0	Pso06G13890.0	      0
 38-  3:	Pso01G42870.0	Pso06G13880.0	  1e-84
 38-  4:	Pso01G42880.0	Pso06G13860.0	 5e-137
 38-  5:	Pso01G42890.0	Pso01G42890.0	  6e-86
 38-  6:	Pso01G42900.0	Pso06G13840.0	      0
 38-  7:	Pso01G42910.0	Pso01G42910.0	 3e-148
 38-  8:	Pso01G42920.0	Pso06G13820.0	      0
 38-  9:	Pso01G42930.0	Pso01G42930.0	  7e-68
 38- 10:	Pso01G42950.0	Pso06G12210.0	 2e-153
 38- 11:	Pso01G42960.0	Pso01G42960.0	  9e-87
 38- 12:	Pso01G42980.0	Pso06G12240.0	      0
 38- 13:	Pso01G42990.0	Pso06G12250.0	      0
 38- 14:	Pso01G43000.0	Pso06G12260.0	      0
## Alignment 39: score=666.0 e_value=4.3e-32 N=14 post-WGD-1 ancestor_chr1&pre-WGD-1 ancestor_chr5 plus
 39-  0:	Pso01G32650.0	Pso01G32650.0	 2e-144
 39-  1:	Pso01G33190.0	Pso06G24550.0	  3e-65
 39-  2:	Pso01G33220.0	Pso06G24580.0	      0
 39-  3:	Pso01G33230.0	Pso06G24430.0	      0
 39-  4:	Pso01G33240.0	Pso06G24420.0	  1e-25
 39-  5:	Pso01G33250.0	Pso06G24410.0	      0
 39-  6:	Pso01G33290.0	Pso06G24350.0	  7e-32
 39-  7:	Pso01G33310.0	Pso06G24330.0	 9e-105
 39-  8:	Pso01G33320.0	Pso06G24320.0	 2e-119
 39-  9:	Pso01G33340.0	Pso06G24290.0	 2e-155
 39- 10:	Pso01G33350.0	Pso01G33350.0	  5e-70
 39- 11:	Pso01G33370.0	Pso01G33370.0	      0
 39- 12:	Pso01G33400.0	Pso06G24170.0	      0
 39- 13:	Pso01G33440.0	Pso01G33440.0	 1e-157
## Alignment 40: score=573.0 e_value=6.6e-32 N=13 post-WGD-1 ancestor_chr1&pre-WGD-1 ancestor_chr5 plus
 40-  0:	Pso01G20030.0	Pso06G33000.0	      0
 40-  1:	Pso01G24440.0	Pso01G24440.0	  7e-66
 40-  2:	Pso01G24460.0	Pso01G24460.0	      0
 40-  3:	Pso01G21360.0	Pso06G32820.0	      0
 40-  4:	Pso01G24480.0	Pso06G32800.0	      0
 40-  5:	Pso01G24520.0	Pso06G32770.0	 2e-159
 40-  6:	Pso01G24530.0	Pso01G24530.0	      0
 40-  7:	Pso01G24540.0	Pso06G32740.0	      0
 40-  8:	Pso01G24560.0	Pso06G32730.0	      0
 40-  9:	Pso01G24570.0	Pso06G32720.0	  1e-82
 40- 10:	Pso01G24580.0	Pso01G24580.0	      0
 40- 11:	Pso01G24600.0	Pso06G32710.0	      0
 40- 12:	Pso01G24590.0	Pso06G32700.0	      0
## Alignment 41: score=530.0 e_value=1.9e-24 N=11 post-WGD-1 ancestor_chr1&pre-WGD-1 ancestor_chr5 plus
 41-  0:	Pso01G48070.0	Pso06G08160.0	  4e-23
 41-  1:	Pso01G48200.0	Pso06G08030.0	 3e-127
 41-  2:	Pso01G48210.0	Pso06G08020.0	      0
 41-  3:	Pso01G48320.0	Pso06G07940.0	      0
 41-  4:	Pso01G48330.0	Pso06G07930.0	      0
 41-  5:	Pso01G48340.0	Pso06G07920.0	  4e-45
 41-  6:	Pso01G48360.0	Pso06G07880.0	      0
 41-  7:	Pso01G48370.0	Pso06G07850.0	  5e-68
 41-  8:	Pso01G48380.0	Pso06G07840.0	      0
 41-  9:	Pso01G48280.0	Pso06G07830.0	      0
 41- 10:	Pso01G48290.0	Pso06G07820.0	      0
## Alignment 42: score=513.0 e_value=2.5e-23 N=11 post-WGD-1 ancestor_chr1&pre-WGD-1 ancestor_chr5 plus
 42-  0:	Pso01G21520.0	Pso06G36370.0	      0
 42-  1:	Pso01G20390.0	Pso06G36330.0	  6e-56
 42-  2:	Pso01G20370.0	Pso06G36310.0	      0
 42-  3:	Pso01G20580.0	Pso06G36290.0	      0
 42-  4:	Pso01G20590.0	Pso06G36280.0	      0
 42-  5:	Pso01G20600.0	Pso01G20600.0	  2e-31
 42-  6:	Pso01G20610.0	Pso06G36260.0	 4e-137
 42-  7:	Pso01G20620.0	Pso06G36250.0	      0
 42-  8:	Pso01G20630.0	Pso06G36220.0	      0
 42-  9:	Pso01G20730.0	Pso06G36160.0	      0
 42- 10:	Pso01G22160.0	Pso01G22160.0	  3e-71
## Alignment 43: score=488.0 e_value=4.9e-20 N=10 post-WGD-1 ancestor_chr1&pre-WGD-1 ancestor_chr5 plus
 43-  0:	Pso01G50610.0	Pso06G07070.0	      0
 43-  1:	Pso01G50620.0	Pso01G50620.0	      0
 43-  2:	Pso01G50630.0	Pso01G50630.0	  2e-71
 43-  3:	Pso01G50640.0	Pso01G50640.0	      0
 43-  4:	Pso01G50650.0	Pso06G07030.0	      0
 43-  5:	Pso01G50670.0	Pso06G07000.0	      0
 43-  6:	Pso01G50680.0	Pso06G06990.0	 3e-154
 43-  7:	Pso01G50690.0	Pso06G06970.0	      0
 43-  8:	Pso01G50780.0	Pso01G50780.0	  9e-57
 43-  9:	Pso01G50790.0	Pso06G06940.0	      0
## Alignment 44: score=473.0 e_value=7.6e-19 N=10 post-WGD-1 ancestor_chr1&pre-WGD-1 ancestor_chr5 plus
 44-  0:	Pso01G24270.0	Pso06G32930.0	      0
 44-  1:	Pso01G24280.0	Pso06G32920.0	      0
 44-  2:	Pso01G24290.0	Pso06G32910.0	 2e-149
 44-  3:	Pso01G24300.0	Pso06G32900.0	      0
 44-  4:	Pso01G24320.0	Pso01G24320.0	  8e-55
 44-  5:	Pso01G24370.0	Pso01G24370.0	  8e-17
 44-  6:	Pso01G24350.0	Pso01G24350.0	      0
 44-  7:	Pso01G24380.0	Pso01G24380.0	      0
 44-  8:	Pso01G24360.0	Pso06G32850.0	 2e-177
 44-  9:	Pso01G24410.0	Pso06G32810.0	 4e-110
## Alignment 45: score=464.0 e_value=1.5e-21 N=10 post-WGD-1 ancestor_chr1&pre-WGD-1 ancestor_chr5 plus
 45-  0:	Pso01G44380.0	Pso06G13780.0	 4e-180
 45-  1:	Pso01G44390.0	Pso01G44390.0	  1e-79
 45-  2:	Pso01G44400.0	Pso06G12190.0	 4e-120
 45-  3:	Pso01G44410.0	Pso06G12180.0	 3e-171
 45-  4:	Pso01G44450.0	Pso06G12140.0	      0
 45-  5:	Pso01G44460.0	Pso06G12120.0	 2e-146
 45-  6:	Pso01G44480.0	Pso06G12100.0	      0
 45-  7:	Pso01G44490.0	Pso01G44490.0	  2e-67
 45-  8:	Pso01G44630.0	Pso06G12070.0	      0
 45-  9:	Pso01G44680.0	Pso01G44680.0	  1e-91
## Alignment 46: score=448.0 e_value=6.4e-22 N=10 post-WGD-1 ancestor_chr1&pre-WGD-1 ancestor_chr5 plus
 46-  0:	Pso01G34250.0	Pso01G34250.0	  3e-41
 46-  1:	Pso01G34270.0	Pso06G23600.0	 3e-105
 46-  2:	Pso01G33970.0	Pso06G22120.0	      0
 46-  3:	Pso01G33980.0	Pso06G22110.0	      0
 46-  4:	Pso01G34000.0	Pso06G22100.0	      0
 46-  5:	Pso01G34010.0	Pso06G22090.0	  1e-27
 46-  6:	Pso01G34020.0	Pso06G22080.0	      0
 46-  7:	Pso01G34030.0	Pso01G34030.0	  2e-78
 46-  8:	Pso01G34040.0	Pso06G22070.0	      0
 46-  9:	Pso01G34060.0	Pso06G22050.0	      0
## Alignment 47: score=382.0 e_value=3.4e-13 N=8 post-WGD-1 ancestor_chr1&pre-WGD-1 ancestor_chr5 plus
 47-  0:	Pso01G47960.0	Pso01G47960.0	      0
 47-  1:	Pso01G47950.0	Pso01G47950.0	      0
 47-  2:	Pso01G47930.0	Pso01G47930.0	 5e-136
 47-  3:	Pso01G47910.0	Pso01G47910.0	      0
 47-  4:	Pso01G47900.0	Pso01G47900.0	      0
 47-  5:	Pso01G47890.0	Pso01G47890.0	      0
 47-  6:	Pso01G47840.0	Pso01G47840.0	      0
 47-  7:	Pso01G47770.0	Pso01G47770.0	 2e-125
## Alignment 48: score=368.0 e_value=4.7e-15 N=8 post-WGD-1 ancestor_chr1&pre-WGD-1 ancestor_chr5 plus
 48-  0:	Pso01G48540.0	Pso06G05680.0	      0
 48-  1:	Pso01G48550.0	Pso06G05580.0	      0
 48-  2:	Pso01G48560.0	Pso06G05570.0	      0
 48-  3:	Pso01G48580.0	Pso06G05540.0	      0
 48-  4:	Pso01G48620.0	Pso06G05530.0	      0
 48-  5:	Pso01G48630.0	Pso06G05520.0	      0
 48-  6:	Pso01G48690.0	Pso06G05260.0	      0
 48-  7:	Pso01G47950.0	Pso06G05170.0	 2e-161
## Alignment 49: score=365.0 e_value=1.4e-14 N=8 post-WGD-1 ancestor_chr1&pre-WGD-1 ancestor_chr5 plus
 49-  0:	Pso01G24610.0	Pso06G32680.0	  3e-49
 49-  1:	Pso01G24620.0	Pso06G32660.0	 3e-174
 49-  2:	Pso01G24640.0	Pso01G24640.0	 1e-154
 49-  3:	Pso01G24670.0	Pso06G32610.0	 1e-115
 49-  4:	Pso01G24680.0	Pso06G32600.0	      0
 49-  5:	Pso01G24700.0	Pso01G24700.0	      0
 49-  6:	Pso01G24740.0	Pso01G24740.0	      0
 49-  7:	Pso01G24750.0	Pso06G31540.0	      0
## Alignment 50: score=349.0 e_value=7.3e-10 N=7 post-WGD-1 ancestor_chr1&pre-WGD-1 ancestor_chr5 plus
 50-  0:	Pso01G24080.0	Pso01G24080.0	      0
 50-  1:	Pso01G24070.0	Pso06G32570.0	      0
 50-  2:	Pso01G24050.0	Pso06G32550.0	  5e-59
 50-  3:	Pso01G24040.0	Pso06G32540.0	  3e-71
 50-  4:	Pso01G24030.0	Pso06G32530.0	  2e-70
 50-  5:	Pso01G24010.0	Pso06G32510.0	  7e-92
 50-  6:	Pso01G24000.0	Pso06G32500.0	 2e-172
## Alignment 51: score=328.0 e_value=2.4e-10 N=7 post-WGD-1 ancestor_chr1&pre-WGD-1 ancestor_chr5 plus
 51-  0:	Pso01G24140.0	Pso01G24140.0	      0
 51-  1:	Pso01G24120.0	Pso06G33060.0	      0
 51-  2:	Pso01G24150.0	Pso06G33000.0	      0
 51-  3:	Pso01G24160.0	Pso06G32990.0	  2e-50
 51-  4:	Pso01G24200.0	Pso06G32980.0	 2e-164
 51-  5:	Pso01G24220.0	Pso01G24220.0	  1e-74
 51-  6:	Pso01G24240.0	Pso06G32950.0	  5e-36
## Alignment 52: score=324.0 e_value=3.1e-15 N=8 post-WGD-1 ancestor_chr1&pre-WGD-1 ancestor_chr5 plus
 52-  0:	Pso01G50820.0	Pso06G06610.0	      0
 52-  1:	Pso01G50830.0	Pso06G06620.0	  4e-55
 52-  2:	Pso01G50930.0	Pso06G06540.0	      0
 52-  3:	Pso01G50940.0	Pso06G06770.0	  7e-50
 52-  4:	Pso01G51190.0	Pso06G06870.0	 1e-162
 52-  5:	Pso01G51320.0	Pso01G51320.0	      0
 52-  6:	Pso01G51500.0	Pso06G05900.0	  9e-91
 52-  7:	Pso01G51520.0	Pso06G05910.0	      0
## Alignment 53: score=297.0 e_value=8.7e-08 N=6 post-WGD-1 ancestor_chr1&pre-WGD-1 ancestor_chr5 plus
 53-  0:	Pso01G41070.0	Pso06G15930.0	      0
 53-  1:	Pso01G41080.0	Pso06G15940.0	  2e-51
 53-  2:	Pso01G41100.0	Pso06G15960.0	      0
 53-  3:	Pso01G41110.0	Pso01G41110.0	      0
 53-  4:	Pso01G41120.0	Pso06G15970.0	      0
 53-  5:	Pso01G41140.0	Pso06G16000.0	      0
## Alignment 54: score=284.0 e_value=4.1e-08 N=6 post-WGD-1 ancestor_chr1&pre-WGD-1 ancestor_chr5 plus
 54-  0:	Pso01G32700.0	Pso06G24980.0	  2e-79
 54-  1:	Pso01G32710.0	Pso06G24970.0	      0
 54-  2:	Pso01G32720.0	Pso06G24960.0	      0
 54-  3:	Pso01G32740.0	Pso06G24930.0	 1e-177
 54-  4:	Pso01G32750.0	Pso06G24910.0	 4e-128
 54-  5:	Pso01G32760.0	Pso06G24920.0	 8e-165
## Alignment 55: score=1486.0 e_value=3.2e-93 N=31 post-WGD-1 ancestor_chr1&pre-WGD-1 ancestor_chr5 minus
 55-  0:	Pso01G43830.0	Pso01G43830.0	      0
 55-  1:	Pso01G43840.0	Pso06G13170.0	      0
 55-  2:	Pso01G43860.0	Pso06G13190.0	      0
 55-  3:	Pso01G43890.0	Pso01G43890.0	  6e-71
 55-  4:	Pso01G43880.0	Pso06G13210.0	      0
 55-  5:	Pso01G43900.0	Pso06G13240.0	      0
 55-  6:	Pso01G43990.0	Pso06G13320.0	      0
 55-  7:	Pso01G44010.0	Pso01G44010.0	  6e-95
 55-  8:	Pso01G44030.0	Pso06G13370.0	      0
 55-  9:	Pso01G44040.0	Pso01G44040.0	      0
 55- 10:	Pso01G44050.0	Pso06G13400.0	      0
 55- 11:	Pso01G44070.0	Pso06G13410.0	      0
 55- 12:	Pso01G44090.0	Pso06G13430.0	  6e-48
 55- 13:	Pso01G44100.0	Pso06G13440.0	      0
 55- 14:	Pso01G44110.0	Pso06G13450.0	  7e-94
 55- 15:	Pso01G44120.0	Pso06G13470.0	 2e-112
 55- 16:	Pso01G44130.0	Pso06G13480.0	      0
 55- 17:	Pso01G44140.0	Pso06G13490.0	  6e-83
 55- 18:	Pso01G44150.0	Pso01G44150.0	      0
 55- 19:	Pso01G44160.0	Pso06G13510.0	      0
 55- 20:	Pso01G44170.0	Pso06G13520.0	      0
 55- 21:	Pso01G44220.0	Pso01G44220.0	 3e-160
 55- 22:	Pso01G44260.0	Pso01G44260.0	  7e-84
 55- 23:	Pso01G44270.0	Pso06G13640.0	      0
 55- 24:	Pso01G44280.0	Pso06G13650.0	      0
 55- 25:	Pso01G44290.0	Pso06G13670.0	      0
 55- 26:	Pso01G44310.0	Pso06G13690.0	      0
 55- 27:	Pso01G44320.0	Pso06G13700.0	      0
 55- 28:	Pso01G44330.0	Pso06G13710.0	      0
 55- 29:	Pso01G44360.0	Pso06G13750.0	 1e-150
 55- 30:	Pso01G44370.0	Pso06G13770.0	      0
## Alignment 56: score=1264.0 e_value=3.1e-73 N=26 post-WGD-1 ancestor_chr1&pre-WGD-1 ancestor_chr5 minus
 56-  0:	Pso01G34500.0	Pso01G34500.0	      0
 56-  1:	Pso01G34580.0	Pso06G22340.0	      0
 56-  2:	Pso01G34590.0	Pso06G22360.0	      0
 56-  3:	Pso01G34600.0	Pso06G22370.0	      0
 56-  4:	Pso01G34640.0	Pso06G22390.0	      0
 56-  5:	Pso01G34650.0	Pso06G22410.0	      0
 56-  6:	Pso01G34660.0	Pso06G22440.0	 7e-168
 56-  7:	Pso01G34670.0	Pso06G22450.0	  7e-85
 56-  8:	Pso01G34690.0	Pso06G22460.0	  1e-65
 56-  9:	Pso01G34720.0	Pso06G22490.0	  2e-54
 56- 10:	Pso01G34730.0	Pso06G22500.0	      0
 56- 11:	Pso01G34740.0	Pso06G22520.0	      0
 56- 12:	Pso01G34750.0	Pso06G22530.0	      0
 56- 13:	Pso01G34760.0	Pso06G22540.0	 4e-122
 56- 14:	Pso01G34790.0	Pso01G34790.0	      0
 56- 15:	Pso01G34780.0	Pso06G22570.0	      0
 56- 16:	Pso01G34830.0	Pso06G22620.0	  3e-76
 56- 17:	Pso01G34840.0	Pso06G22630.0	 1e-107
 56- 18:	Pso01G34850.0	Pso06G22650.0	      0
 56- 19:	Pso01G34860.0	Pso06G22670.0	      0
 56- 20:	Pso01G34880.0	Pso06G22680.0	      0
 56- 21:	Pso01G34890.0	Pso06G22690.0	 2e-169
 56- 22:	Pso01G34900.0	Pso06G22700.0	 2e-158
 56- 23:	Pso01G34940.0	Pso06G22730.0	 3e-172
 56- 24:	Pso01G34980.0	Pso06G22780.0	      0
 56- 25:	Pso01G34990.0	Pso06G22790.0	      0
## Alignment 57: score=1184.0 e_value=5e-66 N=24 post-WGD-1 ancestor_chr1&pre-WGD-1 ancestor_chr5 minus
 57-  0:	Pso01G35680.0	Pso06G21270.0	 2e-110
 57-  1:	Pso01G35690.0	Pso06G21280.0	      0
 57-  2:	Pso01G35700.0	Pso06G21290.0	      0
 57-  3:	Pso01G35710.0	Pso06G21300.0	 5e-115
 57-  4:	Pso01G35730.0	Pso06G21330.0	 8e-165
 57-  5:	Pso01G35740.0	Pso06G21340.0	      0
 57-  6:	Pso01G35750.0	Pso06G21360.0	      0
 57-  7:	Pso01G35760.0	Pso06G21370.0	      0
 57-  8:	Pso01G35770.0	Pso06G21380.0	 3e-102
 57-  9:	Pso01G35780.0	Pso06G21390.0	      0
 57- 10:	Pso01G35790.0	Pso06G21400.0	      0
 57- 11:	Pso01G35800.0	Pso06G21410.0	      0
 57- 12:	Pso01G35810.0	Pso06G21420.0	      0
 57- 13:	Pso01G35910.0	Pso06G21470.0	 1e-116
 57- 14:	Pso01G35900.0	Pso06G21480.0	      0
 57- 15:	Pso01G35920.0	Pso06G21500.0	      0
 57- 16:	Pso01G35930.0	Pso06G21510.0	      0
 57- 17:	Pso01G35940.0	Pso06G21520.0	  5e-98
 57- 18:	Pso01G35970.0	Pso06G21540.0	      0
 57- 19:	Pso01G36030.0	Pso06G21570.0	  2e-33
 57- 20:	Pso01G36040.0	Pso06G21580.0	      0
 57- 21:	Pso01G36060.0	Pso06G21590.0	 2e-155
 57- 22:	Pso01G36080.0	Pso06G21620.0	      0
 57- 23:	Pso01G36100.0	Pso06G21630.0	      0
## Alignment 58: score=1077.0 e_value=5.7e-60 N=22 post-WGD-1 ancestor_chr1&pre-WGD-1 ancestor_chr5 minus
 58-  0:	Pso01G43580.0	Pso06G12900.0	 1e-171
 58-  1:	Pso01G43590.0	Pso06G12910.0	      0
 58-  2:	Pso01G43600.0	Pso06G12920.0	 2e-151
 58-  3:	Pso01G43620.0	Pso06G12950.0	 5e-170
 58-  4:	Pso01G43630.0	Pso06G12960.0	      0
 58-  5:	Pso01G43640.0	Pso06G12970.0	 1e-112
 58-  6:	Pso01G43660.0	Pso06G12990.0	  1e-67
 58-  7:	Pso01G43670.0	Pso06G13000.0	      0
 58-  8:	Pso01G43680.0	Pso06G13010.0	      0
 58-  9:	Pso01G43690.0	Pso06G13020.0	      0
 58- 10:	Pso01G43700.0	Pso06G13030.0	      0
 58- 11:	Pso01G43720.0	Pso06G13060.0	  5e-64
 58- 12:	Pso01G43730.0	Pso06G13070.0	 5e-103
 58- 13:	Pso01G43740.0	Pso06G13080.0	      0
 58- 14:	Pso01G43750.0	Pso06G13090.0	      0
 58- 15:	Pso01G43760.0	Pso06G13100.0	      0
 58- 16:	Pso01G43770.0	Pso06G13110.0	      0
 58- 17:	Pso01G43780.0	Pso06G13120.0	      0
 58- 18:	Pso01G43790.0	Pso06G13130.0	 5e-102
 58- 19:	Pso01G43800.0	Pso06G13140.0	      0
 58- 20:	Pso01G43810.0	Pso06G13150.0	      0
 58- 21:	Pso01G43820.0	Pso06G13160.0	 3e-127
## Alignment 59: score=1042.0 e_value=9.9e-61 N=22 post-WGD-1 ancestor_chr1&pre-WGD-1 ancestor_chr5 minus
 59-  0:	Pso01G25100.0	Pso01G25100.0	      0
 59-  1:	Pso01G25120.0	Pso06G31820.0	      0
 59-  2:	Pso01G25160.0	Pso06G31840.0	      0
 59-  3:	Pso01G25170.0	Pso06G31860.0	  2e-91
 59-  4:	Pso01G25180.0	Pso06G31870.0	      0
 59-  5:	Pso01G25210.0	Pso06G31920.0	      0
 59-  6:	Pso01G25220.0	Pso06G31910.0	  1e-54
 59-  7:	Pso01G25280.0	Pso01G25280.0	      0
 59-  8:	Pso01G25240.0	Pso01G25240.0	  5e-89
 59-  9:	Pso01G25320.0	Pso06G31960.0	  4e-26
 59- 10:	Pso01G25330.0	Pso06G31970.0	      0
 59- 11:	Pso01G25340.0	Pso06G31980.0	 3e-108
 59- 12:	Pso01G25370.0	Pso06G32000.0	      0
 59- 13:	Pso01G25390.0	Pso06G32010.0	      0
 59- 14:	Pso01G25400.0	Pso06G32020.0	      0
 59- 15:	Pso01G25410.0	Pso06G32030.0	 8e-155
 59- 16:	Pso01G25430.0	Pso01G25430.0	      0
 59- 17:	Pso01G25450.0	Pso06G32070.0	      0
 59- 18:	Pso01G25470.0	Pso01G25470.0	  9e-47
 59- 19:	Pso01G25500.0	Pso06G32100.0	      0
 59- 20:	Pso01G25520.0	Pso06G32120.0	      0
 59- 21:	Pso01G25530.0	Pso06G32130.0	      0
## Alignment 60: score=966.0 e_value=1.3e-52 N=20 post-WGD-1 ancestor_chr1&pre-WGD-1 ancestor_chr5 minus
 60-  0:	Pso01G47810.0	Pso06G08710.0	      0
 60-  1:	Pso01G47790.0	Pso01G47790.0	  1e-74
 60-  2:	Pso01G47780.0	Pso06G08770.0	  4e-42
 60-  3:	Pso01G47730.0	Pso06G08810.0	 4e-162
 60-  4:	Pso01G47720.0	Pso06G08820.0	  9e-85
 60-  5:	Pso01G47710.0	Pso06G08840.0	 8e-148
 60-  6:	Pso01G47690.0	Pso06G08850.0	 4e-136
 60-  7:	Pso01G47680.0	Pso06G08860.0	      0
 60-  8:	Pso01G47670.0	Pso06G08870.0	      0
 60-  9:	Pso01G47660.0	Pso06G08880.0	      0
 60- 10:	Pso01G47630.0	Pso01G47630.0	  3e-51
 60- 11:	Pso01G47610.0	Pso06G08910.0	      0
 60- 12:	Pso01G47600.0	Pso06G08920.0	      0
 60- 13:	Pso01G47590.0	Pso06G08930.0	      0
 60- 14:	Pso01G47580.0	Pso06G08940.0	 1e-164
 60- 15:	Pso01G47570.0	Pso06G08950.0	      0
 60- 16:	Pso01G47550.0	Pso06G08970.0	 2e-100
 60- 17:	Pso01G47540.0	Pso01G47540.0	  2e-37
 60- 18:	Pso01G47520.0	Pso06G08990.0	      0
 60- 19:	Pso01G49870.0	Pso01G48400.0	      0
## Alignment 61: score=712.0 e_value=3.4e-36 N=15 post-WGD-1 ancestor_chr1&pre-WGD-1 ancestor_chr5 minus
 61-  0:	Pso01G33610.0	Pso06G22160.0	  8e-15
 61-  1:	Pso01G34200.0	Pso06G23540.0	      0
 61-  2:	Pso01G34210.0	Pso06G23560.0	      0
 61-  3:	Pso01G34220.0	Pso06G23570.0	      0
 61-  4:	Pso01G34230.0	Pso06G23580.0	      0
 61-  5:	Pso01G34280.0	Pso06G23610.0	 1e-106
 61-  6:	Pso01G34290.0	Pso06G23620.0	      0
 61-  7:	Pso01G34300.0	Pso06G23630.0	 4e-115
 61-  8:	Pso01G34330.0	Pso06G23640.0	      0
 61-  9:	Pso01G34340.0	Pso06G23650.0	      0
 61- 10:	Pso01G34350.0	Pso06G23660.0	      0
 61- 11:	Pso01G34360.0	Pso06G23670.0	      0
 61- 12:	Pso01G34370.0	Pso06G23680.0	      0
 61- 13:	Pso01G34380.0	Pso06G23690.0	      0
 61- 14:	Pso01G33890.0	Pso06G23750.0	      0
## Alignment 62: score=679.0 e_value=8e-31 N=14 post-WGD-1 ancestor_chr1&pre-WGD-1 ancestor_chr5 minus
 62-  0:	Pso01G25540.0	Pso01G25540.0	      0
 62-  1:	Pso01G25550.0	Pso06G32170.0	 1e-145
 62-  2:	Pso01G25560.0	Pso06G32210.0	      0
 62-  3:	Pso01G25570.0	Pso06G32220.0	      0
 62-  4:	Pso01G25580.0	Pso06G32240.0	      0
 62-  5:	Pso01G25600.0	Pso06G32260.0	 1e-120
 62-  6:	Pso01G25610.0	Pso06G32280.0	  2e-50
 62-  7:	Pso01G25630.0	Pso06G32300.0	      0
 62-  8:	Pso01G25640.0	Pso06G32310.0	      0
 62-  9:	Pso01G25650.0	Pso06G32320.0	 9e-116
 62- 10:	Pso01G25660.0	Pso06G32330.0	      0
 62- 11:	Pso01G25670.0	Pso06G32340.0	      0
 62- 12:	Pso01G25710.0	Pso06G32400.0	  8e-36
 62- 13:	Pso01G25780.0	Pso06G32470.0	      0
## Alignment 63: score=477.0 e_value=5.4e-22 N=10 post-WGD-1 ancestor_chr1&pre-WGD-1 ancestor_chr5 minus
 63-  0:	Pso01G38720.0	Pso06G23290.0	  3e-41
 63-  1:	Pso01G38970.0	Pso06G18500.0	 6e-130
 63-  2:	Pso01G38960.0	Pso06G18490.0	  2e-65
 63-  3:	Pso01G38990.0	Pso06G18470.0	      0
 63-  4:	Pso01G39000.0	Pso06G18460.0	      0
 63-  5:	Pso01G39020.0	Pso06G18450.0	      0
 63-  6:	Pso01G39040.0	Pso06G18430.0	      0
 63-  7:	Pso01G39050.0	Pso06G18420.0	      0
 63-  8:	Pso01G39060.0	Pso06G18410.0	  3e-92
 63-  9:	Pso01G39070.0	Pso06G18400.0	 9e-179
## Alignment 64: score=379.0 e_value=9.7e-13 N=8 post-WGD-1 ancestor_chr1&pre-WGD-1 ancestor_chr5 minus
 64-  0:	Pso01G43450.0	Pso06G12730.0	      0
 64-  1:	Pso01G43470.0	Pso06G12740.0	      0
 64-  2:	Pso01G43480.0	Pso06G12760.0	 8e-103
 64-  3:	Pso01G43510.0	Pso06G12810.0	      0
 64-  4:	Pso01G43520.0	Pso06G12830.0	  3e-42
 64-  5:	Pso01G43530.0	Pso06G12840.0	  3e-50
 64-  6:	Pso01G43540.0	Pso06G12850.0	      0
 64-  7:	Pso01G43560.0	Pso06G12880.0	 7e-142
## Alignment 65: score=340.0 e_value=2.8e-10 N=7 post-WGD-1 ancestor_chr1&pre-WGD-1 ancestor_chr5 minus
 65-  0:	Pso01G27510.0	Pso06G29900.0	 2e-136
 65-  1:	Pso01G27560.0	Pso06G29920.0	 5e-179
 65-  2:	Pso01G27580.0	Pso06G29930.0	      0
 65-  3:	Pso01G27590.0	Pso06G29940.0	 9e-148
 65-  4:	Pso01G27650.0	Pso06G30000.0	 6e-170
 65-  5:	Pso01G27670.0	Pso06G30020.0	      0
 65-  6:	Pso01G27690.0	Pso01G27690.0	  4e-59
## Alignment 66: score=323.0 e_value=9.1e-12 N=7 post-WGD-1 ancestor_chr1&pre-WGD-1 ancestor_chr5 minus
 66-  0:	Pso01G52330.0	Pso06G04300.0	      0
 66-  1:	Pso01G52340.0	Pso01G52340.0	  1e-97
 66-  2:	Pso01G52370.0	Pso06G04320.0	 4e-107
 66-  3:	Pso01G52380.0	Pso06G04330.0	      0
 66-  4:	Pso01G52400.0	Pso06G04360.0	      0
 66-  5:	Pso01G52410.0	Pso06G04370.0	 2e-146
 66-  6:	Pso01G52420.0	Pso06G04380.0	      0
## Alignment 67: score=320.0 e_value=1.7e-10 N=7 post-WGD-1 ancestor_chr1&pre-WGD-1 ancestor_chr5 minus
 67-  0:	Pso01G36130.0	Pso06G21700.0	 2e-104
 67-  1:	Pso01G36140.0	Pso06G21720.0	      0
 67-  2:	Pso01G36150.0	Pso06G21730.0	      0
 67-  3:	Pso01G36170.0	Pso01G36170.0	      0
 67-  4:	Pso01G36180.0	Pso06G21750.0	      0
 67-  5:	Pso01G36190.0	Pso06G21760.0	      0
 67-  6:	Pso01G36210.0	Pso06G21780.0	  4e-63
## Alignment 68: score=298.0 e_value=1.5e-07 N=6 post-WGD-1 ancestor_chr1&pre-WGD-1 ancestor_chr5 minus
 68-  0:	Pso01G48410.0	Pso06G08610.0	      0
 68-  1:	Pso01G48420.0	Pso06G08620.0	 8e-167
 68-  2:	Pso01G48430.0	Pso06G08630.0	      0
 68-  3:	Pso01G48450.0	Pso06G08650.0	 3e-150
 68-  4:	Pso01G48460.0	Pso06G08660.0	      0
 68-  5:	Pso01G48470.0	Pso06G08680.0	      0
## Alignment 69: score=284.0 e_value=1.3e-08 N=6 post-WGD-1 ancestor_chr1&pre-WGD-1 ancestor_chr5 minus
 69-  0:	Pso01G52240.0	Pso06G04210.0	      0
 69-  1:	Pso01G52280.0	Pso06G04240.0	 4e-143
 69-  2:	Pso01G52290.0	Pso06G04260.0	      0
 69-  3:	Pso01G52300.0	Pso06G04270.0	  2e-79
 69-  4:	Pso01G52320.0	Pso06G04290.0	      0
 69-  5:	Pso01G56530.0	Pso06G00160.0	  7e-85
## Alignment 70: score=277.0 e_value=3.6e-11 N=6 post-WGD-1 ancestor_chr1&pre-WGD-1 ancestor_chr5 minus
 70-  0:	Pso01G30970.0	Pso06G26180.0	 1e-113
 70-  1:	Pso01G31320.0	Pso06G26550.0	 3e-103
 70-  2:	Pso01G31330.0	Pso06G26560.0	      0
 70-  3:	Pso01G31350.0	Pso01G31350.0	      0
 70-  4:	Pso01G31360.0	Pso06G26580.0	 1e-104
 70-  5:	Pso01G31370.0	Pso06G26590.0	      0
## Alignment 71: score=1941.0 e_value=1.4e-143 N=41 post-WGD-1 ancestor_chr10&pre-WGD-1 ancestor_chr1 plus
 71-  0:	Pso10G07660.0	Pso10G07660.0	      0
 71-  1:	Pso10G07700.0	Pso10G09390.0	  5e-22
 71-  2:	Pso10G07810.0	Pso10G07810.0	  1e-78
 71-  3:	Pso10G07830.0	Pso10G07830.0	  3e-91
 71-  4:	Pso10G07840.0	Pso10G07840.0	      0
 71-  5:	Pso10G07850.0	Pso10G07850.0	      0
 71-  6:	Pso10G07870.0	Pso10G07870.0	  4e-46
 71-  7:	Pso10G07880.0	Pso10G07880.0	      0
 71-  8:	Pso10G07900.0	Pso10G07900.0	      0
 71-  9:	Pso10G07910.0	Pso10G07910.0	      0
 71- 10:	Pso10G07920.0	Pso10G07920.0	      0
 71- 11:	Pso10G07950.0	Pso10G07950.0	      0
 71- 12:	Pso10G07960.0	Pso10G07960.0	 9e-118
 71- 13:	Pso10G07970.0	Pso10G07970.0	      0
 71- 14:	Pso10G07980.0	Pso10G07980.0	      0
 71- 15:	Pso10G07990.0	Pso10G07990.0	      0
 71- 16:	Pso10G08000.0	Pso10G08000.0	      0
 71- 17:	Pso10G08010.0	Pso10G08010.0	      0
 71- 18:	Pso10G08270.0	Pso10G08270.0	      0
 71- 19:	Pso10G08290.0	Pso10G08290.0	      0
 71- 20:	Pso10G08300.0	Pso10G08300.0	      0
 71- 21:	Pso10G08310.0	Pso10G08310.0	      0
 71- 22:	Pso10G08330.0	Pso10G08330.0	  8e-55
 71- 23:	Pso10G08350.0	Pso10G08350.0	      0
 71- 24:	Pso10G08360.0	Pso10G08360.0	      0
 71- 25:	Pso10G08370.0	Pso10G08370.0	      0
 71- 26:	Pso10G08380.0	Pso10G08380.0	      0
 71- 27:	Pso10G08390.0	Pso10G08390.0	 2e-171
 71- 28:	Pso10G08420.0	Pso10G08420.0	  8e-49
 71- 29:	Pso10G08430.0	Pso10G08430.0	      0
 71- 30:	Pso10G08450.0	Pso10G08450.0	      0
 71- 31:	Pso10G08470.0	Pso10G08470.0	      0
 71- 32:	Pso10G08500.0	Pso10G08500.0	  5e-91
 71- 33:	Pso10G08510.0	Pso10G08510.0	      0
 71- 34:	Pso10G08520.0	Pso10G08520.0	 3e-132
 71- 35:	Pso10G08530.0	Pso10G08530.0	      0
 71- 36:	Pso10G08540.0	Pso10G08540.0	      0
 71- 37:	Pso10G08550.0	Pso10G08550.0	      0
 71- 38:	Pso10G08570.0	Pso10G08570.0	 1e-145
 71- 39:	Pso10G08590.0	Pso10G08590.0	 3e-133
 71- 40:	Pso10G08600.0	Pso10G08600.0	      0
## Alignment 72: score=875.0 e_value=1.4e-44 N=18 post-WGD-1 ancestor_chr10&pre-WGD-1 ancestor_chr1 plus
 72-  0:	Pso10G05240.0	Pso10G05240.0	      0
 72-  1:	Pso10G05250.0	Pso10G05250.0	      0
 72-  2:	Pso10G05270.0	Pso10G05270.0	      0
 72-  3:	Pso10G05290.0	Pso10G05290.0	  2e-54
 72-  4:	Pso10G05300.0	Pso10G05300.0	      0
 72-  5:	Pso10G05310.0	Pso10G05310.0	 6e-166
 72-  6:	Pso10G05330.0	Pso10G05330.0	  3e-66
 72-  7:	Pso10G05340.0	Pso10G05340.0	      0
 72-  8:	Pso10G05350.0	Pso10G05350.0	      0
 72-  9:	Pso10G05370.0	Pso10G05370.0	  7e-46
 72- 10:	Pso10G05360.0	Pso10G05360.0	      0
 72- 11:	Pso10G05380.0	Pso10G05380.0	      0
 72- 12:	Pso10G05390.0	Pso10G05390.0	 4e-157
 72- 13:	Pso10G05430.0	Pso10G05430.0	      0
 72- 14:	Pso10G05440.0	Pso10G05440.0	      0
 72- 15:	Pso10G05450.0	Pso10G05450.0	      0
 72- 16:	Pso10G05460.0	Pso10G05460.0	      0
 72- 17:	Pso10G05480.0	Pso10G05480.0	 2e-123
## Alignment 73: score=498.0 e_value=8e-18 N=10 post-WGD-1 ancestor_chr10&pre-WGD-1 ancestor_chr1 plus
 73-  0:	Pso10G06250.0	Pso10G06250.0	      0
 73-  1:	Pso10G06260.0	Pso10G06260.0	      0
 73-  2:	Pso10G06270.0	Pso10G06270.0	      0
 73-  3:	Pso10G06280.0	Pso10G06280.0	      0
 73-  4:	Pso10G06290.0	Pso10G06290.0	 5e-148
 73-  5:	Pso10G06300.0	Pso10G06300.0	 1e-163
 73-  6:	Pso10G06310.0	Pso10G06310.0	      0
 73-  7:	Pso10G06330.0	Pso10G06330.0	  3e-98
 73-  8:	Pso10G06350.0	Pso10G06350.0	  1e-35
 73-  9:	Pso10G06360.0	Pso10G06360.0	      0
## Alignment 74: score=310.0 e_value=2e-14 N=8 post-WGD-1 ancestor_chr10&pre-WGD-1 ancestor_chr1 plus
 74-  0:	Pso10G31980.0	Pso02G29880.0	      0
 74-  1:	Pso10G32020.0	Pso02G29860.0	 2e-173
 74-  2:	Pso10G32130.0	Pso02G64670.0	      0
 74-  3:	Pso10G32210.0	Pso02G65050.0	      0
 74-  4:	Pso10G32630.0	Pso02G65230.0	 7e-102
 74-  5:	Pso10G32840.0	Pso02G65360.0	      0
 74-  6:	Pso10G32870.0	Pso02G65740.0	      0
 74-  7:	Pso10G32880.0	Pso02G65760.0	  2e-68
## Alignment 75: score=300.0 e_value=9.8e-11 N=7 post-WGD-1 ancestor_chr10&pre-WGD-1 ancestor_chr1 plus
 75-  0:	Pso10G09120.0	Pso10G09120.0	  2e-86
 75-  1:	Pso10G09150.0	Pso10G09150.0	      0
 75-  2:	Pso10G09180.0	Pso10G09180.0	  4e-93
 75-  3:	Pso10G09200.0	Pso10G09200.0	 2e-123
 75-  4:	Pso10G09210.0	Pso10G09210.0	      0
 75-  5:	Pso10G09220.0	Pso10G09220.0	      0
 75-  6:	Pso10G09230.0	Pso10G09230.0	 1e-141
## Alignment 76: score=288.0 e_value=3.4e-12 N=7 post-WGD-1 ancestor_chr10&pre-WGD-1 ancestor_chr1 plus
 76-  0:	Pso10G27030.0	Pso02G59090.0	  7e-27
 76-  1:	Pso10G27120.0	Pso02G59340.0	  5e-74
 76-  2:	Pso10G27140.0	Pso02G59420.0	 3e-145
 76-  3:	Pso10G27360.0	Pso02G59590.0	      0
 76-  4:	Pso10G27390.0	Pso02G59600.0	      0
 76-  5:	Pso10G27410.0	Pso02G59620.0	  1e-73
 76-  6:	Pso10G27850.0	Pso02G59820.0	  7e-83
## Alignment 77: score=253.0 e_value=3.9e-08 N=6 post-WGD-1 ancestor_chr10&pre-WGD-1 ancestor_chr1 plus
 77-  0:	Pso10G22870.0	Pso02G56310.0	  5e-75
 77-  1:	Pso10G22930.0	Pso02G56330.0	 4e-142
 77-  2:	Pso10G22960.0	Pso02G56390.0	      0
 77-  3:	Pso10G23120.0	Pso02G56430.0	      0
 77-  4:	Pso10G23390.0	Pso02G36700.0	 2e-120
 77-  5:	Pso10G23690.0	Pso02G56510.0	 1e-146
## Alignment 78: score=44883.0 e_value=0 N=902 post-WGD-1 ancestor_chr10&pre-WGD-1 ancestor_chr1 minus
 78-  0:	Pso10G16280.0	Pso10G16280.0	      0
 78-  1:	Pso10G16560.0	Pso10G16560.0	      0
 78-  2:	Pso10G16570.0	Pso10G16570.0	      0
 78-  3:	Pso10G16580.0	Pso10G16580.0	      0
 78-  4:	Pso10G16590.0	Pso10G16590.0	      0
 78-  5:	Pso10G16620.0	Pso10G16620.0	      0
 78-  6:	Pso10G16630.0	Pso10G16630.0	      0
 78-  7:	Pso10G16640.0	Pso10G16640.0	  1e-49
 78-  8:	Pso10G17680.0	Pso10G17680.0	      0
 78-  9:	Pso10G17690.0	Pso10G17690.0	 2e-161
 78- 10:	Pso10G17700.0	Pso10G17700.0	 4e-114
 78- 11:	Pso10G17750.0	Pso10G17750.0	      0
 78- 12:	Pso10G17760.0	Pso10G17760.0	  4e-49
 78- 13:	Pso10G17780.0	Pso10G17780.0	  3e-54
 78- 14:	Pso10G17790.0	Pso10G17790.0	      0
 78- 15:	Pso10G17800.0	Pso10G17800.0	  6e-35
 78- 16:	Pso10G17830.0	Pso10G17830.0	      0
 78- 17:	Pso10G17840.0	Pso10G17840.0	  2e-87
 78- 18:	Pso10G17850.0	Pso10G17850.0	      0
 78- 19:	Pso10G17860.0	Pso10G17860.0	      0
 78- 20:	Pso10G17880.0	Pso10G17880.0	      0
 78- 21:	Pso10G17900.0	Pso10G17900.0	      0
 78- 22:	Pso10G17910.0	Pso10G17910.0	  2e-75
 78- 23:	Pso10G17920.0	Pso10G17920.0	 1e-149
 78- 24:	Pso10G17960.0	Pso10G17960.0	      0
 78- 25:	Pso10G17970.0	Pso10G17970.0	 2e-106
 78- 26:	Pso10G17980.0	Pso10G17980.0	      0
 78- 27:	Pso10G18000.0	Pso10G18000.0	 2e-119
 78- 28:	Pso10G18010.0	Pso10G18010.0	 2e-105
 78- 29:	Pso10G18020.0	Pso10G18020.0	      0
 78- 30:	Pso10G18040.0	Pso07G11770.0	 9e-128
 78- 31:	Pso10G18050.0	Pso10G18050.0	  5e-95
 78- 32:	Pso10G18080.0	Pso10G18080.0	 9e-155
 78- 33:	Pso10G18100.0	Pso10G18100.0	      0
 78- 34:	Pso10G18110.0	Pso10G18110.0	      0
 78- 35:	Pso10G18130.0	Pso10G18130.0	      0
 78- 36:	Pso10G18150.0	Pso10G18150.0	  7e-74
 78- 37:	Pso10G18180.0	Pso10G18180.0	  6e-85
 78- 38:	Pso10G18220.0	Pso10G18220.0	  5e-67
 78- 39:	Pso10G18230.0	Pso10G18230.0	 6e-132
 78- 40:	Pso10G18260.0	Pso10G18260.0	  6e-91
 78- 41:	Pso10G18280.0	Pso10G18280.0	      0
 78- 42:	Pso10G18290.0	Pso10G18290.0	      0
 78- 43:	Pso10G18310.0	Pso10G18310.0	      0
 78- 44:	Pso10G18330.0	Pso10G18330.0	  6e-64
 78- 45:	Pso10G18350.0	Pso10G18350.0	 7e-150
 78- 46:	Pso10G18380.0	Pso10G18380.0	  1e-71
 78- 47:	Pso10G18390.0	Pso10G18390.0	 3e-148
 78- 48:	Pso10G18410.0	Pso10G18410.0	  1e-33
 78- 49:	Pso10G18420.0	Pso10G18420.0	      0
 78- 50:	Pso10G18440.0	Pso10G18440.0	      0
 78- 51:	Pso10G18450.0	Pso10G18450.0	  2e-50
 78- 52:	Pso10G18460.0	Pso10G18460.0	      0
 78- 53:	Pso10G18480.0	Pso10G18480.0	      0
 78- 54:	Pso10G18510.0	Pso10G18510.0	      0
 78- 55:	Pso10G18520.0	Pso10G18520.0	      0
 78- 56:	Pso10G18530.0	Pso10G18530.0	 1e-161
 78- 57:	Pso10G18540.0	Pso10G18540.0	      0
 78- 58:	Pso10G18560.0	Pso10G18560.0	 3e-101
 78- 59:	Pso10G18570.0	Pso10G18570.0	  9e-59
 78- 60:	Pso10G18580.0	Pso10G18580.0	 5e-168
 78- 61:	Pso10G18590.0	Pso10G18590.0	      0
 78- 62:	Pso10G18600.0	Pso10G18600.0	      0
 78- 63:	Pso10G18610.0	Pso10G18610.0	  7e-86
 78- 64:	Pso10G18620.0	Pso10G18620.0	 3e-125
 78- 65:	Pso10G18630.0	Pso10G18630.0	  2e-76
 78- 66:	Pso10G18640.0	Pso10G18640.0	      0
 78- 67:	Pso10G18650.0	Pso10G18650.0	      0
 78- 68:	Pso10G18660.0	Pso10G18660.0	  1e-31
 78- 69:	Pso10G18670.0	Pso10G18670.0	  1e-50
 78- 70:	Pso10G18680.0	Pso10G18680.0	      0
 78- 71:	Pso10G18690.0	Pso10G18690.0	 8e-101
 78- 72:	Pso10G18700.0	Pso10G18700.0	 7e-113
 78- 73:	Pso10G18740.0	Pso10G18740.0	      0
 78- 74:	Pso10G18750.0	Pso10G18750.0	      0
 78- 75:	Pso10G18760.0	Pso10G18760.0	 8e-135
 78- 76:	Pso10G18770.0	Pso10G18770.0	      0
 78- 77:	Pso10G18790.0	Pso10G18790.0	 3e-118
 78- 78:	Pso10G18800.0	Pso10G18800.0	  6e-99
 78- 79:	Pso10G18850.0	Pso10G18850.0	      0
 78- 80:	Pso10G18870.0	Pso10G18870.0	  2e-63
 78- 81:	Pso10G18880.0	Pso10G18880.0	      0
 78- 82:	Pso10G18890.0	Pso10G18890.0	      0
 78- 83:	Pso10G18910.0	Pso10G18910.0	  9e-82
 78- 84:	Pso10G18920.0	Pso10G18920.0	      0
 78- 85:	Pso10G18930.0	Pso10G18930.0	 6e-120
 78- 86:	Pso10G18960.0	Pso10G18960.0	 7e-110
 78- 87:	Pso10G18970.0	Pso10G18970.0	  5e-57
 78- 88:	Pso10G19000.0	Pso10G19000.0	      0
 78- 89:	Pso10G19010.0	Pso10G19010.0	      0
 78- 90:	Pso10G19020.0	Pso10G19020.0	 1e-166
 78- 91:	Pso10G19030.0	Pso10G19030.0	  5e-58
 78- 92:	Pso10G19040.0	Pso10G19040.0	      0
 78- 93:	Pso10G19050.0	Pso10G19050.0	      0
 78- 94:	Pso10G19060.0	Pso10G19060.0	      0
 78- 95:	Pso10G19070.0	Pso10G19070.0	  4e-54
 78- 96:	Pso10G19080.0	Pso10G19080.0	      0
 78- 97:	Pso10G19090.0	Pso10G19090.0	  7e-72
 78- 98:	Pso10G19100.0	Pso10G19100.0	 5e-120
 78- 99:	Pso10G19110.0	Pso10G19110.0	 2e-150
 78-100:	Pso10G19120.0	Pso10G19120.0	      0
 78-101:	Pso10G19140.0	Pso10G19140.0	      0
 78-102:	Pso10G19150.0	Pso10G19150.0	  4e-19
 78-103:	Pso10G19160.0	Pso10G19200.0	  5e-66
 78-104:	Pso10G19210.0	Pso10G19210.0	      0
 78-105:	Pso10G19220.0	Pso10G19220.0	 3e-131
 78-106:	Pso10G19240.0	Pso10G19240.0	      0
 78-107:	Pso10G19250.0	Pso10G19250.0	      0
 78-108:	Pso10G19260.0	Pso10G19260.0	 3e-170
 78-109:	Pso10G19280.0	Pso10G19280.0	  5e-83
 78-110:	Pso10G19310.0	Pso10G19310.0	 2e-101
 78-111:	Pso10G19380.0	Pso10G19380.0	  2e-59
 78-112:	Pso10G19410.0	Pso10G19410.0	      0
 78-113:	Pso10G19420.0	Pso10G19420.0	      0
 78-114:	Pso10G19430.0	Pso10G19430.0	 3e-117
 78-115:	Pso10G19440.0	Pso10G19440.0	      0
 78-116:	Pso10G19460.0	Pso10G19460.0	 7e-163
 78-117:	Pso10G19470.0	Pso10G19470.0	      0
 78-118:	Pso10G19480.0	Pso10G19480.0	      0
 78-119:	Pso10G19490.0	Pso10G19490.0	  7e-23
 78-120:	Pso10G19500.0	Pso10G19500.0	 5e-147
 78-121:	Pso10G19650.0	Pso10G19650.0	      0
 78-122:	Pso10G19660.0	Pso10G19660.0	 2e-173
 78-123:	Pso10G19670.0	Pso10G19670.0	      0
 78-124:	Pso10G19690.0	Pso10G19690.0	      0
 78-125:	Pso10G19700.0	Pso10G19700.0	 1e-147
 78-126:	Pso10G19710.0	Pso10G19710.0	      0
 78-127:	Pso10G19720.0	Pso10G19720.0	      0
 78-128:	Pso10G19740.0	Pso10G19740.0	  1e-59
 78-129:	Pso10G19760.0	Pso10G19760.0	      0
 78-130:	Pso10G19770.0	Pso10G19770.0	      0
 78-131:	Pso10G19780.0	Pso10G19780.0	      0
 78-132:	Pso10G19790.0	Pso10G19790.0	      0
 78-133:	Pso10G19800.0	Pso10G19800.0	      0
 78-134:	Pso10G19830.0	Pso10G19830.0	      0
 78-135:	Pso10G19850.0	Pso10G19850.0	 6e-114
 78-136:	Pso10G19840.0	Pso10G19840.0	  2e-78
 78-137:	Pso10G19900.0	Pso10G19900.0	 1e-116
 78-138:	Pso10G19910.0	Pso10G19910.0	  2e-45
 78-139:	Pso10G19920.0	Pso10G19920.0	 7e-158
 78-140:	Pso10G19950.0	Pso10G19950.0	  8e-87
 78-141:	Pso10G19970.0	Pso10G19970.0	      0
 78-142:	Pso10G19980.0	Pso10G19980.0	      0
 78-143:	Pso10G20000.0	Pso10G20000.0	      0
 78-144:	Pso10G20020.0	Pso10G20020.0	      0
 78-145:	Pso10G20040.0	Pso10G20040.0	  1e-59
 78-146:	Pso10G20060.0	Pso10G20060.0	  4e-79
 78-147:	Pso10G20050.0	Pso10G20050.0	      0
 78-148:	Pso10G20080.0	Pso10G20080.0	 9e-139
 78-149:	Pso10G20090.0	Pso10G20090.0	 3e-112
 78-150:	Pso10G20130.0	Pso10G20130.0	      0
 78-151:	Pso10G20120.0	Pso10G20120.0	      0
 78-152:	Pso10G20170.0	Pso10G20170.0	      0
 78-153:	Pso10G20180.0	Pso10G20180.0	 1e-123
 78-154:	Pso10G20200.0	Pso10G20200.0	  8e-51
 78-155:	Pso10G20240.0	Pso10G20240.0	      0
 78-156:	Pso10G20210.0	Pso10G20210.0	 1e-129
 78-157:	Pso10G20250.0	Pso10G20250.0	 2e-158
 78-158:	Pso10G20280.0	Pso10G20280.0	      0
 78-159:	Pso10G20290.0	Pso10G20290.0	  1e-66
 78-160:	Pso10G20300.0	Pso10G20300.0	  6e-74
 78-161:	Pso10G20310.0	Pso10G20310.0	      0
 78-162:	Pso10G20350.0	Pso10G20350.0	      0
 78-163:	Pso10G20360.0	Pso10G20360.0	 3e-153
 78-164:	Pso10G20370.0	Pso10G20370.0	 3e-136
 78-165:	Pso10G20380.0	Pso10G20380.0	      0
 78-166:	Pso10G20400.0	Pso10G20400.0	      0
 78-167:	Pso10G20470.0	Pso10G20470.0	      0
 78-168:	Pso10G20480.0	Pso10G20480.0	      0
 78-169:	Pso10G20490.0	Pso10G20490.0	      0
 78-170:	Pso10G20500.0	Pso10G20500.0	      0
 78-171:	Pso10G20510.0	Pso10G20510.0	      0
 78-172:	Pso10G20520.0	Pso10G20520.0	      0
 78-173:	Pso10G20530.0	Pso10G20530.0	      0
 78-174:	Pso10G20550.0	Pso10G20550.0	      0
 78-175:	Pso10G20570.0	Pso10G20570.0	      0
 78-176:	Pso10G20580.0	Pso10G20580.0	      0
 78-177:	Pso10G20590.0	Pso10G20590.0	  1e-83
 78-178:	Pso10G20630.0	Pso10G20630.0	 8e-135
 78-179:	Pso10G20670.0	Pso10G20670.0	  1e-90
 78-180:	Pso10G20730.0	Pso10G20730.0	  5e-67
 78-181:	Pso10G20740.0	Pso10G20740.0	  2e-75
 78-182:	Pso10G20750.0	Pso10G20750.0	 2e-126
 78-183:	Pso10G20770.0	Pso10G20770.0	 8e-120
 78-184:	Pso10G20760.0	Pso10G20760.0	 7e-133
 78-185:	Pso10G20790.0	Pso10G20790.0	 1e-127
 78-186:	Pso10G20800.0	Pso10G20800.0	      0
 78-187:	Pso10G20840.0	Pso10G20840.0	  1e-46
 78-188:	Pso10G20850.0	Pso10G20850.0	  2e-62
 78-189:	Pso10G20860.0	Pso10G20860.0	 2e-151
 78-190:	Pso10G21090.0	Pso10G21090.0	      0
 78-191:	Pso10G21060.0	Pso10G21060.0	  3e-74
 78-192:	Pso10G21110.0	Pso10G21110.0	      0
 78-193:	Pso10G21120.0	Pso10G21120.0	      0
 78-194:	Pso10G21140.0	Pso10G21140.0	  7e-86
 78-195:	Pso10G21190.0	Pso10G21190.0	      0
 78-196:	Pso10G21170.0	Pso10G21170.0	      0
 78-197:	Pso10G21200.0	Pso10G21200.0	      0
 78-198:	Pso10G21210.0	Pso10G21210.0	      0
 78-199:	Pso10G21250.0	Pso10G21250.0	  4e-55
 78-200:	Pso10G21260.0	Pso10G21260.0	      0
 78-201:	Pso10G21270.0	Pso10G21270.0	      0
 78-202:	Pso10G21280.0	Pso10G21280.0	      0
 78-203:	Pso10G21290.0	Pso10G21290.0	 3e-168
 78-204:	Pso10G21320.0	Pso10G21320.0	      0
 78-205:	Pso10G21350.0	Pso10G21350.0	 2e-135
 78-206:	Pso10G21360.0	Pso10G21360.0	      0
 78-207:	Pso10G21400.0	Pso10G21400.0	 2e-118
 78-208:	Pso10G21410.0	Pso10G21410.0	  2e-58
 78-209:	Pso10G21420.0	Pso10G21420.0	      0
 78-210:	Pso10G21440.0	Pso10G21440.0	      0
 78-211:	Pso10G21450.0	Pso10G21450.0	      0
 78-212:	Pso10G21730.0	Pso10G21730.0	      0
 78-213:	Pso10G21500.0	Pso10G21500.0	      0
 78-214:	Pso10G21760.0	Pso10G21760.0	      0
 78-215:	Pso10G21770.0	Pso10G21770.0	  2e-86
 78-216:	Pso10G21790.0	Pso10G21790.0	      0
 78-217:	Pso10G21800.0	Pso10G21800.0	 5e-126
 78-218:	Pso10G21810.0	Pso10G21810.0	      0
 78-219:	Pso10G21820.0	Pso10G21820.0	      0
 78-220:	Pso10G21830.0	Pso10G21830.0	      0
 78-221:	Pso10G21890.0	Pso10G21890.0	      0
 78-222:	Pso10G21920.0	Pso10G21920.0	      0
 78-223:	Pso10G21930.0	Pso10G21930.0	      0
 78-224:	Pso10G21940.0	Pso10G21940.0	      0
 78-225:	Pso10G21950.0	Pso10G21950.0	      0
 78-226:	Pso10G21720.0	Pso10G21720.0	      0
 78-227:	Pso10G21540.0	Pso10G21540.0	 2e-148
 78-228:	Pso10G22030.0	Pso10G22030.0	      0
 78-229:	Pso10G21960.0	Pso10G21960.0	  3e-71
 78-230:	Pso10G22090.0	Pso10G22090.0	 6e-175
 78-231:	Pso10G22100.0	Pso10G22100.0	 7e-150
 78-232:	Pso10G22150.0	Pso10G22150.0	 6e-106
 78-233:	Pso10G22160.0	Pso10G22160.0	  5e-51
 78-234:	Pso10G22200.0	Pso10G22200.0	  5e-60
 78-235:	Pso10G22210.0	Pso10G22210.0	      0
 78-236:	Pso10G22270.0	Pso10G22280.0	  2e-34
 78-237:	Pso10G22310.0	Pso10G22310.0	      0
 78-238:	Pso10G22340.0	Pso10G22340.0	      0
 78-239:	Pso10G22390.0	Pso10G22390.0	      0
 78-240:	Pso10G22400.0	Pso10G22400.0	      0
 78-241:	Pso10G22420.0	Pso10G22420.0	  2e-39
 78-242:	Pso10G22430.0	Pso10G22430.0	      0
 78-243:	Pso10G22440.0	Pso10G22440.0	  1e-96
 78-244:	Pso10G22480.0	Pso10G22480.0	 6e-152
 78-245:	Pso10G22490.0	Pso10G22490.0	      0
 78-246:	Pso10G22510.0	Pso10G22510.0	      0
 78-247:	Pso10G22530.0	Pso10G22530.0	 6e-170
 78-248:	Pso10G22550.0	Pso10G22550.0	      0
 78-249:	Pso10G22560.0	Pso10G22560.0	 7e-179
 78-250:	Pso10G22580.0	Pso10G22580.0	      0
 78-251:	Pso10G22590.0	Pso10G22590.0	  6e-94
 78-252:	Pso10G22620.0	Pso10G22620.0	      0
 78-253:	Pso10G22640.0	Pso10G22640.0	      0
 78-254:	Pso10G22650.0	Pso10G22650.0	 3e-152
 78-255:	Pso10G22690.0	Pso10G22690.0	  1e-62
 78-256:	Pso10G22710.0	Pso10G22710.0	      0
 78-257:	Pso10G22720.0	Pso10G22720.0	      0
 78-258:	Pso10G22730.0	Pso10G22730.0	  6e-72
 78-259:	Pso10G22740.0	Pso10G22740.0	  2e-44
 78-260:	Pso10G22750.0	Pso10G22750.0	      0
 78-261:	Pso10G22820.0	Pso10G22820.0	      0
 78-262:	Pso10G22840.0	Pso10G22840.0	      0
 78-263:	Pso10G22850.0	Pso10G22850.0	      0
 78-264:	Pso10G22870.0	Pso10G22870.0	 2e-102
 78-265:	Pso10G22880.0	Pso10G22880.0	      0
 78-266:	Pso10G22910.0	Pso10G22910.0	  9e-83
 78-267:	Pso10G22930.0	Pso10G22930.0	      0
 78-268:	Pso10G22940.0	Pso10G22940.0	      0
 78-269:	Pso10G22950.0	Pso10G22950.0	      0
 78-270:	Pso10G22960.0	Pso10G22960.0	      0
 78-271:	Pso10G22970.0	Pso10G22970.0	 3e-100
 78-272:	Pso10G22980.0	Pso10G22980.0	  4e-59
 78-273:	Pso10G22990.0	Pso10G22990.0	      0
 78-274:	Pso10G23040.0	Pso10G23040.0	      0
 78-275:	Pso10G23090.0	Pso10G23090.0	 3e-108
 78-276:	Pso10G23100.0	Pso10G23100.0	  2e-68
 78-277:	Pso10G23120.0	Pso10G23120.0	      0
 78-278:	Pso10G23130.0	Pso10G23130.0	      0
 78-279:	Pso10G23140.0	Pso10G23140.0	      0
 78-280:	Pso10G23170.0	Pso10G23170.0	      0
 78-281:	Pso10G23200.0	Pso10G23200.0	  4e-75
 78-282:	Pso10G23210.0	Pso10G23210.0	  2e-51
 78-283:	Pso10G23220.0	Pso10G23220.0	      0
 78-284:	Pso10G23250.0	Pso10G23250.0	  2e-95
 78-285:	Pso10G23290.0	Pso10G23290.0	      0
 78-286:	Pso10G23320.0	Pso10G23320.0	 1e-177
 78-287:	Pso10G23340.0	Pso10G23340.0	      0
 78-288:	Pso10G23360.0	Pso10G23360.0	      0
 78-289:	Pso10G23380.0	Pso10G23380.0	 2e-104
 78-290:	Pso10G23390.0	Pso10G23390.0	      0
 78-291:	Pso10G23400.0	Pso10G23400.0	  2e-60
 78-292:	Pso10G23430.0	Pso10G23430.0	      0
 78-293:	Pso10G23440.0	Pso10G23440.0	  2e-63
 78-294:	Pso10G23450.0	Pso10G23450.0	  8e-13
 78-295:	Pso10G23470.0	Pso10G23470.0	 5e-174
 78-296:	Pso10G21710.0	Pso10G21710.0	 3e-118
 78-297:	Pso10G21550.0	Pso10G21550.0	 4e-105
 78-298:	Pso10G22020.0	Pso10G22020.0	      0
 78-299:	Pso10G21980.0	Pso10G21980.0	      0
 78-300:	Pso10G23540.0	Pso10G23540.0	  3e-64
 78-301:	Pso10G23490.0	Pso10G23490.0	      0
 78-302:	Pso10G23570.0	Pso10G23570.0	      0
 78-303:	Pso10G21700.0	Pso10G21700.0	      0
 78-304:	Pso10G21570.0	Pso10G21570.0	  8e-76
 78-305:	Pso10G22000.0	Pso10G22000.0	 2e-107
 78-306:	Pso10G21990.0	Pso10G21990.0	      0
 78-307:	Pso10G23590.0	Pso10G23590.0	 9e-109
 78-308:	Pso10G23580.0	Pso10G23580.0	      0
 78-309:	Pso10G23600.0	Pso10G23600.0	      0
 78-310:	Pso10G23680.0	Pso10G23680.0	      0
 78-311:	Pso10G23690.0	Pso10G23690.0	      0
 78-312:	Pso10G23700.0	Pso10G23700.0	      0
 78-313:	Pso10G23710.0	Pso10G23710.0	      0
 78-314:	Pso10G23720.0	Pso10G23720.0	  1e-45
 78-315:	Pso10G23740.0	Pso10G23740.0	  2e-46
 78-316:	Pso10G23810.0	Pso10G23810.0	      0
 78-317:	Pso10G23850.0	Pso10G23850.0	 2e-106
 78-318:	Pso10G23870.0	Pso10G23870.0	      0
 78-319:	Pso10G23940.0	Pso10G23940.0	      0
 78-320:	Pso10G23950.0	Pso10G23950.0	      0
 78-321:	Pso10G21680.0	Pso10G21680.0	      0
 78-322:	Pso10G21580.0	Pso10G21580.0	 1e-100
 78-323:	Pso10G24020.0	Pso10G24020.0	      0
 78-324:	Pso10G23960.0	Pso10G23960.0	      0
 78-325:	Pso10G24050.0	Pso10G24050.0	      0
 78-326:	Pso10G24060.0	Pso10G24060.0	  3e-83
 78-327:	Pso10G24080.0	Pso10G24080.0	  3e-33
 78-328:	Pso10G21650.0	Pso10G21650.0	 2e-176
 78-329:	Pso10G21640.0	Pso10G21640.0	 2e-149
 78-330:	Pso10G24010.0	Pso10G24010.0	      0
 78-331:	Pso10G23970.0	Pso10G23970.0	      0
 78-332:	Pso10G24100.0	Pso10G24100.0	  8e-51
 78-333:	Pso10G24090.0	Pso10G24090.0	 5e-130
 78-334:	Pso10G24140.0	Pso10G24140.0	      0
 78-335:	Pso10G24180.0	Pso10G24180.0	 8e-150
 78-336:	Pso10G24190.0	Pso10G24190.0	 2e-158
 78-337:	Pso10G24220.0	Pso10G24220.0	      0
 78-338:	Pso10G24280.0	Pso10G24280.0	  4e-96
 78-339:	Pso10G24310.0	Pso10G24310.0	  5e-44
 78-340:	Pso10G24340.0	Pso10G24340.0	      0
 78-341:	Pso10G24360.0	Pso10G24360.0	 7e-167
 78-342:	Pso10G24370.0	Pso10G24370.0	      0
 78-343:	Pso10G24380.0	Pso10G24380.0	 5e-102
 78-344:	Pso10G24390.0	Pso10G24390.0	 8e-103
 78-345:	Pso10G24430.0	Pso10G24430.0	      0
 78-346:	Pso10G24450.0	Pso10G24450.0	      0
 78-347:	Pso10G24470.0	Pso10G24470.0	      0
 78-348:	Pso10G24480.0	Pso10G24480.0	      0
 78-349:	Pso10G24490.0	Pso10G24490.0	 4e-169
 78-350:	Pso10G24500.0	Pso10G24500.0	      0
 78-351:	Pso10G24510.0	Pso10G24510.0	 1e-127
 78-352:	Pso10G24520.0	Pso10G24520.0	      0
 78-353:	Pso10G24530.0	Pso10G24530.0	  2e-55
 78-354:	Pso10G24540.0	Pso10G24540.0	      0
 78-355:	Pso10G24550.0	Pso10G24550.0	      0
 78-356:	Pso10G24580.0	Pso10G24580.0	  2e-48
 78-357:	Pso10G24610.0	Pso10G24610.0	      0
 78-358:	Pso10G24640.0	Pso10G24640.0	      0
 78-359:	Pso10G24680.0	Pso10G24680.0	      0
 78-360:	Pso10G24690.0	Pso10G24690.0	 2e-100
 78-361:	Pso10G24700.0	Pso10G24700.0	      0
 78-362:	Pso10G24720.0	Pso10G24720.0	      0
 78-363:	Pso10G24730.0	Pso10G24730.0	  2e-61
 78-364:	Pso10G24790.0	Pso10G24790.0	 1e-110
 78-365:	Pso10G24800.0	Pso10G24800.0	 3e-115
 78-366:	Pso10G24850.0	Pso10G24850.0	      0
 78-367:	Pso10G24870.0	Pso10G24870.0	      0
 78-368:	Pso10G24880.0	Pso10G24880.0	      0
 78-369:	Pso10G24890.0	Pso10G24890.0	      0
 78-370:	Pso10G24900.0	Pso10G24900.0	      0
 78-371:	Pso10G24910.0	Pso10G24910.0	      0
 78-372:	Pso10G24920.0	Pso10G24920.0	      0
 78-373:	Pso10G24930.0	Pso10G24930.0	 9e-156
 78-374:	Pso10G24940.0	Pso10G24940.0	      0
 78-375:	Pso10G24950.0	Pso10G24950.0	      0
 78-376:	Pso10G24970.0	Pso10G24970.0	      0
 78-377:	Pso10G24980.0	Pso10G24980.0	 9e-177
 78-378:	Pso10G25000.0	Pso10G25000.0	      0
 78-379:	Pso10G25010.0	Pso10G25010.0	 1e-168
 78-380:	Pso10G25030.0	Pso10G25030.0	 2e-174
 78-381:	Pso10G25070.0	Pso10G25070.0	      0
 78-382:	Pso10G25080.0	Pso10G25080.0	      0
 78-383:	Pso10G25110.0	Pso10G25110.0	 4e-151
 78-384:	Pso10G25130.0	Pso10G25130.0	  5e-88
 78-385:	Pso10G25160.0	Pso10G25160.0	  2e-86
 78-386:	Pso10G25170.0	Pso10G25170.0	      0
 78-387:	Pso10G25200.0	Pso10G25200.0	  1e-52
 78-388:	Pso10G25230.0	Pso10G25230.0	      0
 78-389:	Pso10G25260.0	Pso10G25260.0	      0
 78-390:	Pso10G25290.0	Pso10G25290.0	 1e-136
 78-391:	Pso10G25320.0	Pso10G25320.0	      0
 78-392:	Pso10G25330.0	Pso10G25340.0	  3e-70
 78-393:	Pso10G25370.0	Pso10G25370.0	      0
 78-394:	Pso10G25390.0	Pso10G25390.0	  4e-88
 78-395:	Pso10G25410.0	Pso10G25410.0	  6e-17
 78-396:	Pso10G25490.0	Pso10G25490.0	  5e-65
 78-397:	Pso10G25500.0	Pso10G25500.0	  4e-41
 78-398:	Pso10G25520.0	Pso10G25520.0	      0
 78-399:	Pso10G25530.0	Pso10G25530.0	  5e-97
 78-400:	Pso10G25540.0	Pso10G25540.0	      0
 78-401:	Pso10G25550.0	Pso10G25550.0	 3e-150
 78-402:	Pso10G25560.0	Pso10G25560.0	 2e-171
 78-403:	Pso10G25570.0	Pso10G25570.0	      0
 78-404:	Pso10G25580.0	Pso10G25580.0	  3e-60
 78-405:	Pso10G25590.0	Pso10G25590.0	 3e-104
 78-406:	Pso10G25600.0	Pso10G25600.0	  5e-97
 78-407:	Pso10G25610.0	Pso10G25610.0	      0
 78-408:	Pso10G25630.0	Pso10G25630.0	      0
 78-409:	Pso10G25690.0	Pso10G25690.0	 6e-178
 78-410:	Pso10G25740.0	Pso10G25740.0	      0
 78-411:	Pso10G25750.0	Pso10G25750.0	      0
 78-412:	Pso10G25760.0	Pso10G25760.0	 3e-161
 78-413:	Pso10G25770.0	Pso10G25770.0	      0
 78-414:	Pso10G25780.0	Pso10G25780.0	  1e-61
 78-415:	Pso10G25830.0	Pso10G25830.0	  3e-99
 78-416:	Pso10G25850.0	Pso10G25850.0	  5e-74
 78-417:	Pso10G25860.0	Pso10G25870.0	  2e-63
 78-418:	Pso10G25880.0	Pso10G25880.0	  3e-52
 78-419:	Pso10G25890.0	Pso10G25890.0	  7e-80
 78-420:	Pso10G25910.0	Pso10G25910.0	      0
 78-421:	Pso10G25920.0	Pso10G25920.0	  5e-98
 78-422:	Pso10G25950.0	Pso10G25950.0	 4e-110
 78-423:	Pso10G25980.0	Pso10G25980.0	 8e-157
 78-424:	Pso10G26010.0	Pso10G26010.0	  2e-88
 78-425:	Pso10G26020.0	Pso10G26020.0	      0
 78-426:	Pso10G26030.0	Pso10G26030.0	      0
 78-427:	Pso10G26040.0	Pso10G26040.0	      0
 78-428:	Pso10G26060.0	Pso10G26060.0	      0
 78-429:	Pso10G26080.0	Pso10G26080.0	  8e-86
 78-430:	Pso10G26090.0	Pso10G26090.0	      0
 78-431:	Pso10G26110.0	Pso10G26110.0	 2e-156
 78-432:	Pso10G26120.0	Pso10G26120.0	      0
 78-433:	Pso10G26130.0	Pso10G26130.0	 6e-139
 78-434:	Pso10G26150.0	Pso10G26150.0	      0
 78-435:	Pso10G26180.0	Pso10G26180.0	      0
 78-436:	Pso10G26230.0	Pso10G26230.0	  1e-41
 78-437:	Pso10G26270.0	Pso10G26270.0	  1e-78
 78-438:	Pso10G26290.0	Pso10G26290.0	 4e-165
 78-439:	Pso10G24000.0	Pso10G24000.0	 4e-180
 78-440:	Pso10G23980.0	Pso10G23980.0	 1e-170
 78-441:	Pso10G26360.0	Pso10G26360.0	  9e-78
 78-442:	Pso10G26340.0	Pso10G26340.0	      0
 78-443:	Pso10G23990.0	Pso10G23990.0	      0
 78-444:	Pso10G26440.0	Pso10G26440.0	      0
 78-445:	Pso10G26450.0	Pso10G26450.0	      0
 78-446:	Pso10G26470.0	Pso10G26470.0	      0
 78-447:	Pso10G26480.0	Pso10G26480.0	  3e-98
 78-448:	Pso10G26490.0	Pso10G26490.0	      0
 78-449:	Pso10G26500.0	Pso10G26500.0	 6e-111
 78-450:	Pso10G26540.0	Pso10G26540.0	      0
 78-451:	Pso10G26550.0	Pso10G26550.0	      0
 78-452:	Pso10G26560.0	Pso10G26560.0	  2e-79
 78-453:	Pso10G26580.0	Pso10G26580.0	      0
 78-454:	Pso10G26590.0	Pso10G26590.0	  4e-07
 78-455:	Pso10G26650.0	Pso10G26650.0	      0
 78-456:	Pso10G26660.0	Pso10G26660.0	 3e-167
 78-457:	Pso10G26680.0	Pso10G26680.0	  4e-84
 78-458:	Pso10G26700.0	Pso10G26700.0	      0
 78-459:	Pso10G26710.0	Pso10G26710.0	  1e-85
 78-460:	Pso10G26740.0	Pso10G26740.0	      0
 78-461:	Pso10G26750.0	Pso10G26750.0	      0
 78-462:	Pso10G26770.0	Pso10G26770.0	 7e-175
 78-463:	Pso10G26800.0	Pso10G26800.0	      0
 78-464:	Pso10G26810.0	Pso10G26810.0	      0
 78-465:	Pso10G26820.0	Pso10G26820.0	      0
 78-466:	Pso10G26850.0	Pso10G26850.0	      0
 78-467:	Pso10G26930.0	Pso10G26930.0	      0
 78-468:	Pso10G26940.0	Pso10G26940.0	      0
 78-469:	Pso10G26970.0	Pso10G26970.0	  4e-72
 78-470:	Pso10G26990.0	Pso10G26990.0	      0
 78-471:	Pso10G27020.0	Pso10G27020.0	  1e-47
 78-472:	Pso10G27030.0	Pso10G27030.0	 5e-151
 78-473:	Pso10G27040.0	Pso10G27040.0	      0
 78-474:	Pso10G27060.0	Pso10G27060.0	      0
 78-475:	Pso10G27090.0	Pso10G27090.0	      0
 78-476:	Pso10G27120.0	Pso10G27120.0	  4e-94
 78-477:	Pso10G27130.0	Pso10G27130.0	 4e-176
 78-478:	Pso10G27140.0	Pso10G27140.0	      0
 78-479:	Pso10G27150.0	Pso10G27170.0	  1e-51
 78-480:	Pso10G27210.0	Pso10G27210.0	      0
 78-481:	Pso10G27230.0	Pso10G27230.0	 7e-132
 78-482:	Pso10G27240.0	Pso10G27240.0	 4e-140
 78-483:	Pso10G27250.0	Pso10G27250.0	  7e-53
 78-484:	Pso10G27270.0	Pso10G27270.0	      0
 78-485:	Pso10G27280.0	Pso10G27280.0	      0
 78-486:	Pso10G27290.0	Pso10G27290.0	 4e-170
 78-487:	Pso10G27300.0	Pso10G27300.0	      0
 78-488:	Pso10G27360.0	Pso10G27360.0	      0
 78-489:	Pso10G27370.0	Pso10G27370.0	  1e-59
 78-490:	Pso10G27380.0	Pso10G27380.0	      0
 78-491:	Pso10G27390.0	Pso10G27390.0	      0
 78-492:	Pso10G27400.0	Pso10G27400.0	      0
 78-493:	Pso10G27410.0	Pso10G27410.0	  5e-88
 78-494:	Pso10G27430.0	Pso10G27430.0	 7e-177
 78-495:	Pso10G27420.0	Pso10G27420.0	      0
 78-496:	Pso10G27450.0	Pso10G27450.0	      0
 78-497:	Pso10G27460.0	Pso10G27460.0	      0
 78-498:	Pso10G27470.0	Pso10G27470.0	  8e-63
 78-499:	Pso10G27510.0	Pso10G27510.0	      0
 78-500:	Pso10G27540.0	Pso10G27540.0	      0
 78-501:	Pso10G27560.0	Pso10G27560.0	      0
 78-502:	Pso10G27600.0	Pso10G27600.0	      0
 78-503:	Pso10G27680.0	Pso10G27680.0	  2e-58
 78-504:	Pso10G27710.0	Pso10G27720.0	 5e-122
 78-505:	Pso10G27750.0	Pso10G27750.0	 8e-121
 78-506:	Pso10G27770.0	Pso10G27770.0	 7e-156
 78-507:	Pso10G27780.0	Pso10G27780.0	      0
 78-508:	Pso10G27790.0	Pso10G27790.0	 7e-170
 78-509:	Pso10G27840.0	Pso10G27840.0	      0
 78-510:	Pso10G27850.0	Pso10G27850.0	      0
 78-511:	Pso10G27880.0	Pso10G27880.0	  2e-81
 78-512:	Pso10G27900.0	Pso10G27900.0	 6e-105
 78-513:	Pso10G27910.0	Pso10G27910.0	      0
 78-514:	Pso10G27920.0	Pso10G27920.0	      0
 78-515:	Pso10G27950.0	Pso10G27950.0	 5e-153
 78-516:	Pso10G27960.0	Pso10G27960.0	 4e-109
 78-517:	Pso10G27970.0	Pso10G27970.0	      0
 78-518:	Pso10G27980.0	Pso10G27980.0	      0
 78-519:	Pso10G28010.0	Pso10G28010.0	      0
 78-520:	Pso10G28030.0	Pso10G28030.0	      0
 78-521:	Pso10G28140.0	Pso10G28140.0	  5e-52
 78-522:	Pso10G28170.0	Pso10G28170.0	 1e-114
 78-523:	Pso10G28190.0	Pso10G28190.0	 8e-135
 78-524:	Pso10G28200.0	Pso10G28200.0	      0
 78-525:	Pso10G28210.0	Pso10G28210.0	      0
 78-526:	Pso10G28220.0	Pso10G28220.0	  7e-50
 78-527:	Pso10G28240.0	Pso10G28240.0	 5e-113
 78-528:	Pso10G28280.0	Pso10G28280.0	  7e-93
 78-529:	Pso10G28290.0	Pso10G28290.0	 2e-167
 78-530:	Pso10G28310.0	Pso10G28310.0	      0
 78-531:	Pso10G28330.0	Pso10G28330.0	      0
 78-532:	Pso10G28340.0	Pso10G28340.0	      0
 78-533:	Pso10G28360.0	Pso10G28360.0	      0
 78-534:	Pso10G28390.0	Pso10G28390.0	  1e-81
 78-535:	Pso10G28400.0	Pso10G28400.0	      0
 78-536:	Pso10G28430.0	Pso10G28430.0	  1e-55
 78-537:	Pso10G28450.0	Pso10G28450.0	  4e-48
 78-538:	Pso10G28460.0	Pso10G28460.0	      0
 78-539:	Pso10G28470.0	Pso10G28470.0	  2e-58
 78-540:	Pso10G28500.0	Pso10G28500.0	      0
 78-541:	Pso10G28520.0	Pso10G28520.0	  1e-82
 78-542:	Pso10G28530.0	Pso10G28530.0	      0
 78-543:	Pso10G28540.0	Pso10G28540.0	  2e-85
 78-544:	Pso10G28590.0	Pso10G28590.0	 6e-152
 78-545:	Pso10G28680.0	Pso10G28680.0	  4e-79
 78-546:	Pso10G28690.0	Pso10G28690.0	  3e-82
 78-547:	Pso10G28700.0	Pso10G28700.0	      0
 78-548:	Pso10G28720.0	Pso10G28720.0	      0
 78-549:	Pso10G28770.0	Pso10G28770.0	      0
 78-550:	Pso10G28830.0	Pso10G28830.0	 5e-108
 78-551:	Pso10G28990.0	Pso10G28990.0	      0
 78-552:	Pso10G29010.0	Pso10G29010.0	      0
 78-553:	Pso10G29040.0	Pso10G29040.0	      0
 78-554:	Pso10G29080.0	Pso10G29080.0	      0
 78-555:	Pso10G29090.0	Pso10G29090.0	      0
 78-556:	Pso10G29120.0	Pso10G29120.0	      0
 78-557:	Pso10G29110.0	Pso10G29110.0	 7e-120
 78-558:	Pso10G29140.0	Pso10G29140.0	      0
 78-559:	Pso10G29160.0	Pso10G29160.0	 6e-151
 78-560:	Pso10G29180.0	Pso10G29180.0	      0
 78-561:	Pso10G29190.0	Pso10G29190.0	      0
 78-562:	Pso10G29240.0	Pso10G29240.0	      0
 78-563:	Pso10G29250.0	Pso10G29250.0	      0
 78-564:	Pso10G29260.0	Pso10G29260.0	      0
 78-565:	Pso10G29270.0	Pso10G29270.0	      0
 78-566:	Pso10G29280.0	Pso10G29280.0	      0
 78-567:	Pso10G29290.0	Pso10G29290.0	 2e-133
 78-568:	Pso10G29310.0	Pso10G29310.0	      0
 78-569:	Pso10G29320.0	Pso10G29320.0	  3e-48
 78-570:	Pso10G29390.0	Pso10G29390.0	      0
 78-571:	Pso10G29420.0	Pso10G29420.0	      0
 78-572:	Pso10G29450.0	Pso10G29450.0	      0
 78-573:	Pso10G29460.0	Pso10G29460.0	      0
 78-574:	Pso10G29470.0	Pso10G29470.0	 2e-153
 78-575:	Pso10G29480.0	Pso10G29480.0	      0
 78-576:	Pso10G29510.0	Pso10G29510.0	      0
 78-577:	Pso10G29570.0	Pso10G29570.0	      0
 78-578:	Pso10G29580.0	Pso10G29580.0	 7e-105
 78-579:	Pso10G29600.0	Pso10G29600.0	      0
 78-580:	Pso10G29650.0	Pso10G29650.0	      0
 78-581:	Pso10G29680.0	Pso10G29680.0	      0
 78-582:	Pso10G29690.0	Pso10G29690.0	      0
 78-583:	Pso10G29700.0	Pso10G29700.0	      0
 78-584:	Pso10G29770.0	Pso10G29770.0	      0
 78-585:	Pso10G29780.0	Pso10G29780.0	      0
 78-586:	Pso10G29790.0	Pso10G29790.0	 1e-140
 78-587:	Pso10G29810.0	Pso10G29810.0	 2e-149
 78-588:	Pso10G29850.0	Pso10G29850.0	 2e-130
 78-589:	Pso10G29870.0	Pso10G29870.0	  3e-77
 78-590:	Pso10G29910.0	Pso10G29910.0	  2e-86
 78-591:	Pso10G29920.0	Pso10G29920.0	  3e-81
 78-592:	Pso10G29930.0	Pso10G29930.0	      0
 78-593:	Pso10G29940.0	Pso10G29940.0	 2e-108
 78-594:	Pso10G29950.0	Pso10G29950.0	 1e-173
 78-595:	Pso10G29960.0	Pso10G29960.0	      0
 78-596:	Pso10G29970.0	Pso10G29970.0	      0
 78-597:	Pso10G29980.0	Pso10G29980.0	 3e-148
 78-598:	Pso10G29990.0	Pso10G29990.0	 9e-150
 78-599:	Pso10G30020.0	Pso10G30020.0	  2e-39
 78-600:	Pso10G30030.0	Pso10G30030.0	      0
 78-601:	Pso10G30040.0	Pso10G30040.0	      0
 78-602:	Pso10G30070.0	Pso10G30070.0	      0
 78-603:	Pso10G30090.0	Pso10G30090.0	  2e-43
 78-604:	Pso10G30100.0	Pso10G30100.0	  3e-45
 78-605:	Pso10G30120.0	Pso10G30120.0	      0
 78-606:	Pso10G30130.0	Pso10G30130.0	      0
 78-607:	Pso10G30150.0	Pso10G30150.0	      0
 78-608:	Pso10G30170.0	Pso10G30170.0	 7e-138
 78-609:	Pso10G30180.0	Pso10G30180.0	      0
 78-610:	Pso10G30200.0	Pso10G30200.0	      0
 78-611:	Pso10G30210.0	Pso10G30210.0	 6e-149
 78-612:	Pso10G30220.0	Pso10G30220.0	 4e-119
 78-613:	Pso10G30230.0	Pso10G30230.0	      0
 78-614:	Pso10G30260.0	Pso10G30260.0	 2e-125
 78-615:	Pso10G30270.0	Pso10G30270.0	      0
 78-616:	Pso10G30280.0	Pso10G30280.0	 4e-176
 78-617:	Pso10G30320.0	Pso10G30320.0	  3e-88
 78-618:	Pso10G30330.0	Pso10G30330.0	      0
 78-619:	Pso10G30360.0	Pso10G30360.0	      0
 78-620:	Pso10G30370.0	Pso10G30370.0	 2e-170
 78-621:	Pso10G30400.0	Pso10G30400.0	      0
 78-622:	Pso10G30410.0	Pso10G30410.0	      0
 78-623:	Pso10G30420.0	Pso10G30420.0	      0
 78-624:	Pso10G30430.0	Pso10G30430.0	      0
 78-625:	Pso10G30440.0	Pso10G30440.0	 1e-114
 78-626:	Pso10G30450.0	Pso10G30450.0	 3e-109
 78-627:	Pso10G30460.0	Pso10G30460.0	      0
 78-628:	Pso10G30490.0	Pso10G30490.0	 4e-180
 78-629:	Pso10G30570.0	Pso10G30570.0	      0
 78-630:	Pso10G30530.0	Pso10G30530.0	 5e-114
 78-631:	Pso10G30620.0	Pso10G30620.0	      0
 78-632:	Pso10G30640.0	Pso10G30640.0	      0
 78-633:	Pso10G30680.0	Pso10G30660.0	      0
 78-634:	Pso10G30720.0	Pso10G30720.0	  1e-69
 78-635:	Pso10G30760.0	Pso10G30760.0	 8e-178
 78-636:	Pso10G30800.0	Pso10G30800.0	      0
 78-637:	Pso10G30820.0	Pso10G30820.0	  4e-49
 78-638:	Pso10G30830.0	Pso10G30830.0	      0
 78-639:	Pso10G30850.0	Pso10G30850.0	  7e-44
 78-640:	Pso10G30860.0	Pso10G30860.0	 9e-111
 78-641:	Pso10G30870.0	Pso10G30870.0	      0
 78-642:	Pso10G30880.0	Pso10G30880.0	  3e-99
 78-643:	Pso10G30890.0	Pso10G30890.0	      0
 78-644:	Pso10G30900.0	Pso10G30900.0	      0
 78-645:	Pso10G30920.0	Pso10G30920.0	 2e-113
 78-646:	Pso10G30940.0	Pso10G30940.0	      0
 78-647:	Pso10G30950.0	Pso10G30950.0	      0
 78-648:	Pso10G30980.0	Pso10G30980.0	  9e-52
 78-649:	Pso10G30960.0	Pso10G30960.0	      0
 78-650:	Pso10G30970.0	Pso10G30970.0	  4e-90
 78-651:	Pso10G31100.0	Pso10G31100.0	 2e-127
 78-652:	Pso10G31340.0	Pso10G31340.0	  1e-35
 78-653:	Pso10G31110.0	Pso10G31110.0	 5e-108
 78-654:	Pso10G31130.0	Pso10G31130.0	  1e-94
 78-655:	Pso10G31150.0	Pso10G31150.0	      0
 78-656:	Pso10G31180.0	Pso10G31180.0	 2e-116
 78-657:	Pso10G31190.0	Pso10G31200.0	      0
 78-658:	Pso10G31240.0	Pso10G31240.0	  1e-92
 78-659:	Pso10G31370.0	Pso10G31370.0	  3e-73
 78-660:	Pso10G31270.0	Pso10G31270.0	 2e-139
 78-661:	Pso10G31250.0	Pso10G31250.0	  3e-39
 78-662:	Pso10G31450.0	Pso10G31450.0	      0
 78-663:	Pso10G31470.0	Pso10G31470.0	      0
 78-664:	Pso10G31480.0	Pso10G31480.0	 2e-142
 78-665:	Pso10G31500.0	Pso10G31500.0	      0
 78-666:	Pso10G31510.0	Pso10G31510.0	  1e-58
 78-667:	Pso10G31520.0	Pso10G31520.0	      0
 78-668:	Pso10G31530.0	Pso10G31550.0	      0
 78-669:	Pso10G31570.0	Pso10G31570.0	 5e-165
 78-670:	Pso10G31600.0	Pso10G31600.0	      0
 78-671:	Pso10G31610.0	Pso10G31610.0	 2e-100
 78-672:	Pso10G31640.0	Pso10G31640.0	      0
 78-673:	Pso10G31670.0	Pso10G31670.0	      0
 78-674:	Pso10G31650.0	Pso10G31650.0	 3e-155
 78-675:	Pso10G31680.0	Pso10G31680.0	      0
 78-676:	Pso10G31700.0	Pso10G31700.0	 1e-116
 78-677:	Pso10G31740.0	Pso10G31740.0	      0
 78-678:	Pso10G31750.0	Pso10G31750.0	 7e-104
 78-679:	Pso10G31760.0	Pso10G31760.0	  2e-97
 78-680:	Pso10G31780.0	Pso10G31780.0	  2e-89
 78-681:	Pso10G31810.0	Pso10G31810.0	      0
 78-682:	Pso10G31840.0	Pso10G31840.0	      0
 78-683:	Pso10G31950.0	Pso10G31950.0	      0
 78-684:	Pso10G31960.0	Pso10G31960.0	 3e-141
 78-685:	Pso10G31980.0	Pso10G31980.0	      0
 78-686:	Pso10G31990.0	Pso10G31990.0	  3e-70
 78-687:	Pso10G32010.0	Pso10G32010.0	  7e-79
 78-688:	Pso10G32020.0	Pso10G32020.0	      0
 78-689:	Pso10G32060.0	Pso10G32060.0	  2e-59
 78-690:	Pso10G32090.0	Pso10G32090.0	      0
 78-691:	Pso10G32100.0	Pso10G32100.0	      0
 78-692:	Pso10G32110.0	Pso10G32110.0	      0
 78-693:	Pso10G32120.0	Pso10G32120.0	  9e-78
 78-694:	Pso10G32130.0	Pso10G32130.0	      0
 78-695:	Pso10G32140.0	Pso10G32140.0	      0
 78-696:	Pso10G32180.0	Pso10G32180.0	      0
 78-697:	Pso10G32190.0	Pso10G32190.0	      0
 78-698:	Pso10G32200.0	Pso10G32200.0	 5e-132
 78-699:	Pso10G32210.0	Pso10G32210.0	      0
 78-700:	Pso10G32220.0	Pso10G32220.0	      0
 78-701:	Pso10G32230.0	Pso10G32230.0	      0
 78-702:	Pso10G32290.0	Pso10G32290.0	      0
 78-703:	Pso10G32300.0	Pso10G32300.0	      0
 78-704:	Pso10G32310.0	Pso10G32310.0	  2e-62
 78-705:	Pso10G32360.0	Pso10G32360.0	  5e-60
 78-706:	Pso10G32390.0	Pso10G32390.0	      0
 78-707:	Pso10G32440.0	Pso10G32440.0	      0
 78-708:	Pso10G32470.0	Pso10G32470.0	      0
 78-709:	Pso10G32500.0	Pso10G32500.0	      0
 78-710:	Pso10G32540.0	Pso10G32540.0	      0
 78-711:	Pso10G32570.0	Pso10G32570.0	      0
 78-712:	Pso10G32580.0	Pso10G32580.0	      0
 78-713:	Pso10G32590.0	Pso10G32590.0	      0
 78-714:	Pso10G32610.0	Pso10G32610.0	      0
 78-715:	Pso10G32630.0	Pso10G32630.0	      0
 78-716:	Pso10G32640.0	Pso10G32640.0	      0
 78-717:	Pso10G32660.0	Pso10G32660.0	      0
 78-718:	Pso10G32670.0	Pso10G32670.0	  6e-47
 78-719:	Pso10G32680.0	Pso10G32680.0	 5e-103
 78-720:	Pso10G32730.0	Pso10G32730.0	      0
 78-721:	Pso10G32750.0	Pso10G32750.0	      0
 78-722:	Pso10G32760.0	Pso10G32760.0	 7e-131
 78-723:	Pso10G32780.0	Pso10G32780.0	 3e-122
 78-724:	Pso10G32800.0	Pso10G32800.0	 1e-133
 78-725:	Pso10G32840.0	Pso10G32840.0	      0
 78-726:	Pso10G32850.0	Pso10G32850.0	  7e-98
 78-727:	Pso10G32860.0	Pso10G32860.0	      0
 78-728:	Pso10G32870.0	Pso10G32870.0	      0
 78-729:	Pso10G32880.0	Pso10G32880.0	      0
 78-730:	Pso10G32910.0	Pso10G32910.0	      0
 78-731:	Pso10G32920.0	Pso10G32920.0	  1e-50
 78-732:	Pso10G32930.0	Pso10G32930.0	      0
 78-733:	Pso10G32950.0	Pso10G32950.0	      0
 78-734:	Pso10G32960.0	Pso10G32960.0	      0
 78-735:	Pso10G32970.0	Pso10G32970.0	 6e-168
 78-736:	Pso10G33000.0	Pso10G33000.0	      0
 78-737:	Pso10G33010.0	Pso10G33010.0	      0
 78-738:	Pso10G33020.0	Pso10G33020.0	 5e-101
 78-739:	Pso10G33030.0	Pso10G33030.0	  2e-53
 78-740:	Pso10G33040.0	Pso10G33040.0	      0
 78-741:	Pso10G33050.0	Pso10G33050.0	      0
 78-742:	Pso10G33070.0	Pso10G33070.0	      0
 78-743:	Pso10G33080.0	Pso10G33080.0	  4e-56
 78-744:	Pso10G33110.0	Pso10G33110.0	      0
 78-745:	Pso10G33120.0	Pso10G33120.0	      0
 78-746:	Pso10G33130.0	Pso10G33130.0	      0
 78-747:	Pso10G33140.0	Pso10G33140.0	      0
 78-748:	Pso10G33150.0	Pso10G33150.0	  1e-64
 78-749:	Pso10G33160.0	Pso10G33160.0	      0
 78-750:	Pso10G33190.0	Pso10G33220.0	 2e-141
 78-751:	Pso10G33230.0	Pso10G33230.0	      0
 78-752:	Pso10G33280.0	Pso10G33280.0	      0
 78-753:	Pso10G33300.0	Pso10G33300.0	  5e-75
 78-754:	Pso10G33340.0	Pso10G33340.0	 1e-123
 78-755:	Pso10G33380.0	Pso10G33380.0	 4e-108
 78-756:	Pso10G33410.0	Pso10G33410.0	      0
 78-757:	Pso10G33430.0	Pso10G33430.0	      0
 78-758:	Pso10G33460.0	Pso10G33460.0	      0
 78-759:	Pso10G33480.0	Pso10G33480.0	      0
 78-760:	Pso10G33490.0	Pso10G33490.0	      0
 78-761:	Pso10G33550.0	Pso10G33550.0	  1e-32
 78-762:	Pso10G33560.0	Pso10G33560.0	 6e-152
 78-763:	Pso10G33620.0	Pso10G33620.0	  5e-51
 78-764:	Pso10G33660.0	Pso10G33660.0	      0
 78-765:	Pso10G33670.0	Pso10G33670.0	      0
 78-766:	Pso10G33680.0	Pso10G33680.0	  8e-86
 78-767:	Pso10G33690.0	Pso10G33690.0	      0
 78-768:	Pso10G33700.0	Pso10G33700.0	      0
 78-769:	Pso10G33720.0	Pso10G33720.0	      0
 78-770:	Pso10G33730.0	Pso10G33730.0	      0
 78-771:	Pso10G33770.0	Pso10G33770.0	 1e-113
 78-772:	Pso10G33800.0	Pso10G33800.0	  8e-76
 78-773:	Pso10G33810.0	Pso10G33810.0	      0
 78-774:	Pso10G33820.0	Pso10G33820.0	 3e-147
 78-775:	Pso10G33840.0	Pso10G33840.0	      0
 78-776:	Pso10G33850.0	Pso10G33850.0	      0
 78-777:	Pso10G33860.0	Pso10G33860.0	      0
 78-778:	Pso10G33910.0	Pso10G33910.0	      0
 78-779:	Pso10G33950.0	Pso10G33950.0	      0
 78-780:	Pso10G33960.0	Pso10G33960.0	      0
 78-781:	Pso10G33980.0	Pso10G33990.0	  1e-58
 78-782:	Pso10G34010.0	Pso10G34010.0	      0
 78-783:	Pso10G34030.0	Pso10G34030.0	      0
 78-784:	Pso10G34040.0	Pso10G34040.0	      0
 78-785:	Pso10G34120.0	Pso10G34120.0	      0
 78-786:	Pso10G34130.0	Pso10G34130.0	      0
 78-787:	Pso10G34140.0	Pso10G34140.0	      0
 78-788:	Pso10G34150.0	Pso10G34150.0	      0
 78-789:	Pso10G34160.0	Pso10G34160.0	  1e-39
 78-790:	Pso10G34190.0	Pso10G34190.0	  5e-75
 78-791:	Pso10G34220.0	Pso10G34220.0	 6e-151
 78-792:	Pso10G34230.0	Pso10G34230.0	      0
 78-793:	Pso10G34270.0	Pso10G34270.0	      0
 78-794:	Pso10G34320.0	Pso10G34320.0	      0
 78-795:	Pso10G34330.0	Pso10G34330.0	      0
 78-796:	Pso10G34340.0	Pso10G34340.0	      0
 78-797:	Pso10G34360.0	Pso10G34360.0	      0
 78-798:	Pso10G34380.0	Pso10G34380.0	      0
 78-799:	Pso10G34410.0	Pso10G34410.0	      0
 78-800:	Pso10G34430.0	Pso10G34430.0	  3e-79
 78-801:	Pso10G34450.0	Pso10G34450.0	      0
 78-802:	Pso10G34480.0	Pso10G34480.0	  3e-66
 78-803:	Pso10G34490.0	Pso10G34490.0	  1e-96
 78-804:	Pso10G34510.0	Pso10G34510.0	 5e-100
 78-805:	Pso10G34540.0	Pso10G34540.0	      0
 78-806:	Pso10G34560.0	Pso10G34560.0	      0
 78-807:	Pso10G34590.0	Pso10G34590.0	      0
 78-808:	Pso10G34600.0	Pso10G34600.0	      0
 78-809:	Pso10G34620.0	Pso10G34620.0	  8e-55
 78-810:	Pso10G34700.0	Pso10G34700.0	      0
 78-811:	Pso10G34720.0	Pso10G34720.0	      0
 78-812:	Pso10G34800.0	Pso10G34800.0	      0
 78-813:	Pso10G34810.0	Pso10G34810.0	 2e-158
 78-814:	Pso10G34830.0	Pso10G34830.0	      0
 78-815:	Pso10G34840.0	Pso10G34840.0	      0
 78-816:	Pso10G34860.0	Pso10G34860.0	  8e-88
 78-817:	Pso10G34890.0	Pso10G34890.0	      0
 78-818:	Pso10G34950.0	Pso10G34950.0	      0
 78-819:	Pso10G34990.0	Pso10G34990.0	      0
 78-820:	Pso10G35050.0	Pso10G35080.0	  5e-41
 78-821:	Pso10G35090.0	Pso10G35090.0	      0
 78-822:	Pso10G35210.0	Pso10G35210.0	 2e-130
 78-823:	Pso10G35230.0	Pso10G35230.0	      0
 78-824:	Pso10G35270.0	Pso10G35270.0	 1e-147
 78-825:	Pso10G35280.0	Pso10G35280.0	      0
 78-826:	Pso10G35290.0	Pso10G35290.0	      0
 78-827:	Pso10G35310.0	Pso10G35310.0	 2e-105
 78-828:	Pso10G35330.0	Pso10G35330.0	      0
 78-829:	Pso10G35340.0	Pso10G35340.0	      0
 78-830:	Pso10G35370.0	Pso10G35370.0	 1e-152
 78-831:	Pso10G35390.0	Pso10G35390.0	  5e-51
 78-832:	Pso10G35410.0	Pso10G35410.0	  8e-60
 78-833:	Pso10G35440.0	Pso10G35440.0	 2e-168
 78-834:	Pso10G35480.0	Pso10G35480.0	  1e-49
 78-835:	Pso10G35540.0	Pso10G35540.0	      0
 78-836:	Pso10G35570.0	Pso10G35570.0	  9e-92
 78-837:	Pso10G35590.0	Pso10G35590.0	  3e-97
 78-838:	Pso10G35580.0	Pso10G35580.0	      0
 78-839:	Pso10G35600.0	Pso10G35600.0	      0
 78-840:	Pso10G35620.0	Pso10G35620.0	      0
 78-841:	Pso10G35640.0	Pso10G35640.0	      0
 78-842:	Pso10G35650.0	Pso10G35650.0	      0
 78-843:	Pso10G35660.0	Pso10G35660.0	      0
 78-844:	Pso10G35670.0	Pso10G35670.0	      0
 78-845:	Pso10G35690.0	Pso10G35690.0	      0
 78-846:	Pso10G35700.0	Pso10G35700.0	      0
 78-847:	Pso10G35710.0	Pso10G35720.0	  2e-76
 78-848:	Pso10G35740.0	Pso10G35740.0	      0
 78-849:	Pso10G35760.0	Pso10G35760.0	      0
 78-850:	Pso10G35800.0	Pso10G35800.0	      0
 78-851:	Pso10G35830.0	Pso10G35830.0	      0
 78-852:	Pso10G35840.0	Pso10G35840.0	 6e-102
 78-853:	Pso10G35850.0	Pso10G35850.0	  2e-63
 78-854:	Pso10G35860.0	Pso10G35860.0	      0
 78-855:	Pso10G35890.0	Pso10G35890.0	      0
 78-856:	Pso10G35950.0	Pso10G35950.0	      0
 78-857:	Pso10G35980.0	Pso10G35980.0	      0
 78-858:	Pso10G35990.0	Pso10G35990.0	      0
 78-859:	Pso10G36000.0	Pso10G36000.0	      0
 78-860:	Pso10G36020.0	Pso10G36020.0	      0
 78-861:	Pso10G36030.0	Pso10G36030.0	 1e-171
 78-862:	Pso10G36040.0	Pso10G36040.0	      0
 78-863:	Pso10G36050.0	Pso10G36050.0	      0
 78-864:	Pso10G36070.0	Pso10G36070.0	      0
 78-865:	Pso10G36150.0	Pso10G36150.0	      0
 78-866:	Pso10G36180.0	Pso10G36180.0	 2e-171
 78-867:	Pso10G36200.0	Pso10G36200.0	      0
 78-868:	Pso10G36210.0	Pso10G36210.0	 4e-149
 78-869:	Pso10G36220.0	Pso10G36220.0	      0
 78-870:	Pso10G36230.0	Pso10G36230.0	      0
 78-871:	Pso10G36240.0	Pso10G36240.0	      0
 78-872:	Pso10G36260.0	Pso10G36260.0	      0
 78-873:	Pso10G36270.0	Pso10G36270.0	  1e-94
 78-874:	Pso10G36290.0	Pso10G36290.0	      0
 78-875:	Pso10G36320.0	Pso10G36320.0	      0
 78-876:	Pso10G36340.0	Pso10G36340.0	      0
 78-877:	Pso10G36360.0	Pso10G36360.0	  1e-97
 78-878:	Pso10G36380.0	Pso10G36380.0	      0
 78-879:	Pso10G36390.0	Pso10G36390.0	      0
 78-880:	Pso10G36430.0	Pso10G36430.0	      0
 78-881:	Pso10G36450.0	Pso10G36450.0	      0
 78-882:	Pso10G36470.0	Pso10G36470.0	      0
 78-883:	Pso10G36480.0	Pso10G36480.0	      0
 78-884:	Pso10G36490.0	Pso10G36490.0	  6e-99
 78-885:	Pso10G36510.0	Pso10G36510.0	      0
 78-886:	Pso10G36520.0	Pso10G36520.0	 1e-152
 78-887:	Pso10G36530.0	Pso10G36530.0	      0
 78-888:	Pso10G36540.0	Pso10G36540.0	      0
 78-889:	Pso10G36550.0	Pso10G36550.0	      0
 78-890:	Pso10G36580.0	Pso10G36580.0	 2e-121
 78-891:	Pso10G36590.0	Pso10G36590.0	      0
 78-892:	Pso10G36600.0	Pso10G36600.0	      0
 78-893:	Pso10G36610.0	Pso10G36610.0	      0
 78-894:	Pso10G36640.0	Pso10G36640.0	 2e-162
 78-895:	Pso10G36650.0	Pso10G36650.0	      0
 78-896:	Pso10G36660.0	Pso10G36660.0	      0
 78-897:	Pso10G36690.0	Pso10G36690.0	      0
 78-898:	Pso10G36710.0	Pso10G36710.0	      0
 78-899:	Pso10G36720.0	Pso10G36720.0	  1e-74
 78-900:	Pso10G20890.0	Pso10G20890.0	 2e-165
 78-901:	Pso10G20880.0	Pso10G20880.0	 1e-119
## Alignment 79: score=15068.0 e_value=0 N=305 post-WGD-1 ancestor_chr10&pre-WGD-1 ancestor_chr1 minus
 79-  0:	Pso10G03070.0	Pso10G03070.0	      0
 79-  1:	Pso10G03100.0	Pso10G03100.0	      0
 79-  2:	Pso10G03110.0	Pso10G03110.0	      0
 79-  3:	Pso10G03120.0	Pso10G03120.0	      0
 79-  4:	Pso10G03130.0	Pso10G03130.0	 6e-125
 79-  5:	Pso10G03140.0	Pso10G03140.0	      0
 79-  6:	Pso10G03150.0	Pso10G03150.0	      0
 79-  7:	Pso10G03160.0	Pso10G03160.0	 1e-125
 79-  8:	Pso10G03170.0	Pso10G03170.0	      0
 79-  9:	Pso10G03180.0	Pso10G03180.0	      0
 79- 10:	Pso10G03190.0	Pso10G03190.0	      0
 79- 11:	Pso10G03200.0	Pso10G03200.0	      0
 79- 12:	Pso10G03210.0	Pso10G03210.0	 2e-152
 79- 13:	Pso10G03220.0	Pso10G03220.0	 4e-158
 79- 14:	Pso10G03230.0	Pso10G03230.0	 1e-103
 79- 15:	Pso10G03240.0	Pso10G03240.0	      0
 79- 16:	Pso10G03250.0	Pso10G03250.0	      0
 79- 17:	Pso10G03260.0	Pso10G03260.0	  8e-82
 79- 18:	Pso10G03270.0	Pso10G03270.0	      0
 79- 19:	Pso10G03280.0	Pso10G03280.0	  2e-63
 79- 20:	Pso10G03300.0	Pso10G03300.0	      0
 79- 21:	Pso10G03310.0	Pso10G03310.0	 9e-176
 79- 22:	Pso10G03330.0	Pso10G03330.0	      0
 79- 23:	Pso10G03350.0	Pso10G03350.0	      0
 79- 24:	Pso10G03360.0	Pso10G03360.0	      0
 79- 25:	Pso10G03370.0	Pso10G03370.0	      0
 79- 26:	Pso10G03380.0	Pso10G03380.0	  4e-29
 79- 27:	Pso10G03410.0	Pso10G03410.0	      0
 79- 28:	Pso10G03420.0	Pso10G03420.0	 2e-154
 79- 29:	Pso10G03430.0	Pso10G03430.0	      0
 79- 30:	Pso10G03440.0	Pso10G03440.0	  3e-43
 79- 31:	Pso10G03450.0	Pso10G03450.0	      0
 79- 32:	Pso10G03470.0	Pso10G03470.0	      0
 79- 33:	Pso10G03480.0	Pso10G03480.0	 1e-142
 79- 34:	Pso10G03490.0	Pso10G03490.0	 2e-178
 79- 35:	Pso10G03500.0	Pso10G03500.0	  2e-74
 79- 36:	Pso10G03510.0	Pso10G03510.0	      0
 79- 37:	Pso10G03520.0	Pso10G03520.0	      0
 79- 38:	Pso10G03530.0	Pso10G03530.0	  3e-91
 79- 39:	Pso10G03540.0	Pso10G03540.0	  8e-64
 79- 40:	Pso10G03580.0	Pso10G03580.0	      0
 79- 41:	Pso10G03590.0	Pso10G03590.0	      0
 79- 42:	Pso10G03600.0	Pso10G03600.0	      0
 79- 43:	Pso10G03610.0	Pso10G03610.0	      0
 79- 44:	Pso10G03620.0	Pso10G03620.0	 2e-136
 79- 45:	Pso10G03630.0	Pso10G03630.0	  4e-66
 79- 46:	Pso10G03640.0	Pso10G03640.0	      0
 79- 47:	Pso10G03650.0	Pso10G03650.0	 3e-165
 79- 48:	Pso10G03660.0	Pso10G03660.0	      0
 79- 49:	Pso10G03670.0	Pso10G03670.0	  2e-92
 79- 50:	Pso10G03680.0	Pso10G03680.0	 5e-127
 79- 51:	Pso10G03690.0	Pso10G03690.0	 2e-172
 79- 52:	Pso10G03700.0	Pso10G03850.0	 5e-108
 79- 53:	Pso10G03730.0	Pso10G03730.0	      0
 79- 54:	Pso10G03740.0	Pso10G03740.0	      0
 79- 55:	Pso10G03760.0	Pso10G03760.0	      0
 79- 56:	Pso10G03770.0	Pso10G03770.0	 3e-157
 79- 57:	Pso10G03780.0	Pso10G03780.0	      0
 79- 58:	Pso10G03790.0	Pso10G03790.0	      0
 79- 59:	Pso10G03810.0	Pso10G03810.0	      0
 79- 60:	Pso10G03820.0	Pso10G03820.0	 4e-122
 79- 61:	Pso10G03830.0	Pso10G03830.0	      0
 79- 62:	Pso10G03840.0	Pso10G03840.0	      0
 79- 63:	Pso10G03860.0	Pso10G03860.0	 3e-152
 79- 64:	Pso10G03890.0	Pso10G03890.0	      0
 79- 65:	Pso10G03900.0	Pso10G03900.0	      0
 79- 66:	Pso10G03910.0	Pso10G03910.0	      0
 79- 67:	Pso10G03920.0	Pso10G03920.0	      0
 79- 68:	Pso10G03930.0	Pso10G03930.0	      0
 79- 69:	Pso10G03940.0	Pso10G03940.0	      0
 79- 70:	Pso10G03950.0	Pso10G03950.0	  5e-95
 79- 71:	Pso10G03960.0	Pso10G03960.0	      0
 79- 72:	Pso10G03970.0	Pso10G03970.0	      0
 79- 73:	Pso10G03980.0	Pso10G03980.0	 8e-168
 79- 74:	Pso10G03990.0	Pso10G03990.0	      0
 79- 75:	Pso10G04000.0	Pso10G04000.0	  8e-82
 79- 76:	Pso10G04010.0	Pso10G04010.0	 5e-155
 79- 77:	Pso10G04020.0	Pso10G04020.0	      0
 79- 78:	Pso10G04030.0	Pso10G04030.0	      0
 79- 79:	Pso10G04040.0	Pso10G04040.0	      0
 79- 80:	Pso10G04050.0	Pso10G04060.0	  3e-13
 79- 81:	Pso10G04070.0	Pso10G04070.0	      0
 79- 82:	Pso10G04150.0	Pso10G04150.0	  2e-36
 79- 83:	Pso10G04160.0	Pso10G04160.0	      0
 79- 84:	Pso10G04170.0	Pso10G04170.0	 1e-110
 79- 85:	Pso10G04180.0	Pso10G04180.0	 1e-177
 79- 86:	Pso10G04190.0	Pso10G04190.0	      0
 79- 87:	Pso10G04200.0	Pso10G04200.0	  3e-44
 79- 88:	Pso10G04210.0	Pso10G04210.0	  7e-53
 79- 89:	Pso10G04220.0	Pso10G04220.0	      0
 79- 90:	Pso10G04230.0	Pso10G04230.0	      0
 79- 91:	Pso10G04250.0	Pso10G04250.0	      0
 79- 92:	Pso10G04260.0	Pso10G04260.0	 6e-175
 79- 93:	Pso10G04270.0	Pso10G04270.0	      0
 79- 94:	Pso10G04280.0	Pso10G04280.0	 3e-145
 79- 95:	Pso10G04290.0	Pso10G04290.0	 4e-134
 79- 96:	Pso10G04300.0	Pso10G04300.0	      0
 79- 97:	Pso10G04310.0	Pso10G04310.0	 3e-161
 79- 98:	Pso10G04320.0	Pso10G04320.0	      0
 79- 99:	Pso10G04330.0	Pso10G04330.0	      0
 79-100:	Pso10G04340.0	Pso10G04340.0	 3e-156
 79-101:	Pso10G04350.0	Pso10G04350.0	      0
 79-102:	Pso10G04360.0	Pso10G04360.0	      0
 79-103:	Pso10G04370.0	Pso10G04370.0	      0
 79-104:	Pso10G04380.0	Pso10G04380.0	      0
 79-105:	Pso10G04390.0	Pso10G04390.0	      0
 79-106:	Pso10G04400.0	Pso10G04400.0	      0
 79-107:	Pso10G04410.0	Pso10G04410.0	      0
 79-108:	Pso10G04420.0	Pso10G04420.0	      0
 79-109:	Pso10G04430.0	Pso10G04430.0	      0
 79-110:	Pso10G04440.0	Pso10G04440.0	  5e-85
 79-111:	Pso10G04450.0	Pso10G04450.0	      0
 79-112:	Pso10G04460.0	Pso10G04460.0	  2e-51
 79-113:	Pso10G04470.0	Pso10G04470.0	      0
 79-114:	Pso10G04480.0	Pso10G04480.0	 3e-110
 79-115:	Pso10G04500.0	Pso10G04500.0	      0
 79-116:	Pso10G04510.0	Pso10G04510.0	 7e-152
 79-117:	Pso10G04520.0	Pso10G04520.0	 7e-175
 79-118:	Pso10G04540.0	Pso10G04540.0	      0
 79-119:	Pso10G04550.0	Pso10G04550.0	      0
 79-120:	Pso10G04560.0	Pso10G04560.0	  1e-91
 79-121:	Pso10G04570.0	Pso10G04570.0	  2e-85
 79-122:	Pso10G04580.0	Pso10G04580.0	  2e-81
 79-123:	Pso10G04600.0	Pso10G04600.0	      0
 79-124:	Pso10G04610.0	Pso10G04610.0	      0
 79-125:	Pso10G04630.0	Pso10G04630.0	      0
 79-126:	Pso10G04650.0	Pso10G04650.0	      0
 79-127:	Pso10G04660.0	Pso10G04660.0	      0
 79-128:	Pso10G04670.0	Pso10G04670.0	      0
 79-129:	Pso10G04680.0	Pso10G04680.0	      0
 79-130:	Pso10G04690.0	Pso10G04690.0	      0
 79-131:	Pso10G04710.0	Pso10G04710.0	 2e-107
 79-132:	Pso10G04720.0	Pso10G04720.0	      0
 79-133:	Pso10G04730.0	Pso10G04730.0	      0
 79-134:	Pso10G04740.0	Pso10G04740.0	      0
 79-135:	Pso10G04750.0	Pso10G04750.0	      0
 79-136:	Pso10G04760.0	Pso10G04760.0	      0
 79-137:	Pso10G04770.0	Pso10G04770.0	      0
 79-138:	Pso10G04780.0	Pso10G04780.0	      0
 79-139:	Pso10G04790.0	Pso10G04790.0	      0
 79-140:	Pso10G04800.0	Pso10G04800.0	      0
 79-141:	Pso10G04810.0	Pso10G04810.0	      0
 79-142:	Pso10G04820.0	Pso10G04820.0	 1e-149
 79-143:	Pso10G04840.0	Pso10G04840.0	      0
 79-144:	Pso10G04850.0	Pso10G04850.0	      0
 79-145:	Pso10G04860.0	Pso10G04860.0	  1e-44
 79-146:	Pso10G04870.0	Pso10G04870.0	      0
 79-147:	Pso10G04880.0	Pso10G04880.0	      0
 79-148:	Pso10G04900.0	Pso10G04900.0	      0
 79-149:	Pso10G04910.0	Pso10G04910.0	      0
 79-150:	Pso10G04920.0	Pso10G04920.0	      0
 79-151:	Pso10G04930.0	Pso10G04930.0	      0
 79-152:	Pso10G04940.0	Pso10G04940.0	      0
 79-153:	Pso10G04950.0	Pso10G04950.0	      0
 79-154:	Pso10G04960.0	Pso10G04960.0	      0
 79-155:	Pso10G04970.0	Pso10G04970.0	      0
 79-156:	Pso10G05000.0	Pso10G05000.0	 1e-131
 79-157:	Pso10G05010.0	Pso10G05010.0	      0
 79-158:	Pso10G05020.0	Pso10G05020.0	      0
 79-159:	Pso10G05030.0	Pso10G05030.0	      0
 79-160:	Pso10G05050.0	Pso10G05050.0	      0
 79-161:	Pso10G05070.0	Pso10G05070.0	  5e-56
 79-162:	Pso10G05080.0	Pso10G05080.0	      0
 79-163:	Pso10G05090.0	Pso10G05090.0	      0
 79-164:	Pso10G05100.0	Pso10G05100.0	      0
 79-165:	Pso10G05110.0	Pso10G05110.0	      0
 79-166:	Pso10G05120.0	Pso10G05120.0	      0
 79-167:	Pso10G05130.0	Pso10G05130.0	      0
 79-168:	Pso10G05140.0	Pso10G05140.0	 2e-100
 79-169:	Pso10G05150.0	Pso10G05150.0	 9e-161
 79-170:	Pso10G05160.0	Pso10G05160.0	      0
 79-171:	Pso10G05170.0	Pso10G05170.0	      0
 79-172:	Pso10G05190.0	Pso10G05190.0	 2e-158
 79-173:	Pso10G05200.0	Pso10G05200.0	      0
 79-174:	Pso10G05210.0	Pso10G05210.0	  1e-57
 79-175:	Pso10G05220.0	Pso10G05220.0	      0
 79-176:	Pso10G05320.0	Pso10G05320.0	 5e-104
 79-177:	Pso10G05500.0	Pso10G05500.0	      0
 79-178:	Pso10G05530.0	Pso10G05530.0	      0
 79-179:	Pso10G05590.0	Pso10G05590.0	 2e-138
 79-180:	Pso10G05620.0	Pso10G05620.0	      0
 79-181:	Pso10G05630.0	Pso10G05630.0	  2e-98
 79-182:	Pso10G05640.0	Pso10G05640.0	 4e-141
 79-183:	Pso10G05650.0	Pso10G05650.0	      0
 79-184:	Pso10G05660.0	Pso10G05660.0	      0
 79-185:	Pso10G05670.0	Pso10G05670.0	  9e-47
 79-186:	Pso10G05700.0	Pso10G05700.0	      0
 79-187:	Pso10G05710.0	Pso10G05710.0	 3e-163
 79-188:	Pso10G05720.0	Pso10G05720.0	      0
 79-189:	Pso10G05730.0	Pso10G05730.0	      0
 79-190:	Pso10G05760.0	Pso10G05760.0	      0
 79-191:	Pso10G05770.0	Pso10G05770.0	  4e-81
 79-192:	Pso10G05780.0	Pso10G05780.0	      0
 79-193:	Pso10G05790.0	Pso10G05790.0	      0
 79-194:	Pso10G05800.0	Pso10G05800.0	      0
 79-195:	Pso10G05810.0	Pso10G05810.0	      0
 79-196:	Pso10G05840.0	Pso10G05840.0	      0
 79-197:	Pso10G05850.0	Pso10G05850.0	      0
 79-198:	Pso10G05860.0	Pso10G05860.0	      0
 79-199:	Pso10G05890.0	Pso10G05890.0	      0
 79-200:	Pso10G05900.0	Pso10G05900.0	      0
 79-201:	Pso10G05910.0	Pso10G05910.0	      0
 79-202:	Pso10G05920.0	Pso10G05920.0	      0
 79-203:	Pso10G05950.0	Pso10G05950.0	      0
 79-204:	Pso10G05960.0	Pso10G05960.0	 2e-115
 79-205:	Pso10G05970.0	Pso10G05970.0	      0
 79-206:	Pso10G05980.0	Pso10G05980.0	      0
 79-207:	Pso10G05990.0	Pso10G05990.0	      0
 79-208:	Pso10G06000.0	Pso10G06000.0	      0
 79-209:	Pso10G06010.0	Pso10G06010.0	      0
 79-210:	Pso10G06030.0	Pso10G06030.0	 1e-127
 79-211:	Pso10G06040.0	Pso10G06040.0	 2e-121
 79-212:	Pso10G06050.0	Pso10G06050.0	      0
 79-213:	Pso10G06060.0	Pso10G06060.0	      0
 79-214:	Pso10G06070.0	Pso10G06070.0	      0
 79-215:	Pso10G06080.0	Pso10G06080.0	  4e-97
 79-216:	Pso10G06090.0	Pso10G06090.0	      0
 79-217:	Pso10G06100.0	Pso10G06100.0	      0
 79-218:	Pso10G06110.0	Pso10G06110.0	      0
 79-219:	Pso10G06120.0	Pso10G06120.0	 1e-145
 79-220:	Pso10G06160.0	Pso10G06160.0	      0
 79-221:	Pso10G06170.0	Pso10G06170.0	 3e-125
 79-222:	Pso10G06180.0	Pso10G06180.0	      0
 79-223:	Pso10G06190.0	Pso10G06190.0	      0
 79-224:	Pso10G06200.0	Pso10G06200.0	      0
 79-225:	Pso10G06210.0	Pso10G06210.0	      0
 79-226:	Pso10G06530.0	Pso10G06530.0	      0
 79-227:	Pso10G06540.0	Pso10G06540.0	      0
 79-228:	Pso10G06550.0	Pso10G06550.0	      0
 79-229:	Pso10G06560.0	Pso10G06560.0	      0
 79-230:	Pso10G06570.0	Pso10G06570.0	      0
 79-231:	Pso10G06580.0	Pso10G06580.0	 2e-100
 79-232:	Pso10G06590.0	Pso10G06590.0	 1e-161
 79-233:	Pso10G06600.0	Pso10G06600.0	      0
 79-234:	Pso10G06610.0	Pso10G06610.0	      0
 79-235:	Pso10G06620.0	Pso10G06620.0	  7e-85
 79-236:	Pso10G06630.0	Pso10G06630.0	      0
 79-237:	Pso10G06640.0	Pso10G06640.0	      0
 79-238:	Pso10G06650.0	Pso10G06650.0	  4e-81
 79-239:	Pso10G06660.0	Pso10G06660.0	      0
 79-240:	Pso10G06670.0	Pso10G06670.0	 2e-176
 79-241:	Pso10G06680.0	Pso10G06680.0	 2e-137
 79-242:	Pso10G06690.0	Pso10G06690.0	      0
 79-243:	Pso10G06700.0	Pso10G06700.0	      0
 79-244:	Pso10G06720.0	Pso10G06720.0	 2e-149
 79-245:	Pso10G06750.0	Pso10G06750.0	      0
 79-246:	Pso10G06760.0	Pso10G06760.0	  1e-87
 79-247:	Pso10G06770.0	Pso10G06770.0	 7e-137
 79-248:	Pso10G06780.0	Pso10G06780.0	      0
 79-249:	Pso10G06790.0	Pso10G06790.0	      0
 79-250:	Pso10G06800.0	Pso10G06820.0	  5e-14
 79-251:	Pso10G06850.0	Pso10G06850.0	      0
 79-252:	Pso10G06860.0	Pso10G06860.0	  3e-60
 79-253:	Pso10G06870.0	Pso10G06870.0	  4e-81
 79-254:	Pso10G06880.0	Pso10G06880.0	      0
 79-255:	Pso10G06890.0	Pso10G06890.0	      0
 79-256:	Pso10G06900.0	Pso10G06900.0	 2e-147
 79-257:	Pso10G06910.0	Pso10G06910.0	 4e-122
 79-258:	Pso10G06920.0	Pso10G06920.0	      0
 79-259:	Pso10G06940.0	Pso10G06940.0	      0
 79-260:	Pso10G06950.0	Pso10G06950.0	 7e-116
 79-261:	Pso10G06960.0	Pso10G06960.0	      0
 79-262:	Pso10G06970.0	Pso10G06970.0	 6e-141
 79-263:	Pso10G06990.0	Pso10G06990.0	      0
 79-264:	Pso10G07000.0	Pso10G07000.0	 1e-168
 79-265:	Pso10G07020.0	Pso10G07020.0	      0
 79-266:	Pso10G07030.0	Pso10G07030.0	      0
 79-267:	Pso10G07040.0	Pso10G07040.0	      0
 79-268:	Pso10G07050.0	Pso10G07050.0	      0
 79-269:	Pso10G07060.0	Pso10G07060.0	 1e-147
 79-270:	Pso10G07070.0	Pso10G07070.0	      0
 79-271:	Pso10G07080.0	Pso10G07080.0	      0
 79-272:	Pso10G07100.0	Pso10G07100.0	      0
 79-273:	Pso10G07110.0	Pso10G07110.0	  8e-44
 79-274:	Pso10G07120.0	Pso10G07120.0	 8e-180
 79-275:	Pso10G07130.0	Pso10G07130.0	      0
 79-276:	Pso10G07160.0	Pso10G07160.0	      0
 79-277:	Pso10G07170.0	Pso10G07170.0	      0
 79-278:	Pso10G07200.0	Pso10G07200.0	  9e-58
 79-279:	Pso10G07210.0	Pso10G07210.0	      0
 79-280:	Pso10G07220.0	Pso10G07220.0	      0
 79-281:	Pso10G07240.0	Pso10G07240.0	 3e-175
 79-282:	Pso10G07250.0	Pso10G07250.0	      0
 79-283:	Pso10G07260.0	Pso10G07260.0	      0
 79-284:	Pso10G07270.0	Pso10G07270.0	 1e-169
 79-285:	Pso10G07280.0	Pso10G07280.0	      0
 79-286:	Pso10G07290.0	Pso10G07290.0	 3e-144
 79-287:	Pso10G07300.0	Pso10G07300.0	      0
 79-288:	Pso10G07310.0	Pso10G07310.0	 6e-131
 79-289:	Pso10G07320.0	Pso10G07320.0	      0
 79-290:	Pso10G07350.0	Pso10G07350.0	  3e-96
 79-291:	Pso10G07360.0	Pso10G07360.0	      0
 79-292:	Pso10G07370.0	Pso10G07370.0	      0
 79-293:	Pso10G07380.0	Pso10G07380.0	      0
 79-294:	Pso10G07390.0	Pso10G07390.0	      0
 79-295:	Pso10G07400.0	Pso10G07400.0	 1e-135
 79-296:	Pso10G07410.0	Pso10G07410.0	  6e-98
 79-297:	Pso10G07420.0	Pso10G07420.0	      0
 79-298:	Pso10G07430.0	Pso10G07430.0	      0
 79-299:	Pso10G07440.0	Pso10G07440.0	  3e-51
 79-300:	Pso10G07450.0	Pso10G07450.0	 1e-146
 79-301:	Pso10G07470.0	Pso10G07470.0	  3e-53
 79-302:	Pso10G07480.0	Pso10G07480.0	      0
 79-303:	Pso10G07490.0	Pso10G07490.0	      0
 79-304:	Pso10G07510.0	Pso10G07510.0	      0
## Alignment 80: score=4426.0 e_value=0 N=90 post-WGD-1 ancestor_chr10&pre-WGD-1 ancestor_chr1 minus
 80-  0:	Pso10G08870.0	Pso10G08870.0	 4e-176
 80-  1:	Pso10G08860.0	Pso10G08860.0	  2e-64
 80-  2:	Pso10G08850.0	Pso10G08850.0	      0
 80-  3:	Pso10G08840.0	Pso10G08840.0	      0
 80-  4:	Pso10G08830.0	Pso10G08830.0	      0
 80-  5:	Pso10G08820.0	Pso10G08820.0	      0
 80-  6:	Pso10G08810.0	Pso10G08810.0	 3e-112
 80-  7:	Pso10G08800.0	Pso10G08800.0	      0
 80-  8:	Pso10G08790.0	Pso10G08790.0	      0
 80-  9:	Pso10G08780.0	Pso10G08780.0	      0
 80- 10:	Pso10G08770.0	Pso10G08770.0	      0
 80- 11:	Pso10G08760.0	Pso10G08760.0	      0
 80- 12:	Pso10G08740.0	Pso10G08740.0	      0
 80- 13:	Pso10G08750.0	Pso10G08750.0	      0
 80- 14:	Pso10G08710.0	Pso10G08710.0	  4e-49
 80- 15:	Pso10G08700.0	Pso10G08700.0	      0
 80- 16:	Pso10G08690.0	Pso10G08690.0	 3e-161
 80- 17:	Pso10G08680.0	Pso10G08680.0	      0
 80- 18:	Pso10G08670.0	Pso10G08670.0	      0
 80- 19:	Pso10G08660.0	Pso10G08660.0	 1e-166
 80- 20:	Pso10G08650.0	Pso10G08650.0	      0
 80- 21:	Pso10G08900.0	Pso10G08900.0	      0
 80- 22:	Pso10G08910.0	Pso10G08910.0	      0
 80- 23:	Pso10G08920.0	Pso10G08920.0	  5e-77
 80- 24:	Pso10G08940.0	Pso10G08940.0	      0
 80- 25:	Pso10G08950.0	Pso10G08950.0	      0
 80- 26:	Pso10G08960.0	Pso10G08960.0	 4e-101
 80- 27:	Pso10G08980.0	Pso10G08980.0	 3e-114
 80- 28:	Pso10G09010.0	Pso10G09010.0	      0
 80- 29:	Pso10G09020.0	Pso10G09020.0	      0
 80- 30:	Pso10G09030.0	Pso10G09030.0	      0
 80- 31:	Pso10G09050.0	Pso10G09050.0	 4e-134
 80- 32:	Pso10G09070.0	Pso10G09070.0	      0
 80- 33:	Pso10G09080.0	Pso10G09080.0	      0
 80- 34:	Pso10G09090.0	Pso10G09090.0	 2e-106
 80- 35:	Pso10G09100.0	Pso10G09100.0	      0
 80- 36:	Pso10G09110.0	Pso10G09110.0	      0
 80- 37:	Pso10G09130.0	Pso10G09130.0	 2e-134
 80- 38:	Pso10G14880.0	Pso10G14880.0	      0
 80- 39:	Pso10G14890.0	Pso10G14890.0	  2e-44
 80- 40:	Pso10G14900.0	Pso10G14900.0	      0
 80- 41:	Pso10G14910.0	Pso10G14910.0	      0
 80- 42:	Pso10G14930.0	Pso10G14930.0	 8e-137
 80- 43:	Pso10G14950.0	Pso10G14950.0	      0
 80- 44:	Pso10G14960.0	Pso10G14960.0	      0
 80- 45:	Pso10G14970.0	Pso10G14970.0	      0
 80- 46:	Pso10G14980.0	Pso10G14980.0	 3e-129
 80- 47:	Pso10G15000.0	Pso10G15000.0	  1e-36
 80- 48:	Pso10G15010.0	Pso10G15010.0	 3e-151
 80- 49:	Pso10G15020.0	Pso10G15020.0	  9e-35
 80- 50:	Pso10G15030.0	Pso10G15030.0	      0
 80- 51:	Pso10G15040.0	Pso10G15040.0	      0
 80- 52:	Pso10G15050.0	Pso10G15050.0	  3e-61
 80- 53:	Pso10G15060.0	Pso10G15060.0	      0
 80- 54:	Pso10G15070.0	Pso10G15070.0	      0
 80- 55:	Pso10G15080.0	Pso10G15080.0	      0
 80- 56:	Pso10G15090.0	Pso10G15090.0	      0
 80- 57:	Pso10G15100.0	Pso10G15100.0	      0
 80- 58:	Pso10G15110.0	Pso10G15110.0	 6e-138
 80- 59:	Pso10G15120.0	Pso10G15120.0	  1e-73
 80- 60:	Pso10G15150.0	Pso10G15150.0	 1e-127
 80- 61:	Pso10G15160.0	Pso10G15160.0	      0
 80- 62:	Pso10G15170.0	Pso10G15170.0	      0
 80- 63:	Pso10G15200.0	Pso10G15200.0	 2e-172
 80- 64:	Pso10G15210.0	Pso10G15210.0	  4e-95
 80- 65:	Pso10G15220.0	Pso10G15220.0	      0
 80- 66:	Pso10G15230.0	Pso10G15230.0	  2e-57
 80- 67:	Pso10G15240.0	Pso10G15240.0	      0
 80- 68:	Pso10G15250.0	Pso10G15250.0	      0
 80- 69:	Pso10G15260.0	Pso10G15260.0	 1e-166
 80- 70:	Pso10G15280.0	Pso10G15280.0	 2e-158
 80- 71:	Pso10G15290.0	Pso10G15290.0	      0
 80- 72:	Pso10G15300.0	Pso10G15300.0	      0
 80- 73:	Pso10G15310.0	Pso10G15310.0	      0
 80- 74:	Pso10G15320.0	Pso10G15320.0	      0
 80- 75:	Pso10G15330.0	Pso10G15330.0	      0
 80- 76:	Pso10G15340.0	Pso10G15340.0	      0
 80- 77:	Pso10G15350.0	Pso10G15350.0	      0
 80- 78:	Pso10G15360.0	Pso10G15360.0	      0
 80- 79:	Pso10G15370.0	Pso10G15370.0	 2e-119
 80- 80:	Pso10G15380.0	Pso10G15380.0	      0
 80- 81:	Pso10G15390.0	Pso10G15390.0	 7e-137
 80- 82:	Pso10G15410.0	Pso10G15410.0	      0
 80- 83:	Pso10G15440.0	Pso10G15440.0	 7e-166
 80- 84:	Pso10G15450.0	Pso10G15450.0	 2e-139
 80- 85:	Pso10G15460.0	Pso10G15460.0	      0
 80- 86:	Pso10G15470.0	Pso10G15470.0	 1e-126
 80- 87:	Pso10G15480.0	Pso10G15480.0	 1e-137
 80- 88:	Pso10G15490.0	Pso10G15490.0	  2e-60
 80- 89:	Pso10G15500.0	Pso10G15500.0	      0
## Alignment 81: score=1773.0 e_value=2.5e-112 N=36 post-WGD-1 ancestor_chr10&pre-WGD-1 ancestor_chr1 minus
 81-  0:	Pso10G15510.0	Pso10G15510.0	      0
 81-  1:	Pso10G15520.0	Pso10G15520.0	 5e-136
 81-  2:	Pso10G15530.0	Pso10G15530.0	      0
 81-  3:	Pso10G15550.0	Pso10G15550.0	  3e-84
 81-  4:	Pso10G15560.0	Pso10G15560.0	  6e-70
 81-  5:	Pso10G15570.0	Pso10G15570.0	 1e-143
 81-  6:	Pso10G15580.0	Pso10G15580.0	      0
 81-  7:	Pso10G15590.0	Pso10G15590.0	      0
 81-  8:	Pso10G15610.0	Pso10G15610.0	      0
 81-  9:	Pso10G15620.0	Pso10G15620.0	      0
 81- 10:	Pso10G15640.0	Pso10G15640.0	  3e-84
 81- 11:	Pso10G15650.0	Pso10G15650.0	      0
 81- 12:	Pso10G15670.0	Pso10G15670.0	      0
 81- 13:	Pso10G15680.0	Pso10G15680.0	 9e-145
 81- 14:	Pso10G15690.0	Pso10G15690.0	 9e-107
 81- 15:	Pso10G15700.0	Pso10G15700.0	 8e-137
 81- 16:	Pso10G15710.0	Pso10G15710.0	      0
 81- 17:	Pso10G15730.0	Pso10G15730.0	      0
 81- 18:	Pso10G16310.0	Pso10G16310.0	 2e-143
 81- 19:	Pso10G16320.0	Pso10G16320.0	  3e-77
 81- 20:	Pso10G16330.0	Pso10G16330.0	      0
 81- 21:	Pso10G16340.0	Pso10G16340.0	      0
 81- 22:	Pso10G16350.0	Pso10G16350.0	      0
 81- 23:	Pso10G16360.0	Pso10G16360.0	      0
 81- 24:	Pso10G16390.0	Pso10G16390.0	  6e-83
 81- 25:	Pso10G16420.0	Pso10G16420.0	      0
 81- 26:	Pso10G16440.0	Pso10G16440.0	 4e-152
 81- 27:	Pso10G16450.0	Pso10G16450.0	  2e-88
 81- 28:	Pso10G16470.0	Pso10G16470.0	      0
 81- 29:	Pso10G16490.0	Pso10G16490.0	      0
 81- 30:	Pso10G16500.0	Pso10G16500.0	      0
 81- 31:	Pso10G16510.0	Pso10G16510.0	 4e-132
 81- 32:	Pso10G16520.0	Pso10G16520.0	      0
 81- 33:	Pso10G16530.0	Pso10G16530.0	  6e-11
 81- 34:	Pso10G16540.0	Pso10G16540.0	      0
 81- 35:	Pso10G16550.0	Pso10G16550.0	      0
## Alignment 82: score=1601.0 e_value=2.4e-102 N=33 post-WGD-1 ancestor_chr10&pre-WGD-1 ancestor_chr1 minus
 82-  0:	Pso10G15760.0	Pso10G15760.0	  7e-78
 82-  1:	Pso10G15800.0	Pso10G15800.0	  1e-61
 82-  2:	Pso10G15820.0	Pso10G15820.0	      0
 82-  3:	Pso10G15830.0	Pso10G15830.0	 2e-122
 82-  4:	Pso10G15840.0	Pso10G15840.0	      0
 82-  5:	Pso10G15850.0	Pso10G15850.0	      0
 82-  6:	Pso10G15860.0	Pso10G15860.0	      0
 82-  7:	Pso10G15870.0	Pso10G15870.0	      0
 82-  8:	Pso10G15880.0	Pso10G15880.0	      0
 82-  9:	Pso10G15890.0	Pso10G15890.0	      0
 82- 10:	Pso10G15900.0	Pso10G15900.0	  2e-81
 82- 11:	Pso10G15910.0	Pso10G15910.0	      0
 82- 12:	Pso10G15920.0	Pso10G15920.0	      0
 82- 13:	Pso10G15930.0	Pso10G15930.0	      0
 82- 14:	Pso10G15940.0	Pso10G15940.0	 1e-118
 82- 15:	Pso10G15980.0	Pso10G15980.0	  6e-67
 82- 16:	Pso10G15990.0	Pso10G15990.0	      0
 82- 17:	Pso10G16000.0	Pso10G16000.0	 2e-125
 82- 18:	Pso10G16010.0	Pso10G16010.0	      0
 82- 19:	Pso10G16020.0	Pso10G16020.0	      0
 82- 20:	Pso10G16060.0	Pso10G16060.0	      0
 82- 21:	Pso10G16090.0	Pso10G16090.0	 2e-136
 82- 22:	Pso10G16110.0	Pso10G16110.0	      0
 82- 23:	Pso10G16130.0	Pso10G16130.0	 2e-107
 82- 24:	Pso10G16150.0	Pso10G16150.0	      0
 82- 25:	Pso10G16160.0	Pso10G16160.0	      0
 82- 26:	Pso10G16170.0	Pso10G16170.0	      0
 82- 27:	Pso10G16180.0	Pso10G16180.0	  4e-73
 82- 28:	Pso10G16190.0	Pso07G09140.0	  2e-51
 82- 29:	Pso10G16210.0	Pso10G16210.0	      0
 82- 30:	Pso10G16220.0	Pso10G16220.0	 8e-121
 82- 31:	Pso10G16230.0	Pso10G16230.0	      0
 82- 32:	Pso10G16240.0	Pso10G16240.0	  2e-60
## Alignment 83: score=870.0 e_value=1.2e-53 N=19 post-WGD-1 ancestor_chr10&pre-WGD-1 ancestor_chr1 minus
 83-  0:	Pso10G08060.0	Pso10G08060.0	 4e-169
 83-  1:	Pso10G08080.0	Pso10G08080.0	      0
 83-  2:	Pso10G08090.0	Pso10G08090.0	      0
 83-  3:	Pso10G08100.0	Pso10G08100.0	  2e-93
 83-  4:	Pso10G08110.0	Pso10G08110.0	      0
 83-  5:	Pso10G08130.0	Pso10G08130.0	      0
 83-  6:	Pso10G08140.0	Pso10G08140.0	      0
 83-  7:	Pso10G08150.0	Pso10G08150.0	      0
 83-  8:	Pso10G08160.0	Pso10G08160.0	      0
 83-  9:	Pso10G08170.0	Pso10G08170.0	      0
 83- 10:	Pso10G08180.0	Pso10G08180.0	      0
 83- 11:	Pso10G08190.0	Pso10G08190.0	      0
 83- 12:	Pso10G08200.0	Pso10G08200.0	      0
 83- 13:	Pso10G08210.0	Pso10G08210.0	  2e-53
 83- 14:	Pso10G08230.0	Pso10G08230.0	 2e-148
 83- 15:	Pso10G08240.0	Pso10G08240.0	      0
 83- 16:	Pso10G08250.0	Pso10G08250.0	      0
 83- 17:	Pso10G08400.0	Pso10G08400.0	      0
 83- 18:	Pso10G08890.0	Pso10G08890.0	      0
## Alignment 84: score=778.0 e_value=5.9e-38 N=16 post-WGD-1 ancestor_chr10&pre-WGD-1 ancestor_chr1 minus
 84-  0:	Pso10G09590.0	Pso10G09590.0	      0
 84-  1:	Pso10G09600.0	Pso10G09600.0	      0
 84-  2:	Pso10G09660.0	Pso10G09660.0	      0
 84-  3:	Pso10G09670.0	Pso10G09670.0	      0
 84-  4:	Pso10G09720.0	Pso10G09720.0	      0
 84-  5:	Pso10G09750.0	Pso10G09750.0	      0
 84-  6:	Pso10G09770.0	Pso10G09770.0	      0
 84-  7:	Pso10G09780.0	Pso10G09780.0	  2e-49
 84-  8:	Pso10G09790.0	Pso10G09790.0	      0
 84-  9:	Pso10G09800.0	Pso10G09800.0	      0
 84- 10:	Pso10G09810.0	Pso10G09810.0	      0
 84- 11:	Pso10G09820.0	Pso10G09820.0	      0
 84- 12:	Pso10G09840.0	Pso10G09840.0	  7e-91
 84- 13:	Pso10G09850.0	Pso10G09850.0	      0
 84- 14:	Pso10G09650.0	Pso10G09650.0	      0
 84- 15:	Pso10G09900.0	Pso10G09900.0	      0
## Alignment 85: score=679.0 e_value=4.4e-33 N=14 post-WGD-1 ancestor_chr10&pre-WGD-1 ancestor_chr1 minus
 85-  0:	Pso10G07520.0	Pso10G07520.0	      0
 85-  1:	Pso10G07530.0	Pso10G07530.0	      0
 85-  2:	Pso10G07540.0	Pso10G07540.0	      0
 85-  3:	Pso10G07560.0	Pso10G07560.0	      0
 85-  4:	Pso10G07570.0	Pso10G07570.0	      0
 85-  5:	Pso10G07580.0	Pso10G07580.0	      0
 85-  6:	Pso10G07590.0	Pso10G07590.0	      0
 85-  7:	Pso10G07600.0	Pso10G07600.0	 1e-126
 85-  8:	Pso10G07610.0	Pso10G07610.0	 8e-168
 85-  9:	Pso10G07620.0	Pso10G07620.0	      0
 85- 10:	Pso10G07630.0	Pso10G07630.0	      0
 85- 11:	Pso10G07640.0	Pso10G07640.0	 4e-127
 85- 12:	Pso10G07650.0	Pso10G07650.0	 7e-128
 85- 13:	Pso10G07750.0	Pso10G07750.0	 7e-114
## Alignment 86: score=371.0 e_value=1.4e-13 N=8 post-WGD-1 ancestor_chr10&pre-WGD-1 ancestor_chr1 minus
 86-  0:	Pso10G09440.0	Pso10G09440.0	      0
 86-  1:	Pso10G09290.0	Pso10G09290.0	      0
 86-  2:	Pso10G09300.0	Pso10G09300.0	  3e-48
 86-  3:	Pso10G09310.0	Pso10G09310.0	 2e-130
 86-  4:	Pso10G09320.0	Pso10G09320.0	      0
 86-  5:	Pso10G09340.0	Pso10G09340.0	      0
 86-  6:	Pso10G09390.0	Pso10G09390.0	 7e-178
 86-  7:	Pso10G09420.0	Pso10G09420.0	      0
## Alignment 87: score=344.0 e_value=3.5e-10 N=7 post-WGD-1 ancestor_chr10&pre-WGD-1 ancestor_chr1 minus
 87-  0:	Pso10G07670.0	Pso10G07670.0	      0
 87-  1:	Pso10G07680.0	Pso10G07680.0	      0
 87-  2:	Pso10G07690.0	Pso10G07690.0	      0
 87-  3:	Pso10G07700.0	Pso10G07700.0	      0
 87-  4:	Pso10G07710.0	Pso10G07710.0	      0
 87-  5:	Pso10G07720.0	Pso10G07720.0	      0
 87-  6:	Pso10G07730.0	Pso10G07730.0	      0
## Alignment 88: score=254.0 e_value=1.7e-08 N=6 post-WGD-1 ancestor_chr10&pre-WGD-1 ancestor_chr1 minus
 88-  0:	Pso10G34950.0	Pso02G70880.0	 6e-140
 88-  1:	Pso10G35270.0	Pso02G70810.0	  4e-35
 88-  2:	Pso10G35620.0	Pso02G70510.0	  7e-66
 88-  3:	Pso10G35660.0	Pso02G70440.0	      0
 88-  4:	Pso10G35690.0	Pso02G70180.0	      0
 88-  5:	Pso10G35760.0	Pso02G70100.0	  3e-29
## Alignment 89: score=3945.0 e_value=0 N=82 post-WGD-1 ancestor_chr10&pre-WGD-1 ancestor_chr3 plus
 89-  0:	Pso10G21350.0	Pso08G39950.0	 2e-134
 89-  1:	Pso10G21360.0	Pso08G39960.0	      0
 89-  2:	Pso10G21450.0	Pso08G40030.0	  2e-46
 89-  3:	Pso10G21760.0	Pso08G40300.0	      0
 89-  4:	Pso10G21770.0	Pso08G40310.0	  3e-63
 89-  5:	Pso10G21790.0	Pso08G40360.0	      0
 89-  6:	Pso10G21810.0	Pso08G40420.0	      0
 89-  7:	Pso10G21820.0	Pso08G40430.0	      0
 89-  8:	Pso10G21830.0	Pso08G40440.0	      0
 89-  9:	Pso10G21930.0	Pso08G40510.0	      0
 89- 10:	Pso10G21940.0	Pso08G40520.0	      0
 89- 11:	Pso10G21950.0	Pso08G40530.0	      0
 89- 12:	Pso10G22030.0	Pso08G40660.0	      0
 89- 13:	Pso10G22390.0	Pso08G40830.0	      0
 89- 14:	Pso10G22550.0	Pso08G41060.0	      0
 89- 15:	Pso10G22560.0	Pso08G41070.0	  1e-45
 89- 16:	Pso10G22590.0	Pso08G41090.0	  8e-91
 89- 17:	Pso10G22620.0	Pso08G41120.0	      0
 89- 18:	Pso10G22630.0	Pso08G41140.0	      0
 89- 19:	Pso10G22640.0	Pso08G41150.0	      0
 89- 20:	Pso10G22710.0	Pso08G41180.0	      0
 89- 21:	Pso10G22820.0	Pso08G41300.0	      0
 89- 22:	Pso10G22870.0	Pso08G41310.0	 3e-100
 89- 23:	Pso10G22880.0	Pso08G41320.0	      0
 89- 24:	Pso10G22930.0	Pso08G41340.0	      0
 89- 25:	Pso10G22940.0	Pso08G41360.0	      0
 89- 26:	Pso10G22950.0	Pso08G41370.0	 1e-169
 89- 27:	Pso10G22960.0	Pso08G41380.0	      0
 89- 28:	Pso10G22970.0	Pso08G41390.0	 6e-100
 89- 29:	Pso10G22990.0	Pso08G41400.0	 1e-179
 89- 30:	Pso10G23090.0	Pso08G41450.0	 2e-105
 89- 31:	Pso10G23120.0	Pso08G41460.0	      0
 89- 32:	Pso10G23130.0	Pso08G41480.0	      0
 89- 33:	Pso10G23140.0	Pso08G41490.0	      0
 89- 34:	Pso10G23220.0	Pso08G41510.0	      0
 89- 35:	Pso10G23320.0	Pso08G41580.0	 3e-171
 89- 36:	Pso10G23340.0	Pso08G41610.0	      0
 89- 37:	Pso10G23360.0	Pso08G41630.0	      0
 89- 38:	Pso10G23390.0	Pso08G41660.0	      0
 89- 39:	Pso10G23400.0	Pso08G41670.0	  1e-43
 89- 40:	Pso10G23470.0	Pso08G41770.0	 1e-145
 89- 41:	Pso10G23680.0	Pso08G42010.0	      0
 89- 42:	Pso10G23690.0	Pso08G42020.0	      0
 89- 43:	Pso10G23700.0	Pso08G42030.0	      0
 89- 44:	Pso10G23710.0	Pso08G42040.0	 1e-135
 89- 45:	Pso10G23720.0	Pso08G42050.0	  4e-35
 89- 46:	Pso10G23810.0	Pso08G42170.0	  2e-88
 89- 47:	Pso10G23870.0	Pso08G42160.0	      0
 89- 48:	Pso10G23940.0	Pso08G42220.0	      0
 89- 49:	Pso10G23950.0	Pso08G42240.0	      0
 89- 50:	Pso10G23960.0	Pso08G42280.0	      0
 89- 51:	Pso10G24010.0	Pso08G42330.0	      0
 89- 52:	Pso10G24090.0	Pso08G42390.0	  2e-96
 89- 53:	Pso10G24140.0	Pso08G42460.0	 3e-158
 89- 54:	Pso10G24180.0	Pso08G42510.0	 3e-147
 89- 55:	Pso10G24190.0	Pso08G42520.0	 9e-136
 89- 56:	Pso10G24220.0	Pso08G42550.0	      0
 89- 57:	Pso10G24280.0	Pso08G42650.0	  1e-61
 89- 58:	Pso10G24310.0	Pso08G42700.0	  2e-39
 89- 59:	Pso10G24360.0	Pso08G42710.0	 2e-149
 89- 60:	Pso10G24370.0	Pso08G42720.0	      0
 89- 61:	Pso10G24380.0	Pso08G42730.0	  4e-67
 89- 62:	Pso10G24450.0	Pso08G42790.0	      0
 89- 63:	Pso10G24480.0	Pso08G42810.0	      0
 89- 64:	Pso10G24500.0	Pso08G42820.0	      0
 89- 65:	Pso10G24520.0	Pso08G42830.0	      0
 89- 66:	Pso10G24610.0	Pso08G42850.0	      0
 89- 67:	Pso10G24620.0	Pso08G42860.0	 5e-128
 89- 68:	Pso10G24640.0	Pso08G42870.0	 2e-124
 89- 69:	Pso10G24680.0	Pso08G42900.0	      0
 89- 70:	Pso10G24690.0	Pso08G42920.0	 9e-100
 89- 71:	Pso10G24790.0	Pso08G42960.0	  6e-60
 89- 72:	Pso10G24850.0	Pso08G43150.0	      0
 89- 73:	Pso10G24870.0	Pso08G43160.0	      0
 89- 74:	Pso10G24890.0	Pso08G43180.0	      0
 89- 75:	Pso10G24900.0	Pso08G43190.0	      0
 89- 76:	Pso10G24930.0	Pso08G43200.0	 9e-115
 89- 77:	Pso10G24940.0	Pso08G43210.0	      0
 89- 78:	Pso10G24950.0	Pso08G43220.0	      0
 89- 79:	Pso10G24970.0	Pso08G43250.0	      0
 89- 80:	Pso10G25000.0	Pso08G43270.0	      0
 89- 81:	Pso10G25010.0	Pso08G43320.0	 2e-165
## Alignment 90: score=340.0 e_value=1.3e-10 N=7 post-WGD-1 ancestor_chr10&pre-WGD-1 ancestor_chr3 plus
 90-  0:	Pso10G20400.0	Pso07G39380.0	      0
 90-  1:	Pso10G20470.0	Pso07G39350.0	      0
 90-  2:	Pso10G20490.0	Pso07G39340.0	  1e-71
 90-  3:	Pso10G20500.0	Pso07G39280.0	      0
 90-  4:	Pso10G20510.0	Pso07G39260.0	  1e-13
 90-  5:	Pso10G20530.0	Pso07G39180.0	      0
 90-  6:	Pso10G20630.0	Pso07G39050.0	  1e-99
## Alignment 91: score=5778.0 e_value=0 N=117 post-WGD-1 ancestor_chr10&pre-WGD-1 ancestor_chr4 plus
 91-  0:	Pso10G00200.0	Pso10G00200.0	  6e-89
 91-  1:	Pso10G00260.0	Pso10G00260.0	  1e-42
 91-  2:	Pso10G00400.0	Pso10G00400.0	 1e-136
 91-  3:	Pso10G00410.0	Pso10G00410.0	 8e-152
 91-  4:	Pso10G00420.0	Pso10G00420.0	      0
 91-  5:	Pso10G00430.0	Pso10G00430.0	      0
 91-  6:	Pso10G00440.0	Pso10G00440.0	      0
 91-  7:	Pso10G00480.0	Pso10G00480.0	      0
 91-  8:	Pso10G00450.0	Pso10G00450.0	 1e-145
 91-  9:	Pso10G00510.0	Pso10G00510.0	      0
 91- 10:	Pso10G00520.0	Pso10G00520.0	 3e-117
 91- 11:	Pso10G00550.0	Pso10G00550.0	 7e-169
 91- 12:	Pso10G00560.0	Pso10G00560.0	      0
 91- 13:	Pso10G00570.0	Pso10G00570.0	      0
 91- 14:	Pso10G00580.0	Pso10G00580.0	      0
 91- 15:	Pso10G00590.0	Pso10G00590.0	      0
 91- 16:	Pso10G00600.0	Pso10G00600.0	      0
 91- 17:	Pso10G00610.0	Pso10G00640.0	  1e-43
 91- 18:	Pso10G00670.0	Pso10G00670.0	      0
 91- 19:	Pso10G00680.0	Pso10G00680.0	  5e-65
 91- 20:	Pso10G00690.0	Pso10G00690.0	 2e-169
 91- 21:	Pso10G00700.0	Pso10G00700.0	 2e-105
 91- 22:	Pso10G00710.0	Pso10G00710.0	      0
 91- 23:	Pso10G00720.0	Pso10G00720.0	 9e-109
 91- 24:	Pso10G00740.0	Pso10G00740.0	  1e-79
 91- 25:	Pso10G00750.0	Pso10G00750.0	      0
 91- 26:	Pso10G00760.0	Pso10G00760.0	      0
 91- 27:	Pso10G00770.0	Pso10G00770.0	 8e-149
 91- 28:	Pso10G00780.0	Pso10G00780.0	 2e-145
 91- 29:	Pso10G00790.0	Pso10G00790.0	      0
 91- 30:	Pso10G00840.0	Pso10G00840.0	      0
 91- 31:	Pso10G00860.0	Pso10G00860.0	      0
 91- 32:	Pso10G00870.0	Pso10G00870.0	      0
 91- 33:	Pso10G00930.0	Pso10G00930.0	 2e-158
 91- 34:	Pso10G00950.0	Pso10G00950.0	  9e-71
 91- 35:	Pso10G00970.0	Pso10G00970.0	  7e-72
 91- 36:	Pso10G00990.0	Pso10G00990.0	      0
 91- 37:	Pso10G01000.0	Pso10G01000.0	      0
 91- 38:	Pso10G01010.0	Pso10G01010.0	      0
 91- 39:	Pso10G01030.0	Pso10G01030.0	      0
 91- 40:	Pso10G01040.0	Pso10G01040.0	      0
 91- 41:	Pso10G01050.0	Pso10G01050.0	      0
 91- 42:	Pso10G01060.0	Pso10G01060.0	      0
 91- 43:	Pso10G01080.0	Pso10G01080.0	      0
 91- 44:	Pso10G01130.0	Pso10G01130.0	  6e-90
 91- 45:	Pso10G01160.0	Pso10G01160.0	  4e-94
 91- 46:	Pso10G01190.0	Pso10G01190.0	      0
 91- 47:	Pso10G01210.0	Pso10G01210.0	 2e-153
 91- 48:	Pso10G01220.0	Pso10G01220.0	      0
 91- 49:	Pso10G01230.0	Pso10G01230.0	      0
 91- 50:	Pso10G01240.0	Pso10G01240.0	 2e-112
 91- 51:	Pso10G01250.0	Pso10G01250.0	      0
 91- 52:	Pso10G01260.0	Pso10G01260.0	      0
 91- 53:	Pso10G01280.0	Pso10G01280.0	      0
 91- 54:	Pso10G01290.0	Pso10G01290.0	  1e-70
 91- 55:	Pso10G01300.0	Pso10G01300.0	      0
 91- 56:	Pso10G01310.0	Pso10G01310.0	      0
 91- 57:	Pso10G01320.0	Pso10G01320.0	  3e-41
 91- 58:	Pso10G01340.0	Pso10G01340.0	      0
 91- 59:	Pso10G01360.0	Pso10G01360.0	      0
 91- 60:	Pso10G01380.0	Pso10G01380.0	 2e-160
 91- 61:	Pso10G01390.0	Pso10G01390.0	      0
 91- 62:	Pso10G01420.0	Pso10G01420.0	 5e-122
 91- 63:	Pso10G01430.0	Pso10G01430.0	 2e-142
 91- 64:	Pso10G01470.0	Pso10G01470.0	      0
 91- 65:	Pso10G01480.0	Pso10G01480.0	      0
 91- 66:	Pso10G01520.0	Pso10G01520.0	 4e-177
 91- 67:	Pso10G01530.0	Pso10G01530.0	 2e-157
 91- 68:	Pso10G01540.0	Pso10G01540.0	 2e-167
 91- 69:	Pso10G01560.0	Pso10G01560.0	  9e-36
 91- 70:	Pso10G01570.0	Pso10G01570.0	      0
 91- 71:	Pso10G01630.0	Pso10G01630.0	      0
 91- 72:	Pso10G01640.0	Pso10G01640.0	      0
 91- 73:	Pso10G01660.0	Pso10G01660.0	      0
 91- 74:	Pso10G01650.0	Pso10G01650.0	      0
 91- 75:	Pso10G01670.0	Pso10G01670.0	      0
 91- 76:	Pso10G01680.0	Pso10G01680.0	 7e-145
 91- 77:	Pso10G01690.0	Pso10G01690.0	 5e-116
 91- 78:	Pso10G01700.0	Pso10G01700.0	  4e-28
 91- 79:	Pso10G01720.0	Pso10G01720.0	      0
 91- 80:	Pso10G01730.0	Pso10G01730.0	 4e-164
 91- 81:	Pso10G01740.0	Pso10G01740.0	      0
 91- 82:	Pso10G01750.0	Pso10G01750.0	      0
 91- 83:	Pso10G01760.0	Pso10G01760.0	  8e-48
 91- 84:	Pso10G01770.0	Pso10G01770.0	 5e-106
 91- 85:	Pso10G01800.0	Pso10G01800.0	 2e-173
 91- 86:	Pso10G01810.0	Pso10G01810.0	 9e-172
 91- 87:	Pso10G01830.0	Pso10G01830.0	      0
 91- 88:	Pso10G01850.0	Pso10G01850.0	      0
 91- 89:	Pso10G01870.0	Pso10G01870.0	  2e-58
 91- 90:	Pso10G01880.0	Pso10G01880.0	 4e-100
 91- 91:	Pso10G01890.0	Pso10G01890.0	      0
 91- 92:	Pso10G01900.0	Pso10G01900.0	      0
 91- 93:	Pso10G01910.0	Pso10G01910.0	 5e-112
 91- 94:	Pso10G01920.0	Pso10G01920.0	      0
 91- 95:	Pso10G01930.0	Pso10G01930.0	      0
 91- 96:	Pso10G01940.0	Pso10G01940.0	      0
 91- 97:	Pso10G01950.0	Pso10G01950.0	  8e-84
 91- 98:	Pso10G01960.0	Pso10G01960.0	  1e-69
 91- 99:	Pso10G01970.0	Pso10G01970.0	      0
 91-100:	Pso10G01980.0	Pso10G01980.0	      0
 91-101:	Pso10G01990.0	Pso10G01990.0	      0
 91-102:	Pso10G02000.0	Pso10G02000.0	      0
 91-103:	Pso10G02010.0	Pso10G02010.0	      0
 91-104:	Pso10G02020.0	Pso10G02020.0	      0
 91-105:	Pso10G02030.0	Pso10G02030.0	 3e-129
 91-106:	Pso10G02050.0	Pso10G02050.0	 9e-124
 91-107:	Pso10G02060.0	Pso10G02060.0	  5e-31
 91-108:	Pso10G02070.0	Pso10G02070.0	      0
 91-109:	Pso10G02080.0	Pso10G02080.0	 1e-175
 91-110:	Pso10G02110.0	Pso10G02110.0	      0
 91-111:	Pso10G02140.0	Pso10G02140.0	      0
 91-112:	Pso10G02160.0	Pso10G02160.0	      0
 91-113:	Pso10G02170.0	Pso10G02170.0	 1e-140
 91-114:	Pso10G02180.0	Pso10G02180.0	      0
 91-115:	Pso10G02240.0	Pso10G02240.0	      0
 91-116:	Pso10G02230.0	Pso10G02230.0	      0
## Alignment 92: score=317.0 e_value=3.9e-11 N=7 post-WGD-1 ancestor_chr10&pre-WGD-1 ancestor_chr4 plus
 92-  0:	Pso10G09600.0	Pso03G43290.0	  2e-63
 92-  1:	Pso10G09670.0	Pso03G43260.0	  2e-94
 92-  2:	Pso10G09720.0	Pso03G43170.0	 8e-165
 92-  3:	Pso10G09750.0	Pso03G43110.0	 2e-104
 92-  4:	Pso10G09770.0	Pso03G43080.0	      0
 92-  5:	Pso10G09840.0	Pso03G42980.0	  5e-67
 92-  6:	Pso10G09650.0	Pso03G42900.0	      0
## Alignment 93: score=264.0 e_value=7e-09 N=6 post-WGD-1 ancestor_chr10&pre-WGD-1 ancestor_chr4 plus
 93-  0:	Pso10G07650.0	Pso03G51320.0	  6e-68
 93-  1:	Pso10G07670.0	Pso03G51300.0	      0
 93-  2:	Pso10G07720.0	Pso03G51200.0	      0
 93-  3:	Pso10G07840.0	Pso03G51050.0	      0
 93-  4:	Pso10G07860.0	Pso02G50630.0	      0
 93-  5:	Pso10G08020.0	Pso03G50970.0	 4e-173
## Alignment 94: score=474.0 e_value=3.2e-19 N=10 post-WGD-1 ancestor_chr10&pre-WGD-1 ancestor_chr4 minus
 94-  0:	Pso10G07240.0	Pso03G41660.0	  1e-42
 94-  1:	Pso10G07250.0	Pso03G41670.0	  4e-92
 94-  2:	Pso10G07270.0	Pso03G41750.0	  2e-23
 94-  3:	Pso10G07350.0	Pso03G41830.0	  6e-43
 94-  4:	Pso10G07370.0	Pso03G41860.0	  5e-79
 94-  5:	Pso10G07400.0	Pso02G05400.0	  3e-39
 94-  6:	Pso10G07410.0	Pso02G05410.0	  4e-46
 94-  7:	Pso10G07480.0	Pso02G05440.0	 3e-148
 94-  8:	Pso10G07510.0	Pso03G42420.0	 2e-154
 94-  9:	Pso10G07570.0	Pso03G42510.0	  2e-90
## Alignment 95: score=524.0 e_value=6.1e-27 N=12 post-WGD-1 ancestor_chr10&pre-WGD-1 ancestor_chr5 minus
 95-  0:	Pso10G03670.0	Pso01G45970.0	  3e-09
 95-  1:	Pso10G03890.0	Pso06G12940.0	      0
 95-  2:	Pso10G03920.0	Pso06G12950.0	      0
 95-  3:	Pso10G04030.0	Pso06G11340.0	 4e-154
 95-  4:	Pso10G04160.0	Pso06G11450.0	      0
 95-  5:	Pso10G04180.0	Pso06G11500.0	 2e-122
 95-  6:	Pso10G04190.0	Pso06G11560.0	 7e-152
 95-  7:	Pso10G04270.0	Pso06G11630.0	  1e-40
 95-  8:	Pso10G04340.0	Pso06G11650.0	 3e-124
 95-  9:	Pso10G04400.0	Pso06G11770.0	      0
 95- 10:	Pso10G04410.0	Pso06G11780.0	      0
 95- 11:	Pso10G04470.0	Pso06G11820.0	 1e-121
## Alignment 96: score=441.0 e_value=1.8e-20 N=10 post-WGD-1 ancestor_chr10&pre-WGD-1 ancestor_chr5 minus
 96-  0:	Pso10G05240.0	Pso06G10050.0	  4e-45
 96-  1:	Pso10G05510.0	Pso06G10060.0	  6e-43
 96-  2:	Pso10G05530.0	Pso06G10140.0	 1e-104
 96-  3:	Pso10G05640.0	Pso06G10350.0	  3e-23
 96-  4:	Pso10G05660.0	Pso06G10400.0	  5e-93
 96-  5:	Pso10G05700.0	Pso06G10410.0	      0
 96-  6:	Pso10G05720.0	Pso06G10440.0	      0
 96-  7:	Pso10G05730.0	Pso06G10450.0	 2e-133
 96-  8:	Pso10G05760.0	Pso06G10480.0	      0
 96-  9:	Pso10G05810.0	Pso06G10520.0	      0
## Alignment 97: score=343.0 e_value=1.1e-12 N=8 post-WGD-1 ancestor_chr10&pre-WGD-1 ancestor_chr6 plus
 97-  0:	Pso10G19100.0	Pso05G12830.0	  2e-33
 97-  1:	Pso10G19160.0	Pso05G12890.0	  2e-73
 97-  2:	Pso10G19240.0	Pso05G12930.0	  6e-89
 97-  3:	Pso10G19540.0	Pso05G13010.0	  6e-31
 97-  4:	Pso10G19700.0	Pso05G13030.0	  1e-76
 97-  5:	Pso10G19800.0	Pso04G23120.0	  2e-95
 97-  6:	Pso10G19980.0	Pso05G13290.0	 2e-127
 97-  7:	Pso10G20160.0	Pso05G13300.0	 5e-109
## Alignment 98: score=1541.0 e_value=4.9e-122 N=36 post-WGD-1 ancestor_chr11&pre-WGD-1 ancestor_chr2 plus
 98-  0:	Pso11G27210.0	Pso11G12290.0	      0
 98-  1:	Pso11G27200.0	Pso11G12320.0	  5e-92
 98-  2:	Pso11G27180.0	Pso09G28580.0	      0
 98-  3:	Pso11G27170.0	Pso11G12490.0	      0
 98-  4:	Pso11G27540.0	Pso11G12740.0	  7e-81
 98-  5:	Pso11G27610.0	Pso11G12910.0	 1e-155
 98-  6:	Pso11G27760.0	Pso11G13020.0	  2e-46
 98-  7:	Pso11G27790.0	Pso09G29180.0	  1e-19
 98-  8:	Pso11G27870.0	Pso11G11810.0	  5e-75
 98-  9:	Pso11G27900.0	Pso11G11790.0	      0
 98- 10:	Pso11G27910.0	Pso11G11780.0	  5e-47
 98- 11:	Pso11G27930.0	Pso11G11770.0	      0
 98- 12:	Pso11G27970.0	Pso11G11650.0	 4e-115
 98- 13:	Pso11G28000.0	Pso11G11530.0	 2e-137
 98- 14:	Pso11G28040.0	Pso11G11410.0	 2e-135
 98- 15:	Pso11G28050.0	Pso11G11340.0	      0
 98- 16:	Pso11G28100.0	Pso11G11280.0	      0
 98- 17:	Pso11G28150.0	Pso11G11250.0	  2e-75
 98- 18:	Pso11G28210.0	Pso11G11210.0	      0
 98- 19:	Pso11G28240.0	Pso11G11110.0	  4e-21
 98- 20:	Pso11G28260.0	Pso11G11080.0	      0
 98- 21:	Pso11G28290.0	Pso11G10540.0	 1e-102
 98- 22:	Pso11G28470.0	Pso11G10590.0	  4e-59
 98- 23:	Pso11G28530.0	Pso11G10440.0	      0
 98- 24:	Pso11G28550.0	Pso11G10430.0	      0
 98- 25:	Pso11G28570.0	Pso11G10420.0	      0
 98- 26:	Pso11G28740.0	Pso11G10320.0	      0
 98- 27:	Pso11G28790.0	Pso11G10090.0	      0
 98- 28:	Pso11G28810.0	Pso11G09990.0	      0
 98- 29:	Pso11G28870.0	Pso11G09970.0	      0
 98- 30:	Pso11G28880.0	Pso11G09940.0	 3e-157
 98- 31:	Pso11G28890.0	Pso11G09930.0	 6e-163
 98- 32:	Pso11G28900.0	Pso11G09920.0	  6e-31
 98- 33:	Pso11G29000.0	Pso11G09690.0	      0
 98- 34:	Pso11G29870.0	Pso11G09500.0	      0
 98- 35:	Pso11G29860.0	Pso11G09400.0	      0
## Alignment 99: score=901.0 e_value=6.6e-55 N=20 post-WGD-1 ancestor_chr11&pre-WGD-1 ancestor_chr2 plus
 99-  0:	Pso11G10540.0	Pso11G28290.0	 9e-103
 99-  1:	Pso11G11080.0	Pso11G28260.0	      0
 99-  2:	Pso11G11180.0	Pso09G11240.0	 2e-145
 99-  3:	Pso11G11210.0	Pso11G28210.0	      0
 99-  4:	Pso11G11250.0	Pso11G28150.0	  3e-74
 99-  5:	Pso11G11280.0	Pso11G28100.0	      0
 99-  6:	Pso11G11340.0	Pso11G28050.0	      0
 99-  7:	Pso11G11410.0	Pso11G28040.0	 4e-135
 99-  8:	Pso11G11520.0	Pso09G11470.0	      0
 99-  9:	Pso11G11530.0	Pso11G28000.0	 2e-140
 99- 10:	Pso11G11640.0	Pso11G27970.0	      0
 99- 11:	Pso11G11770.0	Pso11G27930.0	      0
 99- 12:	Pso11G11780.0	Pso11G27910.0	  2e-47
 99- 13:	Pso11G11790.0	Pso11G27900.0	      0
 99- 14:	Pso11G11810.0	Pso11G27870.0	  1e-70
 99- 15:	Pso11G13020.0	Pso11G27760.0	  4e-50
 99- 16:	Pso11G13010.0	Pso09G11870.0	 9e-128
 99- 17:	Pso11G13000.0	Pso09G11860.0	  6e-79
 99- 18:	Pso11G12910.0	Pso11G27610.0	 2e-146
 99- 19:	Pso11G12810.0	Pso11G27450.0	  4e-70
## Alignment 100: score=705.0 e_value=1e-36 N=15 post-WGD-1 ancestor_chr11&pre-WGD-1 ancestor_chr2 plus
100-  0:	Pso11G09500.0	Pso11G29870.0	      0
100-  1:	Pso11G09620.0	Pso11G29020.0	  1e-48
100-  2:	Pso11G09690.0	Pso11G29000.0	      0
100-  3:	Pso11G09920.0	Pso11G28900.0	  1e-35
100-  4:	Pso11G09930.0	Pso11G28890.0	 4e-168
100-  5:	Pso11G09940.0	Pso11G28880.0	 3e-157
100-  6:	Pso11G09970.0	Pso11G28870.0	      0
100-  7:	Pso11G09990.0	Pso11G28810.0	      0
100-  8:	Pso11G10090.0	Pso11G28790.0	      0
100-  9:	Pso11G10260.0	Pso11G28750.0	      0
100- 10:	Pso11G10320.0	Pso11G28740.0	      0
100- 11:	Pso11G10330.0	Pso09G10710.0	      0
100- 12:	Pso11G10420.0	Pso11G28570.0	      0
100- 13:	Pso11G10430.0	Pso11G28550.0	      0
100- 14:	Pso11G10440.0	Pso11G28530.0	      0
## Alignment 101: score=652.0 e_value=6.3e-38 N=15 post-WGD-1 ancestor_chr11&pre-WGD-1 ancestor_chr2 plus
101-  0:	Pso11G31040.0	Pso11G03170.0	      0
101-  1:	Pso11G31200.0	Pso11G02790.0	  2e-96
101-  2:	Pso11G31140.0	Pso11G02710.0	 4e-128
101-  3:	Pso11G31100.0	Pso11G02620.0	  7e-95
101-  4:	Pso11G31480.0	Pso11G02290.0	  4e-68
101-  5:	Pso11G31500.0	Pso11G02220.0	 2e-150
101-  6:	Pso11G31620.0	Pso11G02160.0	 7e-102
101-  7:	Pso11G31660.0	Pso11G02090.0	      0
101-  8:	Pso11G31690.0	Pso11G01820.0	  4e-51
101-  9:	Pso11G31720.0	Pso11G01770.0	      0
101- 10:	Pso11G31770.0	Pso11G01640.0	      0
101- 11:	Pso11G31780.0	Pso11G01630.0	  6e-38
101- 12:	Pso11G31800.0	Pso11G01620.0	      0
101- 13:	Pso11G31810.0	Pso11G01610.0	      0
101- 14:	Pso11G31970.0	Pso11G01360.0	 3e-113
## Alignment 102: score=622.0 e_value=9.7e-34 N=14 post-WGD-1 ancestor_chr11&pre-WGD-1 ancestor_chr2 plus
102-  0:	Pso11G01280.0	Pso09G08220.0	  7e-56
102-  1:	Pso11G01490.0	Pso09G08100.0	      0
102-  2:	Pso11G01610.0	Pso11G31810.0	      0
102-  3:	Pso11G01620.0	Pso11G31800.0	      0
102-  4:	Pso11G01630.0	Pso11G31780.0	  1e-29
102-  5:	Pso11G01640.0	Pso11G31770.0	      0
102-  6:	Pso11G01770.0	Pso11G31720.0	      0
102-  7:	Pso11G01820.0	Pso11G31690.0	  2e-56
102-  8:	Pso11G02090.0	Pso11G31660.0	      0
102-  9:	Pso11G02160.0	Pso11G31620.0	 1e-110
102- 10:	Pso11G02200.0	Pso09G07820.0	 1e-168
102- 11:	Pso11G02220.0	Pso11G31500.0	 2e-150
102- 12:	Pso11G02290.0	Pso11G31480.0	  4e-62
102- 13:	Pso11G02350.0	Pso11G31400.0	 9e-164
## Alignment 103: score=556.0 e_value=3.8e-26 N=12 post-WGD-1 ancestor_chr11&pre-WGD-1 ancestor_chr2 plus
103-  0:	Pso11G12040.0	Pso11G12040.0	      0
103-  1:	Pso11G12050.0	Pso11G12050.0	      0
103-  2:	Pso11G12060.0	Pso11G12060.0	 1e-159
103-  3:	Pso11G12080.0	Pso11G12080.0	      0
103-  4:	Pso11G12110.0	Pso11G12110.0	  6e-75
103-  5:	Pso11G12130.0	Pso11G12130.0	      0
103-  6:	Pso11G12230.0	Pso11G12230.0	      0
103-  7:	Pso11G12240.0	Pso11G12240.0	      0
103-  8:	Pso11G12260.0	Pso11G12260.0	      0
103-  9:	Pso11G12270.0	Pso11G12270.0	      0
103- 10:	Pso11G12280.0	Pso11G12280.0	      0
103- 11:	Pso11G12290.0	Pso11G12290.0	      0
## Alignment 104: score=475.0 e_value=1.4e-23 N=11 post-WGD-1 ancestor_chr11&pre-WGD-1 ancestor_chr2 plus
104-  0:	Pso11G03420.0	Pso11G32930.0	      0
104-  1:	Pso11G03460.0	Pso11G32860.0	 3e-127
104-  2:	Pso11G03990.0	Pso11G32720.0	      0
104-  3:	Pso11G04240.0	Pso11G32700.0	 4e-140
104-  4:	Pso11G04340.0	Pso11G32650.0	 1e-129
104-  5:	Pso11G04670.0	Pso11G32550.0	  5e-59
104-  6:	Pso11G04830.0	Pso11G32230.0	  2e-34
104-  7:	Pso11G05140.0	Pso11G32150.0	  4e-32
104-  8:	Pso11G05220.0	Pso11G32120.0	      0
104-  9:	Pso11G05230.0	Pso11G32090.0	      0
104- 10:	Pso11G05240.0	Pso11G32070.0	 4e-105
## Alignment 105: score=413.0 e_value=4.1e-20 N=10 post-WGD-1 ancestor_chr11&pre-WGD-1 ancestor_chr2 plus
105-  0:	Pso11G32070.0	Pso11G05240.0	 4e-105
105-  1:	Pso11G32120.0	Pso11G05220.0	      0
105-  2:	Pso11G32150.0	Pso11G05210.0	  1e-53
105-  3:	Pso11G32230.0	Pso11G04830.0	  3e-33
105-  4:	Pso11G32550.0	Pso11G04690.0	  4e-07
105-  5:	Pso11G32650.0	Pso11G04340.0	 1e-129
105-  6:	Pso11G32700.0	Pso11G04240.0	 7e-143
105-  7:	Pso11G32720.0	Pso11G03990.0	      0
105-  8:	Pso11G32910.0	Pso11G03440.0	  2e-24
105-  9:	Pso11G32930.0	Pso11G03420.0	      0
## Alignment 106: score=362.0 e_value=4.8e-15 N=8 post-WGD-1 ancestor_chr11&pre-WGD-1 ancestor_chr2 plus
106-  0:	Pso11G02420.0	Pso09G07440.0	  1e-78
106-  1:	Pso11G02460.0	Pso09G07470.0	  1e-12
106-  2:	Pso11G02590.0	Pso09G07510.0	      0
106-  3:	Pso11G02620.0	Pso11G31100.0	 4e-102
106-  4:	Pso11G02700.0	Pso11G31120.0	 9e-104
106-  5:	Pso11G02710.0	Pso11G31140.0	 2e-127
106-  6:	Pso11G02790.0	Pso11G31200.0	  3e-97
106-  7:	Pso11G02860.0	Pso09G07300.0	      0
## Alignment 107: score=337.0 e_value=1.2e-14 N=8 post-WGD-1 ancestor_chr11&pre-WGD-1 ancestor_chr2 plus
107-  0:	Pso11G28990.0	Pso11G31990.0	  2e-55
107-  1:	Pso11G31340.0	Pso11G31340.0	      0
107-  2:	Pso11G31370.0	Pso11G31370.0	      0
107-  3:	Pso11G31380.0	Pso11G31380.0	      0
107-  4:	Pso11G31130.0	Pso11G31130.0	  5e-82
107-  5:	Pso11G31100.0	Pso11G31100.0	      0
107-  6:	Pso11G31120.0	Pso11G31120.0	      0
107-  7:	Pso11G31740.0	Pso11G31740.0	      0
## Alignment 108: score=336.0 e_value=8.3e-11 N=7 post-WGD-1 ancestor_chr11&pre-WGD-1 ancestor_chr2 plus
108-  0:	Pso11G13420.0	Pso11G33600.0	 5e-141
108-  1:	Pso11G13470.0	Pso11G33590.0	  1e-96
108-  2:	Pso11G13490.0	Pso11G33580.0	  3e-26
108-  3:	Pso11G13590.0	Pso11G33500.0	  3e-60
108-  4:	Pso11G13600.0	Pso11G33480.0	      0
108-  5:	Pso11G13610.0	Pso11G33470.0	 1e-111
108-  6:	Pso11G13640.0	Pso11G33410.0	 5e-120
## Alignment 109: score=335.0 e_value=2.2e-11 N=7 post-WGD-1 ancestor_chr11&pre-WGD-1 ancestor_chr2 plus
109-  0:	Pso11G23670.0	Pso11G23670.0	      0
109-  1:	Pso11G23680.0	Pso11G23680.0	 1e-176
109-  2:	Pso11G23740.0	Pso11G23740.0	      0
109-  3:	Pso11G23750.0	Pso11G23750.0	      0
109-  4:	Pso11G23760.0	Pso11G23760.0	      0
109-  5:	Pso11G23770.0	Pso11G23770.0	      0
109-  6:	Pso11G23790.0	Pso11G23790.0	      0
## Alignment 110: score=333.0 e_value=5.9e-11 N=7 post-WGD-1 ancestor_chr11&pre-WGD-1 ancestor_chr2 plus
110-  0:	Pso11G33410.0	Pso11G13640.0	 1e-116
110-  1:	Pso11G33470.0	Pso11G13610.0	 2e-114
110-  2:	Pso11G33480.0	Pso11G13600.0	      0
110-  3:	Pso11G33500.0	Pso11G13590.0	  9e-51
110-  4:	Pso11G33580.0	Pso11G13490.0	  1e-24
110-  5:	Pso11G33590.0	Pso11G13470.0	  1e-96
110-  6:	Pso11G33600.0	Pso11G13420.0	 5e-141
## Alignment 111: score=287.0 e_value=4.5e-08 N=6 post-WGD-1 ancestor_chr11&pre-WGD-1 ancestor_chr2 plus
111-  0:	Pso11G28650.0	Pso11G28650.0	      0
111-  1:	Pso11G28640.0	Pso11G28640.0	      0
111-  2:	Pso11G28630.0	Pso11G28630.0	      0
111-  3:	Pso11G28710.0	Pso11G28710.0	      0
111-  4:	Pso11G28360.0	Pso11G28360.0	 2e-175
111-  5:	Pso11G28300.0	Pso11G28300.0	      0
## Alignment 112: score=287.0 e_value=2.8e-12 N=7 post-WGD-1 ancestor_chr11&pre-WGD-1 ancestor_chr2 plus
112-  0:	Pso11G37050.0	Pso09G01050.0	  2e-59
112-  1:	Pso11G37410.0	Pso11G37410.0	 3e-138
112-  2:	Pso11G38190.0	Pso11G38190.0	      0
112-  3:	Pso11G38070.0	Pso11G38070.0	      0
112-  4:	Pso11G38080.0	Pso11G38080.0	      0
112-  5:	Pso11G37890.0	Pso11G37890.0	      0
112-  6:	Pso11G37900.0	Pso11G37900.0	      0
## Alignment 113: score=276.0 e_value=1e-08 N=6 post-WGD-1 ancestor_chr11&pre-WGD-1 ancestor_chr2 plus
113-  0:	Pso11G20780.0	Pso11G20780.0	      0
113-  1:	Pso11G20770.0	Pso11G20770.0	 1e-141
113-  2:	Pso11G20760.0	Pso11G20760.0	 2e-165
113-  3:	Pso11G20750.0	Pso11G20750.0	      0
113-  4:	Pso11G20730.0	Pso11G20730.0	      0
113-  5:	Pso11G20690.0	Pso11G20690.0	      0
## Alignment 114: score=275.0 e_value=6.8e-09 N=6 post-WGD-1 ancestor_chr11&pre-WGD-1 ancestor_chr2 plus
114-  0:	Pso11G28560.0	Pso11G28560.0	      0
114-  1:	Pso11G29040.0	Pso11G29040.0	      0
114-  2:	Pso11G29050.0	Pso11G29050.0	      0
114-  3:	Pso11G29080.0	Pso11G29080.0	      0
114-  4:	Pso11G29160.0	Pso11G29160.0	      0
114-  5:	Pso11G29960.0	Pso11G29960.0	      0
## Alignment 115: score=267.0 e_value=2.9e-09 N=6 post-WGD-1 ancestor_chr11&pre-WGD-1 ancestor_chr2 plus
115-  0:	Pso11G21260.0	Pso11G21260.0	      0
115-  1:	Pso11G21240.0	Pso11G21240.0	      0
115-  2:	Pso11G21230.0	Pso11G21230.0	      0
115-  3:	Pso11G21220.0	Pso11G21220.0	      0
115-  4:	Pso11G21210.0	Pso11G21210.0	      0
115-  5:	Pso11G21190.0	Pso11G21190.0	      0
## Alignment 116: score=264.0 e_value=2.3e-08 N=6 post-WGD-1 ancestor_chr11&pre-WGD-1 ancestor_chr2 plus
116-  0:	Pso11G11980.0	Pso11G11980.0	  6e-96
116-  1:	Pso11G11990.0	Pso11G11990.0	      0
116-  2:	Pso11G12000.0	Pso11G12000.0	      0
116-  3:	Pso11G12010.0	Pso11G12010.0	      0
116-  4:	Pso11G12020.0	Pso11G12020.0	      0
116-  5:	Pso11G12030.0	Pso11G12030.0	      0
## Alignment 117: score=253.0 e_value=1.1e-09 N=6 post-WGD-1 ancestor_chr11&pre-WGD-1 ancestor_chr2 plus
117-  0:	Pso11G29590.0	Pso11G29590.0	      0
117-  1:	Pso11G29570.0	Pso11G29570.0	  1e-94
117-  2:	Pso11G29560.0	Pso11G29560.0	 3e-172
117-  3:	Pso11G29020.0	Pso11G29020.0	  1e-73
117-  4:	Pso11G29190.0	Pso11G29190.0	      0
117-  5:	Pso11G28800.0	Pso11G28800.0	      0
## Alignment 118: score=24718.0 e_value=0 N=501 post-WGD-1 ancestor_chr11&pre-WGD-1 ancestor_chr2 minus
118-  0:	Pso11G00020.0	Pso11G00020.0	      0
118-  1:	Pso11G00030.0	Pso11G00030.0	      0
118-  2:	Pso11G00080.0	Pso11G00080.0	      0
118-  3:	Pso11G00110.0	Pso11G00110.0	  1e-79
118-  4:	Pso11G00150.0	Pso11G00150.0	 2e-114
118-  5:	Pso11G00170.0	Pso11G00170.0	      0
118-  6:	Pso11G00200.0	Pso11G00200.0	      0
118-  7:	Pso11G00220.0	Pso11G00220.0	 4e-117
118-  8:	Pso11G00260.0	Pso11G00260.0	      0
118-  9:	Pso11G00270.0	Pso11G00270.0	 8e-114
118- 10:	Pso11G00310.0	Pso11G00310.0	      0
118- 11:	Pso11G00420.0	Pso11G00420.0	      0
118- 12:	Pso11G00430.0	Pso11G00430.0	  8e-52
118- 13:	Pso11G00450.0	Pso11G00450.0	      0
118- 14:	Pso11G00470.0	Pso11G00470.0	 1e-135
118- 15:	Pso11G00550.0	Pso11G00550.0	      0
118- 16:	Pso11G00560.0	Pso11G00560.0	      0
118- 17:	Pso11G00570.0	Pso11G00570.0	      0
118- 18:	Pso11G00580.0	Pso11G00580.0	 7e-174
118- 19:	Pso11G00590.0	Pso11G00590.0	      0
118- 20:	Pso11G00600.0	Pso11G00600.0	      0
118- 21:	Pso11G00510.0	Pso11G00540.0	      0
118- 22:	Pso11G00700.0	Pso11G00700.0	 9e-147
118- 23:	Pso11G00730.0	Pso11G00730.0	      0
118- 24:	Pso11G00740.0	Pso11G00740.0	      0
118- 25:	Pso11G00780.0	Pso11G00780.0	      0
118- 26:	Pso11G00790.0	Pso11G00790.0	  4e-83
118- 27:	Pso11G00820.0	Pso11G00820.0	  1e-50
118- 28:	Pso11G00840.0	Pso11G00840.0	 5e-116
118- 29:	Pso11G00890.0	Pso11G00890.0	      0
118- 30:	Pso11G00900.0	Pso11G00900.0	      0
118- 31:	Pso11G00920.0	Pso11G00920.0	 2e-108
118- 32:	Pso11G00930.0	Pso11G00930.0	      0
118- 33:	Pso11G00940.0	Pso11G00940.0	      0
118- 34:	Pso11G00950.0	Pso11G00950.0	      0
118- 35:	Pso11G01120.0	Pso11G01120.0	      0
118- 36:	Pso11G01240.0	Pso11G01240.0	 1e-175
118- 37:	Pso11G01270.0	Pso11G01270.0	      0
118- 38:	Pso11G01280.0	Pso11G01280.0	      0
118- 39:	Pso11G01290.0	Pso11G01290.0	      0
118- 40:	Pso11G01300.0	Pso11G01300.0	      0
118- 41:	Pso11G01670.0	Pso11G01670.0	 1e-103
118- 42:	Pso11G01360.0	Pso11G01360.0	      0
118- 43:	Pso11G01370.0	Pso11G01370.0	      0
118- 44:	Pso11G01410.0	Pso11G01410.0	 7e-179
118- 45:	Pso11G01420.0	Pso11G01420.0	      0
118- 46:	Pso11G01430.0	Pso11G01430.0	      0
118- 47:	Pso11G01440.0	Pso11G01440.0	      0
118- 48:	Pso11G01470.0	Pso11G01470.0	      0
118- 49:	Pso11G01490.0	Pso11G01490.0	      0
118- 50:	Pso11G01500.0	Pso11G01500.0	      0
118- 51:	Pso11G01560.0	Pso11G01560.0	      0
118- 52:	Pso11G01530.0	Pso11G01530.0	      0
118- 53:	Pso11G01570.0	Pso11G01570.0	  4e-59
118- 54:	Pso11G01580.0	Pso11G01580.0	 6e-150
118- 55:	Pso11G01600.0	Pso11G01600.0	      0
118- 56:	Pso11G01590.0	Pso11G01590.0	      0
118- 57:	Pso11G01610.0	Pso11G01610.0	      0
118- 58:	Pso11G01620.0	Pso11G01620.0	      0
118- 59:	Pso11G01630.0	Pso11G01630.0	 7e-152
118- 60:	Pso11G01640.0	Pso11G01640.0	      0
118- 61:	Pso11G01650.0	Pso11G01650.0	  3e-72
118- 62:	Pso11G01700.0	Pso11G01700.0	      0
118- 63:	Pso11G01750.0	Pso11G01750.0	      0
118- 64:	Pso11G01770.0	Pso11G01770.0	      0
118- 65:	Pso11G01790.0	Pso11G01790.0	      0
118- 66:	Pso11G01820.0	Pso11G01820.0	      0
118- 67:	Pso11G01850.0	Pso11G01850.0	      0
118- 68:	Pso11G01890.0	Pso11G01890.0	      0
118- 69:	Pso11G01900.0	Pso11G01900.0	      0
118- 70:	Pso11G01910.0	Pso11G01910.0	      0
118- 71:	Pso11G01920.0	Pso11G01920.0	 9e-129
118- 72:	Pso11G01960.0	Pso11G01960.0	  3e-55
118- 73:	Pso11G01980.0	Pso11G01980.0	  3e-44
118- 74:	Pso11G02030.0	Pso11G02030.0	 2e-124
118- 75:	Pso11G02050.0	Pso11G02050.0	      0
118- 76:	Pso11G02090.0	Pso11G02090.0	      0
118- 77:	Pso11G02100.0	Pso11G02100.0	      0
118- 78:	Pso11G02140.0	Pso11G02140.0	      0
118- 79:	Pso11G02150.0	Pso11G02150.0	      0
118- 80:	Pso11G02160.0	Pso11G02160.0	 6e-124
118- 81:	Pso11G02170.0	Pso11G02170.0	 2e-146
118- 82:	Pso11G02180.0	Pso11G02180.0	      0
118- 83:	Pso11G02190.0	Pso11G02190.0	      0
118- 84:	Pso11G02200.0	Pso11G02200.0	      0
118- 85:	Pso11G02220.0	Pso11G02220.0	      0
118- 86:	Pso11G02240.0	Pso11G02240.0	      0
118- 87:	Pso11G02260.0	Pso11G02260.0	 1e-156
118- 88:	Pso11G02280.0	Pso11G02280.0	      0
118- 89:	Pso11G02290.0	Pso11G02290.0	 1e-180
118- 90:	Pso11G02330.0	Pso11G02330.0	      0
118- 91:	Pso11G02350.0	Pso11G02350.0	      0
118- 92:	Pso11G02360.0	Pso11G02360.0	      0
118- 93:	Pso11G02370.0	Pso11G02370.0	      0
118- 94:	Pso11G02380.0	Pso11G02380.0	  1e-75
118- 95:	Pso11G02390.0	Pso11G02390.0	      0
118- 96:	Pso11G02400.0	Pso11G02400.0	      0
118- 97:	Pso11G02410.0	Pso11G02410.0	  4e-78
118- 98:	Pso11G02420.0	Pso11G02420.0	 3e-102
118- 99:	Pso11G02430.0	Pso11G02430.0	  1e-81
118-100:	Pso11G02440.0	Pso11G02440.0	      0
118-101:	Pso11G02460.0	Pso11G02460.0	      0
118-102:	Pso11G02490.0	Pso11G02490.0	      0
118-103:	Pso11G02530.0	Pso11G02530.0	 1e-113
118-104:	Pso11G02580.0	Pso11G02580.0	 3e-180
118-105:	Pso11G02590.0	Pso11G02590.0	      0
118-106:	Pso11G02620.0	Pso11G02620.0	      0
118-107:	Pso11G02690.0	Pso11G02690.0	      0
118-108:	Pso11G02700.0	Pso11G02700.0	 6e-146
118-109:	Pso11G02710.0	Pso11G02710.0	 9e-170
118-110:	Pso11G02720.0	Pso11G02720.0	 2e-133
118-111:	Pso11G02730.0	Pso11G02730.0	      0
118-112:	Pso11G02740.0	Pso11G02740.0	      0
118-113:	Pso11G02770.0	Pso11G02770.0	      0
118-114:	Pso11G02780.0	Pso11G02780.0	 1e-162
118-115:	Pso11G02790.0	Pso11G02790.0	      0
118-116:	Pso11G02800.0	Pso11G02800.0	      0
118-117:	Pso11G02850.0	Pso11G02850.0	      0
118-118:	Pso11G02860.0	Pso11G02860.0	      0
118-119:	Pso11G02880.0	Pso11G02890.0	      0
118-120:	Pso11G02900.0	Pso11G02900.0	      0
118-121:	Pso11G02960.0	Pso11G02960.0	  2e-69
118-122:	Pso11G03050.0	Pso11G03050.0	      0
118-123:	Pso11G03150.0	Pso11G03150.0	      0
118-124:	Pso11G03110.0	Pso11G03110.0	      0
118-125:	Pso11G03160.0	Pso11G03160.0	      0
118-126:	Pso11G03170.0	Pso11G03170.0	      0
118-127:	Pso11G03190.0	Pso11G03190.0	  1e-90
118-128:	Pso11G03200.0	Pso11G03200.0	 9e-137
118-129:	Pso11G03210.0	Pso11G03210.0	      0
118-130:	Pso11G03220.0	Pso11G03220.0	 7e-125
118-131:	Pso11G03250.0	Pso11G03250.0	      0
118-132:	Pso11G03270.0	Pso11G03270.0	 1e-170
118-133:	Pso11G03280.0	Pso11G03280.0	  3e-51
118-134:	Pso11G03290.0	Pso11G03290.0	      0
118-135:	Pso11G03300.0	Pso11G03300.0	      0
118-136:	Pso11G03310.0	Pso11G03310.0	      0
118-137:	Pso11G03320.0	Pso11G03320.0	      0
118-138:	Pso11G03340.0	Pso11G03340.0	 2e-172
118-139:	Pso11G03330.0	Pso11G03330.0	      0
118-140:	Pso11G03430.0	Pso11G03430.0	      0
118-141:	Pso11G03420.0	Pso11G03420.0	      0
118-142:	Pso11G03450.0	Pso11G03450.0	      0
118-143:	Pso11G03460.0	Pso11G03460.0	      0
118-144:	Pso11G03470.0	Pso11G03470.0	 1e-128
118-145:	Pso11G03480.0	Pso11G03480.0	      0
118-146:	Pso11G03500.0	Pso11G03500.0	 2e-149
118-147:	Pso11G03510.0	Pso11G03510.0	 2e-104
118-148:	Pso11G03540.0	Pso11G03540.0	      0
118-149:	Pso11G03560.0	Pso11G03560.0	      0
118-150:	Pso11G03600.0	Pso11G03600.0	      0
118-151:	Pso11G03650.0	Pso11G03650.0	      0
118-152:	Pso11G03670.0	Pso11G03670.0	 2e-174
118-153:	Pso11G03680.0	Pso11G03680.0	      0
118-154:	Pso11G03690.0	Pso11G03690.0	      0
118-155:	Pso11G03700.0	Pso11G03700.0	      0
118-156:	Pso11G03970.0	Pso11G03970.0	      0
118-157:	Pso11G03980.0	Pso11G03980.0	      0
118-158:	Pso11G03990.0	Pso11G03990.0	      0
118-159:	Pso11G03760.0	Pso11G03780.0	  1e-58
118-160:	Pso11G03890.0	Pso11G03890.0	      0
118-161:	Pso11G04010.0	Pso11G04010.0	 1e-114
118-162:	Pso11G04110.0	Pso11G04110.0	      0
118-163:	Pso11G04170.0	Pso11G04170.0	      0
118-164:	Pso11G04180.0	Pso11G04180.0	      0
118-165:	Pso11G04190.0	Pso11G04190.0	      0
118-166:	Pso11G04230.0	Pso11G04230.0	  1e-91
118-167:	Pso11G04270.0	Pso11G04270.0	      0
118-168:	Pso11G04260.0	Pso11G04260.0	      0
118-169:	Pso11G04240.0	Pso11G04240.0	      0
118-170:	Pso11G04330.0	Pso11G04340.0	 1e-138
118-171:	Pso11G04350.0	Pso11G04350.0	      0
118-172:	Pso11G04360.0	Pso11G04360.0	      0
118-173:	Pso11G04370.0	Pso11G04370.0	 8e-128
118-174:	Pso11G04430.0	Pso11G04440.0	 3e-130
118-175:	Pso11G04610.0	Pso11G04610.0	 4e-100
118-176:	Pso11G04630.0	Pso11G04630.0	      0
118-177:	Pso11G04640.0	Pso11G04640.0	      0
118-178:	Pso11G04660.0	Pso11G04660.0	      0
118-179:	Pso11G04620.0	Pso11G04620.0	 2e-170
118-180:	Pso11G04700.0	Pso11G04700.0	      0
118-181:	Pso11G04710.0	Pso11G04710.0	      0
118-182:	Pso11G04730.0	Pso11G04730.0	 2e-106
118-183:	Pso11G04750.0	Pso11G04750.0	      0
118-184:	Pso11G04790.0	Pso11G04790.0	  9e-78
118-185:	Pso11G04810.0	Pso11G04810.0	      0
118-186:	Pso11G04820.0	Pso11G04820.0	      0
118-187:	Pso11G04830.0	Pso11G04830.0	 1e-132
118-188:	Pso11G04840.0	Pso11G04840.0	      0
118-189:	Pso11G04900.0	Pso11G04900.0	      0
118-190:	Pso11G04950.0	Pso11G04950.0	 9e-132
118-191:	Pso11G04980.0	Pso11G04980.0	 5e-159
118-192:	Pso11G05090.0	Pso11G05170.0	  3e-37
118-193:	Pso11G05200.0	Pso11G05200.0	 2e-147
118-194:	Pso11G05220.0	Pso11G05220.0	      0
118-195:	Pso11G05230.0	Pso11G05230.0	      0
118-196:	Pso11G05240.0	Pso11G05240.0	      0
118-197:	Pso11G05250.0	Pso11G05250.0	  1e-53
118-198:	Pso11G05260.0	Pso11G05260.0	 1e-165
118-199:	Pso11G05290.0	Pso11G05290.0	  7e-54
118-200:	Pso11G05310.0	Pso11G05310.0	      0
118-201:	Pso11G05320.0	Pso11G05320.0	      0
118-202:	Pso11G05330.0	Pso11G05330.0	 9e-151
118-203:	Pso11G05350.0	Pso11G05350.0	      0
118-204:	Pso11G05360.0	Pso11G05360.0	      0
118-205:	Pso11G05370.0	Pso11G05370.0	  1e-98
118-206:	Pso11G05380.0	Pso11G05380.0	      0
118-207:	Pso11G05420.0	Pso11G05420.0	      0
118-208:	Pso11G05440.0	Pso11G05440.0	  6e-71
118-209:	Pso11G05450.0	Pso11G05450.0	      0
118-210:	Pso11G05460.0	Pso11G05460.0	      0
118-211:	Pso11G05500.0	Pso11G05500.0	      0
118-212:	Pso11G05540.0	Pso11G05540.0	      0
118-213:	Pso11G05550.0	Pso11G05550.0	 6e-118
118-214:	Pso11G05570.0	Pso11G05570.0	      0
118-215:	Pso11G05580.0	Pso11G05580.0	      0
118-216:	Pso11G05590.0	Pso11G05590.0	      0
118-217:	Pso11G05620.0	Pso11G05620.0	      0
118-218:	Pso11G05640.0	Pso11G05640.0	      0
118-219:	Pso11G05660.0	Pso11G05660.0	 2e-166
118-220:	Pso11G05850.0	Pso11G05850.0	      0
118-221:	Pso11G05900.0	Pso11G05900.0	      0
118-222:	Pso11G05920.0	Pso11G05920.0	 2e-116
118-223:	Pso11G05930.0	Pso11G05930.0	  5e-57
118-224:	Pso11G05940.0	Pso11G05940.0	      0
118-225:	Pso11G05950.0	Pso11G05950.0	      0
118-226:	Pso11G05960.0	Pso11G05960.0	      0
118-227:	Pso11G05970.0	Pso11G05970.0	      0
118-228:	Pso11G05980.0	Pso11G05980.0	      0
118-229:	Pso11G05990.0	Pso11G05990.0	      0
118-230:	Pso11G06010.0	Pso11G06010.0	      0
118-231:	Pso11G06110.0	Pso11G06110.0	      0
118-232:	Pso11G06100.0	Pso11G06100.0	      0
118-233:	Pso11G06090.0	Pso11G06090.0	      0
118-234:	Pso11G06130.0	Pso11G06130.0	      0
118-235:	Pso11G06150.0	Pso11G06150.0	      0
118-236:	Pso11G06180.0	Pso11G06180.0	  6e-98
118-237:	Pso11G06200.0	Pso11G06200.0	      0
118-238:	Pso11G06260.0	Pso11G06260.0	      0
118-239:	Pso11G06280.0	Pso11G06280.0	      0
118-240:	Pso11G06290.0	Pso11G06290.0	      0
118-241:	Pso11G06530.0	Pso11G06530.0	      0
118-242:	Pso11G06540.0	Pso11G06540.0	      0
118-243:	Pso11G06550.0	Pso11G06550.0	      0
118-244:	Pso11G06560.0	Pso11G06560.0	      0
118-245:	Pso11G06580.0	Pso11G06580.0	      0
118-246:	Pso11G06610.0	Pso11G06610.0	 4e-131
118-247:	Pso11G06620.0	Pso11G06620.0	 8e-179
118-248:	Pso11G06630.0	Pso11G06630.0	      0
118-249:	Pso11G06650.0	Pso11G06650.0	      0
118-250:	Pso11G06660.0	Pso11G06660.0	 2e-119
118-251:	Pso11G06680.0	Pso11G06680.0	  2e-76
118-252:	Pso11G06690.0	Pso11G06690.0	  4e-85
118-253:	Pso11G06730.0	Pso11G06730.0	      0
118-254:	Pso11G06760.0	Pso11G06760.0	      0
118-255:	Pso11G06750.0	Pso11G06750.0	      0
118-256:	Pso11G06790.0	Pso11G06790.0	      0
118-257:	Pso11G06810.0	Pso11G06810.0	      0
118-258:	Pso11G06820.0	Pso11G06820.0	      0
118-259:	Pso11G06830.0	Pso11G06830.0	 1e-180
118-260:	Pso11G06860.0	Pso11G06860.0	      0
118-261:	Pso11G06870.0	Pso11G06870.0	      0
118-262:	Pso11G06900.0	Pso11G06900.0	      0
118-263:	Pso11G06910.0	Pso11G06910.0	 2e-117
118-264:	Pso11G06950.0	Pso11G06950.0	  4e-50
118-265:	Pso11G06960.0	Pso11G06960.0	 5e-103
118-266:	Pso11G06970.0	Pso11G06970.0	      0
118-267:	Pso11G06980.0	Pso11G06980.0	  3e-58
118-268:	Pso11G06990.0	Pso11G06990.0	      0
118-269:	Pso11G07000.0	Pso11G07000.0	      0
118-270:	Pso11G07010.0	Pso11G07010.0	 4e-161
118-271:	Pso11G07020.0	Pso11G07020.0	      0
118-272:	Pso11G07040.0	Pso11G07040.0	      0
118-273:	Pso11G07070.0	Pso11G07070.0	 8e-147
118-274:	Pso11G07090.0	Pso11G07090.0	 5e-127
118-275:	Pso11G07100.0	Pso11G07100.0	 2e-142
118-276:	Pso11G07120.0	Pso11G07120.0	      0
118-277:	Pso11G07130.0	Pso11G07130.0	      0
118-278:	Pso11G07140.0	Pso11G07140.0	 2e-134
118-279:	Pso11G07170.0	Pso11G07170.0	      0
118-280:	Pso11G07180.0	Pso11G07180.0	      0
118-281:	Pso11G07190.0	Pso11G07190.0	      0
118-282:	Pso11G07240.0	Pso11G07240.0	 2e-177
118-283:	Pso11G07250.0	Pso11G07250.0	      0
118-284:	Pso11G07260.0	Pso11G07260.0	      0
118-285:	Pso11G07280.0	Pso11G07280.0	  2e-94
118-286:	Pso11G07290.0	Pso11G07290.0	      0
118-287:	Pso11G07300.0	Pso11G07300.0	      0
118-288:	Pso11G07320.0	Pso11G07320.0	      0
118-289:	Pso11G07330.0	Pso11G07330.0	      0
118-290:	Pso11G07340.0	Pso11G07340.0	      0
118-291:	Pso11G07350.0	Pso11G07350.0	 2e-144
118-292:	Pso11G07370.0	Pso11G07370.0	      0
118-293:	Pso11G07380.0	Pso11G07380.0	      0
118-294:	Pso11G07400.0	Pso11G07400.0	      0
118-295:	Pso11G07520.0	Pso11G07520.0	      0
118-296:	Pso11G07550.0	Pso11G07550.0	      0
118-297:	Pso11G07560.0	Pso11G07560.0	      0
118-298:	Pso11G07570.0	Pso11G07570.0	 7e-122
118-299:	Pso11G07580.0	Pso11G07580.0	      0
118-300:	Pso11G07590.0	Pso11G07590.0	  2e-93
118-301:	Pso11G07600.0	Pso11G07600.0	      0
118-302:	Pso11G07610.0	Pso11G07610.0	      0
118-303:	Pso11G07620.0	Pso11G07620.0	      0
118-304:	Pso11G07630.0	Pso11G07630.0	      0
118-305:	Pso11G07640.0	Pso11G07640.0	      0
118-306:	Pso11G07650.0	Pso11G07650.0	      0
118-307:	Pso11G07660.0	Pso11G07660.0	      0
118-308:	Pso11G07670.0	Pso11G07670.0	      0
118-309:	Pso11G07730.0	Pso11G07730.0	      0
118-310:	Pso11G07750.0	Pso11G07750.0	      0
118-311:	Pso11G07760.0	Pso11G07760.0	      0
118-312:	Pso11G07770.0	Pso11G07770.0	      0
118-313:	Pso11G07780.0	Pso11G07780.0	      0
118-314:	Pso11G07800.0	Pso11G07800.0	      0
118-315:	Pso11G07820.0	Pso11G07820.0	      0
118-316:	Pso11G07830.0	Pso11G07830.0	      0
118-317:	Pso11G07840.0	Pso11G07840.0	  3e-95
118-318:	Pso11G07850.0	Pso11G07850.0	      0
118-319:	Pso11G07860.0	Pso11G07860.0	      0
118-320:	Pso11G07870.0	Pso11G07870.0	      0
118-321:	Pso11G07900.0	Pso11G07900.0	      0
118-322:	Pso11G07920.0	Pso11G07920.0	      0
118-323:	Pso11G07960.0	Pso11G07960.0	      0
118-324:	Pso11G08000.0	Pso11G08000.0	      0
118-325:	Pso11G08010.0	Pso11G08010.0	      0
118-326:	Pso11G08080.0	Pso11G08080.0	 2e-157
118-327:	Pso11G08100.0	Pso11G08100.0	 2e-112
118-328:	Pso11G08110.0	Pso11G08110.0	      0
118-329:	Pso11G08170.0	Pso11G08170.0	      0
118-330:	Pso11G08200.0	Pso11G08200.0	      0
118-331:	Pso11G08210.0	Pso11G08220.0	      0
118-332:	Pso11G08250.0	Pso11G08250.0	  4e-67
118-333:	Pso11G08270.0	Pso11G08270.0	      0
118-334:	Pso11G08320.0	Pso11G08320.0	      0
118-335:	Pso11G08330.0	Pso11G08330.0	      0
118-336:	Pso11G08340.0	Pso11G08340.0	 6e-172
118-337:	Pso11G08350.0	Pso11G08350.0	      0
118-338:	Pso11G08360.0	Pso11G08360.0	  2e-95
118-339:	Pso11G08370.0	Pso11G08370.0	 4e-148
118-340:	Pso11G08410.0	Pso11G08410.0	  4e-29
118-341:	Pso11G08420.0	Pso11G08420.0	      0
118-342:	Pso11G08430.0	Pso11G08430.0	 1e-140
118-343:	Pso11G08460.0	Pso11G08460.0	      0
118-344:	Pso11G08520.0	Pso11G08520.0	 4e-121
118-345:	Pso11G08550.0	Pso11G08550.0	      0
118-346:	Pso11G08620.0	Pso11G08620.0	      0
118-347:	Pso11G08630.0	Pso11G08630.0	  6e-86
118-348:	Pso11G08650.0	Pso11G08650.0	      0
118-349:	Pso11G08660.0	Pso11G08660.0	      0
118-350:	Pso11G08670.0	Pso11G08670.0	 2e-109
118-351:	Pso11G08680.0	Pso11G08680.0	  2e-89
118-352:	Pso11G08690.0	Pso11G08690.0	 2e-149
118-353:	Pso11G08700.0	Pso11G08700.0	 3e-179
118-354:	Pso11G08710.0	Pso11G08710.0	      0
118-355:	Pso11G08720.0	Pso11G08720.0	      0
118-356:	Pso11G08740.0	Pso11G08740.0	      0
118-357:	Pso11G08770.0	Pso11G08770.0	  2e-58
118-358:	Pso11G08780.0	Pso11G08780.0	      0
118-359:	Pso11G08790.0	Pso11G08790.0	 4e-102
118-360:	Pso11G08830.0	Pso11G08830.0	 2e-166
118-361:	Pso11G08840.0	Pso11G08840.0	      0
118-362:	Pso11G08850.0	Pso11G08850.0	      0
118-363:	Pso11G08860.0	Pso11G08860.0	  7e-45
118-364:	Pso11G08870.0	Pso11G08870.0	      0
118-365:	Pso11G08880.0	Pso11G08880.0	 8e-135
118-366:	Pso11G08910.0	Pso11G08910.0	      0
118-367:	Pso11G08930.0	Pso11G08930.0	      0
118-368:	Pso11G08940.0	Pso11G08940.0	      0
118-369:	Pso11G08960.0	Pso11G08960.0	      0
118-370:	Pso11G08970.0	Pso11G08970.0	      0
118-371:	Pso11G09000.0	Pso11G09000.0	      0
118-372:	Pso11G09020.0	Pso11G09020.0	      0
118-373:	Pso11G09030.0	Pso11G09030.0	      0
118-374:	Pso11G09090.0	Pso11G09090.0	      0
118-375:	Pso11G09100.0	Pso11G09100.0	      0
118-376:	Pso11G09150.0	Pso11G09150.0	      0
118-377:	Pso11G09160.0	Pso11G09160.0	      0
118-378:	Pso11G09170.0	Pso11G09170.0	      0
118-379:	Pso11G09180.0	Pso11G09180.0	 3e-159
118-380:	Pso11G09210.0	Pso11G09210.0	      0
118-381:	Pso11G09250.0	Pso11G09250.0	      0
118-382:	Pso11G09260.0	Pso11G09260.0	      0
118-383:	Pso11G09310.0	Pso11G09310.0	      0
118-384:	Pso11G09320.0	Pso11G09320.0	      0
118-385:	Pso11G09330.0	Pso11G09330.0	      0
118-386:	Pso11G09340.0	Pso11G09340.0	      0
118-387:	Pso11G09380.0	Pso11G09380.0	      0
118-388:	Pso11G09390.0	Pso11G09390.0	 6e-173
118-389:	Pso11G09410.0	Pso11G09410.0	      0
118-390:	Pso11G09420.0	Pso11G09420.0	      0
118-391:	Pso11G09430.0	Pso11G09430.0	      0
118-392:	Pso11G09450.0	Pso11G09450.0	  2e-84
118-393:	Pso11G09460.0	Pso11G09460.0	      0
118-394:	Pso11G09470.0	Pso11G09470.0	 8e-180
118-395:	Pso11G09480.0	Pso11G09480.0	      0
118-396:	Pso11G09490.0	Pso11G09490.0	      0
118-397:	Pso11G09500.0	Pso11G09500.0	      0
118-398:	Pso11G09510.0	Pso11G09510.0	      0
118-399:	Pso11G09520.0	Pso11G09520.0	      0
118-400:	Pso11G09540.0	Pso11G09540.0	      0
118-401:	Pso11G09550.0	Pso11G09550.0	      0
118-402:	Pso11G09590.0	Pso11G09590.0	      0
118-403:	Pso11G09610.0	Pso11G09610.0	      0
118-404:	Pso11G09620.0	Pso11G09620.0	  1e-73
118-405:	Pso11G09660.0	Pso11G09660.0	 3e-156
118-406:	Pso11G09670.0	Pso11G09670.0	      0
118-407:	Pso11G09690.0	Pso11G09690.0	      0
118-408:	Pso11G09700.0	Pso11G09700.0	      0
118-409:	Pso11G09710.0	Pso11G09710.0	  5e-57
118-410:	Pso11G09720.0	Pso11G09720.0	      0
118-411:	Pso11G09760.0	Pso11G09760.0	      0
118-412:	Pso11G09830.0	Pso11G09830.0	  2e-69
118-413:	Pso11G09840.0	Pso11G09840.0	 5e-100
118-414:	Pso11G09870.0	Pso11G09870.0	 6e-117
118-415:	Pso11G09920.0	Pso11G09920.0	 2e-109
118-416:	Pso11G09930.0	Pso11G09930.0	      0
118-417:	Pso11G09940.0	Pso11G09940.0	      0
118-418:	Pso11G09970.0	Pso11G09970.0	      0
118-419:	Pso11G09990.0	Pso11G09990.0	      0
118-420:	Pso11G10000.0	Pso11G10000.0	      0
118-421:	Pso11G10010.0	Pso11G10010.0	      0
118-422:	Pso11G10020.0	Pso11G10020.0	  5e-54
118-423:	Pso11G10060.0	Pso11G10060.0	  5e-48
118-424:	Pso11G10080.0	Pso11G10080.0	  3e-55
118-425:	Pso11G10090.0	Pso11G10090.0	      0
118-426:	Pso11G10130.0	Pso11G10130.0	  7e-47
118-427:	Pso11G10140.0	Pso11G10140.0	      0
118-428:	Pso11G10220.0	Pso11G10220.0	 2e-139
118-429:	Pso11G10260.0	Pso11G10260.0	      0
118-430:	Pso11G10270.0	Pso11G10270.0	      0
118-431:	Pso11G10280.0	Pso09G30670.0	  4e-13
118-432:	Pso11G10290.0	Pso11G10290.0	      0
118-433:	Pso11G10300.0	Pso11G10300.0	 2e-133
118-434:	Pso11G10310.0	Pso11G10310.0	      0
118-435:	Pso11G10320.0	Pso11G10320.0	      0
118-436:	Pso11G10330.0	Pso11G10330.0	      0
118-437:	Pso11G10340.0	Pso11G10340.0	 2e-161
118-438:	Pso11G10350.0	Pso11G10350.0	      0
118-439:	Pso11G10370.0	Pso11G10370.0	      0
118-440:	Pso11G10400.0	Pso11G10400.0	  5e-69
118-441:	Pso11G10420.0	Pso11G10420.0	      0
118-442:	Pso11G10430.0	Pso11G10430.0	      0
118-443:	Pso11G10440.0	Pso11G10440.0	      0
118-444:	Pso11G10590.0	Pso11G10590.0	      0
118-445:	Pso11G10540.0	Pso11G10540.0	 2e-148
118-446:	Pso11G10980.0	Pso11G10980.0	 2e-129
118-447:	Pso11G11040.0	Pso11G11040.0	      0
118-448:	Pso11G11050.0	Pso11G11050.0	 4e-117
118-449:	Pso11G11080.0	Pso11G11080.0	      0
118-450:	Pso11G11090.0	Pso11G11090.0	  8e-89
118-451:	Pso11G11100.0	Pso11G11100.0	  8e-67
118-452:	Pso11G11110.0	Pso11G11110.0	      0
118-453:	Pso11G11120.0	Pso11G11120.0	      0
118-454:	Pso11G11180.0	Pso11G11180.0	      0
118-455:	Pso11G11190.0	Pso11G11190.0	      0
118-456:	Pso11G11200.0	Pso11G11200.0	 2e-132
118-457:	Pso11G11210.0	Pso11G11210.0	      0
118-458:	Pso11G11250.0	Pso11G11250.0	      0
118-459:	Pso11G11260.0	Pso11G11260.0	      0
118-460:	Pso11G11270.0	Pso11G11270.0	  7e-60
118-461:	Pso11G11280.0	Pso11G11280.0	      0
118-462:	Pso11G11310.0	Pso11G11310.0	      0
118-463:	Pso11G11300.0	Pso11G11300.0	      0
118-464:	Pso11G11320.0	Pso11G11320.0	      0
118-465:	Pso11G11340.0	Pso11G11340.0	      0
118-466:	Pso11G11350.0	Pso11G11350.0	      0
118-467:	Pso11G11370.0	Pso11G11370.0	  2e-75
118-468:	Pso11G11410.0	Pso11G11410.0	      0
118-469:	Pso11G11440.0	Pso11G11440.0	      0
118-470:	Pso11G11470.0	Pso11G11470.0	  4e-95
118-471:	Pso11G11510.0	Pso11G11510.0	  6e-79
118-472:	Pso11G11520.0	Pso11G11520.0	      0
118-473:	Pso11G11530.0	Pso11G11530.0	      0
118-474:	Pso11G11560.0	Pso11G11560.0	      0
118-475:	Pso11G11570.0	Pso11G11570.0	      0
118-476:	Pso11G11580.0	Pso11G11580.0	 9e-130
118-477:	Pso11G11610.0	Pso11G11610.0	      0
118-478:	Pso11G11630.0	Pso11G11630.0	      0
118-479:	Pso11G11640.0	Pso11G11650.0	 5e-149
118-480:	Pso11G11660.0	Pso11G11660.0	 2e-165
118-481:	Pso11G11710.0	Pso11G11710.0	      0
118-482:	Pso11G11720.0	Pso11G11720.0	 2e-110
118-483:	Pso11G11770.0	Pso11G11770.0	      0
118-484:	Pso11G11780.0	Pso11G11780.0	  9e-63
118-485:	Pso11G11790.0	Pso11G11790.0	      0
118-486:	Pso11G11810.0	Pso11G11810.0	      0
118-487:	Pso11G11820.0	Pso11G11820.0	      0
118-488:	Pso11G13030.0	Pso11G13030.0	 2e-145
118-489:	Pso11G13020.0	Pso11G13020.0	 2e-178
118-490:	Pso11G13010.0	Pso11G13010.0	      0
118-491:	Pso11G13000.0	Pso11G13000.0	 2e-161
118-492:	Pso11G12990.0	Pso11G12990.0	  2e-68
118-493:	Pso11G12980.0	Pso11G12980.0	  4e-50
118-494:	Pso11G12930.0	Pso11G12930.0	      0
118-495:	Pso11G12910.0	Pso11G12910.0	      0
118-496:	Pso11G12890.0	Pso11G12890.0	      0
118-497:	Pso11G12860.0	Pso11G12860.0	      0
118-498:	Pso11G12850.0	Pso11G12850.0	      0
118-499:	Pso11G12810.0	Pso11G12810.0	 2e-172
118-500:	Pso11G12800.0	Pso11G12800.0	 4e-117
## Alignment 119: score=16672.0 e_value=0 N=340 post-WGD-1 ancestor_chr11&pre-WGD-1 ancestor_chr2 minus
119-  0:	Pso11G31390.0	Pso11G31390.0	      0
119-  1:	Pso11G31270.0	Pso11G31270.0	      0
119-  2:	Pso11G31430.0	Pso11G31430.0	      0
119-  3:	Pso11G31450.0	Pso11G31450.0	      0
119-  4:	Pso11G31480.0	Pso11G31480.0	      0
119-  5:	Pso11G31490.0	Pso11G31490.0	      0
119-  6:	Pso11G31500.0	Pso11G31500.0	      0
119-  7:	Pso11G31510.0	Pso11G31510.0	 4e-108
119-  8:	Pso11G31550.0	Pso11G31550.0	      0
119-  9:	Pso11G31600.0	Pso11G31600.0	  1e-56
119- 10:	Pso11G31610.0	Pso11G31610.0	      0
119- 11:	Pso11G31620.0	Pso11G31620.0	 2e-124
119- 12:	Pso11G31640.0	Pso11G31640.0	      0
119- 13:	Pso11G31650.0	Pso11G31650.0	      0
119- 14:	Pso11G31660.0	Pso11G31660.0	      0
119- 15:	Pso11G31670.0	Pso11G31670.0	  9e-90
119- 16:	Pso11G31680.0	Pso11G31680.0	      0
119- 17:	Pso11G31690.0	Pso11G31690.0	 1e-120
119- 18:	Pso11G31720.0	Pso11G31720.0	      0
119- 19:	Pso11G31730.0	Pso11G31730.0	      0
119- 20:	Pso11G31750.0	Pso11G31750.0	      0
119- 21:	Pso11G31770.0	Pso11G31770.0	      0
119- 22:	Pso11G31780.0	Pso11G31780.0	 9e-162
119- 23:	Pso11G31790.0	Pso11G31790.0	      0
119- 24:	Pso11G31800.0	Pso11G31800.0	      0
119- 25:	Pso11G31810.0	Pso11G31810.0	      0
119- 26:	Pso11G31830.0	Pso11G31830.0	      0
119- 27:	Pso11G31850.0	Pso11G31850.0	      0
119- 28:	Pso11G31870.0	Pso11G31870.0	      0
119- 29:	Pso11G31880.0	Pso11G31880.0	  1e-31
119- 30:	Pso11G31890.0	Pso11G31890.0	      0
119- 31:	Pso11G31900.0	Pso11G31900.0	 8e-104
119- 32:	Pso11G31910.0	Pso11G31910.0	  6e-65
119- 33:	Pso11G31920.0	Pso11G31920.0	 1e-158
119- 34:	Pso11G31940.0	Pso11G31940.0	      0
119- 35:	Pso11G31960.0	Pso11G31960.0	      0
119- 36:	Pso11G31970.0	Pso11G31970.0	      0
119- 37:	Pso11G31980.0	Pso11G31980.0	      0
119- 38:	Pso11G31990.0	Pso11G31990.0	      0
119- 39:	Pso11G32000.0	Pso11G32000.0	  1e-93
119- 40:	Pso11G32020.0	Pso11G32050.0	  3e-34
119- 41:	Pso11G32060.0	Pso11G32060.0	      0
119- 42:	Pso11G32070.0	Pso11G32070.0	      0
119- 43:	Pso11G32080.0	Pso11G32080.0	      0
119- 44:	Pso11G32100.0	Pso11G32100.0	      0
119- 45:	Pso11G32120.0	Pso11G32120.0	      0
119- 46:	Pso11G32130.0	Pso11G32130.0	 8e-179
119- 47:	Pso11G32140.0	Pso11G32140.0	  1e-72
119- 48:	Pso11G32150.0	Pso11G32150.0	 1e-136
119- 49:	Pso11G32180.0	Pso11G32180.0	      0
119- 50:	Pso11G32190.0	Pso11G32190.0	      0
119- 51:	Pso11G32210.0	Pso11G32210.0	      0
119- 52:	Pso11G32220.0	Pso11G32220.0	      0
119- 53:	Pso11G32230.0	Pso11G32230.0	 1e-123
119- 54:	Pso11G32240.0	Pso11G32240.0	      0
119- 55:	Pso11G32250.0	Pso11G32250.0	      0
119- 56:	Pso11G32580.0	Pso11G32580.0	  2e-44
119- 57:	Pso11G32590.0	Pso11G32590.0	      0
119- 58:	Pso11G32600.0	Pso11G32600.0	      0
119- 59:	Pso11G32650.0	Pso11G32650.0	      0
119- 60:	Pso11G32670.0	Pso11G32670.0	 3e-159
119- 61:	Pso11G32680.0	Pso11G32680.0	  2e-57
119- 62:	Pso11G32690.0	Pso11G32690.0	      0
119- 63:	Pso11G32700.0	Pso11G32700.0	      0
119- 64:	Pso11G32710.0	Pso11G32710.0	      0
119- 65:	Pso11G32720.0	Pso11G32720.0	      0
119- 66:	Pso11G32740.0	Pso11G32740.0	      0
119- 67:	Pso11G32790.0	Pso11G32790.0	      0
119- 68:	Pso11G32800.0	Pso11G32800.0	  3e-55
119- 69:	Pso11G32840.0	Pso11G32860.0	      0
119- 70:	Pso11G32890.0	Pso11G32890.0	      0
119- 71:	Pso11G32900.0	Pso11G32900.0	 9e-158
119- 72:	Pso11G32910.0	Pso11G32910.0	      0
119- 73:	Pso11G32920.0	Pso11G32920.0	      0
119- 74:	Pso11G32930.0	Pso11G32930.0	      0
119- 75:	Pso11G32940.0	Pso11G32940.0	      0
119- 76:	Pso11G32950.0	Pso11G32950.0	      0
119- 77:	Pso11G32960.0	Pso11G32960.0	      0
119- 78:	Pso11G32970.0	Pso11G32970.0	      0
119- 79:	Pso11G32980.0	Pso11G32980.0	      0
119- 80:	Pso11G32990.0	Pso11G32990.0	      0
119- 81:	Pso11G33000.0	Pso11G33000.0	 3e-125
119- 82:	Pso11G33010.0	Pso11G33010.0	      0
119- 83:	Pso11G33020.0	Pso11G33020.0	 1e-115
119- 84:	Pso11G33060.0	Pso11G33060.0	      0
119- 85:	Pso11G33080.0	Pso11G33080.0	      0
119- 86:	Pso11G33090.0	Pso11G33090.0	 4e-105
119- 87:	Pso11G33110.0	Pso11G33110.0	 6e-150
119- 88:	Pso11G33120.0	Pso11G33120.0	      0
119- 89:	Pso11G33130.0	Pso11G33130.0	      0
119- 90:	Pso11G33140.0	Pso11G33140.0	  4e-74
119- 91:	Pso11G33150.0	Pso11G33150.0	  4e-74
119- 92:	Pso11G33160.0	Pso11G33160.0	      0
119- 93:	Pso11G33180.0	Pso11G33180.0	      0
119- 94:	Pso11G33200.0	Pso11G33200.0	 4e-165
119- 95:	Pso11G33210.0	Pso11G33210.0	      0
119- 96:	Pso11G33220.0	Pso11G33220.0	      0
119- 97:	Pso11G33230.0	Pso11G33230.0	  2e-53
119- 98:	Pso11G33240.0	Pso11G33240.0	  4e-87
119- 99:	Pso11G33250.0	Pso11G33250.0	      0
119-100:	Pso11G33260.0	Pso11G33260.0	  1e-79
119-101:	Pso11G33270.0	Pso11G33270.0	 5e-148
119-102:	Pso11G33290.0	Pso11G33290.0	      0
119-103:	Pso11G33330.0	Pso11G33330.0	      0
119-104:	Pso11G33340.0	Pso11G33340.0	 7e-106
119-105:	Pso11G33360.0	Pso11G33360.0	      0
119-106:	Pso11G33390.0	Pso11G33390.0	      0
119-107:	Pso11G33400.0	Pso11G33400.0	 2e-157
119-108:	Pso11G33410.0	Pso11G33410.0	      0
119-109:	Pso11G33420.0	Pso11G33420.0	 3e-119
119-110:	Pso11G33430.0	Pso11G33430.0	 4e-134
119-111:	Pso11G33440.0	Pso11G33440.0	      0
119-112:	Pso11G33470.0	Pso11G33470.0	      0
119-113:	Pso11G33450.0	Pso11G33450.0	      0
119-114:	Pso11G33480.0	Pso11G33480.0	      0
119-115:	Pso11G33490.0	Pso11G33490.0	  5e-86
119-116:	Pso11G33500.0	Pso11G33500.0	      0
119-117:	Pso11G33510.0	Pso11G33510.0	 2e-102
119-118:	Pso11G33520.0	Pso11G33520.0	      0
119-119:	Pso11G33540.0	Pso11G33540.0	      0
119-120:	Pso11G33550.0	Pso11G33550.0	      0
119-121:	Pso11G33560.0	Pso11G33560.0	 3e-105
119-122:	Pso11G33570.0	Pso11G33570.0	      0
119-123:	Pso11G33580.0	Pso11G33580.0	 7e-144
119-124:	Pso11G33590.0	Pso11G33590.0	 1e-107
119-125:	Pso11G33600.0	Pso11G33600.0	      0
119-126:	Pso11G33610.0	Pso11G33610.0	 3e-150
119-127:	Pso11G33620.0	Pso11G33620.0	 2e-153
119-128:	Pso11G33640.0	Pso11G33640.0	      0
119-129:	Pso11G33650.0	Pso11G33650.0	 1e-121
119-130:	Pso11G33680.0	Pso11G33680.0	 4e-133
119-131:	Pso11G33670.0	Pso11G33670.0	      0
119-132:	Pso11G34080.0	Pso11G34080.0	      0
119-133:	Pso11G34090.0	Pso11G34090.0	  5e-88
119-134:	Pso11G34100.0	Pso11G34100.0	      0
119-135:	Pso11G34110.0	Pso11G34110.0	      0
119-136:	Pso11G34120.0	Pso11G34120.0	      0
119-137:	Pso11G34130.0	Pso11G34130.0	      0
119-138:	Pso11G34150.0	Pso11G34150.0	      0
119-139:	Pso11G34170.0	Pso11G34170.0	 4e-180
119-140:	Pso11G34180.0	Pso11G34180.0	      0
119-141:	Pso11G34190.0	Pso11G34190.0	      0
119-142:	Pso11G34220.0	Pso11G34220.0	      0
119-143:	Pso11G34260.0	Pso11G34260.0	      0
119-144:	Pso11G34270.0	Pso11G34270.0	 1e-115
119-145:	Pso11G34320.0	Pso11G34320.0	 6e-173
119-146:	Pso11G34280.0	Pso11G34280.0	      0
119-147:	Pso11G34300.0	Pso11G34300.0	      0
119-148:	Pso11G34340.0	Pso11G34340.0	      0
119-149:	Pso11G34350.0	Pso11G34350.0	      0
119-150:	Pso11G34360.0	Pso11G34360.0	      0
119-151:	Pso11G34370.0	Pso11G34370.0	      0
119-152:	Pso11G34380.0	Pso11G34380.0	      0
119-153:	Pso11G34390.0	Pso11G34390.0	      0
119-154:	Pso11G34400.0	Pso11G34400.0	      0
119-155:	Pso11G34410.0	Pso11G34410.0	  1e-90
119-156:	Pso11G34430.0	Pso11G34430.0	      0
119-157:	Pso11G34450.0	Pso11G34450.0	      0
119-158:	Pso11G34470.0	Pso11G34470.0	      0
119-159:	Pso11G34480.0	Pso11G34480.0	      0
119-160:	Pso11G34490.0	Pso11G34490.0	      0
119-161:	Pso11G34510.0	Pso11G34510.0	  1e-50
119-162:	Pso11G34520.0	Pso11G34520.0	      0
119-163:	Pso11G34530.0	Pso11G34530.0	 2e-104
119-164:	Pso11G34540.0	Pso11G34540.0	      0
119-165:	Pso11G34550.0	Pso11G34550.0	      0
119-166:	Pso11G34560.0	Pso11G34560.0	      0
119-167:	Pso11G34580.0	Pso11G34580.0	      0
119-168:	Pso11G34590.0	Pso11G34590.0	      0
119-169:	Pso11G34600.0	Pso11G34600.0	 5e-169
119-170:	Pso11G34610.0	Pso11G34610.0	      0
119-171:	Pso11G34630.0	Pso11G34630.0	      0
119-172:	Pso11G34640.0	Pso11G34640.0	  4e-90
119-173:	Pso11G34650.0	Pso11G34650.0	      0
119-174:	Pso11G34660.0	Pso11G34660.0	      0
119-175:	Pso11G34670.0	Pso11G34670.0	      0
119-176:	Pso11G34680.0	Pso11G34680.0	 5e-162
119-177:	Pso11G34690.0	Pso11G34690.0	  4e-90
119-178:	Pso11G34710.0	Pso11G34710.0	      0
119-179:	Pso11G34730.0	Pso11G34730.0	      0
119-180:	Pso11G34740.0	Pso11G34740.0	 7e-117
119-181:	Pso11G34750.0	Pso11G34750.0	  4e-79
119-182:	Pso11G34760.0	Pso11G34760.0	 6e-119
119-183:	Pso11G34780.0	Pso11G34780.0	      0
119-184:	Pso11G34800.0	Pso11G34800.0	      0
119-185:	Pso11G34810.0	Pso11G34810.0	      0
119-186:	Pso11G34840.0	Pso11G34840.0	      0
119-187:	Pso11G34830.0	Pso11G34830.0	      0
119-188:	Pso11G34870.0	Pso11G34870.0	      0
119-189:	Pso11G34890.0	Pso11G34890.0	      0
119-190:	Pso11G34900.0	Pso11G34900.0	      0
119-191:	Pso11G34920.0	Pso11G34920.0	      0
119-192:	Pso11G34940.0	Pso11G34940.0	  7e-62
119-193:	Pso11G34950.0	Pso11G34950.0	  1e-77
119-194:	Pso11G34960.0	Pso11G34960.0	      0
119-195:	Pso11G34970.0	Pso11G34970.0	      0
119-196:	Pso11G34980.0	Pso11G34980.0	      0
119-197:	Pso11G34990.0	Pso11G34990.0	 7e-139
119-198:	Pso11G35000.0	Pso11G35000.0	      0
119-199:	Pso11G35020.0	Pso11G35020.0	      0
119-200:	Pso11G35030.0	Pso11G35030.0	 1e-164
119-201:	Pso11G35040.0	Pso11G35040.0	      0
119-202:	Pso11G35050.0	Pso11G35050.0	      0
119-203:	Pso11G35080.0	Pso11G35080.0	 1e-137
119-204:	Pso11G35090.0	Pso11G35090.0	      0
119-205:	Pso11G35100.0	Pso11G35100.0	      0
119-206:	Pso11G35110.0	Pso11G35110.0	 1e-105
119-207:	Pso11G35120.0	Pso11G35120.0	      0
119-208:	Pso11G35130.0	Pso11G35130.0	      0
119-209:	Pso11G35150.0	Pso11G35150.0	      0
119-210:	Pso11G35160.0	Pso11G35160.0	      0
119-211:	Pso11G35170.0	Pso11G35170.0	      0
119-212:	Pso11G35210.0	Pso11G35210.0	 4e-121
119-213:	Pso11G35240.0	Pso11G35240.0	 5e-134
119-214:	Pso11G35250.0	Pso11G35250.0	 2e-109
119-215:	Pso11G35260.0	Pso11G35260.0	  7e-90
119-216:	Pso11G35290.0	Pso11G35290.0	      0
119-217:	Pso11G35300.0	Pso11G35300.0	 4e-145
119-218:	Pso11G35320.0	Pso11G35320.0	 6e-150
119-219:	Pso11G35330.0	Pso11G35330.0	      0
119-220:	Pso11G35340.0	Pso11G35340.0	      0
119-221:	Pso11G35350.0	Pso11G35350.0	 3e-155
119-222:	Pso11G35380.0	Pso11G35380.0	      0
119-223:	Pso11G35400.0	Pso11G35400.0	 8e-143
119-224:	Pso11G35450.0	Pso11G35450.0	 7e-179
119-225:	Pso11G35460.0	Pso11G35460.0	      0
119-226:	Pso11G35590.0	Pso11G35590.0	      0
119-227:	Pso11G35580.0	Pso11G35580.0	      0
119-228:	Pso11G35610.0	Pso11G35610.0	 3e-114
119-229:	Pso11G35630.0	Pso11G35630.0	 2e-114
119-230:	Pso11G35650.0	Pso11G35650.0	      0
119-231:	Pso11G35660.0	Pso11G35660.0	      0
119-232:	Pso11G35670.0	Pso11G35670.0	      0
119-233:	Pso11G35680.0	Pso11G35680.0	      0
119-234:	Pso11G35720.0	Pso11G35720.0	      0
119-235:	Pso11G35740.0	Pso11G35740.0	      0
119-236:	Pso11G35750.0	Pso11G35750.0	 7e-140
119-237:	Pso11G35760.0	Pso11G35760.0	      0
119-238:	Pso11G35780.0	Pso11G35780.0	      0
119-239:	Pso11G35810.0	Pso11G35810.0	      0
119-240:	Pso11G35830.0	Pso11G35830.0	      0
119-241:	Pso11G35840.0	Pso11G35840.0	      0
119-242:	Pso11G35860.0	Pso11G35860.0	      0
119-243:	Pso11G35870.0	Pso11G35870.0	      0
119-244:	Pso11G35900.0	Pso11G35900.0	      0
119-245:	Pso11G35910.0	Pso11G35910.0	  3e-55
119-246:	Pso11G35920.0	Pso11G35920.0	      0
119-247:	Pso11G35940.0	Pso11G35940.0	 3e-107
119-248:	Pso11G35950.0	Pso11G35950.0	 5e-133
119-249:	Pso11G35970.0	Pso11G35970.0	      0
119-250:	Pso11G35990.0	Pso11G35990.0	      0
119-251:	Pso11G36000.0	Pso11G36000.0	      0
119-252:	Pso11G36030.0	Pso11G36030.0	      0
119-253:	Pso11G36120.0	Pso11G36120.0	      0
119-254:	Pso11G36130.0	Pso11G36130.0	      0
119-255:	Pso11G36150.0	Pso11G36150.0	      0
119-256:	Pso11G36160.0	Pso11G36160.0	  6e-95
119-257:	Pso11G36170.0	Pso11G36170.0	      0
119-258:	Pso11G36190.0	Pso11G36190.0	      0
119-259:	Pso11G36350.0	Pso11G36350.0	  2e-94
119-260:	Pso11G36360.0	Pso11G36360.0	      0
119-261:	Pso11G36370.0	Pso11G36370.0	      0
119-262:	Pso11G36380.0	Pso11G36380.0	      0
119-263:	Pso11G36400.0	Pso11G36400.0	      0
119-264:	Pso11G36410.0	Pso11G36410.0	      0
119-265:	Pso11G36420.0	Pso11G36420.0	      0
119-266:	Pso11G36430.0	Pso11G36430.0	      0
119-267:	Pso11G36440.0	Pso11G36440.0	      0
119-268:	Pso11G36460.0	Pso11G36460.0	      0
119-269:	Pso11G36470.0	Pso11G36470.0	      0
119-270:	Pso11G36480.0	Pso11G36480.0	      0
119-271:	Pso11G36490.0	Pso11G36490.0	      0
119-272:	Pso11G36500.0	Pso11G36500.0	 1e-146
119-273:	Pso11G36510.0	Pso11G36510.0	 5e-178
119-274:	Pso11G36520.0	Pso11G36520.0	  8e-98
119-275:	Pso11G36590.0	Pso11G36590.0	  8e-70
119-276:	Pso11G36610.0	Pso11G36610.0	  5e-97
119-277:	Pso11G36630.0	Pso11G36640.0	 2e-135
119-278:	Pso11G36620.0	Pso11G36660.0	  1e-93
119-279:	Pso11G36720.0	Pso11G36720.0	      0
119-280:	Pso11G36740.0	Pso11G36740.0	      0
119-281:	Pso11G36750.0	Pso11G36750.0	      0
119-282:	Pso11G36760.0	Pso11G36760.0	      0
119-283:	Pso11G36780.0	Pso11G36780.0	      0
119-284:	Pso11G36790.0	Pso11G36790.0	      0
119-285:	Pso11G36800.0	Pso11G36800.0	      0
119-286:	Pso11G36810.0	Pso11G36810.0	      0
119-287:	Pso11G36820.0	Pso11G36820.0	      0
119-288:	Pso11G36850.0	Pso11G36850.0	      0
119-289:	Pso11G36860.0	Pso11G36860.0	      0
119-290:	Pso11G36870.0	Pso11G36870.0	      0
119-291:	Pso11G36880.0	Pso11G36880.0	      0
119-292:	Pso11G36910.0	Pso11G36910.0	      0
119-293:	Pso11G36920.0	Pso11G36920.0	      0
119-294:	Pso11G36930.0	Pso11G36930.0	 8e-118
119-295:	Pso11G36940.0	Pso11G36940.0	  2e-52
119-296:	Pso11G36960.0	Pso11G36960.0	      0
119-297:	Pso11G36980.0	Pso11G36980.0	      0
119-298:	Pso11G36990.0	Pso11G36990.0	      0
119-299:	Pso11G37020.0	Pso11G37020.0	      0
119-300:	Pso11G37030.0	Pso11G37030.0	      0
119-301:	Pso11G37040.0	Pso11G37040.0	      0
119-302:	Pso11G37050.0	Pso11G37050.0	      0
119-303:	Pso11G37060.0	Pso11G37060.0	      0
119-304:	Pso11G37070.0	Pso11G37070.0	 3e-118
119-305:	Pso11G37090.0	Pso11G37090.0	  6e-96
119-306:	Pso11G37100.0	Pso11G37100.0	      0
119-307:	Pso11G37110.0	Pso11G37110.0	      0
119-308:	Pso11G37120.0	Pso11G37120.0	      0
119-309:	Pso11G37130.0	Pso11G37130.0	      0
119-310:	Pso11G37140.0	Pso11G37140.0	      0
119-311:	Pso11G37160.0	Pso11G37160.0	      0
119-312:	Pso11G37210.0	Pso11G37210.0	      0
119-313:	Pso11G37220.0	Pso11G37220.0	      0
119-314:	Pso11G37250.0	Pso11G37250.0	      0
119-315:	Pso11G37310.0	Pso11G37310.0	      0
119-316:	Pso11G37340.0	Pso11G37340.0	  3e-75
119-317:	Pso11G37450.0	Pso11G37450.0	      0
119-318:	Pso11G37460.0	Pso11G37460.0	 2e-117
119-319:	Pso11G37470.0	Pso11G37470.0	 1e-173
119-320:	Pso11G37500.0	Pso11G37500.0	      0
119-321:	Pso11G37520.0	Pso11G37520.0	 8e-175
119-322:	Pso11G37510.0	Pso11G37510.0	      0
119-323:	Pso11G37550.0	Pso11G37550.0	      0
119-324:	Pso11G37590.0	Pso11G37590.0	      0
119-325:	Pso11G37610.0	Pso11G37610.0	 3e-175
119-326:	Pso11G37660.0	Pso11G37660.0	      0
119-327:	Pso11G37640.0	Pso11G37640.0	      0
119-328:	Pso11G37630.0	Pso11G37630.0	      0
119-329:	Pso11G37680.0	Pso11G37680.0	 5e-100
119-330:	Pso11G37690.0	Pso11G37690.0	      0
119-331:	Pso11G37700.0	Pso11G37700.0	      0
119-332:	Pso11G37850.0	Pso11G37850.0	      0
119-333:	Pso11G37880.0	Pso11G37880.0	      0
119-334:	Pso11G37920.0	Pso11G37920.0	      0
119-335:	Pso11G37930.0	Pso11G37930.0	      0
119-336:	Pso11G37940.0	Pso11G37940.0	      0
119-337:	Pso11G37950.0	Pso11G37950.0	 7e-125
119-338:	Pso11G37970.0	Pso11G37970.0	      0
119-339:	Pso11G37980.0	Pso11G38000.0	 1e-166
## Alignment 120: score=12118.0 e_value=0 N=247 post-WGD-1 ancestor_chr11&pre-WGD-1 ancestor_chr2 minus
120-  0:	Pso11G25460.0	Pso11G25460.0	      0
120-  1:	Pso11G25450.0	Pso11G25450.0	      0
120-  2:	Pso11G25440.0	Pso11G25440.0	      0
120-  3:	Pso11G25420.0	Pso11G25420.0	  8e-99
120-  4:	Pso11G25400.0	Pso11G25400.0	      0
120-  5:	Pso11G25390.0	Pso11G25390.0	  3e-64
120-  6:	Pso11G25380.0	Pso11G25380.0	      0
120-  7:	Pso11G25370.0	Pso11G25370.0	      0
120-  8:	Pso11G25350.0	Pso11G25350.0	      0
120-  9:	Pso11G25340.0	Pso11G25340.0	      0
120- 10:	Pso11G25330.0	Pso11G25330.0	      0
120- 11:	Pso11G25300.0	Pso11G25300.0	 1e-170
120- 12:	Pso11G25290.0	Pso11G25290.0	      0
120- 13:	Pso11G25280.0	Pso11G25280.0	 5e-143
120- 14:	Pso11G25270.0	Pso11G25270.0	 4e-145
120- 15:	Pso11G25260.0	Pso11G25260.0	      0
120- 16:	Pso11G25240.0	Pso11G25240.0	 4e-180
120- 17:	Pso11G25230.0	Pso11G25230.0	      0
120- 18:	Pso11G25220.0	Pso11G25220.0	      0
120- 19:	Pso11G25210.0	Pso11G25210.0	      0
120- 20:	Pso11G25200.0	Pso11G25200.0	      0
120- 21:	Pso11G25180.0	Pso11G25180.0	 2e-121
120- 22:	Pso11G25170.0	Pso11G25170.0	      0
120- 23:	Pso11G25150.0	Pso11G25150.0	      0
120- 24:	Pso11G25130.0	Pso11G25130.0	 4e-167
120- 25:	Pso11G25120.0	Pso11G25120.0	      0
120- 26:	Pso11G25100.0	Pso11G25100.0	      0
120- 27:	Pso11G25090.0	Pso11G25090.0	      0
120- 28:	Pso11G25080.0	Pso11G25080.0	      0
120- 29:	Pso11G25030.0	Pso11G25030.0	  1e-82
120- 30:	Pso11G25020.0	Pso11G25020.0	      0
120- 31:	Pso11G25010.0	Pso11G25010.0	      0
120- 32:	Pso11G24990.0	Pso11G24990.0	      0
120- 33:	Pso11G24980.0	Pso11G24980.0	 4e-137
120- 34:	Pso11G24970.0	Pso11G24970.0	      0
120- 35:	Pso11G25490.0	Pso11G25490.0	      0
120- 36:	Pso11G25500.0	Pso11G25500.0	  6e-74
120- 37:	Pso11G25510.0	Pso11G25510.0	      0
120- 38:	Pso11G25520.0	Pso11G25520.0	      0
120- 39:	Pso11G25530.0	Pso11G25530.0	      0
120- 40:	Pso11G25580.0	Pso11G25580.0	      0
120- 41:	Pso11G25590.0	Pso11G25590.0	      0
120- 42:	Pso11G25620.0	Pso11G25620.0	      0
120- 43:	Pso11G25630.0	Pso11G25630.0	 9e-130
120- 44:	Pso11G25640.0	Pso11G25640.0	 8e-138
120- 45:	Pso11G25650.0	Pso11G25650.0	 4e-175
120- 46:	Pso11G25660.0	Pso11G25660.0	      0
120- 47:	Pso11G25670.0	Pso11G25670.0	      0
120- 48:	Pso11G25680.0	Pso11G25680.0	      0
120- 49:	Pso11G25690.0	Pso11G25690.0	      0
120- 50:	Pso11G25700.0	Pso11G25700.0	      0
120- 51:	Pso11G25710.0	Pso11G25710.0	 1e-119
120- 52:	Pso11G25720.0	Pso11G25720.0	      0
120- 53:	Pso11G25760.0	Pso11G25760.0	  9e-95
120- 54:	Pso11G25770.0	Pso11G25770.0	      0
120- 55:	Pso11G25780.0	Pso11G25780.0	      0
120- 56:	Pso11G25790.0	Pso11G25790.0	      0
120- 57:	Pso11G25820.0	Pso11G25820.0	  4e-42
120- 58:	Pso11G25840.0	Pso11G25840.0	      0
120- 59:	Pso11G25850.0	Pso11G25850.0	      0
120- 60:	Pso11G25860.0	Pso11G25860.0	      0
120- 61:	Pso11G25890.0	Pso11G25890.0	      0
120- 62:	Pso11G25900.0	Pso11G25900.0	      0
120- 63:	Pso11G25910.0	Pso11G25910.0	 4e-126
120- 64:	Pso11G25920.0	Pso11G25920.0	      0
120- 65:	Pso11G25960.0	Pso11G25960.0	      0
120- 66:	Pso11G25990.0	Pso11G25990.0	      0
120- 67:	Pso11G26010.0	Pso11G26010.0	      0
120- 68:	Pso11G26020.0	Pso11G26020.0	      0
120- 69:	Pso11G26030.0	Pso11G26030.0	      0
120- 70:	Pso11G26040.0	Pso11G26040.0	      0
120- 71:	Pso11G26050.0	Pso11G26050.0	      0
120- 72:	Pso11G26060.0	Pso11G26060.0	 8e-112
120- 73:	Pso11G26100.0	Pso11G26100.0	      0
120- 74:	Pso11G26110.0	Pso11G26110.0	 8e-175
120- 75:	Pso11G26120.0	Pso11G26120.0	      0
120- 76:	Pso11G26130.0	Pso11G26130.0	      0
120- 77:	Pso11G26140.0	Pso11G26140.0	      0
120- 78:	Pso11G26160.0	Pso11G26160.0	      0
120- 79:	Pso11G26170.0	Pso11G26180.0	      0
120- 80:	Pso11G26190.0	Pso11G26190.0	      0
120- 81:	Pso11G26200.0	Pso11G26200.0	      0
120- 82:	Pso11G26210.0	Pso11G26210.0	      0
120- 83:	Pso11G26220.0	Pso11G26220.0	      0
120- 84:	Pso11G26230.0	Pso11G26230.0	      0
120- 85:	Pso11G26240.0	Pso11G26240.0	      0
120- 86:	Pso11G26250.0	Pso11G26250.0	      0
120- 87:	Pso11G26260.0	Pso11G26260.0	      0
120- 88:	Pso11G26270.0	Pso11G26270.0	 1e-140
120- 89:	Pso11G26280.0	Pso11G26280.0	      0
120- 90:	Pso11G26290.0	Pso11G26290.0	      0
120- 91:	Pso11G26300.0	Pso11G26300.0	      0
120- 92:	Pso11G26310.0	Pso11G26310.0	      0
120- 93:	Pso11G26320.0	Pso11G26320.0	 6e-161
120- 94:	Pso11G26420.0	Pso11G26420.0	      0
120- 95:	Pso11G26430.0	Pso11G26430.0	      0
120- 96:	Pso11G26450.0	Pso11G26450.0	      0
120- 97:	Pso11G26460.0	Pso11G26460.0	      0
120- 98:	Pso11G26470.0	Pso11G26470.0	  4e-95
120- 99:	Pso11G26480.0	Pso11G26480.0	      0
120-100:	Pso11G26490.0	Pso11G26490.0	      0
120-101:	Pso11G26500.0	Pso11G26500.0	 9e-127
120-102:	Pso11G26510.0	Pso11G26510.0	      0
120-103:	Pso11G26520.0	Pso11G26520.0	 1e-160
120-104:	Pso11G26560.0	Pso11G26560.0	  9e-42
120-105:	Pso11G26570.0	Pso11G26570.0	      0
120-106:	Pso11G26580.0	Pso11G26580.0	      0
120-107:	Pso11G26590.0	Pso11G26590.0	      0
120-108:	Pso11G26600.0	Pso11G26600.0	 2e-154
120-109:	Pso11G26610.0	Pso11G26610.0	      0
120-110:	Pso11G26620.0	Pso11G26620.0	      0
120-111:	Pso11G26660.0	Pso11G26660.0	 2e-136
120-112:	Pso11G26670.0	Pso11G26670.0	 2e-111
120-113:	Pso11G26700.0	Pso11G26700.0	      0
120-114:	Pso11G26710.0	Pso11G26710.0	      0
120-115:	Pso11G26720.0	Pso11G26720.0	 7e-180
120-116:	Pso11G26750.0	Pso11G26750.0	      0
120-117:	Pso11G26770.0	Pso11G26770.0	      0
120-118:	Pso11G26780.0	Pso11G26780.0	      0
120-119:	Pso11G26800.0	Pso11G26800.0	  9e-86
120-120:	Pso11G26810.0	Pso11G26810.0	      0
120-121:	Pso11G26820.0	Pso11G26820.0	      0
120-122:	Pso11G26830.0	Pso11G26830.0	      0
120-123:	Pso11G26840.0	Pso11G26840.0	      0
120-124:	Pso11G26850.0	Pso11G26850.0	 1e-158
120-125:	Pso11G26860.0	Pso11G26860.0	      0
120-126:	Pso11G26870.0	Pso11G26870.0	      0
120-127:	Pso11G26880.0	Pso11G26880.0	      0
120-128:	Pso11G26890.0	Pso11G26890.0	      0
120-129:	Pso11G26910.0	Pso11G26910.0	      0
120-130:	Pso11G26930.0	Pso11G26930.0	      0
120-131:	Pso11G26940.0	Pso11G26940.0	      0
120-132:	Pso11G26950.0	Pso11G26950.0	      0
120-133:	Pso11G26980.0	Pso11G26980.0	      0
120-134:	Pso11G26990.0	Pso11G26990.0	      0
120-135:	Pso11G27000.0	Pso11G27000.0	      0
120-136:	Pso11G27010.0	Pso11G27010.0	      0
120-137:	Pso11G27020.0	Pso11G27020.0	      0
120-138:	Pso11G27030.0	Pso11G27030.0	 2e-138
120-139:	Pso11G27040.0	Pso11G27040.0	      0
120-140:	Pso11G27050.0	Pso11G27050.0	      0
120-141:	Pso11G27070.0	Pso11G27070.0	 4e-134
120-142:	Pso11G27090.0	Pso11G27090.0	      0
120-143:	Pso11G27100.0	Pso11G27100.0	      0
120-144:	Pso11G27120.0	Pso11G27120.0	      0
120-145:	Pso11G27210.0	Pso11G27210.0	      0
120-146:	Pso11G27200.0	Pso11G27200.0	 1e-171
120-147:	Pso11G27190.0	Pso11G27190.0	      0
120-148:	Pso11G27180.0	Pso11G27180.0	      0
120-149:	Pso11G27170.0	Pso11G27170.0	      0
120-150:	Pso11G27460.0	Pso11G27460.0	      0
120-151:	Pso11G27480.0	Pso11G27480.0	      0
120-152:	Pso11G27490.0	Pso11G27490.0	      0
120-153:	Pso11G27500.0	Pso11G27500.0	 4e-123
120-154:	Pso11G27510.0	Pso11G27510.0	      0
120-155:	Pso11G27520.0	Pso11G27520.0	      0
120-156:	Pso11G27530.0	Pso11G27530.0	      0
120-157:	Pso11G27540.0	Pso11G27540.0	 2e-148
120-158:	Pso11G27560.0	Pso11G27560.0	      0
120-159:	Pso11G27570.0	Pso11G27570.0	      0
120-160:	Pso11G27580.0	Pso11G27580.0	      0
120-161:	Pso11G27590.0	Pso11G27590.0	 2e-172
120-162:	Pso11G27600.0	Pso11G27600.0	 2e-100
120-163:	Pso11G27610.0	Pso11G27610.0	      0
120-164:	Pso11G27620.0	Pso11G27620.0	      0
120-165:	Pso11G27630.0	Pso11G27630.0	 2e-141
120-166:	Pso11G27640.0	Pso11G27640.0	      0
120-167:	Pso11G27650.0	Pso11G27650.0	      0
120-168:	Pso11G27680.0	Pso11G27680.0	      0
120-169:	Pso11G27690.0	Pso11G27690.0	      0
120-170:	Pso11G27700.0	Pso11G27700.0	 1e-142
120-171:	Pso11G27710.0	Pso11G27710.0	      0
120-172:	Pso11G27720.0	Pso11G27720.0	      0
120-173:	Pso11G27750.0	Pso11G27750.0	 7e-154
120-174:	Pso11G27760.0	Pso11G27760.0	      0
120-175:	Pso11G27770.0	Pso11G27770.0	      0
120-176:	Pso11G27780.0	Pso11G27780.0	 6e-180
120-177:	Pso11G27790.0	Pso11G27790.0	      0
120-178:	Pso11G27810.0	Pso11G27810.0	      0
120-179:	Pso11G27820.0	Pso11G27820.0	      0
120-180:	Pso11G27840.0	Pso11G27840.0	      0
120-181:	Pso11G27860.0	Pso11G27860.0	      0
120-182:	Pso11G27870.0	Pso11G27870.0	 1e-179
120-183:	Pso11G27880.0	Pso11G27880.0	      0
120-184:	Pso11G27900.0	Pso11G27900.0	      0
120-185:	Pso11G27910.0	Pso11G27910.0	      0
120-186:	Pso11G27920.0	Pso11G27920.0	  6e-89
120-187:	Pso11G27930.0	Pso11G27930.0	      0
120-188:	Pso11G27970.0	Pso11G27970.0	      0
120-189:	Pso11G27990.0	Pso11G27990.0	      0
120-190:	Pso11G28000.0	Pso11G28000.0	      0
120-191:	Pso11G28020.0	Pso11G28020.0	      0
120-192:	Pso11G28030.0	Pso11G28030.0	  2e-82
120-193:	Pso11G28040.0	Pso11G28040.0	      0
120-194:	Pso11G28050.0	Pso11G28050.0	      0
120-195:	Pso11G28060.0	Pso11G28060.0	 3e-161
120-196:	Pso11G28080.0	Pso11G28080.0	  4e-79
120-197:	Pso11G28090.0	Pso11G28090.0	  1e-98
120-198:	Pso11G28100.0	Pso11G28100.0	      0
120-199:	Pso11G28110.0	Pso11G28110.0	      0
120-200:	Pso11G28130.0	Pso11G28130.0	      0
120-201:	Pso11G28140.0	Pso11G28140.0	      0
120-202:	Pso11G28150.0	Pso11G28150.0	      0
120-203:	Pso11G28160.0	Pso11G28160.0	      0
120-204:	Pso11G28170.0	Pso11G28170.0	 3e-179
120-205:	Pso11G28180.0	Pso11G28180.0	 6e-179
120-206:	Pso11G28190.0	Pso11G28190.0	      0
120-207:	Pso11G28200.0	Pso11G28200.0	      0
120-208:	Pso11G28210.0	Pso11G28210.0	      0
120-209:	Pso11G28220.0	Pso11G28220.0	 2e-113
120-210:	Pso11G28240.0	Pso11G28240.0	      0
120-211:	Pso11G28260.0	Pso11G28260.0	      0
120-212:	Pso11G28270.0	Pso11G28270.0	 1e-107
120-213:	Pso11G28280.0	Pso11G28280.0	  4e-73
120-214:	Pso11G28310.0	Pso11G28310.0	      0
120-215:	Pso11G28680.0	Pso11G28690.0	      0
120-216:	Pso11G28720.0	Pso11G28720.0	      0
120-217:	Pso11G28730.0	Pso11G28730.0	      0
120-218:	Pso11G28490.0	Pso11G28490.0	  7e-50
120-219:	Pso11G28520.0	Pso11G28520.0	      0
120-220:	Pso11G28530.0	Pso11G28530.0	      0
120-221:	Pso11G28550.0	Pso11G28550.0	      0
120-222:	Pso11G28570.0	Pso11G28570.0	      0
120-223:	Pso11G28580.0	Pso11G28580.0	      0
120-224:	Pso11G28590.0	Pso11G28590.0	      0
120-225:	Pso11G28610.0	Pso11G28610.0	  4e-43
120-226:	Pso11G28620.0	Pso11G28620.0	 2e-156
120-227:	Pso11G28740.0	Pso11G28740.0	      0
120-228:	Pso11G28780.0	Pso11G28780.0	      0
120-229:	Pso11G28790.0	Pso11G28790.0	      0
120-230:	Pso11G28810.0	Pso11G28810.0	      0
120-231:	Pso11G28830.0	Pso11G28830.0	 3e-132
120-232:	Pso11G28850.0	Pso11G28850.0	      0
120-233:	Pso11G28860.0	Pso11G28860.0	  3e-92
120-234:	Pso11G28870.0	Pso11G28870.0	      0
120-235:	Pso11G28880.0	Pso11G28880.0	      0
120-236:	Pso11G28890.0	Pso11G28890.0	      0
120-237:	Pso11G28900.0	Pso11G28900.0	 2e-131
120-238:	Pso11G28920.0	Pso11G28920.0	 8e-148
120-239:	Pso11G28930.0	Pso11G28930.0	      0
120-240:	Pso11G28960.0	Pso11G28960.0	 3e-109
120-241:	Pso11G28980.0	Pso11G28980.0	      0
120-242:	Pso11G28990.0	Pso11G28990.0	      0
120-243:	Pso11G29000.0	Pso11G29000.0	      0
120-244:	Pso11G29880.0	Pso11G29880.0	      0
120-245:	Pso11G29940.0	Pso11G29940.0	      0
120-246:	Pso11G29870.0	Pso11G29870.0	      0
## Alignment 121: score=3896.0 e_value=1.1e-316 N=80 post-WGD-1 ancestor_chr11&pre-WGD-1 ancestor_chr2 minus
121-  0:	Pso11G14850.0	Pso11G14850.0	      0
121-  1:	Pso11G14880.0	Pso11G14880.0	      0
121-  2:	Pso11G14920.0	Pso11G14920.0	 8e-141
121-  3:	Pso11G14930.0	Pso11G14930.0	      0
121-  4:	Pso11G14940.0	Pso11G14940.0	  5e-60
121-  5:	Pso11G14950.0	Pso11G14950.0	      0
121-  6:	Pso11G14960.0	Pso11G14960.0	      0
121-  7:	Pso11G14970.0	Pso11G14970.0	      0
121-  8:	Pso11G14980.0	Pso11G14980.0	      0
121-  9:	Pso11G15000.0	Pso11G15000.0	 1e-136
121- 10:	Pso11G15010.0	Pso11G15010.0	      0
121- 11:	Pso11G15020.0	Pso11G15020.0	      0
121- 12:	Pso11G15070.0	Pso11G15070.0	      0
121- 13:	Pso11G15080.0	Pso11G15080.0	 8e-176
121- 14:	Pso11G15090.0	Pso11G15090.0	      0
121- 15:	Pso11G15110.0	Pso11G15110.0	  5e-58
121- 16:	Pso11G15120.0	Pso11G15120.0	      0
121- 17:	Pso11G15130.0	Pso11G15170.0	      0
121- 18:	Pso11G15190.0	Pso11G15190.0	 2e-169
121- 19:	Pso11G15200.0	Pso11G15200.0	      0
121- 20:	Pso11G15210.0	Pso11G15210.0	      0
121- 21:	Pso11G15220.0	Pso11G15220.0	      0
121- 22:	Pso11G15230.0	Pso11G15230.0	      0
121- 23:	Pso11G15240.0	Pso11G15240.0	 9e-175
121- 24:	Pso11G15250.0	Pso11G15250.0	  4e-70
121- 25:	Pso11G15260.0	Pso11G15260.0	      0
121- 26:	Pso11G15270.0	Pso11G15270.0	      0
121- 27:	Pso11G15280.0	Pso11G15280.0	      0
121- 28:	Pso11G15340.0	Pso11G15340.0	      0
121- 29:	Pso11G15350.0	Pso11G15350.0	      0
121- 30:	Pso11G15380.0	Pso11G15380.0	 4e-160
121- 31:	Pso11G15420.0	Pso11G15390.0	  9e-40
121- 32:	Pso11G15390.0	Pso11G15430.0	 1e-132
121- 33:	Pso11G15450.0	Pso11G15450.0	      0
121- 34:	Pso11G15460.0	Pso11G15460.0	      0
121- 35:	Pso11G15470.0	Pso11G15470.0	  6e-61
121- 36:	Pso11G15480.0	Pso11G15480.0	      0
121- 37:	Pso11G15490.0	Pso11G15490.0	      0
121- 38:	Pso11G15500.0	Pso11G15500.0	      0
121- 39:	Pso11G15510.0	Pso11G15510.0	      0
121- 40:	Pso11G15520.0	Pso11G15520.0	 2e-122
121- 41:	Pso11G15590.0	Pso11G15590.0	      0
121- 42:	Pso11G15600.0	Pso11G15600.0	      0
121- 43:	Pso11G15620.0	Pso11G15620.0	      0
121- 44:	Pso11G15630.0	Pso11G15630.0	 8e-112
121- 45:	Pso11G15640.0	Pso11G15640.0	      0
121- 46:	Pso11G15650.0	Pso11G15650.0	      0
121- 47:	Pso11G15950.0	Pso11G15950.0	      0
121- 48:	Pso11G15660.0	Pso11G15660.0	 8e-117
121- 49:	Pso11G15670.0	Pso11G15670.0	      0
121- 50:	Pso11G15700.0	Pso11G15700.0	      0
121- 51:	Pso11G15710.0	Pso11G15710.0	      0
121- 52:	Pso11G15740.0	Pso11G15740.0	 4e-118
121- 53:	Pso11G15760.0	Pso11G15760.0	      0
121- 54:	Pso11G15770.0	Pso11G15770.0	 9e-171
121- 55:	Pso11G15980.0	Pso11G15980.0	      0
121- 56:	Pso11G15990.0	Pso11G15990.0	      0
121- 57:	Pso11G16000.0	Pso11G16000.0	      0
121- 58:	Pso11G16010.0	Pso11G16020.0	 1e-100
121- 59:	Pso11G16040.0	Pso11G16040.0	      0
121- 60:	Pso11G16050.0	Pso11G16050.0	 4e-130
121- 61:	Pso11G16060.0	Pso11G16060.0	  8e-89
121- 62:	Pso11G16290.0	Pso11G16290.0	 1e-176
121- 63:	Pso11G16300.0	Pso11G16300.0	 5e-105
121- 64:	Pso11G16310.0	Pso11G16310.0	 2e-138
121- 65:	Pso11G16320.0	Pso11G16320.0	 3e-138
121- 66:	Pso11G16330.0	Pso11G16330.0	      0
121- 67:	Pso11G16340.0	Pso11G16340.0	      0
121- 68:	Pso11G16360.0	Pso11G16360.0	      0
121- 69:	Pso11G16390.0	Pso11G16390.0	  1e-60
121- 70:	Pso11G16380.0	Pso11G16380.0	      0
121- 71:	Pso11G16410.0	Pso11G16410.0	      0
121- 72:	Pso11G16420.0	Pso11G16420.0	 2e-123
121- 73:	Pso11G16440.0	Pso11G16440.0	      0
121- 74:	Pso11G16450.0	Pso11G16450.0	      0
121- 75:	Pso11G16510.0	Pso11G16510.0	 6e-152
121- 76:	Pso11G16520.0	Pso11G16520.0	      0
121- 77:	Pso11G16530.0	Pso11G16530.0	 3e-130
121- 78:	Pso11G16550.0	Pso11G16550.0	      0
121- 79:	Pso11G16560.0	Pso11G16560.0	      0
## Alignment 122: score=2925.0 e_value=8.7e-220 N=60 post-WGD-1 ancestor_chr11&pre-WGD-1 ancestor_chr2 minus
122-  0:	Pso11G17680.0	Pso11G17680.0	 1e-151
122-  1:	Pso11G17750.0	Pso11G17750.0	 2e-156
122-  2:	Pso11G17760.0	Pso11G17760.0	 4e-105
122-  3:	Pso11G17790.0	Pso11G17790.0	 3e-106
122-  4:	Pso11G17800.0	Pso11G17800.0	      0
122-  5:	Pso11G17810.0	Pso11G17810.0	      0
122-  6:	Pso11G17820.0	Pso11G17820.0	      0
122-  7:	Pso11G17830.0	Pso11G17830.0	      0
122-  8:	Pso11G17840.0	Pso11G17840.0	      0
122-  9:	Pso11G17850.0	Pso11G17850.0	  1e-38
122- 10:	Pso11G17860.0	Pso11G17860.0	 7e-115
122- 11:	Pso11G17870.0	Pso11G17870.0	      0
122- 12:	Pso11G17890.0	Pso11G17890.0	 3e-172
122- 13:	Pso11G17910.0	Pso11G17910.0	      0
122- 14:	Pso11G17920.0	Pso11G17920.0	      0
122- 15:	Pso11G17930.0	Pso11G17930.0	      0
122- 16:	Pso11G17980.0	Pso11G17980.0	      0
122- 17:	Pso11G17990.0	Pso11G17990.0	      0
122- 18:	Pso11G18000.0	Pso11G18000.0	      0
122- 19:	Pso11G18030.0	Pso11G18030.0	      0
122- 20:	Pso11G18040.0	Pso11G18040.0	      0
122- 21:	Pso11G18080.0	Pso11G18080.0	      0
122- 22:	Pso11G18090.0	Pso11G18090.0	  2e-71
122- 23:	Pso11G18100.0	Pso11G18100.0	 6e-138
122- 24:	Pso11G18110.0	Pso11G18110.0	 2e-134
122- 25:	Pso11G18120.0	Pso11G18120.0	      0
122- 26:	Pso11G18130.0	Pso11G18130.0	      0
122- 27:	Pso11G18140.0	Pso11G18140.0	      0
122- 28:	Pso11G18150.0	Pso11G18150.0	      0
122- 29:	Pso11G18160.0	Pso11G18160.0	 3e-176
122- 30:	Pso11G18170.0	Pso11G18170.0	      0
122- 31:	Pso11G18180.0	Pso11G18180.0	      0
122- 32:	Pso11G18210.0	Pso11G18210.0	      0
122- 33:	Pso11G18220.0	Pso11G18220.0	      0
122- 34:	Pso11G18250.0	Pso11G18250.0	      0
122- 35:	Pso11G18260.0	Pso11G18260.0	      0
122- 36:	Pso11G18280.0	Pso11G18280.0	 9e-166
122- 37:	Pso11G18290.0	Pso11G18290.0	      0
122- 38:	Pso11G18310.0	Pso11G18310.0	      0
122- 39:	Pso11G18330.0	Pso11G18330.0	 5e-119
122- 40:	Pso11G18340.0	Pso11G18360.0	      0
122- 41:	Pso11G18370.0	Pso11G18370.0	      0
122- 42:	Pso11G18390.0	Pso11G18390.0	      0
122- 43:	Pso11G18410.0	Pso11G18410.0	  2e-80
122- 44:	Pso11G20650.0	Pso11G20650.0	      0
122- 45:	Pso11G20640.0	Pso11G20640.0	      0
122- 46:	Pso11G20610.0	Pso11G20610.0	 1e-162
122- 47:	Pso11G20600.0	Pso11G20600.0	 9e-112
122- 48:	Pso11G20590.0	Pso11G20590.0	      0
122- 49:	Pso11G20580.0	Pso11G20580.0	      0
122- 50:	Pso11G20560.0	Pso11G20560.0	      0
122- 51:	Pso11G20540.0	Pso11G20540.0	      0
122- 52:	Pso11G20530.0	Pso11G20530.0	      0
122- 53:	Pso11G20520.0	Pso11G20520.0	 8e-179
122- 54:	Pso11G20500.0	Pso11G20500.0	      0
122- 55:	Pso11G20510.0	Pso11G20510.0	 1e-112
122- 56:	Pso11G20490.0	Pso11G20490.0	      0
122- 57:	Pso11G20480.0	Pso11G20480.0	 1e-103
122- 58:	Pso11G20470.0	Pso11G20470.0	 2e-149
122- 59:	Pso11G17390.0	Pso09G24950.0	  7e-34
## Alignment 123: score=2767.0 e_value=4.6e-196 N=56 post-WGD-1 ancestor_chr11&pre-WGD-1 ancestor_chr2 minus
123-  0:	Pso11G21320.0	Pso11G21320.0	  1e-51
123-  1:	Pso11G21330.0	Pso11G21330.0	      0
123-  2:	Pso11G21340.0	Pso11G21340.0	      0
123-  3:	Pso11G21350.0	Pso11G21350.0	      0
123-  4:	Pso11G21360.0	Pso11G21360.0	 8e-121
123-  5:	Pso11G21370.0	Pso11G21370.0	      0
123-  6:	Pso11G21390.0	Pso11G21390.0	      0
123-  7:	Pso11G21410.0	Pso11G21410.0	      0
123-  8:	Pso11G21420.0	Pso11G21420.0	      0
123-  9:	Pso11G21440.0	Pso11G21440.0	      0
123- 10:	Pso11G21470.0	Pso11G21470.0	      0
123- 11:	Pso11G21520.0	Pso11G21520.0	      0
123- 12:	Pso11G21530.0	Pso11G21530.0	      0
123- 13:	Pso11G21540.0	Pso11G21540.0	      0
123- 14:	Pso11G21550.0	Pso11G21550.0	      0
123- 15:	Pso11G21560.0	Pso11G21560.0	      0
123- 16:	Pso11G21570.0	Pso11G21570.0	      0
123- 17:	Pso11G21590.0	Pso11G21590.0	      0
123- 18:	Pso11G21600.0	Pso11G21600.0	      0
123- 19:	Pso11G21630.0	Pso11G21630.0	      0
123- 20:	Pso11G21640.0	Pso11G21640.0	      0
123- 21:	Pso11G21670.0	Pso11G21670.0	      0
123- 22:	Pso11G21690.0	Pso11G21690.0	      0
123- 23:	Pso11G21710.0	Pso11G21710.0	      0
123- 24:	Pso11G21720.0	Pso11G21720.0	      0
123- 25:	Pso11G21730.0	Pso11G21730.0	      0
123- 26:	Pso11G21740.0	Pso11G21740.0	      0
123- 27:	Pso11G21750.0	Pso11G21750.0	      0
123- 28:	Pso11G21760.0	Pso11G21760.0	      0
123- 29:	Pso11G21770.0	Pso11G21770.0	      0
123- 30:	Pso11G21780.0	Pso11G21780.0	      0
123- 31:	Pso11G21800.0	Pso11G21800.0	      0
123- 32:	Pso11G21820.0	Pso11G21820.0	      0
123- 33:	Pso11G21830.0	Pso11G21830.0	  2e-53
123- 34:	Pso11G21840.0	Pso11G21840.0	      0
123- 35:	Pso11G21860.0	Pso11G21860.0	      0
123- 36:	Pso11G21880.0	Pso11G21880.0	 6e-147
123- 37:	Pso11G21890.0	Pso11G21890.0	      0
123- 38:	Pso11G21910.0	Pso11G21910.0	      0
123- 39:	Pso11G21920.0	Pso11G21920.0	      0
123- 40:	Pso11G21940.0	Pso11G21940.0	      0
123- 41:	Pso11G21960.0	Pso11G21960.0	      0
123- 42:	Pso11G21970.0	Pso11G21970.0	      0
123- 43:	Pso11G21990.0	Pso11G21990.0	      0
123- 44:	Pso11G22010.0	Pso11G22010.0	 2e-175
123- 45:	Pso11G22020.0	Pso11G22020.0	      0
123- 46:	Pso11G22030.0	Pso11G22030.0	      0
123- 47:	Pso11G22040.0	Pso11G22040.0	      0
123- 48:	Pso11G22050.0	Pso11G22050.0	      0
123- 49:	Pso11G22060.0	Pso11G22060.0	      0
123- 50:	Pso11G22070.0	Pso11G22070.0	      0
123- 51:	Pso11G22080.0	Pso11G22080.0	 5e-167
123- 52:	Pso11G22090.0	Pso11G22090.0	 1e-178
123- 53:	Pso11G22110.0	Pso11G22110.0	      0
123- 54:	Pso11G22120.0	Pso11G22120.0	 3e-141
123- 55:	Pso11G22130.0	Pso11G22130.0	      0
## Alignment 124: score=2343.0 e_value=1.1e-165 N=48 post-WGD-1 ancestor_chr11&pre-WGD-1 ancestor_chr2 minus
124-  0:	Pso11G16590.0	Pso11G16590.0	      0
124-  1:	Pso11G16600.0	Pso11G16600.0	      0
124-  2:	Pso11G16620.0	Pso11G16620.0	 9e-143
124-  3:	Pso11G16630.0	Pso11G16630.0	      0
124-  4:	Pso11G16640.0	Pso11G16640.0	      0
124-  5:	Pso11G16650.0	Pso11G16650.0	      0
124-  6:	Pso11G16670.0	Pso11G16670.0	 3e-140
124-  7:	Pso11G16680.0	Pso11G16680.0	      0
124-  8:	Pso11G16690.0	Pso11G16690.0	      0
124-  9:	Pso11G16700.0	Pso11G16700.0	      0
124- 10:	Pso11G16710.0	Pso11G16710.0	      0
124- 11:	Pso11G16720.0	Pso11G16720.0	      0
124- 12:	Pso11G16740.0	Pso11G16740.0	      0
124- 13:	Pso11G16750.0	Pso11G16750.0	      0
124- 14:	Pso11G16770.0	Pso11G16770.0	      0
124- 15:	Pso11G16780.0	Pso11G16780.0	 2e-159
124- 16:	Pso11G16790.0	Pso11G16790.0	      0
124- 17:	Pso11G16840.0	Pso11G16840.0	 2e-159
124- 18:	Pso11G16850.0	Pso11G16850.0	      0
124- 19:	Pso11G16870.0	Pso11G16870.0	      0
124- 20:	Pso11G16900.0	Pso11G16900.0	      0
124- 21:	Pso11G16920.0	Pso11G16920.0	 1e-151
124- 22:	Pso11G16940.0	Pso11G16940.0	 6e-121
124- 23:	Pso11G16950.0	Pso11G16950.0	      0
124- 24:	Pso11G16990.0	Pso11G16990.0	      0
124- 25:	Pso11G17000.0	Pso11G17000.0	 3e-118
124- 26:	Pso11G17010.0	Pso11G17010.0	      0
124- 27:	Pso11G17050.0	Pso11G17050.0	      0
124- 28:	Pso11G17060.0	Pso11G17060.0	      0
124- 29:	Pso11G17070.0	Pso11G17070.0	 2e-108
124- 30:	Pso11G17090.0	Pso11G17090.0	      0
124- 31:	Pso11G17100.0	Pso11G17100.0	      0
124- 32:	Pso11G17120.0	Pso11G17120.0	 1e-108
124- 33:	Pso11G17130.0	Pso11G17130.0	      0
124- 34:	Pso11G17140.0	Pso11G17140.0	      0
124- 35:	Pso11G17150.0	Pso11G17150.0	      0
124- 36:	Pso11G17160.0	Pso11G17160.0	      0
124- 37:	Pso11G17180.0	Pso11G17180.0	 2e-166
124- 38:	Pso11G17190.0	Pso11G17190.0	      0
124- 39:	Pso11G17210.0	Pso11G17210.0	 4e-165
124- 40:	Pso11G17220.0	Pso11G17220.0	      0
124- 41:	Pso11G17230.0	Pso11G17230.0	      0
124- 42:	Pso11G17290.0	Pso11G17290.0	  2e-48
124- 43:	Pso11G17300.0	Pso11G17300.0	      0
124- 44:	Pso11G17310.0	Pso11G17310.0	  2e-42
124- 45:	Pso11G17320.0	Pso11G17320.0	      0
124- 46:	Pso11G17330.0	Pso11G17330.0	      0
124- 47:	Pso11G17340.0	Pso11G17340.0	 2e-126
## Alignment 125: score=2254.0 e_value=7.7e-165 N=47 post-WGD-1 ancestor_chr11&pre-WGD-1 ancestor_chr2 minus
125-  0:	Pso11G23020.0	Pso11G24070.0	  9e-43
125-  1:	Pso11G24200.0	Pso11G24200.0	 2e-142
125-  2:	Pso11G24210.0	Pso11G24210.0	      0
125-  3:	Pso11G24220.0	Pso11G24220.0	 7e-112
125-  4:	Pso11G24230.0	Pso11G24230.0	 4e-180
125-  5:	Pso11G24240.0	Pso11G24240.0	      0
125-  6:	Pso11G24250.0	Pso11G24250.0	      0
125-  7:	Pso11G24280.0	Pso11G24280.0	      0
125-  8:	Pso11G24290.0	Pso11G24290.0	  1e-66
125-  9:	Pso11G24300.0	Pso11G24300.0	      0
125- 10:	Pso11G24310.0	Pso11G24310.0	      0
125- 11:	Pso11G24320.0	Pso11G24320.0	 1e-172
125- 12:	Pso11G24340.0	Pso11G24340.0	      0
125- 13:	Pso11G24360.0	Pso11G24360.0	      0
125- 14:	Pso11G24370.0	Pso11G24370.0	      0
125- 15:	Pso11G24390.0	Pso11G24390.0	      0
125- 16:	Pso11G24400.0	Pso11G24400.0	      0
125- 17:	Pso11G24440.0	Pso11G24440.0	 2e-146
125- 18:	Pso11G24450.0	Pso11G24450.0	      0
125- 19:	Pso11G24460.0	Pso11G24460.0	      0
125- 20:	Pso11G24470.0	Pso11G24470.0	      0
125- 21:	Pso11G24480.0	Pso11G24480.0	      0
125- 22:	Pso11G24490.0	Pso11G24490.0	      0
125- 23:	Pso11G24520.0	Pso11G24520.0	      0
125- 24:	Pso11G24540.0	Pso11G24540.0	      0
125- 25:	Pso11G24550.0	Pso11G24550.0	      0
125- 26:	Pso11G24560.0	Pso11G24560.0	      0
125- 27:	Pso11G24570.0	Pso11G24570.0	      0
125- 28:	Pso11G24600.0	Pso11G24600.0	      0
125- 29:	Pso11G24620.0	Pso11G24620.0	      0
125- 30:	Pso11G24630.0	Pso11G24630.0	 3e-138
125- 31:	Pso11G24650.0	Pso11G24650.0	      0
125- 32:	Pso11G24660.0	Pso11G24660.0	 4e-148
125- 33:	Pso11G24680.0	Pso11G24680.0	      0
125- 34:	Pso11G24710.0	Pso11G24710.0	      0
125- 35:	Pso11G24730.0	Pso11G24730.0	      0
125- 36:	Pso11G24760.0	Pso11G24760.0	 3e-156
125- 37:	Pso11G24840.0	Pso11G24840.0	      0
125- 38:	Pso11G24830.0	Pso11G24830.0	      0
125- 39:	Pso11G24860.0	Pso11G24860.0	      0
125- 40:	Pso11G24870.0	Pso11G24870.0	      0
125- 41:	Pso11G24880.0	Pso11G24880.0	      0
125- 42:	Pso11G24890.0	Pso11G24890.0	 1e-132
125- 43:	Pso11G24920.0	Pso11G24920.0	  8e-92
125- 44:	Pso11G24940.0	Pso11G24940.0	      0
125- 45:	Pso11G24950.0	Pso11G24950.0	 5e-100
125- 46:	Pso11G24960.0	Pso11G24960.0	 2e-137
## Alignment 126: score=1912.0 e_value=2.9e-124 N=39 post-WGD-1 ancestor_chr11&pre-WGD-1 ancestor_chr2 minus
126-  0:	Pso11G11860.0	Pso11G11860.0	 2e-114
126-  1:	Pso11G11870.0	Pso11G11870.0	      0
126-  2:	Pso11G13150.0	Pso11G13150.0	      0
126-  3:	Pso11G13160.0	Pso11G13160.0	 1e-105
126-  4:	Pso11G13180.0	Pso11G13180.0	      0
126-  5:	Pso11G13210.0	Pso11G13210.0	      0
126-  6:	Pso11G13230.0	Pso11G13230.0	      0
126-  7:	Pso11G13240.0	Pso11G13240.0	 6e-147
126-  8:	Pso11G13250.0	Pso11G13250.0	      0
126-  9:	Pso11G13260.0	Pso11G13260.0	 2e-149
126- 10:	Pso11G13290.0	Pso11G13290.0	      0
126- 11:	Pso11G13310.0	Pso11G13310.0	  2e-71
126- 12:	Pso11G13320.0	Pso11G13320.0	      0
126- 13:	Pso11G13330.0	Pso11G13330.0	      0
126- 14:	Pso11G13340.0	Pso11G13340.0	      0
126- 15:	Pso11G13350.0	Pso11G13350.0	      0
126- 16:	Pso11G13370.0	Pso11G13370.0	 3e-146
126- 17:	Pso11G13400.0	Pso11G13400.0	      0
126- 18:	Pso11G13410.0	Pso11G13410.0	      0
126- 19:	Pso11G13420.0	Pso11G13420.0	      0
126- 20:	Pso11G13430.0	Pso11G13430.0	      0
126- 21:	Pso11G13460.0	Pso11G13460.0	      0
126- 22:	Pso11G13470.0	Pso11G13470.0	 6e-108
126- 23:	Pso11G13490.0	Pso11G13490.0	 2e-157
126- 24:	Pso11G13510.0	Pso11G13510.0	  2e-72
126- 25:	Pso11G13580.0	Pso11G13580.0	      0
126- 26:	Pso11G13590.0	Pso11G13590.0	      0
126- 27:	Pso11G13600.0	Pso11G13600.0	      0
126- 28:	Pso11G13610.0	Pso11G13610.0	      0
126- 29:	Pso11G13630.0	Pso11G13630.0	      0
126- 30:	Pso11G13640.0	Pso11G13640.0	      0
126- 31:	Pso11G13650.0	Pso11G13650.0	      0
126- 32:	Pso11G13730.0	Pso11G13730.0	      0
126- 33:	Pso11G13700.0	Pso11G13700.0	 2e-121
126- 34:	Pso11G13750.0	Pso11G13750.0	      0
126- 35:	Pso11G13790.0	Pso11G13790.0	      0
126- 36:	Pso11G13830.0	Pso11G13830.0	      0
126- 37:	Pso11G13850.0	Pso11G13850.0	 1e-148
126- 38:	Pso11G13860.0	Pso11G13860.0	 3e-157
## Alignment 127: score=1693.0 e_value=2.9e-111 N=35 post-WGD-1 ancestor_chr11&pre-WGD-1 ancestor_chr2 minus
127-  0:	Pso11G14400.0	Pso11G14400.0	      0
127-  1:	Pso11G14410.0	Pso11G14410.0	      0
127-  2:	Pso11G14420.0	Pso11G14420.0	 7e-169
127-  3:	Pso11G14430.0	Pso11G14430.0	      0
127-  4:	Pso11G14440.0	Pso11G14440.0	      0
127-  5:	Pso11G14470.0	Pso11G14470.0	      0
127-  6:	Pso11G14500.0	Pso11G14500.0	      0
127-  7:	Pso11G14510.0	Pso11G14510.0	 7e-152
127-  8:	Pso11G14520.0	Pso11G14520.0	 6e-111
127-  9:	Pso11G14530.0	Pso11G14530.0	      0
127- 10:	Pso11G14560.0	Pso11G14560.0	      0
127- 11:	Pso11G14570.0	Pso11G14570.0	      0
127- 12:	Pso11G14590.0	Pso11G14590.0	      0
127- 13:	Pso11G14600.0	Pso11G14600.0	      0
127- 14:	Pso11G14610.0	Pso11G14610.0	      0
127- 15:	Pso11G14620.0	Pso11G14620.0	      0
127- 16:	Pso11G14630.0	Pso11G14630.0	 1e-152
127- 17:	Pso11G14640.0	Pso11G14640.0	      0
127- 18:	Pso11G14650.0	Pso11G14650.0	      0
127- 19:	Pso11G14660.0	Pso11G14660.0	      0
127- 20:	Pso11G14680.0	Pso11G14680.0	      0
127- 21:	Pso11G14720.0	Pso11G14720.0	      0
127- 22:	Pso11G14730.0	Pso11G14730.0	  2e-51
127- 23:	Pso11G14740.0	Pso11G14740.0	      0
127- 24:	Pso11G14750.0	Pso11G14750.0	      0
127- 25:	Pso11G14760.0	Pso11G14760.0	      0
127- 26:	Pso11G17510.0	Pso11G17520.0	 1e-154
127- 27:	Pso11G17530.0	Pso11G17530.0	 7e-132
127- 28:	Pso11G17560.0	Pso11G17560.0	 6e-138
127- 29:	Pso11G17570.0	Pso11G17570.0	 2e-157
127- 30:	Pso11G17580.0	Pso11G17580.0	      0
127- 31:	Pso11G17590.0	Pso11G17590.0	 3e-158
127- 32:	Pso11G17610.0	Pso11G17610.0	      0
127- 33:	Pso11G17620.0	Pso11G17620.0	      0
127- 34:	Pso11G17630.0	Pso11G17630.0	      0
## Alignment 128: score=1617.0 e_value=3.4e-101 N=33 post-WGD-1 ancestor_chr11&pre-WGD-1 ancestor_chr2 minus
128-  0:	Pso11G23190.0	Pso11G23190.0	      0
128-  1:	Pso11G23200.0	Pso11G23200.0	      0
128-  2:	Pso11G23210.0	Pso11G23210.0	      0
128-  3:	Pso11G23220.0	Pso11G23220.0	      0
128-  4:	Pso11G23230.0	Pso11G23230.0	      0
128-  5:	Pso11G23240.0	Pso11G23240.0	  2e-87
128-  6:	Pso11G23250.0	Pso11G23250.0	      0
128-  7:	Pso11G23260.0	Pso11G23260.0	 3e-106
128-  8:	Pso11G23290.0	Pso11G23290.0	      0
128-  9:	Pso11G23300.0	Pso11G23300.0	  4e-54
128- 10:	Pso11G23310.0	Pso11G23310.0	      0
128- 11:	Pso11G23320.0	Pso11G23320.0	      0
128- 12:	Pso11G23340.0	Pso11G23340.0	 1e-147
128- 13:	Pso11G23350.0	Pso11G23350.0	      0
128- 14:	Pso11G23360.0	Pso11G23360.0	      0
128- 15:	Pso11G23370.0	Pso11G23370.0	 2e-178
128- 16:	Pso11G23380.0	Pso11G23380.0	      0
128- 17:	Pso11G23390.0	Pso11G23390.0	 2e-125
128- 18:	Pso11G23420.0	Pso11G23420.0	 6e-141
128- 19:	Pso11G23430.0	Pso11G23430.0	      0
128- 20:	Pso11G23450.0	Pso11G23450.0	      0
128- 21:	Pso11G23460.0	Pso11G23460.0	      0
128- 22:	Pso11G23470.0	Pso11G23470.0	 7e-177
128- 23:	Pso11G23480.0	Pso11G23480.0	      0
128- 24:	Pso11G23510.0	Pso11G23510.0	  5e-30
128- 25:	Pso11G23520.0	Pso11G23520.0	 7e-142
128- 26:	Pso11G23530.0	Pso11G23530.0	      0
128- 27:	Pso11G23540.0	Pso11G23540.0	      0
128- 28:	Pso11G23550.0	Pso11G23550.0	      0
128- 29:	Pso11G23560.0	Pso11G23560.0	      0
128- 30:	Pso11G23600.0	Pso11G23600.0	      0
128- 31:	Pso11G24420.0	Pso11G24420.0	  3e-69
128- 32:	Pso11G24430.0	Pso11G24430.0	 5e-141
## Alignment 129: score=1518.0 e_value=3.2e-93 N=31 post-WGD-1 ancestor_chr11&pre-WGD-1 ancestor_chr2 minus
129-  0:	Pso11G22140.0	Pso11G22140.0	      0
129-  1:	Pso11G22150.0	Pso11G22150.0	      0
129-  2:	Pso11G22170.0	Pso11G22170.0	      0
129-  3:	Pso11G22180.0	Pso11G22180.0	      0
129-  4:	Pso11G22190.0	Pso11G22190.0	      0
129-  5:	Pso11G22210.0	Pso11G22210.0	  7e-65
129-  6:	Pso11G22200.0	Pso11G22200.0	      0
129-  7:	Pso11G22230.0	Pso11G22230.0	 2e-171
129-  8:	Pso11G22240.0	Pso11G22240.0	      0
129-  9:	Pso11G22250.0	Pso11G22250.0	      0
129- 10:	Pso11G22260.0	Pso11G22260.0	      0
129- 11:	Pso11G22270.0	Pso11G22270.0	      0
129- 12:	Pso11G22280.0	Pso11G22280.0	      0
129- 13:	Pso11G22290.0	Pso11G22290.0	      0
129- 14:	Pso11G22300.0	Pso11G22300.0	      0
129- 15:	Pso11G22310.0	Pso11G22310.0	      0
129- 16:	Pso11G22320.0	Pso11G22320.0	  3e-45
129- 17:	Pso11G22350.0	Pso11G22350.0	      0
129- 18:	Pso11G22360.0	Pso11G22360.0	      0
129- 19:	Pso11G22370.0	Pso11G22370.0	      0
129- 20:	Pso11G22380.0	Pso11G22380.0	  1e-96
129- 21:	Pso11G22390.0	Pso11G22390.0	      0
129- 22:	Pso11G22400.0	Pso11G22400.0	      0
129- 23:	Pso11G22410.0	Pso11G22410.0	      0
129- 24:	Pso11G22420.0	Pso11G22420.0	 8e-138
129- 25:	Pso11G22430.0	Pso11G22430.0	      0
129- 26:	Pso11G22440.0	Pso11G22440.0	      0
129- 27:	Pso11G22450.0	Pso11G22450.0	      0
129- 28:	Pso11G22460.0	Pso11G22460.0	      0
129- 29:	Pso11G22470.0	Pso11G22470.0	      0
129- 30:	Pso11G22480.0	Pso11G22480.0	  4e-84
## Alignment 130: score=1213.0 e_value=2.2e-71 N=25 post-WGD-1 ancestor_chr11&pre-WGD-1 ancestor_chr2 minus
130-  0:	Pso11G22790.0	Pso11G22790.0	 2e-168
130-  1:	Pso11G22800.0	Pso11G22800.0	      0
130-  2:	Pso11G22850.0	Pso11G22850.0	      0
130-  3:	Pso11G22860.0	Pso11G22860.0	      0
130-  4:	Pso11G22870.0	Pso11G22870.0	      0
130-  5:	Pso11G22890.0	Pso11G22890.0	      0
130-  6:	Pso11G22900.0	Pso11G22900.0	 3e-125
130-  7:	Pso11G22930.0	Pso11G22930.0	      0
130-  8:	Pso11G22950.0	Pso11G22950.0	      0
130-  9:	Pso11G22970.0	Pso11G22970.0	 2e-160
130- 10:	Pso11G22980.0	Pso11G22980.0	      0
130- 11:	Pso11G22990.0	Pso11G22990.0	      0
130- 12:	Pso11G23010.0	Pso11G23010.0	      0
130- 13:	Pso11G23020.0	Pso11G23020.0	      0
130- 14:	Pso11G23030.0	Pso11G23030.0	      0
130- 15:	Pso11G23040.0	Pso11G23040.0	      0
130- 16:	Pso11G23050.0	Pso11G23050.0	      0
130- 17:	Pso11G23060.0	Pso11G23060.0	      0
130- 18:	Pso11G23070.0	Pso11G23070.0	      0
130- 19:	Pso11G23080.0	Pso11G23080.0	      0
130- 20:	Pso11G23090.0	Pso11G23090.0	      0
130- 21:	Pso11G23100.0	Pso11G23100.0	      0
130- 22:	Pso11G23140.0	Pso11G23140.0	 3e-110
130- 23:	Pso11G23150.0	Pso11G23150.0	      0
130- 24:	Pso11G23170.0	Pso11G23170.0	      0
## Alignment 131: score=1120.0 e_value=2e-68 N=24 post-WGD-1 ancestor_chr11&pre-WGD-1 ancestor_chr2 minus
131-  0:	Pso11G13870.0	Pso11G13870.0	      0
131-  1:	Pso11G13930.0	Pso11G13930.0	      0
131-  2:	Pso11G13990.0	Pso11G13990.0	      0
131-  3:	Pso11G14000.0	Pso11G14000.0	      0
131-  4:	Pso11G14010.0	Pso11G14010.0	      0
131-  5:	Pso11G14020.0	Pso11G14020.0	      0
131-  6:	Pso11G14030.0	Pso11G14030.0	      0
131-  7:	Pso11G14050.0	Pso11G14050.0	      0
131-  8:	Pso11G14070.0	Pso11G14070.0	 6e-157
131-  9:	Pso11G14160.0	Pso11G14160.0	 5e-102
131- 10:	Pso11G14190.0	Pso11G14190.0	 3e-135
131- 11:	Pso11G14200.0	Pso11G14200.0	 9e-110
131- 12:	Pso11G14210.0	Pso11G14210.0	  8e-95
131- 13:	Pso11G14220.0	Pso11G14220.0	      0
131- 14:	Pso11G14240.0	Pso11G14240.0	  2e-92
131- 15:	Pso11G14270.0	Pso11G14270.0	 1e-104
131- 16:	Pso11G14280.0	Pso11G14280.0	      0
131- 17:	Pso11G14290.0	Pso11G14290.0	      0
131- 18:	Pso11G14320.0	Pso11G14320.0	 1e-112
131- 19:	Pso11G14350.0	Pso11G14350.0	      0
131- 20:	Pso11G14360.0	Pso11G14360.0	 4e-117
131- 21:	Pso11G14370.0	Pso11G14370.0	 1e-151
131- 22:	Pso11G14380.0	Pso11G14380.0	      0
131- 23:	Pso11G14390.0	Pso11G14390.0	 8e-118
## Alignment 132: score=890.0 e_value=4.6e-51 N=19 post-WGD-1 ancestor_chr11&pre-WGD-1 ancestor_chr2 minus
132-  0:	Pso11G22520.0	Pso11G22520.0	      0
132-  1:	Pso11G22530.0	Pso11G22530.0	      0
132-  2:	Pso11G22560.0	Pso11G22560.0	 1e-105
132-  3:	Pso11G22570.0	Pso11G22570.0	      0
132-  4:	Pso11G22580.0	Pso11G22580.0	      0
132-  5:	Pso11G22590.0	Pso11G22590.0	      0
132-  6:	Pso11G22600.0	Pso11G22600.0	      0
132-  7:	Pso11G22620.0	Pso11G22620.0	      0
132-  8:	Pso11G22640.0	Pso11G22640.0	      0
132-  9:	Pso11G22650.0	Pso11G22650.0	 2e-166
132- 10:	Pso11G22660.0	Pso11G22660.0	      0
132- 11:	Pso11G22670.0	Pso11G22670.0	      0
132- 12:	Pso11G22690.0	Pso11G22690.0	      0
132- 13:	Pso11G22700.0	Pso11G22700.0	      0
132- 14:	Pso11G22710.0	Pso11G22710.0	      0
132- 15:	Pso11G22720.0	Pso11G22720.0	      0
132- 16:	Pso11G22740.0	Pso11G22740.0	      0
132- 17:	Pso11G22750.0	Pso11G22750.0	      0
132- 18:	Pso11G22760.0	Pso11G22760.0	      0
## Alignment 133: score=863.0 e_value=6.2e-44 N=18 post-WGD-1 ancestor_chr11&pre-WGD-1 ancestor_chr2 minus
133-  0:	Pso11G23850.0	Pso11G23850.0	 5e-178
133-  1:	Pso11G23860.0	Pso11G23860.0	      0
133-  2:	Pso11G23890.0	Pso11G23890.0	      0
133-  3:	Pso11G23900.0	Pso11G23900.0	      0
133-  4:	Pso11G23940.0	Pso11G23940.0	      0
133-  5:	Pso11G23950.0	Pso11G23950.0	      0
133-  6:	Pso11G23960.0	Pso11G23960.0	      0
133-  7:	Pso11G23970.0	Pso11G23970.0	 9e-164
133-  8:	Pso11G24020.0	Pso11G24020.0	      0
133-  9:	Pso11G24060.0	Pso11G24060.0	 1e-165
133- 10:	Pso11G24070.0	Pso11G24070.0	      0
133- 11:	Pso11G24100.0	Pso11G24100.0	 2e-122
133- 12:	Pso11G24110.0	Pso11G24110.0	      0
133- 13:	Pso11G24120.0	Pso11G24120.0	      0
133- 14:	Pso11G24130.0	Pso11G24130.0	      0
133- 15:	Pso11G24140.0	Pso11G24140.0	 9e-110
133- 16:	Pso11G24170.0	Pso11G24170.0	 7e-132
133- 17:	Pso11G24180.0	Pso11G24180.0	 7e-153
## Alignment 134: score=835.0 e_value=1.7e-40 N=17 post-WGD-1 ancestor_chr11&pre-WGD-1 ancestor_chr2 minus
134-  0:	Pso11G20990.0	Pso11G20990.0	      0
134-  1:	Pso11G21000.0	Pso11G21000.0	      0
134-  2:	Pso11G21010.0	Pso11G21010.0	      0
134-  3:	Pso11G21020.0	Pso11G21020.0	      0
134-  4:	Pso11G21030.0	Pso11G21030.0	      0
134-  5:	Pso11G21040.0	Pso11G21040.0	 3e-123
134-  6:	Pso11G21050.0	Pso11G21050.0	      0
134-  7:	Pso11G21060.0	Pso11G21060.0	      0
134-  8:	Pso11G21070.0	Pso11G21070.0	      0
134-  9:	Pso11G21080.0	Pso11G21080.0	      0
134- 10:	Pso11G21090.0	Pso11G21090.0	 8e-119
134- 11:	Pso11G21110.0	Pso11G21110.0	      0
134- 12:	Pso11G21120.0	Pso11G21120.0	 5e-104
134- 13:	Pso11G21130.0	Pso11G21130.0	 5e-100
134- 14:	Pso11G21140.0	Pso11G21140.0	      0
134- 15:	Pso11G21150.0	Pso11G21150.0	      0
134- 16:	Pso11G21200.0	Pso11G21200.0	      0
## Alignment 135: score=800.0 e_value=1.1e-47 N=18 post-WGD-1 ancestor_chr11&pre-WGD-1 ancestor_chr2 minus
135-  0:	Pso11G36280.0	Pso11G13990.0	 5e-143
135-  1:	Pso11G36310.0	Pso11G14000.0	 9e-101
135-  2:	Pso11G36350.0	Pso11G14210.0	  5e-55
135-  3:	Pso11G36370.0	Pso11G14280.0	 8e-164
135-  4:	Pso11G36490.0	Pso11G14350.0	      0
135-  5:	Pso11G36500.0	Pso11G14370.0	  4e-41
135-  6:	Pso11G36740.0	Pso09G26450.0	      0
135-  7:	Pso11G36760.0	Pso11G14500.0	      0
135-  8:	Pso11G36810.0	Pso11G14530.0	 9e-118
135-  9:	Pso11G36850.0	Pso11G14560.0	 1e-155
135- 10:	Pso11G36910.0	Pso11G14590.0	 6e-168
135- 11:	Pso11G36920.0	Pso11G14600.0	      0
135- 12:	Pso11G37040.0	Pso11G14610.0	      0
135- 13:	Pso11G37210.0	Pso11G14660.0	 4e-165
135- 14:	Pso11G37310.0	Pso11G14720.0	 5e-175
135- 15:	Pso11G37460.0	Pso11G14740.0	  3e-10
135- 16:	Pso11G37660.0	Pso11G14760.0	      0
135- 17:	Pso11G37640.0	Pso09G24690.0	      0
## Alignment 136: score=714.0 e_value=8.6e-39 N=16 post-WGD-1 ancestor_chr11&pre-WGD-1 ancestor_chr2 minus
136-  0:	Pso11G12740.0	Pso11G12740.0	 1e-153
136-  1:	Pso11G12720.0	Pso11G12720.0	      0
136-  2:	Pso11G12620.0	Pso11G12620.0	      0
136-  3:	Pso11G12580.0	Pso11G12580.0	      0
136-  4:	Pso11G12540.0	Pso11G12540.0	  4e-92
136-  5:	Pso11G12530.0	Pso11G12530.0	      0
136-  6:	Pso11G12520.0	Pso11G12520.0	      0
136-  7:	Pso11G12490.0	Pso11G12490.0	      0
136-  8:	Pso11G12480.0	Pso11G12480.0	  1e-97
136-  9:	Pso11G12470.0	Pso11G12470.0	      0
136- 10:	Pso11G12460.0	Pso11G12460.0	 5e-122
136- 11:	Pso11G12440.0	Pso11G12440.0	      0
136- 12:	Pso11G12430.0	Pso11G12430.0	      0
136- 13:	Pso11G12350.0	Pso11G12350.0	      0
136- 14:	Pso11G12330.0	Pso11G12330.0	      0
136- 15:	Pso11G12320.0	Pso11G12320.0	      0
## Alignment 137: score=688.0 e_value=3.3e-39 N=15 post-WGD-1 ancestor_chr11&pre-WGD-1 ancestor_chr2 minus
137-  0:	Pso11G20920.0	Pso11G20920.0	      0
137-  1:	Pso11G20900.0	Pso11G20900.0	      0
137-  2:	Pso11G20870.0	Pso11G20870.0	      0
137-  3:	Pso11G20860.0	Pso11G20860.0	      0
137-  4:	Pso11G20850.0	Pso11G20850.0	      0
137-  5:	Pso11G20840.0	Pso11G20840.0	      0
137-  6:	Pso11G20830.0	Pso11G20830.0	      0
137-  7:	Pso11G20820.0	Pso11G20820.0	      0
137-  8:	Pso11G20800.0	Pso11G20800.0	      0
137-  9:	Pso11G20790.0	Pso11G20790.0	 7e-107
137- 10:	Pso11G20700.0	Pso11G20700.0	      0
137- 11:	Pso11G20710.0	Pso11G20710.0	      0
137- 12:	Pso11G20720.0	Pso11G20720.0	      0
137- 13:	Pso11G20940.0	Pso11G20940.0	      0
137- 14:	Pso11G21530.0	Pso09G16410.0	 1e-160
## Alignment 138: score=636.0 e_value=4.3e-35 N=14 post-WGD-1 ancestor_chr11&pre-WGD-1 ancestor_chr2 minus
138-  0:	Pso11G29010.0	Pso11G29010.0	      0
138-  1:	Pso11G29280.0	Pso11G29280.0	 9e-151
138-  2:	Pso11G29290.0	Pso11G29290.0	 5e-110
138-  3:	Pso11G29300.0	Pso11G29300.0	  3e-95
138-  4:	Pso11G29310.0	Pso11G29310.0	      0
138-  5:	Pso11G29500.0	Pso11G29500.0	      0
138-  6:	Pso11G29670.0	Pso11G29670.0	 7e-168
138-  7:	Pso11G29680.0	Pso11G29680.0	      0
138-  8:	Pso11G29690.0	Pso11G29690.0	      0
138-  9:	Pso11G29710.0	Pso11G29710.0	      0
138- 10:	Pso11G29850.0	Pso11G29850.0	      0
138- 11:	Pso11G31060.0	Pso11G31060.0	      0
138- 12:	Pso11G31070.0	Pso11G31070.0	 3e-170
138- 13:	Pso11G31080.0	Pso11G31080.0	      0
## Alignment 139: score=606.0 e_value=4.7e-30 N=13 post-WGD-1 ancestor_chr11&pre-WGD-1 ancestor_chr2 minus
139-  0:	Pso11G31070.0	Pso09G07820.0	 8e-100
139-  1:	Pso11G31250.0	Pso11G31250.0	      0
139-  2:	Pso11G31240.0	Pso11G31240.0	 5e-149
139-  3:	Pso11G31230.0	Pso11G31230.0	      0
139-  4:	Pso11G31220.0	Pso11G31220.0	      0
139-  5:	Pso11G31210.0	Pso11G31210.0	      0
139-  6:	Pso11G31200.0	Pso11G31200.0	      0
139-  7:	Pso11G31180.0	Pso11G31180.0	      0
139-  8:	Pso11G31170.0	Pso11G31170.0	 1e-101
139-  9:	Pso11G31160.0	Pso11G31160.0	      0
139- 10:	Pso11G31150.0	Pso11G31150.0	  4e-93
139- 11:	Pso11G31140.0	Pso11G31140.0	 1e-180
139- 12:	Pso11G31100.0	Pso09G07450.0	  7e-44
## Alignment 140: score=564.0 e_value=2.2e-26 N=12 post-WGD-1 ancestor_chr11&pre-WGD-1 ancestor_chr2 minus
140-  0:	Pso11G05420.0	Pso11G26780.0	      0
140-  1:	Pso11G05440.0	Pso11G26800.0	  5e-16
140-  2:	Pso11G05540.0	Pso11G26820.0	      0
140-  3:	Pso11G05570.0	Pso11G26860.0	  2e-54
140-  4:	Pso11G05590.0	Pso11G26870.0	 5e-143
140-  5:	Pso11G05850.0	Pso11G26880.0	      0
140-  6:	Pso11G05900.0	Pso11G26890.0	  7e-58
140-  7:	Pso11G05940.0	Pso11G26930.0	  1e-61
140-  8:	Pso11G05970.0	Pso11G27000.0	      0
140-  9:	Pso11G05980.0	Pso11G27010.0	      0
140- 10:	Pso11G06200.0	Pso11G27020.0	      0
140- 11:	Pso11G06280.0	Pso09G12650.0	      0
## Alignment 141: score=529.0 e_value=1.1e-26 N=12 post-WGD-1 ancestor_chr11&pre-WGD-1 ancestor_chr2 minus
141-  0:	Pso11G14460.0	Pso11G36740.0	      0
141-  1:	Pso11G14500.0	Pso11G36760.0	      0
141-  2:	Pso11G14530.0	Pso11G36810.0	 1e-112
141-  3:	Pso11G14560.0	Pso11G36850.0	 4e-171
141-  4:	Pso11G14590.0	Pso11G36910.0	 6e-168
141-  5:	Pso11G14600.0	Pso11G36920.0	      0
141-  6:	Pso11G14610.0	Pso11G37040.0	      0
141-  7:	Pso11G14660.0	Pso11G37210.0	 4e-165
141-  8:	Pso11G14680.0	Pso09G02130.0	      0
141-  9:	Pso11G14720.0	Pso11G37310.0	      0
141- 10:	Pso11G14730.0	Pso09G02020.0	  2e-10
141- 11:	Pso11G14760.0	Pso11G37660.0	      0
## Alignment 142: score=523.0 e_value=5.5e-29 N=12 post-WGD-1 ancestor_chr11&pre-WGD-1 ancestor_chr2 minus
142-  0:	Pso11G30220.0	Pso09G08940.0	      0
142-  1:	Pso11G30050.0	Pso09G08880.0	  3e-90
142-  2:	Pso11G30040.0	Pso09G08870.0	      0
142-  3:	Pso11G30010.0	Pso09G08860.0	 1e-153
142-  4:	Pso11G30000.0	Pso09G08850.0	      0
142-  5:	Pso11G29980.0	Pso09G08840.0	      0
142-  6:	Pso11G29970.0	Pso09G08830.0	      0
142-  7:	Pso11G29960.0	Pso09G08820.0	      0
142-  8:	Pso11G29950.0	Pso09G08810.0	      0
142-  9:	Pso11G29940.0	Pso09G08800.0	      0
142- 10:	Pso11G31040.0	Pso11G31040.0	      0
142- 11:	Pso11G31050.0	Pso11G31050.0	  2e-82
## Alignment 143: score=514.0 e_value=8.2e-23 N=11 post-WGD-1 ancestor_chr11&pre-WGD-1 ancestor_chr2 minus
143-  0:	Pso11G26780.0	Pso11G05420.0	      0
143-  1:	Pso11G26800.0	Pso11G05440.0	  3e-14
143-  2:	Pso11G26820.0	Pso11G05540.0	      0
143-  3:	Pso11G26860.0	Pso11G05570.0	  6e-55
143-  4:	Pso11G26870.0	Pso11G05590.0	 2e-143
143-  5:	Pso11G26880.0	Pso11G05850.0	      0
143-  6:	Pso11G26890.0	Pso11G05900.0	  1e-56
143-  7:	Pso11G26930.0	Pso11G05940.0	  2e-55
143-  8:	Pso11G27000.0	Pso11G05970.0	      0
143-  9:	Pso11G27010.0	Pso11G05980.0	      0
143- 10:	Pso11G27020.0	Pso11G06200.0	      0
## Alignment 144: score=417.0 e_value=1.2e-20 N=10 post-WGD-1 ancestor_chr11&pre-WGD-1 ancestor_chr2 minus
144-  0:	Pso11G08010.0	Pso11G29950.0	      0
144-  1:	Pso11G08170.0	Pso11G29230.0	  5e-95
144-  2:	Pso11G08520.0	Pso11G29340.0	  6e-92
144-  3:	Pso11G08650.0	Pso11G29370.0	  1e-95
144-  4:	Pso11G08850.0	Pso11G29670.0	  1e-97
144-  5:	Pso11G09160.0	Pso11G29750.0	 4e-127
144-  6:	Pso11G09260.0	Pso11G29820.0	 1e-106
144-  7:	Pso11G09320.0	Pso11G29830.0	  1e-76
144-  8:	Pso11G09330.0	Pso11G29840.0	 1e-174
144-  9:	Pso11G09720.0	Pso11G31060.0	  4e-70
## Alignment 145: score=368.0 e_value=1.1e-13 N=8 post-WGD-1 ancestor_chr11&pre-WGD-1 ancestor_chr2 minus
145-  0:	Pso11G07850.0	Pso09G08830.0	 1e-128
145-  1:	Pso11G07860.0	Pso09G08820.0	      0
145-  2:	Pso11G08010.0	Pso09G08810.0	      0
145-  3:	Pso11G08100.0	Pso09G08770.0	  2e-74
145-  4:	Pso11G08170.0	Pso09G08730.0	  8e-94
145-  5:	Pso11G08270.0	Pso09G08710.0	 3e-127
145-  6:	Pso11G08520.0	Pso09G08610.0	  4e-77
145-  7:	Pso11G08650.0	Pso09G08580.0	  5e-95
## Alignment 146: score=328.0 e_value=1.5e-11 N=7 post-WGD-1 ancestor_chr11&pre-WGD-1 ancestor_chr2 minus
146-  0:	Pso11G30240.0	Pso11G30240.0	      0
146-  1:	Pso11G30230.0	Pso11G30230.0	      0
146-  2:	Pso11G30220.0	Pso11G30220.0	      0
146-  3:	Pso11G30050.0	Pso11G30050.0	  2e-95
146-  4:	Pso11G30040.0	Pso11G30040.0	      0
146-  5:	Pso11G30010.0	Pso11G30010.0	 7e-174
146-  6:	Pso11G30000.0	Pso11G30000.0	      0
## Alignment 147: score=327.0 e_value=3.2e-11 N=7 post-WGD-1 ancestor_chr11&pre-WGD-1 ancestor_chr2 minus
147-  0:	Pso11G33140.0	Pso11G12110.0	  5e-54
147-  1:	Pso11G33200.0	Pso11G12060.0	 2e-113
147-  2:	Pso11G33210.0	Pso11G12020.0	  7e-42
147-  3:	Pso11G33220.0	Pso11G12010.0	 5e-163
147-  4:	Pso11G33260.0	Pso11G11920.0	  2e-48
147-  5:	Pso11G33270.0	Pso11G13150.0	  7e-79
147-  6:	Pso11G33340.0	Pso11G13160.0	 4e-103
## Alignment 148: score=310.0 e_value=9e-13 N=7 post-WGD-1 ancestor_chr11&pre-WGD-1 ancestor_chr2 minus
148-  0:	Pso11G27430.0	Pso11G12860.0	  1e-43
148-  1:	Pso11G27440.0	Pso11G12820.0	  5e-97
148-  2:	Pso11G27450.0	Pso11G12810.0	  7e-71
148-  3:	Pso11G27530.0	Pso11G12750.0	  2e-68
148-  4:	Pso11G27560.0	Pso11G12720.0	      0
148-  5:	Pso11G27570.0	Pso11G12710.0	 1e-169
148-  6:	Pso11G27860.0	Pso11G12440.0	      0
## Alignment 149: score=279.0 e_value=7e-10 N=6 post-WGD-1 ancestor_chr11&pre-WGD-1 ancestor_chr2 minus
149-  0:	Pso11G27270.0	Pso11G27270.0	      0
149-  1:	Pso11G27260.0	Pso11G27260.0	      0
149-  2:	Pso11G27250.0	Pso11G27250.0	      0
149-  3:	Pso11G27230.0	Pso11G27230.0	      0
149-  4:	Pso11G27220.0	Pso11G27220.0	  1e-92
149-  5:	Pso11G27450.0	Pso11G27450.0	      0
## Alignment 150: score=279.0 e_value=1.5e-08 N=6 post-WGD-1 ancestor_chr11&pre-WGD-1 ancestor_chr2 minus
150-  0:	Pso11G00420.0	Pso11G26510.0	      0
150-  1:	Pso11G00570.0	Pso11G26590.0	      0
150-  2:	Pso11G00590.0	Pso11G26610.0	 7e-124
150-  3:	Pso11G00600.0	Pso11G26620.0	 3e-113
150-  4:	Pso11G00730.0	Pso11G26700.0	      0
150-  5:	Pso11G00950.0	Pso09G12970.0	 3e-163
## Alignment 151: score=276.0 e_value=4.4e-09 N=6 post-WGD-1 ancestor_chr11&pre-WGD-1 ancestor_chr2 minus
151-  0:	Pso11G34120.0	Pso11G18130.0	  3e-67
151-  1:	Pso11G34340.0	Pso11G18150.0	 3e-122
151-  2:	Pso11G34370.0	Pso11G18180.0	  3e-39
151-  3:	Pso11G34390.0	Pso09G22510.0	      0
151-  4:	Pso11G34400.0	Pso11G18210.0	  9e-85
151-  5:	Pso11G34470.0	Pso11G18300.0	 1e-158
## Alignment 152: score=271.0 e_value=6.9e-09 N=6 post-WGD-1 ancestor_chr11&pre-WGD-1 ancestor_chr3 plus
152-  0:	Pso11G16990.0	Pso04G02370.0	 6e-166
152-  1:	Pso11G17060.0	Pso08G02210.0	  3e-29
152-  2:	Pso11G17070.0	Pso08G02220.0	 7e-108
152-  3:	Pso11G17100.0	Pso08G02290.0	      0
152-  4:	Pso11G17180.0	Pso08G02360.0	 3e-112
152-  5:	Pso11G17320.0	Pso08G02590.0	  6e-54
## Alignment 153: score=258.0 e_value=1.4e-09 N=6 post-WGD-1 ancestor_chr11&pre-WGD-1 ancestor_chr5 minus
153-  0:	Pso11G24100.0	Pso06G07500.0	  3e-36
153-  1:	Pso11G24110.0	Pso01G50060.0	  8e-09
153-  2:	Pso11G23680.0	Pso06G07660.0	  4e-38
153-  3:	Pso11G23740.0	Pso06G07670.0	 1e-104
153-  4:	Pso11G23770.0	Pso06G07690.0	      0
153-  5:	Pso11G23050.0	Pso06G07990.0	 1e-169
## Alignment 154: score=417.0 e_value=1.7e-19 N=10 post-WGD-1 ancestor_chr11&pre-WGD-1 ancestor_chr6 plus
154-  0:	Pso11G15120.0	Pso03G19030.0	      0
154-  1:	Pso11G15200.0	Pso05G29650.0	      0
154-  2:	Pso11G15220.0	Pso05G30040.0	 7e-120
154-  3:	Pso11G15250.0	Pso05G30100.0	  5e-44
154-  4:	Pso11G15380.0	Pso05G30220.0	  2e-80
154-  5:	Pso11G15500.0	Pso05G30270.0	  1e-37
154-  6:	Pso11G15510.0	Pso05G30470.0	  6e-09
154-  7:	Pso11G15590.0	Pso05G30510.0	      0
154-  8:	Pso11G15630.0	Pso03G18280.0	  1e-51
154-  9:	Pso11G15650.0	Pso05G30780.0	      0
## Alignment 155: score=349.0 e_value=2.8e-14 N=8 post-WGD-1 ancestor_chr11&pre-WGD-1 ancestor_chr6 plus
155-  0:	Pso11G16640.0	Pso05G33250.0	 1e-143
155-  1:	Pso11G16670.0	Pso05G33390.0	  8e-57
155-  2:	Pso11G16700.0	Pso05G33480.0	 5e-175
155-  3:	Pso11G16720.0	Pso05G33520.0	      0
155-  4:	Pso11G16740.0	Pso05G33540.0	  4e-93
155-  5:	Pso11G16790.0	Pso03G15980.0	 3e-109
155-  6:	Pso11G16870.0	Pso05G34110.0	  4e-23
155-  7:	Pso11G17010.0	Pso05G34220.0	      0
## Alignment 156: score=288.0 e_value=6.4e-12 N=7 post-WGD-1 ancestor_chr11&pre-WGD-1 ancestor_chr6 plus
156-  0:	Pso11G24250.0	Pso04G23510.0	  6e-86
156-  1:	Pso11G24290.0	Pso04G23490.0	  2e-29
156-  2:	Pso11G24390.0	Pso05G12970.0	 5e-111
156-  3:	Pso11G24430.0	Pso05G13010.0	  9e-22
156-  4:	Pso11G24410.0	Pso05G13020.0	  2e-75
156-  5:	Pso11G24540.0	Pso05G13290.0	 2e-100
156-  6:	Pso11G24630.0	Pso05G13240.0	  9e-21
## Alignment 157: score=45247.0 e_value=0 N=912 post-WGD-1 ancestor_chr2&pre-WGD-1 ancestor_chr1 plus
157-  0:	Pso02G53520.0	Pso02G53520.0	      0
157-  1:	Pso02G53530.0	Pso02G53530.0	 2e-131
157-  2:	Pso02G53540.0	Pso02G53540.0	      0
157-  3:	Pso02G53570.0	Pso02G53570.0	      0
157-  4:	Pso02G53580.0	Pso02G53580.0	      0
157-  5:	Pso02G53590.0	Pso02G53590.0	 1e-124
157-  6:	Pso02G53600.0	Pso02G53600.0	      0
157-  7:	Pso02G53610.0	Pso02G53610.0	      0
157-  8:	Pso02G53620.0	Pso02G53620.0	  2e-98
157-  9:	Pso02G53630.0	Pso02G53630.0	  2e-82
157- 10:	Pso02G53640.0	Pso02G53640.0	      0
157- 11:	Pso02G53650.0	Pso02G53650.0	      0
157- 12:	Pso02G53680.0	Pso02G53680.0	      0
157- 13:	Pso02G53690.0	Pso02G53690.0	      0
157- 14:	Pso02G53700.0	Pso02G53700.0	  3e-54
157- 15:	Pso02G53730.0	Pso02G53730.0	  2e-53
157- 16:	Pso02G53740.0	Pso02G53740.0	 9e-157
157- 17:	Pso02G53750.0	Pso02G53750.0	      0
157- 18:	Pso02G53760.0	Pso02G53760.0	      0
157- 19:	Pso02G53780.0	Pso02G53780.0	 7e-180
157- 20:	Pso02G53800.0	Pso02G53800.0	      0
157- 21:	Pso02G53810.0	Pso02G53810.0	      0
157- 22:	Pso02G53830.0	Pso02G53830.0	      0
157- 23:	Pso02G53840.0	Pso02G53840.0	      0
157- 24:	Pso02G53870.0	Pso02G53870.0	      0
157- 25:	Pso02G53880.0	Pso02G53880.0	      0
157- 26:	Pso02G53890.0	Pso02G53890.0	 9e-162
157- 27:	Pso02G53900.0	Pso02G53900.0	      0
157- 28:	Pso02G53910.0	Pso02G53910.0	      0
157- 29:	Pso02G53920.0	Pso02G53920.0	      0
157- 30:	Pso02G53930.0	Pso02G53930.0	      0
157- 31:	Pso02G53940.0	Pso02G53940.0	      0
157- 32:	Pso02G53960.0	Pso02G53960.0	      0
157- 33:	Pso02G53970.0	Pso02G53970.0	      0
157- 34:	Pso02G53980.0	Pso02G53980.0	      0
157- 35:	Pso02G53990.0	Pso02G53990.0	  2e-81
157- 36:	Pso02G54000.0	Pso02G54000.0	      0
157- 37:	Pso02G54060.0	Pso02G54060.0	      0
157- 38:	Pso02G54070.0	Pso02G54070.0	      0
157- 39:	Pso02G54090.0	Pso02G54090.0	      0
157- 40:	Pso02G54100.0	Pso02G54100.0	 1e-109
157- 41:	Pso02G54140.0	Pso02G54140.0	      0
157- 42:	Pso02G54160.0	Pso02G54160.0	      0
157- 43:	Pso02G54170.0	Pso02G54170.0	      0
157- 44:	Pso02G54180.0	Pso02G54180.0	 3e-179
157- 45:	Pso02G54190.0	Pso02G54190.0	      0
157- 46:	Pso02G54200.0	Pso02G54200.0	      0
157- 47:	Pso02G54250.0	Pso02G54250.0	  3e-75
157- 48:	Pso02G54260.0	Pso02G54260.0	      0
157- 49:	Pso02G54270.0	Pso02G54270.0	 1e-161
157- 50:	Pso02G54280.0	Pso02G54280.0	 4e-136
157- 51:	Pso02G54290.0	Pso02G54290.0	      0
157- 52:	Pso02G54300.0	Pso02G54300.0	      0
157- 53:	Pso02G54330.0	Pso02G54330.0	      0
157- 54:	Pso02G54390.0	Pso02G54390.0	      0
157- 55:	Pso02G54400.0	Pso02G54400.0	  3e-53
157- 56:	Pso02G54410.0	Pso02G54410.0	      0
157- 57:	Pso02G54420.0	Pso02G54420.0	      0
157- 58:	Pso02G54450.0	Pso02G54450.0	  1e-50
157- 59:	Pso02G54460.0	Pso02G54460.0	      0
157- 60:	Pso02G54470.0	Pso02G54470.0	  1e-44
157- 61:	Pso02G54490.0	Pso02G54490.0	      0
157- 62:	Pso02G54500.0	Pso02G54500.0	      0
157- 63:	Pso02G54510.0	Pso02G54510.0	      0
157- 64:	Pso02G54520.0	Pso02G54520.0	 1e-123
157- 65:	Pso02G54530.0	Pso02G54530.0	  1e-64
157- 66:	Pso02G54580.0	Pso02G54580.0	      0
157- 67:	Pso02G54590.0	Pso02G54590.0	  6e-52
157- 68:	Pso02G54600.0	Pso02G54600.0	      0
157- 69:	Pso02G54610.0	Pso02G54610.0	      0
157- 70:	Pso02G54620.0	Pso02G54620.0	      0
157- 71:	Pso02G54650.0	Pso02G54650.0	 2e-122
157- 72:	Pso02G54660.0	Pso02G54660.0	 1e-174
157- 73:	Pso02G54670.0	Pso02G54670.0	  2e-77
157- 74:	Pso02G54680.0	Pso02G54680.0	      0
157- 75:	Pso02G54690.0	Pso02G54690.0	      0
157- 76:	Pso02G54700.0	Pso02G54700.0	      0
157- 77:	Pso02G54710.0	Pso02G54710.0	      0
157- 78:	Pso02G54720.0	Pso02G54720.0	      0
157- 79:	Pso02G54800.0	Pso02G54800.0	 6e-127
157- 80:	Pso02G54820.0	Pso02G54820.0	      0
157- 81:	Pso02G54840.0	Pso02G54840.0	  6e-42
157- 82:	Pso02G54870.0	Pso02G54870.0	      0
157- 83:	Pso02G54890.0	Pso02G54890.0	      0
157- 84:	Pso02G54910.0	Pso02G54910.0	      0
157- 85:	Pso02G54920.0	Pso02G54920.0	      0
157- 86:	Pso02G54930.0	Pso02G54930.0	 1e-158
157- 87:	Pso02G54940.0	Pso02G54940.0	      0
157- 88:	Pso02G54950.0	Pso02G54950.0	      0
157- 89:	Pso02G54960.0	Pso02G54960.0	      0
157- 90:	Pso02G54970.0	Pso02G54970.0	      0
157- 91:	Pso02G54980.0	Pso02G54980.0	      0
157- 92:	Pso02G54990.0	Pso02G54990.0	      0
157- 93:	Pso02G55000.0	Pso02G55000.0	 9e-158
157- 94:	Pso02G55010.0	Pso02G55010.0	      0
157- 95:	Pso02G55020.0	Pso02G55020.0	  1e-93
157- 96:	Pso02G55030.0	Pso02G55030.0	  2e-70
157- 97:	Pso02G55040.0	Pso02G55040.0	 8e-165
157- 98:	Pso02G55050.0	Pso02G55050.0	 1e-102
157- 99:	Pso02G55070.0	Pso02G55070.0	  1e-62
157-100:	Pso02G55080.0	Pso02G55080.0	      0
157-101:	Pso02G55100.0	Pso02G55100.0	  4e-82
157-102:	Pso02G55150.0	Pso02G55150.0	      0
157-103:	Pso02G55170.0	Pso02G55170.0	      0
157-104:	Pso02G55180.0	Pso02G55180.0	      0
157-105:	Pso02G55190.0	Pso02G55190.0	      0
157-106:	Pso02G55200.0	Pso02G55200.0	  4e-94
157-107:	Pso02G55220.0	Pso02G37830.0	  1e-70
157-108:	Pso02G55230.0	Pso02G55230.0	  1e-91
157-109:	Pso02G55280.0	Pso02G55280.0	  9e-62
157-110:	Pso02G55300.0	Pso02G55300.0	 9e-165
157-111:	Pso02G55420.0	Pso02G55420.0	 4e-108
157-112:	Pso02G55430.0	Pso02G55430.0	 6e-152
157-113:	Pso02G55440.0	Pso02G55440.0	      0
157-114:	Pso02G55460.0	Pso02G55460.0	      0
157-115:	Pso02G55470.0	Pso02G55470.0	      0
157-116:	Pso02G55540.0	Pso02G55540.0	 6e-117
157-117:	Pso02G55560.0	Pso02G55560.0	  7e-70
157-118:	Pso02G55580.0	Pso02G55580.0	      0
157-119:	Pso02G55590.0	Pso02G55590.0	      0
157-120:	Pso02G55600.0	Pso02G55600.0	      0
157-121:	Pso02G55620.0	Pso02G55620.0	      0
157-122:	Pso02G55640.0	Pso02G55640.0	      0
157-123:	Pso02G55650.0	Pso02G55650.0	      0
157-124:	Pso02G55660.0	Pso02G55660.0	      0
157-125:	Pso02G55680.0	Pso02G55680.0	  4e-82
157-126:	Pso02G55700.0	Pso02G55700.0	      0
157-127:	Pso02G55710.0	Pso02G55710.0	      0
157-128:	Pso02G55740.0	Pso02G55740.0	      0
157-129:	Pso02G55760.0	Pso02G55760.0	 7e-161
157-130:	Pso02G55770.0	Pso02G55770.0	 1e-157
157-131:	Pso02G55780.0	Pso02G55780.0	      0
157-132:	Pso02G55790.0	Pso02G55790.0	      0
157-133:	Pso02G55800.0	Pso02G55800.0	  2e-43
157-134:	Pso02G55840.0	Pso02G55840.0	  3e-63
157-135:	Pso02G55850.0	Pso02G55850.0	      0
157-136:	Pso02G55860.0	Pso02G55860.0	 1e-118
157-137:	Pso02G55880.0	Pso02G55880.0	 2e-133
157-138:	Pso02G55890.0	Pso02G55890.0	  6e-51
157-139:	Pso02G55900.0	Pso02G55900.0	  6e-24
157-140:	Pso02G55930.0	Pso02G55930.0	 5e-143
157-141:	Pso02G55950.0	Pso02G55950.0	      0
157-142:	Pso02G55960.0	Pso02G55960.0	 1e-169
157-143:	Pso02G55970.0	Pso02G55970.0	 2e-117
157-144:	Pso02G55980.0	Pso02G55980.0	  7e-36
157-145:	Pso02G55990.0	Pso02G55990.0	 2e-174
157-146:	Pso02G56010.0	Pso02G56010.0	      0
157-147:	Pso02G56020.0	Pso02G56020.0	      0
157-148:	Pso02G56030.0	Pso02G56030.0	  6e-88
157-149:	Pso02G56100.0	Pso02G56100.0	  2e-88
157-150:	Pso02G56110.0	Pso02G56110.0	      0
157-151:	Pso02G56120.0	Pso02G56120.0	 2e-158
157-152:	Pso02G56130.0	Pso02G56130.0	      0
157-153:	Pso02G56140.0	Pso02G56140.0	      0
157-154:	Pso02G56150.0	Pso02G56150.0	      0
157-155:	Pso02G56160.0	Pso02G56160.0	      0
157-156:	Pso02G56170.0	Pso02G56170.0	  3e-98
157-157:	Pso02G56180.0	Pso02G56180.0	      0
157-158:	Pso02G56200.0	Pso02G56200.0	      0
157-159:	Pso02G56210.0	Pso02G56210.0	      0
157-160:	Pso02G56230.0	Pso02G56230.0	      0
157-161:	Pso02G56240.0	Pso02G56240.0	      0
157-162:	Pso02G56270.0	Pso02G56270.0	      0
157-163:	Pso02G56310.0	Pso02G56310.0	 5e-147
157-164:	Pso02G56320.0	Pso02G56320.0	      0
157-165:	Pso02G56330.0	Pso02G56330.0	      0
157-166:	Pso02G56370.0	Pso02G56370.0	      0
157-167:	Pso02G56380.0	Pso02G56380.0	      0
157-168:	Pso02G56390.0	Pso02G56390.0	      0
157-169:	Pso02G56400.0	Pso02G56400.0	      0
157-170:	Pso02G56420.0	Pso02G56420.0	 2e-102
157-171:	Pso02G56430.0	Pso02G56430.0	      0
157-172:	Pso02G56440.0	Pso02G56440.0	      0
157-173:	Pso02G56450.0	Pso02G56450.0	  2e-98
157-174:	Pso02G56460.0	Pso02G56460.0	      0
157-175:	Pso02G56470.0	Pso02G56470.0	  6e-77
157-176:	Pso02G56480.0	Pso02G56480.0	 2e-100
157-177:	Pso02G56490.0	Pso02G56490.0	      0
157-178:	Pso02G56500.0	Pso02G56500.0	      0
157-179:	Pso02G56510.0	Pso02G56510.0	      0
157-180:	Pso02G56520.0	Pso02G56520.0	 3e-167
157-181:	Pso02G56530.0	Pso02G56530.0	      0
157-182:	Pso02G56540.0	Pso02G56540.0	 1e-108
157-183:	Pso02G56550.0	Pso02G56550.0	      0
157-184:	Pso02G56560.0	Pso02G56560.0	      0
157-185:	Pso02G56610.0	Pso02G56610.0	      0
157-186:	Pso02G56660.0	Pso02G56660.0	      0
157-187:	Pso02G56740.0	Pso02G56740.0	  4e-11
157-188:	Pso02G56770.0	Pso02G56770.0	 6e-119
157-189:	Pso02G56820.0	Pso02G56820.0	 5e-127
157-190:	Pso02G56840.0	Pso02G56840.0	      0
157-191:	Pso02G56890.0	Pso02G56890.0	      0
157-192:	Pso02G56900.0	Pso02G56900.0	      0
157-193:	Pso02G56910.0	Pso02G36360.0	      0
157-194:	Pso02G57000.0	Pso02G57000.0	      0
157-195:	Pso02G57010.0	Pso02G57010.0	      0
157-196:	Pso02G57020.0	Pso02G57020.0	      0
157-197:	Pso02G57030.0	Pso02G57030.0	      0
157-198:	Pso02G57040.0	Pso02G57040.0	      0
157-199:	Pso02G57050.0	Pso02G57050.0	      0
157-200:	Pso02G57070.0	Pso02G57070.0	      0
157-201:	Pso02G57080.0	Pso02G57080.0	      0
157-202:	Pso02G57090.0	Pso02G57090.0	 4e-121
157-203:	Pso02G57100.0	Pso02G57100.0	 1e-118
157-204:	Pso02G57110.0	Pso02G57110.0	      0
157-205:	Pso02G57120.0	Pso02G57120.0	      0
157-206:	Pso02G57130.0	Pso02G57130.0	  3e-95
157-207:	Pso02G57140.0	Pso02G57140.0	      0
157-208:	Pso02G57150.0	Pso02G57150.0	  2e-64
157-209:	Pso02G57170.0	Pso02G57170.0	      0
157-210:	Pso02G57290.0	Pso02G57290.0	  5e-82
157-211:	Pso02G57330.0	Pso02G57330.0	      0
157-212:	Pso02G57340.0	Pso02G57340.0	      0
157-213:	Pso02G57350.0	Pso02G57350.0	      0
157-214:	Pso02G57370.0	Pso02G57370.0	  1e-72
157-215:	Pso02G57420.0	Pso02G57420.0	      0
157-216:	Pso02G57430.0	Pso02G57430.0	      0
157-217:	Pso02G57440.0	Pso02G57440.0	      0
157-218:	Pso02G57450.0	Pso02G57450.0	 3e-163
157-219:	Pso02G57460.0	Pso02G57460.0	      0
157-220:	Pso02G57480.0	Pso02G57480.0	      0
157-221:	Pso02G57500.0	Pso02G57500.0	      0
157-222:	Pso02G57510.0	Pso02G57510.0	      0
157-223:	Pso02G57520.0	Pso02G57520.0	      0
157-224:	Pso02G57530.0	Pso02G57530.0	      0
157-225:	Pso02G57540.0	Pso02G57540.0	 1e-165
157-226:	Pso02G57550.0	Pso02G57550.0	      0
157-227:	Pso02G57560.0	Pso02G57560.0	      0
157-228:	Pso02G57570.0	Pso02G57570.0	      0
157-229:	Pso02G57580.0	Pso02G57580.0	      0
157-230:	Pso02G57590.0	Pso02G57590.0	      0
157-231:	Pso02G57600.0	Pso02G57600.0	 2e-147
157-232:	Pso02G57630.0	Pso02G57630.0	 1e-134
157-233:	Pso02G57640.0	Pso02G57640.0	      0
157-234:	Pso02G57650.0	Pso02G57650.0	  2e-92
157-235:	Pso02G57660.0	Pso02G57660.0	      0
157-236:	Pso02G57680.0	Pso02G57680.0	      0
157-237:	Pso02G57690.0	Pso02G57690.0	      0
157-238:	Pso02G57710.0	Pso02G57710.0	      0
157-239:	Pso02G57730.0	Pso02G57730.0	 1e-160
157-240:	Pso02G57740.0	Pso02G57740.0	      0
157-241:	Pso02G57750.0	Pso02G57750.0	      0
157-242:	Pso02G57810.0	Pso02G57810.0	  3e-85
157-243:	Pso02G57830.0	Pso02G57830.0	 3e-145
157-244:	Pso02G57850.0	Pso02G57850.0	      0
157-245:	Pso02G57860.0	Pso02G57860.0	 2e-138
157-246:	Pso02G57870.0	Pso02G57870.0	      0
157-247:	Pso02G57880.0	Pso02G57880.0	      0
157-248:	Pso02G57890.0	Pso02G57890.0	  1e-36
157-249:	Pso02G57900.0	Pso02G57900.0	 7e-104
157-250:	Pso02G57920.0	Pso02G57920.0	  8e-70
157-251:	Pso02G57930.0	Pso02G57930.0	      0
157-252:	Pso02G57950.0	Pso02G57950.0	      0
157-253:	Pso02G58000.0	Pso02G58000.0	      0
157-254:	Pso02G58020.0	Pso02G58020.0	      0
157-255:	Pso02G58040.0	Pso02G58040.0	      0
157-256:	Pso02G58050.0	Pso02G58050.0	      0
157-257:	Pso02G58060.0	Pso02G58060.0	      0
157-258:	Pso02G58070.0	Pso02G58070.0	      0
157-259:	Pso02G58080.0	Pso02G58080.0	 1e-120
157-260:	Pso02G58090.0	Pso02G58090.0	 5e-123
157-261:	Pso02G58100.0	Pso02G58100.0	      0
157-262:	Pso02G58110.0	Pso02G58110.0	      0
157-263:	Pso02G58120.0	Pso02G58120.0	  4e-59
157-264:	Pso02G58140.0	Pso02G58140.0	      0
157-265:	Pso02G58150.0	Pso02G58150.0	      0
157-266:	Pso02G58170.0	Pso02G58170.0	      0
157-267:	Pso02G58180.0	Pso02G58180.0	 1e-139
157-268:	Pso02G58190.0	Pso02G58200.0	      0
157-269:	Pso02G58220.0	Pso02G58220.0	      0
157-270:	Pso02G58230.0	Pso02G58230.0	  4e-52
157-271:	Pso02G58250.0	Pso02G58250.0	      0
157-272:	Pso02G58260.0	Pso02G58260.0	      0
157-273:	Pso02G58270.0	Pso02G58270.0	 2e-109
157-274:	Pso02G58280.0	Pso02G58280.0	      0
157-275:	Pso02G58290.0	Pso02G58290.0	      0
157-276:	Pso02G58310.0	Pso02G58310.0	 5e-171
157-277:	Pso02G58350.0	Pso02G58350.0	      0
157-278:	Pso02G58370.0	Pso02G58370.0	      0
157-279:	Pso02G58380.0	Pso02G58380.0	      0
157-280:	Pso02G58420.0	Pso02G58420.0	      0
157-281:	Pso02G58430.0	Pso02G58430.0	 5e-111
157-282:	Pso02G58460.0	Pso02G58460.0	      0
157-283:	Pso02G58470.0	Pso02G58470.0	      0
157-284:	Pso02G58480.0	Pso02G58480.0	  1e-84
157-285:	Pso02G58490.0	Pso02G58490.0	      0
157-286:	Pso02G58500.0	Pso02G58500.0	      0
157-287:	Pso02G58510.0	Pso02G58510.0	 7e-163
157-288:	Pso02G58530.0	Pso02G58530.0	      0
157-289:	Pso02G58570.0	Pso02G34860.0	 1e-133
157-290:	Pso02G58630.0	Pso02G58630.0	  4e-54
157-291:	Pso02G58690.0	Pso02G58690.0	      0
157-292:	Pso02G58700.0	Pso02G58700.0	      0
157-293:	Pso02G58710.0	Pso02G58710.0	      0
157-294:	Pso02G58720.0	Pso02G58720.0	  4e-75
157-295:	Pso02G58730.0	Pso02G58730.0	      0
157-296:	Pso02G58740.0	Pso02G58740.0	      0
157-297:	Pso02G58760.0	Pso02G58760.0	  2e-58
157-298:	Pso02G58780.0	Pso02G58780.0	      0
157-299:	Pso02G58790.0	Pso02G58790.0	      0
157-300:	Pso02G58840.0	Pso02G58840.0	      0
157-301:	Pso02G58850.0	Pso02G58850.0	 2e-144
157-302:	Pso02G58890.0	Pso02G58890.0	 2e-144
157-303:	Pso02G58910.0	Pso02G58910.0	      0
157-304:	Pso02G58920.0	Pso02G58920.0	      0
157-305:	Pso02G58930.0	Pso02G58930.0	  7e-96
157-306:	Pso02G58950.0	Pso02G58950.0	      0
157-307:	Pso02G58990.0	Pso02G58990.0	      0
157-308:	Pso02G59000.0	Pso02G59000.0	      0
157-309:	Pso02G59010.0	Pso02G59010.0	      0
157-310:	Pso02G59020.0	Pso02G59020.0	 7e-103
157-311:	Pso02G59040.0	Pso02G59040.0	      0
157-312:	Pso02G59060.0	Pso02G59060.0	      0
157-313:	Pso02G59070.0	Pso02G59070.0	      0
157-314:	Pso02G59090.0	Pso02G59090.0	      0
157-315:	Pso02G59100.0	Pso02G59100.0	  3e-37
157-316:	Pso02G59120.0	Pso02G59120.0	      0
157-317:	Pso02G59130.0	Pso02G59130.0	  9e-72
157-318:	Pso02G59140.0	Pso02G59140.0	  1e-67
157-319:	Pso02G59150.0	Pso02G59150.0	      0
157-320:	Pso02G59160.0	Pso02G59160.0	 4e-130
157-321:	Pso02G59170.0	Pso02G59170.0	  5e-84
157-322:	Pso02G59180.0	Pso02G59180.0	  2e-63
157-323:	Pso02G59210.0	Pso02G59210.0	      0
157-324:	Pso02G59220.0	Pso02G59220.0	      0
157-325:	Pso02G59230.0	Pso02G59230.0	      0
157-326:	Pso02G59260.0	Pso02G59260.0	      0
157-327:	Pso02G59270.0	Pso02G59270.0	      0
157-328:	Pso02G59280.0	Pso02G59280.0	 7e-122
157-329:	Pso02G59340.0	Pso02G59340.0	  3e-94
157-330:	Pso02G59350.0	Pso02G59350.0	      0
157-331:	Pso02G59410.0	Pso02G59410.0	      0
157-332:	Pso02G59420.0	Pso02G59420.0	      0
157-333:	Pso02G59430.0	Pso02G59430.0	      0
157-334:	Pso02G59450.0	Pso02G59450.0	 9e-114
157-335:	Pso02G59470.0	Pso02G59470.0	  2e-46
157-336:	Pso02G59490.0	Pso02G59490.0	  2e-37
157-337:	Pso02G59530.0	Pso02G59530.0	      0
157-338:	Pso02G59560.0	Pso02G59560.0	 2e-177
157-339:	Pso02G59580.0	Pso02G59580.0	      0
157-340:	Pso02G59590.0	Pso02G59590.0	      0
157-341:	Pso02G59600.0	Pso02G59600.0	      0
157-342:	Pso02G59620.0	Pso02G59620.0	 3e-103
157-343:	Pso02G59630.0	Pso02G59630.0	      0
157-344:	Pso02G59650.0	Pso02G59650.0	  6e-53
157-345:	Pso02G59680.0	Pso02G59670.0	  9e-42
157-346:	Pso02G59690.0	Pso02G59690.0	  3e-41
157-347:	Pso02G59710.0	Pso02G59710.0	      0
157-348:	Pso02G59720.0	Pso02G59720.0	      0
157-349:	Pso02G59730.0	Pso02G59730.0	      0
157-350:	Pso02G59760.0	Pso02G59760.0	      0
157-351:	Pso02G59780.0	Pso02G59780.0	      0
157-352:	Pso02G59800.0	Pso02G59800.0	      0
157-353:	Pso02G59810.0	Pso02G59810.0	  5e-51
157-354:	Pso02G59820.0	Pso02G59820.0	      0
157-355:	Pso02G59830.0	Pso02G59830.0	      0
157-356:	Pso02G59840.0	Pso02G59840.0	      0
157-357:	Pso02G59850.0	Pso02G59850.0	      0
157-358:	Pso02G59870.0	Pso02G59870.0	  4e-63
157-359:	Pso02G59880.0	Pso02G59880.0	 5e-145
157-360:	Pso02G59890.0	Pso02G59890.0	      0
157-361:	Pso02G59900.0	Pso02G59900.0	 7e-156
157-362:	Pso02G59920.0	Pso02G59920.0	      0
157-363:	Pso02G59930.0	Pso02G59930.0	 9e-178
157-364:	Pso02G59950.0	Pso02G59950.0	  8e-63
157-365:	Pso02G60000.0	Pso02G60000.0	 4e-142
157-366:	Pso02G60010.0	Pso02G60010.0	 2e-171
157-367:	Pso02G60040.0	Pso02G60040.0	  5e-61
157-368:	Pso02G60060.0	Pso02G60060.0	      0
157-369:	Pso02G60070.0	Pso02G60070.0	 5e-116
157-370:	Pso02G60080.0	Pso02G60080.0	      0
157-371:	Pso02G60100.0	Pso02G60100.0	  3e-48
157-372:	Pso02G60110.0	Pso02G60110.0	 5e-173
157-373:	Pso02G60130.0	Pso02G60130.0	 1e-119
157-374:	Pso02G60140.0	Pso02G60140.0	  7e-67
157-375:	Pso02G60150.0	Pso02G60150.0	 1e-125
157-376:	Pso02G60170.0	Pso02G60170.0	 7e-138
157-377:	Pso02G60190.0	Pso02G60190.0	      0
157-378:	Pso02G60200.0	Pso02G60200.0	      0
157-379:	Pso02G60230.0	Pso02G60230.0	      0
157-380:	Pso02G60240.0	Pso02G60240.0	      0
157-381:	Pso02G60250.0	Pso02G60250.0	      0
157-382:	Pso02G60270.0	Pso02G60270.0	      0
157-383:	Pso02G60310.0	Pso02G60310.0	  5e-97
157-384:	Pso02G60350.0	Pso02G60350.0	      0
157-385:	Pso02G60370.0	Pso02G60370.0	      0
157-386:	Pso02G60420.0	Pso02G60420.0	 3e-159
157-387:	Pso02G60430.0	Pso02G60430.0	      0
157-388:	Pso02G60440.0	Pso02G60440.0	      0
157-389:	Pso02G60460.0	Pso02G60460.0	      0
157-390:	Pso02G60470.0	Pso02G60470.0	  1e-87
157-391:	Pso02G60510.0	Pso02G60510.0	 4e-141
157-392:	Pso02G60520.0	Pso02G60520.0	      0
157-393:	Pso02G60530.0	Pso02G60530.0	      0
157-394:	Pso02G60550.0	Pso02G60550.0	 1e-108
157-395:	Pso02G60570.0	Pso02G60570.0	      0
157-396:	Pso02G60590.0	Pso02G60590.0	      0
157-397:	Pso02G60630.0	Pso02G60630.0	      0
157-398:	Pso02G60640.0	Pso02G60640.0	      0
157-399:	Pso02G60690.0	Pso02G60690.0	      0
157-400:	Pso02G60700.0	Pso02G60700.0	      0
157-401:	Pso02G60720.0	Pso02G60720.0	      0
157-402:	Pso02G60730.0	Pso02G60730.0	      0
157-403:	Pso02G60760.0	Pso02G60760.0	      0
157-404:	Pso02G60780.0	Pso02G60780.0	 2e-173
157-405:	Pso02G60830.0	Pso02G60830.0	      0
157-406:	Pso02G60860.0	Pso02G60860.0	      0
157-407:	Pso02G60910.0	Pso02G60910.0	      0
157-408:	Pso02G61000.0	Pso02G61000.0	      0
157-409:	Pso02G61010.0	Pso02G61010.0	      0
157-410:	Pso02G61020.0	Pso02G61020.0	 1e-149
157-411:	Pso02G61040.0	Pso02G61040.0	  4e-88
157-412:	Pso02G61070.0	Pso02G61070.0	      0
157-413:	Pso02G61080.0	Pso02G61080.0	      0
157-414:	Pso02G61090.0	Pso02G61090.0	      0
157-415:	Pso02G61120.0	Pso02G61120.0	 3e-142
157-416:	Pso02G61140.0	Pso02G61140.0	      0
157-417:	Pso02G61160.0	Pso02G61160.0	      0
157-418:	Pso02G61170.0	Pso02G61170.0	 1e-172
157-419:	Pso02G61180.0	Pso02G61180.0	      0
157-420:	Pso02G61190.0	Pso02G61190.0	      0
157-421:	Pso02G61210.0	Pso02G61210.0	  1e-55
157-422:	Pso02G61230.0	Pso02G61230.0	      0
157-423:	Pso02G61250.0	Pso02G61250.0	      0
157-424:	Pso02G61270.0	Pso02G61270.0	 2e-166
157-425:	Pso02G61280.0	Pso02G61280.0	      0
157-426:	Pso02G61290.0	Pso02G61290.0	      0
157-427:	Pso02G61300.0	Pso02G61300.0	      0
157-428:	Pso02G61330.0	Pso02G61330.0	  3e-84
157-429:	Pso02G61360.0	Pso02G61360.0	      0
157-430:	Pso02G61370.0	Pso02G61370.0	  1e-61
157-431:	Pso02G61420.0	Pso02G61420.0	      0
157-432:	Pso02G61410.0	Pso02G61410.0	      0
157-433:	Pso02G61450.0	Pso02G61450.0	  2e-44
157-434:	Pso02G61480.0	Pso02G61480.0	      0
157-435:	Pso02G61510.0	Pso02G61510.0	      0
157-436:	Pso02G61590.0	Pso02G61590.0	 2e-135
157-437:	Pso02G61620.0	Pso02G61620.0	      0
157-438:	Pso02G61630.0	Pso02G61630.0	      0
157-439:	Pso02G61640.0	Pso02G61640.0	 4e-143
157-440:	Pso02G61690.0	Pso02G61690.0	      0
157-441:	Pso02G61700.0	Pso02G61700.0	      0
157-442:	Pso02G61710.0	Pso02G61710.0	      0
157-443:	Pso02G61740.0	Pso02G61740.0	 4e-127
157-444:	Pso02G61760.0	Pso02G61760.0	  1e-60
157-445:	Pso02G61770.0	Pso02G61770.0	 2e-100
157-446:	Pso02G61790.0	Pso02G61790.0	      0
157-447:	Pso02G61800.0	Pso02G61800.0	      0
157-448:	Pso02G61840.0	Pso02G61840.0	  1e-36
157-449:	Pso02G61870.0	Pso02G61870.0	      0
157-450:	Pso02G61880.0	Pso02G61880.0	      0
157-451:	Pso02G61940.0	Pso02G61940.0	      0
157-452:	Pso02G61950.0	Pso02G61950.0	      0
157-453:	Pso02G61960.0	Pso02G61960.0	      0
157-454:	Pso02G61970.0	Pso02G61970.0	      0
157-455:	Pso02G61980.0	Pso02G61980.0	      0
157-456:	Pso02G62010.0	Pso02G62010.0	      0
157-457:	Pso02G62020.0	Pso02G62020.0	      0
157-458:	Pso02G62030.0	Pso02G62030.0	      0
157-459:	Pso02G62050.0	Pso02G62050.0	      0
157-460:	Pso02G62060.0	Pso02G62060.0	      0
157-461:	Pso02G62090.0	Pso02G62090.0	 1e-134
157-462:	Pso02G62100.0	Pso02G62100.0	 3e-106
157-463:	Pso02G62140.0	Pso02G62140.0	      0
157-464:	Pso02G62150.0	Pso02G62150.0	      0
157-465:	Pso02G62160.0	Pso02G62160.0	  1e-71
157-466:	Pso02G62170.0	Pso02G62170.0	  1e-58
157-467:	Pso02G62180.0	Pso02G62180.0	      0
157-468:	Pso02G62210.0	Pso02G62210.0	 1e-177
157-469:	Pso02G62230.0	Pso02G62230.0	  7e-79
157-470:	Pso02G62280.0	Pso02G62280.0	      0
157-471:	Pso02G62300.0	Pso02G62300.0	      0
157-472:	Pso02G62310.0	Pso02G62310.0	 6e-108
157-473:	Pso02G62320.0	Pso02G62320.0	      0
157-474:	Pso02G62400.0	Pso02G62400.0	      0
157-475:	Pso02G62410.0	Pso02G62410.0	      0
157-476:	Pso02G62420.0	Pso02G62420.0	      0
157-477:	Pso02G62430.0	Pso02G62430.0	      0
157-478:	Pso02G62440.0	Pso02G62440.0	      0
157-479:	Pso02G62450.0	Pso02G62450.0	      0
157-480:	Pso02G62460.0	Pso02G62460.0	  4e-89
157-481:	Pso02G62520.0	Pso02G62520.0	      0
157-482:	Pso02G62530.0	Pso02G62530.0	  3e-63
157-483:	Pso02G62550.0	Pso02G62550.0	 1e-101
157-484:	Pso02G62570.0	Pso02G62570.0	 6e-119
157-485:	Pso02G62580.0	Pso02G62580.0	      0
157-486:	Pso02G62590.0	Pso02G62590.0	      0
157-487:	Pso02G62610.0	Pso02G62610.0	      0
157-488:	Pso02G62600.0	Pso02G62600.0	  1e-48
157-489:	Pso02G62660.0	Pso02G62660.0	      0
157-490:	Pso02G62670.0	Pso02G62670.0	      0
157-491:	Pso02G62680.0	Pso02G62680.0	 2e-160
157-492:	Pso02G62720.0	Pso02G62720.0	      0
157-493:	Pso02G62730.0	Pso02G62730.0	      0
157-494:	Pso02G62740.0	Pso02G62740.0	      0
157-495:	Pso02G62750.0	Pso02G62750.0	      0
157-496:	Pso02G62770.0	Pso02G62770.0	      0
157-497:	Pso02G62790.0	Pso02G62790.0	      0
157-498:	Pso02G62800.0	Pso02G62800.0	      0
157-499:	Pso02G62810.0	Pso02G62810.0	      0
157-500:	Pso02G62820.0	Pso02G62820.0	 2e-169
157-501:	Pso02G62850.0	Pso02G62850.0	 8e-171
157-502:	Pso02G62880.0	Pso02G62880.0	      0
157-503:	Pso02G62890.0	Pso02G62890.0	      0
157-504:	Pso02G62900.0	Pso02G62900.0	      0
157-505:	Pso02G62910.0	Pso02G62910.0	      0
157-506:	Pso02G63020.0	Pso02G63020.0	      0
157-507:	Pso02G63070.0	Pso02G63070.0	  6e-42
157-508:	Pso02G63080.0	Pso02G63080.0	 1e-160
157-509:	Pso02G63100.0	Pso02G63100.0	      0
157-510:	Pso02G63130.0	Pso02G63130.0	 3e-130
157-511:	Pso02G63140.0	Pso02G63140.0	      0
157-512:	Pso02G63150.0	Pso02G63150.0	      0
157-513:	Pso02G63160.0	Pso02G63160.0	      0
157-514:	Pso02G63170.0	Pso02G63170.0	 4e-124
157-515:	Pso02G63180.0	Pso02G63180.0	 2e-101
157-516:	Pso02G63190.0	Pso02G63190.0	      0
157-517:	Pso02G64350.0	Pso02G64350.0	 2e-180
157-518:	Pso02G64310.0	Pso02G64310.0	      0
157-519:	Pso02G64300.0	Pso02G64300.0	      0
157-520:	Pso02G64260.0	Pso02G64260.0	      0
157-521:	Pso02G64250.0	Pso02G64250.0	      0
157-522:	Pso02G64210.0	Pso02G64230.0	  3e-21
157-523:	Pso02G64540.0	Pso02G64540.0	      0
157-524:	Pso02G64560.0	Pso02G64560.0	 9e-143
157-525:	Pso02G64570.0	Pso02G64570.0	  5e-76
157-526:	Pso02G64580.0	Pso02G64580.0	      0
157-527:	Pso02G64590.0	Pso02G64590.0	      0
157-528:	Pso02G64600.0	Pso02G64600.0	  8e-62
157-529:	Pso02G64640.0	Pso02G64640.0	 7e-180
157-530:	Pso02G64610.0	Pso02G64610.0	      0
157-531:	Pso02G64660.0	Pso02G64660.0	  1e-91
157-532:	Pso02G64670.0	Pso02G64670.0	      0
157-533:	Pso02G64680.0	Pso02G64680.0	      0
157-534:	Pso02G64700.0	Pso02G64700.0	  8e-73
157-535:	Pso02G64710.0	Pso02G64710.0	 8e-127
157-536:	Pso02G64720.0	Pso02G64720.0	  2e-76
157-537:	Pso02G64740.0	Pso02G64740.0	      0
157-538:	Pso02G64760.0	Pso02G64760.0	      0
157-539:	Pso02G64810.0	Pso02G64810.0	  4e-81
157-540:	Pso02G64900.0	Pso02G64900.0	      0
157-541:	Pso02G64990.0	Pso02G29350.0	 4e-176
157-542:	Pso02G65010.0	Pso02G65010.0	      0
157-543:	Pso02G65030.0	Pso02G65030.0	      0
157-544:	Pso02G65050.0	Pso02G65050.0	      0
157-545:	Pso02G65060.0	Pso02G65060.0	      0
157-546:	Pso02G65070.0	Pso02G65070.0	 1e-140
157-547:	Pso02G65090.0	Pso02G65090.0	      0
157-548:	Pso02G65100.0	Pso02G65100.0	      0
157-549:	Pso02G65120.0	Pso02G65120.0	      0
157-550:	Pso02G65130.0	Pso02G65130.0	 1e-153
157-551:	Pso02G65150.0	Pso02G65150.0	      0
157-552:	Pso02G65160.0	Pso02G65160.0	 7e-170
157-553:	Pso02G65170.0	Pso02G65170.0	      0
157-554:	Pso02G65180.0	Pso02G65180.0	      0
157-555:	Pso02G65200.0	Pso02G65200.0	      0
157-556:	Pso02G65210.0	Pso02G65210.0	      0
157-557:	Pso02G65230.0	Pso02G65230.0	      0
157-558:	Pso02G65240.0	Pso02G65240.0	      0
157-559:	Pso02G65280.0	Pso02G65280.0	 3e-170
157-560:	Pso02G65290.0	Pso02G65290.0	      0
157-561:	Pso02G65300.0	Pso02G65300.0	      0
157-562:	Pso02G65320.0	Pso02G65320.0	      0
157-563:	Pso02G65360.0	Pso02G65360.0	      0
157-564:	Pso02G65370.0	Pso02G65370.0	      0
157-565:	Pso02G65400.0	Pso02G65400.0	  9e-71
157-566:	Pso02G65480.0	Pso02G65480.0	  1e-90
157-567:	Pso02G65500.0	Pso02G65500.0	  3e-52
157-568:	Pso02G65530.0	Pso02G65530.0	 2e-157
157-569:	Pso02G65680.0	Pso02G65680.0	 1e-109
157-570:	Pso02G65720.0	Pso02G65720.0	      0
157-571:	Pso02G65740.0	Pso02G65740.0	      0
157-572:	Pso02G65750.0	Pso02G65750.0	  1e-59
157-573:	Pso02G65760.0	Pso02G65760.0	 1e-139
157-574:	Pso02G65770.0	Pso02G65770.0	 4e-156
157-575:	Pso02G65780.0	Pso02G65780.0	  3e-61
157-576:	Pso02G65810.0	Pso02G65810.0	  2e-71
157-577:	Pso02G65820.0	Pso02G65820.0	      0
157-578:	Pso02G65830.0	Pso02G65830.0	 8e-178
157-579:	Pso02G65850.0	Pso02G65850.0	 1e-175
157-580:	Pso02G65880.0	Pso02G65880.0	 2e-108
157-581:	Pso02G65890.0	Pso02G65890.0	  2e-79
157-582:	Pso02G65900.0	Pso02G65900.0	      0
157-583:	Pso02G65930.0	Pso02G65930.0	      0
157-584:	Pso02G65920.0	Pso02G65920.0	      0
157-585:	Pso02G65980.0	Pso02G65980.0	      0
157-586:	Pso02G66030.0	Pso02G66030.0	      0
157-587:	Pso02G66060.0	Pso02G66060.0	      0
157-588:	Pso02G66070.0	Pso02G66070.0	 7e-146
157-589:	Pso02G66080.0	Pso02G66080.0	      0
157-590:	Pso02G66090.0	Pso02G66090.0	      0
157-591:	Pso02G66100.0	Pso02G66100.0	 1e-153
157-592:	Pso02G66170.0	Pso02G66170.0	      0
157-593:	Pso02G66190.0	Pso02G66190.0	      0
157-594:	Pso02G66210.0	Pso02G66210.0	      0
157-595:	Pso02G66250.0	Pso02G66250.0	      0
157-596:	Pso02G66260.0	Pso02G66260.0	  3e-52
157-597:	Pso02G66270.0	Pso02G66270.0	 3e-106
157-598:	Pso02G66280.0	Pso02G66280.0	  1e-92
157-599:	Pso02G66290.0	Pso02G66290.0	      0
157-600:	Pso02G66300.0	Pso02G66300.0	      0
157-601:	Pso02G66330.0	Pso02G66330.0	      0
157-602:	Pso02G66350.0	Pso02G66350.0	      0
157-603:	Pso02G66360.0	Pso02G66360.0	      0
157-604:	Pso02G66370.0	Pso02G66370.0	      0
157-605:	Pso02G66390.0	Pso02G66390.0	 2e-167
157-606:	Pso02G66420.0	Pso02G66420.0	      0
157-607:	Pso02G66440.0	Pso02G66440.0	  1e-88
157-608:	Pso02G66480.0	Pso02G66480.0	      0
157-609:	Pso02G66520.0	Pso02G66520.0	      0
157-610:	Pso02G66540.0	Pso02G66540.0	 5e-103
157-611:	Pso02G66560.0	Pso02G66560.0	      0
157-612:	Pso02G66570.0	Pso02G66570.0	      0
157-613:	Pso02G66590.0	Pso02G66590.0	  5e-43
157-614:	Pso02G66610.0	Pso02G66610.0	 2e-155
157-615:	Pso02G66640.0	Pso02G66640.0	  6e-79
157-616:	Pso02G66660.0	Pso02G66660.0	 4e-119
157-617:	Pso02G66650.0	Pso02G66650.0	      0
157-618:	Pso02G66690.0	Pso02G66690.0	      0
157-619:	Pso02G66700.0	Pso02G66700.0	      0
157-620:	Pso02G66710.0	Pso02G66710.0	 2e-157
157-621:	Pso02G66720.0	Pso02G66720.0	  1e-58
157-622:	Pso02G66740.0	Pso02G66740.0	  4e-41
157-623:	Pso02G66730.0	Pso02G66730.0	      0
157-624:	Pso02G66790.0	Pso02G66790.0	 6e-133
157-625:	Pso02G66840.0	Pso02G66840.0	 3e-180
157-626:	Pso02G66860.0	Pso02G66860.0	      0
157-627:	Pso02G66900.0	Pso02G66900.0	 4e-131
157-628:	Pso02G66930.0	Pso02G66930.0	      0
157-629:	Pso02G66920.0	Pso02G66920.0	      0
157-630:	Pso02G66950.0	Pso02G66950.0	      0
157-631:	Pso02G66970.0	Pso02G66970.0	      0
157-632:	Pso02G66980.0	Pso02G66980.0	 4e-166
157-633:	Pso02G67000.0	Pso02G67000.0	      0
157-634:	Pso02G67030.0	Pso02G67030.0	      0
157-635:	Pso02G67040.0	Pso02G67040.0	      0
157-636:	Pso02G67130.0	Pso02G67130.0	      0
157-637:	Pso02G67140.0	Pso02G67140.0	  1e-52
157-638:	Pso02G67150.0	Pso02G67150.0	      0
157-639:	Pso02G67160.0	Pso02G67160.0	      0
157-640:	Pso02G67170.0	Pso02G67170.0	      0
157-641:	Pso02G67180.0	Pso02G67180.0	      0
157-642:	Pso02G67190.0	Pso02G67190.0	      0
157-643:	Pso02G67250.0	Pso02G67250.0	      0
157-644:	Pso02G67270.0	Pso02G67270.0	      0
157-645:	Pso02G67280.0	Pso02G67280.0	      0
157-646:	Pso02G67290.0	Pso02G67290.0	      0
157-647:	Pso02G67300.0	Pso02G67300.0	      0
157-648:	Pso02G67350.0	Pso02G67350.0	 6e-124
157-649:	Pso02G67330.0	Pso02G67330.0	      0
157-650:	Pso02G67340.0	Pso02G67340.0	 1e-172
157-651:	Pso02G67360.0	Pso02G67360.0	      0
157-652:	Pso02G67370.0	Pso02G67370.0	      0
157-653:	Pso02G67380.0	Pso02G67380.0	      0
157-654:	Pso02G67390.0	Pso02G67390.0	 5e-107
157-655:	Pso02G67400.0	Pso02G67400.0	      0
157-656:	Pso02G67420.0	Pso02G67420.0	      0
157-657:	Pso02G67440.0	Pso02G67440.0	      0
157-658:	Pso02G67450.0	Pso02G67450.0	      0
157-659:	Pso02G67460.0	Pso02G67460.0	      0
157-660:	Pso02G67470.0	Pso02G67470.0	  7e-37
157-661:	Pso02G67480.0	Pso02G67480.0	  1e-87
157-662:	Pso02G67490.0	Pso02G67490.0	 1e-170
157-663:	Pso02G67530.0	Pso02G67530.0	  8e-71
157-664:	Pso02G67540.0	Pso02G67540.0	  1e-79
157-665:	Pso02G67550.0	Pso02G67550.0	  2e-84
157-666:	Pso02G67560.0	Pso02G67560.0	  7e-81
157-667:	Pso02G67590.0	Pso02G67590.0	  4e-78
157-668:	Pso02G67630.0	Pso02G67630.0	      0
157-669:	Pso02G67640.0	Pso02G67640.0	 1e-140
157-670:	Pso02G67650.0	Pso02G67650.0	 8e-161
157-671:	Pso02G67660.0	Pso02G67660.0	  4e-54
157-672:	Pso02G67690.0	Pso02G67690.0	 1e-140
157-673:	Pso02G67670.0	Pso02G67670.0	      0
157-674:	Pso02G67720.0	Pso02G67720.0	      0
157-675:	Pso02G67740.0	Pso02G67740.0	      0
157-676:	Pso02G67770.0	Pso02G67770.0	      0
157-677:	Pso02G67830.0	Pso02G67830.0	      0
157-678:	Pso02G67790.0	Pso02G67790.0	 1e-123
157-679:	Pso02G67810.0	Pso02G67810.0	  7e-99
157-680:	Pso02G67840.0	Pso02G67840.0	      0
157-681:	Pso02G67860.0	Pso02G67860.0	      0
157-682:	Pso02G67960.0	Pso02G67960.0	      0
157-683:	Pso02G67970.0	Pso02G67970.0	      0
157-684:	Pso02G67990.0	Pso02G67990.0	      0
157-685:	Pso02G68010.0	Pso02G68010.0	 3e-122
157-686:	Pso02G68020.0	Pso02G68020.0	      0
157-687:	Pso02G68040.0	Pso02G68040.0	  2e-81
157-688:	Pso02G68030.0	Pso02G68030.0	      0
157-689:	Pso02G68050.0	Pso02G68050.0	      0
157-690:	Pso02G68070.0	Pso02G68070.0	      0
157-691:	Pso02G68080.0	Pso02G68080.0	 3e-162
157-692:	Pso02G68090.0	Pso02G68090.0	      0
157-693:	Pso02G68100.0	Pso02G68100.0	 9e-173
157-694:	Pso02G68110.0	Pso02G68110.0	      0
157-695:	Pso02G68130.0	Pso02G68130.0	  4e-88
157-696:	Pso02G68150.0	Pso02G68150.0	      0
157-697:	Pso02G68230.0	Pso02G68230.0	  8e-87
157-698:	Pso02G68240.0	Pso02G68240.0	      0
157-699:	Pso02G68250.0	Pso02G68250.0	      0
157-700:	Pso02G68260.0	Pso02G68260.0	      0
157-701:	Pso02G68270.0	Pso02G68270.0	  3e-62
157-702:	Pso02G68280.0	Pso02G68280.0	      0
157-703:	Pso02G68300.0	Pso02G68300.0	 4e-131
157-704:	Pso02G68320.0	Pso02G68320.0	      0
157-705:	Pso02G68340.0	Pso02G68340.0	      0
157-706:	Pso02G68350.0	Pso02G68350.0	      0
157-707:	Pso02G68360.0	Pso02G68360.0	      0
157-708:	Pso02G68390.0	Pso02G68390.0	  3e-78
157-709:	Pso02G68430.0	Pso02G68430.0	 3e-112
157-710:	Pso02G68450.0	Pso02G68450.0	      0
157-711:	Pso02G68490.0	Pso02G68490.0	 6e-105
157-712:	Pso02G68510.0	Pso02G68510.0	 2e-130
157-713:	Pso02G68520.0	Pso02G68520.0	 3e-179
157-714:	Pso02G68530.0	Pso02G68530.0	      0
157-715:	Pso02G68540.0	Pso02G68540.0	  5e-62
157-716:	Pso02G68560.0	Pso02G68560.0	      0
157-717:	Pso02G68630.0	Pso02G68630.0	      0
157-718:	Pso02G68690.0	Pso02G68690.0	      0
157-719:	Pso02G68710.0	Pso02G68710.0	 2e-133
157-720:	Pso02G68740.0	Pso02G68740.0	      0
157-721:	Pso02G68760.0	Pso02G68760.0	      0
157-722:	Pso02G68820.0	Pso02G68820.0	      0
157-723:	Pso02G68850.0	Pso02G68850.0	      0
157-724:	Pso02G68880.0	Pso02G68880.0	      0
157-725:	Pso02G68940.0	Pso02G68940.0	      0
157-726:	Pso02G68960.0	Pso02G68960.0	      0
157-727:	Pso02G68980.0	Pso02G68980.0	  1e-50
157-728:	Pso02G68990.0	Pso02G68990.0	      0
157-729:	Pso02G69040.0	Pso02G69040.0	      0
157-730:	Pso02G69060.0	Pso02G69060.0	      0
157-731:	Pso02G69070.0	Pso02G69070.0	      0
157-732:	Pso02G69080.0	Pso02G69080.0	      0
157-733:	Pso02G69100.0	Pso02G69100.0	 2e-158
157-734:	Pso02G69110.0	Pso02G69110.0	      0
157-735:	Pso02G69120.0	Pso02G69120.0	      0
157-736:	Pso02G69130.0	Pso02G69130.0	 3e-176
157-737:	Pso02G69140.0	Pso02G69140.0	      0
157-738:	Pso02G69150.0	Pso02G69150.0	      0
157-739:	Pso02G69180.0	Pso02G69180.0	      0
157-740:	Pso02G69190.0	Pso02G69190.0	      0
157-741:	Pso02G69230.0	Pso02G69230.0	      0
157-742:	Pso02G69240.0	Pso02G69240.0	      0
157-743:	Pso02G69250.0	Pso02G69250.0	      0
157-744:	Pso02G69260.0	Pso02G69260.0	  2e-78
157-745:	Pso02G69270.0	Pso02G69270.0	 1e-129
157-746:	Pso02G69310.0	Pso02G69310.0	      0
157-747:	Pso02G69340.0	Pso02G69340.0	      0
157-748:	Pso02G69390.0	Pso02G69390.0	      0
157-749:	Pso02G69410.0	Pso02G69410.0	 9e-175
157-750:	Pso02G69420.0	Pso02G69420.0	      0
157-751:	Pso02G69440.0	Pso02G69440.0	 2e-134
157-752:	Pso02G69450.0	Pso02G69450.0	      0
157-753:	Pso02G69460.0	Pso02G69460.0	  2e-58
157-754:	Pso02G69470.0	Pso02G69470.0	      0
157-755:	Pso02G69480.0	Pso02G69480.0	      0
157-756:	Pso02G69490.0	Pso02G69490.0	      0
157-757:	Pso02G69520.0	Pso02G69520.0	      0
157-758:	Pso02G69530.0	Pso02G69530.0	      0
157-759:	Pso02G69550.0	Pso02G69550.0	      0
157-760:	Pso02G69540.0	Pso02G69540.0	      0
157-761:	Pso02G69570.0	Pso02G69570.0	      0
157-762:	Pso02G69580.0	Pso02G69580.0	      0
157-763:	Pso02G69590.0	Pso02G69590.0	 5e-151
157-764:	Pso02G69600.0	Pso02G69600.0	 1e-139
157-765:	Pso02G69630.0	Pso02G69630.0	 1e-178
157-766:	Pso02G69640.0	Pso02G69640.0	      0
157-767:	Pso02G69660.0	Pso02G69660.0	      0
157-768:	Pso02G69670.0	Pso02G69670.0	      0
157-769:	Pso02G69680.0	Pso02G69680.0	      0
157-770:	Pso02G69690.0	Pso02G69690.0	      0
157-771:	Pso02G69700.0	Pso02G69700.0	      0
157-772:	Pso02G69730.0	Pso02G69730.0	 5e-143
157-773:	Pso02G69720.0	Pso02G69720.0	 1e-128
157-774:	Pso02G69740.0	Pso02G69740.0	  1e-54
157-775:	Pso02G69750.0	Pso02G69750.0	 4e-126
157-776:	Pso02G69760.0	Pso02G69760.0	      0
157-777:	Pso02G69770.0	Pso02G69770.0	      0
157-778:	Pso02G69790.0	Pso02G69790.0	      0
157-779:	Pso02G69800.0	Pso02G69800.0	      0
157-780:	Pso02G69830.0	Pso02G69830.0	      0
157-781:	Pso02G69810.0	Pso02G69810.0	      0
157-782:	Pso02G69850.0	Pso02G69850.0	      0
157-783:	Pso02G69880.0	Pso02G69880.0	      0
157-784:	Pso02G69890.0	Pso02G69890.0	      0
157-785:	Pso02G69940.0	Pso02G69940.0	      0
157-786:	Pso02G69980.0	Pso02G69980.0	 2e-140
157-787:	Pso02G70010.0	Pso02G70010.0	      0
157-788:	Pso02G70050.0	Pso02G70050.0	      0
157-789:	Pso02G70070.0	Pso02G70070.0	  2e-78
157-790:	Pso02G70080.0	Pso02G70080.0	      0
157-791:	Pso02G70100.0	Pso02G70100.0	      0
157-792:	Pso02G70110.0	Pso02G70110.0	      0
157-793:	Pso02G70130.0	Pso02G70130.0	      0
157-794:	Pso02G70180.0	Pso02G70180.0	      0
157-795:	Pso02G70190.0	Pso02G70190.0	      0
157-796:	Pso02G70200.0	Pso02G70200.0	      0
157-797:	Pso02G70210.0	Pso02G70210.0	      0
157-798:	Pso02G70220.0	Pso02G70220.0	      0
157-799:	Pso02G70230.0	Pso02G70230.0	      0
157-800:	Pso02G70260.0	Pso02G70260.0	      0
157-801:	Pso02G70270.0	Pso02G70270.0	      0
157-802:	Pso02G70290.0	Pso02G70290.0	      0
157-803:	Pso02G70300.0	Pso02G70300.0	 3e-161
157-804:	Pso02G70310.0	Pso02G70310.0	      0
157-805:	Pso02G70410.0	Pso02G70410.0	 3e-177
157-806:	Pso02G70430.0	Pso02G70430.0	  4e-84
157-807:	Pso02G70440.0	Pso02G70440.0	      0
157-808:	Pso02G70460.0	Pso02G70460.0	 4e-118
157-809:	Pso02G70470.0	Pso02G70470.0	  3e-63
157-810:	Pso02G70480.0	Pso02G70480.0	 2e-146
157-811:	Pso02G70500.0	Pso02G70500.0	      0
157-812:	Pso02G70510.0	Pso02G70510.0	      0
157-813:	Pso02G70520.0	Pso02G70520.0	      0
157-814:	Pso02G70530.0	Pso02G70530.0	      0
157-815:	Pso02G70540.0	Pso02G70540.0	  5e-63
157-816:	Pso02G70550.0	Pso02G70550.0	      0
157-817:	Pso02G70560.0	Pso02G70560.0	 2e-111
157-818:	Pso02G70590.0	Pso02G70590.0	  4e-36
157-819:	Pso02G70620.0	Pso02G70620.0	      0
157-820:	Pso02G70640.0	Pso02G70640.0	      0
157-821:	Pso02G70630.0	Pso02G70630.0	 9e-114
157-822:	Pso02G70650.0	Pso02G70650.0	      0
157-823:	Pso02G70660.0	Pso02G70660.0	      0
157-824:	Pso02G70690.0	Pso02G70690.0	      0
157-825:	Pso02G70700.0	Pso02G70700.0	      0
157-826:	Pso02G70720.0	Pso02G70720.0	      0
157-827:	Pso02G70730.0	Pso02G70730.0	      0
157-828:	Pso02G70740.0	Pso02G70740.0	      0
157-829:	Pso02G70760.0	Pso02G70760.0	  2e-19
157-830:	Pso02G70770.0	Pso02G70770.0	      0
157-831:	Pso02G70780.0	Pso02G70780.0	      0
157-832:	Pso02G70790.0	Pso02G70790.0	      0
157-833:	Pso02G70810.0	Pso02G70810.0	 1e-111
157-834:	Pso02G70820.0	Pso02G70820.0	 6e-103
157-835:	Pso02G70830.0	Pso02G70830.0	      0
157-836:	Pso02G70840.0	Pso02G70840.0	 2e-154
157-837:	Pso02G70850.0	Pso02G70850.0	      0
157-838:	Pso02G70860.0	Pso02G70860.0	 5e-141
157-839:	Pso02G70880.0	Pso02G70880.0	      0
157-840:	Pso02G70890.0	Pso02G70890.0	      0
157-841:	Pso02G70900.0	Pso02G70900.0	      0
157-842:	Pso02G70910.0	Pso02G70910.0	      0
157-843:	Pso02G70920.0	Pso02G70920.0	  9e-89
157-844:	Pso02G70930.0	Pso02G70930.0	      0
157-845:	Pso02G70960.0	Pso02G70960.0	 1e-138
157-846:	Pso02G70980.0	Pso02G70980.0	      0
157-847:	Pso02G71000.0	Pso02G71000.0	      0
157-848:	Pso02G71010.0	Pso02G71010.0	      0
157-849:	Pso02G71020.0	Pso02G71020.0	      0
157-850:	Pso02G71030.0	Pso02G71030.0	 2e-133
157-851:	Pso02G71060.0	Pso02G71060.0	  6e-56
157-852:	Pso02G71070.0	Pso02G71070.0	      0
157-853:	Pso02G71100.0	Pso02G71100.0	      0
157-854:	Pso02G71120.0	Pso02G71120.0	 4e-104
157-855:	Pso02G71140.0	Pso02G71140.0	 1e-120
157-856:	Pso02G71160.0	Pso02G71160.0	      0
157-857:	Pso02G71170.0	Pso02G71170.0	  2e-68
157-858:	Pso02G71180.0	Pso02G71180.0	 3e-156
157-859:	Pso02G71190.0	Pso02G71190.0	      0
157-860:	Pso02G71200.0	Pso02G71200.0	      0
157-861:	Pso02G71220.0	Pso02G71220.0	      0
157-862:	Pso02G71230.0	Pso02G71230.0	      0
157-863:	Pso02G71240.0	Pso02G71240.0	      0
157-864:	Pso02G71260.0	Pso02G71260.0	      0
157-865:	Pso02G71270.0	Pso02G71270.0	      0
157-866:	Pso02G71280.0	Pso02G71280.0	      0
157-867:	Pso02G71290.0	Pso02G71290.0	 3e-125
157-868:	Pso02G71310.0	Pso02G71310.0	      0
157-869:	Pso02G71330.0	Pso02G71330.0	      0
157-870:	Pso02G71340.0	Pso02G71340.0	      0
157-871:	Pso02G71350.0	Pso02G71350.0	 3e-139
157-872:	Pso02G71370.0	Pso02G71370.0	      0
157-873:	Pso02G71380.0	Pso02G71380.0	      0
157-874:	Pso02G71400.0	Pso02G71400.0	      0
157-875:	Pso02G71410.0	Pso02G71410.0	      0
157-876:	Pso02G71430.0	Pso02G71430.0	  2e-16
157-877:	Pso02G71440.0	Pso02G71440.0	      0
157-878:	Pso02G71450.0	Pso02G71450.0	      0
157-879:	Pso02G71460.0	Pso02G71460.0	 1e-138
157-880:	Pso02G71490.0	Pso02G71490.0	      0
157-881:	Pso02G71500.0	Pso02G71500.0	      0
157-882:	Pso02G71510.0	Pso02G71510.0	 2e-154
157-883:	Pso02G71520.0	Pso02G71520.0	      0
157-884:	Pso02G71540.0	Pso02G71540.0	      0
157-885:	Pso02G71550.0	Pso02G71550.0	      0
157-886:	Pso02G71560.0	Pso02G71560.0	      0
157-887:	Pso02G71570.0	Pso02G71570.0	      0
157-888:	Pso02G71580.0	Pso02G71580.0	 5e-134
157-889:	Pso02G71590.0	Pso02G71590.0	  2e-49
157-890:	Pso02G71610.0	Pso02G71610.0	      0
157-891:	Pso02G71640.0	Pso02G71640.0	 1e-121
157-892:	Pso02G71670.0	Pso02G71670.0	      0
157-893:	Pso02G71680.0	Pso02G71680.0	      0
157-894:	Pso02G71690.0	Pso02G71690.0	      0
157-895:	Pso02G71700.0	Pso02G71700.0	      0
157-896:	Pso02G71720.0	Pso02G71720.0	 5e-161
157-897:	Pso02G71750.0	Pso02G71750.0	 2e-164
157-898:	Pso02G71760.0	Pso02G71760.0	  3e-80
157-899:	Pso02G71770.0	Pso02G71770.0	      0
157-900:	Pso02G71780.0	Pso02G71780.0	      0
157-901:	Pso02G71790.0	Pso02G71790.0	 3e-160
157-902:	Pso02G71800.0	Pso02G71800.0	 3e-149
157-903:	Pso02G71810.0	Pso02G71810.0	 8e-117
157-904:	Pso02G71840.0	Pso02G71840.0	      0
157-905:	Pso02G71850.0	Pso02G71850.0	      0
157-906:	Pso02G71860.0	Pso02G71860.0	      0
157-907:	Pso02G71870.0	Pso02G71870.0	 3e-108
157-908:	Pso02G71880.0	Pso02G71880.0	      0
157-909:	Pso02G71890.0	Pso02G71890.0	      0
157-910:	Pso02G71910.0	Pso02G71910.0	      0
157-911:	Pso02G71920.0	Pso02G71920.0	      0
## Alignment 158: score=2526.0 e_value=7.6e-173 N=51 post-WGD-1 ancestor_chr2&pre-WGD-1 ancestor_chr1 plus
158-  0:	Pso02G41430.0	Pso10G04630.0	      0
158-  1:	Pso02G41450.0	Pso10G04610.0	      0
158-  2:	Pso02G41460.0	Pso10G04600.0	      0
158-  3:	Pso02G41480.0	Pso02G41480.0	      0
158-  4:	Pso02G41490.0	Pso10G04570.0	  2e-82
158-  5:	Pso02G41500.0	Pso10G04560.0	  7e-81
158-  6:	Pso02G41510.0	Pso10G04540.0	      0
158-  7:	Pso02G41530.0	Pso10G04520.0	 2e-154
158-  8:	Pso02G41540.0	Pso02G41540.0	      0
158-  9:	Pso02G41550.0	Pso10G04510.0	 3e-103
158- 10:	Pso02G41570.0	Pso10G04470.0	      0
158- 11:	Pso02G41600.0	Pso02G41600.0	  6e-45
158- 12:	Pso02G41610.0	Pso10G04450.0	      0
158- 13:	Pso02G41620.0	Pso10G04430.0	      0
158- 14:	Pso02G41630.0	Pso10G04410.0	      0
158- 15:	Pso02G41640.0	Pso10G04400.0	      0
158- 16:	Pso02G41650.0	Pso10G04390.0	      0
158- 17:	Pso02G41660.0	Pso10G04380.0	      0
158- 18:	Pso02G41670.0	Pso10G04360.0	      0
158- 19:	Pso02G41680.0	Pso10G04350.0	      0
158- 20:	Pso02G41690.0	Pso10G04340.0	 3e-156
158- 21:	Pso02G41700.0	Pso10G04320.0	      0
158- 22:	Pso02G41710.0	Pso10G04310.0	 5e-148
158- 23:	Pso02G41720.0	Pso10G04300.0	      0
158- 24:	Pso02G41730.0	Pso10G04290.0	 1e-127
158- 25:	Pso02G41740.0	Pso10G04280.0	  2e-56
158- 26:	Pso02G41750.0	Pso10G04270.0	      0
158- 27:	Pso02G41760.0	Pso10G04220.0	      0
158- 28:	Pso02G41780.0	Pso10G04210.0	  2e-48
158- 29:	Pso02G41790.0	Pso10G04200.0	  1e-44
158- 30:	Pso02G41810.0	Pso10G04190.0	      0
158- 31:	Pso02G41820.0	Pso10G04180.0	 7e-172
158- 32:	Pso02G41830.0	Pso10G04170.0	  5e-68
158- 33:	Pso02G41840.0	Pso10G04160.0	      0
158- 34:	Pso02G41850.0	Pso10G04070.0	      0
158- 35:	Pso02G41860.0	Pso10G04060.0	  4e-12
158- 36:	Pso02G41880.0	Pso10G04040.0	      0
158- 37:	Pso02G41890.0	Pso10G04030.0	      0
158- 38:	Pso02G41910.0	Pso02G41910.0	  2e-48
158- 39:	Pso02G41930.0	Pso10G04010.0	  9e-65
158- 40:	Pso02G41960.0	Pso02G41960.0	  8e-51
158- 41:	Pso02G41970.0	Pso10G03980.0	 2e-120
158- 42:	Pso02G41980.0	Pso10G03970.0	      0
158- 43:	Pso02G41990.0	Pso10G03960.0	      0
158- 44:	Pso02G42000.0	Pso10G03950.0	  2e-85
158- 45:	Pso02G42010.0	Pso10G03940.0	      0
158- 46:	Pso02G42020.0	Pso10G03930.0	      0
158- 47:	Pso02G42030.0	Pso10G03920.0	      0
158- 48:	Pso02G42040.0	Pso10G03910.0	      0
158- 49:	Pso02G42050.0	Pso10G03900.0	      0
158- 50:	Pso02G42060.0	Pso10G03890.0	      0
## Alignment 159: score=536.0 e_value=6e-26 N=12 post-WGD-1 ancestor_chr2&pre-WGD-1 ancestor_chr1 plus
159-  0:	Pso02G46080.0	Pso10G08390.0	 2e-162
159-  1:	Pso02G46200.0	Pso10G08250.0	      0
159-  2:	Pso02G46220.0	Pso10G08240.0	 2e-173
159-  3:	Pso02G46230.0	Pso10G08230.0	 6e-126
159-  4:	Pso02G46240.0	Pso10G08180.0	      0
159-  5:	Pso02G46250.0	Pso10G08170.0	      0
159-  6:	Pso02G46260.0	Pso10G08160.0	      0
159-  7:	Pso02G46280.0	Pso10G08150.0	      0
159-  8:	Pso02G46290.0	Pso10G08130.0	      0
159-  9:	Pso02G46320.0	Pso10G08100.0	  2e-93
159- 10:	Pso02G46360.0	Pso02G46360.0	      0
159- 11:	Pso02G46370.0	Pso10G07220.0	      0
## Alignment 160: score=361.0 e_value=4.3e-15 N=8 post-WGD-1 ancestor_chr2&pre-WGD-1 ancestor_chr1 plus
160-  0:	Pso02G45310.0	Pso10G09130.0	 2e-113
160-  1:	Pso02G45320.0	Pso10G09110.0	      0
160-  2:	Pso02G45330.0	Pso10G09100.0	      0
160-  3:	Pso02G45350.0	Pso10G09080.0	      0
160-  4:	Pso02G45480.0	Pso02G45480.0	      0
160-  5:	Pso02G45570.0	Pso10G08650.0	      0
160-  6:	Pso02G45580.0	Pso10G08660.0	 4e-153
160-  7:	Pso02G45720.0	Pso10G08760.0	      0
## Alignment 161: score=361.0 e_value=1.7e-13 N=8 post-WGD-1 ancestor_chr2&pre-WGD-1 ancestor_chr1 plus
161-  0:	Pso02G05780.0	Pso10G09870.0	  6e-30
161-  1:	Pso02G06000.0	Pso02G47080.0	  2e-87
161-  2:	Pso02G06210.0	Pso10G09840.0	  1e-73
161-  3:	Pso02G06280.0	Pso10G09830.0	  3e-67
161-  4:	Pso02G06390.0	Pso10G09770.0	      0
161-  5:	Pso02G06410.0	Pso10G09750.0	 4e-107
161-  6:	Pso02G06460.0	Pso10G09720.0	 6e-161
161-  7:	Pso02G06590.0	Pso10G09600.0	  2e-53
## Alignment 162: score=342.0 e_value=2.5e-10 N=7 post-WGD-1 ancestor_chr2&pre-WGD-1 ancestor_chr1 plus
162-  0:	Pso02G41010.0	Pso10G03570.0	  6e-38
162-  1:	Pso02G41020.0	Pso10G03540.0	  5e-51
162-  2:	Pso02G41040.0	Pso10G03530.0	  3e-91
162-  3:	Pso02G41030.0	Pso10G03520.0	      0
162-  4:	Pso02G41050.0	Pso10G03500.0	  2e-62
162-  5:	Pso02G41060.0	Pso10G03490.0	 3e-166
162-  6:	Pso02G41070.0	Pso10G03480.0	 2e-141
## Alignment 163: score=327.0 e_value=1.9e-14 N=8 post-WGD-1 ancestor_chr2&pre-WGD-1 ancestor_chr1 plus
163-  0:	Pso02G28670.0	Pso10G32870.0	      0
163-  1:	Pso02G29070.0	Pso10G32840.0	      0
163-  2:	Pso02G29140.0	Pso10G32630.0	 5e-104
163-  3:	Pso02G29280.0	Pso10G32210.0	      0
163-  4:	Pso02G29610.0	Pso10G32190.0	      0
163-  5:	Pso02G29620.0	Pso10G32140.0	      0
163-  6:	Pso02G29860.0	Pso10G32020.0	 2e-166
163-  7:	Pso02G29880.0	Pso10G31980.0	      0
## Alignment 164: score=294.0 e_value=9.6e-08 N=6 post-WGD-1 ancestor_chr2&pre-WGD-1 ancestor_chr1 plus
164-  0:	Pso02G45040.0	Pso10G07720.0	      0
164-  1:	Pso02G45050.0	Pso10G07710.0	      0
164-  2:	Pso02G45060.0	Pso10G07700.0	      0
164-  3:	Pso02G45070.0	Pso10G07690.0	      0
164-  4:	Pso02G45080.0	Pso10G07680.0	      0
164-  5:	Pso02G45090.0	Pso10G07670.0	      0
## Alignment 165: score=287.0 e_value=1.4e-08 N=6 post-WGD-1 ancestor_chr2&pre-WGD-1 ancestor_chr1 plus
165-  0:	Pso02G05500.0	Pso10G07590.0	  4e-49
165-  1:	Pso02G05520.0	Pso10G07580.0	      0
165-  2:	Pso02G05530.0	Pso10G07570.0	  4e-95
165-  3:	Pso02G05550.0	Pso10G07560.0	 3e-172
165-  4:	Pso02G05600.0	Pso10G09260.0	      0
165-  5:	Pso02G05630.0	Pso10G09290.0	 1e-128
## Alignment 166: score=282.0 e_value=5.3e-08 N=6 post-WGD-1 ancestor_chr2&pre-WGD-1 ancestor_chr1 plus
166-  0:	Pso02G45020.0	Pso10G07750.0	  2e-43
166-  1:	Pso02G45060.0	Pso10G09390.0	  4e-22
166-  2:	Pso02G45110.0	Pso10G07650.0	 3e-100
166-  3:	Pso02G45130.0	Pso10G07640.0	 4e-104
166-  4:	Pso02G45140.0	Pso10G07630.0	 1e-149
166-  5:	Pso02G45180.0	Pso10G07540.0	      0
## Alignment 167: score=267.0 e_value=2.6e-12 N=7 post-WGD-1 ancestor_chr2&pre-WGD-1 ancestor_chr1 plus
167-  0:	Pso02G59500.0	Pso02G34140.0	  8e-93
167-  1:	Pso02G59800.0	Pso02G33930.0	      0
167-  2:	Pso02G59930.0	Pso02G33720.0	  6e-51
167-  3:	Pso02G60030.0	Pso02G60030.0	      0
167-  4:	Pso02G60050.0	Pso02G60050.0	      0
167-  5:	Pso02G60300.0	Pso02G60300.0	      0
167-  6:	Pso02G60310.0	Pso02G60400.0	  5e-65
## Alignment 168: score=263.0 e_value=1.8e-09 N=6 post-WGD-1 ancestor_chr2&pre-WGD-1 ancestor_chr1 plus
168-  0:	Pso02G33860.0	Pso10G27850.0	  3e-90
168-  1:	Pso02G34050.0	Pso10G27410.0	  6e-73
168-  2:	Pso02G34070.0	Pso10G27390.0	      0
168-  3:	Pso02G34080.0	Pso10G27360.0	      0
168-  4:	Pso02G34210.0	Pso10G27140.0	 4e-152
168-  5:	Pso02G34340.0	Pso10G27120.0	  5e-74
## Alignment 169: score=254.0 e_value=1.7e-08 N=6 post-WGD-1 ancestor_chr2&pre-WGD-1 ancestor_chr1 plus
169-  0:	Pso02G70100.0	Pso10G35760.0	  6e-25
169-  1:	Pso02G70180.0	Pso10G35690.0	      0
169-  2:	Pso02G70440.0	Pso10G35660.0	      0
169-  3:	Pso02G70510.0	Pso10G35620.0	  7e-66
169-  4:	Pso02G70810.0	Pso10G35270.0	  5e-33
169-  5:	Pso02G70880.0	Pso10G34950.0	 1e-131
## Alignment 170: score=32153.0 e_value=0 N=651 post-WGD-1 ancestor_chr2&pre-WGD-1 ancestor_chr1 minus
170-  0:	Pso02G28660.0	Pso02G65750.0	  7e-52
170-  1:	Pso02G28670.0	Pso02G65740.0	      0
170-  2:	Pso02G28680.0	Pso02G65710.0	  8e-16
170-  3:	Pso02G28690.0	Pso02G65720.0	      0
170-  4:	Pso02G28700.0	Pso02G28700.0	      0
170-  5:	Pso02G28710.0	Pso02G28710.0	      0
170-  6:	Pso02G28750.0	Pso02G28750.0	      0
170-  7:	Pso02G28760.0	Pso02G28760.0	      0
170-  8:	Pso02G28800.0	Pso02G28800.0	 9e-103
170-  9:	Pso02G28860.0	Pso02G65530.0	 3e-152
170- 10:	Pso02G28880.0	Pso02G28880.0	      0
170- 11:	Pso02G28890.0	Pso02G28890.0	      0
170- 12:	Pso02G28900.0	Pso02G28900.0	      0
170- 13:	Pso02G28930.0	Pso02G28930.0	 3e-100
170- 14:	Pso02G28940.0	Pso02G28940.0	      0
170- 15:	Pso02G28960.0	Pso02G28960.0	      0
170- 16:	Pso02G29040.0	Pso02G29040.0	  4e-89
170- 17:	Pso02G29070.0	Pso02G65360.0	      0
170- 18:	Pso02G29080.0	Pso02G65320.0	      0
170- 19:	Pso02G29090.0	Pso02G65300.0	      0
170- 20:	Pso02G29100.0	Pso02G65280.0	 1e-100
170- 21:	Pso02G29130.0	Pso02G65240.0	      0
170- 22:	Pso02G29140.0	Pso02G65230.0	      0
170- 23:	Pso02G29150.0	Pso02G29150.0	      0
170- 24:	Pso02G29160.0	Pso02G65210.0	  4e-92
170- 25:	Pso02G29170.0	Pso02G29170.0	 5e-142
170- 26:	Pso02G29180.0	Pso02G65180.0	      0
170- 27:	Pso02G29210.0	Pso02G65150.0	      0
170- 28:	Pso02G29220.0	Pso02G29220.0	      0
170- 29:	Pso02G29230.0	Pso02G29230.0	 7e-140
170- 30:	Pso02G29240.0	Pso02G65130.0	 6e-138
170- 31:	Pso02G29250.0	Pso02G65120.0	      0
170- 32:	Pso02G29260.0	Pso02G65100.0	      0
170- 33:	Pso02G29280.0	Pso02G65050.0	      0
170- 34:	Pso02G29300.0	Pso02G65030.0	      0
170- 35:	Pso02G29310.0	Pso02G65010.0	      0
170- 36:	Pso02G29340.0	Pso02G29340.0	      0
170- 37:	Pso02G29350.0	Pso02G29350.0	      0
170- 38:	Pso02G29360.0	Pso02G64960.0	 7e-110
170- 39:	Pso02G29370.0	Pso02G29370.0	 2e-118
170- 40:	Pso02G29380.0	Pso02G64950.0	      0
170- 41:	Pso02G29400.0	Pso02G64900.0	 1e-140
170- 42:	Pso02G29470.0	Pso02G64760.0	      0
170- 43:	Pso02G29480.0	Pso02G29480.0	 6e-175
170- 44:	Pso02G29510.0	Pso02G29510.0	  7e-47
170- 45:	Pso02G29520.0	Pso02G29520.0	      0
170- 46:	Pso02G29530.0	Pso02G64720.0	  2e-73
170- 47:	Pso02G29540.0	Pso02G64700.0	  1e-59
170- 48:	Pso02G29550.0	Pso02G64680.0	      0
170- 49:	Pso02G29560.0	Pso02G64670.0	      0
170- 50:	Pso02G29570.0	Pso02G64660.0	  7e-80
170- 51:	Pso02G29580.0	Pso02G64610.0	  2e-53
170- 52:	Pso02G29590.0	Pso02G64640.0	  3e-92
170- 53:	Pso02G29610.0	Pso02G64590.0	      0
170- 54:	Pso02G29620.0	Pso02G64580.0	      0
170- 55:	Pso02G29630.0	Pso02G64560.0	 7e-135
170- 56:	Pso02G29650.0	Pso02G29650.0	  3e-96
170- 57:	Pso02G29660.0	Pso02G29660.0	      0
170- 58:	Pso02G29670.0	Pso02G29670.0	 2e-135
170- 59:	Pso02G29680.0	Pso02G64540.0	      0
170- 60:	Pso02G29690.0	Pso02G29690.0	  5e-66
170- 61:	Pso02G29710.0	Pso02G29710.0	  8e-63
170- 62:	Pso02G29720.0	Pso02G29720.0	      0
170- 63:	Pso02G29770.0	Pso02G29770.0	  2e-56
170- 64:	Pso02G29780.0	Pso02G29780.0	      0
170- 65:	Pso02G29860.0	Pso02G29860.0	      0
170- 66:	Pso02G29870.0	Pso02G29870.0	  3e-84
170- 67:	Pso02G29880.0	Pso02G29880.0	      0
170- 68:	Pso02G29890.0	Pso02G29890.0	 9e-123
170- 69:	Pso02G29900.0	Pso02G29900.0	      0
170- 70:	Pso02G30440.0	Pso02G30440.0	  3e-83
170- 71:	Pso02G30450.0	Pso02G64160.0	      0
170- 72:	Pso02G30470.0	Pso02G64200.0	      0
170- 73:	Pso02G30480.0	Pso02G64230.0	  1e-40
170- 74:	Pso02G30490.0	Pso02G64250.0	      0
170- 75:	Pso02G30500.0	Pso02G64260.0	      0
170- 76:	Pso02G30510.0	Pso02G64270.0	 2e-110
170- 77:	Pso02G30540.0	Pso02G64300.0	      0
170- 78:	Pso02G30550.0	Pso02G64310.0	      0
170- 79:	Pso02G30560.0	Pso02G30560.0	  7e-81
170- 80:	Pso02G30590.0	Pso02G30590.0	 2e-127
170- 81:	Pso02G30630.0	Pso02G64350.0	 1e-173
170- 82:	Pso02G30640.0	Pso02G30640.0	  4e-46
170- 83:	Pso02G30650.0	Pso02G64370.0	      0
170- 84:	Pso02G30670.0	Pso02G64400.0	      0
170- 85:	Pso02G30680.0	Pso02G64410.0	      0
170- 86:	Pso02G30710.0	Pso02G64420.0	      0
170- 87:	Pso02G30720.0	Pso02G30720.0	      0
170- 88:	Pso02G30740.0	Pso02G30740.0	  3e-56
170- 89:	Pso02G30770.0	Pso02G64450.0	 5e-175
170- 90:	Pso02G30780.0	Pso02G30780.0	      0
170- 91:	Pso02G30820.0	Pso02G63190.0	 4e-158
170- 92:	Pso02G30830.0	Pso02G63180.0	  1e-86
170- 93:	Pso02G30850.0	Pso02G63170.0	 7e-117
170- 94:	Pso02G30860.0	Pso02G63160.0	      0
170- 95:	Pso02G30870.0	Pso02G63150.0	      0
170- 96:	Pso02G30880.0	Pso02G30880.0	      0
170- 97:	Pso02G30900.0	Pso02G63100.0	      0
170- 98:	Pso02G30940.0	Pso02G63000.0	      0
170- 99:	Pso02G30950.0	Pso02G63020.0	      0
170-100:	Pso02G31000.0	Pso02G31000.0	 4e-138
170-101:	Pso02G31020.0	Pso02G31020.0	      0
170-102:	Pso02G31030.0	Pso02G31030.0	 1e-141
170-103:	Pso02G31050.0	Pso02G31050.0	 1e-140
170-104:	Pso02G31070.0	Pso02G62910.0	      0
170-105:	Pso02G31080.0	Pso02G31080.0	      0
170-106:	Pso02G31090.0	Pso02G62900.0	      0
170-107:	Pso02G31100.0	Pso02G62890.0	      0
170-108:	Pso02G31110.0	Pso02G62880.0	      0
170-109:	Pso02G31150.0	Pso02G62820.0	 3e-153
170-110:	Pso02G31160.0	Pso02G62810.0	      0
170-111:	Pso02G31170.0	Pso02G62800.0	      0
170-112:	Pso02G31180.0	Pso02G62790.0	      0
170-113:	Pso02G31220.0	Pso02G62750.0	      0
170-114:	Pso02G31240.0	Pso02G62670.0	      0
170-115:	Pso02G31250.0	Pso02G62660.0	      0
170-116:	Pso02G31260.0	Pso02G62580.0	  8e-93
170-117:	Pso02G31290.0	Pso02G31290.0	  8e-89
170-118:	Pso02G31310.0	Pso02G62520.0	 4e-146
170-119:	Pso02G31340.0	Pso02G31340.0	  2e-74
170-120:	Pso02G31390.0	Pso02G62450.0	      0
170-121:	Pso02G31420.0	Pso02G62440.0	      0
170-122:	Pso02G31440.0	Pso02G62430.0	      0
170-123:	Pso02G31450.0	Pso02G62420.0	      0
170-124:	Pso02G31460.0	Pso02G31460.0	  8e-88
170-125:	Pso02G31470.0	Pso02G31470.0	  2e-44
170-126:	Pso02G31480.0	Pso02G62410.0	      0
170-127:	Pso02G31490.0	Pso02G31490.0	      0
170-128:	Pso02G31560.0	Pso02G31560.0	      0
170-129:	Pso02G31600.0	Pso02G62320.0	      0
170-130:	Pso02G31610.0	Pso02G62310.0	  1e-60
170-131:	Pso02G31620.0	Pso02G62300.0	      0
170-132:	Pso02G31650.0	Pso02G62280.0	 3e-160
170-133:	Pso02G31660.0	Pso02G31660.0	  3e-83
170-134:	Pso02G31680.0	Pso02G62230.0	  7e-79
170-135:	Pso02G31700.0	Pso02G62210.0	 4e-172
170-136:	Pso02G31730.0	Pso02G31730.0	  2e-74
170-137:	Pso02G31740.0	Pso02G62180.0	      0
170-138:	Pso02G31750.0	Pso02G31750.0	  4e-92
170-139:	Pso02G31770.0	Pso02G62150.0	      0
170-140:	Pso02G31800.0	Pso02G31800.0	 2e-133
170-141:	Pso02G31850.0	Pso02G31850.0	 2e-105
170-142:	Pso02G31860.0	Pso02G62030.0	      0
170-143:	Pso02G31870.0	Pso02G62020.0	      0
170-144:	Pso02G31880.0	Pso02G31880.0	      0
170-145:	Pso02G31890.0	Pso02G62010.0	      0
170-146:	Pso02G31900.0	Pso02G31900.0	  4e-73
170-147:	Pso02G31910.0	Pso02G31910.0	 2e-151
170-148:	Pso02G31930.0	Pso02G61980.0	      0
170-149:	Pso02G31950.0	Pso02G61970.0	 7e-170
170-150:	Pso02G31960.0	Pso02G31960.0	 5e-132
170-151:	Pso02G31970.0	Pso02G61960.0	 1e-146
170-152:	Pso02G31990.0	Pso02G61950.0	      0
170-153:	Pso02G32010.0	Pso02G32010.0	 2e-100
170-154:	Pso02G32050.0	Pso02G32050.0	  8e-55
170-155:	Pso02G32080.0	Pso02G32080.0	 7e-106
170-156:	Pso02G32100.0	Pso02G61870.0	      0
170-157:	Pso02G32170.0	Pso02G61710.0	      0
170-158:	Pso02G32180.0	Pso02G61700.0	      0
170-159:	Pso02G32200.0	Pso02G32200.0	 9e-138
170-160:	Pso02G32240.0	Pso02G61640.0	 8e-118
170-161:	Pso02G32250.0	Pso02G61630.0	      0
170-162:	Pso02G32260.0	Pso02G61620.0	      0
170-163:	Pso02G32310.0	Pso02G61510.0	      0
170-164:	Pso02G32290.0	Pso02G61480.0	      0
170-165:	Pso02G32330.0	Pso02G32330.0	  7e-58
170-166:	Pso02G32350.0	Pso02G32350.0	 4e-172
170-167:	Pso02G32360.0	Pso02G32360.0	  3e-84
170-168:	Pso02G32370.0	Pso02G61410.0	  2e-45
170-169:	Pso02G32380.0	Pso02G61420.0	      0
170-170:	Pso02G32400.0	Pso02G61300.0	      0
170-171:	Pso02G32430.0	Pso02G61290.0	      0
170-172:	Pso02G32460.0	Pso02G32460.0	      0
170-173:	Pso02G32470.0	Pso02G61230.0	      0
170-174:	Pso02G32490.0	Pso02G61180.0	      0
170-175:	Pso02G32500.0	Pso02G61170.0	 3e-143
170-176:	Pso02G32510.0	Pso02G61160.0	      0
170-177:	Pso02G32530.0	Pso02G61140.0	      0
170-178:	Pso02G32560.0	Pso02G61090.0	      0
170-179:	Pso02G32590.0	Pso02G61040.0	  9e-88
170-180:	Pso02G32600.0	Pso02G61010.0	  1e-77
170-181:	Pso02G32780.0	Pso02G60830.0	      0
170-182:	Pso02G32800.0	Pso02G32800.0	 6e-129
170-183:	Pso02G32840.0	Pso02G32840.0	      0
170-184:	Pso02G32850.0	Pso02G32860.0	      0
170-185:	Pso02G32870.0	Pso02G32870.0	      0
170-186:	Pso02G32900.0	Pso02G60730.0	      0
170-187:	Pso02G32910.0	Pso02G60720.0	      0
170-188:	Pso02G32920.0	Pso02G60700.0	 5e-179
170-189:	Pso02G32930.0	Pso02G60690.0	      0
170-190:	Pso02G32940.0	Pso02G32940.0	      0
170-191:	Pso02G32960.0	Pso02G60640.0	      0
170-192:	Pso02G32980.0	Pso02G60590.0	      0
170-193:	Pso02G32990.0	Pso02G32990.0	 6e-120
170-194:	Pso02G33020.0	Pso02G60520.0	      0
170-195:	Pso02G33030.0	Pso02G60510.0	 2e-138
170-196:	Pso02G33040.0	Pso02G33040.0	  1e-63
170-197:	Pso02G33050.0	Pso02G60480.0	      0
170-198:	Pso02G33080.0	Pso02G60470.0	  6e-83
170-199:	Pso02G33100.0	Pso02G33100.0	  1e-30
170-200:	Pso02G33110.0	Pso02G60440.0	      0
170-201:	Pso02G33130.0	Pso02G60430.0	      0
170-202:	Pso02G33140.0	Pso02G60400.0	      0
170-203:	Pso02G33150.0	Pso02G33150.0	  9e-66
170-204:	Pso02G33190.0	Pso02G60300.0	      0
170-205:	Pso02G33240.0	Pso02G33240.0	 3e-106
170-206:	Pso02G33260.0	Pso02G33260.0	  5e-78
170-207:	Pso02G33320.0	Pso02G33320.0	      0
170-208:	Pso02G33500.0	Pso02G60270.0	 2e-178
170-209:	Pso02G33510.0	Pso02G60250.0	      0
170-210:	Pso02G33550.0	Pso02G60230.0	      0
170-211:	Pso02G33560.0	Pso02G33560.0	      0
170-212:	Pso02G33570.0	Pso02G33570.0	      0
170-213:	Pso02G33580.0	Pso02G33580.0	 4e-102
170-214:	Pso02G33590.0	Pso02G60200.0	      0
170-215:	Pso02G33600.0	Pso02G60190.0	      0
170-216:	Pso02G33610.0	Pso02G33610.0	  2e-79
170-217:	Pso02G33630.0	Pso02G60030.0	      0
170-218:	Pso02G33640.0	Pso02G60020.0	      0
170-219:	Pso02G33650.0	Pso02G60000.0	 4e-114
170-220:	Pso02G33730.0	Pso02G59930.0	 4e-153
170-221:	Pso02G33740.0	Pso02G59920.0	      0
170-222:	Pso02G33750.0	Pso02G59900.0	  3e-74
170-223:	Pso02G33770.0	Pso02G33770.0	  1e-14
170-224:	Pso02G33790.0	Pso02G59890.0	      0
170-225:	Pso02G33800.0	Pso02G33800.0	  1e-83
170-226:	Pso02G33820.0	Pso02G59850.0	 4e-160
170-227:	Pso02G33720.0	Pso02G33720.0	      0
170-228:	Pso02G33830.0	Pso02G59840.0	      0
170-229:	Pso02G33840.0	Pso02G59830.0	      0
170-230:	Pso02G33860.0	Pso02G59820.0	      0
170-231:	Pso02G33870.0	Pso02G59780.0	      0
170-232:	Pso02G33880.0	Pso02G59760.0	  4e-98
170-233:	Pso02G33900.0	Pso02G59730.0	      0
170-234:	Pso02G33910.0	Pso02G59720.0	      0
170-235:	Pso02G33920.0	Pso02G59710.0	      0
170-236:	Pso02G33930.0	Pso02G33930.0	      0
170-237:	Pso02G33940.0	Pso02G33940.0	 2e-103
170-238:	Pso02G33960.0	Pso02G33960.0	  7e-20
170-239:	Pso02G33970.0	Pso02G33970.0	 5e-149
170-240:	Pso02G33980.0	Pso02G33980.0	  6e-44
170-241:	Pso02G34000.0	Pso02G34000.0	      0
170-242:	Pso02G34020.0	Pso02G59630.0	      0
170-243:	Pso02G34040.0	Pso02G34040.0	  2e-79
170-244:	Pso02G34050.0	Pso02G59620.0	 2e-102
170-245:	Pso02G34070.0	Pso02G59600.0	      0
170-246:	Pso02G34080.0	Pso02G59590.0	      0
170-247:	Pso02G34100.0	Pso02G59580.0	  9e-96
170-248:	Pso02G34130.0	Pso02G59560.0	 2e-112
170-249:	Pso02G34150.0	Pso02G34150.0	      0
170-250:	Pso02G34170.0	Pso02G34170.0	      0
170-251:	Pso02G34180.0	Pso02G59440.0	  6e-84
170-252:	Pso02G34190.0	Pso02G59430.0	      0
170-253:	Pso02G34210.0	Pso02G59420.0	      0
170-254:	Pso02G34240.0	Pso02G34240.0	      0
170-255:	Pso02G34250.0	Pso02G34250.0	      0
170-256:	Pso02G34260.0	Pso02G34260.0	      0
170-257:	Pso02G34300.0	Pso02G34300.0	 7e-105
170-258:	Pso02G34320.0	Pso02G34320.0	      0
170-259:	Pso02G34330.0	Pso02G34330.0	      0
170-260:	Pso02G34340.0	Pso02G59340.0	  3e-94
170-261:	Pso02G34350.0	Pso02G59280.0	 2e-106
170-262:	Pso02G34360.0	Pso02G34360.0	      0
170-263:	Pso02G34370.0	Pso02G59230.0	      0
170-264:	Pso02G34380.0	Pso02G59210.0	      0
170-265:	Pso02G34420.0	Pso02G34420.0	      0
170-266:	Pso02G34430.0	Pso02G59070.0	      0
170-267:	Pso02G34440.0	Pso02G59060.0	      0
170-268:	Pso02G34450.0	Pso02G59040.0	      0
170-269:	Pso02G34460.0	Pso02G34460.0	  6e-90
170-270:	Pso02G34470.0	Pso02G59020.0	  6e-98
170-271:	Pso02G34490.0	Pso02G59000.0	      0
170-272:	Pso02G34500.0	Pso02G58990.0	      0
170-273:	Pso02G34510.0	Pso02G34510.0	  5e-82
170-274:	Pso02G34540.0	Pso02G58950.0	      0
170-275:	Pso02G34550.0	Pso02G58920.0	      0
170-276:	Pso02G34560.0	Pso02G58910.0	      0
170-277:	Pso02G34590.0	Pso02G34590.0	  7e-55
170-278:	Pso02G34630.0	Pso02G58840.0	      0
170-279:	Pso02G34660.0	Pso02G58810.0	  2e-52
170-280:	Pso02G34670.0	Pso02G58790.0	      0
170-281:	Pso02G34680.0	Pso02G34680.0	  3e-69
170-282:	Pso02G34690.0	Pso02G34690.0	  2e-87
170-283:	Pso02G34700.0	Pso02G34700.0	      0
170-284:	Pso02G34710.0	Pso02G34710.0	      0
170-285:	Pso02G34720.0	Pso02G58740.0	      0
170-286:	Pso02G34730.0	Pso02G58730.0	      0
170-287:	Pso02G34740.0	Pso02G58700.0	      0
170-288:	Pso02G34750.0	Pso02G58690.0	      0
170-289:	Pso02G34760.0	Pso02G34760.0	      0
170-290:	Pso02G34810.0	Pso02G34860.0	      0
170-291:	Pso02G34930.0	Pso02G58530.0	      0
170-292:	Pso02G34950.0	Pso02G58510.0	 3e-156
170-293:	Pso02G34960.0	Pso02G58500.0	      0
170-294:	Pso02G34970.0	Pso02G58490.0	      0
170-295:	Pso02G34980.0	Pso02G58480.0	  4e-81
170-296:	Pso02G34990.0	Pso02G58460.0	      0
170-297:	Pso02G35000.0	Pso02G35000.0	      0
170-298:	Pso02G35040.0	Pso02G58380.0	      0
170-299:	Pso02G35050.0	Pso02G58370.0	      0
170-300:	Pso02G35060.0	Pso02G58350.0	      0
170-301:	Pso02G35090.0	Pso02G58330.0	  4e-70
170-302:	Pso02G35110.0	Pso02G35110.0	      0
170-303:	Pso02G35130.0	Pso02G58290.0	      0
170-304:	Pso02G35140.0	Pso02G58280.0	      0
170-305:	Pso02G35150.0	Pso02G58270.0	 1e-107
170-306:	Pso02G35190.0	Pso02G35190.0	  6e-88
170-307:	Pso02G35240.0	Pso02G35240.0	  1e-82
170-308:	Pso02G35250.0	Pso02G58220.0	      0
170-309:	Pso02G35260.0	Pso02G58200.0	      0
170-310:	Pso02G35330.0	Pso02G58180.0	 3e-117
170-311:	Pso02G35340.0	Pso02G58170.0	      0
170-312:	Pso02G35370.0	Pso02G58140.0	      0
170-313:	Pso02G35420.0	Pso02G58050.0	      0
170-314:	Pso02G35450.0	Pso02G35450.0	 6e-132
170-315:	Pso02G35460.0	Pso02G35460.0	  9e-85
170-316:	Pso02G35530.0	Pso02G57940.0	 4e-103
170-317:	Pso02G35540.0	Pso02G35540.0	  4e-76
170-318:	Pso02G35550.0	Pso02G57930.0	      0
170-319:	Pso02G35560.0	Pso02G57880.0	      0
170-320:	Pso02G35570.0	Pso02G57870.0	 4e-142
170-321:	Pso02G35580.0	Pso02G57860.0	 5e-136
170-322:	Pso02G35610.0	Pso02G57830.0	 1e-137
170-323:	Pso02G35630.0	Pso02G35630.0	      0
170-324:	Pso02G35650.0	Pso02G57750.0	      0
170-325:	Pso02G35660.0	Pso02G57740.0	  6e-77
170-326:	Pso02G35680.0	Pso02G35680.0	  4e-82
170-327:	Pso02G35720.0	Pso02G57690.0	 1e-150
170-328:	Pso02G35740.0	Pso02G57680.0	      0
170-329:	Pso02G35750.0	Pso02G57660.0	      0
170-330:	Pso02G35760.0	Pso02G57650.0	  2e-90
170-331:	Pso02G35770.0	Pso02G57640.0	      0
170-332:	Pso02G35780.0	Pso02G35780.0	      0
170-333:	Pso02G35800.0	Pso02G57630.0	  5e-89
170-334:	Pso02G35810.0	Pso02G35810.0	  2e-89
170-335:	Pso02G35840.0	Pso02G57600.0	  4e-94
170-336:	Pso02G35850.0	Pso02G57590.0	      0
170-337:	Pso02G35860.0	Pso02G57580.0	      0
170-338:	Pso02G35870.0	Pso02G35870.0	  1e-42
170-339:	Pso02G35880.0	Pso02G35880.0	  2e-83
170-340:	Pso02G35890.0	Pso02G35890.0	  3e-51
170-341:	Pso02G35900.0	Pso02G57540.0	 4e-110
170-342:	Pso02G35920.0	Pso02G57530.0	      0
170-343:	Pso02G35930.0	Pso02G57520.0	      0
170-344:	Pso02G35940.0	Pso02G57510.0	 1e-153
170-345:	Pso02G35980.0	Pso02G57460.0	      0
170-346:	Pso02G35990.0	Pso02G57430.0	      0
170-347:	Pso02G36000.0	Pso02G57420.0	      0
170-348:	Pso02G36010.0	Pso02G57350.0	      0
170-349:	Pso02G36020.0	Pso02G57340.0	      0
170-350:	Pso02G36030.0	Pso02G57330.0	      0
170-351:	Pso02G36050.0	Pso02G57170.0	      0
170-352:	Pso02G36120.0	Pso02G57270.0	      0
170-353:	Pso02G36130.0	Pso02G36130.0	      0
170-354:	Pso02G36170.0	Pso02G57120.0	      0
170-355:	Pso02G36180.0	Pso02G57110.0	      0
170-356:	Pso02G36190.0	Pso02G57090.0	 3e-114
170-357:	Pso02G36200.0	Pso02G57080.0	      0
170-358:	Pso02G36210.0	Pso02G57070.0	      0
170-359:	Pso02G36250.0	Pso02G57040.0	      0
170-360:	Pso02G36260.0	Pso02G57030.0	      0
170-361:	Pso02G36280.0	Pso02G57020.0	 2e-134
170-362:	Pso02G36290.0	Pso02G57010.0	  5e-84
170-363:	Pso02G36310.0	Pso02G57000.0	      0
170-364:	Pso02G36350.0	Pso02G36360.0	      0
170-365:	Pso02G36380.0	Pso02G56900.0	 1e-171
170-366:	Pso02G36390.0	Pso02G36390.0	  4e-68
170-367:	Pso02G36410.0	Pso02G36410.0	      0
170-368:	Pso02G36440.0	Pso02G56770.0	 6e-110
170-369:	Pso02G36520.0	Pso02G56660.0	      0
170-370:	Pso02G36550.0	Pso02G36550.0	      0
170-371:	Pso02G36560.0	Pso02G56560.0	      0
170-372:	Pso02G36610.0	Pso02G36610.0	 5e-180
170-373:	Pso02G36620.0	Pso02G56550.0	      0
170-374:	Pso02G36630.0	Pso02G56540.0	 2e-106
170-375:	Pso02G36640.0	Pso02G56530.0	      0
170-376:	Pso02G36650.0	Pso02G56510.0	      0
170-377:	Pso02G36660.0	Pso02G56500.0	      0
170-378:	Pso02G36670.0	Pso02G56490.0	      0
170-379:	Pso02G36680.0	Pso02G56480.0	  2e-92
170-380:	Pso02G36690.0	Pso02G56460.0	      0
170-381:	Pso02G36700.0	Pso02G36700.0	      0
170-382:	Pso02G36710.0	Pso02G56450.0	  4e-69
170-383:	Pso02G36720.0	Pso02G56440.0	      0
170-384:	Pso02G36750.0	Pso02G56430.0	      0
170-385:	Pso02G36760.0	Pso02G36760.0	 7e-165
170-386:	Pso02G36770.0	Pso02G36770.0	  7e-88
170-387:	Pso02G36780.0	Pso02G56390.0	      0
170-388:	Pso02G36790.0	Pso02G56380.0	      0
170-389:	Pso02G36810.0	Pso02G36810.0	 6e-159
170-390:	Pso02G36820.0	Pso02G36820.0	 1e-115
170-391:	Pso02G36860.0	Pso02G56370.0	      0
170-392:	Pso02G36890.0	Pso02G36890.0	      0
170-393:	Pso02G36900.0	Pso02G36900.0	  3e-82
170-394:	Pso02G36920.0	Pso02G36920.0	 2e-150
170-395:	Pso02G36930.0	Pso02G56270.0	      0
170-396:	Pso02G36940.0	Pso02G36940.0	      0
170-397:	Pso02G36960.0	Pso02G56230.0	      0
170-398:	Pso02G36980.0	Pso02G36980.0	  3e-59
170-399:	Pso02G36990.0	Pso02G56210.0	 3e-121
170-400:	Pso02G37000.0	Pso02G56200.0	      0
170-401:	Pso02G37010.0	Pso02G56180.0	      0
170-402:	Pso02G37030.0	Pso02G56170.0	  5e-94
170-403:	Pso02G37040.0	Pso02G56160.0	      0
170-404:	Pso02G37050.0	Pso02G56150.0	      0
170-405:	Pso02G37060.0	Pso02G56140.0	      0
170-406:	Pso02G37080.0	Pso02G37080.0	  4e-77
170-407:	Pso02G37090.0	Pso02G37090.0	 2e-130
170-408:	Pso02G37100.0	Pso02G37100.0	  5e-92
170-409:	Pso02G37110.0	Pso02G56130.0	      0
170-410:	Pso02G37120.0	Pso02G56120.0	 4e-157
170-411:	Pso02G37130.0	Pso02G56110.0	      0
170-412:	Pso02G37160.0	Pso02G37160.0	      0
170-413:	Pso02G37180.0	Pso02G56020.0	      0
170-414:	Pso02G37190.0	Pso02G56010.0	      0
170-415:	Pso02G37230.0	Pso02G55990.0	  3e-70
170-416:	Pso02G37200.0	Pso02G55950.0	      0
170-417:	Pso02G37260.0	Pso02G37260.0	  6e-57
170-418:	Pso02G37320.0	Pso02G37350.0	 2e-149
170-419:	Pso02G37360.0	Pso02G55790.0	      0
170-420:	Pso02G37370.0	Pso02G55780.0	 9e-176
170-421:	Pso02G37380.0	Pso02G55770.0	 1e-137
170-422:	Pso02G37390.0	Pso02G55760.0	 6e-100
170-423:	Pso02G37410.0	Pso02G55740.0	      0
170-424:	Pso02G37420.0	Pso02G55710.0	      0
170-425:	Pso02G37450.0	Pso02G55700.0	      0
170-426:	Pso02G37470.0	Pso02G55660.0	      0
170-427:	Pso02G37480.0	Pso02G55650.0	  3e-37
170-428:	Pso02G37500.0	Pso02G55640.0	      0
170-429:	Pso02G37510.0	Pso02G55620.0	      0
170-430:	Pso02G37520.0	Pso02G55590.0	      0
170-431:	Pso02G37530.0	Pso02G55580.0	      0
170-432:	Pso02G37540.0	Pso02G55550.0	  4e-51
170-433:	Pso02G37550.0	Pso02G55560.0	  4e-55
170-434:	Pso02G37560.0	Pso02G55540.0	  1e-91
170-435:	Pso02G37580.0	Pso02G37580.0	  3e-52
170-436:	Pso02G37590.0	Pso02G55470.0	      0
170-437:	Pso02G37600.0	Pso02G55460.0	 1e-176
170-438:	Pso02G37610.0	Pso02G37610.0	  4e-61
170-439:	Pso02G37620.0	Pso02G55440.0	      0
170-440:	Pso02G37640.0	Pso02G55420.0	 7e-107
170-441:	Pso02G37650.0	Pso02G55300.0	 1e-163
170-442:	Pso02G37660.0	Pso02G55310.0	  1e-73
170-443:	Pso02G37670.0	Pso02G55320.0	 2e-131
170-444:	Pso02G37680.0	Pso02G37680.0	      0
170-445:	Pso02G37690.0	Pso02G37690.0	 2e-102
170-446:	Pso02G37700.0	Pso02G37700.0	 5e-178
170-447:	Pso02G37720.0	Pso02G37720.0	  6e-62
170-448:	Pso02G37730.0	Pso02G55380.0	  1e-91
170-449:	Pso02G37760.0	Pso02G55410.0	 6e-138
170-450:	Pso02G37770.0	Pso02G37770.0	      0
170-451:	Pso02G37780.0	Pso02G37780.0	  6e-86
170-452:	Pso02G37800.0	Pso02G55230.0	  1e-91
170-453:	Pso02G37810.0	Pso02G37830.0	  1e-91
170-454:	Pso02G37840.0	Pso02G55210.0	  4e-52
170-455:	Pso02G37850.0	Pso02G55200.0	  7e-90
170-456:	Pso02G37880.0	Pso02G55190.0	      0
170-457:	Pso02G37890.0	Pso02G55180.0	      0
170-458:	Pso02G37900.0	Pso02G55170.0	      0
170-459:	Pso02G37920.0	Pso02G37920.0	  9e-66
170-460:	Pso02G37930.0	Pso02G55150.0	      0
170-461:	Pso02G37960.0	Pso02G55100.0	  1e-43
170-462:	Pso02G37970.0	Pso02G55080.0	      0
170-463:	Pso02G37980.0	Pso02G55070.0	  1e-62
170-464:	Pso02G37990.0	Pso02G37990.0	  2e-82
170-465:	Pso02G38000.0	Pso02G55050.0	  3e-42
170-466:	Pso02G38030.0	Pso02G55040.0	  1e-91
170-467:	Pso02G38040.0	Pso02G55030.0	  1e-69
170-468:	Pso02G38050.0	Pso02G38050.0	      0
170-469:	Pso02G38060.0	Pso02G38060.0	  2e-94
170-470:	Pso02G38070.0	Pso02G55020.0	  2e-63
170-471:	Pso02G38080.0	Pso02G55010.0	      0
170-472:	Pso02G38090.0	Pso02G55000.0	 5e-141
170-473:	Pso02G38100.0	Pso02G54990.0	      0
170-474:	Pso02G38130.0	Pso02G54970.0	 2e-146
170-475:	Pso02G38150.0	Pso02G54940.0	 1e-136
170-476:	Pso02G38160.0	Pso02G54930.0	  7e-46
170-477:	Pso02G38170.0	Pso02G54920.0	      0
170-478:	Pso02G38180.0	Pso02G54910.0	      0
170-479:	Pso02G39950.0	Pso02G39950.0	      0
170-480:	Pso02G39940.0	Pso02G39940.0	 3e-142
170-481:	Pso02G39930.0	Pso02G39930.0	      0
170-482:	Pso02G38190.0	Pso02G54890.0	  4e-78
170-483:	Pso02G38220.0	Pso02G38220.0	  6e-71
170-484:	Pso02G38230.0	Pso02G38230.0	  1e-51
170-485:	Pso02G38260.0	Pso02G38260.0	 1e-125
170-486:	Pso02G38350.0	Pso02G38350.0	      0
170-487:	Pso02G38390.0	Pso02G38390.0	      0
170-488:	Pso02G38420.0	Pso02G38420.0	      0
170-489:	Pso02G38430.0	Pso02G54820.0	      0
170-490:	Pso02G38440.0	Pso02G54790.0	      0
170-491:	Pso02G38450.0	Pso02G54800.0	 3e-113
170-492:	Pso02G38470.0	Pso02G38470.0	      0
170-493:	Pso02G38490.0	Pso02G38490.0	 5e-100
170-494:	Pso02G38500.0	Pso02G38500.0	  8e-79
170-495:	Pso02G38520.0	Pso02G38520.0	      0
170-496:	Pso02G38530.0	Pso02G38530.0	      0
170-497:	Pso02G38540.0	Pso02G54720.0	      0
170-498:	Pso02G38560.0	Pso02G54700.0	      0
170-499:	Pso02G38570.0	Pso02G54680.0	      0
170-500:	Pso02G38580.0	Pso02G54670.0	  9e-45
170-501:	Pso02G38600.0	Pso02G38600.0	 1e-123
170-502:	Pso02G38630.0	Pso02G54620.0	  6e-25
170-503:	Pso02G38640.0	Pso02G54610.0	      0
170-504:	Pso02G38650.0	Pso02G54600.0	      0
170-505:	Pso02G38680.0	Pso02G38680.0	      0
170-506:	Pso02G38700.0	Pso02G54520.0	 6e-106
170-507:	Pso02G38710.0	Pso02G54510.0	      0
170-508:	Pso02G38720.0	Pso02G54500.0	      0
170-509:	Pso02G38730.0	Pso02G54490.0	      0
170-510:	Pso02G38740.0	Pso02G54460.0	      0
170-511:	Pso02G38750.0	Pso02G38750.0	 1e-167
170-512:	Pso02G38760.0	Pso02G54450.0	  2e-34
170-513:	Pso02G38780.0	Pso02G54420.0	      0
170-514:	Pso02G38790.0	Pso02G54410.0	      0
170-515:	Pso02G38810.0	Pso02G54390.0	      0
170-516:	Pso02G38830.0	Pso02G38830.0	  5e-91
170-517:	Pso02G38850.0	Pso02G54300.0	      0
170-518:	Pso02G38860.0	Pso02G54290.0	      0
170-519:	Pso02G38870.0	Pso02G54270.0	 1e-158
170-520:	Pso02G38880.0	Pso02G54260.0	      0
170-521:	Pso02G38890.0	Pso02G38890.0	 1e-169
170-522:	Pso02G38910.0	Pso02G38910.0	 8e-167
170-523:	Pso02G38920.0	Pso02G54200.0	 2e-170
170-524:	Pso02G38930.0	Pso02G54190.0	      0
170-525:	Pso02G38950.0	Pso02G54180.0	  4e-83
170-526:	Pso02G38970.0	Pso02G54160.0	  7e-75
170-527:	Pso02G38980.0	Pso02G54140.0	      0
170-528:	Pso02G38990.0	Pso02G54090.0	      0
170-529:	Pso02G39000.0	Pso02G54080.0	      0
170-530:	Pso02G39010.0	Pso02G54070.0	      0
170-531:	Pso02G39050.0	Pso02G39050.0	  3e-90
170-532:	Pso02G39060.0	Pso02G54030.0	      0
170-533:	Pso02G39090.0	Pso02G39090.0	 1e-168
170-534:	Pso02G39120.0	Pso02G54000.0	      0
170-535:	Pso02G39130.0	Pso02G53990.0	  6e-69
170-536:	Pso02G39150.0	Pso02G39150.0	  7e-48
170-537:	Pso02G39170.0	Pso02G53970.0	      0
170-538:	Pso02G39180.0	Pso02G53960.0	      0
170-539:	Pso02G39190.0	Pso02G39190.0	  9e-76
170-540:	Pso02G39200.0	Pso02G39200.0	  4e-52
170-541:	Pso02G39210.0	Pso02G53940.0	      0
170-542:	Pso02G39220.0	Pso02G53930.0	      0
170-543:	Pso02G39230.0	Pso02G53920.0	      0
170-544:	Pso02G39240.0	Pso02G53900.0	      0
170-545:	Pso02G39250.0	Pso02G53880.0	      0
170-546:	Pso02G39260.0	Pso02G53870.0	      0
170-547:	Pso02G39270.0	Pso02G39270.0	      0
170-548:	Pso02G39300.0	Pso02G53840.0	      0
170-549:	Pso02G39310.0	Pso02G53830.0	      0
170-550:	Pso02G39330.0	Pso02G53810.0	      0
170-551:	Pso02G39340.0	Pso02G53800.0	      0
170-552:	Pso02G39350.0	Pso02G53780.0	 4e-157
170-553:	Pso02G39380.0	Pso02G53760.0	      0
170-554:	Pso02G39390.0	Pso02G53750.0	      0
170-555:	Pso02G39400.0	Pso02G53740.0	 1e-154
170-556:	Pso02G39430.0	Pso02G53690.0	      0
170-557:	Pso02G39440.0	Pso02G53680.0	      0
170-558:	Pso02G39470.0	Pso02G53650.0	      0
170-559:	Pso02G39480.0	Pso02G53640.0	      0
170-560:	Pso02G39500.0	Pso02G53630.0	  4e-80
170-561:	Pso02G39510.0	Pso02G53620.0	  1e-93
170-562:	Pso02G39520.0	Pso02G53580.0	      0
170-563:	Pso02G39530.0	Pso02G39530.0	      0
170-564:	Pso02G39540.0	Pso02G53570.0	      0
170-565:	Pso02G39560.0	Pso02G53540.0	      0
170-566:	Pso02G39570.0	Pso02G53530.0	 1e-116
170-567:	Pso02G39580.0	Pso02G53520.0	      0
170-568:	Pso02G39590.0	Pso02G39590.0	      0
170-569:	Pso02G39600.0	Pso02G39600.0	  2e-51
170-570:	Pso02G39620.0	Pso02G39620.0	 1e-155
170-571:	Pso02G39610.0	Pso02G39610.0	      0
170-572:	Pso02G39640.0	Pso02G39640.0	      0
170-573:	Pso02G39650.0	Pso02G39650.0	      0
170-574:	Pso02G39670.0	Pso02G39670.0	  8e-89
170-575:	Pso02G39690.0	Pso02G39690.0	 2e-152
170-576:	Pso02G39700.0	Pso02G39700.0	      0
170-577:	Pso02G39710.0	Pso02G39710.0	 4e-117
170-578:	Pso02G39720.0	Pso02G39720.0	 6e-104
170-579:	Pso02G39730.0	Pso02G39730.0	      0
170-580:	Pso02G39740.0	Pso02G39740.0	  5e-49
170-581:	Pso02G39750.0	Pso02G39750.0	      0
170-582:	Pso02G39760.0	Pso02G39760.0	      0
170-583:	Pso02G39770.0	Pso02G39770.0	  2e-73
170-584:	Pso02G39780.0	Pso02G39780.0	      0
170-585:	Pso02G39790.0	Pso02G39790.0	      0
170-586:	Pso02G39810.0	Pso02G39810.0	      0
170-587:	Pso02G39820.0	Pso02G39820.0	      0
170-588:	Pso02G39830.0	Pso02G39830.0	      0
170-589:	Pso02G39840.0	Pso02G39840.0	      0
170-590:	Pso02G39850.0	Pso02G39850.0	      0
170-591:	Pso02G39860.0	Pso02G39860.0	 7e-145
170-592:	Pso02G39870.0	Pso02G39870.0	 6e-131
170-593:	Pso02G39890.0	Pso02G39890.0	      0
170-594:	Pso02G39900.0	Pso02G39900.0	      0
170-595:	Pso02G39920.0	Pso02G39920.0	      0
170-596:	Pso02G40620.0	Pso10G03070.0	      0
170-597:	Pso02G40630.0	Pso02G40630.0	      0
170-598:	Pso02G40680.0	Pso10G03120.0	      0
170-599:	Pso02G40690.0	Pso10G03130.0	 4e-119
170-600:	Pso02G40700.0	Pso10G03140.0	      0
170-601:	Pso02G40710.0	Pso10G03160.0	  8e-94
170-602:	Pso02G40740.0	Pso10G03190.0	      0
170-603:	Pso02G40750.0	Pso10G03200.0	      0
170-604:	Pso02G40760.0	Pso10G03210.0	  1e-83
170-605:	Pso02G40770.0	Pso10G03220.0	 6e-157
170-606:	Pso02G40780.0	Pso10G03230.0	  9e-94
170-607:	Pso02G40790.0	Pso10G03240.0	      0
170-608:	Pso02G40800.0	Pso10G03250.0	      0
170-609:	Pso02G40820.0	Pso10G03260.0	  6e-67
170-610:	Pso02G40840.0	Pso02G40840.0	 1e-118
170-611:	Pso02G40850.0	Pso10G03270.0	      0
170-612:	Pso02G40860.0	Pso02G40860.0	      0
170-613:	Pso02G40870.0	Pso10G03300.0	 7e-171
170-614:	Pso02G40880.0	Pso10G03330.0	      0
170-615:	Pso02G40900.0	Pso10G03350.0	 2e-176
170-616:	Pso02G40910.0	Pso10G03360.0	      0
170-617:	Pso02G40920.0	Pso10G03370.0	      0
170-618:	Pso02G40940.0	Pso02G40940.0	 7e-136
170-619:	Pso02G40960.0	Pso10G03400.0	  6e-46
170-620:	Pso02G40970.0	Pso02G40970.0	  8e-38
170-621:	Pso02G40980.0	Pso10G03430.0	      0
170-622:	Pso02G40990.0	Pso10G03450.0	 1e-147
170-623:	Pso02G41000.0	Pso02G41000.0	      0
170-624:	Pso02G41080.0	Pso10G03470.0	      0
170-625:	Pso02G41090.0	Pso02G41090.0	 3e-176
170-626:	Pso02G41100.0	Pso10G03580.0	      0
170-627:	Pso02G41110.0	Pso10G03590.0	      0
170-628:	Pso02G41120.0	Pso10G03600.0	      0
170-629:	Pso02G41130.0	Pso10G03620.0	 6e-130
170-630:	Pso02G41140.0	Pso10G03630.0	  2e-65
170-631:	Pso02G41160.0	Pso10G03640.0	      0
170-632:	Pso02G41170.0	Pso10G03650.0	 2e-160
170-633:	Pso02G41180.0	Pso10G03660.0	      0
170-634:	Pso02G41190.0	Pso10G03670.0	  5e-90
170-635:	Pso02G41200.0	Pso02G41200.0	 2e-155
170-636:	Pso02G41210.0	Pso10G03690.0	 1e-163
170-637:	Pso02G41220.0	Pso10G03700.0	      0
170-638:	Pso02G41250.0	Pso02G41250.0	 8e-150
170-639:	Pso02G41260.0	Pso02G41260.0	  6e-99
170-640:	Pso02G41300.0	Pso02G41300.0	  3e-68
170-641:	Pso02G41320.0	Pso10G03730.0	      0
170-642:	Pso02G41340.0	Pso02G41340.0	 1e-125
170-643:	Pso02G41350.0	Pso10G03740.0	      0
170-644:	Pso02G41360.0	Pso10G03770.0	  5e-60
170-645:	Pso02G41370.0	Pso10G03790.0	 1e-117
170-646:	Pso02G41380.0	Pso10G03810.0	      0
170-647:	Pso02G41390.0	Pso10G03820.0	  2e-93
170-648:	Pso02G41400.0	Pso10G03830.0	      0
170-649:	Pso02G41410.0	Pso10G03840.0	      0
170-650:	Pso02G41420.0	Pso10G03860.0	 3e-106
## Alignment 171: score=9062.0 e_value=0 N=183 post-WGD-1 ancestor_chr2&pre-WGD-1 ancestor_chr1 minus
171-  0:	Pso02G42080.0	Pso10G04650.0	      0
171-  1:	Pso02G42090.0	Pso10G04660.0	  2e-63
171-  2:	Pso02G42100.0	Pso10G04670.0	      0
171-  3:	Pso02G42110.0	Pso10G04680.0	      0
171-  4:	Pso02G42120.0	Pso02G42120.0	      0
171-  5:	Pso02G42140.0	Pso10G04690.0	 3e-128
171-  6:	Pso02G42150.0	Pso10G04710.0	 8e-102
171-  7:	Pso02G42160.0	Pso10G04720.0	      0
171-  8:	Pso02G42180.0	Pso02G42180.0	      0
171-  9:	Pso02G42190.0	Pso10G04730.0	      0
171- 10:	Pso02G42200.0	Pso10G04740.0	      0
171- 11:	Pso02G42210.0	Pso10G04750.0	      0
171- 12:	Pso02G42220.0	Pso10G04760.0	      0
171- 13:	Pso02G42240.0	Pso02G42240.0	      0
171- 14:	Pso02G42250.0	Pso10G04770.0	      0
171- 15:	Pso02G42270.0	Pso10G04810.0	      0
171- 16:	Pso02G42280.0	Pso10G04820.0	  7e-78
171- 17:	Pso02G42300.0	Pso10G04840.0	      0
171- 18:	Pso02G42310.0	Pso10G04850.0	      0
171- 19:	Pso02G42320.0	Pso10G04860.0	  1e-43
171- 20:	Pso02G42330.0	Pso10G04870.0	      0
171- 21:	Pso02G42340.0	Pso10G04880.0	 4e-150
171- 22:	Pso02G42370.0	Pso10G04900.0	      0
171- 23:	Pso02G42380.0	Pso10G04910.0	      0
171- 24:	Pso02G42390.0	Pso10G04920.0	      0
171- 25:	Pso02G42400.0	Pso10G04930.0	      0
171- 26:	Pso02G42410.0	Pso02G42410.0	  1e-95
171- 27:	Pso02G42420.0	Pso10G04940.0	      0
171- 28:	Pso02G42430.0	Pso10G04950.0	      0
171- 29:	Pso02G42440.0	Pso10G04960.0	      0
171- 30:	Pso02G42450.0	Pso10G04970.0	 3e-106
171- 31:	Pso02G42480.0	Pso10G05000.0	 7e-129
171- 32:	Pso02G42490.0	Pso10G05010.0	      0
171- 33:	Pso02G42500.0	Pso10G05020.0	      0
171- 34:	Pso02G42510.0	Pso10G05030.0	      0
171- 35:	Pso02G42520.0	Pso10G05050.0	      0
171- 36:	Pso02G42530.0	Pso02G42530.0	  1e-50
171- 37:	Pso02G42540.0	Pso02G42540.0	  6e-40
171- 38:	Pso02G42550.0	Pso02G42550.0	      0
171- 39:	Pso02G42560.0	Pso02G42560.0	 4e-160
171- 40:	Pso02G42570.0	Pso02G42570.0	  1e-36
171- 41:	Pso02G42630.0	Pso10G05070.0	  2e-48
171- 42:	Pso02G42640.0	Pso10G05080.0	      0
171- 43:	Pso02G42650.0	Pso10G05090.0	      0
171- 44:	Pso02G42660.0	Pso10G05100.0	      0
171- 45:	Pso02G42670.0	Pso10G05110.0	      0
171- 46:	Pso02G42680.0	Pso10G05120.0	      0
171- 47:	Pso02G42690.0	Pso10G05130.0	      0
171- 48:	Pso02G42720.0	Pso02G42720.0	 8e-179
171- 49:	Pso02G42730.0	Pso10G05150.0	 2e-159
171- 50:	Pso02G42750.0	Pso10G05160.0	      0
171- 51:	Pso02G42760.0	Pso10G05170.0	      0
171- 52:	Pso02G42770.0	Pso10G05200.0	      0
171- 53:	Pso02G42780.0	Pso02G42780.0	      0
171- 54:	Pso02G42810.0	Pso10G05220.0	      0
171- 55:	Pso02G42820.0	Pso10G05490.0	      0
171- 56:	Pso02G42830.0	Pso10G05480.0	 1e-108
171- 57:	Pso02G42840.0	Pso10G05460.0	      0
171- 58:	Pso02G42850.0	Pso10G05450.0	      0
171- 59:	Pso02G42860.0	Pso10G05440.0	      0
171- 60:	Pso02G42870.0	Pso10G05430.0	      0
171- 61:	Pso02G42880.0	Pso10G05390.0	 3e-128
171- 62:	Pso02G42890.0	Pso10G05380.0	      0
171- 63:	Pso02G42910.0	Pso10G05360.0	      0
171- 64:	Pso02G42920.0	Pso10G05350.0	      0
171- 65:	Pso02G42950.0	Pso10G05340.0	      0
171- 66:	Pso02G42960.0	Pso10G05320.0	 6e-102
171- 67:	Pso02G42970.0	Pso02G42970.0	  1e-40
171- 68:	Pso02G42980.0	Pso10G05310.0	 1e-141
171- 69:	Pso02G42990.0	Pso10G05300.0	      0
171- 70:	Pso02G43000.0	Pso02G43000.0	      0
171- 71:	Pso02G43010.0	Pso10G05260.0	      0
171- 72:	Pso02G43020.0	Pso10G05250.0	      0
171- 73:	Pso02G43030.0	Pso10G05240.0	      0
171- 74:	Pso02G43040.0	Pso02G43040.0	  2e-69
171- 75:	Pso02G43050.0	Pso10G05500.0	      0
171- 76:	Pso02G43060.0	Pso10G05510.0	 1e-117
171- 77:	Pso02G43080.0	Pso02G43080.0	      0
171- 78:	Pso02G43090.0	Pso10G05530.0	      0
171- 79:	Pso02G43120.0	Pso10G05560.0	      0
171- 80:	Pso02G43130.0	Pso10G05580.0	      0
171- 81:	Pso02G43140.0	Pso10G05590.0	 8e-135
171- 82:	Pso02G43150.0	Pso02G43150.0	  2e-84
171- 83:	Pso02G43170.0	Pso10G05620.0	      0
171- 84:	Pso02G43180.0	Pso10G05640.0	 4e-136
171- 85:	Pso02G43200.0	Pso10G05660.0	      0
171- 86:	Pso02G43210.0	Pso10G05700.0	      0
171- 87:	Pso02G43220.0	Pso10G05720.0	      0
171- 88:	Pso02G43230.0	Pso10G05730.0	      0
171- 89:	Pso02G43240.0	Pso10G05760.0	  6e-46
171- 90:	Pso02G43250.0	Pso10G05770.0	  2e-72
171- 91:	Pso02G43260.0	Pso10G05780.0	      0
171- 92:	Pso02G43270.0	Pso10G05790.0	 8e-133
171- 93:	Pso02G43280.0	Pso10G05800.0	      0
171- 94:	Pso02G43290.0	Pso10G05820.0	  3e-40
171- 95:	Pso02G43300.0	Pso10G05830.0	  4e-54
171- 96:	Pso02G43310.0	Pso10G05840.0	      0
171- 97:	Pso02G43320.0	Pso10G05860.0	      0
171- 98:	Pso02G43330.0	Pso02G43330.0	  9e-45
171- 99:	Pso02G43340.0	Pso10G05910.0	      0
171-100:	Pso02G43390.0	Pso10G05950.0	      0
171-101:	Pso02G43400.0	Pso10G05970.0	      0
171-102:	Pso02G43410.0	Pso10G05980.0	 1e-176
171-103:	Pso02G43420.0	Pso10G05990.0	      0
171-104:	Pso02G43430.0	Pso10G06000.0	 1e-102
171-105:	Pso02G43440.0	Pso10G06010.0	      0
171-106:	Pso02G43450.0	Pso10G06030.0	  4e-93
171-107:	Pso02G43460.0	Pso10G06050.0	      0
171-108:	Pso02G43470.0	Pso10G06060.0	      0
171-109:	Pso02G43490.0	Pso10G06070.0	      0
171-110:	Pso02G43520.0	Pso10G06090.0	 3e-140
171-111:	Pso02G43530.0	Pso10G06100.0	      0
171-112:	Pso02G43550.0	Pso10G06110.0	      0
171-113:	Pso02G43560.0	Pso02G43560.0	      0
171-114:	Pso02G43570.0	Pso10G06120.0	 1e-129
171-115:	Pso02G43580.0	Pso10G06160.0	      0
171-116:	Pso02G43590.0	Pso10G06170.0	 5e-124
171-117:	Pso02G43600.0	Pso02G43600.0	  2e-37
171-118:	Pso02G43610.0	Pso10G06180.0	      0
171-119:	Pso02G43620.0	Pso02G43620.0	  3e-59
171-120:	Pso02G43630.0	Pso10G06190.0	 2e-166
171-121:	Pso02G43640.0	Pso10G06200.0	      0
171-122:	Pso02G43650.0	Pso10G06520.0	      0
171-123:	Pso02G43660.0	Pso10G06510.0	      0
171-124:	Pso02G43670.0	Pso10G06500.0	 2e-166
171-125:	Pso02G43680.0	Pso10G06490.0	  2e-68
171-126:	Pso02G43880.0	Pso10G06530.0	      0
171-127:	Pso02G43890.0	Pso10G06540.0	      0
171-128:	Pso02G43910.0	Pso10G06560.0	      0
171-129:	Pso02G43920.0	Pso10G06570.0	      0
171-130:	Pso02G43930.0	Pso10G06580.0	  2e-95
171-131:	Pso02G43940.0	Pso10G06590.0	 1e-130
171-132:	Pso02G43950.0	Pso10G06600.0	      0
171-133:	Pso02G43960.0	Pso10G06610.0	      0
171-134:	Pso02G43970.0	Pso10G06620.0	  3e-84
171-135:	Pso02G43990.0	Pso02G43990.0	  1e-71
171-136:	Pso02G44000.0	Pso10G06630.0	      0
171-137:	Pso02G44010.0	Pso10G06640.0	      0
171-138:	Pso02G44020.0	Pso02G44020.0	      0
171-139:	Pso02G44050.0	Pso02G44050.0	 7e-129
171-140:	Pso02G44080.0	Pso10G06660.0	      0
171-141:	Pso02G44090.0	Pso10G06670.0	 3e-167
171-142:	Pso02G44100.0	Pso10G06680.0	  3e-99
171-143:	Pso02G44130.0	Pso02G44130.0	 2e-106
171-144:	Pso02G44140.0	Pso10G06720.0	  9e-42
171-145:	Pso02G44160.0	Pso10G06750.0	      0
171-146:	Pso02G44170.0	Pso10G06760.0	  2e-86
171-147:	Pso02G44180.0	Pso10G06780.0	      0
171-148:	Pso02G44190.0	Pso10G06790.0	      0
171-149:	Pso02G44210.0	Pso02G44210.0	      0
171-150:	Pso02G44260.0	Pso10G06860.0	  3e-59
171-151:	Pso02G44270.0	Pso10G06870.0	  4e-61
171-152:	Pso02G44280.0	Pso10G06880.0	      0
171-153:	Pso02G44290.0	Pso02G44290.0	      0
171-154:	Pso02G44300.0	Pso10G06890.0	      0
171-155:	Pso02G44310.0	Pso10G06900.0	 2e-147
171-156:	Pso02G44340.0	Pso10G06910.0	 4e-122
171-157:	Pso02G44350.0	Pso10G06920.0	      0
171-158:	Pso02G44360.0	Pso10G06940.0	      0
171-159:	Pso02G44370.0	Pso10G06950.0	 3e-113
171-160:	Pso02G44380.0	Pso02G44380.0	      0
171-161:	Pso02G44420.0	Pso10G06970.0	 6e-141
171-162:	Pso02G44480.0	Pso10G06990.0	 6e-158
171-163:	Pso02G44490.0	Pso10G07020.0	      0
171-164:	Pso02G44500.0	Pso10G07030.0	  8e-17
171-165:	Pso02G44510.0	Pso10G07040.0	      0
171-166:	Pso02G44520.0	Pso10G07050.0	      0
171-167:	Pso02G44540.0	Pso02G44540.0	      0
171-168:	Pso02G44560.0	Pso10G07080.0	      0
171-169:	Pso02G44570.0	Pso10G07100.0	      0
171-170:	Pso02G44580.0	Pso10G07120.0	 1e-164
171-171:	Pso02G44590.0	Pso10G07130.0	      0
171-172:	Pso02G44600.0	Pso10G07140.0	      0
171-173:	Pso02G44620.0	Pso02G44620.0	      0
171-174:	Pso02G44630.0	Pso10G07160.0	      0
171-175:	Pso02G44640.0	Pso10G07170.0	      0
171-176:	Pso02G44680.0	Pso10G07200.0	  1e-53
171-177:	Pso02G44690.0	Pso10G07210.0	      0
171-178:	Pso02G44700.0	Pso10G08070.0	  4e-80
171-179:	Pso02G44710.0	Pso10G08060.0	  2e-24
171-180:	Pso02G44730.0	Pso10G08050.0	      0
171-181:	Pso02G44720.0	Pso02G44720.0	      0
171-182:	Pso02G44740.0	Pso10G08040.0	      0
## Alignment 172: score=2166.0 e_value=6e-146 N=44 post-WGD-1 ancestor_chr2&pre-WGD-1 ancestor_chr1 minus
172-  0:	Pso02G46630.0	Pso10G09290.0	      0
172-  1:	Pso02G46640.0	Pso10G09260.0	      0
172-  2:	Pso02G46650.0	Pso02G46650.0	      0
172-  3:	Pso02G46670.0	Pso10G07560.0	      0
172-  4:	Pso02G46680.0	Pso10G07570.0	      0
172-  5:	Pso02G46690.0	Pso10G07580.0	      0
172-  6:	Pso02G46700.0	Pso10G07590.0	 3e-133
172-  7:	Pso02G46710.0	Pso10G07600.0	  6e-92
172-  8:	Pso02G46720.0	Pso10G07610.0	 2e-147
172-  9:	Pso02G46730.0	Pso10G07620.0	 7e-156
172- 10:	Pso02G46740.0	Pso10G09310.0	 4e-130
172- 11:	Pso02G46750.0	Pso02G46750.0	      0
172- 12:	Pso02G46760.0	Pso10G09920.0	      0
172- 13:	Pso02G46770.0	Pso02G46770.0	 8e-177
172- 14:	Pso02G46780.0	Pso10G09530.0	      0
172- 15:	Pso02G46820.0	Pso10G09590.0	      0
172- 16:	Pso02G46850.0	Pso10G09600.0	      0
172- 17:	Pso02G46860.0	Pso10G09660.0	      0
172- 18:	Pso02G46870.0	Pso10G09670.0	 3e-139
172- 19:	Pso02G46880.0	Pso02G46880.0	      0
172- 20:	Pso02G46890.0	Pso10G09700.0	 9e-129
172- 21:	Pso02G46900.0	Pso10G09720.0	      0
172- 22:	Pso02G46920.0	Pso02G46920.0	  1e-71
172- 23:	Pso02G46940.0	Pso10G09750.0	 2e-175
172- 24:	Pso02G46950.0	Pso02G46950.0	  4e-75
172- 25:	Pso02G46960.0	Pso10G09760.0	      0
172- 26:	Pso02G46970.0	Pso10G09770.0	      0
172- 27:	Pso02G46980.0	Pso10G09780.0	  3e-36
172- 28:	Pso02G46990.0	Pso10G09790.0	      0
172- 29:	Pso02G47000.0	Pso10G09800.0	      0
172- 30:	Pso02G47020.0	Pso10G09810.0	      0
172- 31:	Pso02G47030.0	Pso10G09820.0	      0
172- 32:	Pso02G47040.0	Pso10G09830.0	      0
172- 33:	Pso02G47050.0	Pso10G09840.0	  7e-91
172- 34:	Pso02G47060.0	Pso10G09850.0	      0
172- 35:	Pso02G47080.0	Pso02G47080.0	 2e-104
172- 36:	Pso02G47090.0	Pso10G09650.0	      0
172- 37:	Pso02G47100.0	Pso10G09620.0	      0
172- 38:	Pso02G47110.0	Pso02G47110.0	  2e-93
172- 39:	Pso02G47120.0	Pso10G09610.0	      0
172- 40:	Pso02G47130.0	Pso10G09880.0	 7e-152
172- 41:	Pso02G47140.0	Pso10G09520.0	      0
172- 42:	Pso02G47150.0	Pso02G47150.0	      0
172- 43:	Pso02G47160.0	Pso10G09500.0	  9e-93
## Alignment 173: score=1144.0 e_value=1.5e-70 N=24 post-WGD-1 ancestor_chr2&pre-WGD-1 ancestor_chr1 minus
173-  0:	Pso02G45900.0	Pso10G08600.0	      0
173-  1:	Pso02G45910.0	Pso10G08590.0	 1e-123
173-  2:	Pso02G45920.0	Pso02G45920.0	  9e-79
173-  3:	Pso02G45930.0	Pso10G08570.0	 2e-143
173-  4:	Pso02G45960.0	Pso10G08540.0	      0
173-  5:	Pso02G45970.0	Pso10G08530.0	      0
173-  6:	Pso02G45980.0	Pso10G08520.0	 7e-120
173-  7:	Pso02G45990.0	Pso10G08490.0	      0
173-  8:	Pso02G46010.0	Pso02G46010.0	      0
173-  9:	Pso02G46020.0	Pso02G46020.0	      0
173- 10:	Pso02G46030.0	Pso10G08450.0	      0
173- 11:	Pso02G46050.0	Pso10G08430.0	      0
173- 12:	Pso02G46060.0	Pso10G08410.0	      0
173- 13:	Pso02G46090.0	Pso10G08380.0	      0
173- 14:	Pso02G46100.0	Pso10G08370.0	      0
173- 15:	Pso02G46110.0	Pso10G08360.0	      0
173- 16:	Pso02G46120.0	Pso10G08350.0	      0
173- 17:	Pso02G46130.0	Pso10G08320.0	      0
173- 18:	Pso02G46140.0	Pso02G46140.0	  1e-87
173- 19:	Pso02G46160.0	Pso10G08310.0	 5e-116
173- 20:	Pso02G46170.0	Pso10G08300.0	 1e-178
173- 21:	Pso02G46180.0	Pso10G08290.0	      0
173- 22:	Pso02G46190.0	Pso10G08270.0	 5e-178
173- 23:	Pso02G46270.0	Pso10G07850.0	  2e-75
## Alignment 174: score=999.0 e_value=2.4e-57 N=21 post-WGD-1 ancestor_chr2&pre-WGD-1 ancestor_chr1 minus
174-  0:	Pso02G46350.0	Pso10G08080.0	      0
174-  1:	Pso02G46380.0	Pso10G07240.0	 1e-166
174-  2:	Pso02G46390.0	Pso10G07250.0	      0
174-  3:	Pso02G46400.0	Pso10G07260.0	 8e-161
174-  4:	Pso02G46410.0	Pso10G07270.0	 5e-117
174-  5:	Pso02G46420.0	Pso10G07290.0	 7e-141
174-  6:	Pso02G46430.0	Pso10G07300.0	      0
[truncated: 907,148 more chars]
