# Supplementary material for: Three chromosome-scale Papaver genomes reveal punctuated patchwork evolution of the morphinan and noscapine biosynthesis pathway
Source: Nat Commun. 2021 Oct 15;12:6030. doi: 10.1038/s41467-021-26330-8 (PMC8521590; doi:10.1038/s41467-021-26330-8)
Supplement: Supplementary file 15 — Source Data [file 41467_2021_26330_MOESM15_ESM.zip › Source Data/Supplementary Fig. 22 The KEGG enrichment of genes around the genome rearrangement breakpoint.xlsx]

## Sheet: Sheet1
The KEGG pathway enrichment of genes around the genome rearrangement breakpoint across whole genome or different chromosomes in three species
The enrichment wad did by Tbtools, and the q-value is corrected by Benjamini & Hochberg methods
KEGG Pathway	q-value	chromosome	species
Isoquinoline alkaloid biosynthesis	1.9e-05	whole genome	P. somniferum
Tyrosine metabolism	1.96e-05	whole genome	P. somniferum
Phenylalanine metabolism	2.59e-05	whole genome	P. somniferum
Biosynthesis of other secondary metabolites	0.000235	whole genome	P. somniferum
Tryptophan metabolism	0.000452	whole genome	P. somniferum
Indole alkaloid biosynthesis	0.000732	whole genome	P. somniferum
Betalain biosynthesis	0.00329965	whole genome	P. somniferum
Tropane, piperidine and pyridine alkaloid biosynthesis	0.00585217	whole genome	P. somniferum
Cutin, suberine and wax biosynthesis	0.0237912	whole genome	P. somniferum
Histidine metabolism	0.038405	whole genome	P. somniferum
Indole alkaloid biosynthesis	2.46e-05	chr1	P. somniferum
Betalain biosynthesis	4.02e-05	chr1	P. somniferum
Isoquinoline alkaloid biosynthesis	7.89e-05	chr1	P. somniferum
Tyrosine metabolism	0.000254	chr1	P. somniferum
Phenylalanine metabolism	0.0006	chr1	P. somniferum
Tryptophan metabolism	0.00162854	chr1	P. somniferum
Glycine, serine and threonine metabolism	0.0040001	chr1	P. somniferum
Amino acid metabolism	0.00452116	chr1	P. somniferum
Biosynthesis of other secondary metabolites	0.0062328	chr2	P. somniferum
Isoquinoline alkaloid biosynthesis	0.0391554	chr2	P. somniferum
Phenylalanine metabolism	0.0375013	chr2	P. somniferum
Cutin, suberine and wax biosynthesis	0.049128	chr2	P. somniferum
Tyrosine metabolism	0.042543	chr2	P. somniferum
Tropane, piperidine and pyridine alkaloid biosynthesis	0.0375362	chr2	P. somniferum
Tryptophan metabolism	0.0358818	chr2	P. somniferum
Basal transcription factors	0.00275914	chr3	P. somniferum
Metabolism of other amino acids	0.0308687	chr4	P. somniferum
Biosynthesis of other secondary metabolites	0.0314151	chr4	P. somniferum
Environmental adaptation	0.00861253	chr11	P. setigerum
Plant-pathogen interaction	0.00443892	chr11	P. setigerum
Organismal Systems	0.00401626	chr11	P. setigerum
Phenylalanine metabolism	0.0367676	chr11	P. setigerum
Tryptophan metabolism	0.0463006	chr11	P. setigerum
ABC transporters	0.0360174	chr16	P. setigerum
Membrane transport	0.0360174	chr16	P. setigerum
alpha-Linolenic acid metabolism	0.0305015	chr16	P. setigerum
Galactose metabolism	0.000248	chr19	P. setigerum
Ribosome biogenesis in eukaryotes	3.46e-05	whole genome	P. rhoeas
Digestive system	0.0367523	whole genome	P. rhoeas
Cholesterol metabolism	0.0367523	whole genome	P. rhoeas
Organismal Systems	0.0233018	whole genome	P. rhoeas
Translation	0.0228074	whole genome	P. rhoeas
Oxidative phosphorylation	0.02975	whole genome	P. rhoeas
Steroid biosynthesis	0.0255162	whole genome	P. rhoeas
Ribosome biogenesis in eukaryotes	9.37e-09	chr7	P. rhoeas
Sesquiterpenoid and triterpenoid biosynthesis	0.00948818	chr7	P. rhoeas
Translation	0.00850128	chr7	P. rhoeas
Photosynthesis	0.0124107	chr7	P. rhoeas
Steroid biosynthesis	0.0470756	chr7	P. rhoeas
Organismal Systems	0.0405984	chr7	P. rhoeas
