# Supplementary material for: Three chromosome-scale Papaver genomes reveal punctuated patchwork evolution of the morphinan and noscapine biosynthesis pathway
Source: Nat Commun. 2021 Oct 15;12:6030. doi: 10.1038/s41467-021-26330-8 (PMC8521590; doi:10.1038/s41467-021-26330-8)
Supplement: Supplementary file 15 — Source Data [file 41467_2021_26330_MOESM15_ESM.zip › Source Data/Supplementary Fig. 26 DNA transponse annotation of STORR related loci.txt]

P. somniferum, post recipient loci    
chr4 918335 918380 Name=species:hAT-1_HM genus:DNA:hAT-Tag1 1798 1843 +
chr4 923603 923787 Name=species:rnd-6_family-9798 genus:DNA:PIF-Harbinger 1 177 +
chr4 933862 934413 Name=species:rnd-4_family-521 genus:DNA:MULE-MuDR 3612 3764 +
chr4 961840 961947 Name=species:rnd-6_family-9730 genus:DNA:hAT-Tip100 1 116 +
chr4 962187 962324 Name=species:rnd-6_family-412 genus:DNA:hAT-Tip100 4002 4202 +
chr4 962644 963885 Name=species:rnd-6_family-412 genus:DNA:hAT-Tip100 3304 3934 +
chr4 964129 964325 Name=species:rnd-6_family-412 genus:DNA:hAT-Tip100 306 494 +
    
P. somniferum, post donor loci    
chr2 283507837 283510105 Name=species:rnd-6_family-2085 genus:DNA:MULE-MuDR 150 2222 +
chr2 283510156 283510238 Name=species:MUDRAVI1 genus:DNA:MULE-MuDR 3264 3346 +
chr2 283510624 283517247 Name=species:rnd-6_family-12002 genus:DNA:MULE-MuDR 1 6387 +
chr2 283530157 283533210 Name=species:rnd-4_family-437 genus:RC:Helitron 309 2284 +
chr2 283541053 283541526 Name=species:rnd-5_family-2620 genus:DNA:hAT-Tag1 4524 4826 +
chr2 283544668 283545759 Name=species:rnd-6_family-8019 genus:DNA:PIF-Harbinger 290 884 +
chr2 283545810 283546502 Name=species:HARB-4_ALy genus:DNA:PIF-Harbinger 4022 4515 +
chr2 283546855 283547044 Name=species:Polinton-2A_NV genus:DNA:Maverick 13721 13863 +
chr2 283555839 283555912 Name=species:rnd-6_family-212 genus:DNA:PIF-Harbinger 1 74 +
chr2 283574851 283575403 Name=species:rnd-5_family-1527 genus:DNA:MULE-MuDR 89 595 +
chr2 283577016 283579066 Name=species:rnd-5_family-2027 genus:RC:Helitron 112 1449 +
chr2 283588163 283588960 Name=species:rnd-6_family-4866 genus:DNA:CMC-EnSpm 5305 5983 +
chr2 283589667 283589826 Name=species:rnd-6_family-4866 genus:DNA:CMC-EnSpm 3832 3985 +
chr2 283589905 283590381 Name=species:rnd-6_family-4866 genus:DNA:CMC-EnSpm 3435 3829 +
chr2 283592338 283592603 Name=species:rnd-6_family-4866 genus:DNA:CMC-EnSpm 1022 1318 +
chr2 283592706 283593213 Name=species:rnd-6_family-4866 genus:DNA:CMC-EnSpm 231 951 +
chr2 283598556 283598767 Name=species:rnd-6_family-4866 genus:DNA:CMC-EnSpm 20 233 +
chr2 283604414 283604444 Name=species:rnd-6_family-6985 genus:DNA:MULE-MuDR 2855 2885 +
chr2 283605227 283606855 Name=species:rnd-6_family-6985 genus:DNA:MULE-MuDR 1217 2352 +
chr2 283607163 283608292 Name=species:rnd-6_family-6985 genus:DNA:MULE-MuDR 5676 6762 +
chr2 283651395 283651820 Name=species:rnd-4_family-213 genus:DNA:CMC-EnSpm 229 546 +
chr2 283673169 283673411 Name=species:rnd-4_family-2840 genus:DNA:hAT-Ac 1 250 +
chr2 283707091 283709149 Name=species:rnd-5_family-4 genus:DNA:MULE-MuDR 936 1992 +
    
P. somniferum, prior donor loci    
chr2 165510504 165510629 Name=species:Mariner-N1_ALy genus:DNA:TcMar-Pogo 1 124 +
chr2 165510751 165511014 Name=species:MARINER2_MT genus:DNA:TcMar-Pogo 1884 2134 +
chr2 165537542 165538144 Name=species:rnd-6_family-1646 genus:DNA:PIF-Harbinger 1 436 +
chr2 165539311 165539469 Name=species:rnd-6_family-1152 genus:DNA:PIF-Harbinger 1337 1495 +
chr2 165541117 165541641 Name=species:rnd-5_family-1527 genus:DNA:MULE-MuDR 6521 7099 +
chr2 165544877 165545093 Name=species:rnd-6_family-1074 genus:DNA:PIF-Harbinger 1445 1652 +
chr2 165545305 165545569 Name=species:rnd-6_family-1074 genus:DNA:PIF-Harbinger 1477 1616 +
chr2 165546293 165547682 Name=species:rnd-6_family-10628 genus:DNA:PIF-Harbinger 1 824 +
    
P. somniferum, prior recipient loci    
chr8 815719 816223 Name=species:rnd-6_family-412 genus:DNA:hAT-Tip100 3326 3645 +
chr8 829203 829269 Name=species:Polinton-2A_NV genus:DNA:Maverick 13766 13832 +
chr8 829320 830376 Name=species:rnd-5_family-3591 genus:DNA:MULE-MuDR 109 1157 +
chr8 830427 830556 Name=species:MuDR-8_SBi genus:DNA:MULE-MuDR 2113 2154 +
chr8 830607 833586 Name=species:rnd-5_family-3591 genus:DNA:MULE-MuDR 1388 4245 +
chr8 836574 836706 Name=species:rnd-4_family-2840 genus:DNA:hAT-Ac 595 738 +
chr8 847430 847539 Name=species:rnd-6_family-22506 genus:DNA:TcMar-Tc1 36 149 +
chr8 851690 854056 Name=species:rnd-4_family-521 genus:DNA:MULE-MuDR 1 2264 +
    
P. setigerum, post recipient loci, chr8    
chr8 211640623 211640863 Name=species:rnd-6_family-913 genus:DNA 684 905 +
chr8 211641369 211641480 Name=species:rnd-4_family-628 genus:DNA 638 748 +
chr8 211649028 211649734 Name=species:rnd-5_family-2562 genus:DNA:TcMar-Pogo 1 695 +
    
P. setigerum, post recipient loci, chr15    
chr15 1485041 1485694 Name=species:rnd-4_family-250 genus:DNA 2382 3051 +
chr15 1490256 1491279 Name=species:rnd-4_family-250 genus:DNA 3155 4143 +
chr15 1491333 1491973 Name=species:rnd-4_family-250 genus:DNA 4774 5306 +
chr15 1508099 1508736 Name=species:rnd-4_family-250 genus:DNA 2412 3045 +
chr15 1514914 1515263 Name=species:rnd-5_family-421 genus:DNA:hAT-Ac 1267 1630 +
chr15 1523242 1523450 Name=species:rnd-4_family-1357 genus:DNA:MuLE-MuDR 1 136 +
chr15 1528076 1528898 Name=species:rnd-6_family-1076 genus:DNA:MuLE-MuDR 197 780 +
chr15 1531787 1531956 Name=species:rnd-4_family-450 genus:DNA:PIF-Harbinger 11 183 +
chr15 1541764 1542250 Name=species:rnd-6_family-913 genus:DNA 681 905 +
    
P. setigerum, post donor loci, chr1    
chr1 47651958 47652190 Name=species:rnd-4_family-332 genus:DNA:hAT-Ac 30 198 +
chr1 47673666 47673998 Name=species:rnd-5_family-2700 genus:DNA:CMC-EnSpm 628 958 +
chr1 47674129 47674599 Name=species:rnd-5_family-2700 genus:DNA:CMC-EnSpm 46 480 +
chr1 47705008 47706418 Name=species:rnd-4_family-250 genus:DNA 3813 5197 +
chr1 47725711 47725980 Name=species:EnSpm-3_ALy genus:DNA:CMC-EnSpm 8301 8566 +
chr1 47726788 47727656 Name=species:ATENSPM11 genus:DNA:CMC-EnSpm 2983 3998 +
chr1 47727806 47727850 Name=species:EnSpm-6_ALy genus:DNA:CMC-EnSpm 2464 2508 +
chr1 47728098 47729173 Name=species:EnSpm-9_FV genus:DNA:CMC-EnSpm 2903 3733 +
chr1 47748072 47748145 Name=species:EnSpm-9_STu genus:DNA:CMC-EnSpm 14016 14093 +
chr1 47756150 47756275 Name=species:rnd-5_family-1682 genus:RC:Helitron 4320 4444 +
chr1 47756337 47757226 Name=species:rnd-5_family-1682 genus:RC:Helitron 3093 3940 +
chr1 47757356 47757420 Name=species:rnd-5_family-1682 genus:RC:Helitron 2896 2960 +
chr1 47757657 47758804 Name=species:rnd-5_family-1682 genus:RC:Helitron 1457 2604 +
chr1 47758980 47759351 Name=species:rnd-5_family-1682 genus:RC:Helitron 907 1257 +
chr1 47779575 47780304 Name=species:rnd-4_family-668 genus:DNA:hAT-Ac 2 727 +
chr1 47781122 47781259 Name=species:rnd-6_family-1700 genus:DNA:PIF-Harbinger 159 291 +
chr1 47790580 47791269 Name=species:HARB-4_ALy genus:DNA:PIF-Harbinger 4028 4515 +
chr1 47791344 47792641 Name=species:rnd-5_family-3382 genus:DNA:PIF-Harbinger 1 1140 +
chr1 47795739 47796039 Name=species:rnd-6_family-2803 genus:DNA:hAT-Tag1 4511 4824 +
chr1 47801274 47801641 Name=species:rnd-6_family-1938 genus:RC:Helitron 3 391 +
chr1 47804383 47805235 Name=species:rnd-4_family-99 genus:RC:Helitron 996 1853 +
chr1 47805445 47806300 Name=species:rnd-4_family-99 genus:RC:Helitron 249 851 +
    
P. setigerum, post donor loci, chr7    
chr7 200645898 200646639 Name=species:rnd-6_family-130 genus:DNA:PIF-Harbinger 158 875 +
chr7 200650577 200651013 Name=species:rnd-4_family-250 genus:DNA 2626 3052 +
chr7 200653440 200653816 Name=species:rnd-6_family-130 genus:DNA:PIF-Harbinger 408 777 +
chr7 200654323 200654384 Name=species:P-8_HM genus:DNA:P 1657 1721 +
chr7 200654457 200655154 Name=species:rnd-4_family-78 genus:DNA:MuLE-MuDR 1197 1871 +
chr7 200655219 200655263 Name=species:MuDR-5_Mad genus:DNA:MULE-MuDR 1919 1963 +
chr7 200655408 200655514 Name=species:MuDR-5_Mad genus:DNA:MULE-MuDR 2108 2214 +
chr7 200655768 200655830 Name=species:MuDR-9_GM genus:DNA:MULE-MuDR 1545 1607 +
chr7 200655917 200656269 Name=species:rnd-4_family-78 genus:DNA:MuLE-MuDR 2664 3015 +
chr7 200658843 200659168 Name=species:rnd-4_family-78 genus:DNA:MuLE-MuDR 3593 3918 +
chr7 200668523 200668701 Name=species:rnd-5_family-421 genus:DNA:hAT-Ac 1883 2073 +
chr7 200684129 200684373 Name=species:EnSpm-12_FV genus:DNA:CMC-EnSpm 3372 3612 +
chr7 200685242 200685343 Name=species:EnSpm-6_ALy genus:DNA:CMC-EnSpm 3287 3371 +
chr7 200685493 200686203 Name=species:EnSpm-9_FV genus:DNA:CMC-EnSpm 3987 4617 +
chr7 200686642 200687796 Name=species:EnSpm-9_FV genus:DNA:CMC-EnSpm 1632 3733 +
chr7 200688541 200689112 Name=species:rnd-5_family-1914 genus:DNA:MuLE-MuDR 5494 5919 +
chr7 200704581 200704736 Name=species:MuDR-5_Mad genus:DNA:MULE-MuDR 1910 2006 +
chr7 200707102 200707451 Name=species:rnd-5_family-3005 genus:DNA:PIF-Harbinger 1876 2101 +
chr7 200707780 200708110 Name=species:rnd-5_family-3005 genus:DNA:PIF-Harbinger 1894 2234 +
chr7 200784538 200785131 Name=species:HARB-4_ALy genus:DNA:PIF-Harbinger 4089 4622 +
chr7 200787121 200787176 Name=species:rnd-5_family-1794 genus:DNA:MuLE-MuDR 695 751 +
chr7 200793134 200793950 Name=species:rnd-4_family-844 genus:DNA:MULE-MuDR 8057 8869 +
chr7 200794307 200799550 Name=species:rnd-4_family-844 genus:DNA:MULE-MuDR 4836 7649 +
chr7 200801185 200801422 Name=species:rnd-5_family-2562 genus:DNA:TcMar-Pogo 25 257 +
chr7 200812131 200812270 Name=species:rnd-4_family-1357 genus:DNA:MuLE-MuDR 2 137 +
chr7 200844950 200846677 Name=species:rnd-4_family-844 genus:DNA:MULE-MuDR 364 1147 +
chr7 200854515 200854591 Name=species:rnd-5_family-1914 genus:DNA:MuLE-MuDR 6226 6304 +
chr7 200854823 200856999 Name=species:rnd-5_family-1914 genus:DNA:MuLE-MuDR 3829 6003 +
chr7 200857101 200858353 Name=species:rnd-5_family-1914 genus:DNA:MuLE-MuDR 2425 3699 +
    
P. setigerum, prior recipient loci, chr16    
chr16 30969448 30969499 Name=species:MuDr-1_BF genus:DNA:MULE-NOF 10253 10306 +
chr16 30974630 30974710 Name=species:rnd-4_family-586 genus:DNA:hAT-Ac 432 513 +
chr16 30989330 30989398 Name=species:EnSpm-3_ALy genus:DNA:CMC-EnSpm 6515 6566 +
chr16 30989628 30989976 Name=species:EnSpm-12_FV genus:DNA:CMC-EnSpm 2316 2463 +
chr16 30990560 30990721 Name=species:ATENSPM11 genus:DNA:CMC-EnSpm 4317 4472 +
chr16 31014345 31014393 Name=species:rnd-4_family-586 genus:DNA:hAT-Ac 42 90 +
chr16 31039448 31039508 Name=species:rnd-4_family-586 genus:DNA:hAT-Ac 27 90 +
chr16 31079585 31080591 Name=species:rnd-5_family-267 genus:DNA:CMC-EnSpm 1554 2304 +
chr16 31080644 31081219 Name=species:ATENSPM12 genus:DNA:CMC-EnSpm 2483 2926 +
chr16 31081314 31081607 Name=species:EnSpm-43_SBi genus:DNA:CMC-EnSpm 2969 3238 +
chr16 31081791 31082120 Name=species:EnSpm-3_VV genus:DNA:CMC-EnSpm 7003 7396 +
chr16 31089884 31090031 Name=species:rnd-5_family-29 genus:DNA:hAT-Tag1 33 180 +
chr16 31093117 31094816 Name=species:rnd-4_family-250 genus:DNA 3852 5221 +
chr16 31111521 31111644 Name=species:Mariner-N1_ALy genus:DNA:TcMar-Pogo 1 121 +
chr16 31111709 31111852 Name=species:rnd-5_family-2562 genus:DNA:TcMar-Pogo 220 373 +
chr16 31111903 31112114 Name=species:Mariner-1_RC genus:DNA:TcMar-Pogo 2053 2222 +
chr16 31120145 31120964 Name=species:hAT-1_FV genus:DNA:hAT-Ac 1826 2637 +
chr16 31121072 31121108 Name=species:Kolobok-1_AQu genus:DNA:Kolobok-T2 3448 3484 +
chr16 31122901 31122982 Name=species:hAT-4_TC genus:DNA:hAT-Ac 3008 3088 +
chr16 31129004 31129088 Name=species:Chapaev3-1_SM genus:DNA:CMC-Chapaev-3 364 452 +
chr16 31137306 31137576 Name=species:hAT-5_MN genus:DNA:hAT-Ac 3451 3652 +
chr16 31169299 31170219 Name=species:rnd-4_family-844 genus:DNA:MULE-MuDR 3701 4493 +
chr16 31170366 31170505 Name=species:rnd-4_family-844 genus:DNA:MULE-MuDR 4379 4543 +
chr16 31170712 31173754 Name=species:rnd-4_family-844 genus:DNA:MULE-MuDR 4666 7729 +
chr16 31173828 31174899 Name=species:rnd-4_family-844 genus:DNA:MULE-MuDR 8057 8869 +
chr16 31195709 31199849 Name=species:rnd-4_family-149 genus:DNA:MuLE-MuDR 1 2543 +
chr16 31200666 31202047 Name=species:rnd-4_family-844 genus:DNA:MULE-MuDR 1229 2144 +
chr16 31202136 31202281 Name=species:MuDR-1_PSt genus:DNA:MULE-MuDR 795 922 +
chr16 31202402 31202508 Name=species:rnd-4_family-78 genus:DNA:MuLE-MuDR 1732 1838 +
chr16 31219763 31219843 Name=species:rnd-6_family-4660 genus:DNA:hAT-Tag1 6 83 +
chr16 31220167 31220237 Name=species:hAT-12_FV genus:DNA:hAT-Tag1 3795 3859 +
chr16 31221417 31221487 Name=species:hAT-12_FV genus:DNA:hAT-Tag1 3795 3859 +
chr16 31222503 31222573 Name=species:hAT-12_FV genus:DNA:hAT-Tag1 3795 3859 +
chr16 31223754 31223824 Name=species:hAT-12_FV genus:DNA:hAT-Tag1 3795 3859 +
chr16 31228040 31228169 Name=species:hAT-19_Mad genus:DNA:hAT-Tag1 3440 3560 +
chr16 31228228 31228747 Name=species:rnd-5_family-1328 genus:DNA:hAT-Tag1 437 706 +
chr16 31334269 31334433 Name=species:MuDR-4_Mad genus:DNA:MULE-MuDR 1429 1593 +
chr16 31334485 31335056 Name=species:rnd-6_family-280 genus:DNA:MuLE-MuDR 906 1469 +
chr16 31368580 31368715 Name=species:rnd-4_family-149 genus:DNA:MuLE-MuDR 879 1014 +
chr16 31375534 31375921 Name=species:rnd-4_family-114 genus:DNA:hAT-Ac 1 211 +
chr16 31376611 31376728 Name=species:rnd-4_family-332 genus:DNA:hAT-Ac 664 769 +
chr16 31376794 31377066 Name=species:rnd-4_family-332 genus:DNA:hAT-Ac 30 351 +
    
P. setigerum, prior recipient loci, chr17    
chr17 267760 271211 Name=species:rnd-4_family-149 genus:DNA:MuLE-MuDR 1 2685 +
chr17 271297 272027 Name=species:rnd-4_family-149 genus:DNA:MuLE-MuDR 2681 3053 +
chr17 272084 273226 Name=species:rnd-4_family-149 genus:DNA:MuLE-MuDR 3621 4159 +
chr17 274275 276199 Name=species:rnd-4_family-844 genus:DNA:MULE-MuDR 364 2030 +
chr17 279010 279161 Name=species:MARINER2_MT genus:DNA:TcMar-Pogo 2 76 +
chr17 293181 293310 Name=species:Mariner-N1_TC genus:DNA:TcMar-Pogo 1 129 +
chr17 311024 314424 Name=species:rnd-6_family-1076 genus:DNA:MuLE-MuDR 32 1891 +
chr17 315972 316028 Name=species:rnd-4_family-628 genus:DNA 20 74 +
chr17 324851 324955 Name=species:rnd-4_family-1362 genus:DNA 17 121 +
chr17 327377 327537 Name=species:rnd-4_family-1237 genus:DNA:TcMar-Pogo 1 162 +
chr17 343388 343660 Name=species:rnd-3_family-366 genus:DNA:TcMar-Stowaway 116 251 +
chr17 351683 352203 Name=species:rnd-4_family-114 genus:DNA:hAT-Ac 1 537 +
chr17 353081 353343 Name=species:rnd-4_family-332 genus:DNA:hAT-Ac 1 351 +
    
P. setigerum, prior donor loci, chr1    
chr1 165227987 165228147 Name=species:rnd-4_family-844 genus:DNA:MULE-MuDR 8702 8867 +
chr1 165237033 165237113 Name=species:MuDR-3_ECa genus:DNA:MULE-MuDR 585 667 +
chr1 165252963 165253017 Name=species:DNA-18_ALy genus:DNA:TcMar-Stowaway 265 319 +
chr1 165253250 165253320 Name=species:Mariner-2_STu genus:DNA:TcMar-Stowaway 1452 1520 +
chr1 165256761 165257024 Name=species:MARINER2_MT genus:DNA:TcMar-Pogo 1884 2134 +
chr1 165257145 165257270 Name=species:Mariner-N1_ALy genus:DNA:TcMar-Pogo 1 124 +
    
P. setigerum, prior donor loci, chr11    
chr11 12168510 12171194 Name=species:rnd-4_family-250 genus:DNA 3551 5338 +
chr11 12173297 12174856 Name=species:rnd-4_family-250 genus:DNA 3813 5343 +
    
P. rhoeas, prior recipient loci    
chr3 287154095 287154130 Name=species:Mariner-2_AN genus:DNA:TcMar-Tc1 365 400 +
chr3 287213468 287213871 Name=species:rnd-3_family-680 genus:DNA:TcMar-Pogo 461 833 +
chr3 287241439 287241542 Name=species:rnd-6_family-2031 genus:DNA:hAT-Tag1 60 154 +
chr3 287242136 287242221 Name=species:hAT-N1_ALy genus:DNA:hAT-Tag1 1 86 +
chr3 287242971 287243010 Name=species:Helitron-2_CGi genus:RC:Helitron 844 883 +
chr3 287265065 287265124 Name=species:rnd-4_family-364 genus:DNA:hAT-Tip100 32 93 +
chr3 287320166 287320359 Name=species:rnd-5_family-6628 genus:DNA:hAT-Ac 485 678 +
chr3 287350972 287351023 Name=species:rnd-5_family-453 genus:DNA:hAT-Ac 415 466 +
chr3 287366215 287366259 Name=species:rnd-4_family-1068 genus:DNA:MuLE-MuDR 3830 3874 +
chr3 287368021 287368182 Name=species:rnd-6_family-2031 genus:DNA:hAT-Tag1 1 162 +
chr3 287396293 287396421 Name=species:CLOUD-4 genus:DNA:MULE-MuDR 216 333 +
chr3 287396500 287398358 Name=species:rnd-3_family-41 genus:DNA:PIF-Harbinger 2500 3385 +
chr3 287410281 287410425 Name=species:rnd-4_family-965 genus:DNA:MuLE-MuDR 2418 2563 +
chr3 287410695 287410835 Name=species:MuDR-7_FV genus:DNA:MULE-MuDR 1770 1907 +
chr3 287410934 287411064 Name=species:MuDR-4_Mad genus:DNA:MULE-MuDR 1453 1514 +
chr3 287411123 287411743 Name=species:rnd-4_family-965 genus:DNA:MuLE-MuDR 1260 1699 +
chr3 287411792 287411955 Name=species:rnd-4_family-1068 genus:DNA:MuLE-MuDR 2946 3113 +
chr3 287417614 287417943 Name=species:rnd-3_family-41 genus:DNA:PIF-Harbinger 910 1241 +
chr3 287430853 287430974 Name=species:rnd-4_family-1068 genus:DNA:MuLE-MuDR 3991 4116 +
chr3 287437835 287437913 Name=species:MuDR1_ZM genus:DNA:MULE-MuDR 4257 4335 +
chr3 287438762 287438819 Name=species:MuDRF-2_PSt genus:DNA:MULE-F 315 373 +
chr3 287465746 287467136 Name=species:rnd-6_family-4190 genus:DNA:MuLE-MuDR 328 1643 +
chr3 287467188 287467531 Name=species:MuDR-5_Mad genus:DNA:MULE-MuDR 1531 2187 +
    
P. rhoeas, prior donor loci    
chr7 212425771 212426460 Name=species:rnd-4_family-1068 genus:DNA:MuLE-MuDR 2720 2980 +
chr7 212426529 212426698 Name=species:DNA9-3_FV genus:DNA 207 372 +
chr7 212435905 212437682 Name=species:rnd-5_family-3 genus:DNA:MuLE-MuDR 11 1651 +
chr7 212438026 212438174 Name=species:rnd-4_family-965 genus:DNA:MuLE-MuDR 2418 2563 +
chr7 212438692 212438780 Name=species:MuDR-4_Mad genus:DNA:MULE-MuDR 1428 1514 +
chr7 212441826 212442438 Name=species:rnd-4_family-965 genus:DNA:MuLE-MuDR 1260 1690 +
chr7 212443648 212444228 Name=species:rnd-5_family-4309 genus:DNA:hAT-Tag1 1 612 +
chr7 212455262 212455309 Name=species:TNAT2A genus:DNA 50 96 +
