# Supplementary material for: Three chromosome-scale Papaver genomes reveal punctuated patchwork evolution of the morphinan and noscapine biosynthesis pathway
Source: Nat Commun. 2021 Oct 15;12:6030. doi: 10.1038/s41467-021-26330-8 (PMC8521590; doi:10.1038/s41467-021-26330-8)
Supplement: Supplementary file 15 — Source Data [file 41467_2021_26330_MOESM15_ESM.zip › Source Data/Supplementary Fig. 36 Identities between genes related with BIA gene cluster.xlsx]

## Sheet: Supplementary Fig. 36 Identitie
	Prh03G33940.0	Prh03G43140.0	Prh03G43170.0	Prh03G45950.0	Prh03G45970.0	Prh03G45990.0	Prh03G46000.0	Prh04G36800.0	Prh07G33140.0	PrhUNG15120.0	Pse01G13080.0	Pse01G40610.0	Pse04G11990.0	Pse05G48700.0	Pse07G44350.0	Pse08G33790.0	Pse08G36760.0	Pse08G45670.0	Pse08G45680.0	Pse08G45690.0	Pse08G45720.0	Pse08G45740.0	Pse11G05890.0	Pse15G00490.0	Pse15G00630.0	Pse15G00640.0	Pse15G00660.0	Pse15G00670.0	Pse15G00680.0	Pse15G10610.0	Pse15G14360.0	Pse16G08430.0	Pse16G13000.0	Pse16G13020.0	Pse16G13120.0	Pse16G13140.0	Pse16G13160.0	Pse16G13210.0	Pse16G21460.0	Pse16G24440.0	Pse17G00170.0	Pse17G00200.0	Pse17G00230.0	Pse17G00240.0	Pse17G07600.0	Pse17G10180.0	Pse20G07920.0	Pso01G11570.0	Pso02G33600.0
Prh03G33940.0	100	0	0	0	0	0	0	0	0	0	0	0	0	0	0	87.81	0	0	0	60.55	0	0	0	0	0	0	64.9	0	0	0	90.17	0	0	0	0	0	0	58.33	0	89.51	0	0	0	0	0	92.86	0	0	0
Prh03G43140.0	0	100	0	0	0	0	0	0	0	0	0	0	0	0	0	0	0	0	76.21	0	0	28.57	0	31.03	0	0	0	75	0	0	0	0	0	0	0	0	0	90	0	0	0	0	0	86.43	0	0	0	0	0
Prh03G43170.0	0	0	100	0	30.34	0	60.47	0	0	0	0	0	0	0	0	0	0	0	0	0	69.44	30.97	0	29.79	29.2	68.75	0	0	0	0	0	0	0	0	89.86	0	59.44	0	0	0	24.83	91.22	0	0	0	0	0	0	0
Prh03G45950.0	0	0	0	100	0	0	0	0	0	0	0	0	0	0	31.82	0	0	0	0	0	0	0	0	0	0	0	0	0	0	0	0	0	0	79.52	0	0	0	0	0	0	0	0	0	0	0	0	0	0	0
Prh03G45970.0	0	0	30.34	0	100	0	23.53	30.77	0	0	0	0	34.62	34.62	0	0	44.44	0	0	0	24.44	45.13	0	77.14	47.47	24.95	0	0	0	0	0	0	0	0	24.19	0	25.24	0	0	0	53.92	26.42	0	0	0	0	34.62	34.62	0
Prh03G45990.0	0	0	41.18	0	0	100	0	35.04	33.04	0	34.22	34.22	34.31	34.67	32.73	0	0	0	0	0	39.29	0	33.92	0	0	39.29	0	0	0	0	0	60	0	0	0	74.44	0	0	0	0	0	0	70.8	0	0	0	35.04	34.31	34.51
Prh03G46000.0	0	0	60.47	0	23.53	0	100	38.1	0	0	0	0	42.86	42.86	0	0	0	0	0	36.11	51.74	24.3	0	31.65	23.52	50.75	0	0	0	0	0	42.86	0	0	60.3	0	75.88	0	0	0	24.59	49.73	28.12	0	0	0	42.86	42.86	0
Prh04G36800.0	0	0	0	0	0	35.04	38.1	100	46.67	0	46.8	47.54	96.53	97.69	46.38	0	0	0	33.33	0	0	0	44.93	0	0	0	0	22.77	0	0	0	61.9	0	0	0	38.13	0	0	0	0	0	0	32.04	0	0	0	97.69	96.53	47.83
Prh07G33140.0	0	0	0	0	0	38.43	0	46.09	100	0	94.9	93.79	45.8	45.8	92.94	0	83.33	0	0	0	0	0	90.96	0	0	0	0	29.82	0	0	0	55	0	32.14	0	30.77	0	0	0	0	0	0	34.87	0	66.67	0	45.8	45.8	94.07
PrhUNG15120.0	0	0	0	0	0	0	0	0	0	100	0	0	0	0	0	0	77.22	71.52	0	0	0	0	0	0	0	0	0	0	69.62	92.41	0	0	0	0	0	28.4	0	0	90.51	0	0	0	0	0	93.67	0	0	0	0
Pse01G13080.0	0	0	0	0	0	39.45	0	46.8	94.9	0	100	94.62	45.93	46.51	91.78	0	83.33	0	0	0	0	0	89.8	0	0	0	0	0	0	0	0	55	0	0	0	32.69	0	0	0	0	0	0	34.98	0	66.67	0	46.51	45.93	94.9
Pse01G40610.0	0	0	0	0	0	39.61	0	47.54	93.79	0	94.62	100	46.96	46.96	92.37	0	83.33	0	0	0	0	0	90.68	0	0	0	0	29.82	0	0	0	55	0	32.14	0	34.38	0	0	0	0	0	0	36.02	0	66.67	0	46.96	46.96	99.72
Pse04G11990.0	0	0	0	0	34.62	34.31	42.86	96.53	46.38	0	45.93	46.96	100	97.4	45.8	0	0	0	35.29	0	0	0	44.35	0	0	0	0	21.98	0	0	0	61.9	0	0	0	37.41	0	0	0	0	0	0	38.32	0	0	0	97.69	100	47.25
Pse05G48700.0	0	0	0	0	0	34.67	42.86	97.69	46.38	0	46.51	46.96	97.4	100	45.8	0	0	0	35.29	0	0	0	44.64	0	0	0	0	35.29	0	0	0	61.9	0	0	0	38.13	0	0	0	0	0	0	37.5	0	0	0	98.84	97.4	47.25
Pse07G44350.0	0	0	0	0	0	38.15	0	45.8	92.94	0	91.78	92.37	45.22	45.22	100	0	83.33	0	0	0	0	0	89.27	0	0	0	0	29.82	0	71.43	0	55	0	32.14	0	34.38	0	0	83.33	0	0	0	35.63	0	66.67	0	45.22	45.22	92.66
Pse08G33790.0	87.81	0	0	0	0	0	0	0	0	0	0	0	0	0	0	100	0	0	0	63.01	0	0	0	0	0	0	65.76	0	36.84	0	90.91	0	0	0	0	0	0	0	0	90.08	0	0	0	0	0	77.03	0	0	0
Pse08G36760.0	0	0	0	0	44.44	0	0	0	0	77.22	0	0	0	0	0	0	100	58.23	0	0	0	0	0	0	0	0	0	0	56.96	79.11	0	0	0	0	0	0	0	0	74.68	0	0	0	0	0	77.85	0	0	0	0
Pse08G45670.0	0	0	0	0	0	0	0	0	0	71.52	0	0	0	0	0	0	58.23	100	0	0	0	0	0	0	0	0	0	0	94.94	70.89	0	0	0	0	0	70	0	0	67.5	0	0	0	0	0	71.52	0	0	0	0
Pse08G45680.0	0	76.21	0	0	0	0	0	33.33	0	38.46	0	0	35.29	35.29	0	0	46.15	0	100	0	0	0	32.26	0	0	0	0	95.19	0	46.15	0	35.29	50	0	0	0	0	75.88	0	0	0	0	0	74.47	46.15	0	35.29	35.29	0
Pse08G45690.0	60.55	0	0	0	0	0	0	0	0	0	0	0	0	0	0	63.01	0	0	0	100	0	0	0	0	0	0	82.06	0	0	0	62.9	0	0	34.48	0	0	0	0	0	61.47	0	0	0	0	0	51.45	0	0	0
Pse08G45720.0	0	0	69.44	0	24.44	39.29	51.74	0	0	0	0	0	0	0	0	0	0	0	0	0	100	22.63	0	30.28	22.16	96.85	0	0	0	0	0	0	0	0	66.88	0	52.99	0	0	0	23.03	51.6	0	0	0	0	0	0	0
Pse08G45740.0	0	28.57	30.97	0	45.13	0	24.3	0	0	0	25	0	0	0	0	45	0	0	0	0	23.12	100	0	53.9	93.78	21.97	0	0	0	0	0	0	34.48	0	24.54	0	24.47	31.82	35	0	43.43	30.3	0	0	0	23.08	0	0	0
Pse11G05890.0	0	0	0	0	0	33.92	0	44.35	90.96	0	89.8	90.68	43.77	44.06	89.27	0	71.43	0	0	0	0	0	100	0	0	0	0	28.85	0	0	0	50	0	42.86	0	29.41	0	0	0	0	0	0	34.9	0	66.67	0	43.77	43.77	90.96
Pse15G00490.0	0	0	29.79	0	77.14	0	31.65	0	0	0	0	0	0	0	0	0	0	0	0	0	30.28	53.9	0	100	52.48	30.99	0	0	0	0	0	0	0	0	32.17	0	31.69	0	0	0	57.14	32.17	0	0	0	0	0	0	0
Pse15G00630.0	0	25.71	29.2	0	47.47	0	23.52	0	0	0	25	0	0	0	0	0	0	0	0	0	22.16	93.78	0	52.48	100	23.18	0	0	0	0	0	0	34.48	0	24.13	0	23.98	29.55	40	0	43.51	30.3	0	0	0	23.08	0	0	0
Pse15G00640.0	0	0	68.75	0	24.95	39.29	50.75	0	0	0	0	0	0	0	0	0	0	0	0	0	96.85	21.97	0	30.99	23.18	100	29.73	0	0	0	0	0	0	0	66.05	0	51.53	0	0	0	23	65.73	0	0	0	0	0	0	0
Pse15G00660.0	64.9	0	0	0	0	0	0	0	0	0	0	0	0	0	0	65.76	0	0	0	82.06	0	0	0	0	0	29.73	100	0	0	0	66.95	0	0	32.26	32.43	0	30.3	0	0	64	0	32.43	0	0	28.57	92.59	0	0	0
Pse15G00670.0	0	75	0	0	0	0	0	22.77	32.26	38.46	0	29.82	21.98	35.29	29.82	0	46.15	0	95.19	0	0	0	28.85	0	0	0	0	100	0	46.15	0	35.29	0	0	0	0	44.44	75	0	0	0	0	0	71.83	46.15	0	21.98	21.98	29.82
Pse15G00680.0	0	0	0	0	0	0	0	0	0	69.62	0	0	0	0	0	0	56.96	94.94	0	0	0	0	0	0	0	0	0	0	100	69.62	0	0	0	0	0	70	0	0	66.46	0	0	0	0	0	69.62	0	0	0	0
Pse15G10610.0	0	0	0	0	0	0	0	0	0	92.41	0	0	0	0	0	0	79.11	70.89	46.15	0	0	0	0	0	0	0	0	46.15	69.62	100	0	0	0	0	0	39.47	0	0	91.77	0	0	0	0	0	92.41	0	0	0	0
Pse15G14360.0	89.53	0	0	0	0	0	0	28.74	0	0	0	0	28.74	28.74	0	90.91	0	0	0	62.9	0	0	0	0	0	0	66.53	0	0	0	100	28.74	0	0	0	0	0	53.85	0	92.95	0	0	0	0	0	89.29	28.74	28.74	0
Pse16G08430.0	0	0	0	0	0	60	42.86	61.9	55	0	55	55	61.9	61.9	55	0	0	0	35.29	0	0	0	50	0	0	0	0	35.29	0	0	0	100	72.73	0	0	58.33	0	0	0	0	0	0	58.33	0	0	0	61.54	61.9	60
Pse16G13000.0	0	0	0	0	0	0	0	0	0	0	0	0	0	0	0	0	0	0	50	0	0	0	0	0	0	0	0	0	0	0	0	72.73	100	0	0	0	0	0	0	0	0	0	0	0	0	0	0	0	0
Pse16G13020.0	0	0	0	79.52	0	0	0	0	32.14	28.17	0	32.14	0	0	32.14	0	0	0	0	34.48	0	0	42.86	0	0	0	32.26	0	0	20.75	0	0	0	100	0	0	0	0	40	0	0	0	0	0	43.33	0	0	0	32.14
Pse16G13120.0	0	0	89.86	0	24.19	0	60.3	0	0	0	0	0	0	0	0	0	0	0	0	0	66.88	24.54	0	32.17	24.13	66.05	32.43	0	0	0	0	0	0	0	100	0	59.3	0	37.5	0	23.6	73.66	0	0	0	0	0	0	0
Pse16G13140.0	0	0	0	0	0	74.44	0	38.13	27.91	28.4	27.91	26.74	37.41	38.13	41.22	0	0	70	0	0	0	0	29.41	0	0	0	0	0	70	39.47	0	58.33	0	0	0	100	0	0	0	0	0	0	93.28	0	0	0	38.13	37.41	26.74
Pse16G13160.0	0	0	59.03	0	25.49	0	75.88	0	0	0	0	0	0	0	0	0	0	0	0	39.39	52.99	24.47	0	31.69	23.98	53.21	30.3	44.44	0	0	0	0	0	0	60.04	0	100	0	0	0	23.49	70.73	0	0	0	33.33	0	0	0
Pse16G13210.0	0	90	0	0	0	0	0	0	0	0	0	0	0	0	0	0	0	0	75.88	0	0	0	0	0	0	0	0	75	27.27	0	53.85	0	0	0	0	0	0	100	0	53.85	0	0	0	93.57	0	0	0	0	0
Pse16G21460.0	0	0	0	0	0	0	0	0	0	90.51	0	0	0	0	0	0	74.68	67.5	0	0	0	0	0	0	40	0	0	0	66.46	91.77	0	0	0	0	0	0	0	0	100	0	0	0	0	0	89.87	0	0	0	0
Pse16G24440.0	89.51	0	0	0	0	0	0	0	0	0	0	0	0	0	0	90.08	0	0	0	61.47	0	0	0	0	0	0	64	0	0	0	92.95	0	0	0	0	0	0	53.85	0	100	0	0	0	0	0	89.29	0	0	0
Pse17G00170.0	0	0	24.83	0	53.92	0	24.59	0	0	0	0	0	0	0	0	0	0	0	0	0	23.36	45.58	27.47	57.14	45.67	23.19	0	0	0	0	0	0	0	0	23.58	0	23.79	0	0	0	100	27.72	0	0	0	0	0	0	0
Pse17G00200.0	0	0	91.22	0	26.42	0	49.73	0	0	0	0	0	0	0	0	0	0	0	0	0	51.6	30.3	0	32.17	30.3	65.73	32.43	0	0	0	0	0	0	0	73.66	0	66.91	33.33	0	0	27.52	100	0	0	0	0	0	0	0
Pse17G00230.0	0	0	0	0	0	70.8	28.12	32.04	29.83	0	31.04	31.68	38.32	37.5	30.94	0	0	0	0	0	0	0	34.9	0	0	0	0	0	0	0	0	58.33	0	0	0	93.28	0	0	0	0	0	0	100	0	0	0	37.5	38.32	31.96
Pse17G00240.0	0	86.43	0	0	0	0	0	0	0	0	0	0	0	0	0	0	0	0	74.47	0	0	0	0	0	0	0	0	71.83	0	0	0	0	0	0	0	0	0	93.57	0	0	0	0	0	100	0	0	0	0	0
Pse17G07600.0	0	0	0	0	0	0	0	0	0	93.67	0	0	0	0	0	0	77.85	71.52	0	0	0	0	0	0	0	0	0	0	69.62	92.41	0	0	0	0	0	0	0	0	89.87	0	0	0	0	0	100	0	0	0	0
Pse17G10180.0	92.86	0	0	0	0	0	0	0	0	0	0	0	0	0	0	77.03	0	0	0	51.45	0	0	0	0	0	0	92.59	0	0	0	89.29	0	0	0	0	0	0	0	0	89.29	0	0	0	0	0	100	0	0	0
Pse20G07920.0	0	0	0	0	0	35.04	42.86	97.69	46.38	0	46.51	46.96	97.69	98.84	45.8	0	0	0	35.29	0	0	0	44.35	0	0	0	0	21.98	0	0	0	61.54	0	0	0	38.13	0	0	0	0	0	0	37.5	0	0	0	100	97.69	47.25
Pso01G11570.0	0	0	0	0	34.62	34.31	42.86	96.53	46.38	0	45.93	46.96	100	97.4	45.8	0	0	0	35.29	0	0	0	44.35	0	0	0	0	21.98	0	0	0	61.9	0	0	0	37.41	0	0	0	0	0	0	38.32	0	0	0	97.69	100	47.25
Pso02G33600.0	0	0	0	0	0	40	0	47.83	94.07	0	94.9	99.72	47.25	47.25	92.66	0	0	0	0	0	0	0	90.96	0	0	0	0	29.82	0	0	0	60	0	32.14	0	34.38	0	0	0	0	0	0	36.4	0	66.67	0	47.25	47.25	100
Pso02G60190.0	0	0	0	0	0	39.45	0	47.09	94.33	0	99.44	94.05	46.22	46.8	91.5	0	83.33	0	0	0	0	26.92	89.24	0	26.92	0	0	0	0	0	0	55	0	0	0	32.69	0	0	0	0	0	0	34.6	0	66.67	0	46.8	46.22	94.33
Pso04G00200.0	0	0	0	0	0	0	0	0	0	0	0	0	0	28.12	0	0	0	0	0	0	0	0	0	0	0	0	0	30.26	0	0	0	0	90.76	0	0	0	0	0	0	0	0	0	0	0	0	0	0	0	0
Pso04G00230.0	0	0	0	88.86	0	0	21.4	0	31.82	0	0	0	0	0	31.82	0	0	28.57	0	0	0	0	0	0	0	0	0	0	29.23	20.75	0	0	0	87.36	0	0	0	0	20.75	0	0	0	0	0	40	0	0	0	0
Pso04G00240.0	0	0	0	0	0	0	0	0	0	24	0	0	0	25	0	0	28.12	0	0	0	0	0	0	0	0	0	0	0	0	21.74	0	0	85.47	0	0	0	0	0	24	0	0	0	0	0	22.06	0	0	0	0
Pso04G00250.0	0	0	27.27	0	69.35	42.86	23.64	0	24.39	0	0	28.57	0	0	0	24.64	0	0	0	0	23.9	45.94	0	66.2	46.12	25.1	0	0	0	0	26.09	0	0	0	23.29	0	22.87	0	0	26.47	55.82	22.56	0	0	0	0	0	0	28.57
Pso04G00260.0	0	0	27.19	0	57.38	0	22.3	0	0	0	0	0	0	32.61	0	0	0	0	37.5	0	24.4	42.11	0	57.86	41.77	25.09	0	0	0	0	0	0	0	0	21.27	0	23.68	0	0	0	51.14	20.61	0	0	0	0	0	0	0
Pso04G00270.0	68.42	0	0	0	0	0	45.45	0	0	0	0	0	0	0	0	69.29	0	0	0	60.73	0	0	0	29.31	0	0	65.69	0	0	0	68.33	0	0	0	0	0	0	0	0	67.3	0	42.86	0	0	0	78.57	0	0	0
Pso04G00280.0	0	0	0	0	0	30.88	0	43.93	57.7	0	57.3	57.98	43.06	43.06	56.02	0	0	0	0	0	0	0	57.42	0	0	0	0	0	0	0	0	50	0	0	0	39.69	0	0	0	0	0	0	29.76	31.11	0	0	43.35	43.06	58.26
Pso04G00290.0	0	0	30.09	0	50.89	0	29.81	0	0	0	0	0	0	0	0	0	21.25	0	0	40	22.93	59.93	0	56.43	59.75	22.59	0	0	0	0	0	0	0	0	22.54	0	29.9	0	0	0	49.44	23.48	0	0	0	0	0	0	0
Pso04G00300.0	0	0	0	25.71	0	31.75	0	80.06	40.97	0	41.09	41.83	78.61	79.48	40.4	0	0	0	0	0	0	0	40.11	0	0	0	0	0	0	0	0	65.38	0	28.57	0	33.33	0	0	0	0	0	0	30.48	0	0	0	80.06	78.61	42.12
Pso04G00320.0	0	0	60.84	0	24.09	0	93.64	38.1	0	0	0	0	42.86	42.86	0	0	0	0	0	39.39	53.22	24.76	0	34.51	24.26	50.81	0	0	0	0	0	42.86	0	0	58.94	0	75.15	0	0	0	24.14	62.94	32.14	0	0	0	42.86	42.86	0
Pso04G00330.0	0	0	80	0	0	85.39	0	32.07	32.83	0	34.64	34.34	31.2	31.49	32.82	0	0	0	0	0	0	0	33.73	0	0	0	0	0	0	0	0	65	0	0	0	73.13	0	0	0	0	0	0	68.73	0	0	0	31.78	31.2	34.64
Pso04G00400.0	0	25.71	29.2	0	47.47	0	23.52	0	0	0	25	0	0	0	0	0	0	0	0	0	22.16	93.89	0	52.48	99.89	23.18	0	0	0	0	0	0	34.48	0	24.13	0	23.98	29.55	40	0	43.51	30.3	0	0	0	23.08	0	0	0
Pso04G00410.0	0	0	69.44	0	24.38	39.29	50.75	0	0	0	0	0	0	0	0	0	0	0	0	0	97.06	22.36	0	30.99	23.18	99.01	29.73	0	0	0	0	0	0	0	66.05	0	51.53	0	0	0	23	65.73	0	0	0	0	0	0	0
Pso04G00430.0	64.69	0	0	0	0	0	0	0	0	28.57	0	0	0	0	0	66.03	28.57	0	0	81.17	0	0	0	0	0	30.77	98.95	0	0	28.57	66.74	0	0	32.26	25	0	30.3	0	28.57	63.79	0	25	0	0	32.14	92.59	0	0	0
Pso04G00440.0	0	75.75	0	0	0	0	0	22.55	32.26	38.46	28.07	31.58	21.98	0	31.58	0	46.15	0	95.02	0	0	0	32.26	0	0	0	0	99	0	46.15	0	0	0	0	0	0	0	75.42	0	0	0	0	0	71.13	46.15	0	21.74	21.98	31.58
Pso04G00450.0	0	0	0	0	0	0	0	0	0	69.62	0	0	0	0	0	0	56.96	94.94	0	0	0	0	0	0	0	0	0	0	100	69.62	0	0	0	0	0	70	0	0	66.46	0	0	0	0	0	69.62	0	0	0	0
Pso04G09740.0	0	0	0	0	0	0	0	0	0	92.41	0	0	0	0	0	0	79.11	70.89	46.15	0	0	0	0	0	0	0	0	46.15	69.62	100	0	0	0	0	0	39.47	0	0	91.77	0	0	0	0	0	92.41	0	0	0	0
Pso04G13170.0	89.53	0	0	0	0	0	0	28.74	0	0	0	0	28.74	28.74	0	90.91	0	0	0	62.9	0	0	0	0	0	0	66.53	0	0	0	100	28.74	0	0	0	0	0	53.85	0	92.95	0	0	0	0	0	89.29	28.74	28.74	0
Pso05G43960.0	0	0	0	0	0	34.67	42.86	97.98	46.38	0	46.51	46.96	97.69	99.42	45.8	0	0	0	35.29	0	0	0	44.64	0	0	0	0	21.98	0	0	0	61.9	0	0	0	37.41	0	0	0	0	0	0	37.5	0	0	0	98.84	97.69	47.25
Pso08G00510.0	0	0	68.75	0	23.8	39.29	51.74	0	0	0	0	0	0	0	27.16	0	0	0	0	0	99.58	21.89	0	30.99	22.55	97.22	0	0	0	0	0	0	0	0	66.05	0	51.32	0	0	0	23	50.74	0	0	0	0	0	0	0
Pso08G00520.0	0	76.51	0	0	0	0	0	33.33	0	0	0	0	35.29	0	0	0	46.15	0	99.33	0	0	0	0	0	0	0	0	95.3	0	24.24	0	35.29	50	0	0	0	0	75.5	0	0	0	0	0	71.22	35.29	0	35.29	35.29	0
Pso08G00530.0	0	0	0	0	0	0	0	0	0	72.15	0	0	0	0	0	0	58.86	99.44	0	0	0	0	0	0	0	0	0	0	95.57	71.52	0	0	0	0	0	70	0	0	68.12	0	0	0	0	0	72.15	0	0	0	0
Pso08G09240.0	0	0	0	0	0	0	0	0	0	79.75	0	0	0	0	0	0	84.89	61.39	0	0	0	0	0	0	0	0	0	0	59.49	82.28	0	0	0	0	0	0	28.12	0	77.85	0	0	0	0	0	80.38	0	0	0	0
Pso08G12300.0	89.72	0	0	0	0	0	0	0	0	0	0	0	0	0	0	99.72	0	0	0	63.06	0	0	0	0	0	0	65.13	0	0	0	91.53	0	0	0	0	0	0	58.33	0	91.26	0	0	0	0	0	96.43	0	0	0
[truncated: 25 more columns]
