# Supplementary material for: Three chromosome-scale Papaver genomes reveal punctuated patchwork evolution of the morphinan and noscapine biosynthesis pathway
Source: Nat Commun. 2021 Oct 15;12:6030. doi: 10.1038/s41467-021-26330-8 (PMC8521590; doi:10.1038/s41467-021-26330-8)
Supplement: Supplementary file 15 — Source Data [file 41467_2021_26330_MOESM15_ESM.zip › Source Data/Supplementary Fig. 38 Gene expression profiles.xlsx]

## Sheet: Sheet1
Supplementary Fig. 38a
P. somniferum
	capsule	stamen	petal	stem	leaf	root
Pso04G00390.0	0.0341954	0.00102311	0.00716176	0.24169	0.0251842	0.0885776
STORR	0.596787	0.00716176	0.0249481	5.28365	0.476296	1.79906
SALSYN	0.567825	0.0145596	0.138277	4.60308	0.389175	2.6532
Pso0400420.0	0.604657	0.0134578	0.122694	4.28785	0.396809	1.70745
SALAT	0.379022	0.0118051	0.159526	2.06491	0.210209	1.35432
SALR	1.7917	0.0140087	0.158582	14.0405	0.797631	2.42618
THS	5.47107	0.0912928	1.97318	21.579	3.35288	6.48655
Pso08G00490.0	0.168301	0.0226658	0.01393	0.117067	0.0374615	0.0674858
Pso08G00500.0	0.0446233	0.00149531	0.00487944	0.133673	0.0388781	0.00247907
Pso08G00510.0	0.747853	0.0317164	0.172827	7.13957	0.721528	4.53249
Pso08G00520.0	0.382052	0.00149531	0.00133791	5.44144	0.235079	0.938899
Pso08G00530.0	1.75955	0.0157401	0.0404521	12.6861	1.35869	2.87844
Pso02G34130.0	0	0	0	0	0	0
Pso02G34140.0	0.036163	0	0.00692566	0.03695	0.0158975	0.0543822
Pso02G34150.0	0.110496	0.000314803	0.0317951	0.0375009	0.00991628	0.0511948
Pso02G34160.0	0	0	0	0	0	0
Pso02G59450.0	0	0	0	0	0	0
Pso02G59460.0	0	0	0	0	0	0
Pso02G59470.0	0.0798418	0.00842097	0.0656364	0.0945982	0.0668169	0.123442
Pso02G59480.0	0.00692566	0.00125921	0.000550905	0.00259712	0.0106246	0.0110181
Pso02G59490.0	0	0	0	0	0	0.00106246
Pso02G59500.0	0	0	0	0	0.00204622	0.00165271
Pso02G59510.0	0	0	0	0	0	0.00605995
Pso02G59520.0	0.0752772	0.0320312	0.0510767	0.0718537	0.0414753	0.0499356
Pso02G59530.0	0.00121986	0	0	0.00676826	0.0211705	0
Pso02G59540.0	0.000472204	0	0	0.000747656	0	0.00920798
Pso02G59550.0	0	0	0	0	0	0
Pso02G59560.0	0	0	0	0	0	0
P. setigerum
	capsule	stamen	petal	stem	leaf	root
STORR copy 1	0.101162	0.00153064	0.0814025	1.42503	0.000278299	0.43526
SALSYN copy 1	0.08836	0.0215682	0.231962	1.39984	0.00514853	0.805537
Pse15G00650.0	0.0811242	0.00890557	0.137201	1.0407	0.00389619	0.446253
SALAT copy 1	0.101718	0.00723578	0.232241	0.535447	0.0239337	0.692408
SALR copy 1	0.116468	0.00180894	0.171571	2.28289	0.0104362	0.96375
THS copy 1	1.40917	0.440687	7.22325	13.1908	0.253948	5.77582
THS copy 2	0.171293	0.0107145	0.722325	4.5289	0	0.450566
SALR copy 2	0.0708271	0.00166979	0.0154456	0.998259	0	0.264523
SALAT copy 2	0	0	0	0.0154456	0	0
Pse08G45700.0	0.00306129	0	0	0.0154456	0	0.00333959
Pse08G45710.0	0.0011132	0	0	0.039101	0	0
SALSYN copy 2	0.0624781	0.00180894	0.0475891	0.94079	0	0.161413
STORR copy 2	0.00264384	0	0.00208724	0.180894	0	0.0153064
Pse17G00200.0	0	0	0	0.00194809	0	0
Pse17G00230.0	0.0247686	0	0.0183677	0.506643	0	0
Pse17G00240.0	0.00180894	0	0	0.0171154	0	0
Pse16G13120.0	0.208863	0.0179503	0.251443	3.49335	0.000695748	0.684755
Pse16G13210.0	0.124956	0.00946217	0.180616	1.34182	0.00695748	0.195088
Pse16G13220.0	0.0820982	0.0993528	0.580671	2.08766	0.00695748	0.0011132
Pse16G13230.0	0.0448061	0.0313086	0.180894	0.0656786	0.0196201	0.0296389
Pse16G13240.0	0.0137758	0.000974047	0.131079	0.0439713	0.0404925	0.000834897
Pse11G05190.0	0	0	0	0	0.00194809	0
Pse11G05200.0	0	0	0.00125235	0	0.00194809	0.00208724
Pse11G05210.0	0.000417449	0	0.00542683	0	0.00487023	0.00403534
Pse11G05220.0	0.00347874	0	0	0	0	0
Pse01G39930.0	0	0	0	0	0	0.0192026
Pse01G39950.0	0.221248	0.00389619	0.0246295	0.0166979	0.0126626	0.04091
Pse01G39960.0	0.04745	0.00208724	0.0584428	0.0411883	0.0132192	0.0173937
Pse01G39970.0	0.00626173	0.00667918	0.00487023	0.0455019	0.00751407	0.0584428
Pse01G13860.0	0	0	0	0	0	0
Pse01G13890.0	0	0	0.0580254	0	0	0.00347874
Pse01G13900.0	0	0	0	0	0.0128018	0
Pse01G13930.0	0	0	0	0	0	0.0230988
Pse01G13940.0	0	0	0	0	0	0
Pse01G13970.0	0	0	0	0	0	0
Pse01G14010.0	0.0324218	0.013915	0.119529	0.050233	0.103388	0.105893
Pse01G14020.0	0	0	0	0	0	0
Pse07G44840.0	0.697696	0.294997	0.362485	0.560912	0.387392	0.425937
Pse07G44880.0	0	0	0.262714	0.00125235	0	0
Pse07G44910.0	0	0	0	0	0	0
Pse07G44930.0	0.0887774	0.0258818	0.233493	0.0954566	0.0896123	0.16851
P. rhoeas
	capsule	stamen	petal	stem	leaf	root
Prh03G43130.0	0.00286842	0.00095614	0	2.34554	0.0473289	0
Prh03G43140.0	0.00239035	0	0	5.07914	0.00947447	0
Prh03G43150.0	0.044982	0.0388975	0.242599	5.14129	0.00165151	0
Prh03G43160.0	0.0067799	0.000608452	0.0216435	0.24877	0.0118648	0.0907463
Prh03G43170.0	0	0	0	0.0219912	0.00047807	0.00173844
Prh03G43180.0	0.072232	0.010561	0.060063	0.0254681	0.0170367	0.00730143
Prh07G32020.0	0	0	0	0	0	0.00834449
Prh07G32030.0	0.0487631	0.00338995	0.0352468	0.0226866	0.012734	0.0101264
Prh07G32040.0	0.00147767	0	0.00047807	0.0009996	0.000347687	0.00047807
Prh07G32050.0	0.000738835	0.000391148	0.00139075	0.000651913	0.000391148	0.00356379
Supplementary Fig.38 b
P. somniferum
	capsule	stem	leaf	stamen	root	petal
PSSDR1	0.794719	3.48353	0.169915	0.0104672	0.562907	0.1042
PSCXE1	0.419868	2.67311	0.374536	0.00369893	0.989858	0.021564
CYP82X1	0.368555	2.96182	0.175739	0.00975888	1.5702	0.0426558
CYP82X2	0.53363	2.57788	0.15386	0.0189669	1.13943	0.0461973
PSAT1	0.418097	2.83806	0.187937	0.00881447	0.884989	0.0542248
PSMT2	0.86193	6.23038	0.188488	0.00495814	1.09083	0.0454103
CYP82Y1	0.409834	2.46935	0.143629	0.0297489	1.00741	0.126
PSMT3	0.666673	4.09657	0.223589	0.0102311	1.40823	0.0473778
CYP719A21	1.04798	10.8596	0.278207	0.00456464	1.14824	0.0203048
PSMT1	0.682413	8.39095	0.332432	0.00275452	1.63666	0.0116477
Pso04G13170.0	0.00456464	0.00684696	0.00283322	0.00228232	0.0384846	0.0388781
Pso04G00200.0	0.0365958	0.0805108	0.00440724	0.00110181	0.00519424	7.87007e-05
Pso02G33600.0	0.0699649	0.58148	0.041003	0.00125921	0.450719	0.00944408
Pso05G43960.0	1.28857	9.44994	0.822973	0.0444659	4.88881	0.258059
Pso04G09740.0	0.0258138	0.484521	7.31334	0.0551692	0.00472204	7.32979
P. rhoeas
	capsule	stem	leaf	stamen	root	petal
Prh03G45950.0	0.00608452	0.0100829	0.00408532	0.00169497	0.00438955	0.00612799
Prh03G45970.0	0	0	0	0	0.173235	0
Prh03G45990.0	0	0	0	0	0.374981	0
Prh03G46000.0	0	0.00104306	0	0	0.383716	0
P. setigerum
	capsule	stem	leaf	stamen	root	petal
Pse17G00170.0	0.125235	1.55792	0.00459193	0.00333959	0.00153064	0.0411883
Pse15G00490.0	0	0	0	0	0	0
Pse16G13200.0	0.0527377	0.924788	0	0.00431364	0.00292214	0.118834
Pse17G00230.0	0.0247686	0.506643	0	0	0	0.0183677
Pse16G13140.0	0	0.0233771	0	0	0.00180894	0
Pse16G13160.0	0.177694	2.54713	0.00292214	0.00306129	0.347874	0.317261
