# Supplementary material for: Three chromosome-scale Papaver genomes reveal punctuated patchwork evolution of the morphinan and noscapine biosynthesis pathway
Source: Nat Commun. 2021 Oct 15;12:6030. doi: 10.1038/s41467-021-26330-8 (PMC8521590; doi:10.1038/s41467-021-26330-8)
Supplement: Supplementary file 15 — Source Data [file 41467_2021_26330_MOESM15_ESM.zip › Source Data/Supplementary Fig. 39 The detected loops in P. somniferum based on Hi-C data.xlsx]

## Sheet: merged data
part 1. The detected loops in P. somniferum based on Hi-C data by HICCUPS
The highlighted one is the loop related with BIA gene cluster
#chr1	x1	x2	chr2	y1	y2	name	score	strand1	strand2	color	observed	expectedBL	expectedDonut	expectedH	expectedV	fdrBL	fdrDonut	fdrH	fdrV	numCollapsed	centroid1	centroid2	radius
# juicer_tools version 1.22.01
1	1325000	1350000	1	1475000	1500000	.	.	.	.	0,255,255	242	90.7796	93.0041	66.7257	127.648	1.21528e-29	7.92277e-30	0	2.23876e-08	5	1347500	1482500	31623
1	1900000	1925000	1	2000000	2025000	.	.	.	.	0,255,255	105	44.9268	53.3979	58.5595	57.0071	4.44086e-09	6.1297e-05	9.34695e-05	8.79545e-05	3	1920833	2029166	18634
1	2420000	2430000	1	2480000	2490000	.	.	.	.	0,255,255	39	8.65325	13.1989	11.4227	14.557	1.20245e-08	0.000183896	4.36751e-06	0.00028561	1	2425000	2485000	0
1	3330000	3335000	1	3380000	3385000	.	.	.	.	0,255,255	14	2.30661	2.9932	2.20469	1.84105	0.00143787	0.0100129	0.00186095	0.000253921	1	3332500	3382500	0
1	3560000	3570000	1	3620000	3630000	.	.	.	.	0,255,255	40	16.6005	17.2446	16.8573	16.9892	0.00343636	0.00355212	0.00576206	0.00538694	1	3565000	3625000	0
1	3960000	3970000	1	4020000	4030000	.	.	.	.	0,255,255	51	23.0337	21.5876	26.1453	21.3287	0.000309224	0.000290625	0.0300421	0.000515093	2	3965000	4020000	5000
1	4080000	4090000	1	4150000	4160000	.	.	.	.	0,255,255	59	24.3165	27.7505	29.9579	30.3086	1.41288e-06	0.000492051	0.000784569	0.000757143	2	4085000	4160000	5000
1	4610000	4620000	1	4840000	4850000	.	.	.	.	0,255,255	33	10.5776	12.5547	13.3897	15.3618	0.000392227	0.00928971	0.0140997	0.0139547	3	4625000	4848333	10541
1	5090000	5100000	1	5210000	5220000	.	.	.	.	0,255,255	71	11.0172	13.6902	19.8919	17.6964	5.65515e-25	9.26719e-20	9.02092e-11	7.4111e-15	5	5099000	5217000	12649
1	5150000	5175000	1	5500000	5525000	.	.	.	.	0,255,255	77	29.7008	34.4943	39.8329	30.9227	8.71794e-09	3.10051e-05	0.0136048	4.22948e-05	1	5162500	5512500	0
1	5150000	5160000	1	5270000	5280000	.	.	.	.	0,255,255	35	7.24673	9.40069	11.7074	10.5654	9.46621e-09	1.93664e-06	0.000142401	0.000141282	1	5155000	5275000	0
1	5410000	5420000	1	5460000	5470000	.	.	.	.	0,255,255	68	25.5094	31.501	37.3304	26.6723	2.05369e-06	0.000825	0.00131101	2.86124e-06	1	5415000	5465000	0
1	5990000	6000000	1	6060000	6070000	.	.	.	.	0,255,255	34	11.6818	10.892	13.5122	14.191	0.000176739	0.000215267	0.00791849	0.00787137	2	6000000	6065000	5000
1	6450000	6475000	1	6550000	6575000	.	.	.	.	0,255,255	101	28.1975	33.5032	50.5225	21.3932	8.28128e-19	1.02213e-12	0.000517268	2.16611e-25	3	6454166	6570833	18634
1	6575000	6600000	1	6825000	6850000	.	.	.	.	0,255,255	97	44.437	42.1138	59.3038	43.7763	6.6893e-07	7.70439e-07	0.00248189	1.12201e-06	1	6587500	6837500	0
1	6590000	6600000	1	6690000	6700000	.	.	.	.	0,255,255	41	21.0857	19.6783	21.2599	19.4101	0.0484456	0.0441527	0.0695417	0.00306974	2	6595000	6685000	10000
1	6590000	6595000	1	6625000	6630000	.	.	.	.	0,255,255	29	6.90725	10.3376	9.36718	9.59897	1.03586e-05	0.005045	0.000601147	0.000667721	1	6592500	6627500	0
1	8825000	8850000	1	9050000	9075000	.	.	.	.	0,255,255	96	47.8213	45.5164	51.3081	42.5588	1.21377e-06	1.379e-06	0.00355775	2.00855e-06	1	8837500	9062500	0
1	11090000	11100000	1	11140000	11150000	.	.	.	.	0,255,255	76	25.1085	28.6126	24.4991	30.432	5.41168e-09	4.6312e-09	7.10207e-13	8.25773e-09	1	11095000	11145000	0
1	14050000	14060000	1	14230000	14240000	.	.	.	.	0,255,255	30	10.1932	8.81817	10.3043	7.86457	0.00344086	0.000245846	0.00577846	0.000290181	1	14055000	14235000	0
1	14345000	14350000	1	14445000	14450000	.	.	.	.	0,255,255	24	4.68875	6.16714	4.04221	6.21365	4.86156e-06	9.55663e-05	8.62102e-06	0.00017567	1	14347500	14447500	0
1	14425000	14450000	1	14600000	14625000	.	.	.	.	0,255,255	102	44.3631	42.6109	52.2167	46.1026	3.15345e-08	3.83865e-08	0.000346851	5.30538e-08	1	14437500	14612500	0
1	14525000	14530000	1	14595000	14600000	.	.	.	.	0,255,255	23	6.22457	5.43728	5.89086	7.21645	0.000255768	0.000270176	0.000558725	0.00629888	1	14527500	14597500	0
1	14600000	14610000	1	14650000	14660000	.	.	.	.	0,255,255	34	13.9638	13.9859	15.1681	14.5916	0.00464244	0.00516939	0.00791849	0.00787137	2	14605000	14660000	5000
1	14725000	14750000	1	15000000	15025000	.	.	.	.	0,255,255	99	46.2411	45.9193	50.6371	53.2706	2.03874e-07	2.39231e-07	0.00114732	0.00108925	4	14725000	15031250	41926
1	14860000	14870000	1	14920000	14930000	.	.	.	.	0,255,255	53	18.8071	20.3339	25.8176	23.7198	3.47263e-07	8.39451e-05	0.0130856	0.000152292	1	14865000	14925000	0
1	15310000	15320000	1	15360000	15370000	.	.	.	.	0,255,255	41	11.6273	16.225	15.3583	16.6355	2.90843e-07	0.00201977	6.34391e-05	0.00306974	1	15315000	15365000	0
1	15660000	15670000	1	15710000	15720000	.	.	.	.	0,255,255	35	8.47721	10.404	8.76362	12.9035	1.25134e-06	9.50309e-05	2.0311e-06	0.00429523	1	15665000	15715000	0
1	15660000	15670000	1	15800000	15810000	.	.	.	.	0,255,255	47	18.0649	16.8927	23.3612	20.3355	3.60481e-05	3.83489e-05	0.00470275	0.0046888	2	15660000	15805000	5000
1	15830000	15840000	1	15930000	15940000	.	.	.	.	0,255,255	34	11.8146	12.4804	12.3821	11.3963	0.000176739	0.00516939	0.00791849	0.000310978	1	15835000	15935000	0
1	16450000	16460000	1	16500000	16510000	.	.	.	.	0,255,255	61	27.2838	33.5309	29.495	35.976	0.000182897	0.0172984	0.000263305	0.0290398	2	16450000	16500000	7071
1	16750000	16760000	1	16830000	16840000	.	.	.	.	0,255,255	48	10.9504	13.3022	13.1294	22.3057	1.33663e-10	8.73792e-08	1.26286e-07	0.00278185	2	16750000	16835000	5000
1	16830000	16840000	1	16910000	16920000	.	.	.	.	0,255,255	34	15.8078	12.8101	17.5748	11.2394	0.0650706	0.00516939	0.0979799	0.000310978	2	16835000	16920000	5000
1	17070000	17080000	1	17130000	17140000	.	.	.	.	0,255,255	29	8.08568	9.37441	11.3709	8.1024	0.000410435	0.00057442	0.0109158	0.000675245	1	17075000	17135000	0
1	18440000	18445000	1	18475000	18480000	.	.	.	.	0,255,255	26	6.79331	8.38899	9.34794	7.67888	0.000252711	0.00297404	0.00644643	0.000485511	1	18442500	18477500	0
1	18485000	18490000	1	18555000	18560000	.	.	.	.	0,255,255	17	5.00345	4.76437	5.37037	4.96791	0.0410622	0.00974034	0.0745967	0.0737988	2	18487500	18562500	5000
1	19995000	20000000	1	20030000	20035000	.	.	.	.	0,255,255	26	7.32846	5.64877	8.99495	8.86285	0.000252711	1.07562e-05	0.00644643	0.00702909	1	19997500	20032500	0
1	20035000	20040000	1	20070000	20075000	.	.	.	.	0,255,255	30	7.15122	8.86168	8.86678	8.25745	3.96976e-06	0.000127146	0.000276639	0.00031275	1	20037500	20072500	0
1	20965000	20970000	1	129235000	129240000	.	.	.	.	0,255,255	16	0	0.00552139	0.293066	0	2.19191e-05	6.53365e-05	3.14201e-05	3.77041e-05	1	20967500	129237500	0
1	21050000	21075000	1	21150000	21175000	.	.	.	.	0,255,255	83	36.9686	44.7969	42.8014	45.9296	6.70463e-07	0.000961304	0.00129535	0.00127595	1	21062500	21162500	0
1	21070000	21080000	1	22350000	22360000	.	.	.	.	0,255,255	13	1.46981	1.50374	2.4861	1.69648	0.000190911	0.000894146	0.0133865	0.00265435	1	21075000	22355000	0
1	21625000	21650000	1	21725000	21750000	.	.	.	.	0,255,255	142	65.647	74.2095	73.3854	82.308	2.23346e-08	2.09045e-08	3.16716e-08	0.00126144	3	21620833	21729166	18634
1	22130000	22140000	1	22280000	22290000	.	.	.	.	0,255,255	34	12.113	10.9425	13.5189	12.0798	0.000176739	0.000215267	0.00791849	0.000310978	1	22135000	22285000	0
1	22375000	22400000	1	23100000	23125000	.	.	.	.	0,255,255	35	3.39826	5.12905	4.29211	7.58094	1.61828e-16	2.83081e-10	6.17572e-13	8.26217e-08	2	22375000	23112500	12500
1	22500000	22525000	1	22725000	22750000	.	.	.	.	0,255,255	77	17.4215	33.5276	40.6502	33.8252	2.42718e-18	3.10051e-05	0.0136048	4.22948e-05	1	22512500	22737500	0
1	22515000	22520000	1	22595000	22600000	.	.	.	.	0,255,255	22	5.91055	5.69046	7.4656	5.44253	0.000699355	0.00070543	0.0133969	0.00139339	1	22517500	22597500	0
1	22660000	22670000	1	22710000	22720000	.	.	.	.	0,255,255	32	7.64784	14.9904	14.0785	15.3977	4.21535e-07	0.0162488	0.024027	0.0238215	2	22655000	22715000	10000
1	23550000	23575000	1	23650000	23675000	.	.	.	.	0,255,255	150	72.1509	77.5453	89.0674	70.506	2.45246e-10	5.49484e-05	8.6077e-05	3.8519e-10	1	23562500	23662500	0
1	23810000	23820000	1	23860000	23870000	.	.	.	.	0,255,255	32	7.90877	12.3856	11.9393	8.91654	2.61108e-05	0.0162488	0.0014765	4.7431e-05	1	23815000	23865000	0
1	23940000	23950000	1	24140000	24150000	.	.	.	.	0,255,255	31	7.66504	8.7827	11.0577	9.89974	1.29655e-06	9.66369e-05	0.00300324	0.00295418	1	23945000	24145000	0
1	23940000	23945000	1	24055000	24060000	.	.	.	.	0,255,255	35	5.62022	6.35887	7.04425	7.9228	5.28728e-11	8.5771e-09	1.86924e-08	2.41801e-06	2	23942500	24060000	2500
1	24200000	24210000	1	24250000	24260000	.	.	.	.	0,255,255	57	26.6332	29.0443	28.436	27.6587	0.00149967	0.00122606	0.00202931	0.00195634	2	24200000	24255000	5000
1	24675000	24700000	1	24775000	24800000	.	.	.	.	0,255,255	144	49.0301	68.7872	80.818	69.161	2.34531e-15	7.36635e-09	0.000670604	1.13558e-08	1	24687500	24787500	0
1	25900000	25925000	1	26125000	26150000	.	.	.	.	0,255,255	155	73.9612	69.0573	95.0574	68.5324	1.2025e-11	1.2394e-11	1.27908e-05	1.84464e-11	1	25912500	26137500	0
1	25920000	25930000	1	26020000	26030000	.	.	.	.	0,255,255	63	27.6549	28.9585	34.6694	27.4815	5.59491e-05	4.90521e-05	0.0121599	7.45848e-05	1	25925000	26025000	0
1	26040000	26045000	1	26095000	26100000	.	.	.	.	0,255,255	26	4.89138	6.03269	5.7036	8.16949	3.97793e-07	1.07562e-05	2.10961e-05	0.00702909	1	26042500	26097500	0
1	26300000	26310000	1	26350000	26360000	.	.	.	.	0,255,255	108	27.0961	30.2043	45.33	8.63626	1.43471e-22	1.80166e-22	3.92233e-10	0	4	26305000	26362500	10308
1	26975000	27000000	1	27250000	27275000	.	.	.	.	0,255,255	50	22.3205	23.6193	23.1726	23.6046	0.00190067	0.00282795	0.00309924	0.0033233	1	26987500	27262500	0
1	28375000	28400000	1	28525000	28550000	.	.	.	.	0,255,255	90	43.5244	44.0119	38.9587	47.5379	3.37469e-05	3.62556e-05	4.98276e-05	5.06268e-05	3	28404166	28545833	18634
1	28780000	28790000	1	28830000	28840000	.	.	.	.	0,255,255	47	15.6265	19.205	24.1948	22.4013	3.60481e-05	3.83489e-05	0.00470275	0.0046888	1	28785000	28835000	0
1	28830000	28835000	1	28900000	28905000	.	.	.	.	0,255,255	23	5.99761	5.43731	7.74203	6.06575	0.000255768	0.000270176	0.00631656	0.000501326	2	28835000	28905000	3536
1	29760000	29770000	1	29970000	29980000	.	.	.	.	0,255,255	30	9.14296	9.72638	9.20497	11.4792	0.00017272	0.000245846	0.000274627	0.00568323	1	29765000	29975000	0
1	30900000	30925000	1	31075000	31100000	.	.	.	.	0,255,255	92	39.9082	42.1583	54.0392	39.6879	1.17575e-05	1.254e-05	0.0139314	1.77574e-05	1	30912500	31087500	0
1	31400000	31425000	1	31550000	31575000	.	.	.	.	0,255,255	116	52.0767	59.9199	60.6794	61.5443	2.5404e-07	2.55568e-07	4.21858e-07	0.00244654	2	31425000	31562500	12500
1	33040000	33050000	1	33110000	33120000	.	.	.	.	0,255,255	34	9.75272	11.8318	18.5023	13.7589	3.50803e-06	0.000215267	0.0979799	0.00787137	2	33040000	33120000	7071
1	33625000	33650000	1	239575000	239600000	.	.	.	.	0,255,255	18	0.028615	0.0205462	1.33061	0.0157185	4.46384e-09	3.58806e-08	2.73104e-07	3.58427e-08	2	33637500	239575000	12500
1	33630000	33640000	1	33780000	33790000	.	.	.	.	0,255,255	35	3.11225	4.57991	3.08987	8.68808	1.40279e-19	2.90639e-13	6.44681e-19	2.07049e-06	2	33625000	33785000	10000
1	33750000	33775000	1	33850000	33875000	.	.	.	.	0,255,255	77	17.9371	27.99	31.3612	21.7618	2.42718e-18	1.4523e-08	4.30357e-05	7.74195e-13	3	33745833	33854166	18634
1	33750000	33775000	1	34125000	34150000	.	.	.	.	0,255,255	37	8.77042	11.5633	13.7562	12.8363	1.65707e-07	0.000112118	0.00411994	0.00443318	1	33762500	34137500	0
1	33750000	33755000	1	34895000	34900000	.	.	.	.	0,255,255	25	1.11891	1.63766	2.4383	1.73209	1.21568e-15	1.75109e-13	8.76976e-12	7.74753e-14	2	33750000	34897500	2500
1	34070000	34075000	1	34115000	34120000	.	.	.	.	0,255,255	24	3.83557	4.43791	5.72906	5.41462	1.44389e-07	6.56954e-06	0.000200646	0.00017567	1	34072500	34117500	0
1	34200000	34225000	1	34300000	34325000	.	.	.	.	0,255,255	93	46.289	52.5419	46.1928	59.0721	6.80879e-06	0.00722136	1.00867e-05	0.00953511	1	34212500	34312500	0
1	34380000	34390000	1	34480000	34490000	.	.	.	.	0,255,255	40	17.4122	16.1049	16.6977	16.6286	0.00343636	0.00355212	0.00576206	0.00538694	1	34385000	34485000	0
1	34490000	34500000	1	34590000	34600000	.	.	.	.	0,255,255	48	20.6192	19.4762	21.9622	18.0792	0.00170132	1.82838e-05	0.00282441	2.94694e-05	2	34495000	34590000	5000
1	34600000	34625000	1	34775000	34800000	.	.	.	.	0,255,255	126	50.8761	55.451	65.115	55.9213	7.12433e-10	7.26557e-10	5.87171e-05	1.1428e-09	3	34604166	34779166	18634
1	35040000	35050000	1	35160000	35170000	.	.	.	.	0,255,255	33	14.3385	11.4172	10.274	9.36674	0.0083225	0.000477105	0.00068756	1.74061e-05	1	35045000	35165000	0
1	35800000	35810000	1	35950000	35960000	.	.	.	.	0,255,255	25	10.1709	8.82231	7.95896	7.55343	0.0643381	0.0113416	0.0132637	0.00120064	2	35810000	35955000	5000
1	36125000	36150000	1	36275000	36300000	.	.	.	.	0,255,255	70	16.4111	26.4463	28.857	36.482	1.41814e-14	2.63054e-06	2.68813e-06	0.00158899	2	36137500	36275000	12500
1	36540000	36550000	1	36630000	36640000	.	.	.	.	0,255,255	43	12.6103	13.6414	14.8713	14.9056	6.40662e-06	7.78466e-06	1.25245e-05	1.31143e-05	3	36545000	36635000	20000
1	36550000	36560000	1	36930000	36940000	.	.	.	.	0,255,255	20	5.3676	5.41969	3.69891	7.29661	0.00583844	0.010965	6.03415e-05	0.053995	2	36565000	36935000	10000
1	38020000	38030000	1	38070000	38080000	.	.	.	.	0,255,255	36	5.32193	6.8006	3.7143	9.98219	6.22175e-12	4.27762e-09	2.71059e-17	6.01088e-05	1	38025000	38075000	0
1	38700000	38725000	1	38825000	38850000	.	.	.	.	0,255,255	120	53.5259	55.9522	64.8614	60.1756	2.78617e-08	2.8336e-08	0.000603794	4.23755e-08	3	38720833	38845833	18634
1	38860000	38870000	1	38980000	38990000	.	.	.	.	0,255,255	43	19.4205	18.0696	23.9141	17.1157	0.000569506	0.00058583	0.0305765	0.000890014	2	38855000	38985000	10000
1	38890000	38895000	1	38955000	38960000	.	.	.	.	0,255,255	28	4.51973	6.83512	6.1949	8.25805	2.25011e-08	2.51016e-05	1.98444e-06	0.00141933	3	38892500	38957500	5000
1	38980000	38990000	1	39030000	39040000	.	.	.	.	0,255,255	50	20.0674	18.9214	23.0005	18.9044	0.000557055	3.7694e-06	0.00091477	6.32525e-06	1	38985000	39035000	0
1	39300000	39310000	1	39390000	39400000	.	.	.	.	0,255,255	35	11.8132	11.753	11.034	15.6571	7.58728e-05	9.50309e-05	0.000142401	0.062585	2	39300000	39395000	5000
1	39330000	39340000	1	39380000	39390000	.	.	.	.	0,255,255	40	9.93836	16.9822	16.7902	19.423	8.20464e-07	0.00355212	0.00576206	0.00538694	1	39335000	39385000	0
1	39845000	39850000	1	39910000	39915000	.	.	.	.	0,255,255	36	14.0495	12.9866	16.4515	12.0686	0.00567303	0.00122529	0.0949352	7.68182e-05	2	39855000	39912500	7500
1	39970000	39980000	1	40040000	40050000	.	.	.	.	0,255,255	42	12.9953	14.9536	14.8372	14.1925	1.47811e-05	1.80672e-05	2.90492e-05	2.87553e-05	1	39975000	40045000	0
1	40380000	40390000	1	40500000	40510000	.	.	.	.	0,255,255	59	16.7839	19.2696	19.1922	24.6206	1.55723e-09	1.61711e-09	2.81333e-09	0.000757143	1	40385000	40505000	0
1	41350000	41375000	1	41450000	41475000	.	.	.	.	0,255,255	199	97.5664	99.6327	108.782	102.51	6.22693e-08	6.60597e-08	9.57198e-08	1.08693e-07	1	41362500	41462500	0
1	42800000	42810000	1	43020000	43030000	.	.	.	.	0,255,255	35	15.3652	11.1398	9.95162	15.1215	0.00250263	9.50309e-05	0.000142401	0.00429523	1	42805000	43025000	0
1	42950000	42960000	1	43000000	43010000	.	.	.	.	0,255,255	68	31.8617	31.424	32.2799	35.3024	0.00147654	0.000825	0.00131101	0.00169341	2	42950000	43000000	7071
1	43020000	43030000	1	45340000	45350000	.	.	.	.	0,255,255	39	17.518	13.5219	17.8122	13.2068	0.00602234	0.000183896	0.0100054	0.00028561	1	43025000	45345000	0
1	43125000	43150000	1	43250000	43275000	.	.	.	.	0,255,255	109	43.6647	34.0875	51.9929	25.8316	2.8727e-10	8.28268e-16	1.4877e-05	2.6064e-22	1	43137500	43262500	0
1	43125000	43150000	1	53550000	53575000	.	.	.	.	0,255,255	50	18.7376	12.3973	24.1075	10.249	1.19181e-05	6.3826e-08	0.00309924	3.98094e-11	1	43137500	53562500	0
1	43325000	43350000	1	43575000	43600000	.	.	.	.	0,255,255	80	38.628	40.4475	45.2493	44.0183	4.43848e-06	0.00336507	0.00440973	0.00445865	2	43325000	43587500	12500
1	43420000	43430000	1	43470000	43480000	.	.	.	.	0,255,255	49	16.335	21.5068	22.2759	23.8236	8.11957e-06	0.000911548	0.00161702	0.00162092	1	43425000	43475000	0
1	43440000	43445000	1	43475000	43480000	.	.	.	.	0,255,255	28	4.73212	7.27737	4.68216	8.06514	2.25011e-08	2.51016e-05	3.14113e-08	0.00141933	2	43437500	43475000	5590
1	43850000	43860000	1	43900000	43910000	.	.	.	.	0,255,255	76	35.7004	36.9105	48.8253	30.4023	1.86313e-05	1.236e-05	0.0124898	8.25773e-09	1	43855000	43905000	0
1	43900000	43925000	1	44125000	44150000	.	.	.	.	0,255,255	96	45.0924	45.8104	52.3838	55.8305	1.21377e-06	1.379e-06	0.00355775	0.0033689	1	43912500	44137500	0
1	44670000	44675000	1	44745000	44750000	.	.	.	.	0,255,255	22	6.99836	6.7277	8.11197	6.31876	0.00754478	0.00595927	0.0883743	0.0133528	2	44677500	44745000	5590
1	45225000	45250000	1	46300000	46325000	.	.	.	.	0,255,255	77	12.6833	26.2241	30.6744	34.3483	5.50563e-24	1.4523e-08	1.49245e-08	4.22948e-05	4	45268750	46318750	31869
1	45280000	45290000	1	46310000	46320000	.	.	.	.	0,255,255	23	0.92065	2.68816	4.36749	4.88317	2.86931e-14	2.37651e-08	2.43783e-05	2.68765e-05	2	45285000	46310000	5000
1	45540000	45545000	1	45595000	45600000	.	.	.	.	0,255,255	21	5.95628	5.19974	5.41447	2.36499	0.00182964	0.00176618	0.0040281	2.7311e-08	1	45542500	45597500	0
1	46325000	46350000	1	46425000	46450000	.	.	.	.	0,255,255	96	48.6219	44.827	47.1839	55.0794	1.21377e-06	1.379e-06	1.86469e-06	0.0033689	1	46337500	46437500	0
1	47100000	47125000	1	47250000	47275000	.	.	.	.	0,255,255	187	52.7142	55.3702	57.9402	71.7263	3.00558e-32	3.43208e-32	6.12131e-32	2.5363e-21	3	47137500	47262500	25000
1	47375000	47400000	1	47475000	47500000	.	.	.	.	0,255,255	163	64.783	76.275	80.2101	78.7122	6.61531e-14	6.96389e-14	4.25305e-07	4.4413e-07	1	47387500	47487500	0
1	47870000	47880000	1	47930000	47940000	.	.	.	.	0,255,255	44	21.4702	19.8105	17.8873	22.9161	0.0130309	0.0122517	0.000520947	0.0202896	2	47870000	47935000	5000
1	48500000	48525000	1	48650000	48675000	.	.	.	.	0,255,255	145	79.1256	66.4067	68.9085	71.521	0.000379355	4.29887e-09	6.52005e-09	6.54661e-09	1	48512500	48662500	0
1	50000000	50025000	1	50125000	50150000	.	.	.	.	0,255,255	126	53.6966	64.5669	70.3773	72.879	7.12433e-10	4.07696e-05	5.87171e-05	5.96533e-05	4	50000000	50118750	33657
1	50010000	50020000	1	50070000	50080000	.	.	.	.	0,255,255	29	8.54124	9.88265	8.19818	9.61063	0.000410435	0.00793068	0.000646042	0.000675245	1	50015000	50075000	0
1	50300000	50325000	1	50425000	50450000	.	.	.	.	0,255,255	76	3.90178	21.5034	47.9831	25.2056	0	2.23032e-12	0.0193456	4.20728e-08	1	50312500	50437500	0
1	50600000	50625000	1	51100000	51125000	.	.	.	.	0,255,255	48	10.1309	19.4139	24.1831	24.0061	1.04521e-10	0.000125248	0.0091021	0.00985587	1	50612500	51112500	0
1	51550000	51555000	1	51585000	51590000	.	.	.	.	0,255,255	70	18.3711	22.8715	19.2667	25.6484	9.02301e-15	6.15482e-11	3.03707e-15	1.20333e-06	5	51549500	51587500	9434
1	51600000	51625000	1	51700000	51725000	.	.	.	.	0,255,255	102	46.2786	55.4399	56.1356	60.6022	3.15345e-08	0.000231554	0.000346851	0.000324319	1	51612500	51712500	0
1	51710000	51720000	1	51760000	51770000	.	.	.	.	0,255,255	54	21.2738	22.485	19.3369	25.7713	4.64253e-05	4.28931e-05	2.33453e-07	0.00820634	1	51715000	51765000	0
1	52350000	52375000	1	52575000	52600000	.	.	.	.	0,255,255	124	46.1378	46.9581	51.0754	58.5185	2.71897e-15	3.87879e-15	4.23525e-09	3.92029e-09	3	52362500	52587500	25000
1	52650000	52660000	1	52800000	52810000	.	.	.	.	0,255,255	32	13.4321	11.7571	15.1581	14.7017	0.0145719	0.000996834	0.024027	0.0238215	2	52650000	52805000	5000
1	53370000	53380000	1	53420000	53430000	.	.	.	.	0,255,255	62	32.4201	28.6394	32.8087	29.4244	0.0214798	8.70551e-05	0.0177152	0.000138115	2	53380000	53430000	7071
1	53420000	53430000	1	53550000	53560000	.	.	.	.	0,255,255	33	11.7639	12.6021	13.4777	10.715	0.000392227	0.00928971	0.0140997	0.000700866	3	53428333	53558333	7454
1	53620000	53630000	1	53920000	53930000	.	.	.	.	0,255,255	39	17.9874	14.5888	15.6314	15.4039	0.00602234	0.000183896	0.0100054	0.00028561	2	53630000	53925000	5000
1	53625000	53650000	1	53725000	53750000	.	.	.	.	0,255,255	72	27.355	30.2959	37.3908	25.0343	4.11764e-07	6.47467e-07	0.000605304	8.67473e-07	1	53637500	53737500	0
1	54290000	54300000	1	54400000	54410000	.	.	.	.	0,255,255	43	12.1963	13.5953	11.0295	19.5243	3.73134e-08	7.78466e-06	7.09709e-08	0.000890014	2	54285000	54405000	10000
1	54750000	54775000	1	55050000	55075000	.	.	.	.	0,255,255	64	30.8053	26.8173	30.84	27.4492	8.46493e-05	0.000117416	0.000134032	0.000158204	1	54762500	55062500	0
1	54760000	54765000	1	54840000	54845000	.	.	.	.	0,255,255	30	6.33799	5.53084	6.26106	5.22844	3.96976e-06	7.98109e-08	7.90895e-06	1.57426e-07	3	54762500	54842500	5000
1	55925000	55950000	1	56175000	56200000	.	.	.	.	0,255,255	97	34.2787	29.5945	26.5733	51.9406	2.30192e-11	1.06715e-16	1.19191e-16	0.00235598	4	55868750	56187500	68750
1	56000000	56025000	1	56175000	56200000	.	.	.	.	0,255,255	104	37.6581	32.6546	37.8255	36.2002	5.71493e-14	7.5264e-14	1.23081e-13	1.11179e-13	2	56000000	56187500	12500
1	56025000	56050000	1	56225000	56250000	.	.	.	.	0,255,255	93	36.5721	38.2664	54.5844	20.5188	5.65622e-10	7.82107e-10	0.0100972	6.74048e-21	1	56037500	56237500	0
1	57010000	57020000	1	57080000	57090000	.	.	.	.	0,255,255	63	28.5292	30.0982	24.5012	29.6185	5.59491e-05	4.90521e-05	1.12743e-07	7.45848e-05	1	57015000	57085000	0
1	57550000	57575000	1	57650000	57675000	.	.	.	.	0,255,255	95	52.0889	47.4708	41.8908	52.2975	0.00366117	2.40378e-06	3.25181e-06	0.0048065	1	57562500	57662500	0
1	57550000	57575000	1	57800000	57825000	.	.	.	.	0,255,255	60	26.9056	27.4803	30.7816	29.5574	0.000823343	0.00111208	0.00128159	0.00147663	1	57562500	57812500	0
1	58110000	58120000	1	58170000	58180000	.	.	.	.	0,255,255	66	31.0485	31.1914	33.7852	36.3199	0.00389453	0.00225126	0.00351965	0.00413012	2	58115000	58170000	5000
1	58390000	58400000	1	58490000	58500000	.	.	.	.	0,255,255	44	10.4198	9.81573	8.67796	18.1159	1.27612e-08	3.08762e-11	3.78869e-11	0.00047446	1	58395000	58495000	0
1	58390000	58400000	1	58580000	58590000	.	.	.	.	0,255,255	38	6.31737	8.69422	8.02599	9.65221	1.69396e-10	6.02916e-08	6.68595e-08	6.91137e-08	2	58395000	58590000	5000
1	58925000	58950000	1	59075000	59100000	.	.	.	.	0,255,255	44	8.3895	8.85215	9.86943	7.57393	1.54768e-11	7.86284e-11	5.29012e-08	1.22467e-13	1	58937500	59087500	0
1	59020000	59030000	1	59210000	59220000	.	.	.	.	0,255,255	44	14.622	11.8283	13.7668	15.239	2.70979e-06	1.56602e-08	5.49982e-06	5.69338e-06	1	59025000	59215000	0
1	59760000	59770000	1	59900000	59910000	.	.	.	.	0,255,255	44	10.5648	11.9565	15.3101	16.3842	1.27612e-08	1.56602e-08	5.49982e-06	0.00047446	1	59765000	59905000	0
1	60950000	60975000	1	61125000	61150000	.	.	.	.	0,255,255	71	32.134	32.6265	34.8556	37.107	0.000642005	0.000753584	0.000989142	0.000986299	1	60962500	61137500	0
1	61200000	61225000	1	61375000	61400000	.	.	.	.	0,255,255	90	29.5366	34.918	43.2397	36.8105	9.35213e-14	7.39759e-09	4.98276e-05	1.07856e-08	1	61212500	61387500	0
1	63170000	63180000	1	63220000	63230000	.	.	.	.	0,255,255	54	24.0668	25.5292	24.9921	23.4546	4.64253e-05	0.00517341	0.0084649	7.98136e-05	1	63175000	63225000	0
1	63850000	63875000	1	64675000	64700000	.	.	.	.	0,255,255	20	1.22164	1.96916	4.02985	2.97077	2.07682e-11	7.82924e-08	0.00792802	7.11411e-05	1	63862500	64687500	0
1	64650000	64675000	1	64775000	64800000	.	.	.	.	0,255,255	74	16.1325	23.5222	26.2885	34.4405	1.04569e-16	1.71775e-11	1.53046e-07	0.000215725	3	64654166	64779166	18634
1	66030000	66040000	1	66230000	66240000	.	.	.	.	0,255,255	44	12.6421	12.9629	16.8467	15.4863	2.70979e-06	3.3468e-06	0.000520947	5.69338e-06	4	66040000	66240000	7071
1	66040000	66050000	1	66110000	66120000	.	.	.	.	0,255,255	47	17.0791	18.0894	21.3146	19.3345	3.60481e-05	3.83489e-05	0.00470275	5.96728e-05	1	66045000	66115000	0
1	66380000	66390000	1	66470000	66480000	.	.	.	.	0,255,255	37	15.4778	16.5807	19.5503	17.4596	0.000655429	0.0170656	0.0267899	0.025699	2	66380000	66475000	5000
1	67080000	67085000	1	67125000	67130000	.	.	.	.	0,255,255	23	5.0994	6.27576	6.81028	8.17095	0.000255768	0.00259762	0.00631656	0.0502614	2	67085000	67130000	3536
1	69335000	69340000	1	69385000	69390000	.	.	.	.	0,255,255	38	13.1602	11.9977	18.8748	11.6748	0.00126259	3.41237e-06	0.0291562	1.43195e-05	2	69340000	69382500	5590
1	69720000	69730000	1	69770000	69780000	.	.	.	.	0,255,255	53	19.0532	22.9281	18.5918	28.2499	3.47263e-07	8.39451e-05	5.75208e-07	0.0127971	1	69725000	69775000	0
1	69940000	69950000	1	70020000	70030000	.	.	.	.	0,255,255	40	12.4086	12.5517	15.9032	14.0794	7.32168e-05	8.67949e-05	0.00576206	0.000136693	2	69945000	70015000	10000
1	70020000	70030000	1	70070000	70080000	.	.	.	.	0,255,255	29	9.45873	12.3425	13.9089	12.0199	0.000410435	0.00793068	0.0990012	0.0108168	2	70030000	70080000	7071
1	70330000	70335000	1	70365000	70370000	.	.	.	.	0,255,255	45	10.9245	11.7941	11.0249	11.2853	2.63704e-09	2.07808e-09	5.95462e-09	1.55721e-08	1	70332500	70367500	0
1	70625000	70650000	1	71000000	71025000	.	.	.	.	0,255,255	71	20.2909	27.8941	29.4736	27.5941	1.98099e-10	1.3235e-06	1.35117e-06	1.76528e-06	2	70625000	71012500	12500
1	72150000	72160000	1	72290000	72300000	.	.	.	.	0,255,255	36	10.2795	10.1664	10.7696	14.1858	3.22365e-05	4.09504e-05	6.50327e-05	0.00228747	1	72155000	72295000	0
1	74075000	74100000	1	74225000	74250000	.	.	.	.	0,255,255	85	30.3824	32.9806	37.4787	29.8642	8.72746e-12	2.38284e-07	3.30213e-07	2.10643e-11	1	74087500	74237500	0
1	75525000	75550000	1	75725000	75750000	.	.	.	.	0,255,255	172	73.5334	68.8015	65.8878	96.4969	1.19269e-16	1.25524e-16	2.0275e-16	6.18373e-09	3	75554166	75737500	41667
1	75700000	75705000	1	75735000	75740000	.	.	.	.	0,255,255	36	10.8088	10.2135	11.8514	11.3699	4.10184e-05	2.19046e-05	5.93426e-05	7.68182e-05	1	75702500	75737500	0
1	75750000	75775000	1	75850000	75875000	.	.	.	.	0,255,255	96	32.3353	36.3853	35.9153	35.7441	5.16547e-11	6.98442e-11	1.07385e-10	1.085e-10	1	75762500	75862500	0
1	76080000	76090000	1	76180000	76190000	.	.	.	.	0,255,255	54	13.1624	16.8356	17.1442	21.5634	1.31401e-10	1.44934e-07	2.33453e-07	7.98136e-05	1	76085000	76185000	0
1	77475000	77500000	1	77625000	77650000	.	.	.	.	0,255,255	88	43.8018	42.8594	46.5621	47.5367	9.06451e-05	9.74248e-05	0.000133288	0.000132631	1	77487500	77637500	0
1	77825000	77830000	1	79490000	79495000	.	.	.	.	0,255,255	22	0.364656	0.225559	0.0978976	1.61095	5.28904e-12	1.02426e-11	7.2931e-12	6.1408e-11	1	77827500	79492500	0
1	78635000	78640000	1	81490000	81495000	.	.	.	.	0,255,255	31	4.79068	6.12941	8.53179	6.82502	2.70648e-10	2.39776e-08	0.000115151	2.81399e-06	3	78637500	81482500	10000
1	79675000	79700000	1	79775000	79800000	.	.	.	.	0,255,255	111	62.2899	54.0923	48.5543	59.1563	0.00937722	3.54378e-06	1.21822e-10	5.20063e-06	1	79687500	79787500	0
1	80150000	80175000	1	80250000	80275000	.	.	.	.	0,255,255	101	47.0581	49.6971	47.5189	55.5924	5.87441e-08	0.000351429	9.25184e-08	0.000490249	1	80162500	80262500	0
1	80480000	80485000	1	80525000	80530000	.	.	.	.	0,255,255	23	4.57061	5.40395	7.44036	6.83368	1.6519e-05	0.000270176	0.00631656	0.00629888	2	80480000	80525000	3536
1	81650000	81675000	1	81750000	81775000	.	.	.	.	0,255,255	103	51.6445	39.1293	43.5386	48.2996	0.000149971	2.02164e-08	2.60674e-08	2.81656e-08	1	81662500	81762500	0
1	81705000	81710000	1	81755000	81760000	.	.	.	.	0,255,255	28	6.65743	7.91644	9.26413	12.1111	3.09161e-05	0.000661208	0.00142801	0.0238275	4	81701250	81757500	18750
1	81880000	81885000	1	81940000	81945000	.	.	.	.	0,255,255	47	9.08997	8.45632	11.7427	7.27267	5.67768e-13	2.5621e-13	8.74823e-10	2.72641e-16	4	81885000	81940000	3536
1	82940000	82945000	1	82975000	82980000	.	.	.	.	0,255,255	37	8.26048	9.38148	9.87357	8.1802	1.22076e-07	8.52547e-08	2.28775e-05	2.37963e-07	1	82942500	82977500	0
1	83225000	83250000	1	83450000	83475000	.	.	.	.	0,255,255	124	55.3634	55.5899	62.8443	65.8037	2.4789e-09	2.50838e-09	0.000132933	0.000134754	3	83245833	83454166	18634
1	83340000	83350000	1	83450000	83460000	.	.	.	.	0,255,255	38	15.2799	15.5268	18.8606	18.9982	0.0003273	0.00037777	0.0166387	0.0157988	3	83351666	83458333	7454
1	84340000	84350000	1	84400000	84410000	.	.	.	.	0,255,255	47	20.305	21.1553	22.8645	22.8469	0.00291166	0.00270596	0.00470275	0.0046888	2	84340000	84405000	5000
1	84625000	84650000	1	85000000	85025000	.	.	.	.	0,255,255	49	22.2949	19.6443	21.6001	18.8371	0.00335727	0.00484007	0.00530114	5.60353e-05	1	84637500	85012500	0
1	84775000	84800000	1	84900000	84925000	.	.	.	.	0,255,255	81	34.738	37.6038	42.9662	41.2949	2.38052e-06	2.94024e-06	0.00298566	0.00297203	1	84787500	84912500	0
1	85200000	85225000	1	85350000	85375000	.	.	.	.	0,255,255	72	26.1451	35.0497	43.3152	36.109	4.11764e-07	0.000454962	0.0702053	0.000607641	2	85200000	85362500	12500
1	85550000	85575000	1	85725000	85750000	.	.	.	.	0,255,255	78	32.5482	35.3463	41.2636	33.3991	1.46872e-05	1.76965e-05	0.00947911	2.35022e-05	1	85562500	85737500	0
1	85725000	85750000	1	86025000	86050000	.	.	.	.	0,255,255	70	29.683	28.1438	31.9239	31.8617	1.69716e-06	2.63054e-06	0.00159037	0.00158899	1	85737500	86037500	0
1	86050000	86075000	1	86350000	86375000	.	.	.	.	0,255,255	71	39.462	32.7323	26.7559	34.7383	0.0704785	0.000753584	1.35117e-06	0.000986299	2	86075000	86362500	12500
1	86550000	86560000	1	86700000	86710000	.	.	.	.	0,255,255	37	16.1956	15.2607	18.4149	16.3304	0.0168647	0.000756409	0.0267899	0.025699	2	86560000	86705000	5000
1	86750000	86775000	1	86975000	87000000	.	.	.	.	0,255,255	110	50.7787	50.4982	53.3637	64.0668	5.77004e-06	5.86102e-06	9.23879e-06	0.0151227	2	86762500	86962500	25000
1	86945000	86950000	1	86990000	86995000	.	.	.	.	0,255,255	29	5.81871	5.83439	11.8879	8.00921	2.83856e-07	2.6935e-07	0.0135372	0.000667721	1	86947500	86992500	0
1	87060000	87070000	1	87120000	87130000	.	.	.	.	0,255,255	68	25.8691	25.3186	22.4678	27.1768	2.05369e-06	1.86257e-06	1.46732e-09	2.86124e-06	4	87057500	87127500	12748
1	87470000	87480000	1	87580000	87590000	.	.	.	.	0,255,255	40	14.5604	13.0536	12.9362	13.4903	7.32168e-05	8.67949e-05	0.000135525	0.000136693	2	87475000	87575000	10000
1	87920000	87930000	1	87980000	87990000	.	.	.	.	0,255,255	60	25.9104	21.6003	27.6015	20.3189	0.000329657	5.88443e-07	0.000456789	1.15738e-06	1	87925000	87985000	0
1	88150000	88155000	1	88275000	88280000	.	.	.	.	0,255,255	12	2.83588	2.56826	3.08271	1.88433	0.0482623	0.0599643	0.0686173	0.00474973	2	88150000	88280000	3536
1	88510000	88520000	1	88560000	88570000	.	.	.	.	0,255,255	56	25.4664	30.3771	30.4928	30.1422	0.00239	0.0019869	0.0033351	0.00317388	1	88515000	88565000	0
1	88650000	88675000	1	88950000	88975000	.	.	.	.	0,255,255	56	25.1789	22.1225	22.3697	24.9218	0.00612916	7.38423e-05	7.42436e-05	0.00993994	1	88662500	88962500	0
1	88650000	88660000	1	88770000	88780000	.	.	.	.	0,255,255	42	16.2174	13.767	18.6051	17.6992	0.00106235	1.80672e-05	0.0018279	0.00166323	1	88655000	88775000	0
1	88775000	88800000	1	88950000	88975000	.	.	.	.	0,255,255	125	64.2613	54.2624	60.4132	63.4251	6.73905e-05	1.34016e-09	2.23827e-09	8.93616e-05	2	88812500	88962500	25000
1	88830000	88840000	1	88960000	88970000	.	.	.	.	0,255,255	21	5.07749	5.19739	6.07796	6.06409	0.00237917	0.00473495	0.00403047	0.00404063	1	88835000	88965000	0
1	88965000	88970000	1	89110000	89115000	.	.	.	.	0,255,255	17	4.63509	4.14136	1.99371	4.51004	0.00947878	0.00974034	2.60879e-05	0.0160128	2	88967500	89110000	2500
1	89060000	89065000	1	89105000	89110000	.	.	.	.	0,255,255	17	2.40326	3.36897	4.56392	1.43524	2.03689e-05	0.00226876	0.0167679	9.12391e-08	1	89062500	89107500	0
1	89110000	89120000	1	89280000	89290000	.	.	.	.	0,255,255	32	13.6818	10.3854	10.6796	8.00562	0.0145719	0.000996834	0.0014765	4.7431e-05	1	89115000	89285000	0
1	89280000	89285000	1	89340000	89345000	.	.	.	.	0,255,255	23	2.15999	4.11925	3.75141	5.41449	7.0617e-10	2.10714e-05	1.34908e-06	0.000501326	1	89282500	89342500	0
1	90450000	90460000	1	90550000	90560000	.	.	.	.	0,255,255	30	11.7929	9.98077	10.8992	11.7015	0.00344086	0.0041297	0.00577846	0.00568323	2	90450000	90555000	5000
1	90560000	90570000	1	90650000	90660000	.	.	.	.	0,255,255	40	15.0626	14.6881	15.3445	15.7377	7.32168e-05	8.67949e-05	0.000135525	0.00538694	1	90565000	90655000	0
1	90850000	90860000	1	90900000	90910000	.	.	.	.	0,255,255	53	14.9836	18.5759	20.0779	13.2205	4.02103e-10	3.38696e-07	0.000151018	9.32876e-10	1	90855000	90905000	0
1	91200000	91205000	1	91360000	91365000	.	.	.	.	0,255,255	16	3.1278	2.03109	1.58713	2.99247	0.000788394	0.00015189	8.50944e-06	0.00110738	2	91200000	91365000	3536
1	91550000	91575000	1	91725000	91750000	.	.	.	.	0,255,255	161	53.1295	50.5186	55.6569	58.1124	1.84611e-21	1.9324e-21	3.5964e-21	3.49154e-21	6	91583333	91733333	54327
1	91750000	91775000	1	91900000	91925000	.	.	.	.	0,255,255	80	18.7288	34.203	46.392	32.3963	4.69771e-20	5.53465e-06	0.00440973	7.19559e-06	1	91762500	91912500	0
1	93025000	93050000	1	93200000	93225000	.	.	.	.	0,255,255	68	27.2228	30.5266	29.766	29.9809	6.34839e-06	9.40643e-06	1.05101e-05	1.29514e-05	1	93037500	93212500	0
1	93140000	93150000	1	93200000	93210000	.	.	.	.	0,255,255	40	17.1847	16.2196	17.1393	16.8448	0.00343636	0.00355212	0.00576206	0.00538694	2	93145000	93210000	5000
1	93570000	93580000	1	93640000	93650000	.	.	.	.	0,255,255	39	11.5366	12.3723	13.7983	14.6649	2.06289e-06	2.61573e-06	0.000283964	0.00028561	1	93575000	93645000	0
1	93800000	93825000	1	239525000	239550000	.	.	.	.	0,255,255	26	0.0497972	0.0684467	0.0827511	0.0761672	6.33327e-19	5.6994e-18	4.84976e-18	6.54739e-18	1	93812500	239537500	0
1	94065000	94070000	1	94125000	94130000	.	.	.	.	0,255,255	31	6.90839	6.95477	7.23582	7.26077	1.40809e-06	1.00649e-06	2.58955e-06	2.81399e-06	1	94067500	94127500	0
1	94550000	94575000	1	94775000	94800000	.	.	.	.	0,255,255	120	45.7861	41.8936	57.6609	47.2494	7.22586e-14	9.88329e-14	4.70349e-08	1.32779e-13	4	94556250	94781250	44194
1	96900000	96925000	1	97050000	97075000	.	.	.	.	0,255,255	99	45.1493	50.7028	52.8795	51.8041	2.03874e-07	0.000795734	0.00114732	0.00108925	1	96912500	97062500	0
1	96980000	96990000	1	97080000	97090000	.	.	.	.	0,255,255	31	12.8839	11.1469	11.1618	13.9634	0.0245187	0.00208383	0.00300324	0.0393377	2	96985000	97090000	5000
1	97020000	97025000	1	97080000	97085000	.	.	.	.	0,255,255	20	4.12727	5.86773	5.32539	4.42607	0.000562267	0.00407656	0.00942151	0.0010187	1	97022500	97082500	0
1	97075000	97100000	1	97300000	97325000	.	.	.	.	0,255,255	76	28.0467	31.6494	32.3465	42.0812	1.88e-08	5.30288e-05	7.25842e-05	0.0193779	1	97087500	97312500	0
1	97080000	97085000	1	97200000	97205000	.	.	.	.	0,255,255	24	6.17012	5.43492	6.26715	6.69508	9.46866e-05	9.55663e-05	0.0029816	0.00277801	3	97085833	97197500	8334
1	97200000	97210000	1	97290000	97300000	.	.	.	.	0,255,255	29	11.9495	10.9432	12.0848	11.7812	0.00671714	0.00793068	0.0109158	0.0108168	2	97210000	97300000	7071
1	97700000	97710000	1	97940000	97950000	.	.	.	.	0,255,255	29	11.0984	8.2099	10.2192	8.51902	0.00671714	0.00057442	0.0109158	0.000675245	2	97705000	97935000	10000
1	97940000	97950000	1	97990000	98000000	.	.	.	.	0,255,255	52	24.5739	19.651	18.9153	23.9347	0.000170409	0.000162034	1.35165e-06	0.000287602	2	97940000	97995000	5000
1	98390000	98400000	1	98500000	98510000	.	.	.	.	0,255,255	51	17.3185	17.6541	24.0187	23.7077	1.82607e-06	1.80993e-06	0.000519817	0.000515093	2	98385000	98505000	10000
1	98900000	98925000	1	99100000	99125000	.	.	.	.	0,255,255	71	38.0068	33.9393	36.7584	41.5448	0.000642005	0.000753584	0.000989142	0.0920479	3	98920833	99095833	18634
1	100080000	100090000	1	100170000	100180000	.	.	.	.	0,255,255	60	17.229	15.9194	13.5731	21.525	6.07803e-10	6.11814e-10	2.815e-13	1.15738e-06	2	100090000	100180000	7071
1	101980000	101990000	1	102150000	102160000	.	.	.	.	0,255,255	57	16.0952	14.173	19.928	15.5729	1.01463e-08	6.35509e-12	1.05048e-05	1.6905e-08	2	101980000	102155000	5000
1	102630000	102640000	1	102860000	102870000	.	.	.	.	0,255,255	24	6.45255	6.84649	7.22892	6.41664	0.001768	0.00287084	0.00303358	0.00291087	1	102635000	102865000	0
1	103640000	103650000	1	103790000	103800000	.	.	.	.	0,255,255	34	9.76075	10.2459	15.0551	8.56956	3.50803e-06	0.000215267	0.00791849	5.96089e-06	1	103645000	103795000	0
1	103745000	103750000	1	103785000	103790000	.	.	.	.	0,255,255	27	9.78376	8.60116	10.9371	12.3703	0.00190407	0.00137625	0.0421537	0.041913	5	103739500	103791500	13416
1	103790000	103800000	1	103880000	103890000	.	.	.	.	0,255,255	47	11.274	11.3181	15.0869	15.7976	4.14602e-10	5.36611e-10	3.19278e-07	5.96728e-05	4	103800000	103880000	7071
1	104070000	104080000	1	104250000	104260000	.	.	.	.	0,255,255	33	11.4601	11.7238	14.4376	11.3581	0.000392227	0.000477105	0.0140997	0.000700866	2	104080000	104250000	7071
1	104750000	104760000	1	104800000	104810000	.	.	.	.	0,255,255	38	11.996	15.3789	13.3347	18.4225	5.30806e-06	0.00037777	0.000576768	0.0157988	1	104755000	104805000	0
1	104800000	104825000	1	104925000	104950000	.	.	.	.	0,255,255	64	23.2183	25.2477	24.28	30.538	1.04387e-07	0.000117416	1.5583e-07	0.000158204	1	104812500	104937500	0
1	105060000	105070000	1	105110000	105120000	.	.	.	.	0,255,255	40	8.89951	15.2806	15.1534	11.6813	3.87769e-09	8.67949e-05	0.000135525	1.38577e-06	1	105065000	105115000	0
1	105275000	105300000	1	105450000	105475000	.	.	.	.	0,255,255	80	36.0915	39.3702	48.4876	36.8014	4.43848e-06	0.00336507	0.00440973	7.19559e-06	1	105287500	105462500	0
1	105550000	105575000	1	105750000	105775000	.	.	.	.	0,255,255	79	32.6088	33.5932	37.3988	38.0885	7.97418e-06	9.74233e-06	1.37807e-05	1.2867e-05	3	105554166	105754166	18634
1	107175000	107180000	1	107250000	107255000	.	.	.	.	0,255,255	13	2.88453	2.21718	2.05692	1.94729	0.0205103	0.0086023	0.00646715	0.00115406	3	107177500	107254166	6010
1	107430000	107440000	1	107540000	107550000	.	.	.	.	0,255,255	43	12.3715	13.816	18.0519	16.268	3.73134e-08	7.78466e-06	0.000998091	0.000890014	3	107435000	107545000	10000
1	107680000	107690000	1	107820000	107830000	.	.	.	.	0,255,255	41	11.9259	13.2062	20.7208	15.5841	2.90843e-07	3.98815e-05	0.0695417	0.00306974	2	107675000	107825000	10000
1	110370000	110380000	1	110440000	110450000	.	.	.	.	0,255,255	47	21.3519	20.1818	19.1344	20.9234	0.00291166	0.00270596	6.66019e-05	0.0046888	2	110375000	110440000	5000
1	110385000	110390000	1	110425000	110430000	.	.	.	.	0,255,255	23	3.62336	4.5315	5.29891	4.96609	6.94269e-07	2.10714e-05	0.000558725	0.000501326	1	110387500	110427500	0
1	111000000	111010000	1	111110000	111120000	.	.	.	.	0,255,255	30	11.1626	11.3903	15.1396	12.7175	0.00344086	0.0041297	0.0627207	0.0635881	2	111005000	111110000	5000
1	111140000	111145000	1	111215000	111220000	.	.	.	.	0,255,255	15	2.64491	3.04702	3.13602	2.99963	0.00260933	0.00373819	0.00350602	0.0036746	1	111142500	111217500	0
1	111200000	111225000	1	111450000	111475000	.	.	.	.	0,255,255	97	37.054	39.2791	42.0704	46.4828	2.30192e-11	7.70439e-07	1.0358e-06	1.12201e-06	2	111225000	111462500	12500
1	111240000	111250000	1	111300000	111310000	.	.	.	.	0,255,255	47	15.1363	17.3122	23.2472	23.4681	1.83895e-07	3.83489e-05	0.00470275	0.0046888	1	111245000	111305000	0
1	111300000	111310000	1	111360000	111370000	.	.	.	.	0,255,255	54	22.2685	21.5573	20.5075	26.8787	4.64253e-05	4.28931e-05	7.93379e-05	0.00820634	1	111305000	111365000	0
1	111350000	111360000	1	111450000	111460000	.	.	.	.	0,255,255	41	22.4952	18.7352	15.6672	23.4238	0.0484456	0.00201977	0.00327443	0.0700352	2	111360000	111455000	5000
1	111550000	111575000	1	111725000	111750000	.	.	.	.	0,255,255	62	30.6092	32.5138	32.1649	29.0348	0.000277653	0.0328544	0.0409323	0.000501614	3	111570833	111754166	18634
1	111570000	111580000	1	111940000	111950000	.	.	.	.	0,255,255	47	7.80338	12.5398	11.309	10.6706	1.92455e-16	2.15169e-07	8.05147e-10	7.66505e-10	1	111575000	111945000	0
1	111595000	111600000	1	111955000	111960000	.	.	.	.	0,255,255	25	0.465739	2.24847	2.24561	3.73979	1.21568e-15	6.4388e-12	8.76976e-12	5.59217e-08	10	111592000	111954000	18507
1	111725000	111750000	1	111925000	111950000	.	.	.	.	0,255,255	43	21.8364	20.61	17.3677	21.6648	0.0572444	0.0732346	0.00349786	0.0873512	2	111750000	111937500	12500
1	112425000	112450000	1	112925000	112950000	.	.	.	.	0,255,255	46	20.5456	16.1929	15.5501	12.508	0.0156369	0.000529002	2.80602e-06	3.04852e-06	1	112437500	112937500	0
1	112700000	112710000	1	112760000	112770000	.	.	.	.	0,255,255	46	16.9646	17.0695	17.3597	21.9273	7.50543e-05	7.90351e-05	0.000136229	0.00780134	1	112705000	112765000	0
1	112960000	112970000	1	113040000	113050000	.	.	.	.	0,255,255	34	14.7709	14.2672	15.1078	19.2776	0.00464244	0.00516939	0.00791849	0.0952603	2	112960000	113045000	5000
1	113000000	113005000	1	113050000	113055000	.	.	.	.	0,255,255	32	11.3871	11.1535	11.1423	11.6446	0.00120195	0.000609737	0.0017154	0.00182013	1	113002500	113052500	0
1	113550000	113575000	1	113675000	113700000	.	.	.	.	0,255,255	103	48.5531	47.0631	53.6725	59.6127	1.66159e-08	2.02164e-08	0.000224753	0.000212042	1	113562500	113687500	0
1	114300000	114325000	1	114425000	114450000	.	.	.	.	0,255,255	103	49.8288	47.5267	51.4665	47.1786	0.000149971	2.02164e-08	0.000224753	2.81656e-08	2	114325000	114437500	12500
1	114900000	114925000	1	115250000	115275000	.	.	.	.	0,255,255	56	24.3379	22.2953	23.8331	21.6661	4.677e-05	7.38423e-05	7.42436e-05	8.6037e-05	1	114912500	115262500	0
1	114910000	114915000	1	115025000	115030000	.	.	.	.	0,255,255	24	4.29725	3.71136	5.47238	3.85238	4.86156e-06	2.59744e-07	0.000200646	2.69187e-07	3	114905833	115022500	8334
1	115025000	115050000	1	115250000	115275000	.	.	.	.	0,255,255	69	32.0646	30.5623	34.7483	32.1983	0.00164951	5.00536e-06	0.00249405	0.00245613	1	115037500	115262500	0
1	115025000	115050000	1	115400000	115425000	.	.	.	.	0,255,255	51	24.0394	23.8604	27.8866	27.3201	0.00108504	0.00160786	0.0680422	0.0724208	2	115025000	115412500	12500
1	115280000	115290000	1	115410000	115420000	.	.	.	.	0,255,255	30	8.34997	8.93525	10.1808	9.391	0.00017272	0.000245846	0.00577846	0.000290181	1	115285000	115415000	0
1	115420000	115430000	1	115510000	115520000	.	.	.	.	0,255,255	45	11.2248	13.3273	15.2021	17.7997	4.11867e-09	1.41657e-06	2.27854e-06	0.000245362	1	115425000	115515000	0
1	115530000	115535000	1	115580000	115585000	.	.	.	.	0,255,255	30	11.0292	11.3132	13.2101	7.01403	0.00544397	0.00269765	0.0894969	8.43973e-06	2	115532500	115577500	5000
1	115910000	115915000	1	116105000	116110000	.	.	.	.	0,255,255	15	2.68257	2.70602	4.06993	4.12773	0.00260933	0.00373819	0.0734492	0.0720693	2	115912500	116110000	2500
1	117075000	117100000	1	117200000	117225000	.	.	.	.	0,255,255	105	38.3896	42.7628	44.6343	51.7493	2.40564e-14	5.44324e-09	6.98154e-09	8.79545e-05	1	117087500	117212500	0
1	117200000	117225000	1	117525000	117550000	.	.	.	.	0,255,255	53	24.2982	23.8592	23.4165	22.1425	0.000322558	0.000494453	0.000525702	0.000581663	1	117212500	117537500	0
1	117200000	117225000	1	118000000	118025000	.	.	.	.	0,255,255	35	10.2644	8.61083	10.3415	11.1028	0.000182659	1.01302e-05	0.00055837	0.000567016	1	117212500	118012500	0
1	117350000	117375000	1	117525000	117550000	.	.	.	.	0,255,255	83	30.9773	31.179	33.671	35.2099	6.70463e-07	8.31436e-07	1.11887e-06	1.11873e-06	3	117354166	117529166	18634
1	117550000	117575000	1	117675000	117700000	.	.	.	.	0,255,255	106	49.5804	55.7341	69.5458	63.3582	3.92538e-05	3.93014e-05	0.0434613	0.0431829	2	117575000	117687500	12500
1	117770000	117780000	1	117920000	117930000	.	.	.	.	0,255,255	35	11.2469	11.5827	15.3435	11.9963	7.58728e-05	9.50309e-05	0.00429063	0.000141282	1	117775000	117925000	0
1	117930000	117940000	1	118040000	118050000	.	.	.	.	0,255,255	41	14.2015	12.8152	17.088	15.0724	3.31937e-05	3.98815e-05	0.00327443	6.18929e-05	2	117935000	118055000	10000
1	117930000	117940000	1	118000000	118010000	.	.	.	.	0,255,255	55	17.0518	19.4645	30.8218	23.7206	6.08906e-08	6.04546e-08	0.00527004	4.09338e-05	1	117935000	118005000	0
1	118000000	118005000	1	118035000	118040000	.	.	.	.	0,255,255	27	7.78026	8.11732	8.00952	9.27698	9.01263e-05	0.00137625	0.00311805	0.0033828	3	118004166	118040833	3728
1	118920000	118930000	1	119010000	119020000	.	.	.	.	0,255,255	42	17.9773	18.1468	15.9335	16.2926	0.00106235	0.00110474	0.0018279	0.00166323	1	118925000	119015000	0
1	119200000	119205000	1	119245000	119250000	.	.	.	.	0,255,255	14	0.881119	1.26022	1.36443	0.57354	0.00190207	0.00010583	3.56145e-05	0.00290543	1	119202500	119247500	0
1	119430000	119440000	1	119540000	119550000	.	.	.	.	0,255,255	38	10.0359	10.3409	13.8354	8.45375	5.30806e-06	6.71745e-06	0.000576768	6.91137e-08	1	119435000	119545000	0
1	119550000	119555000	1	119650000	119655000	.	.	.	.	0,255,255	18	2.69226	2.56637	2.68171	3.63235	5.88859e-05	9.69092e-05	8.41908e-05	0.000779443	1	119552500	119652500	0
1	119800000	119825000	1	119925000	119950000	.	.	.	.	0,255,255	139	39.0805	39.2299	53.2331	35.064	3.75221e-21	6.82175e-21	2.29898e-13	9.87703e-30	3	119804166	119929166	18634
1	119975000	120000000	1	120275000	120300000	.	.	.	.	0,255,255	85	28.3827	35.5985	40.1072	42.9182	8.72746e-12	2.38284e-07	0.000539301	0.000532605	1	119987500	120287500	0
1	120125000	120150000	1	120250000	120275000	.	.	.	.	0,255,255	47	20.9427	18.056	18.1537	15.0409	0.00958505	0.000261707	0.000243259	1.11278e-06	2	120125000	120262500	12500
1	120170000	120175000	1	120400000	120405000	.	.	.	.	0,255,255	15	1.49938	2.71832	2.98316	1.96251	4.40118e-06	0.00373819	0.00350602	4.95236e-05	1	120172500	120402500	0
1	120200000	120210000	1	120420000	120430000	.	.	.	.	0,255,255	37	14.2735	17.1008	18.5304	17.805	0.000655429	0.0170656	0.0267899	0.025699	3	120205000	120435000	10000
1	120670000	120680000	1	120720000	120730000	.	.	.	.	0,255,255	38	11.6373	17.4607	15.4364	19.4071	5.30806e-06	0.0104013	0.000576768	0.0157988	3	120668333	120735000	13333
1	120740000	120745000	1	120775000	120780000	.	.	.	.	0,255,255	33	9.43165	7.90847	9.79694	10.1702	8.61436e-06	7.96357e-06	2.19263e-05	0.000913122	1	120742500	120777500	0
1	120775000	120780000	1	120860000	120865000	.	.	.	.	0,255,255	29	4.79667	6.08629	6.85191	9.02441	5.47243e-09	2.6935e-07	2.23829e-05	0.000667721	2	120777500	120865000	2500
1	121210000	121220000	1	121270000	121280000	.	.	.	.	0,255,255	43	14.8579	13.5087	16.0776	16.8028	6.40662e-06	7.78466e-06	0.000998091	0.000890014	3	121208333	121271666	7454
1	121260000	121270000	1	121520000	121530000	.	.	.	.	0,255,255	30	10.4149	9.0206	8.19506	10.7789	0.00344086	0.000245846	0.000274627	0.00568323	1	121265000	121525000	0
1	121280000	121290000	1	121530000	121540000	.	.	.	.	0,255,255	26	11.1663	9.36078	10.3812	8.21471	0.0385342	0.00577473	0.0598403	0.00704811	2	121285000	121525000	10000
1	121565000	121570000	1	121610000	121615000	.	.	.	.	0,255,255	47	5.53428	6.95131	5.89606	14.1816	3.23192e-20	1.76072e-16	1.5085e-19	2.24781e-07	1	121567500	121612500	0
1	121830000	121840000	1	121900000	121910000	.	.	.	.	0,255,255	47	15.322	16.8054	24.2688	19.1928	1.83895e-07	3.83489e-05	0.00470275	5.96728e-05	2	121840000	121905000	5000
1	121850000	121860000	1	121950000	121960000	.	.	.	.	0,255,255	58	19.3992	20.7755	16.9128	25.8943	3.78731e-09	2.51371e-06	6.50769e-09	0.00121383	2	121845000	121955000	10000
1	122270000	122280000	1	122420000	122430000	.	.	.	.	0,255,255	25	9.50164	7.98932	6.75935	10.0729	0.00903107	0.0113416	0.00128006	0.0973331	2	122275000	122430000	5000
1	122810000	122820000	1	122950000	122960000	.	.	.	.	0,255,255	33	14.1993	12.2891	12.4593	15.3812	0.0083225	0.000477105	0.0140997	0.0139547	2	122820000	122950000	7071
1	123620000	123625000	1	123800000	123805000	.	.	.	.	0,255,255	15	3.12619	2.59733	2.62585	1.9158	0.00260933	0.00373819	0.00350602	4.95236e-05	1	123622500	123802500	0
1	123800000	123810000	1	123870000	123880000	.	.	.	.	0,255,255	31	7.43127	8.5251	15.1651	10.2008	1.29655e-06	9.66369e-05	0.0396439	0.00295418	2	123805000	123880000	5000
1	124330000	124340000	1	124640000	124650000	.	.	.	.	0,255,255	26	4.50969	6.26998	8.65449	7.78287	2.20236e-07	0.000500452	0.00668379	0.000477494	1	124335000	124645000	0
1	124595000	124600000	1	124635000	124640000	.	.	.	.	0,255,255	25	7.92176	7.00332	6.33665	5.03902	0.00845213	0.000474466	0.00122479	5.78095e-05	4	124591250	124635000	8385
1	124615000	124620000	1	124650000	124655000	.	.	.	.	0,255,255	27	11.5588	9.9111	11.5767	8.0872	0.0357725	0.0172839	0.0421537	0.0033828	2	124617500	124655000	2500
1	125120000	125125000	1	125205000	125210000	.	.	.	.	0,255,255	19	4.32282	4.44949	4.93486	4.42776	0.00155505	0.00170619	0.00263231	0.00276805	1	125122500	125207500	0
1	125200000	125210000	1	125270000	125280000	.	.	.	.	0,255,255	49	21.1268	20.3726	23.6787	16.7776	0.000977161	0.000911548	0.00161702	1.36249e-05	3	125208333	125268333	7454
1	126800000	126825000	1	127000000	127025000	.	.	.	.	0,255,255	84	20.6784	23	23.0408	29.5658	2.23695e-16	3.38128e-16	3.54172e-16	5.26601e-11	3	126804166	127020833	18634
1	126800000	126825000	1	127200000	127225000	.	.	.	.	0,255,255	38	12.9931	15.0185	14.2514	15.445	0.0010594	0.00243277	0.00212301	0.00223332	1	126812500	127212500	0
1	127315000	127320000	1	127570000	127575000	.	.	.	.	0,255,255	15	2.51034	2.61456	1.5934	2.04123	0.00260933	0.00373819	5.03801e-05	0.000510965	2	127325000	127575000	7906
1	127320000	127330000	1	127440000	127450000	.	.	.	.	0,255,255	41	14.1078	14.4672	21.2568	12.5596	3.31937e-05	3.98815e-05	0.0695417	6.18929e-05	2	127320000	127445000	5000
1	127325000	127350000	1	127775000	127800000	.	.	.	.	0,255,255	51	15.725	17.505	16.7086	21.2093	5.19345e-06	1.10609e-05	1.04308e-05	0.00191379	2	127325000	127787500	12500
1	127330000	127340000	1	127480000	127490000	.	.	.	.	0,255,255	48	14.5076	15.7804	21.5618	16.1123	7.13951e-08	1.82838e-05	0.00282441	2.94694e-05	1	127335000	127485000	0
1	127480000	127490000	1	127560000	127570000	.	.	.	.	0,255,255	64	24.0038	22.8712	21.0804	30.9703	2.76104e-08	2.38398e-08	5.07246e-08	0.00958763	4	127500000	127565000	15000
1	127640000	127650000	1	127780000	127790000	.	.	.	.	0,255,255	28	8.96604	10.5166	10.6159	11.2697	0.000954347	0.0146938	0.019973	0.0199704	2	127645000	127790000	5000
1	127880000	127890000	1	128210000	128220000	.	.	.	.	0,255,255	21	4.85263	5.86105	6.00193	5.75776	0.000177835	0.00473495	0.00403047	0.00404063	1	127885000	128215000	0
1	129510000	129520000	1	129640000	129650000	.	.	.	.	0,255,255	44	13.4907	14.0127	18.1828	17.2589	2.70979e-06	3.3468e-06	0.000520947	0.00047446	1	129515000	129645000	0
1	130690000	130700000	1	130850000	130860000	.	.	.	.	0,255,255	34	11.1183	11.1458	13.573	12.9095	0.000176739	0.000215267	0.00791849	0.00787137	4	130690000	130847500	13463
1	130690000	130700000	1	130960000	130970000	.	.	.	.	0,255,255	29	12.0228	9.78969	12.3863	10.1812	0.00671714	0.00057442	0.0990012	0.0108168	2	130690000	130965000	5000
1	130850000	130860000	1	130960000	130970000	.	.	.	.	0,255,255	34	10.0707	10.5969	10.3319	10.6361	0.000176739	0.000215267	0.000318998	0.000310978	1	130855000	130965000	0
1	131530000	131540000	1	131630000	131640000	.	.	.	.	0,255,255	35	12.7992	12.7754	14.0065	15.0398	0.00250263	0.00280025	0.00429063	0.00429523	2	131535000	131640000	5000
1	131535000	131540000	1	131575000	131580000	.	.	.	.	0,255,255	26	2.83013	5.14089	4.33614	6.61273	1.34183e-10	1.07562e-05	5.90173e-07	0.000485511	1	131537500	131577500	0
1	131575000	131580000	1	131625000	131630000	.	.	.	.	0,255,255	28	5.63175	7.24099	11.6508	12.0002	9.58106e-07	2.51016e-05	0.0240113	0.0238275	2	131582500	131627500	5000
1	132245000	132250000	1	132305000	132310000	.	.	.	.	0,255,255	38	6.90784	6.44784	11.0547	3.37472	2.15389e-10	1.8532e-10	9.52285e-06	9.10248e-19	3	132247500	132307500	5000
1	132400000	132425000	1	132575000	132600000	.	.	.	.	0,255,255	66	28.1622	26.0224	29.7989	33.517	2.39908e-05	3.49083e-05	3.96085e-05	0.00897678	1	132412500	132587500	0
1	132600000	132625000	1	132925000	132950000	.	.	.	.	0,255,255	57	24.0877	18.4118	21.6642	21.6063	2.28395e-05	5.19559e-08	3.62259e-05	4.43595e-05	1	132612500	132937500	0
1	132770000	132780000	1	132940000	132950000	.	.	.	.	0,255,255	29	6.39382	7.65467	8.54857	10.7215	1.23693e-05	2.48208e-05	0.000646042	0.0108168	1	132775000	132945000	0
1	132950000	132975000	1	133300000	133325000	.	.	.	.	0,255,255	55	19.9131	22.19	29.8444	20.3077	8.78567e-05	0.000141681	0.0140023	0.000161349	1	132962500	133312500	0
1	133650000	133675000	1	133825000	133850000	.	.	.	.	0,255,255	68	25.9085	26.9258	37.8854	23.9051	6.34839e-06	9.40643e-06	0.0039715	6.09892e-09	2	133662500	133862500	25000
1	133770000	133780000	1	133830000	133840000	.	.	.	.	0,255,255	45	8.58741	12.4262	15.5165	20.7782	5.78157e-12	1.41657e-06	2.27854e-06	0.0126565	2	133780000	133835000	5000
1	133875000	133900000	1	134150000	134175000	.	.	.	.	0,255,255	60	29.0088	22.8589	22.1837	26.5975	0.000823343	4.24219e-06	3.90189e-06	0.00147663	1	133887500	134162500	0
1	134200000	134225000	1	134575000	134600000	.	.	.	.	0,255,255	93	33.8217	27.7247	34.4466	28.7064	5.65622e-10	6.85929e-15	1.05833e-09	1.15579e-14	2	134212500	134575000	12500
1	134200000	134225000	1	134725000	134750000	.	.	.	.	0,255,255	48	15.5631	14.0778	17.2061	16.7183	5.79863e-05	4.58356e-07	0.000116743	0.000122674	1	134212500	134737500	0
1	134220000	134230000	1	134330000	134340000	.	.	.	.	0,255,255	45	14.7248	15.1227	23.0295	11.7121	1.15405e-06	1.41657e-06	0.0126176	7.17383e-09	2	134225000	134330000	5000
1	134590000	134600000	1	134720000	134730000	.	.	.	.	0,255,255	52	11.7638	14.0143	15.8333	18.1873	1.07573e-12	1.61732e-09	1.35165e-06	1.27164e-06	3	134591666	134731666	7453
1	135950000	135975000	1	136075000	136100000	.	.	.	.	0,255,255	73	24.0496	33.9903	38.0463	32.5318	2.87007e-11	0.000274173	0.000369533	0.000366414	1	135962500	136087500	0
1	136260000	136270000	1	136430000	136440000	.	.	.	.	0,255,255	31	11.3926	9.87795	11.4007	10.4269	0.00173747	0.00208383	0.00300324	0.00295418	1	136265000	136435000	0
1	136740000	136750000	1	136880000	136890000	.	.	.	.	0,255,255	37	10.8174	13.0928	14.1911	15.4784	1.31281e-05	0.000756409	0.00116509	0.00117906	1	136745000	136885000	0
1	137050000	137075000	1	137150000	137175000	.	.	.	.	0,255,255	132	62.7382	66.8199	72.2928	69.8133	3.25119e-06	2.91391e-06	4.36236e-06	4.67169e-06	2	137050000	137162500	12500
1	137310000	137315000	1	137345000	137350000	.	.	.	.	0,255,255	25	1.56849	5.05212	6.73162	6.82747	5.3551e-16	3.12741e-05	0.00122479	0.00120186	2	137312500	137350000	2500
1	137350000	137360000	1	137410000	137420000	.	.	.	.	0,255,255	42	13.8653	15.6515	15.8284	19.7729	1.47811e-05	0.00110474	0.0018279	0.047079	2	137355000	137420000	5000
1	137600000	137625000	1	137825000	137850000	.	.	.	.	0,255,255	81	31.7269	42.7528	47.8152	43.2716	2.38052e-06	0.00226448	0.00298566	0.00297203	2	137612500	137862500	25000
1	137690000	137700000	1	137890000	137900000	.	.	.	.	0,255,255	26	8.37858	7.29611	7.78367	8.67295	0.00438983	0.000500452	0.000509205	0.00704811	1	137695000	137895000	0
1	137830000	137840000	1	137880000	137890000	.	.	.	.	0,255,255	42	14.9841	17.9415	18.2682	18.6003	1.47811e-05	0.00110474	0.0018279	0.00166323	1	137835000	137885000	0
1	138225000	138250000	1	138525000	138550000	.	.	.	.	0,255,255	81	36.9672	34.3002	38.6579	39.542	2.38052e-06	2.94024e-06	4.0532e-06	0.00297203	1	138237500	138537500	0
1	138530000	138540000	1	138740000	138750000	.	.	.	.	0,255,255	27	8.71117	7.49038	7.74478	7.63111	0.00211465	0.000195089	0.0001898	0.00018207	2	138540000	138745000	5000
1	138540000	138550000	1	138620000	138630000	.	.	.	.	0,255,255	44	13.682	14.3509	15.0403	14.0493	2.70979e-06	3.3468e-06	5.49982e-06	5.69338e-06	2	138540000	138620000	7071
1	139430000	139440000	1	139540000	139550000	.	.	.	.	0,255,255	23	6.50439	5.91012	6.99479	6.87196	0.00414262	0.000709657	0.00685408	0.00654479	1	139435000	139545000	0
1	139550000	139575000	1	139850000	139875000	.	.	.	.	0,255,255	64	28.1189	26.3225	23.5297	37.4096	8.46493e-05	0.000117416	1.5583e-07	0.0197433	1	139562500	139862500	0
1	139680000	139690000	1	139860000	139870000	.	.	.	.	0,255,255	32	12.3181	11.0099	8.8163	11.8292	0.000827522	0.000996834	4.35275e-05	0.00146467	1	139685000	139865000	0
1	139890000	139900000	1	140160000	140170000	.	.	.	.	0,255,255	27	7.29166	7.64107	8.3861	8.67963	0.000102867	0.000195089	0.00322406	0.00342559	2	139890000	140165000	5000
1	140980000	140990000	1	141170000	141180000	.	.	.	.	0,255,255	26	10.9169	9.6728	11.5803	11.8115	0.0385342	0.00577473	0.0598403	0.0598463	2	140980000	141180000	7071
1	141195000	141200000	1	141420000	141425000	.	.	.	.	0,255,255	14	2.2688	3.03908	3.15503	3.89319	0.00143787	0.0100129	0.0427582	0.0417215	2	141195000	141422500	2500
1	141800000	141825000	1	142050000	142075000	.	.	.	.	0,255,255	112	56.5167	49.1593	57.2561	56.2748	2.1379e-06	2.15346e-06	3.43662e-06	3.18013e-06	2	141837500	142062500	25000
1	141800000	141825000	1	141975000	142000000	.	.	.	.	0,255,255	105	48.3348	52.6101	55.4469	56.218	4.44086e-09	6.1297e-05	9.34695e-05	8.79545e-05	1	141812500	141987500	0
1	142600000	142610000	1	142680000	142690000	.	.	.	.	0,255,255	44	5.83984	8.97305	7.71858	15.8268	5.30857e-18	3.08762e-11	2.6133e-14	0.00047446	1	142605000	142685000	0
1	142760000	142770000	1	142860000	142870000	.	.	.	.	0,255,255	38	14.1005	12.6725	11.1799	17.506	0.0003273	0.00037777	1.06899e-05	0.0157988	2	142775000	142865000	10000
1	143225000	143250000	1	143450000	143475000	.	.	.	.	0,255,255	73	37.8197	34.8104	34.8984	38.1165	0.000234702	0.000274173	0.000369533	0.000366414	1	143237500	143462500	0
1	143350000	143375000	1	143450000	143475000	.	.	.	.	0,255,255	123	62.6514	54.2632	50.1275	59.4473	0.000149783	4.62309e-09	7.83762e-09	7.11599e-09	1	143362500	143462500	0
1	143370000	143380000	1	143680000	143690000	.	.	.	.	0,255,255	23	5.12149	4.67621	5.37071	4.32166	0.000315107	3.99199e-05	0.000586471	2.68765e-05	1	143375000	143685000	0
1	143575000	143600000	1	143675000	143700000	.	.	.	.	0,255,255	115	52.9312	65.2308	67.988	59.7102	4.33753e-07	0.00245681	0.00335545	6.61313e-07	1	143587500	143687500	0
1	144200000	144225000	1	144325000	144350000	.	.	.	.	0,255,255	106	40.7114	44.5494	50.3322	52.1525	2.27078e-09	2.77997e-09	5.97343e-05	5.61723e-05	5	144197500	144332500	31623
1	144220000	144230000	1	144450000	144460000	.	.	.	.	0,255,255	21	5.29648	6.24286	4.74491	6.07795	0.00237917	0.0276867	0.000317386	0.00404063	2	144220000	144455000	5000
1	144350000	144375000	1	144450000	144475000	.	.	.	.	0,255,255	92	41.9781	41.7658	44.5602	39.5414	1.17575e-05	1.254e-05	1.7362e-05	1.77574e-05	1	144362500	144462500	0
1	144590000	144600000	1	144750000	144760000	.	.	.	.	0,255,255	26	9.01512	7.81969	9.58237	6.25082	0.00438983	0.000500452	0.00668379	0.000477494	1	144595000	144755000	0
1	145810000	145820000	1	145920000	145930000	.	.	.	.	0,255,255	35	19.3731	15.8155	17.2311	18.4082	0.0428309	0.0430946	0.0658538	0.062585	3	145821666	145928333	13744
1	146270000	146280000	1	146420000	146430000	.	.	.	.	0,255,255	34	9.93519	9.80645	12.4394	11.0371	0.000176739	5.40957e-06	0.00791849	0.000310978	1	146275000	146425000	0
1	146425000	146450000	1	146600000	146625000	.	.	.	.	0,255,255	141	52.2112	49.2784	57.8733	53.1579	2.27625e-14	2.48148e-14	5.36312e-14	4.39825e-14	5	146452500	146592500	31623
1	146620000	146630000	1	146750000	146760000	.	.	.	.	0,255,255	31	9.75932	9.78051	11.0547	11.2985	6.7083e-05	9.66369e-05	0.00300324	0.00295418	1	146625000	146755000	0
1	146775000	146800000	1	146925000	146950000	.	.	.	.	0,255,255	112	61.0779	51.7919	56.4494	58.7031	2.1379e-06	2.15346e-06	3.43662e-06	3.18013e-06	2	146775000	146937500	12500
1	147440000	147450000	1	147500000	147510000	.	.	.	.	0,255,255	42	13.1421	14.5118	17.6656	15.3277	1.47811e-05	1.80672e-05	0.0018279	2.87553e-05	1	147445000	147505000	0
1	147550000	147575000	1	147750000	147775000	.	.	.	.	0,255,255	79	31.791	32.7193	30.6757	45.3481	7.97418e-06	9.74233e-06	2.80877e-09	0.00657296	1	147562500	147762500	0
1	147770000	147780000	1	147860000	147870000	.	.	.	.	0,255,255	43	16.6295	14.7656	17.6159	17.5916	0.000569506	7.78466e-06	0.000998091	0.000890014	1	147775000	147865000	0
1	148030000	148035000	1	148065000	148070000	.	.	.	.	0,255,255	20	2.5479	5.03356	4.60527	4.9997	3.63097e-06	0.00407656	0.000947211	0.0084663	2	148035000	148070000	3536
1	148495000	148500000	1	148530000	148535000	.	.	.	.	0,255,255	21	6.43874	7.80011	7.39279	7.25441	0.0158974	0.0126086	0.0270646	0.0268602	2	148495000	148532500	2500
1	148670000	148680000	1	148730000	148740000	.	.	.	.	0,255,255	45	11.0534	12.5994	21.2589	15.4461	4.11867e-09	1.41657e-06	0.0126176	2.61401e-06	1	148675000	148735000	0
1	148815000	148820000	1	148850000	148855000	.	.	.	.	0,255,255	21	2.00921	5.37359	4.76466	5.1248	2.05706e-08	0.00176618	0.000322752	0.00357214	1	148817500	148852500	0
1	149150000	149175000	1	149500000	149525000	.	.	.	.	0,255,255	65	19.5978	19.499	21.5111	17.7482	4.49009e-08	1.40964e-11	6.96063e-08	1.26331e-11	1	149162500	149512500	0
1	149310000	149320000	1	149510000	149520000	.	.	.	.	0,255,255	24	5.27927	6.75803	7.35067	6.79804	0.000107696	0.00287084	0.00303358	0.00291087	1	149315000	149515000	0
1	149400000	149425000	1	149500000	149525000	.	.	.	.	0,255,255	82	34.4534	34.963	28.5012	45.4096	1.29923e-06	1.5994e-06	2.17623e-10	0.00195879	1	149412500	149512500	0
1	150270000	150280000	1	150390000	150400000	.	.	.	.	0,255,255	30	11.7158	10.6716	11.3907	11.0273	0.00344086	0.0041297	0.00577846	0.00568323	1	150275000	150395000	0
1	150640000	150650000	1	150700000	150710000	.	.	.	.	0,255,255	30	11.6052	11.5779	12.0141	11.4193	0.00344086	0.0041297	0.00577846	0.00568323	1	150645000	150705000	0
1	150800000	150825000	1	151025000	151050000	.	.	.	.	0,255,255	79	26.7865	23.0322	28.8003	25.7876	1.66788e-09	8.74709e-14	2.80877e-09	3.47013e-09	3	150812500	151037500	25000
1	150850000	150860000	1	150910000	150920000	.	.	.	.	0,255,255	24	5.71896	6.17315	5.84511	4.75255	0.000107696	0.00024939	0.000198215	6.95086e-06	1	150855000	150915000	0
1	151025000	151050000	1	151150000	151175000	.	.	.	.	0,255,255	66	30.0043	27.4805	32.01	31.3798	2.39908e-05	3.49083e-05	0.00928136	0.00897678	1	151037500	151162500	0
1	151175000	151200000	1	151300000	151325000	.	.	.	.	0,255,255	116	55.3243	57.1398	67.8668	69.8899	2.5404e-07	2.55568e-07	0.00243214	0.00244654	2	151175000	151312500	12500
1	151340000	151350000	1	151450000	151460000	.	.	.	.	0,255,255	28	8.14535	7.30384	8.86327	9.00619	0.000954347	7.36048e-05	0.00143451	0.00156105	1	151345000	151455000	0
1	152860000	152870000	1	152990000	153000000	.	.	.	.	0,255,255	40	12.9905	12.6809	13.8141	16.894	7.32168e-05	8.67949e-05	0.000135525	0.00538694	2	152860000	153000000	7071
1	152920000	152930000	1	153000000	153010000	.	.	.	.	0,255,255	40	11.6374	13.7211	12.6686	13.9967	8.20464e-07	8.67949e-05	0.000135525	0.000136693	1	152925000	153005000	0
1	153550000	153575000	1	153950000	153975000	.	.	.	.	0,255,255	49	22.0093	20.8784	20.9733	20.6556	0.00335727	0.00484007	0.00530114	0.00582726	1	153562500	153962500	0
1	153560000	153570000	1	153770000	153780000	.	.	.	.	0,255,255	21	8.89664	6.56343	5.97973	7.57461	0.0974938	0.0276867	0.00403047	0.0286764	2	153560000	153770000	7071
1	153560000	153570000	1	153660000	153670000	.	.	.	.	0,255,255	55	17.7345	17.2123	16.8961	19.3069	6.08906e-08	6.04546e-08	9.81013e-08	1.03003e-07	2	153565000	153670000	5000
1	153650000	153675000	1	153750000	153775000	.	.	.	.	0,255,255	158	80.851	76.1184	96.2981	72.1802	2.86088e-06	1.93522e-12	3.86849e-06	2.85149e-12	1	153662500	153762500	0
1	153750000	153775000	1	153950000	153975000	.	.	.	.	0,255,255	76	40.4532	37.8323	36.3016	39.5217	0.0141133	5.30288e-05	7.25842e-05	0.0193779	2	153775000	153962500	12500
1	153750000	153775000	1	154200000	154225000	.	.	.	.	0,255,255	42	17.308	18.3006	14.8741	18.137	0.00359716	0.00643851	9.70094e-05	0.00637582	1	153762500	154212500	0
1	153950000	153975000	1	154200000	154225000	.	.	.	.	0,255,255	44	16.8905	16.3786	17.1949	17.8054	0.001033	0.00187591	0.00188442	0.00181916	1	153962500	154212500	0
1	154300000	154325000	1	154425000	154450000	.	.	.	.	0,255,255	65	26.3548	30.3592	28.9127	38.8343	4.55155e-05	6.35978e-05	7.20728e-05	0.0134242	1	154312500	154437500	0
1	155270000	155280000	1	155580000	155590000	.	.	.	.	0,255,255	22	5.23837	5.88784	5.78904	5.7135	0.000911866	0.00193919	0.00157083	0.00158161	1	155275000	155585000	0
1	155580000	155590000	1	155870000	155880000	.	.	.	.	0,255,255	31	7.78439	8.14556	8.78136	11.5165	1.29655e-06	9.66369e-05	0.000107953	0.00295418	1	155585000	155875000	0
1	155580000	155585000	1	155635000	155640000	.	.	.	.	0,255,255	23	8.61771	8.68972	6.24518	7.79766	0.0315138	0.0223578	0.00631656	0.00629888	2	155582500	155635000	2500
1	155625000	155650000	1	155750000	155775000	.	.	.	.	0,255,255	150	60.9431	70.3315	83.1856	81.5571	2.1017e-17	2.4857e-10	8.6077e-05	8.60749e-05	2	155612500	155762500	25000
1	156400000	156425000	1	156575000	156600000	.	.	.	.	0,255,255	96	48.8134	43.1639	53.2496	41.5579	1.21377e-06	1.379e-06	0.00355775	2.00855e-06	3	156412500	156562500	25000
1	156800000	156825000	1	156975000	157000000	.	.	.	.	0,255,255	84	42.8489	40.3028	42.9427	39.8163	0.000575284	0.000617192	0.000839423	0.000822635	2	156812500	157000000	12500
1	157325000	157350000	1	157625000	157650000	.	.	.	.	0,255,255	43	18.2783	18.023	17.0906	18.1479	0.00193368	0.00348959	0.00349786	0.00341767	1	157337500	157637500	0
1	157470000	157480000	1	157620000	157630000	.	.	.	.	0,255,255	20	6.49403	5.13768	4.99483	5.43498	0.0375329	0.010965	0.00987217	0.00944425	2	157475000	157620000	5000
1	157850000	157860000	1	157990000	158000000	.	.	.	.	0,255,255	35	14.6727	11.7184	13.6	7.09871	0.00250263	9.50309e-05	0.00429063	1.64107e-08	3	157858333	157988333	7454
1	157975000	158000000	1	158150000	158175000	.	.	.	.	0,255,255	119	45.9862	49.2067	49.8511	56.2227	1.55837e-13	4.97598e-08	8.23947e-08	7.40266e-08	3	158012500	158162500	25000
1	157975000	158000000	1	158275000	158300000	.	.	.	.	0,255,255	87	33.8903	32.114	34.5331	39.0235	4.46369e-08	5.94811e-08	8.6632e-08	0.000211666	3	158004166	158295833	34360
1	158560000	158565000	1	158685000	158690000	.	.	.	.	0,255,255	21	8.96654	7.17146	7.45437	7.66345	0.0994627	0.0126086	0.0270646	0.0268602	3	158562500	158679166	8334
1	158680000	158690000	1	158770000	158780000	.	.	.	.	0,255,255	37	16.8634	15.7365	13.8104	15.0461	0.0168647	0.0170656	0.00116509	0.00117906	2	158680000	158770000	7071
1	159450000	159460000	1	159560000	159570000	.	.	.	.	0,255,255	30	10.7756	10.2214	9.53995	9.47578	0.00344086	0.0041297	0.000274627	0.000290181	2	159450000	159565000	5000
1	160525000	160550000	1	160700000	160725000	.	.	.	.	0,255,255	65	29.8749	30.9541	29.1953	38.8512	4.55155e-05	0.0106617	7.20728e-05	0.0134242	2	160562500	160712500	25000
1	160700000	160725000	1	161000000	161025000	.	.	.	.	0,255,255	66	21.1403	20.3799	23.3785	20.8215	1.91326e-08	3.28055e-08	2.93714e-08	3.45014e-08	1	160712500	161012500	0
1	161160000	161170000	1	161310000	161320000	.	.	.	.	0,255,255	27	8.38901	8.18212	8.65124	7.76103	0.00211465	0.00281398	0.00322406	0.00018207	2	161165000	161310000	5000
1	161310000	161320000	1	161420000	161430000	.	.	.	.	0,255,255	30	9.98001	9.8554	13.8568	12.0126	0.00344086	0.0041297	0.0627207	0.00568323	2	161320000	161425000	5000
1	161425000	161450000	1	161550000	161575000	.	.	.	.	0,255,255	72	24.8611	25.8074	24.4667	31.6557	4.11764e-07	6.47467e-07	1.25661e-10	0.000607641	2	161425000	161562500	12500
1	161750000	161775000	1	161950000	161975000	.	.	.	.	0,255,255	97	47.0123	40.8294	49.4679	42.6434	6.6893e-07	7.70439e-07	0.00248189	1.12201e-06	1	161762500	161962500	0
1	162500000	162525000	1	162600000	162625000	.	.	.	.	0,255,255	86	44.6228	41.1622	45.1704	43.392	0.000232178	0.000250304	0.000344356	0.000336185	1	162512500	162612500	0
1	162760000	162770000	1	162860000	162870000	.	.	.	.	0,255,255	37	13.4009	11.0565	12.3497	14.0205	0.000655429	1.68163e-05	2.62762e-05	0.00117906	1	162765000	162865000	0
1	162850000	162875000	1	162950000	162975000	.	.	.	.	0,255,255	98	46.2145	46.9559	42.8075	53.9881	3.70691e-07	4.28803e-07	5.83086e-07	0.00161293	1	162862500	162962500	0
1	163825000	163850000	1	165200000	165225000	.	.	.	.	0,255,255	25	4.40893	4.88526	7.06759	4.25835	1.69977e-06	1.38325e-05	0.00592515	1.38299e-05	1	163837500	165212500	0
1	164300000	164325000	1	164500000	164525000	.	.	.	.	0,255,255	69	24.6945	23.8873	21.8702	29.5464	3.26398e-06	2.22343e-09	2.09467e-09	6.789e-06	1	164312500	164512500	0
1	164410000	164415000	1	164510000	164515000	.	.	.	.	0,255,255	16	2.38027	3.00828	3.35336	3.93068	9.10767e-05	0.00113857	0.00708999	0.00706072	1	164412500	164512500	0
1	165075000	165100000	1	165225000	165250000	.	.	.	.	0,255,255	96	54.0727	46.824	48.5548	52.7746	0.00257066	1.379e-06	1.86469e-06	0.0033689	2	165100000	165237500	12500
1	165380000	165390000	1	165680000	165690000	.	.	.	.	0,255,255	21	5.71427	6.08799	6.20957	6.11235	0.00237917	0.00473495	0.00403047	0.00404063	2	165390000	165685000	5000
1	166440000	166450000	1	166550000	166560000	.	.	.	.	0,255,255	23	6.7515	6.51696	5.932	7.59523	0.00414262	0.00662412	0.000586471	0.00654479	1	166445000	166555000	0
1	166560000	166570000	1	166780000	166790000	.	.	.	.	0,255,255	20	6.82506	6.16711	7.36792	6.56181	0.0375329	0.010965	0.054358	0.053995	2	166565000	166790000	5000
1	166690000	166700000	1	166760000	166770000	.	.	.	.	0,255,255	42	15.1089	15.5931	20.7014	17.2883	1.47811e-05	0.00110474	0.0465847	0.00166323	3	166695000	166781666	16666
1	167575000	167600000	1	167850000	167875000	.	.	.	.	0,255,255	95	45.6972	42.8312	49.5825	37.099	2.16444e-06	2.40378e-06	0.00510333	2.36251e-10	1	167587500	167862500	0
1	169525000	169530000	1	169675000	169680000	.	.	.	.	0,255,255	15	1.89083	3.4176	1.66535	4.261	4.48158e-05	0.0138742	5.03801e-05	0.0720693	2	169522500	169677500	5000
1	170800000	170810000	1	170850000	170860000	.	.	.	.	0,255,255	38	14.7646	15.2695	18.0162	15.2254	0.0003273	0.00037777	0.0166387	0.000591333	2	170800000	170850000	7071
1	170850000	170875000	1	171000000	171025000	.	.	.	.	0,255,255	72	36.6922	31.1139	35.1543	35.2027	0.000383759	0.000454962	0.000605304	0.000607641	2	170850000	171012500	12500
1	170850000	170875000	1	171350000	171375000	.	.	.	.	0,255,255	57	24.5343	24.3982	26.4946	30.0725	2.28395e-05	3.68772e-05	0.00567	0.00625982	1	170862500	171362500	0
1	171375000	171400000	1	171575000	171600000	.	.	.	.	0,255,255	69	37.6428	31.7219	36.7413	33.4256	0.00164951	0.00190309	0.00249405	0.00245613	1	171387500	171587500	0
1	172225000	172250000	1	172450000	172475000	.	.	.	.	0,255,255	59	27.1706	25.5398	23.5594	30.2267	0.00139548	0.0018535	8.5737e-06	0.00242384	1	172237500	172462500	0
1	174250000	174275000	1	174450000	174475000	.	.	.	.	0,255,255	82	39.4511	39.9781	44.0657	41.5408	0.00137591	0.00147893	0.00197001	0.00195879	1	174262500	174462500	0
1	175000000	175025000	1	175275000	175300000	.	.	.	.	0,255,255	65	29.3743	28.042	32.4959	25.8401	4.55155e-05	6.35978e-05	0.0138023	8.62606e-05	1	175012500	175287500	0
1	175425000	175450000	1	175575000	175600000	.	.	.	.	0,255,255	108	42.66	46.6967	53.6217	54.5278	5.76604e-10	7.10718e-10	2.39216e-05	2.25902e-05	1	175437500	175587500	0
1	175440000	175450000	1	175490000	175500000	.	.	.	.	0,255,255	44	10.549	14.9337	17.7071	12.7867	1.27612e-08	3.3468e-06	0.000520947	5.69338e-06	1	175445000	175495000	0
1	175720000	175730000	1	175930000	175940000	.	.	.	.	0,255,255	25	6.41955	6.34568	6.17705	6.93177	0.000715059	0.00123254	6.3925e-05	0.00120064	2	175725000	175945000	10000
1	176625000	176650000	1	176725000	176750000	.	.	.	.	0,255,255	68	33.7356	32.9683	33.9173	30.4774	0.00263078	0.00302157	0.0039715	1.29514e-05	1	176637500	176737500	0
1	178525000	178550000	1	178675000	178700000	.	.	.	.	0,255,255	82	43.597	40.3959	43.8475	48.0193	0.00137591	0.00147893	0.00197001	0.00195879	2	178537500	178700000	12500
1	178535000	178540000	1	178845000	178850000	.	.	.	.	0,255,255	14	2.2253	2.31234	2.69198	2.13325	0.00143787	0.00257925	0.0103549	0.00196173	1	178537500	178847500	0
1	178700000	178710000	1	178840000	178850000	.	.	.	.	0,255,255	44	16.0911	13.7196	17.1522	13.877	0.000299906	3.3468e-06	0.000520947	5.69338e-06	1	178705000	178845000	0
1	178880000	178885000	1	179015000	179020000	.	.	.	.	0,255,255	19	3.7396	3.4964	3.16831	4.79241	0.000170433	0.000244477	0.000261037	0.00276805	1	178882500	179017500	0
1	179375000	179400000	1	179550000	179575000	.	.	.	.	0,255,255	91	39.8891	38.8333	48.6874	38.5877	2.00175e-05	3.52658e-09	3.01575e-05	5.19915e-09	3	179395833	179545833	18634
1	181470000	181480000	1	181560000	181570000	.	.	.	.	0,255,255	40	14.2321	13.3791	14.6862	16.7835	7.32168e-05	8.67949e-05	0.000135525	0.00538694	2	181475000	181560000	5000
1	181560000	181570000	1	181620000	181630000	.	.	.	.	0,255,255	33	11.8891	12.2022	9.79539	15.5096	0.000392227	0.000477105	1.63268e-05	0.0139547	1	181565000	181625000	0
1	182400000	182405000	1	182440000	182445000	.	.	.	.	0,255,255	21	3.40273	5.07412	7.58938	6.05016	1.30645e-05	0.00176618	0.0270646	0.00357214	2	182405000	182450000	7906
1	182630000	182640000	1	182680000	182690000	.	.	.	.	0,255,255	22	3.20701	4.42979	1.63891	7.23372	1.93734e-06	0.00013562	6.0639e-11	0.0141823	1	182635000	182685000	0
1	182960000	182965000	1	183015000	183020000	.	.	.	.	0,255,255	30	7.60955	6.4637	8.00077	5.66826	3.96976e-06	3.24264e-06	0.000276639	1.57426e-07	3	182962500	183017500	5000
1	183320000	183330000	1	183370000	183380000	.	.	.	.	0,255,255	34	11.5759	11.7713	10.9387	12.7123	0.000176739	0.000215267	0.000318998	0.00787137	1	183325000	183375000	0
1	183375000	183400000	1	183600000	183625000	.	.	.	.	0,255,255	61	16.6669	17.9351	21.6995	20.8646	3.99042e-10	9.60661e-10	1.78226e-06	2.19394e-06	1	183387500	183612500	0
1	183830000	183840000	1	183950000	183960000	.	.	.	.	0,255,255	37	9.36823	9.64156	11.4264	14.5296	1.28624e-07	2.00153e-07	2.62762e-05	0.00117906	1	183835000	183955000	0
1	183950000	183975000	1	184175000	184200000	.	.	.	.	0,255,255	74	32.423	28.3833	31.2533	31.2549	0.000138277	1.4741e-07	0.000213848	0.000215725	1	183962500	184187500	0
1	184450000	184475000	1	184675000	184700000	.	.	.	.	0,255,255	74	32.8191	29.8793	31.5428	32.7697	0.000138277	1.4741e-07	0.000213848	0.000215725	2	184462500	184675000	12500
1	184510000	184520000	1	184610000	184620000	.	.	.	.	0,255,255	24	6.1663	6.85786	6.72159	6.71982	0.000107696	0.00287084	0.00303358	0.00291087	1	184515000	184615000	0
1	184975000	185000000	1	185150000	185175000	.	.	.	.	0,255,255	71	23.1924	24.004	21.8033	31.0377	1.98099e-10	3.25571e-10	3.32232e-10	0.000986299	1	184987500	185162500	0
1	185150000	185175000	1	185450000	185475000	.	.	.	.	0,255,255	50	22.7859	21.5681	19.3979	23.3398	0.00190067	0.00282795	2.45354e-05	0.0033233	1	185162500	185462500	0
1	185225000	185250000	1	239525000	239550000	.	.	.	.	0,255,255	79	0.428277	0.465904	0.324536	0.543424	0	0	0	0	1	185237500	239537500	0
1	185275000	185300000	1	185450000	185475000	.	.	.	.	0,255,255	58	24.136	23.0737	20.5949	23.148	1.11024e-05	1.8448e-05	1.83144e-05	2.20312e-05	1	185287500	185462500	0
1	186750000	186775000	1	187025000	187050000	.	.	.	.	0,255,255	80	18.7253	25.6116	24.7663	36.1062	4.69771e-20	1.16998e-09	1.23987e-09	7.19559e-06	1	186762500	187037500	0
1	186900000	186925000	1	187025000	187050000	.	.	.	.	0,255,255	87	39.5458	37.6029	18.4261	44.8707	0.000145677	5.94811e-08	8.23724e-24	0.000211666	2	186925000	187037500	12500
1	187850000	187875000	1	188025000	188050000	.	.	.	.	0,255,255	67	33.08	31.8949	36.3065	32.231	0.00412587	0.0047156	0.00614289	0.00596527	2	187850000	188037500	12500
1	188175000	188180000	1	188245000	188250000	.	.	.	.	0,255,255	25	4.83262	4.64244	3.89692	5.86969	1.42481e-06	2.1968e-06	5.81267e-08	5.78095e-05	1	188177500	188247500	0
1	188375000	188400000	1	188525000	188550000	.	.	.	.	0,255,255	94	26.1676	39.3516	46.7818	43.2584	1.50844e-15	4.17313e-06	5.71871e-06	6.03168e-06	3	188370833	188545833	34359
1	189620000	189630000	1	189670000	189680000	.	.	.	.	0,255,255	34	10.1914	11.2472	11.1253	11.3617	0.000176739	0.000215267	0.000318998	0.000310978	1	189625000	189675000	0
1	189670000	189675000	1	189850000	189855000	.	.	.	.	0,255,255	15	1.94769	2.20758	2.27066	2.53786	4.48158e-05	0.000674001	0.000481872	0.0036746	2	189680000	189852500	7500
1	189690000	189700000	1	189740000	189750000	.	.	.	.	0,255,255	27	7.39541	10.3885	11.9925	10.5335	0.000102867	0.0260072	0.0352338	0.0354481	2	189685000	189745000	10000
1	189750000	189775000	1	189925000	189950000	.	.	.	.	0,255,255	82	40.7077	38.2517	46.4241	37.3954	0.00137591	1.5994e-06	0.00197001	2.11082e-06	1	189762500	189937500	0
1	189755000	189760000	1	189850000	189855000	.	.	.	.	0,255,255	22	5.35343	5.47217	7.53561	5.64288	0.000699355	0.00070543	0.0133969	0.00139339	2	189755000	189855000	3536
1	189755000	189760000	1	189800000	189805000	.	.	.	.	0,255,255	26	4.62796	6.38234	5.6818	10.1317	3.97793e-07	0.000186505	2.10961e-05	0.0738452	2	189762500	189802500	5000
1	192275000	192300000	1	192675000	192700000	.	.	.	.	0,255,255	72	25.1722	30.1925	33.4147	31.9047	4.11764e-07	6.47467e-07	0.000605304	0.000607641	1	192287500	192687500	0
1	193325000	193350000	1	193875000	193900000	.	.	.	.	0,255,255	39	10.8735	12.4114	13.6794	14.229	3.67933e-06	0.00120132	0.000985902	0.00108938	1	193337500	193887500	0
1	194200000	194225000	1	194675000	194700000	.	.	.	.	0,255,255	49	16.218	17.3096	17.863	19.0278	2.63214e-05	5.8076e-05	5.57027e-05	5.60353e-05	1	194212500	194687500	0
1	196700000	196725000	1	218925000	218950000	.	.	.	.	0,255,255	18	3.87821	2.44127	3.55742	2.43124	0.00178662	8.35394e-05	0.0139091	8.51671e-05	1	196712500	218937500	0
1	196950000	196975000	1	197075000	197100000	.	.	.	.	0,255,255	37	9.99739	13.085	18.772	12.255	2.79485e-05	0.00464252	0.0787762	0.000100972	2	196975000	197100000	17678
1	197075000	197100000	1	197175000	197200000	.	.	.	.	0,255,255	91	41.7129	33.8051	35.4558	46.835	2.00175e-05	3.52658e-09	5.12088e-09	3.00791e-05	1	197087500	197187500	0
1	198050000	198060000	1	198130000	198140000	.	.	.	.	0,255,255	24	5.55358	6.29508	4.08261	7.58727	0.000107696	0.00287084	6.33378e-06	0.00291087	1	198055000	198135000	0
1	199300000	199325000	1	204750000	204775000	.	.	.	.	0,255,255	17	2.26786	1.93425	2.03434	1.47479	6.82413e-05	3.71533e-05	0.000707972	1.55562e-06	1	199312500	204762500	0
1	200050000	200060000	1	200340000	200350000	.	.	.	.	0,255,255	26	5.53407	6.23297	8.20574	4.7363	1.14372e-05	2.79897e-05	0.00668379	4.11121e-07	1	200055000	200345000	0
1	200150000	200175000	1	200325000	200350000	.	.	.	.	0,255,255	45	18.5767	16.5348	17.7336	13.8452	0.000529016	0.00100615	0.000982898	7.27444e-06	1	200162500	200337500	0
1	203970000	203980000	1	204120000	204130000	.	.	.	.	0,255,255	35	11.0219	9.98065	12.2152	9.84561	7.58728e-05	9.50309e-05	0.000142401	2.07049e-06	1	203975000	204125000	0
1	203970000	203980000	1	204020000	204030000	.	.	.	.	0,255,255	46	17.9968	19.939	21.9619	17.2552	7.50543e-05	0.00457616	0.007854	0.000122132	3	203978333	204035000	12019
1	204100000	204125000	1	204425000	204450000	.	.	.	.	0,255,255	40	14.0764	13.0594	14.0641	15.2422	0.000222829	0.000635985	0.000501553	0.000528232	1	204112500	204437500	0
1	204200000	204225000	1	204400000	204425000	.	.	.	.	0,255,255	69	28.5859	29.0464	31.5462	32.368	3.26398e-06	5.00536e-06	0.00249405	0.00245613	2	204212500	204425000	12500
1	204370000	204375000	1	204405000	204410000	.	.	.	.	0,255,255	29	6.80307	7.69378	8.15227	7.14066	1.03586e-05	8.75195e-06	0.000601147	2.38775e-05	1	204372500	204407500	0
1	205375000	205400000	1	205500000	205525000	.	.	.	.	0,255,255	82	39.6874	37.0687	37.4996	36.9865	0.00137591	1.5994e-06	2.14245e-06	2.11082e-06	2	205387500	205525000	12500
1	206660000	206670000	1	206800000	206810000	.	.	.	.	0,255,255	22	5.38155	5.68893	6.84767	5.93299	0.000911866	0.00193919	0.0148341	0.00158161	1	206665000	206805000	0
1	208860000	208870000	1	208950000	208960000	.	.	.	.	0,255,255	31	14.1753	12.9292	14.7912	12.9101	0.0245187	0.0272002	0.0396439	0.0393377	3	208871666	208951666	13744
1	209925000	209950000	1	210175000	210200000	.	.	.	.	0,255,255	67	23.1205	25.8471	27.0958	26.8142	8.02012e-09	1.82532e-05	2.06467e-05	2.56073e-05	1	209937500	210187500	0
1	210670000	210680000	1	210720000	210730000	.	.	.	.	0,255,255	42	15.5623	16.3634	19.869	13.7686	1.47811e-05	0.00110474	0.0465847	2.87553e-05	5	210679000	210737000	12649
1	210825000	210850000	1	210975000	211000000	.	.	.	.	0,255,255	103	56.567	50.616	49.559	60.557	0.000149971	0.000149819	0.000224753	0.000212042	1	210837500	210987500	0
1	211730000	211735000	1	211765000	211770000	.	.	.	.	0,255,255	17	1.70319	2.16902	2.11531	2.28087	1.42418e-06	3.295e-05	2.60879e-05	2.69224e-05	1	211732500	211767500	0
1	214385000	214390000	1	214420000	214425000	.	.	.	.	0,255,255	19	2.70869	2.5255	3.33828	2.92382	1.49807e-05	2.60601e-05	0.000261037	2.12221e-05	1	214387500	214422500	0
1	215255000	215260000	1	215360000	215365000	.	.	.	.	0,255,255	19	4.58593	5.13204	6.27988	5.10089	0.00155505	0.00909801	0.0953385	0.0187232	2	215257500	215367500	5000
1	217820000	217830000	1	217920000	217930000	.	.	.	.	0,255,255	29	12.3791	10.5156	11.9916	12.775	0.00671714	0.00793068	0.0109158	0.0993799	2	217830000	217930000	7071
1	217925000	217950000	1	218100000	218125000	.	.	.	.	0,255,255	87	33.258	35.3334	35.2093	38.724	4.46369e-08	5.94811e-08	8.6632e-08	8.10831e-08	1	217937500	218112500	0
1	218880000	218890000	1	219200000	219210000	.	.	.	.	0,255,255	28	3.44039	4.62557	4.54069	5.90478	1.08435e-10	3.28456e-08	1.75466e-08	1.67495e-06	2	218885000	219200000	5000
1	219395000	219400000	1	219460000	219465000	.	.	.	.	0,255,255	29	5.08489	5.18388	5.62905	5.67289	2.83856e-07	2.6935e-07	5.93921e-07	4.92894e-07	2	219395000	219462500	2500
1	222000000	222025000	1	222100000	222125000	.	.	.	.	0,255,255	69	22.0013	34.9668	35.2168	35.4335	1.2591e-09	0.00190309	0.00249405	0.00245613	1	222012500	222112500	0
1	223175000	223200000	1	223275000	223300000	.	.	.	.	0,255,255	85	40.1995	39.1084	36.8493	39.9582	0.000366398	0.000396848	3.30213e-07	0.000532605	1	223187500	223287500	0
1	224790000	224800000	1	225100000	225110000	.	.	.	.	0,255,255	30	8.37035	6.99502	7.11268	6.57014	0.00017272	7.98948e-06	7.01046e-06	7.1787e-06	1	224795000	225105000	0
1	227575000	227600000	1	227800000	227825000	.	.	.	.	0,255,255	102	37.0998	40.9425	41.7211	52.5798	3.31068e-13	3.83865e-08	4.98044e-08	0.000324319	2	227575000	227812500	12500
1	227690000	227700000	1	227820000	227830000	.	.	.	.	0,255,255	55	28.1555	21.2864	19.5569	29.3258	0.00391336	2.16296e-05	9.81013e-08	0.0051073	1	227695000	227825000	0
1	227720000	227730000	1	227800000	227810000	.	.	.	.	0,255,255	62	21.8826	25.9952	32.768	31.9941	1.36189e-07	8.70551e-05	0.0177152	0.0206619	4	227712500	227812500	17678
1	228600000	228625000	1	228900000	228925000	.	.	.	.	0,255,255	48	17.1054	19.212	20.0306	22.1647	5.79863e-05	0.000125248	0.0091021	0.00985587	1	228612500	228912500	0
1	228620000	228630000	1	228710000	228720000	.	.	.	.	0,255,255	34	11.9074	12.8024	13.7684	11.666	0.000176739	0.00516939	0.00791849	0.000310978	2	228620000	228715000	5000
1	230640000	230650000	1	230820000	230830000	.	.	.	.	0,255,255	28	8.52132	8.45088	8.83147	8.94466	0.000954347	0.00127992	0.00143451	0.00156105	2	230640000	230830000	7071
1	231375000	231400000	1	231525000	231550000	.	.	.	.	0,255,255	39	15.8181	16.1779	18.2775	17.5158	0.0193672	0.031221	0.0328343	0.0324379	2	231400000	231525000	17678
1	233110000	233120000	1	233250000	233260000	.	.	.	.	0,255,255	29	10.993	9.59468	10.5042	9.49152	0.00671714	0.00057442	0.0109158	0.000675245	1	233115000	233255000	0
1	233870000	233880000	1	234040000	234050000	.	.	.	.	0,255,255	42	12.9755	12.8654	12.4662	14.6984	1.47811e-05	1.80672e-05	2.90492e-05	2.87553e-05	3	233878333	234045000	12019
1	234500000	234525000	1	234700000	234725000	.	.	.	.	0,255,255	72	33.2351	35.9236	38.4181	36.7447	0.000383759	0.000454962	0.000605304	0.000607641	1	234512500	234712500	0
1	235270000	235280000	1	235570000	235580000	.	.	.	.	0,255,255	31	8.17016	7.65149	10.3556	7.63985	6.7083e-05	2.55052e-06	0.00300324	2.22429e-06	2	235280000	235575000	5000
1	235275000	235300000	1	235800000	235825000	.	.	.	.	0,255,255	54	18.1388	18.7297	17.4323	20.1573	3.91146e-07	9.03703e-07	8.42292e-07	0.000310787	1	235287500	235812500	0
1	235285000	235290000	1	235365000	235370000	.	.	.	.	0,255,255	27	5.56899	6.46187	5.72926	7.21133	3.0291e-06	7.39168e-05	6.42652e-06	0.000182918	2	235285000	235367500	2500
1	235360000	235370000	1	235570000	235580000	.	.	.	.	0,255,255	42	16.6202	13.0963	13.2027	15.0768	0.00106235	1.80672e-05	2.90492e-05	2.87553e-05	1	235365000	235575000	0
1	235800000	235810000	1	236160000	236170000	.	.	.	.	0,255,255	17	2.90118	3.57177	2.64145	3.55471	0.000174715	0.00555047	0.000336603	0.00312021	1	235805000	236165000	0
1	236865000	236870000	1	236960000	236965000	.	.	.	.	0,255,255	17	3.78386	3.20579	4.46908	3.84659	0.0017156	0.00226876	0.0167679	0.00238537	2	236865000	236962500	2500
1	236870000	236880000	1	237110000	237120000	.	.	.	.	0,255,255	28	6.08381	6.90806	7.77057	7.07539	9.29753e-07	7.36048e-05	6.86888e-05	6.75467e-05	2	236870000	237115000	5000
1	236975000	237000000	1	237100000	237125000	.	.	.	.	0,255,255	93	44.2233	43.4412	56.2716	37.9848	6.80879e-06	7.2861e-06	0.0100972	1.17804e-09	1	236987500	237112500	0
1	237585000	237590000	1	237640000	237645000	.	.	.	.	0,255,255	26	7.96439	7.76042	10.1719	8.01858	0.00409454	0.000186505	0.0723318	0.00702909	2	237590000	237642500	2500
1	238210000	238220000	1	238260000	238270000	.	.	.	.	0,255,255	52	15.6856	24.5414	21.792	23.5416	8.08065e-07	0.000162034	0.000287182	0.000287602	1	238215000	238265000	0
1	238570000	238580000	1	238860000	238870000	.	.	.	.	0,255,255	27	6.75415	6.8474	9.7574	7.10672	0.000102867	0.000195089	0.00322406	0.00018207	1	238575000	238865000	0
1	238770000	238780000	1	238860000	238870000	.	.	.	.	0,255,255	51	17.0545	18.3523	23.0734	22.2913	1.82607e-06	1.80993e-06	0.000519817	0.000515093	1	238775000	238865000	0
1	238820000	238825000	1	238865000	238870000	.	.	.	.	0,255,255	25	6.72924	7.4871	7.10857	7.0177	0.000612495	0.000474466	0.00122479	0.00120186	1	238822500	238867500	0
1	239350000	239375000	1	239675000	239700000	.	.	.	.	0,255,255	52	16.3155	20.695	22.7669	23.889	2.22526e-06	0.000897013	0.000964617	0.00105454	1	239362500	239687500	0
1	239550000	239575000	1	239825000	239850000	.	.	.	.	0,255,255	66	25.7342	29.1627	34.2066	28.8748	2.39908e-05	3.49083e-05	0.00928136	4.85117e-05	1	239562500	239837500	0
1	239570000	239580000	1	239650000	239660000	.	.	.	.	0,255,255	29	7.52206	11.1352	14.3893	12.2821	1.23693e-05	0.00793068	0.0990012	0.0108168	2	239580000	239650000	7071
1	240235000	240240000	1	241675000	241680000	.	.	.	.	0,255,255	19	0.085655	0.156202	0.100192	0.378286	1.5685e-08	3.73901e-08	2.33661e-08	2.73555e-08	1	240237500	241677500	0
1	240300000	240325000	1	240400000	240425000	.	.	.	.	0,255,255	125	38.1101	63.3961	53.9721	61.849	5.06786e-23	6.1762e-05	2.23827e-09	8.93616e-05	3	240312500	240437500	25000
1	240450000	240460000	1	240610000	240620000	.	.	.	.	0,255,255	48	20.5538	19.1773	20.2721	23.4675	0.00170132	1.82838e-05	0.00282441	0.00278185	2	240460000	240620000	7071
1	241230000	241240000	1	241400000	241410000	.	.	.	.	0,255,255	27	8.13809	7.50972	8.49632	9.80349	0.00211465	0.000195089	0.00322406	0.00342559	1	241235000	241405000	0
1	241290000	241300000	1	241400000	241410000	.	.	.	.	0,255,255	45	18.6476	18.62	18.3015	22.7229	0.00015437	0.000158425	0.000273031	0.0126565	1	241295000	241405000	0
1	241695000	241700000	1	241730000	241735000	.	.	.	.	0,255,255	31	4.14717	5.87071	6.55394	5.8867	2.70648e-10	2.39776e-08	2.58955e-06	4.3286e-08	3	241692500	241727500	7071
1	241700000	241725000	1	241800000	241825000	.	.	.	.	0,255,255	147	67.4084	77.1517	75.7694	84.3771	1.39731e-09	1.39387e-09	2.13046e-09	0.000252967	2	241700000	241812500	12500
1	241895000	241900000	1	243350000	243355000	.	.	.	.	0,255,255	17	0.54123	0.769136	1.23162	0.316406	2.12591e-06	6.24273e-06	3.04297e-06	4.0914e-06	1	241897500	243352500	0
1	241900000	241910000	1	243380000	243390000	.	.	.	.	0,255,255	34	2.10117	3.62974	11.6543	2.81661	2.37798e-21	3.51462e-15	0.000318998	2.84989e-18	4	241905000	243370000	15000
1	242700000	242725000	1	242800000	242825000	.	.	.	.	0,255,255	48	7.46329	12.4528	16.9188	20.6738	1.17167e-17	4.58356e-07	0.000116743	0.00985587	2	242700000	242800000	17678
1	244025000	244050000	1	244275000	244300000	.	.	.	.	0,255,255	47	13.2418	16.2425	14.2492	19.5057	3.7418e-07	0.000261707	1.08601e-06	0.000253863	1	244037500	244287500	0
1	244030000	244040000	1	244130000	244140000	.	.	.	.	0,255,255	38	17.2774	15.2635	16.0526	15.2541	0.0102007	0.00037777	0.0166387	0.000591333	2	244035000	244140000	5000
1	244565000	244570000	1	244650000	244655000	.	.	.	.	0,255,255	14	2.40688	1.98398	1.05286	2.3747	0.00143787	0.000513788	0.00259841	0.00196173	1	244567500	244652500	0
1	245045000	245050000	1	245080000	245085000	.	.	.	.	0,255,255	36	10.1594	12.1431	13.1787	11.0648	4.10184e-05	2.19046e-05	0.00270941	7.68182e-05	1	245047500	245082500	0
1	245140000	245145000	1	245220000	245225000	.	.	.	.	0,255,255	27	8.53748	8.44971	8.76384	7.74019	0.00190407	0.00137625	0.00311805	0.000182918	1	245142500	245222500	0
1	245370000	245380000	1	245430000	245440000	.	.	.	.	0,255,255	33	6.74682	5.99181	7.8132	3.73453	1.26236e-07	2.3146e-09	1.95612e-07	1.04519e-14	1	245375000	245435000	0
1	245450000	245475000	1	245975000	246000000	.	.	.	.	0,255,255	45	15.8419	16.1274	22.808	18.5819	0.000529016	0.00100615	0.0368564	0.00101741	2	245462500	245975000	12500
1	245875000	245880000	1	245965000	245970000	.	.	.	.	0,255,255	26	8.40928	6.68982	8.67336	5.49607	0.00409454	0.000186505	0.00644643	1.90168e-05	1	245877500	245967500	0
1	246875000	246900000	1	246975000	247000000	.	.	.	.	0,255,255	97	42.1138	52.6551	53.4474	57.143	6.6893e-07	0.00173253	0.00248189	0.00235598	1	246887500	246987500	0
1	247100000	247125000	1	247250000	247275000	.	.	.	.	0,255,255	95	43.538	45.7444	54.2019	42.6892	2.16444e-06	2.40378e-06	0.00510333	3.479e-06	1	247112500	247262500	0
1	247375000	247400000	1	247625000	247650000	.	.	.	.	0,255,255	85	32.9002	32.7545	48.0314	34.0286	1.77365e-07	2.38284e-07	0.000539301	2.97849e-07	1	247387500	247637500	0
1	247570000	247580000	1	247740000	247750000	.	.	.	.	0,255,255	31	10.1224	10.2706	12.2938	10.092	0.00173747	0.00208383	0.00300324	0.00295418	1	247575000	247745000	0
1	247570000	247575000	1	247605000	247610000	.	.	.	.	0,255,255	38	11.0683	10.701	12.453	10.7117	6.28683e-06	3.41237e-06	0.00075376	1.43195e-05	1	247572500	247607500	0
1	247575000	247580000	1	247640000	247645000	.	.	.	.	0,255,255	26	7.05251	7.51306	11.01	12.0392	0.000252711	0.000186505	0.0723318	0.0738452	2	247582500	247635000	9014
1	247640000	247650000	1	247690000	247700000	.	.	.	.	0,255,255	33	11.7046	12.0615	15.5392	12.0652	0.000392227	0.000477105	0.0140997	0.000700866	1	247645000	247695000	0
1	247690000	247700000	1	247740000	247750000	.	.	.	.	0,255,255	34	6.1237	9.28791	8.37617	11.0776	1.50278e-10	5.40957e-06	5.77302e-06	0.000310978	1	247695000	247745000	0
1	248525000	248550000	1	249075000	249100000	.	.	.	.	0,255,255	62	22.2475	20.6388	30.3674	14.0092	5.23082e-07	8.87943e-07	0.000427555	4.53641e-14	1	248537500	249087500	0
1	248540000	248550000	1	248840000	248850000	.	.	.	.	0,255,255	23	9.5386	8.17028	9.3146	9.01759	0.0330271	0.0390176	0.0476191	0.0500997	2	248545000	248850000	5000
1	249005000	249010000	1	249080000	249085000	.	.	.	.	0,255,255	27	5.58322	6.04177	5.66941	8.42135	3.0291e-06	3.40154e-06	6.42652e-06	0.0033828	1	249007500	249082500	0
1	249765000	249770000	1	249850000	249855000	.	.	.	.	0,255,255	23	6.5999	6.68345	4.3144	7.22437	0.00338696	0.00259762	3.22057e-05	0.00629888	3	249774166	249847500	9719
1	249770000	249780000	1	249830000	249840000	.	.	.	.	0,255,255	57	26.6002	27.1205	34.5893	30.237	0.00149967	0.00122606	0.0961409	0.00195634	6	249773333	249845000	15366
1	250865000	250870000	1	250995000	251000000	.	.	.	.	0,255,255	28	8.48648	6.96733	6.18522	8.89172	0.00087401	2.51016e-05	1.98444e-06	0.00141933	1	250867500	250997500	0
1	250990000	251000000	1	251060000	251070000	.	.	.	.	0,255,255	59	24.8552	21.9249	16.7431	24.2445	0.000557455	1.23541e-06	2.81333e-09	2.47337e-06	1	250995000	251065000	0
1	251050000	251075000	1	251150000	251175000	.	.	.	.	0,255,255	82	38.6574	35.4389	30.1593	45.6089	1.29923e-06	1.5994e-06	2.17623e-10	0.00195879	1	251062500	251162500	0
1	251625000	251650000	1	252100000	252125000	.	.	.	.	0,255,255	67	24.9415	33.9186	35.4696	38.2472	1.25232e-05	0.0047156	0.00614289	0.00596527	1	251637500	252112500	0
1	252275000	252300000	1	252450000	252475000	.	.	.	.	0,255,255	108	45.753	53.6914	56.5792	61.1829	5.76604e-10	1.55606e-05	2.39216e-05	2.25902e-05	1	252287500	252462500	0
1	252275000	252300000	1	252725000	252750000	.	.	.	.	0,255,255	70	25.4844	30.4966	34.7161	29.5647	1.69716e-06	2.63054e-06	0.00159037	3.58326e-06	1	252287500	252737500	0
2	825000	850000	2	925000	950000	.	.	.	.	0,255,255	114	34.4098	49.9882	65.3652	46.07	5.10624e-18	7.60644e-07	0.00457785	1.24889e-11	1	837500	937500	0
2	990000	1000000	2	1040000	1050000	.	.	.	.	0,255,255	50	20.4176	19.5187	18.5268	23.021	0.000557055	3.7694e-06	6.49405e-06	0.000905436	1	995000	1045000	0
2	1050000	1060000	2	1260000	1270000	.	.	.	.	0,255,255	38	9.98268	13.2667	14.0261	16.1723	5.30806e-06	0.00037777	0.000576768	0.0157988	1	1055000	1265000	0
2	1315000	1320000	2	1365000	1370000	.	.	.	.	0,255,255	39	8.35043	8.3074	12.5465	10.7702	1.33649e-08	8.04135e-09	0.000365137	5.76178e-06	2	1320000	1367500	2500
2	1400000	1425000	2	1525000	1550000	.	.	.	.	0,255,255	101	36.5798	39.9067	38.6276	58.4735	7.79747e-13	7.12692e-08	1.59777e-12	0.000490249	3	1404166	1529166	18634
2	1855000	1860000	2	1910000	1915000	.	.	.	.	0,255,255	18	6.21597	5.33376	5.66203	1.33693	0.0206912	0.0190135	0.0396752	1.11305e-08	3	1855833	1909166	9428
2	1960000	1965000	2	2080000	2085000	.	.	.	.	0,255,255	31	8.51077	7.83988	9.77158	8.43937	6.60883e-05	5.29325e-05	0.000115151	0.000122534	2	1965000	2082500	2500
2	1965000	1970000	2	2000000	2005000	.	.	.	.	0,255,255	37	8.66541	10.8389	11.5797	9.99505	1.22076e-07	9.04433e-06	2.28775e-05	3.42434e-05	2	1970000	2005000	3536
2	2075000	2100000	2	2400000	2425000	.	.	.	.	0,255,255	70	38.0457	34.9016	32.9143	32.5418	0.00102701	0.00119853	0.00159037	0.00158899	2	2100000	2412500	12500
2	2100000	2125000	2	2300000	2325000	.	.	.	.	0,255,255	82	35.5224	40.6247	47.2576	48.6444	1.29923e-06	0.00147893	0.00197001	0.00195879	1	2112500	2312500	0
2	3350000	3375000	2	3450000	3475000	.	.	.	.	0,255,255	142	61.233	75.4315	78.8551	72.8621	1.04682e-14	2.09045e-08	0.00125243	3.22226e-08	3	3370833	3479166	18634
2	3600000	3625000	2	5525000	5550000	.	.	.	.	0,255,255	25	5.12045	5.80739	5.66577	4.54256	7.34506e-05	0.000384878	0.000478456	1.38299e-05	1	3612500	5537500	0
2	4320000	4330000	2	4580000	4590000	.	.	.	.	0,255,255	21	4.26498	6.09814	5.21981	6.63424	0.000177835	0.00473495	0.00403047	0.0286764	2	4325000	4590000	5000
2	4700000	4725000	2	4975000	5000000	.	.	.	.	0,255,255	63	23.1474	20.8818	24.3085	21.7903	2.36672e-07	4.02439e-07	3.4229e-07	4.61791e-07	3	4720833	4995833	18634
2	4720000	4730000	2	4830000	4840000	.	.	.	.	0,255,255	51	16.9855	17.0175	20.2836	22.3951	1.82607e-06	1.80993e-06	0.000519817	0.000515093	3	4718333	4838333	13743
2	5370000	5380000	2	5480000	5490000	.	.	.	.	0,255,255	50	23.0001	20.9979	24.0377	24.0917	0.000557055	0.000515414	0.00091477	0.000905436	2	5375000	5490000	5000
2	5525000	5550000	2	5750000	5775000	.	.	.	.	0,255,255	89	45.5337	40.2255	44.927	41.4423	5.59969e-05	6.02489e-05	8.16181e-05	8.3574e-05	1	5537500	5762500	0
2	5875000	5880000	2	5960000	5965000	.	.	.	.	0,255,255	20	4.55454	3.77994	6.11998	3.68229	0.000562267	7.77064e-05	0.00942151	8.0091e-05	2	5880000	5962500	2500
2	6200000	6225000	2	6825000	6850000	.	.	.	.	0,255,255	51	18.149	15.2398	15.042	18.8028	5.19345e-06	2.0339e-08	1.62828e-08	1.11954e-05	1	6212500	6837500	0
2	6625000	6650000	2	6800000	6825000	.	.	.	.	0,255,255	153	78.4787	69.6119	71.5948	84.1758	2.08507e-05	4.30659e-11	6.77117e-11	2.80407e-05	1	6637500	6812500	0
2	6630000	6640000	2	6680000	6690000	.	.	.	.	0,255,255	54	18.1871	21.2313	27.0119	16.3269	1.46223e-07	4.28931e-05	0.0084649	2.25812e-07	1	6635000	6685000	0
2	6820000	6830000	2	6930000	6940000	.	.	.	.	0,255,255	41	16.0888	15.792	17.6405	15.119	0.00195159	0.00201977	0.00327443	6.18929e-05	1	6825000	6935000	0
2	6930000	6940000	2	7140000	7150000	.	.	.	.	0,255,255	25	7.19159	7.21771	5.50647	7.94871	0.000715059	0.00123254	6.3925e-05	0.0138764	1	6935000	7145000	0
2	6930000	6940000	2	6980000	6990000	.	.	.	.	0,255,255	99	25.9293	31.8693	21.0353	38.9405	3.00451e-18	1.35921e-12	1.26719e-24	2.02336e-07	2	6940000	6990000	7071
2	7060000	7070000	2	7140000	7150000	.	.	.	.	0,255,255	50	17.5007	15.3641	19.1422	21.2162	3.73178e-06	1.29787e-08	6.49405e-06	0.000905436	3	7075000	7141666	12018
2	7275000	7300000	2	7375000	7400000	.	.	.	.	0,255,255	119	58.078	58.4804	57.819	58.6684	4.96506e-08	4.97598e-08	8.23947e-08	7.40266e-08	1	7287500	7387500	0
2	7700000	7725000	2	8125000	8150000	.	.	.	.	0,255,255	65	32.2457	32.2563	35.7004	34.3319	0.00935419	0.0106617	0.0138023	0.0134242	2	7712500	8162500	25000
2	7710000	7720000	2	7900000	7910000	.	.	.	.	0,255,255	38	11.0919	10.5609	16.1189	9.67594	5.30806e-06	6.71745e-06	0.0166387	6.91137e-08	1	7715000	7905000	0
2	7710000	7720000	2	7860000	7870000	.	.	.	.	0,255,255	36	12.3434	11.9944	17.3429	11.4556	3.22365e-05	4.09504e-05	0.0425802	6.01088e-05	2	7715000	7870000	5000
2	8140000	8145000	2	8175000	8180000	.	.	.	.	0,255,255	24	8.13627	8.84783	9.261	7.4615	0.0164731	0.0118342	0.0262505	0.00277801	2	8142500	8180000	2500
2	8210000	8220000	2	8290000	8300000	.	.	.	.	0,255,255	39	14.826	13.3246	16.0798	11.043	0.000158766	0.000183896	0.0100054	3.50267e-06	1	8215000	8295000	0
2	8320000	8325000	2	8470000	8475000	.	.	.	.	0,255,255	14	1.56316	1.81827	2.40935	2.06434	2.91064e-05	0.000513788	0.00186095	0.00196173	1	8322500	8472500	0
2	8410000	8415000	2	8470000	8475000	.	.	.	.	0,255,255	28	6.35401	6.80041	3.2413	7.76748	3.09161e-05	2.51016e-05	3.57371e-10	6.73095e-05	1	8412500	8472500	0
2	8525000	8550000	2	8625000	8650000	.	.	.	.	0,255,255	118	53.659	63.8668	72.494	61.0089	8.91222e-08	0.00088198	0.00123836	1.31252e-07	2	8525000	8637500	12500
2	8925000	8950000	2	9550000	9575000	.	.	.	.	0,255,255	37	13.5821	13.6043	11.4782	12.2945	0.00212504	0.00464252	8.83748e-05	0.000100972	1	8937500	9562500	0
2	9070000	9080000	2	9140000	9150000	.	.	.	.	0,255,255	46	16.1627	16.7545	17.5964	24.3796	7.50543e-05	7.90351e-05	0.000136229	0.00780134	1	9075000	9145000	0
2	9100000	9105000	2	9200000	9205000	.	.	.	.	0,255,255	22	5.2675	5.58812	5.84155	6.76958	0.000699355	0.00070543	0.00157748	0.0133528	1	9102500	9202500	0
2	9300000	9325000	2	9650000	9675000	.	.	.	.	0,255,255	68	30.1656	31.7775	36.6032	35.305	6.34839e-06	0.00302157	0.0039715	0.00386543	1	9312500	9662500	0
2	9740000	9750000	2	9900000	9910000	.	.	.	.	0,255,255	30	11.7827	10.3753	10.6441	12.1662	0.00344086	0.0041297	0.00577846	0.00568323	1	9745000	9905000	0
2	9910000	9915000	2	9960000	9965000	.	.	.	.	0,255,255	19	5.7022	5.84658	5.21288	2.15035	0.00965747	0.00909801	0.0200563	9.29384e-07	3	9910833	9959166	6871
2	9960000	9970000	2	10070000	10080000	.	.	.	.	0,255,255	36	13.3395	12.5194	11.6624	14.4775	0.0013047	0.00148211	6.50327e-05	0.00228747	2	9965000	10080000	5000
2	10100000	10110000	2	10240000	10250000	.	.	.	.	0,255,255	38	11.0022	11.3527	12.2715	14.1716	5.30806e-06	6.71745e-06	1.06899e-05	0.000591333	1	10105000	10245000	0
2	10100000	10105000	2	10145000	10150000	.	.	.	.	0,255,255	31	6.2499	7.72069	9.50912	10.1672	1.40809e-06	1.00649e-06	0.000115151	0.00356198	2	10102500	10142500	5000
2	10185000	10190000	2	10225000	10230000	.	.	.	.	0,255,255	42	10.1981	11.7311	11.2152	15.6766	8.29166e-08	4.43388e-08	1.848e-07	0.00369242	2	10187500	10237500	10000
2	10225000	10250000	2	10350000	10375000	.	.	.	.	0,255,255	80	37.8952	39.3874	40.3698	48.096	4.43848e-06	0.00336507	0.00440973	0.00445865	1	10237500	10362500	0
2	10400000	10425000	2	10675000	10700000	.	.	.	.	0,255,255	75	30.6853	25.9118	27.3048	31.1751	4.13627e-08	6.9232e-08	7.33166e-08	0.000126566	3	10404166	10670833	18634
2	10550000	10575000	2	10675000	10700000	.	.	.	.	0,255,255	155	73.5277	65.6738	67.9669	72.2725	1.2025e-11	1.2394e-11	1.93336e-11	1.84464e-11	3	10570833	10679166	18634
2	11600000	11610000	2	11690000	11700000	.	.	.	.	0,255,255	36	19.4813	17.4233	19.317	18.0737	0.0269707	0.0273451	0.0425802	0.0403819	2	11605000	11700000	5000
2	12000000	12010000	2	12110000	12120000	.	.	.	.	0,255,255	39	12.484	12.9167	12.3064	14.4742	0.000158766	0.000183896	4.36751e-06	0.00028561	1	12005000	12115000	0
2	12150000	12175000	2	12350000	12375000	.	.	.	.	0,255,255	100	44.9017	46.1494	50.4348	48.7871	1.113e-07	1.33459e-07	0.000775519	1.84854e-07	1	12162500	12362500	0
2	12570000	12580000	2	12860000	12870000	.	.	.	.	0,255,255	48	16.5201	15.1075	18.8263	15.1094	1.78011e-05	8.73792e-08	3.1473e-05	1.53179e-07	2	12580000	12860000	7071
2	12570000	12580000	2	12730000	12740000	.	.	.	.	0,255,255	42	15.8877	16.1173	16.9417	13.9142	0.00106235	0.00110474	0.0018279	2.87553e-05	1	12575000	12735000	0
2	12570000	12580000	2	12830000	12840000	.	.	.	.	0,255,255	37	12.9231	13.9133	14.3025	13.7015	0.000655429	0.000756409	0.00116509	0.00117906	1	12575000	12835000	0
2	13550000	13575000	2	13775000	13800000	.	.	.	.	0,255,255	86	40.1955	41.0215	46.0493	39.3803	0.000232178	0.000250304	0.000344356	0.000336185	1	13562500	13787500	0
2	13770000	13780000	2	13930000	13940000	.	.	.	.	0,255,255	28	11.0851	11.8859	11.1591	11.555	0.01258	0.0146938	0.019973	0.0199704	2	13785000	13935000	10000
2	13800000	13825000	2	14100000	14125000	.	.	.	.	0,255,255	91	47.0561	45.4833	46.7137	53.7556	2.00175e-05	2.1582e-05	3.01575e-05	0.0182086	2	13800000	14112500	12500
2	13925000	13930000	2	14110000	14115000	.	.	.	.	0,255,255	22	3.12836	4.3517	5.75687	5.63029	1.88586e-07	7.04889e-05	0.00157748	0.00139339	1	13927500	14112500	0
2	13930000	13940000	2	13990000	14000000	.	.	.	.	0,255,255	53	21.7373	23.8674	28.1461	29.7806	8.8304e-05	8.39451e-05	0.0130856	0.0127971	2	13930000	13990000	7071
2	14390000	14400000	2	14440000	14450000	.	.	.	.	0,255,255	66	19.3738	23.6437	26.382	20.1164	1.16494e-12	4.52552e-09	1.29782e-05	8.35793e-09	1	14395000	14445000	0
2	14450000	14475000	2	14600000	14625000	.	.	.	.	0,255,255	113	54.8457	46.1395	53.7359	40.202	1.27869e-06	2.10718e-11	2.10397e-06	2.6337e-11	1	14462500	14612500	0
2	14625000	14650000	2	15000000	15025000	.	.	.	.	0,255,255	81	41.219	38.2495	39.273	45.0311	0.00209061	2.94024e-06	0.00298566	0.00297203	2	14625000	15012500	12500
2	14800000	14825000	2	15000000	15025000	.	.	.	.	0,255,255	153	48.2135	54.112	57.9003	73.7524	2.46135e-27	1.91922e-18	3.38278e-18	6.46714e-11	5	14802500	15017500	31623
2	15060000	15070000	2	15170000	15180000	.	.	.	.	0,255,255	29	8.90483	8.07368	9.71072	10.7673	0.000410435	0.00057442	0.000646042	0.0108168	2	15065000	15170000	5000
2	15200000	15225000	2	15450000	15475000	.	.	.	.	0,255,255	57	30.1356	25.0594	22.1087	27.2631	0.00382071	0.00492533	3.62259e-05	0.00625982	1	15212500	15462500	0
2	15320000	15330000	2	15440000	15450000	.	.	.	.	0,255,255	28	8.65211	8.32275	8.67481	8.37361	0.000954347	0.00127992	0.00143451	0.00156105	2	15325000	15450000	5000
2	15740000	15745000	2	15835000	15840000	.	.	.	.	0,255,255	19	2.33342	2.78971	3.22007	4.86747	7.44514e-07	2.60601e-05	0.000261037	0.00276805	1	15742500	15837500	0
2	16450000	16475000	2	16550000	16575000	.	.	.	.	0,255,255	140	56.9569	65.3533	54.7113	80.306	4.83845e-14	5.8945e-08	1.10188e-13	0.00229527	1	16462500	16562500	0
2	16875000	16900000	2	16975000	17000000	.	.	.	.	0,255,255	122	59.9279	66.182	62.5365	67.3836	8.58802e-09	0.000203093	0.000289375	0.000293603	1	16887500	16987500	0
2	16880000	16890000	2	17110000	17120000	.	.	.	.	0,255,255	23	7.21044	7.71406	9.77034	6.05976	0.00414262	0.00662412	0.0476191	0.000564565	2	16885000	17120000	5000
2	17205000	17210000	2	17250000	17255000	.	.	.	.	0,255,255	21	3.17857	3.96545	5.24695	6.07216	1.30645e-05	0.000214895	0.0040281	0.00357214	1	17207500	17252500	0
2	17410000	17420000	2	17600000	17610000	.	.	.	.	0,255,255	29	10.0251	9.10393	9.58511	8.75332	0.00671714	0.00057442	0.000646042	0.000675245	1	17415000	17605000	0
2	17425000	17430000	2	17510000	17515000	.	.	.	.	0,255,255	13	1.76083	1.94492	1.78901	2.16896	0.00103247	0.0022021	0.00125569	0.00710366	1	17427500	17512500	0
2	17750000	17775000	2	26675000	26700000	.	.	.	.	0,255,255	35	11.0862	6.89786	7.56198	9.04557	0.000182659	6.27446e-08	4.12787e-08	6.72217e-06	1	17762500	26687500	0
2	17835000	17840000	2	17925000	17930000	.	.	.	.	0,255,255	34	6.59118	7.10045	11.5867	9.3082	5.27551e-08	2.8369e-08	0.000366179	6.06226e-06	6	17840000	17935833	8700
2	18175000	18180000	2	18235000	18240000	.	.	.	.	0,255,255	24	7.62433	7.50839	9.74774	9.37026	0.00144928	0.00115789	0.0262505	0.0269082	2	18175000	18237500	2500
2	18500000	18525000	2	19200000	19225000	.	.	.	.	0,255,255	50	23.5973	21.4498	19.8151	19.6003	0.00190067	0.00282795	0.00309924	0.0033233	1	18512500	19212500	0
2	18520000	18530000	2	18690000	18700000	.	.	.	.	0,255,255	27	5.36789	6.86014	8.75727	4.8149	3.37201e-06	0.000195089	0.00322406	9.80459e-08	2	18520000	18695000	5000
2	19585000	19590000	2	19655000	19660000	.	.	.	.	0,255,255	15	1.3969	1.93466	2.61329	2.91601	4.40118e-06	0.000122167	0.00350602	0.0036746	1	19587500	19657500	0
2	19825000	19850000	2	19925000	19950000	.	.	.	.	0,255,255	116	52.0734	53.857	59.7748	57.6184	2.5404e-07	2.55568e-07	4.21858e-07	3.85764e-07	1	19837500	19937500	0
2	20500000	20510000	2	20570000	20580000	.	.	.	.	0,255,255	29	6.35755	6.57377	1.76492	14.4206	1.23693e-05	2.48208e-05	8.04552e-18	0.0993799	2	20510000	20575000	5000
2	21265000	21270000	2	21385000	21390000	.	.	.	.	0,255,255	13	3.56944	2.94846	3.74824	3.59242	0.0605487	0.0260701	0.0897835	0.0900559	2	21267500	21382500	5000
2	21400000	21425000	2	24175000	24200000	.	.	.	.	0,255,255	18	2.76627	2.24748	2.93798	2.48035	0.000143552	8.35394e-05	0.00158231	8.51671e-05	1	21412500	24187500	0
2	23590000	23600000	2	23690000	23700000	.	.	.	.	0,255,255	33	12.9084	12.0264	11.3663	15.4238	0.0083225	0.000477105	0.00068756	0.0139547	4	23585000	23697500	10308
2	24425000	24450000	2	24875000	24900000	.	.	.	.	0,255,255	59	25.295	21.5568	21.8778	23.6246	0.00139548	8.86938e-06	8.5737e-06	1.02136e-05	1	24437500	24887500	0
2	24440000	24450000	2	24630000	24640000	.	.	.	.	0,255,255	25	6.44847	7.51741	6.29518	8.64407	0.000715059	0.00123254	0.00128006	0.0138764	2	24435000	24635000	10000
2	25435000	25440000	2	25495000	25500000	.	.	.	.	0,255,255	20	5.03809	4.90736	6.05144	4.76765	0.00428757	0.000622444	0.00942151	0.0010187	1	25437500	25497500	0
2	27320000	27325000	2	27360000	27365000	.	.	.	.	0,255,255	29	8.94045	7.29904	6.70586	7.21598	0.000372941	8.75195e-06	2.23829e-05	2.38775e-05	2	27325000	27362500	2500
2	28200000	28225000	2	28300000	28325000	.	.	.	.	0,255,255	86	27.9316	39.3623	48.2423	38.711	3.56208e-12	0.000250304	0.000344356	1.58474e-07	1	28212500	28312500	0
2	28850000	28875000	2	29250000	29275000	.	.	.	.	0,255,255	80	36.6653	32.359	42.9272	37.541	4.43848e-06	5.53465e-06	0.00440973	7.19559e-06	1	28862500	29262500	0
2	30350000	30375000	2	30525000	30550000	.	.	.	.	0,255,255	98	51.6406	45.1336	37.0725	56.1545	0.00120318	4.28803e-07	1.98078e-11	0.00161293	1	30362500	30537500	0
2	30810000	30820000	2	30880000	30890000	.	.	.	.	0,255,255	30	15.3686	13.2089	12.518	13.4582	0.040075	0.043448	0.0627207	0.0635881	2	30810000	30885000	5000
2	30950000	30975000	2	31125000	31150000	.	.	.	.	0,255,255	135	54.956	57.8021	63.1365	60.6965	1.72185e-12	1.91541e-12	1.08459e-06	3.17058e-12	2	30962500	31125000	12500
2	30950000	30975000	2	31275000	31300000	.	.	.	.	0,255,255	69	28.2528	27.7479	31.4424	31.3578	3.26398e-06	5.00536e-06	0.00249405	0.00245613	1	30962500	31287500	0
2	31180000	31190000	2	31290000	31300000	.	.	.	.	0,255,255	36	12.5416	11.9723	11.5191	13.8061	0.0013047	4.09504e-05	6.50327e-05	0.00228747	3	31191666	31281666	14907
2	31275000	31300000	2	31575000	31600000	.	.	.	.	0,255,255	74	22.4457	26.2218	30.9505	23.5555	1.16189e-11	1.4741e-07	0.000213848	1.64405e-11	1	31287500	31587500	0
2	31275000	31300000	2	31475000	31500000	.	.	.	.	0,255,255	71	35.57	31.7052	34.7233	36.9646	0.000642005	0.000753584	0.000989142	0.000986299	1	31287500	31487500	0
2	31475000	31500000	2	31575000	31600000	.	.	.	.	0,255,255	102	50.8857	47.1242	54.1455	52.8314	0.0002312	3.83865e-08	0.000346851	0.000324319	1	31487500	31587500	0
2	31580000	31590000	2	31650000	31660000	.	.	.	.	0,255,255	52	18.1938	17.4839	23.9738	21.9745	8.08065e-07	8.02323e-07	0.000287182	0.000287602	1	31585000	31655000	0
2	32800000	32825000	2	32925000	32950000	.	.	.	.	0,255,255	99	41.5993	43.4101	48.5592	53.5028	2.03874e-07	2.39231e-07	3.18472e-07	0.00108925	1	32812500	32937500	0
2	32880000	32890000	2	32940000	32950000	.	.	.	.	0,255,255	45	10.3032	9.90246	11.4175	13.9451	4.11867e-09	5.41115e-09	7.80254e-09	2.61401e-06	1	32885000	32945000	0
2	33110000	33120000	2	33320000	33330000	.	.	.	.	0,255,255	27	4.09112	4.44032	7.20758	4.36716	4.96748e-08	1.45359e-07	0.0001898	9.80459e-08	2	33115000	33320000	5000
2	33230000	33240000	2	33290000	33300000	.	.	.	.	0,255,255	34	13.4764	13.931	12.4762	11.6913	0.00464244	0.00516939	0.00791849	0.000310978	1	33235000	33295000	0
2	33550000	33560000	2	33680000	33690000	.	.	.	.	0,255,255	44	14.6495	12.6781	16.5922	13.6385	2.70979e-06	3.3468e-06	0.000520947	5.69338e-06	1	33555000	33685000	0
2	33555000	33560000	2	33655000	33660000	.	.	.	.	0,255,255	28	4.55434	5.45621	9.67434	6.23639	2.25011e-08	1.02731e-06	0.00142801	6.73095e-05	1	33557500	33657500	0
2	33675000	33700000	2	34200000	34225000	.	.	.	.	0,255,255	39	15.0327	14.9863	15.4886	12.6628	0.000492096	0.00120132	0.000985902	0.00108938	1	33687500	34212500	0
2	33690000	33700000	2	33770000	33780000	.	.	.	.	0,255,255	41	17.4038	17.2219	18.337	19.0199	0.00195159	0.00201977	0.00327443	0.00306974	1	33695000	33775000	0
2	34200000	34210000	2	34250000	34260000	.	.	.	.	0,255,255	67	21.2571	21.5403	24.4442	22.6659	2.19457e-09	1.79967e-09	3.75284e-09	3.50155e-09	1	34205000	34255000	0
2	34950000	34975000	2	35050000	35075000	.	.	.	.	0,255,255	141	62.6055	67.3984	65.5512	70.2689	3.77344e-08	3.52989e-08	5.33531e-08	5.46402e-08	1	34962500	35062500	0
2	35525000	35550000	2	35725000	35750000	.	.	.	.	0,255,255	80	44.4036	36.3962	40.4511	37.3228	0.00313485	5.53465e-06	0.00440973	7.19559e-06	2	35525000	35737500	12500
2	35775000	35800000	2	36025000	36050000	.	.	.	.	0,255,255	69	32.1356	28.7583	31.6709	35.0538	0.00164951	5.00536e-06	0.00249405	0.00245613	1	35787500	36037500	0
2	35780000	35790000	2	35870000	35880000	.	.	.	.	0,255,255	56	14.8104	15.7263	18.8379	19.7716	1.5146e-11	2.55372e-08	4.11125e-08	2.09682e-05	2	35785000	35870000	5000
2	35955000	35960000	2	36025000	36030000	.	.	.	.	0,255,255	24	5.09732	5.68553	6.63651	6.38034	9.46866e-05	9.55663e-05	0.0029816	0.00277801	2	35957500	36025000	2500
2	36025000	36050000	2	36250000	36275000	.	.	.	.	0,255,255	63	24.2158	23.4411	28.4646	26.6173	2.36672e-07	4.02439e-07	0.000240179	0.00028139	1	36037500	36262500	0
2	36025000	36050000	2	36600000	36625000	.	.	.	.	0,255,255	47	15.0646	14.5638	15.9082	11.3588	3.7418e-07	1.2766e-06	0.000243259	1.95984e-09	1	36037500	36612500	0
2	37375000	37400000	2	37625000	37650000	.	.	.	.	0,255,255	93	44.0435	40.9557	39.0803	45.0381	6.80879e-06	7.2861e-06	1.00867e-05	1.04233e-05	2	37400000	37637500	12500
2	38215000	38220000	2	38260000	38265000	.	.	.	.	0,255,255	21	4.02118	5.61511	6.09324	5.58581	0.000188495	0.00176618	0.0040281	0.00357214	2	38217500	38257500	5000
2	38300000	38325000	2	38475000	38500000	.	.	.	.	0,255,255	55	19.9522	22.4853	23.9591	27.5405	8.78567e-05	0.000141681	0.000143682	0.0153176	1	38312500	38487500	0
2	38620000	38630000	2	38890000	38900000	.	.	.	.	0,255,255	23	6.87651	5.6638	6.38631	6.44962	0.00414262	0.000709657	0.00685408	0.00654479	1	38625000	38895000	0
2	38620000	38625000	2	38685000	38690000	.	.	.	.	0,255,255	14	1.71832	1.92057	2.18804	0.538335	0.000219087	0.000513788	0.00186095	0.00290543	1	38622500	38687500	0
2	39700000	39725000	2	39850000	39875000	.	.	.	.	0,255,255	79	38.5923	36.8243	48.7965	28.0387	7.97418e-06	9.74233e-06	0.00648646	3.47013e-09	2	39700000	39862500	12500
2	40370000	40380000	2	40440000	40450000	.	.	.	.	0,255,255	50	24.0605	21.7068	24.4899	22.4402	0.000557055	0.000515414	0.00091477	0.000905436	1	40375000	40445000	0
2	40645000	40650000	2	40815000	40820000	.	.	.	.	0,255,255	18	3.91032	3.733	4.79838	4.28759	0.00055038	0.000738296	0.00686184	0.00681175	2	40647500	40815000	2500
2	41025000	41050000	2	41550000	41575000	.	.	.	.	0,255,255	43	18.5867	17.3247	19.2461	15.536	0.00193368	0.00348959	0.00349786	4.55986e-05	1	41037500	41562500	0
2	41200000	41225000	2	41425000	41450000	.	.	.	.	0,255,255	88	44.5264	42.3493	55.8132	40.5289	9.06451e-05	9.74248e-05	0.0454547	0.000132631	3	41212500	41412500	25000
2	41420000	41425000	2	41520000	41525000	.	.	.	.	0,255,255	18	2.75643	2.56893	3.20284	2.70633	5.88859e-05	9.69092e-05	0.000832644	8.38878e-05	1	41422500	41522500	0
2	41525000	41550000	2	41875000	41900000	.	.	.	.	0,255,255	41	17.5191	15.2726	13.1254	18.5427	0.00656959	0.000303465	0.000228437	0.0113459	1	41537500	41887500	0
2	42540000	42550000	2	42590000	42600000	.	.	.	.	0,255,255	31	12.7794	15.3284	14.6022	13.6866	0.0245187	0.0272002	0.0396439	0.0393377	2	42545000	42600000	5000
2	43050000	43075000	2	43525000	43550000	.	.	.	.	0,255,255	55	22.5208	23.3976	27.227	27.4763	8.78567e-05	0.000141681	0.0140023	0.0153176	2	43062500	43525000	12500
2	43055000	43060000	2	43225000	43230000	.	.	.	.	0,255,255	14	3.87513	3.73409	3.81438	3.77506	0.0275575	0.0305132	0.0427582	0.0417215	2	43057500	43230000	2500
2	43225000	43250000	2	43500000	43525000	.	.	.	.	0,255,255	92	45.939	43.7944	43.4787	57.6414	1.17575e-05	1.254e-05	1.7362e-05	0.013265	1	43237500	43512500	0
2	43310000	43315000	2	43510000	43515000	.	.	.	.	0,255,255	18	3.43412	3.73903	4.3093	3.47931	0.00055038	0.000738296	0.00686184	0.000779443	1	43312500	43512500	0
2	43800000	43825000	2	44000000	44025000	.	.	.	.	0,255,255	58	20.4206	22.1015	26.546	23.1191	1.11024e-05	1.8448e-05	0.00357516	2.20312e-05	1	43812500	44012500	0
2	43820000	43830000	2	43900000	43910000	.	.	.	.	0,255,255	35	17.5881	14.2647	14.5782	16.085	0.0428309	0.00280025	0.00429063	0.062585	3	43821666	43908333	7454
2	43940000	43950000	2	43990000	44000000	.	.	.	.	0,255,255	34	6.00489	13.0681	14.5013	11.0585	1.50278e-10	0.00516939	0.00791849	0.000310978	3	43928333	43998333	16997
2	44885000	44890000	2	44930000	44935000	.	.	.	.	0,255,255	37	2.26504	2.20214	3.02573	1.43049	2.99933e-24	2.45383e-24	8.08239e-21	6.60262e-31	6	44885833	44928333	9317
2	45590000	45600000	2	45670000	45680000	.	.	.	.	0,255,255	29	9.05671	9.18761	8.75215	10.8832	0.000410435	0.00057442	0.000646042	0.0108168	1	45595000	45675000	0
2	46050000	46060000	2	46100000	46110000	.	.	.	.	0,255,255	42	15.4819	15.6837	16.9745	16.7537	1.47811e-05	0.00110474	0.0018279	0.00166323	1	46055000	46105000	0
2	46850000	46875000	2	47100000	47125000	.	.	.	.	0,255,255	57	28.2479	25.5633	29.6203	23.512	0.00382071	0.00492533	0.00567	4.43595e-05	1	46862500	47112500	0
2	47120000	47130000	2	47370000	47380000	.	.	.	.	0,255,255	54	17.4026	16.0102	16.6107	21.3318	1.46223e-07	1.44934e-07	2.33453e-07	7.98136e-05	4	47127500	47372500	12748
2	47130000	47140000	2	47240000	47250000	.	.	.	.	0,255,255	43	14.494	16.1753	19.5022	18.2346	6.40662e-06	0.00058583	0.000998091	0.000890014	2	47130000	47245000	5000
2	47770000	47780000	2	47860000	47870000	.	.	.	.	0,255,255	39	17.0354	17.5845	18.4798	16.5386	0.00602234	0.00622594	0.0100054	0.00958428	3	47785000	47865000	10000
2	47770000	47780000	2	47910000	47920000	.	.	.	.	0,255,255	34	14.2323	12.6836	18.3228	12.1136	0.00464244	0.00516939	0.0979799	0.000310978	2	47775000	47920000	5000
2	47770000	47780000	2	48090000	48100000	.	.	.	.	0,255,255	23	5.90049	5.61537	5.75421	5.53912	0.000315107	0.000709657	0.000586471	0.000564565	1	47775000	48095000	0
2	48075000	48100000	2	48275000	48300000	.	.	.	.	0,255,255	76	33.912	33.3226	39.0925	34.4737	4.55299e-05	5.30288e-05	0.0193456	7.30001e-05	2	48087500	48275000	12500
2	48850000	48855000	2	49010000	49015000	.	.	.	.	0,255,255	14	1.84699	2.06315	1.37487	2.94366	0.000219087	0.00257925	3.56145e-05	0.0102802	1	48852500	49012500	0
2	49000000	49025000	2	49300000	49325000	.	.	.	.	0,255,255	57	27.6701	22.7183	24.3062	30.0131	0.00382071	3.68772e-05	3.62259e-05	0.00625982	2	49012500	49325000	12500
2	49150000	49175000	2	49300000	49325000	.	.	.	.	0,255,255	128	26.006	36.6592	24.4963	62.9059	3.72599e-33	3.02352e-24	0	2.64368e-05	2	49187500	49312500	25000
2	49350000	49355000	2	49390000	49395000	.	.	.	.	0,255,255	30	5.39565	5.16582	6.94309	7.00797	7.37624e-08	7.98109e-08	7.90895e-06	8.43973e-06	1	49352500	49392500	0
2	49390000	49395000	2	49445000	49450000	.	.	.	.	0,255,255	24	5.65884	5.88521	6.89862	3.87336	9.46866e-05	9.55663e-05	0.0029816	2.69187e-07	3	49390833	49445833	3727
2	50600000	50610000	2	50720000	50730000	.	.	.	.	0,255,255	47	17.7645	15.4228	12.7863	15.6367	3.60481e-05	2.15169e-07	3.19278e-07	5.96728e-05	3	50608333	50721666	7454
2	51900000	51910000	2	52120000	52130000	.	.	.	.	0,255,255	25	7.29259	5.88256	7.25848	6.45662	0.000715059	8.65503e-05	0.00128006	0.00120064	1	51905000	52125000	0
2	52120000	52130000	2	52210000	52220000	.	.	.	.	0,255,255	57	18.9445	17.1559	21.5302	16.1037	1.01463e-08	1.02965e-08	1.05048e-05	1.6905e-08	2	52125000	52220000	5000
2	52550000	52575000	2	52825000	52850000	.	.	.	.	0,255,255	60	30.7846	27.9126	32.3747	32.7917	0.000823343	0.00111208	0.0789648	0.0767887	2	52575000	52837500	12500
2	52890000	52900000	2	52940000	52950000	.	.	.	.	0,255,255	45	14.7506	12.3626	16.0643	13.0119	1.15405e-06	5.41115e-09	0.000273031	2.61401e-06	2	52895000	52950000	5000
2	53275000	53300000	2	53400000	53425000	.	.	.	.	0,255,255	112	55.5621	59.0449	66.9801	57.0984	2.1379e-06	2.15346e-06	0.00849014	3.18013e-06	1	53287500	53412500	0
2	53870000	53880000	2	53930000	53940000	.	.	.	.	0,255,255	29	12.0756	12.228	13.2374	12.5034	0.00671714	0.00793068	0.0990012	0.0993799	2	53880000	53940000	7071
2	54175000	54200000	2	54275000	54300000	.	.	.	.	0,255,255	79	23.9985	34.0935	20.945	47.3272	5.52534e-14	9.74233e-06	9.04646e-14	0.00657296	1	54187500	54287500	0
2	54755000	54760000	2	54805000	54810000	.	.	.	.	0,255,255	16	3.03477	3.84911	2.38883	2.5048	0.000788394	0.00597906	0.000116853	0.00110738	1	54757500	54807500	0
2	55780000	55790000	2	55900000	55910000	.	.	.	.	0,255,255	41	9.39109	12.2562	14.9949	18.9508	1.12635e-09	3.47e-07	6.34391e-05	0.00306974	4	55785000	55910000	20616
2	57975000	58000000	2	58125000	58150000	.	.	.	.	0,255,255	73	36.365	39.7366	41.992	46.5155	0.000234702	0.0400099	0.0518325	0.0515369	2	58000000	58137500	12500
2	60975000	61000000	2	61275000	61300000	.	.	.	.	0,255,255	61	27.5788	21.8445	25.3716	20.9959	0.000481559	1.9832e-06	0.000746908	2.19394e-06	2	60987500	61262500	25000
2	61890000	61900000	2	61940000	61950000	.	.	.	.	0,255,255	21	1.83039	3.37559	1.93154	3.96007	3.10191e-10	2.79222e-05	5.58244e-10	0.000333416	1	61895000	61945000	0
2	62870000	62880000	2	62940000	62950000	.	.	.	.	0,255,255	39	11.8375	12.9465	13.5052	13.0653	2.06289e-06	0.000183896	0.000283964	0.00028561	1	62875000	62945000	0
2	63325000	63350000	2	85625000	85650000	.	.	.	.	0,255,255	21	4.51254	4.24468	4.51945	4.95805	0.000450492	0.00388403	0.00259349	0.00291247	1	63337500	85637500	0
2	64890000	64900000	2	65010000	65020000	.	.	.	.	0,255,255	25	9.74502	8.56148	9.02215	7.42895	0.00903107	0.0113416	0.0132637	0.00120064	3	64888333	65008333	13743
2	65030000	65035000	2	65075000	65080000	.	.	.	.	0,255,255	15	2.35545	3.3262	1.42608	2.35208	0.000385276	0.0138742	6.3196e-06	0.000510965	1	65032500	65077500	0
2	66050000	66060000	2	66130000	66140000	.	.	.	.	0,255,255	55	15.6996	12.6995	13.7642	12.0259	6.08906e-08	5.87959e-11	1.00877e-10	5.53072e-14	2	66050000	66135000	5000
2	69660000	69670000	2	69720000	69730000	.	.	.	.	0,255,255	39	14.1443	15.8992	16.1443	19.5584	0.000158766	0.00622594	0.0100054	0.00958428	2	69665000	69730000	5000
2	70000000	70025000	2	70275000	70300000	.	.	.	.	0,255,255	80	33.916	35.1178	39.3595	35.7946	4.43848e-06	5.53465e-06	0.00440973	7.19559e-06	2	70012500	70275000	12500
2	70125000	70150000	2	70275000	70300000	.	.	.	.	0,255,255	110	48.9149	49.7525	54.2962	48.8391	5.77004e-06	5.86102e-06	9.23879e-06	2.347e-10	1	70137500	70287500	0
2	71025000	71050000	2	71450000	71475000	.	.	.	.	0,255,255	69	24.3146	25.5305	28.9813	26.2791	1.2591e-09	5.00536e-06	5.42459e-06	6.789e-06	1	71037500	71462500	0
2	77130000	77140000	2	77200000	77210000	.	.	.	.	0,255,255	46	15.4401	15.9939	11.1361	17.5135	4.64012e-07	7.90351e-05	2.62696e-09	0.000122132	2	77140000	77200000	7071
2	77740000	77750000	2	78130000	78140000	.	.	.	.	0,255,255	25	8.27363	7.17065	5.85362	6.07813	0.00903107	0.00123254	6.3925e-05	6.53744e-05	1	77745000	78135000	0
2	79525000	79550000	2	79825000	79850000	.	.	.	.	0,255,255	69	24.7788	25.9825	27.664	30.0762	3.26398e-06	5.00536e-06	5.42459e-06	6.789e-06	2	79537500	79850000	12500
2	80950000	80975000	2	81250000	81275000	.	.	.	.	0,255,255	57	23.7018	25.8169	29.0766	27.49	2.28395e-05	0.00492533	0.00567	0.00625982	1	80962500	81262500	0
2	81260000	81270000	2	81310000	81320000	.	.	.	.	0,255,255	36	15.4397	14.3928	18.8836	14.5219	0.0013047	0.00148211	0.0425802	0.00228747	2	81260000	81310000	7071
2	84850000	84875000	2	85950000	85975000	.	.	.	.	0,255,255	24	6.08595	6.09112	6.06964	7.62272	0.000245286	0.00130277	0.00154218	0.0153521	1	84862500	85962500	0
2	86775000	86780000	2	86820000	86825000	.	.	.	.	0,255,255	21	4.64994	5.94157	5.76202	3.76248	0.000188495	0.00176618	0.0040281	2.02467e-05	1	86777500	86822500	0
2	93550000	93575000	2	94400000	94425000	.	.	.	.	0,255,255	44	11.3907	10.7544	10.5428	10.6539	1.46039e-08	5.97388e-08	5.29012e-08	7.22159e-08	1	93562500	94412500	0
2	93800000	93825000	2	94000000	94025000	.	.	.	.	0,255,255	89	33.4668	35.0255	42.5568	42.983	1.1284e-08	1.49447e-08	8.16181e-05	8.3574e-05	2	93812500	94025000	12500
2	94400000	94425000	2	103800000	103825000	.	.	.	.	0,255,255	24	2.62002	3.5603	4.90848	4.47549	4.54768e-09	1.85429e-06	5.0123e-05	6.05948e-05	1	94412500	103812500	0
2	94825000	94850000	2	95175000	95200000	.	.	.	.	0,255,255	49	20.0646	22.3564	22.5691	23.0706	0.00335727	0.00484007	0.00530114	0.00582726	1	94837500	95187500	0
2	94920000	94930000	2	95010000	95020000	.	.	.	.	0,255,255	20	2.29332	3.34155	4.93218	3.30456	5.88565e-08	0.000122675	0.000989705	6.38154e-05	1	94925000	95015000	0
2	94950000	94975000	2	258025000	258050000	.	.	.	.	0,255,255	49	0.175748	0.105931	1.52955	0.241391	0	0	0	0	2	94962500	258012500	25000
2	96325000	96350000	2	96450000	96475000	.	.	.	.	0,255,255	76	32.0157	34.9212	38.4371	39.4731	4.55299e-05	5.30288e-05	7.25842e-05	0.0193779	1	96337500	96462500	0
2	97200000	97210000	2	97260000	97270000	.	.	.	.	0,255,255	37	11.9292	14.9574	17.1379	16.9224	1.31281e-05	0.000756409	0.0267899	0.025699	2	97210000	97265000	5000
2	97510000	97520000	2	97690000	97700000	.	.	.	.	0,255,255	33	13.2626	11.604	10.7993	11.714	0.0083225	0.000477105	0.00068756	0.000700866	1	97515000	97695000	0
2	97690000	97700000	2	97880000	97890000	.	.	.	.	0,255,255	31	10.9691	11.1241	10.0149	10.2726	0.00173747	0.00208383	0.00300324	0.00295418	2	97700000	97885000	5000
2	98310000	98320000	2	98480000	98490000	.	.	.	.	0,255,255	42	6.05213	7.58144	7.89231	12.3267	2.13826e-16	6.53967e-13	4.43275e-10	1.88386e-07	1	98315000	98485000	0
2	99300000	99325000	2	99775000	99800000	.	.	.	.	0,255,255	34	12.0643	11.8129	11.8996	11.1788	0.000454055	0.0016453	0.00130312	0.00132015	1	99312500	99787500	0
2	99395000	99400000	2	99445000	99450000	.	.	.	.	0,255,255	22	7.33355	6.7856	5.78908	5.68852	0.00754478	0.00595927	0.00157748	0.00139339	1	99397500	99447500	0
2	99730000	99740000	2	99830000	99840000	.	.	.	.	0,255,255	48	23.8571	21.936	29.5471	19.7944	0.00170132	0.00160604	0.0868262	0.00278185	3	99731666	99831666	7453
2	99730000	99740000	2	99890000	99900000	.	.	.	.	0,255,255	35	10.4923	10.191	10.998	11.7184	7.58728e-05	9.50309e-05	0.000142401	0.000141282	3	99731666	99898333	7454
2	99830000	99835000	2	99895000	99900000	.	.	.	.	0,255,255	42	3.09207	3.82125	7.1738	9.24851	5.4755e-26	1.1328e-22	7.81315e-13	4.02468e-10	2	99835000	99895000	3536
2	99890000	99900000	2	100160000	100170000	.	.	.	.	0,255,255	20	5.67318	4.98497	4.0721	3.5826	0.00583844	0.010965	0.000989705	6.38154e-05	1	99895000	100165000	0
2	100010000	100020000	2	100160000	100170000	.	.	.	.	0,255,255	26	8.35653	7.98047	6.73554	8.0408	0.00438983	0.00577473	0.000509205	0.00704811	1	100015000	100165000	0
2	100165000	100170000	2	100380000	100385000	.	.	.	.	0,255,255	20	3.2396	2.58577	4.42692	2.25575	4.89571e-05	6.40144e-06	0.000947211	1.74469e-07	2	100167500	100385000	2500
2	101150000	101175000	2	101450000	101475000	.	.	.	.	0,255,255	56	22.9113	24.3095	25.3503	25.9048	4.677e-05	7.38423e-05	0.00906939	0.00993994	1	101162500	101462500	0
2	101340000	101350000	2	101460000	101470000	.	.	.	.	0,255,255	30	13.7315	13.4075	14.4238	12.5284	0.040075	0.043448	0.0627207	0.0635881	3	101338333	101458333	13743
2	105515000	105520000	2	105570000	105575000	.	.	.	.	0,255,255	18	3.445	3.88452	3.58513	3.9992	0.00055038	0.000738296	0.000832644	0.00681175	1	105517500	105572500	0
2	106910000	106920000	2	106990000	107000000	.	.	.	.	0,255,255	31	6.1189	9.84464	7.83563	14.5171	1.39547e-08	9.66369e-05	0.000107953	0.0393377	2	106910000	106995000	5000
2	107125000	107150000	2	107275000	107300000	.	.	.	.	0,255,255	95	43.7705	48.0627	46.6095	50.7548	2.16444e-06	2.40378e-06	3.25181e-06	0.0048065	1	107137500	107287500	0
2	107350000	107375000	2	107700000	107725000	.	.	.	.	0,255,255	71	25.7011	34.0668	36.1149	40.8736	8.56553e-07	0.000753584	0.000989142	0.0920479	2	107387500	107712500	25000
2	107420000	107430000	2	107550000	107560000	.	.	.	.	0,255,255	43	11.8001	11.9949	12.8428	15.0667	3.73134e-08	4.52341e-08	1.25245e-05	1.31143e-05	4	107420000	107555000	11180
2	107590000	107595000	2	107720000	107725000	.	.	.	.	0,255,255	27	2.72482	3.14385	4.36806	5.30069	1.83217e-11	1.59936e-09	1.30438e-07	6.00042e-06	5	107596500	107716500	15232
2	107725000	107750000	2	108000000	108025000	.	.	.	.	0,255,255	76	36.245	33.0027	33.3979	41.5245	4.55299e-05	5.30288e-05	7.25842e-05	0.0193779	2	107737500	108000000	12500
2	108080000	108090000	2	108130000	108140000	.	.	.	.	0,255,255	58	13.9068	20.0011	20.3562	23.2874	1.45301e-12	2.51371e-06	5.20042e-06	5.22557e-06	1	108085000	108135000	0
2	108310000	108320000	2	108360000	108370000	.	.	.	.	0,255,255	47	18.7287	20.6532	21.3005	22.2743	3.60481e-05	0.00270596	0.00470275	0.0046888	1	108315000	108365000	0
2	108530000	108540000	2	108690000	108700000	.	.	.	.	0,255,255	30	7.50457	7.40556	9.4229	9.03881	4.03107e-06	7.98948e-06	0.000274627	0.000290181	1	108535000	108695000	0
2	108600000	108625000	2	109100000	109125000	.	.	.	.	0,255,255	39	12.677	13.4302	12.6289	13.3075	0.000492096	0.00120132	0.000985902	0.00108938	1	108612500	109112500	0
2	108930000	108940000	2	109040000	109050000	.	.	.	.	0,255,255	30	10.232	9.07143	10.0075	9.36675	0.00344086	0.000245846	0.00577846	0.000290181	1	108935000	109045000	0
2	109130000	109140000	2	109180000	109190000	.	.	.	.	0,255,255	35	10.5668	12.3782	13.6209	10.9971	7.58728e-05	9.50309e-05	0.00429063	0.000141282	1	109135000	109185000	0
2	110980000	110985000	2	111165000	111170000	.	.	.	.	0,255,255	17	5.13294	5.3875	4.39148	3.18335	0.0410622	0.0376342	0.0167679	0.00238537	2	110982500	111172500	5000
2	112600000	112625000	2	112775000	112800000	.	.	.	.	0,255,255	83	38.6746	36.4418	37.5144	42.677	6.70463e-07	8.31436e-07	1.11887e-06	0.00127595	1	112612500	112787500	0
2	116125000	116150000	2	119150000	119175000	.	.	.	.	0,255,255	23	1.51887	1.77352	2.47355	1.50504	3.14403e-13	6.9826e-11	5.19576e-09	6.68921e-13	1	116137500	119162500	0
2	116800000	116810000	2	116940000	116950000	.	.	.	.	0,255,255	21	6.11899	5.55288	4.29714	5.73593	0.00237917	0.00473495	0.000317386	0.00404063	1	116805000	116945000	0
2	117110000	117115000	2	117150000	117155000	.	.	.	.	0,255,255	22	9.70041	8.59139	8.4181	8.88096	0.0574863	0.0404054	0.0883743	0.0896823	2	117107500	117152500	5000
2	117725000	117750000	2	118050000	118075000	.	.	.	.	0,255,255	64	27.08	23.4511	26.7156	26.9306	8.46493e-05	1.79462e-07	0.000134032	0.000158204	1	117737500	118062500	0
2	119240000	119250000	2	119330000	119340000	.	.	.	.	0,255,255	58	22.7824	24.0452	28.0018	30.5998	2.86641e-06	2.51371e-06	0.00126137	0.00121383	2	119245000	119340000	5000
2	120570000	120580000	2	120620000	120630000	.	.	.	.	0,255,255	96	53.115	41.5448	46.1301	51.0586	0.00655114	3.54929e-07	8.48686e-07	0.00508017	1	120575000	120625000	0
2	122070000	122080000	2	122130000	122140000	.	.	.	.	0,255,255	29	7.29784	9.16821	8.0468	8.34191	1.23693e-05	0.00057442	0.000646042	0.000675245	1	122075000	122135000	0
2	122180000	122190000	2	122460000	122470000	.	.	.	.	0,255,255	22	4.43188	5.56468	4.78396	4.71485	5.22597e-05	0.00193919	8.92153e-05	9.62787e-05	1	122185000	122465000	0
2	122350000	122375000	2	123000000	123025000	.	.	.	.	0,255,255	57	22.3899	24.9875	29.8533	24.8159	2.28395e-05	0.00492533	0.00567	0.00625982	1	122362500	123012500	0
2	122360000	122370000	2	122460000	122470000	.	.	.	.	0,255,255	43	16.273	19.0032	21.0283	21.6783	0.000569506	0.00058583	0.0305765	0.0307414	5	122363000	122461000	12649
2	122700000	122725000	2	122975000	123000000	.	.	.	.	0,255,255	94	42.0402	47.2497	53.3629	45.5337	3.8603e-06	4.17313e-06	0.00724959	6.03168e-06	1	122712500	122987500	0
2	123390000	123400000	2	123640000	123650000	.	.	.	.	0,255,255	30	11.4113	9.19969	10.2881	10.2939	0.00344086	0.000245846	0.00577846	0.00568323	1	123395000	123645000	0
2	124060000	124070000	2	124280000	124290000	.	.	.	.	0,255,255	27	9.1594	8.59148	7.85274	8.41086	0.00211465	0.00281398	0.00322406	0.00342559	1	124065000	124285000	0
2	124280000	124290000	2	124560000	124570000	.	.	.	.	0,255,255	32	8.52782	7.78409	10.5461	5.95041	2.61108e-05	8.23029e-07	0.0014765	5.98536e-09	1	124285000	124565000	0
2	124700000	124725000	2	135975000	136000000	.	.	.	.	0,255,255	28	6.34295	5.16359	7.56251	6.50862	6.42516e-05	8.09353e-06	0.000282144	0.000390176	1	124712500	135987500	0
2	125250000	125275000	2	125575000	125600000	.	.	.	.	0,255,255	86	37.7443	38.9755	43.9379	42.0094	8.89095e-08	0.000250304	0.000344356	0.000336185	1	125262500	125587500	0
2	125600000	125610000	2	125660000	125670000	.	.	.	.	0,255,255	27	4.84329	7.94883	5.39048	9.12064	4.96748e-08	0.00281398	5.78634e-06	0.00342559	1	125605000	125665000	0
2	125700000	125705000	2	125740000	125745000	.	.	.	.	0,255,255	52	8.91432	8.96145	14.9107	10.8927	2.77248e-16	1.04259e-16	1.43923e-09	1.75879e-12	1	125702500	125742500	0
2	125740000	125745000	2	125780000	125785000	.	.	.	.	0,255,255	32	8.51492	10.2911	11.5271	11.9876	2.47734e-05	0.000609737	0.0017154	0.00182013	2	125742500	125780000	2500
2	126065000	126070000	2	126150000	126155000	.	.	.	.	0,255,255	32	8.15743	8.03269	7.29294	11.0633	2.47734e-05	2.30359e-05	8.06576e-07	0.00182013	1	126067500	126152500	0
2	126560000	126570000	2	126640000	126650000	.	.	.	.	0,255,255	46	12.947	13.7247	17.1345	22.8154	4.64012e-07	5.76893e-07	0.000136229	0.00780134	2	126570000	126645000	5000
2	126640000	126650000	2	126690000	126700000	.	.	.	.	0,255,255	78	30.2212	28.4222	24.5262	31.6386	1.19197e-09	1.02723e-09	1.06395e-13	8.13844e-06	2	126650000	126700000	7071
2	127340000	127350000	2	127390000	127400000	.	.	.	.	0,255,255	57	29.2124	28.1774	27.6592	27.4031	0.00149967	0.00122606	0.00202931	0.00195634	1	127345000	127395000	0
2	127545000	127550000	2	127625000	127630000	.	.	.	.	0,255,255	19	5.3899	5.15132	5.67194	6.49855	0.00965747	0.00909801	0.0200563	0.0917014	2	127555000	127625000	7906
2	128600000	128610000	2	128670000	128680000	.	.	.	.	0,255,255	29	7.69821	10.577	14.6123	11.1524	1.23693e-05	0.00793068	0.0990012	0.0108168	2	128605000	128680000	5000
2	128690000	128700000	2	128860000	128870000	.	.	.	.	0,255,255	30	12.6441	11.2903	14.6843	11.7639	0.040075	0.0041297	0.0627207	0.00568323	3	128698333	128861666	7454
2	129720000	129730000	2	129770000	129780000	.	.	.	.	0,255,255	72	28.3687	24.0067	30.2108	23.9246	1.18661e-07	1.83762e-11	2.06334e-07	2.93949e-11	2	129720000	129775000	5000
2	129725000	129750000	2	130625000	130650000	.	.	.	.	0,255,255	49	22.6072	21.6079	16.12	23.5419	0.00335727	0.00484007	5.57027e-05	0.00582726	1	129737500	130637500	0
2	129725000	129750000	2	130300000	130325000	.	.	.	.	0,255,255	45	20.472	18.054	19.2726	24.2484	0.0248828	0.00100615	0.000982898	0.0403008	2	129737500	130325000	12500
2	129950000	129975000	2	130125000	130150000	.	.	.	.	0,255,255	69	29.3333	31.3286	38.7122	33.3512	3.26398e-06	0.00190309	0.00249405	0.00245613	1	129962500	130137500	0
2	130300000	130325000	2	130425000	130450000	.	.	.	.	0,255,255	163	71.2275	74.5052	88.0963	79.4873	6.61531e-14	6.96389e-14	4.25305e-07	4.4413e-07	1	130312500	130437500	0
2	130620000	130630000	2	131020000	131030000	.	.	.	.	0,255,255	19	2.28577	3.50856	3.82106	3.98006	3.8083e-07	0.000476133	0.000240264	0.00320153	1	130625000	131025000	0
2	130625000	130650000	2	130750000	130775000	.	.	.	.	0,255,255	120	54.2824	57.1189	61.8081	72.617	2.78617e-08	2.8336e-08	0.000603794	0.000608757	1	130637500	130762500	0
2	130630000	130635000	2	130690000	130695000	.	.	.	.	0,255,255	31	5.8184	6.64574	9.27076	10.8752	1.96755e-08	1.00649e-06	0.000115151	0.00356198	1	130632500	130692500	0
2	130690000	130700000	2	130760000	130770000	.	.	.	.	0,255,255	39	12.5533	12.5384	15.9094	16.1363	0.000158766	0.000183896	0.0100054	0.00958428	1	130695000	130765000	0
2	130815000	130820000	2	130850000	130855000	.	.	.	.	0,255,255	15	1.20392	3.32023	2.92216	1.32089	0.000220419	0.0138742	0.00350602	4.81459e-06	1	130817500	130852500	0
2	131350000	131360000	2	131410000	131420000	.	.	.	.	0,255,255	63	21.7096	24.2706	31.7829	30.3941	6.41945e-08	5.45912e-08	0.0121599	7.45848e-05	1	131355000	131415000	0
2	132490000	132500000	2	132540000	132550000	.	.	.	.	0,255,255	53	22.0182	19.8026	21.753	20.245	8.8304e-05	8.39451e-05	0.000151018	0.000152292	1	132495000	132545000	0
2	132525000	132550000	2	132950000	132975000	.	.	.	.	0,255,255	48	19.6413	19.2249	17.7934	19.631	0.00578164	0.000125248	0.000116743	0.00985587	1	132537500	132962500	0
2	132640000	132650000	2	132690000	132700000	.	.	.	.	0,255,255	64	29.5512	30.9979	28.5344	35.7966	3.00643e-05	0.00532249	4.62032e-05	0.00958763	1	132645000	132695000	0
2	133020000	133030000	2	133130000	133140000	.	.	.	.	0,255,255	33	7.25476	8.31357	3.62913	10.4422	1.26236e-07	1.48758e-05	1.22253e-14	0.000700866	1	133025000	133135000	0
2	133495000	133500000	2	133540000	133545000	.	.	.	.	0,255,255	31	6.9546	9.39701	13.4611	14.8742	1.40809e-06	5.29325e-05	0.0559741	0.0575152	2	133502500	133545000	5590
2	133770000	133780000	2	134050000	134060000	.	.	.	.	0,255,255	29	8.84496	7.16943	8.05748	10.4466	0.000410435	2.48208e-05	0.000646042	0.0108168	2	133775000	134050000	5000
2	133810000	133820000	2	133880000	133890000	.	.	.	.	0,255,255	45	14.3909	19.1177	18.6106	20.2774	1.15405e-06	0.000158425	0.000273031	0.0126565	1	133815000	133885000	0
2	133935000	133940000	2	133995000	134000000	.	.	.	.	0,255,255	27	6.21483	8.9957	10.7322	10.9613	3.0291e-06	0.00137625	0.0421537	0.041913	2	133937500	134005000	7500
2	134410000	134420000	2	134530000	134540000	.	.	.	.	0,255,255	31	5.13313	8.63293	12.3202	11.0709	1.39547e-08	9.66369e-05	0.00300324	0.00295418	1	134415000	134535000	0
2	134420000	134430000	2	134510000	134520000	.	.	.	.	0,255,255	34	6.67899	11.4236	13.9686	11.582	3.35928e-08	0.000215267	0.00791849	0.000310978	1	134425000	134515000	0
2	134890000	134895000	2	134950000	134955000	.	.	.	.	0,255,255	21	3.90663	4.31402	4.15852	3.0389	1.30645e-05	0.000214895	0.000322752	9.0793e-07	4	134888750	134961250	11319
2	135420000	135430000	2	144210000	144220000	.	.	.	.	0,255,255	14	1.7521	2.18081	2.17018	3.66949	0.000242561	0.00695256	0.00367383	0.0634353	2	135430000	144215000	5000
2	135750000	135760000	2	135840000	135850000	.	.	.	.	0,255,255	29	11.9698	12.382	14.8408	12.2541	0.00671714	0.0684846	0.0990012	0.0108168	2	135750000	135850000	7071
2	135950000	135975000	2	136325000	136350000	.	.	.	.	0,255,255	51	22.5433	20.6636	22.3134	22.3761	0.00108504	0.00160786	0.00175737	0.00191379	1	135962500	136337500	0
2	135975000	136000000	2	138700000	138725000	.	.	.	.	0,255,255	39	3.60199	6.29484	7.34946	6.45252	2.62579e-20	2.18772e-10	1.47046e-10	2.7797e-10	2	135987500	138725000	12500
2	136325000	136350000	2	136425000	136450000	.	.	.	.	0,255,255	127	12.402	39.3811	17.3192	66.9133	0	2.9816e-16	0	3.99145e-05	1	136337500	136437500	0
2	136550000	136575000	2	136700000	136725000	.	.	.	.	0,255,255	33	10.0784	11.1048	7.22683	15.1471	0.00106212	0.00388275	6.88482e-07	0.0470603	2	136562500	136700000	12500
2	136700000	136725000	2	136800000	136825000	.	.	.	.	0,255,255	67	30.0482	29.4096	27.0677	36.2144	1.25232e-05	1.82532e-05	2.06467e-05	0.00596527	1	136712500	136812500	0
2	137445000	137450000	2	137490000	137495000	.	.	.	.	0,255,255	31	9.92474	8.88129	8.02545	12.0675	0.00258844	5.29325e-05	0.000115151	0.00356198	1	137447500	137492500	0
2	137850000	137860000	2	137900000	137910000	.	.	.	.	0,255,255	45	15.4286	17.4645	14.6487	22.0876	1.15405e-06	0.000158425	2.27854e-06	0.0126565	2	137860000	137910000	7071
2	138175000	138200000	2	316250000	316275000	.	.	.	.	0,255,255	14	0.131389	0.138789	0.125197	1.11274	9.50163e-05	0.000758239	0.000562651	0.000729385	2	138162500	316262500	25000
2	138950000	138960000	2	139000000	139010000	.	.	.	.	0,255,255	48	18.3693	20.7739	17.284	22.6263	1.78011e-05	0.00160604	3.1473e-05	0.00278185	2	138960000	139010000	7071
2	139950000	139975000	2	140050000	140075000	.	.	.	.	0,255,255	70	29.9729	28.2908	31.4339	32.5869	1.69716e-06	2.63054e-06	0.00159037	0.00158899	1	139962500	140062500	0
2	140220000	140230000	2	140340000	140350000	.	.	.	.	0,255,255	22	4.42148	5.06696	7.70418	3.11646	5.22597e-05	0.00193919	0.0148341	1.03082e-07	1	140225000	140345000	0
2	140780000	140790000	2	141440000	141450000	.	.	.	.	0,255,255	27	7.86637	7.6219	7.62511	7.62697	0.00211465	0.000195089	0.0001898	0.00018207	1	140785000	141445000	0
2	143500000	143525000	2	143625000	143650000	.	.	.	.	0,255,255	82	35.1866	33.0319	34.0679	43.0659	1.29923e-06	1.5994e-06	2.14245e-06	0.00195879	1	143512500	143637500	0
2	143570000	143580000	2	143630000	143640000	.	.	.	.	0,255,255	31	6.91262	8.62146	6.69435	7.31472	1.29655e-06	9.66369e-05	2.25802e-06	2.22429e-06	1	143575000	143635000	0
2	143710000	143720000	2	143760000	143770000	.	.	.	.	0,255,255	52	26.0806	24.8149	28.1221	25.1895	0.0159868	0.012258	0.0202416	0.0196646	2	143715000	143770000	5000
2	144220000	144230000	2	144470000	144480000	.	.	.	.	0,255,255	29	10.1179	8.12496	6.97955	10.1774	0.00671714	0.00057442	2.25779e-05	0.0108168	2	144230000	144475000	5000
2	144450000	144475000	2	144625000	144650000	.	.	.	.	0,255,255	69	35.0869	29.3581	32.4783	34.093	0.00164951	5.00536e-06	0.00249405	0.00245613	1	144462500	144637500	0
2	144865000	144870000	2	144900000	144905000	.	.	.	.	0,255,255	21	3.10854	5.18846	5.14216	4.67309	7.64241e-07	0.00176618	0.0040281	0.000356372	1	144867500	144902500	0
2	145920000	145930000	2	146170000	146180000	.	.	.	.	0,255,255	31	3.08693	6.48685	7.13647	10.2402	1.07637e-15	2.55052e-06	2.25802e-06	0.00295418	1	145925000	146175000	0
2	146110000	146120000	2	146160000	146170000	.	.	.	.	0,255,255	30	2.25967	5.68727	5.32257	5.4072	3.31533e-17	1.45221e-07	1.1298e-07	1.02404e-07	1	146115000	146165000	0
2	146175000	146200000	2	146300000	146325000	.	.	.	.	0,255,255	97	47.1196	51.4747	58.3159	42.6324	6.6893e-07	0.00173253	0.00248189	1.12201e-06	4	146175000	146337500	27951
2	146930000	146935000	2	146970000	146975000	.	.	.	.	0,255,255	34	8.38673	9.19279	7.76037	7.97237	3.23805e-06	2.87245e-06	6.36994e-08	6.06226e-06	1	146932500	146972500	0
2	147050000	147060000	2	147140000	147150000	.	.	.	.	0,255,255	33	9.54708	10.5871	11.2002	12.7016	9.75337e-06	0.000477105	0.00068756	0.0139547	1	147055000	147145000	0
2	147940000	147945000	2	148035000	148040000	.	.	.	.	0,255,255	18	2.75955	3.26084	4.10509	6.12856	5.88859e-05	0.000738296	0.00686184	0.0387695	2	147947500	148030000	9014
2	148830000	148840000	2	148970000	148980000	.	.	.	.	0,255,255	49	23.1763	19.2482	16.3465	30.3785	0.000977161	8.34418e-06	1.45261e-05	0.0592009	2	148840000	148975000	5000
2	148990000	149000000	2	149050000	149060000	.	.	.	.	0,255,255	41	14.8737	14.2631	18.5818	7.81492	3.31937e-05	3.98815e-05	0.00327443	2.64696e-12	1	148995000	149055000	0
2	150240000	150250000	2	150290000	150300000	.	.	.	.	0,255,255	76	27.5837	31.8826	26.9619	39.9559	5.41168e-09	1.236e-05	9.58167e-09	0.0109199	1	150245000	150295000	0
2	150290000	150300000	2	150340000	150350000	.	.	.	.	0,255,255	55	14.0509	23.3326	22.9871	24.3239	4.2172e-11	2.16296e-05	4.20594e-05	4.09338e-05	1	150295000	150345000	0
2	150580000	150590000	2	150630000	150640000	.	.	.	.	0,255,255	43	16.0245	16.4663	20.6327	15.9851	0.000569506	0.00058583	0.0305765	0.000890014	2	150580000	150630000	7071
2	151150000	151175000	2	151275000	151300000	.	.	.	.	0,255,255	106	50.9256	54.2046	56.6817	66.2076	3.92538e-05	3.93014e-05	5.97343e-05	0.0431829	2	151162500	151275000	12500
2	151980000	151990000	2	152050000	152060000	.	.	.	.	0,255,255	37	12.3537	13.7402	17.8247	17.5717	1.31281e-05	0.000756409	0.0267899	0.025699	3	151988333	152058333	7454
2	155400000	155425000	2	155525000	155550000	.	.	.	.	0,255,255	98	45.947	46.408	51.2342	57.7371	3.70691e-07	4.28803e-07	0.00168756	0.00161293	1	155412500	155537500	0
2	155860000	155870000	2	155910000	155920000	.	.	.	.	0,255,255	59	26.5647	23.2598	30.8506	20.416	0.000557455	1.23541e-06	0.000784569	2.47337e-06	2	155860000	155910000	7071
2	156190000	156195000	2	156290000	156295000	.	.	.	.	0,255,255	19	5.28282	5.43025	6.91013	7.28098	0.00965747	0.00909801	0.0953385	0.0917014	2	156192500	156290000	2500
2	156480000	156485000	2	156560000	156565000	.	.	.	.	0,255,255	26	8.12847	9.40338	7.32166	9.43674	0.00409454	0.00297404	0.000525941	0.00702909	3	156479166	156564166	6871
2	156880000	156885000	2	156945000	156950000	.	.	.	.	0,255,255	29	2.40258	5.69521	6.65518	8.97797	1.75643e-15	2.6935e-07	2.23829e-05	0.000667721	1	156882500	156947500	0
2	157250000	157260000	2	157320000	157330000	.	.	.	.	0,255,255	42	13.0118	17.7257	22.8852	20.2345	1.47811e-05	0.00110474	0.0465847	0.047079	2	157255000	157320000	5000
2	157525000	157550000	2	158050000	158075000	.	.	.	.	0,255,255	35	10.8934	10.984	12.1978	10.2348	0.000182659	0.0007069	0.00055837	0.000567016	1	157537500	158062500	0
2	157710000	157720000	2	157810000	157820000	.	.	.	.	0,255,255	43	18.6225	15.2317	23.7797	15.5173	0.000569506	7.78466e-06	0.0305765	1.31143e-05	2	157725000	157815000	10000
2	157990000	157995000	2	158060000	158065000	.	.	.	.	0,255,255	14	3.2645	3.19785	2.39351	2.8193	0.0275575	0.0305132	0.00186095	0.0102802	2	157992500	158067500	5000
2	158675000	158700000	2	159100000	159125000	.	.	.	.	0,255,255	68	30.749	32.8828	34.9537	36.4303	6.34839e-06	0.00302157	0.0039715	0.00386543	1	158687500	159112500	0
2	159100000	159125000	2	159400000	159425000	.	.	.	.	0,255,255	82	25.4835	27.053	28.5689	28.1547	1.28471e-10	1.98568e-10	2.17623e-10	2.93498e-10	1	159112500	159412500	0
2	159195000	159200000	2	159235000	159240000	.	.	.	.	0,255,255	33	14.8963	13.3826	11.0965	11.9553	0.0316149	0.00955972	0.000808141	0.000913122	2	159197500	159245000	7500
2	159600000	159605000	2	159640000	159645000	.	.	.	.	0,255,255	33	8.61694	10.148	11.8841	8.2948	8.61436e-06	0.000274772	0.000808141	1.68371e-05	2	159602500	159640000	2500
2	160400000	160425000	2	160500000	160525000	.	.	.	.	0,255,255	145	55.3562	61.7496	71.5787	64.317	1.11831e-15	4.29887e-09	6.52005e-09	6.54661e-09	1	160412500	160512500	0
2	160400000	160425000	2	160825000	160850000	.	.	.	.	0,255,255	67	30.6258	29.215	32.8673	31.2513	1.25232e-05	1.82532e-05	0.00614289	0.00596527	1	160412500	160837500	0
2	160540000	160550000	2	160600000	160610000	.	.	.	.	0,255,255	45	17.3521	18.8284	17.8922	20.382	0.00015437	0.000158425	0.000273031	0.0126565	1	160545000	160605000	0
2	160600000	160625000	2	160750000	160775000	.	.	.	.	0,255,255	134	58.1617	75.2672	68.8902	86.1733	3.50748e-12	1.1561e-06	1.73915e-06	0.0120428	1	160612500	160762500	0
2	161250000	161275000	2	161350000	161375000	.	.	.	.	0,255,255	180	65.5582	65.9336	71.0912	75.38	3.41785e-19	3.49326e-19	6.49266e-19	5.45329e-19	3	161254166	161370833	18634
2	161530000	161540000	2	161590000	161600000	.	.	.	.	0,255,255	55	16.1477	18.7028	21.4098	21.7981	6.08906e-08	6.04546e-08	4.20594e-05	4.09338e-05	1	161535000	161595000	0
2	162340000	162350000	2	162410000	162420000	.	.	.	.	0,255,255	47	20.5746	20.6142	21.1726	18.1839	0.00291166	0.00270596	0.00470275	5.96728e-05	2	162345000	162410000	5000
2	162670000	162675000	2	162760000	162765000	.	.	.	.	0,255,255	16	1.19901	2.25984	2.62944	1.22624	2.19191e-05	0.00015189	0.00105413	3.77041e-05	2	162672500	162765000	2500
2	164140000	164150000	2	164300000	164310000	.	.	.	.	0,255,255	34	9.739	10.0501	10.7126	10.0696	3.50803e-06	0.000215267	0.000318998	0.000310978	2	164140000	164305000	5000
2	164320000	164330000	2	164430000	164440000	.	.	.	.	0,255,255	43	10.3303	11.3652	14.9312	13.1784	3.73134e-08	4.52341e-08	1.25245e-05	1.31143e-05	1	164325000	164435000	0
2	164590000	164600000	2	164710000	164720000	.	.	.	.	0,255,255	31	11.0968	11.1676	11.704	11.4898	0.00173747	0.00208383	0.00300324	0.00295418	1	164595000	164715000	0
2	164980000	164990000	2	165070000	165080000	.	.	.	.	0,255,255	34	11.3466	12.799	14.7483	12.6839	0.000176739	0.00516939	0.00791849	0.00787137	2	164975000	165075000	10000
2	165070000	165080000	2	165230000	165240000	.	.	.	.	0,255,255	30	11.5698	10.4242	11.1876	11.4105	0.00344086	0.0041297	0.00577846	0.00568323	2	165075000	165240000	5000
2	165505000	165510000	2	165545000	165550000	.	.	.	.	0,255,255	42	7.42946	10.3222	13.2256	12.1087	5.88251e-13	4.43388e-08	3.46676e-05	3.32252e-07	2	165510000	165547500	2500
2	165675000	165700000	2	165825000	165850000	.	.	.	.	0,255,255	113	51.439	58.141	56.4926	72.5338	1.27869e-06	1.30244e-06	2.10397e-06	0.00628854	1	165687500	165837500	0
2	165925000	165950000	2	166150000	166175000	.	.	.	.	0,255,255	84	42.0766	36.9031	35.9556	47.4007	0.000575284	4.53098e-07	6.13663e-07	0.000822635	1	165937500	166162500	0
2	166175000	166200000	2	166275000	166300000	.	.	.	.	0,255,255	72	38.5175	32.4102	36.6625	41.4452	0.000383759	0.000454962	0.000605304	0.0692069	2	166175000	166287500	12500
2	166200000	166225000	2	166350000	166375000	.	.	.	.	0,255,255	72	16.0052	27.0163	24.457	44.693	1.25275e-15	6.47467e-07	1.25661e-10	0.0692069	2	166200000	166362500	12500
2	166235000	166240000	2	166275000	166280000	.	.	.	.	0,255,255	34	7.01897	6.71131	10.0452	8.2734	5.27551e-08	2.8369e-08	0.000366179	6.06226e-06	3	166235833	166279166	3728
2	166840000	166850000	2	166910000	166920000	.	.	.	.	0,255,255	46	16.029	16.3833	22.1682	16.9446	7.50543e-05	7.90351e-05	0.007854	0.000122132	1	166845000	166915000	0
2	167360000	167370000	2	167410000	167420000	.	.	.	.	0,255,255	65	19.0623	24.9385	22.3272	32.6174	3.56428e-12	1.35558e-05	2.10196e-08	0.00659544	1	167365000	167415000	0
2	167410000	167420000	2	167500000	167510000	.	.	.	.	0,255,255	50	16.5858	14.7383	18.0086	14.536	3.73178e-06	1.29787e-08	6.49405e-06	2.32127e-08	2	167415000	167500000	5000
2	167420000	167430000	2	167610000	167620000	.	.	.	.	0,255,255	31	12.7745	12.4456	11.0014	15.1364	0.0245187	0.0272002	0.00300324	0.0393377	2	167420000	167615000	5000
2	167505000	167510000	2	167605000	167610000	.	.	.	.	0,255,255	20	7.72718	6.2832	5.97191	6.38058	0.0299724	0.0250544	0.00942151	0.0506569	3	167514166	167600833	11785
2	168125000	168150000	2	168225000	168250000	.	.	.	.	0,255,255	135	50.1735	58.2649	70.7046	55.8544	1.72185e-12	1.91541e-12	1.08459e-06	3.17058e-12	1	168137500	168237500	0
2	168975000	169000000	2	169100000	169125000	.	.	.	.	0,255,255	90	48.3246	40.696	39.8552	45.2528	3.37469e-05	3.62556e-05	4.98276e-05	5.06268e-05	2	168987500	169100000	12500
2	169000000	169010000	2	169190000	169200000	.	.	.	.	0,255,255	25	5.08916	5.76847	6.89691	9.79962	3.57519e-05	8.65503e-05	0.00128006	0.0138764	1	169005000	169195000	0
2	169070000	169080000	2	169190000	169200000	.	.	.	.	0,255,255	39	12.0821	12.5513	11.0997	17.916	2.06289e-06	0.000183896	4.36751e-06	0.00958428	1	169075000	169195000	0
2	169100000	169125000	2	169300000	169325000	.	.	.	.	0,255,255	80	37.9952	38.8871	47.9929	46.6246	4.43848e-06	0.00336507	0.00440973	0.00445865	1	169112500	169312500	0
2	169190000	169200000	2	169530000	169540000	.	.	.	.	0,255,255	31	8.2509	6.92066	7.22737	5.15565	6.7083e-05	2.55052e-06	2.25802e-06	2.61941e-08	3	169195000	169535000	10000
2	169675000	169700000	2	169925000	169950000	.	.	.	.	0,255,255	99	27.0754	35.0689	41.6869	39.6892	7.62397e-18	5.59379e-12	3.18472e-07	3.38111e-07	3	169704166	169929166	18634
2	169750000	169775000	2	170200000	170225000	.	.	.	.	0,255,255	57	28.0663	25.189	27.709	26.7139	0.00382071	0.00492533	0.00567	0.00625982	3	169754166	170195833	18634
2	169910000	169920000	2	170150000	170160000	.	.	.	.	0,255,255	31	7.45727	7.89816	9.05403	11.7775	1.29655e-06	9.66369e-05	0.000107953	0.00295418	1	169915000	170155000	0
2	170215000	170220000	2	170265000	170270000	.	.	.	.	0,255,255	16	2.49486	3.34087	2.60339	1.77337	9.10767e-05	0.00597906	0.00105413	9.30761e-06	1	170217500	170267500	0
2	170480000	170490000	2	170590000	170600000	.	.	.	.	0,255,255	41	11.6059	13.4084	20.1409	15.3412	2.90843e-07	3.98815e-05	0.0695417	6.18929e-05	2	170495000	170595000	10000
2	170550000	170555000	2	170585000	170590000	.	.	.	.	0,255,255	16	1.55964	3.32323	3.88762	0.848945	5.94594e-07	0.00597906	0.00708999	3.77041e-05	1	170552500	170587500	0
2	170860000	170870000	2	170910000	170920000	.	.	.	.	0,255,255	52	19.7834	22.1871	15.7555	28.902	0.000170409	0.000162034	1.35165e-06	0.0196646	1	170865000	170915000	0
2	171570000	171580000	2	171720000	171730000	.	.	.	.	0,255,255	39	9.98975	8.7736	7.71468	11.9181	2.06289e-06	1.92641e-08	5.49093e-11	3.50267e-06	3	171578333	171718333	7454
2	171720000	171730000	2	171770000	171780000	.	.	.	.	0,255,255	85	20.8819	23.3863	31.8269	22.3806	2.59021e-17	1.81895e-17	9.422e-08	3.66883e-17	2	171725000	171785000	10000
2	171770000	171780000	2	171850000	171860000	.	.	.	.	0,255,255	43	16.5803	15.2704	13.0238	23.6293	0.000569506	7.78466e-06	1.25245e-05	0.0307414	2	171780000	171855000	5000
2	172700000	172710000	2	172870000	172880000	.	.	.	.	0,255,255	33	13.2187	10.6339	10.3367	9.74105	0.0083225	0.000477105	0.00068756	1.74061e-05	1	172705000	172875000	0
2	174425000	174450000	2	174525000	174550000	.	.	.	.	0,255,255	80	45.4153	38.8808	47.2559	41.9939	0.00313485	0.00336507	0.00440973	0.00445865	1	174437500	174537500	0
2	174700000	174710000	2	174750000	174760000	.	.	.	.	0,255,255	48	3.81522	15.9311	13.1197	16.9148	3.24565e-29	1.82838e-05	1.26286e-07	2.94694e-05	1	174705000	174755000	0
2	174810000	174815000	2	174845000	174850000	.	.	.	.	0,255,255	33	5.71928	7.35848	10.0386	5.93167	1.12863e-09	1.02398e-07	0.000808141	2.51826e-09	1	174812500	174847500	0
2	175375000	175400000	2	175500000	175525000	.	.	.	.	0,255,255	100	51.8601	48.3951	48.6247	46.8135	0.000545397	1.33459e-07	1.74465e-07	1.84854e-07	1	175387500	175512500	0
2	175990000	176000000	2	176180000	176190000	.	.	.	.	0,255,255	42	5.06867	8.47917	9.50984	8.32088	2.13826e-16	4.58691e-10	4.43275e-10	5.53468e-10	8	175986250	176176250	14252
2	176850000	176875000	2	176975000	177000000	.	.	.	.	0,255,255	116	56.1508	58.0548	67.7791	54.1854	2.5404e-07	2.55568e-07	0.00243214	3.85764e-07	2	176862500	176975000	12500
2	178800000	178825000	2	178925000	178950000	.	.	.	.	0,255,255	90	32.5618	38.832	48.5079	48.295	5.4241e-09	7.39759e-09	4.98276e-05	5.06268e-05	2	178812500	178925000	12500
2	178800000	178825000	2	179050000	179075000	.	.	.	.	0,255,255	71	28.8815	34.8367	38.0949	40.3316	8.56553e-07	0.000753584	0.000989142	0.0920479	2	178812500	179087500	25000
2	179135000	179140000	2	179200000	179205000	.	.	.	.	0,255,255	25	6.48835	6.58733	8.15172	7.35833	0.000612495	0.000474466	0.0133288	0.00120186	5	179136500	179202500	18868
2	179470000	179480000	2	179530000	179540000	.	.	.	.	0,255,255	45	22.8265	20.1458	15.4101	20.9111	0.00811032	0.00757603	2.27854e-06	0.0126565	2	179480000	179535000	5000
2	180080000	180090000	2	180140000	180150000	.	.	.	.	0,255,255	40	15.0753	16.4956	18.3051	13.8263	7.32168e-05	0.00355212	0.00576206	0.000136693	1	180085000	180145000	0
2	181730000	181740000	2	181860000	181870000	.	.	.	.	0,255,255	26	11.2294	10.8532	10.6149	10.8459	0.0385342	0.0445168	0.0598403	0.0598463	2	181735000	181870000	5000
2	182030000	182040000	2	182100000	182110000	.	.	.	.	0,255,255	35	11.9759	11.6056	10.5461	14.5517	7.58728e-05	9.50309e-05	0.000142401	0.00429523	1	182035000	182105000	0
2	182175000	182200000	2	182325000	182350000	.	.	.	.	0,255,255	99	54.2491	48.3102	46.3237	56.5927	0.000813261	2.39231e-07	3.18472e-07	0.00108925	1	182187500	182337500	0
2	184420000	184430000	2	184510000	184520000	.	.	.	.	0,255,255	42	10.5294	11.7145	17.0602	8.69251	1.02678e-07	1.22246e-07	0.0018279	5.53468e-10	3	184421666	184521666	7453
2	185550000	185560000	2	185630000	185640000	.	.	.	.	0,255,255	46	19.0252	17.577	20.7357	22.5824	7.50543e-05	7.90351e-05	0.007854	0.00780134	2	185560000	185630000	7071
2	186610000	186620000	2	186700000	186710000	.	.	.	.	0,255,255	37	17.6564	17.3059	17.8189	17.9707	0.0168647	0.0170656	0.0267899	0.025699	2	186620000	186705000	5000
2	187485000	187490000	2	187645000	187650000	.	.	.	.	0,255,255	14	3.34295	3.37561	3.14646	3.16429	0.0275575	0.0305132	0.0427582	0.0417215	2	187485000	187647500	2500
2	187750000	187775000	2	187850000	187875000	.	.	.	.	0,255,255	187	11.9479	23.7207	33.4406	37.8836	0	0	0	0	2	187762500	187875000	12500
2	187875000	187900000	2	188000000	188025000	.	.	.	.	0,255,255	86	38.1823	39.3351	47.2117	35.8685	8.89095e-08	0.000250304	0.000344356	1.58474e-07	1	187887500	188012500	0
2	188820000	188825000	2	188900000	188905000	.	.	.	.	0,255,255	18	4.54669	4.35133	5.17238	4.0036	0.00393945	0.00427222	0.0396752	0.00681175	3	188820833	188897500	5271
2	188960000	188965000	2	188995000	189000000	.	.	.	.	0,255,255	21	2.64311	5.56059	3.80267	5.33973	7.64241e-07	0.00176618	2.34307e-05	0.00357214	1	188962500	188997500	0
2	188990000	189000000	2	189040000	189050000	.	.	.	.	0,255,255	52	18.8932	20.9664	21.0183	22.2857	8.08065e-07	0.000162034	0.000287182	0.000287602	1	188995000	189045000	0
2	188995000	189000000	2	189100000	189105000	.	.	.	.	0,255,255	20	3.59394	3.67404	4.39173	5.37626	4.89571e-05	7.77064e-05	0.000947211	0.0084663	1	188997500	189102500	0
2	189095000	189100000	2	189145000	189150000	.	.	.	.	0,255,255	27	9.38275	8.89142	8.15601	10.798	0.00190407	0.00137625	0.00311805	0.041913	2	189105000	189147500	7500
2	189150000	189160000	2	189200000	189210000	.	.	.	.	0,255,255	56	22.015	23.4216	20.8399	24.7209	1.20882e-05	1.10743e-05	2.12043e-05	0.00317388	1	189155000	189205000	0
2	189750000	189775000	2	189850000	189875000	.	.	.	.	0,255,255	117	53.1827	53.7174	53.0983	54.5442	1.52948e-07	1.54855e-07	2.56161e-07	2.32278e-07	2	189762500	189875000	12500
2	190125000	190150000	2	190325000	190350000	.	.	.	.	0,255,255	48	20.0197	18.7672	15.4907	24.0053	0.00578164	0.000125248	3.68437e-07	0.00985587	1	190137500	190337500	0
2	190500000	190525000	2	190700000	190725000	.	.	.	.	0,255,255	63	32.3494	30.0411	33.5079	30.8964	0.0201436	0.000210044	0.0290719	0.00028139	2	190500000	190712500	12500
2	191200000	191210000	2	191260000	191270000	.	.	.	.	0,255,255	55	24.4727	24.0438	21.4807	24.2474	2.39481e-05	2.16296e-05	4.20594e-05	4.09338e-05	1	191205000	191265000	0
2	191250000	191275000	2	191525000	191550000	.	.	.	.	0,255,255	88	29.5477	31.5962	27.4057	50.4436	5.57556e-13	3.04811e-08	8.68441e-13	0.0434843	3	191262500	191537500	50000
2	192075000	192100000	2	192175000	192200000	.	.	.	.	0,255,255	126	56.201	56.4406	63.4644	52.8411	7.12433e-10	7.26557e-10	5.87171e-05	1.1428e-09	1	192087500	192187500	0
2	192180000	192190000	2	192360000	192370000	.	.	.	.	0,255,255	34	11.7862	9.55581	14.8985	10.7195	0.000176739	5.40957e-06	0.00791849	0.000310978	1	192185000	192365000	0
2	192360000	192370000	2	192410000	192420000	.	.	.	.	0,255,255	62	28.5132	22.4948	24.6867	26.9119	0.000103987	1.22633e-07	0.000151505	0.000138115	1	192365000	192415000	0
2	192515000	192520000	2	192550000	192555000	.	.	.	.	0,255,255	20	4.40497	4.56113	6.22027	4.16618	0.000562267	0.000622444	0.00942151	0.0010187	1	192517500	192552500	0
2	192550000	192560000	2	192670000	192680000	.	.	.	.	0,255,255	48	18.2134	18.2819	19.2457	23.9051	1.78011e-05	1.82838e-05	3.1473e-05	0.00278185	2	192555000	192685000	10000
2	192550000	192560000	2	192700000	192710000	.	.	.	.	0,255,255	39	17.2057	13.3972	14.9907	15.4843	0.00602234	0.000183896	0.000283964	0.00028561	1	192555000	192705000	0
2	193090000	193100000	2	193180000	193190000	.	.	.	.	0,255,255	47	14.7667	18.1031	18.2199	23.1057	1.83895e-07	3.83489e-05	6.66019e-05	0.0046888	2	193100000	193180000	7071
2	193325000	193350000	2	193500000	193525000	.	.	.	.	0,255,255	133	59.7004	64.2983	73.53	67.5258	7.0653e-12	1.85726e-06	2.78436e-06	2.97271e-06	3	193354166	193504166	18634
2	193880000	193890000	2	193930000	193940000	.	.	.	.	0,255,255	36	10.6476	13.2436	17.1822	12.7195	3.22365e-05	0.00148211	0.0425802	0.00228747	2	193880000	193935000	5000
2	194000000	194025000	2	194150000	194175000	.	.	.	.	0,255,255	87	39.7339	42.6834	44.7202	48.1208	0.000145677	0.000156506	0.000214527	0.000211666	1	194012500	194162500	0
2	194350000	194360000	2	194420000	194430000	.	.	.	.	0,255,255	33	10.1896	11.3003	11.3805	14.2812	0.000392227	0.000477105	0.00068756	0.0139547	1	194355000	194425000	0
2	194590000	194600000	2	194790000	194800000	.	.	.	.	0,255,255	33	7.85246	9.10558	15.0303	8.87875	9.75337e-06	1.48758e-05	0.0140997	1.74061e-05	1	194595000	194795000	0
2	194595000	194600000	2	194720000	194725000	.	.	.	.	0,255,255	23	4.91634	5.15641	4.43303	5.31208	1.6519e-05	0.000270176	3.22057e-05	0.000501326	2	194595000	194722500	2500
2	194720000	194730000	2	194770000	194780000	.	.	.	.	0,255,255	58	6.10101	15.9006	17.6851	10.9309	4.60421e-30	3.96924e-09	6.50769e-09	8.03966e-16	1	194725000	194775000	0
2	195350000	195360000	2	195440000	195450000	.	.	.	.	0,255,255	33	10.1614	9.08049	15.0895	7.44623	0.000392227	1.48758e-05	0.0140997	1.99912e-07	1	195355000	195445000	0
2	195750000	195760000	2	195800000	195810000	.	.	.	.	0,255,255	47	24.2134	20.1981	21.6961	20.9596	0.00291166	0.00270596	0.00470275	0.0046888	2	195750000	195800000	7071
2	195900000	195925000	2	262925000	262950000	.	.	.	.	0,255,255	21	0.294801	0.353751	1.37437	1.44911	1.31729e-12	1.09855e-11	1.69042e-10	8.44911e-11	1	195912500	262937500	0
2	196100000	196125000	2	196275000	196300000	.	.	.	.	0,255,255	105	52.144	46.8556	49.79	40.5125	6.11918e-05	5.44324e-09	9.34695e-05	7.43103e-09	2	196100000	196287500	12500
2	196375000	196400000	2	196600000	196625000	.	.	.	.	0,255,255	70	33.0192	29.3656	29.1502	31.5572	0.00102701	2.63054e-06	2.68813e-06	0.00158899	1	196387500	196612500	0
2	198875000	198900000	2	199000000	199025000	.	.	.	.	0,255,255	97	47.0682	47.1156	54.0377	49.7934	6.6893e-07	7.70439e-07	0.00248189	0.00235598	1	198887500	199012500	0
2	199200000	199225000	2	199300000	199325000	.	.	.	.	0,255,255	121	59.4388	58.2632	74.6111	53.8386	1.55237e-08	1.56175e-08	0.000420593	2.37178e-08	1	199212500	199312500	0
2	200180000	200190000	2	200300000	200310000	.	.	.	.	0,255,255	30	7.60483	8.66176	8.19842	10.9518	4.03107e-06	0.000245846	0.000274627	0.00568323	1	200185000	200305000	0
2	200730000	200735000	2	200790000	200795000	.	.	.	.	0,255,255	22	7.8441	6.14382	6.63114	6.51038	0.0574863	0.00070543	0.0133969	0.0133528	2	200735000	200795000	3536
2	200790000	200800000	2	200880000	200890000	.	.	.	.	0,255,255	60	23.7558	22.0969	34.2395	20.9247	6.49747e-07	5.88443e-07	0.0357529	1.15738e-06	2	200795000	200890000	5000
2	200795000	200800000	2	200855000	200860000	.	.	.	.	0,255,255	31	7.34507	7.1461	9.35507	7.93624	1.40809e-06	1.00649e-06	0.000115151	0.000122534	1	200797500	200857500	0
2	201100000	201110000	2	201150000	201160000	.	.	.	.	0,255,255	47	18.7477	21.8584	23.7494	24.0195	3.60481e-05	0.00270596	0.00470275	0.0046888	3	201101666	201165000	10541
2	201930000	201940000	2	202220000	202230000	.	.	.	.	0,255,255	30	7.778	8.13658	10.4469	6.73531	4.03107e-06	0.000245846	0.00577846	7.1787e-06	1	201935000	202225000	0
2	202225000	202250000	2	202625000	202650000	.	.	.	.	0,255,255	47	20.2008	18.4796	19.4548	18.1538	0.00958505	0.000261707	0.000243259	0.000253863	1	202237500	202637500	0
2	202330000	202340000	2	202420000	202430000	.	.	.	.	0,255,255	48	13.4837	15.1543	17.4639	18.5909	7.13951e-08	8.73792e-08	3.1473e-05	2.94694e-05	3	202335000	202425000	10000
2	202650000	202660000	2	202700000	202710000	.	.	.	.	0,255,255	40	16.5969	18.9676	18.4959	19.0897	0.00343636	0.00355212	0.00576206	0.00538694	1	202655000	202705000	0
2	202700000	202710000	2	202810000	202820000	.	.	.	.	0,255,255	45	16.1077	16.1772	20.821	14.9161	0.00015437	0.000158425	0.0126176	2.61401e-06	1	202705000	202815000	0
2	202810000	202820000	2	202860000	202870000	.	.	.	.	0,255,255	56	26.2555	27.7622	28.6364	27.8035	0.00239	0.0019869	0.0033351	0.00317388	1	202815000	202865000	0
2	203850000	203875000	2	203950000	203975000	.	.	.	.	0,255,255	102	54.7314	50.1835	51.6619	49.7671	0.0002312	0.000231554	0.000346851	0.000324319	1	203862500	203962500	0
2	204750000	204775000	2	205075000	205100000	.	.	.	.	0,255,255	48	17.8916	18.6102	17.4497	18.8592	5.79863e-05	0.000125248	0.000116743	0.000122674	2	204762500	205100000	12500
2	205950000	205975000	2	206075000	206100000	.	.	.	.	0,255,255	181	65.594	73.4371	82.1258	101.277	1.70962e-19	1.72971e-19	5.03372e-11	7.35056e-05	4	205918750	206087500	56250
2	206850000	206860000	2	206960000	206970000	.	.	.	.	0,255,255	38	9.63666	10.7326	17.5171	11.9647	3.8799e-08	6.71745e-06	0.0166387	8.90705e-06	2	206860000	206965000	5000
2	206850000	206875000	2	207075000	207100000	.	.	.	.	0,255,255	57	22.563	22.7867	25.2293	28.2649	2.28395e-05	3.68772e-05	0.00567	0.00625982	1	206862500	207087500	0
2	206860000	206870000	2	206910000	206920000	.	.	.	.	0,255,255	45	14.182	12.5882	16.1826	14.8785	1.15405e-06	1.41657e-06	0.000273031	2.61401e-06	4	206860000	206915000	11180
2	206970000	206980000	2	207090000	207100000	.	.	.	.	0,255,255	29	10.8341	12.3365	12.753	12.5712	0.00671714	0.00793068	0.0990012	0.0993799	2	206970000	207095000	5000
2	207375000	207400000	2	207500000	207525000	.	.	.	.	0,255,255	93	51.0484	44.8737	52.5636	41.3572	0.00733898	7.2861e-06	0.0100972	1.04233e-05	1	207387500	207512500	0
2	208900000	208925000	2	209150000	209175000	.	.	.	.	0,255,255	73	32.3695	34.4641	40.9936	36.0159	0.000234702	0.000274173	0.0518325	0.000366414	2	208912500	209137500	25000
2	209180000	209185000	2	209230000	209235000	.	.	.	.	0,255,255	15	2.96347	3.71534	1.62552	2.3068	0.00260933	0.0138742	5.03801e-05	0.000510965	1	209182500	209232500	0
2	209250000	209260000	2	209360000	209370000	.	.	.	.	0,255,255	30	12.3666	11.1584	10.5703	8.90007	0.00344086	0.0041297	0.00577846	0.000290181	1	209255000	209365000	0
2	209500000	209525000	2	209600000	209625000	.	.	.	.	0,255,255	104	48.2511	45.8787	54.4166	50.5042	8.77916e-09	1.06108e-08	0.000147467	0.00013781	2	209512500	209625000	12500
2	209625000	209650000	2	209850000	209875000	.	.	.	.	0,255,255	83	38.7758	36.7397	39.9973	42.8016	6.70463e-07	8.31436e-07	0.00129535	0.00127595	1	209637500	209862500	0
2	209640000	209650000	2	209690000	209700000	.	.	.	.	0,255,255	32	9.23675	10.8276	12.2008	11.0057	2.61108e-05	0.000996834	0.0014765	0.00146467	1	209645000	209695000	0
2	209690000	209700000	2	209750000	209760000	.	.	.	.	0,255,255	43	18.0508	17.2338	13.7349	17.6166	0.000569506	0.00058583	1.25245e-05	0.000890014	1	209695000	209755000	0
2	209875000	209900000	2	209975000	210000000	.	.	.	.	0,255,255	68	30.9381	30.5642	29.2745	35.8234	0.00263078	9.40643e-06	1.05101e-05	0.00386543	1	209887500	209987500	0
2	209975000	210000000	2	210175000	210200000	.	.	.	.	0,255,255	88	49.624	43.7496	47.4891	42.3223	0.0348771	9.74248e-05	0.000133288	0.000132631	2	209987500	210175000	12500
2	210590000	210600000	2	210680000	210690000	.	.	.	.	0,255,255	35	12.1398	11.7374	14.527	13.4696	7.58728e-05	9.50309e-05	0.00429063	0.00429523	1	210595000	210685000	0
2	210820000	210830000	2	210930000	210940000	.	.	.	.	0,255,255	47	15.4158	15.3087	13.7908	15.9934	1.83895e-07	2.15169e-07	3.19278e-07	5.96728e-05	1	210825000	210935000	0
2	210820000	210830000	2	211100000	211110000	.	.	.	.	0,255,255	34	9.34739	11.8774	13.3985	12.1323	3.50803e-06	0.000215267	0.00791849	0.000310978	1	210825000	211105000	0
2	210930000	210940000	2	211100000	211110000	.	.	.	.	0,255,255	63	16.4399	17.5509	21.807	19.0735	2.9307e-11	3.10689e-11	1.12743e-07	4.70741e-11	4	210927500	211102500	12748
2	211625000	211650000	2	211750000	211775000	.	.	.	.	0,255,255	130	59.5392	64.2883	67.856	58.7111	5.37632e-11	7.34159e-06	1.08796e-05	9.01804e-11	1	211637500	211762500	0
2	211940000	211950000	2	212000000	212010000	.	.	.	.	0,255,255	30	10.6005	10.0007	10.2427	8.91792	0.00344086	0.0041297	0.00577846	0.000290181	1	211945000	212005000	0
2	212790000	212800000	2	212920000	212930000	.	.	.	.	0,255,255	26	10.3201	11.7391	12.0754	12.0759	0.0385342	0.0445168	0.0598403	0.0598463	2	212790000	212930000	7071
2	214800000	214810000	2	214930000	214940000	.	.	.	.	0,255,255	32	9.44047	9.41175	9.44287	8.12276	2.61108e-05	4.01564e-05	4.35275e-05	4.7431e-05	1	214805000	214935000	0
2	215170000	215180000	2	215370000	215380000	.	.	.	.	0,255,255	27	8.02485	8.82716	9.7301	11.3083	0.00211465	0.00281398	0.00322406	0.0354481	2	215175000	215380000	5000
2	215520000	215530000	2	215610000	215620000	.	.	.	.	0,255,255	45	14.047	16.581	17.3823	20.6077	1.15405e-06	0.000158425	0.000273031	0.0126565	1	215525000	215615000	0
2	215560000	215570000	2	215620000	215630000	.	.	.	.	0,255,255	36	15.0533	14.4296	14.9616	13.7579	0.0013047	0.00148211	0.00224864	0.00228747	1	215565000	215625000	0
2	215675000	215700000	2	215800000	215825000	.	.	.	.	0,255,255	118	55.4445	61.7794	67.2654	76.0068	8.91222e-08	0.00088198	0.00123836	0.00124234	2	215662500	215812500	25000
2	215810000	215820000	2	215930000	215940000	.	.	.	.	0,255,255	34	12.9134	12.0116	14.2371	15.5092	0.00464244	0.000215267	0.00791849	0.00787137	2	215810000	215935000	5000
2	217090000	217100000	2	217200000	217210000	.	.	.	.	0,255,255	40	13.3363	11.8029	15.825	11.2146	7.32168e-05	9.7947e-07	0.00576206	1.38577e-06	2	217095000	217210000	5000
2	217720000	217730000	2	217770000	217780000	.	.	.	.	0,255,255	44	21.0442	19.7567	20.6854	20.5989	0.0130309	0.0122517	0.0199966	0.0202896	2	217720000	217770000	7071
2	217775000	217800000	2	217925000	217950000	.	.	.	.	0,255,255	87	38.8447	39.3765	36.8757	44.4072	4.46369e-08	0.000156506	8.6632e-08	0.000211666	1	217787500	217937500	0
2	217960000	217970000	2	218050000	218060000	.	.	.	.	0,255,255	33	13.0701	10.8648	9.92209	11.083	0.0083225	0.000477105	0.00068756	0.000700866	1	217965000	218055000	0
2	218370000	218380000	2	218430000	218440000	.	.	.	.	0,255,255	42	18.2514	17.2742	19.4327	19.1215	0.00106235	0.00110474	0.0018279	0.00166323	2	218375000	218440000	5000
2	219750000	219775000	2	220075000	220100000	.	.	.	.	0,255,255	54	21.5954	22.7374	21.9824	23.8039	0.000172506	0.000273347	0.000279035	0.000310787	1	219762500	220087500	0
2	220075000	220100000	2	220325000	220350000	.	.	.	.	0,255,255	66	31.9974	28.0273	34.4029	26.4104	0.00622913	3.49083e-05	0.00928136	4.85117e-05	1	220087500	220337500	0
2	221625000	221650000	2	221850000	221875000	.	.	.	.	0,255,255	111	52.1725	48.7986	50.1552	53.8109	3.51628e-06	8.71161e-11	5.60567e-06	5.20063e-06	3	221637500	221862500	25000
2	223400000	223425000	2	223550000	223575000	.	.	.	.	0,255,255	91	48.9989	42.0987	44.9005	48.2573	0.0142381	2.1582e-05	3.01575e-05	3.00791e-05	1	223412500	223562500	0
2	223790000	223800000	2	223900000	223910000	.	.	.	.	0,255,255	23	6.18761	6.5597	6.04135	6.5222	0.000315107	0.00662412	0.000586471	0.00654479	1	223795000	223905000	0
2	224850000	224875000	2	224950000	224975000	.	.	.	.	0,255,255	70	10.7207	18.1754	9.57519	30.6048	7.22101e-25	3.98048e-14	1.89792e-29	3.58326e-06	1	224862500	224962500	0
2	225450000	225475000	2	225625000	225650000	.	.	.	.	0,255,255	130	52.293	47.7934	52.6009	43.8024	5.37632e-11	2.00771e-17	9.71782e-11	2.70174e-17	2	225462500	225650000	12500
2	225675000	225700000	2	225925000	225950000	.	.	.	.	0,255,255	69	30.7267	31.9372	34.682	33.5454	3.26398e-06	0.00190309	0.00249405	0.00245613	2	225675000	225937500	12500
2	226250000	226275000	2	226575000	226600000	.	.	.	.	0,255,255	42	12.6342	14.696	13.8421	17.3222	4.08942e-05	0.000131371	9.70094e-05	0.00637582	1	226262500	226587500	0
2	226720000	226730000	2	226970000	226980000	.	.	.	.	0,255,255	31	9.71897	10.5559	12.0441	11.2595	6.7083e-05	0.00208383	0.00300324	0.00295418	1	226725000	226975000	0
2	227150000	227175000	2	227325000	227350000	.	.	.	.	0,255,255	58	28.8356	26.9899	28.1885	27.5096	0.00235049	0.0030838	0.00357516	0.00397429	1	227162500	227337500	0
2	228050000	228075000	2	228725000	228750000	.	.	.	.	0,255,255	37	12.6347	12.7624	12.7865	12.1064	0.00212504	0.00464252	0.00411994	0.000100972	1	228062500	228737500	0
2	228400000	228425000	2	228525000	228550000	.	.	.	.	0,255,255	61	29.3691	25.7845	29.7067	20.1555	0.000481559	0.000652877	0.000746908	2.19394e-06	1	228412500	228537500	0
2	228725000	228750000	2	228925000	228950000	.	.	.	.	0,255,255	111	61.7769	55.4149	61.9488	57.9534	0.00937722	3.54378e-06	0.0113446	5.20063e-06	2	228737500	228925000	12500
2	232225000	232250000	2	232525000	232550000	.	.	.	.	0,255,255	43	17.5988	16.0513	15.6072	19.3688	0.00193368	0.00348959	0.00349786	0.00341767	1	232237500	232537500	0
2	233370000	233380000	2	233420000	233430000	.	.	.	.	0,255,255	23	3.70134	5.76328	5.99152	6.26129	4.40285e-07	0.000709657	0.000586471	0.00654479	1	233375000	233425000	0
2	233600000	233625000	2	234175000	234200000	.	.	.	.	0,255,255	60	25.7285	24.0189	23.7091	26.8785	0.000823343	4.24219e-06	3.90189e-06	0.00147663	2	233612500	234175000	12500
2	233610000	233620000	2	233820000	233830000	.	.	.	.	0,255,255	24	7.10995	6.04588	6.09869	6.40864	0.001768	0.00024939	0.000198215	0.00291087	1	233615000	233825000	0
2	236510000	236520000	2	236560000	236570000	.	.	.	.	0,255,255	47	20.8269	18.5973	16.827	22.5887	0.00291166	3.83489e-05	6.66019e-05	0.0046888	1	236515000	236565000	0
2	237085000	237090000	2	237135000	237140000	.	.	.	.	0,255,255	31	9.01038	8.82177	13.1333	7.07925	6.60883e-05	5.29325e-05	0.0559741	2.81399e-06	2	237085000	237132500	5590
2	237130000	237140000	2	237180000	237190000	.	.	.	.	0,255,255	39	8.24963	14.0198	13.3819	14.3738	1.20245e-08	0.000183896	0.000283964	0.00028561	1	237135000	237185000	0
2	237750000	237775000	2	237875000	237900000	.	.	.	.	0,255,255	95	41.6383	45.3567	48.2729	44.2489	2.16444e-06	2.40378e-06	3.25181e-06	3.479e-06	1	237762500	237887500	0
2	237770000	237780000	2	237990000	238000000	.	.	.	.	0,255,255	27	7.16064	8.06851	8.11084	8.96504	0.000102867	0.00281398	0.00322406	0.00342559	3	237771666	237998333	7454
2	239000000	239025000	2	239200000	239225000	.	.	.	.	0,255,255	78	33.616	34.8483	36.2872	34.5047	1.46872e-05	1.76965e-05	2.5039e-05	2.35022e-05	1	239012500	239212500	0
2	240580000	240590000	2	240800000	240810000	.	.	.	.	0,255,255	33	10.0689	9.18751	11.8355	10.7742	0.000392227	1.48758e-05	0.00068756	0.000700866	1	240585000	240805000	0
2	240990000	241000000	2	241050000	241060000	.	.	.	.	0,255,255	51	27.2883	23.914	19.1241	27.0602	0.0244163	0.000290625	3.09266e-06	0.0291772	2	240985000	241055000	10000
2	242850000	242860000	2	242920000	242930000	.	.	.	.	0,255,255	49	22.4653	20.038	19.6778	17.7995	0.000977161	0.000911548	0.00161702	1.36249e-05	1	242855000	242925000	0
2	243590000	243600000	2	243640000	243650000	.	.	.	.	0,255,255	40	17.2028	16.5008	17.6779	17.6497	0.00343636	0.00355212	0.00576206	0.00538694	2	243590000	243650000	7071
2	244870000	244880000	2	245000000	245010000	.	.	.	.	0,255,255	27	10.7055	9.95895	10.9967	10.7243	0.0222548	0.0260072	0.0352338	0.0354481	2	244875000	245010000	5000
2	245400000	245410000	2	245470000	245480000	.	.	.	.	0,255,255	44	12.4502	13.8788	18.6284	17.1865	2.70979e-06	3.3468e-06	0.000520947	0.00047446	2	245400000	245480000	7071
2	247170000	247180000	2	247300000	247310000	.	.	.	.	0,255,255	36	11.5198	11.1455	13.4252	9.61556	3.22365e-05	4.09504e-05	0.00224864	6.86779e-07	1	247175000	247305000	0
2	248250000	248260000	2	248300000	248310000	.	.	.	.	0,255,255	35	17.9164	15.7656	13.9478	19.0898	0.0428309	0.0430946	0.00429063	0.062585	2	248250000	248305000	5000
2	248320000	248325000	2	248415000	248420000	.	.	.	.	0,255,255	23	8.03685	7.32462	9.72641	6.2425	0.0315138	0.00259762	0.0492199	0.00629888	2	248322500	248420000	2500
2	249420000	249430000	2	249470000	249480000	.	.	.	.	0,255,255	50	19.2229	14.831	15.2581	18.1866	3.73178e-06	1.29787e-08	1.92703e-08	6.32525e-06	1	249425000	249475000	0
2	250100000	250110000	2	250150000	250160000	.	.	.	.	0,255,255	36	10.2831	11.8091	12.2215	10.8725	3.22365e-05	4.09504e-05	6.50327e-05	6.01088e-05	2	250100000	250155000	5000
2	250150000	250160000	2	250220000	250230000	.	.	.	.	0,255,255	45	18.6406	18.9273	13.9665	22.1525	0.00015437	0.000158425	2.27854e-06	0.0126565	1	250155000	250225000	0
2	253650000	253660000	2	253720000	253730000	.	.	.	.	0,255,255	30	11.422	12.3697	12.1279	11.1623	0.00344086	0.0041297	0.00577846	0.00568323	1	253655000	253725000	0
2	253725000	253730000	2	253805000	253810000	.	.	.	.	0,255,255	13	3.56124	2.9022	2.56857	3.10439	0.0605487	0.0260701	0.0273125	0.0277886	2	253725000	253805000	3536
2	253930000	253935000	2	253970000	253975000	.	.	.	.	0,255,255	30	8.33067	8.88474	6.59225	11.0801	0.000157995	0.000127146	7.90895e-06	0.00688873	1	253932500	253972500	0
2	253980000	253990000	2	254100000	254110000	.	.	.	.	0,255,255	45	15.6778	13.6744	16.3023	20.2426	0.00015437	1.41657e-06	0.000273031	0.0126565	2	253990000	254105000	5000
2	254010000	254020000	2	254060000	254070000	.	.	.	.	0,255,255	49	21.5128	25.9509	29.5486	27.0643	0.000977161	0.0396756	0.0612419	0.0592009	2	254010000	254060000	7071
2	254010000	254020000	2	254100000	254110000	.	.	.	.	0,255,255	42	10.9187	13.9256	14.843	19.4858	1.02678e-07	1.80672e-05	2.90492e-05	0.00166323	2	254015000	254100000	5000
2	255090000	255100000	2	255310000	255320000	.	.	.	.	0,255,255	19	4.73526	4.66267	3.85007	7.14308	0.00177038	0.00460465	0.000240264	0.0989157	2	255100000	255315000	5000
2	255470000	255480000	2	255600000	255610000	.	.	.	.	0,255,255	37	11.8556	12.3027	12.8162	13.383	1.31281e-05	1.68163e-05	0.00116509	0.00117906	1	255475000	255605000	0
2	255475000	255480000	2	255525000	255530000	.	.	.	.	0,255,255	24	6.827	6.5049	9.50932	5.11232	0.00144928	0.00115789	0.0262505	0.00017567	2	255477500	255530000	2500
2	256130000	256140000	2	256220000	256230000	.	.	.	.	0,255,255	51	22.4843	20.5564	22.1228	19.5556	0.000309224	0.000290625	0.000519817	2.94715e-06	1	256135000	256225000	0
2	256350000	256360000	2	256480000	256490000	.	.	.	.	0,255,255	29	9.98008	9.81625	11.7726	9.88712	0.00671714	0.00057442	0.0109158	0.0108168	2	256355000	256495000	10000
2	256500000	256505000	2	256595000	256600000	.	.	.	.	0,255,255	33	5.8478	6.46753	6.16268	7.3287	1.12863e-09	1.02398e-07	2.30471e-09	2.41011e-07	3	256507500	256597500	5000
2	256900000	256925000	2	257050000	257075000	.	.	.	.	0,255,255	99	47.2388	47.1602	57.8098	55.7512	2.03874e-07	2.39231e-07	0.00114732	0.00108925	2	256900000	257062500	12500
2	256900000	256925000	2	257600000	257625000	.	.	.	.	0,255,255	32	7.5615	10.2846	11.6828	9.43077	4.90452e-07	0.0077877	0.0062589	0.000171131	1	256912500	257612500	0
2	256930000	256940000	2	256990000	257000000	.	.	.	.	0,255,255	28	2.03871	4.54739	6.88385	7.47205	3.32376e-15	3.28456e-08	6.86888e-05	6.75467e-05	1	256935000	256995000	0
2	257100000	257125000	2	257200000	257225000	.	.	.	.	0,255,255	97	51.2889	42.1226	46.4864	44.5427	0.0017761	7.70439e-07	1.0358e-06	1.12201e-06	2	257100000	257212500	12500
2	257175000	257200000	2	257275000	257300000	.	.	.	.	0,255,255	36	5.05047	10.217	14.8272	12.8274	7.40752e-12	0.000279231	0.00805517	0.00843491	2	257175000	257287500	12500
2	257900000	257925000	2	258000000	258025000	.	.	.	.	0,255,255	78	25.6721	31.0788	40.905	39.1372	3.79433e-09	1.76965e-05	0.00947911	0.00964041	1	257912500	258012500	0
2	257975000	258000000	2	279950000	279975000	.	.	.	.	0,255,255	42	0.226219	0.183427	0.375836	0.150746	0	0	0	0	2	257987500	279975000	12500
2	258100000	258125000	2	258450000	258475000	.	.	.	.	0,255,255	40	13.5771	16.3925	16.0972	18.4532	0.000222829	0.019123	0.0204499	0.0196035	2	258100000	258475000	17678
2	258275000	258300000	2	258475000	258500000	.	.	.	.	0,255,255	47	18.9912	17.6296	19.0167	17.0121	0.00012421	0.000261707	0.000243259	0.000253863	1	258287500	258487500	0
2	258900000	258925000	2	259100000	259125000	.	.	.	.	0,255,255	112	6.11258	17.8471	27.7209	22.7945	0	8.631e-41	4.1261e-24	4.26437e-32	4	258912500	259118750	25769
2	259190000	259200000	2	259270000	259280000	.	.	.	.	0,255,255	42	17.0106	14.5437	15.6106	17.7321	0.00106235	1.80672e-05	0.0018279	0.00166323	2	259195000	259265000	10000
2	259270000	259280000	2	259400000	259410000	.	.	.	.	0,255,255	34	11.0083	10.6035	12.1329	10.881	0.000176739	0.000215267	0.000318998	0.000310978	1	259275000	259405000	0
2	261000000	261010000	2	261110000	261120000	.	.	.	.	0,255,255	37	13.0035	12.1005	15.2094	10.8632	0.000655429	1.68163e-05	0.00116509	2.38594e-05	2	261010000	261115000	5000
2	261000000	261025000	2	261200000	261225000	.	.	.	.	0,255,255	77	32.3514	36.175	46.791	38.7121	2.61811e-05	3.10051e-05	0.0136048	4.22948e-05	1	261012500	261212500	0
2	261125000	261130000	2	261220000	261225000	.	.	.	.	0,255,255	22	5.78272	4.12799	4.03877	5.12116	0.000699355	7.04889e-05	0.000108914	0.00139339	2	261122500	261217500	7071
2	262720000	262725000	2	262825000	262830000	.	.	.	.	0,255,255	17	3.40208	3.85322	3.51622	2.99282	0.0017156	0.00226876	0.00252161	0.000315004	1	262722500	262827500	0
2	263160000	263170000	2	263320000	263330000	.	.	.	.	0,255,255	23	5.90334	5.89089	7.37056	5.67051	0.000315107	0.000709657	0.00685408	0.000564565	1	263165000	263325000	0
2	263865000	263870000	2	263935000	263940000	.	.	.	.	0,255,255	41	9.20275	9.95293	8.04827	11.0047	1.18573e-09	1.41017e-07	4.64221e-09	8.32157e-07	1	263867500	263937500	0
2	263880000	263885000	2	263920000	263925000	.	.	.	.	0,255,255	40	6.30669	9.77655	8.46276	12.5434	1.06686e-11	2.87176e-09	1.2684e-08	0.000120411	1	263882500	263922500	0
2	263930000	263940000	2	264120000	264130000	.	.	.	.	0,255,255	39	14.8749	17.1878	11.8254	19.0927	0.000158766	0.00622594	4.36751e-06	0.00958428	1	263935000	264125000	0
2	263975000	264000000	2	264350000	264375000	.	.	.	.	0,255,255	58	28.8609	26.9724	27.8763	27.2181	0.00235049	0.0030838	0.00357516	0.00397429	1	263987500	264362500	0
2	265850000	265860000	2	265950000	265960000	.	.	.	.	0,255,255	31	12.7546	11.4016	9.03777	12.7979	0.0245187	0.00208383	0.000107953	0.0393377	2	265855000	265950000	5000
2	266020000	266030000	2	266080000	266090000	.	.	.	.	0,255,255	53	21.9162	22.5346	26.9685	26.2407	8.8304e-05	8.39451e-05	0.0130856	0.0127971	2	266020000	266085000	5000
2	267370000	267380000	2	267580000	267590000	.	.	.	.	0,255,255	25	7.84953	10.0291	9.09993	11.2896	0.00903107	0.0734367	0.0132637	0.0973331	2	267375000	267580000	5000
2	267520000	267525000	2	267590000	267595000	.	.	.	.	0,255,255	19	4.65353	5.26497	3.24079	6.49073	0.00155505	0.00909801	0.000261037	0.0917014	2	267517500	267592500	5000
2	267575000	267600000	2	267875000	267900000	.	.	.	.	0,255,255	95	45.1592	48.3678	46.0591	59.9367	2.16444e-06	2.40378e-06	3.25181e-06	0.0048065	1	267587500	267887500	0
2	268550000	268575000	2	268700000	268725000	.	.	.	.	0,255,255	121	53.6148	52.9017	65.4754	49.973	1.55237e-08	1.56175e-08	0.000420593	2.37178e-08	1	268562500	268712500	0
2	268550000	268555000	2	268630000	268635000	.	.	.	.	0,255,255	23	4.76489	4.62941	4.90762	4.9153	1.6519e-05	2.10714e-05	3.22057e-05	3.47227e-05	1	268552500	268632500	0
2	268630000	268640000	2	268710000	268720000	.	.	.	.	0,255,255	41	18.5124	16.2294	19.174	17.1166	0.00195159	0.00201977	0.00327443	0.00306974	1	268635000	268715000	0
2	268720000	268730000	2	268860000	268870000	.	.	.	.	0,255,255	37	12.3265	13.0566	12.3847	13.4865	1.31281e-05	0.000756409	0.00116509	0.00117906	2	268720000	268865000	5000
2	270170000	270180000	2	270270000	270280000	.	.	.	.	0,255,255	50	20.3121	21.1446	21.2348	28.0259	0.000557055	0.000515414	0.00091477	0.0416928	2	270165000	270275000	10000
2	271520000	271525000	2	271620000	271625000	.	.	.	.	0,255,255	19	7.43376	6.83817	5.54068	7.00255	0.055345	0.0452786	0.0200563	0.0917014	3	271519166	271615833	8975
2	271870000	271880000	2	271920000	271930000	.	.	.	.	0,255,255	54	20.3029	21.3179	18.5403	23.6163	4.64253e-05	4.28931e-05	2.33453e-07	7.98136e-05	1	271875000	271925000	0
2	272130000	272140000	2	272870000	272880000	.	.	.	.	0,255,255	19	3.5864	3.28613	3.66505	2.7728	0.000144577	0.000476133	0.000240264	1.68561e-05	1	272135000	272875000	0
2	272430000	272440000	2	272480000	272490000	.	.	.	.	0,255,255	53	22.0494	20.7029	28.4898	14.0829	8.8304e-05	8.39451e-05	0.0130856	9.32876e-10	1	272435000	272485000	0
2	272520000	272530000	2	272580000	272590000	.	.	.	.	0,255,255	39	12.3838	13.0121	14.2679	14.5897	0.000158766	0.000183896	0.000283964	0.00028561	1	272525000	272585000	0
2	274400000	274410000	2	274600000	274610000	.	.	.	.	0,255,255	30	9.4712	10.0162	11.2078	9.58906	0.00017272	0.0041297	0.00577846	0.000290181	2	274405000	274610000	5000
2	276270000	276275000	2	276325000	276330000	.	.	.	.	0,255,255	31	9.03952	7.55585	9.49101	11.7389	6.60883e-05	1.00649e-06	0.000115151	0.00356198	2	276267500	276327500	5000
2	276550000	276560000	2	276600000	276610000	.	.	.	.	0,255,255	41	16.6077	17.2877	16.3929	18.1468	0.00195159	0.00201977	0.00327443	0.00306974	1	276555000	276605000	0
2	277630000	277640000	2	277690000	277700000	.	.	.	.	0,255,255	67	27.4975	27.4368	35.6971	36.8685	4.06036e-06	3.58004e-06	0.00213949	0.0025556	1	277635000	277695000	0
2	277660000	277665000	2	277695000	277700000	.	.	.	.	0,255,255	42	4.08252	10.9867	6.21443	13.8252	4.83423e-19	4.43388e-08	6.84577e-16	2.19925e-05	1	277662500	277697500	0
2	278705000	278710000	2	278775000	278780000	.	.	.	.	0,255,255	27	7.5748	8.34792	7.24236	7.85542	9.01263e-05	0.00137625	0.000197091	0.0033828	1	278707500	278777500	0
2	279700000	279725000	2	280025000	280050000	.	.	.	.	0,255,255	75	16.6714	23.392	22.24	35.9704	3.06124e-17	5.91672e-12	6.07258e-12	0.000126566	4	279712500	280031250	25769
2	279700000	279725000	2	279825000	279850000	.	.	.	.	0,255,255	74	30.5141	29.9143	30.5103	37.8338	9.04423e-08	1.4741e-07	1.53046e-07	0.000215725	2	279712500	279850000	12500
2	279850000	279875000	2	280025000	280050000	.	.	.	.	0,255,255	67	18.6311	23.2413	21.1573	36.1317	5.14988e-13	1.43839e-08	1.281e-08	0.00596527	3	279862500	280029166	30046
2	279965000	279970000	2	327625000	327630000	.	.	.	.	0,255,255	25	0.0466149	0.0726444	0.0125964	0.27136	1.21568e-15	1.82389e-15	1.38599e-15	2.09999e-15	4	279976250	327632500	10078
2	280325000	280350000	2	280425000	280450000	.	.	.	.	0,255,255	124	62.8583	61.076	63.3481	62.6344	0.000101299	2.50838e-09	0.000132933	0.000134754	3	280329166	280445833	18634
2	280860000	280870000	2	281020000	281030000	.	.	.	.	0,255,255	30	9.9529	9.81723	9.74575	12.2919	0.00344086	0.000245846	0.000274627	0.00568323	1	280865000	281025000	0
2	281025000	281050000	2	281300000	281325000	.	.	.	.	0,255,255	90	43.0203	32.8255	52.1569	28.5267	3.37469e-05	7.39759e-09	0.0258948	2.0687e-13	2	281037500	281300000	12500
2	281030000	281040000	2	281180000	281190000	.	.	.	.	0,255,255	38	10.7952	10.5618	12.4085	9.28639	5.30806e-06	6.71745e-06	0.000576768	6.91137e-08	3	281038333	281188333	7454
2	281330000	281335000	2	281370000	281375000	.	.	.	.	0,255,255	32	3.84295	6.95564	4.16978	10.5151	2.81752e-13	3.37444e-07	4.78945e-11	0.00182013	2	281332500	281370000	2500
2	281575000	281580000	2	281635000	281640000	.	.	.	.	0,255,255	24	6.65766	6.58842	9.613	6.10529	0.00144928	0.00115789	0.0262505	0.00017567	3	281579166	281632500	6010
2	283535000	283540000	2	283575000	283580000	.	.	.	.	0,255,255	34	9.66885	10.8031	13.2665	9.34511	3.23805e-06	0.0001296	0.0103504	6.06226e-06	1	283537500	283577500	0
2	283650000	283660000	2	283920000	283930000	.	.	.	.	0,255,255	22	7.72091	5.7403	4.88971	5.94872	0.00912381	0.00193919	8.92153e-05	0.00158161	1	283655000	283925000	0
2	283800000	283825000	2	283900000	283925000	.	.	.	.	0,255,255	93	46.5633	45.1606	40.0857	44.0705	6.80879e-06	7.2861e-06	1.00867e-05	1.04233e-05	1	283812500	283912500	0
2	284080000	284085000	2	284145000	284150000	.	.	.	.	0,255,255	25	6.12834	6.78742	6.66404	7.41423	3.11644e-05	0.000474466	0.00122479	0.00120186	1	284082500	284147500	0
2	284470000	284480000	2	284570000	284580000	.	.	.	.	0,255,255	54	20.595	20.0441	20.367	22.3732	4.64253e-05	4.28931e-05	7.93379e-05	7.98136e-05	3	284478333	284578333	7454
2	284720000	284730000	2	284810000	284820000	.	.	.	.	0,255,255	35	12.5868	15.3512	17.5905	19.5016	0.00250263	0.00280025	0.0658538	0.062585	3	284715000	284815000	10000
2	284810000	284820000	2	284890000	284900000	.	.	.	.	0,255,255	34	14.4518	10.9617	6.85855	11.6043	0.00464244	0.000215267	5.99797e-08	0.000310978	1	284815000	284895000	0
2	285260000	285270000	2	285320000	285330000	.	.	.	.	0,255,255	28	8.45346	10.5862	10.6027	9.7755	0.000954347	0.0146938	0.019973	0.00156105	2	285270000	285330000	7071
2	286090000	286100000	2	286140000	286150000	.	.	.	.	0,255,255	41	13.558	19.1424	22.8598	14.9774	3.31937e-05	0.00201977	0.0695417	6.18929e-05	2	286090000	286145000	5000
2	286220000	286230000	2	286460000	286470000	.	.	.	.	0,255,255	28	12.0527	10.4272	10.3596	9.6236	0.01258	0.0146938	0.019973	0.00156105	2	286225000	286460000	5000
2	286460000	286470000	2	286550000	286560000	.	.	.	.	0,255,255	54	15.8757	15.5307	16.6067	16.3117	1.46223e-07	1.75369e-10	2.33453e-07	2.25812e-07	3	286461666	286558333	7454
2	287345000	287350000	2	287390000	287395000	.	.	.	.	0,255,255	21	4.33247	5.56397	7.26133	5.50306	0.000188495	0.00176618	0.0270646	0.00357214	2	287347500	287395000	2500
2	288480000	288490000	2	288550000	288560000	.	.	.	.	0,255,255	59	19.1336	21.2291	21.9687	20.8711	1.55723e-09	1.23541e-06	2.51243e-06	2.47337e-06	2	288485000	288550000	5000
2	288540000	288550000	2	288730000	288740000	.	.	.	.	0,255,255	27	7.21592	8.90293	9.29707	9.7652	0.000102867	0.00281398	0.00322406	0.00342559	1	288545000	288735000	0
2	288550000	288560000	2	288670000	288680000	.	.	.	.	0,255,255	29	4.46631	7.49762	9.52648	9.35506	2.10039e-09	2.48208e-05	0.000646042	0.000675245	2	288555000	288670000	5000
2	288735000	288740000	2	288810000	288815000	.	.	.	.	0,255,255	25	7.29836	6.99219	8.01056	7.24275	0.000612495	0.000474466	0.0133288	0.00120186	3	288735833	288810833	3727
2	289890000	289895000	2	289925000	289930000	.	.	.	.	0,255,255	27	9.3802	11.0928	10.5445	9.44667	0.00190407	0.0172839	0.0421537	0.0033828	2	289887500	289922500	7071
2	290020000	290030000	2	290070000	290080000	.	.	.	.	0,255,255	27	3.17494	7.69784	5.29422	9.62702	5.70081e-10	0.000195089	5.78634e-06	0.00342559	1	290025000	290075000	0
2	290360000	290370000	2	290410000	290420000	.	.	.	.	0,255,255	48	19.954	22.7411	23.4464	21.1348	0.00170132	0.00160604	0.00282441	0.00278185	2	290355000	290415000	10000
2	291090000	291100000	2	291140000	291150000	.	.	.	.	0,255,255	53	22.2772	29.1567	24.0998	22.8196	8.8304e-05	0.00798772	0.000151018	0.000152292	1	291095000	291145000	0
2	291800000	291810000	2	291850000	291860000	.	.	.	.	0,255,255	58	22.9994	22.1216	22.8098	26.1791	2.86641e-06	2.51371e-06	5.20042e-06	0.00121383	1	291805000	291855000	0
2	291860000	291870000	2	291930000	291940000	.	.	.	.	0,255,255	50	27.2913	22.2151	25.9101	21.182	0.0357357	0.000515414	0.0430467	0.000905436	2	291860000	291935000	5000
2	292390000	292400000	2	292490000	292500000	.	.	.	.	0,255,255	50	18.9532	18.0014	20.2035	19.879	3.73178e-06	3.7694e-06	0.00091477	0.000905436	2	292395000	292500000	5000
2	292970000	292980000	2	293120000	293130000	.	.	.	.	0,255,255	45	11.2489	11.2121	18.964	11.6367	4.11867e-09	5.41115e-09	0.000273031	7.17383e-09	2	292980000	293120000	7071
2	293620000	293630000	2	293670000	293680000	.	.	.	.	0,255,255	57	19.814	21.4809	26.5892	22.4017	5.80584e-06	5.34092e-06	0.00202931	1.04319e-05	2	293625000	293680000	5000
2	293970000	293980000	2	294110000	294120000	.	.	.	.	0,255,255	48	18.733	20.2907	20.0579	21.5391	1.78011e-05	0.00160604	0.00282441	0.00278185	1	293975000	294115000	0
2	294030000	294040000	2	294110000	294120000	.	.	.	.	0,255,255	50	18.0886	19.8368	22.5167	22.2979	3.73178e-06	0.000515414	0.00091477	0.000905436	2	294035000	294110000	5000
2	294250000	294275000	2	294700000	294725000	.	.	.	.	0,255,255	91	38.7513	33.481	29.2779	50.5617	2.54879e-09	3.52658e-09	5.28676e-14	0.0182086	1	294262500	294712500	0
2	295230000	295240000	2	295300000	295310000	.	.	.	.	0,255,255	43	15.9841	17.191	16.6423	24.5497	0.000569506	0.00058583	0.000998091	0.0307414	3	295241666	295308333	13744
2	295300000	295325000	2	295425000	295450000	.	.	.	.	0,255,255	107	46.3916	52.3	46.5649	57.9235	1.15288e-09	2.48735e-05	1.85626e-09	3.59104e-05	1	295312500	295437500	0
2	296800000	296825000	2	298875000	298900000	.	.	.	.	0,255,255	23	4.86119	5.3557	5.72263	5.63273	3.05469e-05	0.00400855	0.00427275	0.00478271	1	296812500	298887500	0
2	297175000	297200000	2	297625000	297650000	.	.	.	.	0,255,255	70	29.3165	32.6956	37.2189	35.6027	1.69716e-06	0.00119853	0.00159037	0.00158899	1	297187500	297637500	0
2	297530000	297540000	2	297770000	297780000	.	.	.	.	0,255,255	33	9.00973	8.50635	6.13739	7.27994	9.75337e-06	1.48758e-05	1.35826e-09	1.99912e-07	1	297535000	297775000	0
2	298390000	298400000	2	298500000	298510000	.	.	.	.	0,255,255	43	14.7582	13.8669	14.5174	15.5469	6.40662e-06	7.78466e-06	1.25245e-05	1.31143e-05	2	298395000	298510000	5000
2	299610000	299615000	2	299645000	299650000	.	.	.	.	0,255,255	27	4.95376	9.11761	7.47924	7.53943	9.76018e-08	0.00137625	0.000197091	0.000182918	1	299612500	299647500	0
2	299655000	299660000	2	299700000	299705000	.	.	.	.	0,255,255	16	4.26525	4.64832	3.98167	3.58614	0.0217956	0.0218026	0.0373474	0.00706072	2	299657500	299700000	2500
2	300050000	300075000	2	300200000	300225000	.	.	.	.	0,255,255	104	50.5323	54.4916	52.7952	60.0219	9.59954e-05	9.67371e-05	0.000147467	0.00013781	2	300062500	300225000	12500
2	300475000	300500000	2	300675000	300700000	.	.	.	.	0,255,255	37	9.56746	10.1035	6.79072	13.0964	1.65707e-07	0.000112118	2.93203e-09	0.00443318	1	300487500	300687500	0
2	304000000	304010000	2	304090000	304100000	.	.	.	.	0,255,255	37	12.5711	13.468	16.5273	15.4463	0.000655429	0.000756409	0.0267899	0.00117906	2	304005000	304085000	10000
2	304400000	304425000	2	304725000	304750000	.	.	.	.	0,255,255	82	30.2201	37.809	44.9187	36.5114	1.28471e-10	1.5994e-06	0.00197001	2.11082e-06	1	304412500	304737500	0
2	304560000	304570000	2	304680000	304690000	.	.	.	.	0,255,255	42	16.9779	17.5215	17.6413	19.2426	0.00106235	0.00110474	0.0018279	0.00166323	1	304565000	304685000	0
2	304600000	304625000	2	304725000	304750000	.	.	.	.	0,255,255	143	65.2029	79.1995	84.4479	94.7991	1.32674e-08	0.000617104	0.000910886	0.000935496	1	304612500	304737500	0
2	304690000	304695000	2	304730000	304735000	.	.	.	.	0,255,255	25	7.7521	8.45	5.07198	7.15788	0.000612495	0.00615177	7.14905e-05	0.00120186	2	304690000	304730000	3536
2	305350000	305360000	2	305430000	305440000	.	.	.	.	0,255,255	27	7.40545	8.68227	9.81392	8.96802	0.000102867	0.00281398	0.00322406	0.00342559	1	305355000	305435000	0
2	305425000	305450000	2	305750000	305775000	.	.	.	.	0,255,255	63	18.7394	26.5886	25.7347	30.1253	4.64246e-11	0.000210044	0.000240179	0.00028139	2	305450000	305762500	12500
2	305440000	305450000	2	305530000	305540000	.	.	.	.	0,255,255	53	15.7468	15.13	20.5563	19.4559	3.47263e-07	5.38307e-10	0.000151018	5.29945e-07	2	305440000	305535000	5000
2	305470000	305480000	2	305520000	305530000	.	.	.	.	0,255,255	54	15.3555	25.9173	21.4261	28.6353	1.31401e-10	0.00517341	7.93379e-05	0.00820634	1	305475000	305525000	0
2	305600000	305625000	2	305725000	305750000	.	.	.	.	0,255,255	76	34.0516	37.6809	37.9774	44.1401	4.55299e-05	5.30288e-05	7.25842e-05	0.0193779	1	305612500	305737500	0
2	307065000	307070000	2	307190000	307195000	.	.	.	.	0,255,255	19	5.01609	4.37981	5.49071	5.56778	0.00965747	0.00170619	0.0200563	0.0187232	3	307074166	307192500	6666
2	308275000	308280000	2	308745000	308750000	.	.	.	.	0,255,255	38	0.150374	0.33946	0.304006	0.394411	1.35816e-33	1.50938e-33	1.5092e-33	2.39697e-33	1	308277500	308747500	0
2	308550000	308575000	2	308750000	308775000	.	.	.	.	0,255,255	33	4.47557	6.72505	8.35085	8.01993	3.1643e-12	9.79775e-07	6.32738e-05	6.41899e-05	1	308562500	308762500	0
2	309110000	309120000	2	309210000	309220000	.	.	.	.	0,255,255	53	20.3615	19.1128	22.8723	24.4569	8.8304e-05	3.38696e-07	0.000151018	0.000152292	3	309111666	309208333	7454
2	311650000	311655000	2	311700000	311705000	.	.	.	.	0,255,255	15	1.1854	2.20123	1.5674	0.8255	0.000220419	0.000674001	6.3196e-06	0.00033683	1	311652500	311702500	0
2	312040000	312050000	2	312240000	312250000	.	.	.	.	0,255,255	35	12.5259	12.0767	13.5613	11.7769	0.00250263	9.50309e-05	0.00429063	0.000141282	1	312045000	312245000	0
2	312130000	312140000	2	312800000	312810000	.	.	.	.	0,255,255	15	2.4171	2.9008	2.76401	1.65758	0.000329831	0.0076627	0.00472346	9.64118e-05	1	312135000	312805000	0
2	312225000	312250000	2	312325000	312350000	.	.	.	.	0,255,255	137	60.3555	68.9573	79.9898	68.405	4.27989e-13	2.71459e-07	0.00563608	4.21572e-07	2	312237500	312362500	25000
2	312600000	312610000	2	312670000	312680000	.	.	.	.	0,255,255	51	20.8606	22.9397	13.2082	28.3896	0.000309224	0.000290625	6.87607e-09	0.0291772	2	312600000	312675000	5000
2	313030000	313035000	2	313080000	313085000	.	.	.	.	0,255,255	24	9.76607	9.8138	7.7268	8.25715	0.0164731	0.0118342	0.0029816	0.0269082	2	313037500	313087500	7071
2	314025000	314050000	2	314125000	314150000	.	.	.	.	0,255,255	123	54.7459	63.8006	61.5617	67.2061	4.5986e-09	0.000135971	0.00019345	0.00019728	1	314037500	314137500	0
2	314350000	314375000	2	314450000	314475000	.	.	.	.	0,255,255	170	73.8993	81.7961	83.4989	85.089	4.97045e-16	9.42446e-09	1.52578e-08	1.68426e-08	1	314362500	314462500	0
2	314620000	314630000	2	314730000	314740000	.	.	.	.	0,255,255	58	18.246	17.8571	18.7603	28.4853	3.78731e-09	3.96924e-09	6.50769e-09	0.00121383	4	314630000	314742500	16771
2	314750000	314760000	2	314900000	314910000	.	.	.	.	0,255,255	25	7.35996	6.4622	6.64411	4.70462	0.000715059	0.00123254	0.00128006	1.76549e-06	1	314755000	314905000	0
2	314900000	314910000	2	315020000	315030000	.	.	.	.	0,255,255	26	8.65883	8.59653	6.05589	9.46745	0.00438983	0.00577473	2.02133e-05	0.00704811	1	314905000	315025000	0
2	315140000	315150000	2	315220000	315230000	.	.	.	.	0,255,255	42	9.26945	13.8121	13.9144	8.66096	3.08825e-10	1.80672e-05	2.90492e-05	5.53468e-10	1	315145000	315225000	0
2	316450000	316460000	2	316730000	316740000	.	.	.	.	0,255,255	37	7.78673	7.95566	6.89138	9.98827	6.69137e-10	2.00153e-07	1.00184e-09	2.38594e-05	2	316445000	316735000	10000
2	317825000	317850000	2	317925000	317950000	.	.	.	.	0,255,255	149	52.622	60.2799	71.1993	67.846	4.69252e-17	5.05632e-17	6.79725e-10	6.8257e-10	1	317837500	317937500	0
2	318550000	318560000	2	318640000	318650000	.	.	.	.	0,255,255	43	15.3474	15.7451	15.9879	16.1755	6.40662e-06	0.00058583	0.000998091	0.000890014	5	318547000	318641000	18439
2	319215000	319220000	2	319270000	319275000	.	.	.	.	0,255,255	19	5.74634	6.18249	5.37078	6.61194	0.00965747	0.00909801	0.0200563	0.0917014	2	319217500	319267500	5000
2	319265000	319270000	2	319310000	319315000	.	.	.	.	0,255,255	22	7.99977	7.50926	4.24725	6.27575	0.0574863	0.00595927	0.000108914	0.0133528	3	319267500	319312500	7071
2	319310000	319320000	2	319390000	319400000	.	.	.	.	0,255,255	34	15.5194	13.0958	15.4345	11.1939	0.00464244	0.00516939	0.00791849	0.000310978	1	319315000	319395000	0
2	320050000	320060000	2	320100000	320110000	.	.	.	.	0,255,255	56	23.1542	25.3223	29.3751	23.0274	1.20882e-05	0.0019869	0.0033351	2.09682e-05	1	320055000	320105000	0
2	320110000	320120000	2	320160000	320170000	.	.	.	.	0,255,255	50	21.6619	19.938	19.8064	20.6347	0.000557055	0.000515414	0.00091477	0.000905436	3	320108333	320168333	7454
2	320670000	320675000	2	320735000	320740000	.	.	.	.	0,255,255	14	0	1.33483	1.96822	2.81315	0.00190207	0.00010583	0.000263603	0.0102802	1	320672500	320737500	0
2	321050000	321075000	2	321175000	321200000	.	.	.	.	0,255,255	111	52.9415	53.2344	51.7287	64.5574	3.51628e-06	3.54378e-06	5.60567e-06	0.011354	2	321062500	321175000	12500
2	321600000	321625000	2	321750000	321775000	.	.	.	.	0,255,255	93	42.1287	36.9851	31.0184	50.3404	6.80879e-06	7.82107e-10	1.05833e-09	0.00953511	2	321637500	321762500	25000
2	322570000	322580000	2	322690000	322700000	.	.	.	.	0,255,255	57	16.8737	19.8028	21.3441	23.5005	1.01463e-08	5.34092e-06	1.05048e-05	1.04319e-05	2	322580000	322695000	5000
2	322640000	322650000	2	322690000	322700000	.	.	.	.	0,255,255	43	18.0778	23.0074	21.3909	22.5709	0.000569506	0.0190184	0.0305765	0.0307414	2	322635000	322695000	10000
2	322690000	322700000	2	322970000	322980000	.	.	.	.	0,255,255	29	10.4761	9.4888	9.17352	10.0537	0.00671714	0.00057442	0.000646042	0.0108168	1	322695000	322975000	0
2	322690000	322700000	2	323040000	323050000	.	.	.	.	0,255,255	25	4.81243	7.30322	8.64718	6.27352	9.47241e-07	0.00123254	0.0132637	0.00120064	1	322695000	323045000	0
2	322880000	322890000	2	322980000	322990000	.	.	.	.	0,255,255	51	14.975	18.764	22.4054	24.0548	3.40935e-09	1.80993e-06	0.000519817	0.000515093	2	322880000	322985000	5000
2	322940000	322945000	2	322975000	322980000	.	.	.	.	0,255,255	33	7.84174	9.95129	6.90189	12.0352	8.61436e-06	0.000274772	2.4027e-07	0.000913122	1	322942500	322977500	0
2	322980000	322990000	2	323040000	323050000	.	.	.	.	0,255,255	48	21.5857	20.4827	21.8335	21.8415	0.00170132	0.00160604	0.00282441	0.00278185	1	322985000	323045000	0
2	323050000	323060000	2	323140000	323150000	.	.	.	.	0,255,255	58	21.3606	25.6624	30.4952	34.3719	2.86641e-06	0.000794136	0.00126137	0.0793227	2	323050000	323145000	5000
2	323090000	323100000	2	323140000	323150000	.	.	.	.	0,255,255	67	14.4704	22.2373	26.9497	18.8836	1.64778e-17	1.79967e-09	6.47671e-06	8.02873e-13	2	323095000	323155000	10000
2	323140000	323150000	2	323190000	323200000	.	.	.	.	0,255,255	68	29.9549	29.1207	31.6141	34.4407	2.05369e-06	1.86257e-06	0.00131101	0.00169341	1	323145000	323195000	0
2	323140000	323150000	2	323290000	323300000	.	.	.	.	0,255,255	54	21.4681	20.2099	18.6263	26.4057	4.64253e-05	4.28931e-05	2.33453e-07	0.00820634	1	323145000	323295000	0
2	323725000	323750000	2	323900000	323925000	.	.	.	.	0,255,255	95	48.9684	46.4862	53.1387	47.1641	0.00366117	2.40378e-06	0.00510333	3.479e-06	1	323737500	323912500	0
2	325325000	325350000	2	325450000	325475000	.	.	.	.	0,255,255	113	48.2804	55.7407	65.4189	65.5152	1.61981e-11	1.30244e-06	0.00624847	0.00628854	2	325325000	325462500	12500
2	325620000	325630000	2	325680000	325690000	.	.	.	.	0,255,255	39	16.0345	15.1166	7.06292	16.0925	0.00602234	0.000183896	5.49093e-11	0.00958428	2	325625000	325680000	5000
2	326480000	326485000	2	326600000	326605000	.	.	.	.	0,255,255	16	2.94458	3.76378	4.69044	4.51586	0.000788394	0.00597906	0.0373474	0.0352903	2	326482500	326607500	5000
2	326500000	326510000	2	326610000	326620000	.	.	.	.	0,255,255	43	14.8536	15.9249	14.7398	18.4992	6.40662e-06	0.00058583	1.25245e-05	0.000890014	2	326495000	326615000	10000
2	327200000	327225000	2	327350000	327375000	.	.	.	.	0,255,255	138	60.8337	72.3083	87.3156	76.533	2.08815e-13	1.62331e-07	0.00417655	2.55562e-07	3	327212500	327354166	30046
2	327550000	327560000	2	327670000	327680000	.	.	.	.	0,255,255	61	14.5647	16.4958	16.3907	21.4107	4.06255e-14	2.18339e-10	3.87715e-10	5.45366e-07	2	327555000	327670000	5000
3	460000	470000	3	510000	520000	.	.	.	.	0,255,255	54	20.2098	23.2517	30.6	21.994	4.64253e-05	4.28931e-05	0.0084649	7.98136e-05	1	465000	515000	0
3	980000	990000	3	1040000	1050000	.	.	.	.	0,255,255	70	15.1723	19.7853	29.6479	27.4632	2.96542e-19	1.23556e-10	8.51739e-07	7.59898e-07	1	985000	1045000	0
3	1025000	1050000	3	1200000	1225000	.	.	.	.	0,255,255	95	47.4744	50.5716	48.3614	60.26	2.16444e-06	0.00359747	3.25181e-06	0.0048065	1	1037500	1212500	0
3	1200000	1210000	3	1260000	1270000	.	.	.	.	0,255,255	39	12.2995	13.7793	13.8422	17.8524	2.06289e-06	0.000183896	0.000283964	0.00958428	1	1205000	1265000	0
3	1220000	1230000	3	1310000	1320000	.	.	.	.	0,255,255	49	19.909	22.6373	26.4046	29.3789	0.000977161	0.000911548	0.0612419	0.0592009	2	1220000	1315000	5000
3	1625000	1650000	3	1800000	1825000	.	.	.	.	0,255,255	68	31.3493	30.5406	35.8709	34.8749	0.00263078	9.40643e-06	0.0039715	0.00386543	1	1637500	1812500	0
3	1750000	1760000	3	1800000	1810000	.	.	.	.	0,255,255	24	4.508	6.10665	7.4139	6.46006	3.79453e-06	0.00024939	0.00303358	0.00291087	1	1755000	1805000	0
3	2075000	2080000	3	2125000	2130000	.	.	.	.	0,255,255	17	3.66318	3.81855	3.25075	2.92919	0.0017156	0.00226876	0.00252161	0.000315004	1	2077500	2127500	0
3	2240000	2250000	3	2350000	2360000	.	.	.	.	0,255,255	40	19.3532	16.9845	16.5142	19.2257	0.00343636	0.00355212	0.00576206	0.00538694	1	2245000	2355000	0
3	2490000	2500000	3	2540000	2550000	.	.	.	.	0,255,255	92	37.9853	28.921	37.1893	32.7084	4.18276e-10	2.84515e-15	5.68414e-10	6.87348e-10	1	2495000	2545000	0
3	2500000	2525000	3	2975000	3000000	.	.	.	.	0,255,255	77	41.323	37.1054	32.6454	42.7484	0.00994126	3.10051e-05	4.30357e-05	0.0137707	2	2525000	2987500	12500
3	3290000	3300000	3	3340000	3350000	.	.	.	.	0,255,255	53	19.1692	24.3614	23.0581	23.7074	3.47263e-07	8.39451e-05	0.000151018	0.000152292	1	3295000	3345000	0
3	3475000	3500000	3	4150000	4175000	.	.	.	.	0,255,255	50	20.0027	22.0983	24.2883	23.273	0.00190067	0.00282795	0.00309924	0.0033233	1	3487500	4162500	0
3	4400000	4425000	3	4550000	4575000	.	.	.	.	0,255,255	81	32.1023	34.2704	39.1591	37.3781	2.38052e-06	2.94024e-06	0.00298566	3.9968e-06	1	4412500	4562500	0
3	4415000	4420000	3	4480000	4485000	.	.	.	.	0,255,255	21	5.29995	4.96898	4.90031	5.61038	0.00182964	0.00176618	0.000322752	0.00357214	1	4417500	4482500	0
3	4490000	4500000	3	4560000	4570000	.	.	.	.	0,255,255	52	17.5661	16.8859	16.4752	21.1554	8.08065e-07	8.02323e-07	1.35165e-06	0.000287602	1	4495000	4565000	0
3	4860000	4870000	3	4920000	4930000	.	.	.	.	0,255,255	48	13.8016	14.8598	18.2389	14.3719	7.13951e-08	8.73792e-08	3.1473e-05	1.53179e-07	1	4865000	4925000	0
3	5270000	5275000	3	5430000	5435000	.	.	.	.	0,255,255	18	1.91075	2.08472	2.22933	4.01302	2.26407e-07	6.09933e-06	4.94983e-06	0.00681175	1	5272500	5432500	0
3	5300000	5325000	3	5750000	5775000	.	.	.	.	0,255,255	84	13.8589	25.0894	30.2118	45.6954	9.67793e-29	3.44216e-11	3.73287e-11	0.000822635	2	5325000	5762500	12500
3	5485000	5490000	3	5560000	5565000	.	.	.	.	0,255,255	26	5.42383	7.37604	6.36125	7.45911	9.78716e-06	0.000186505	0.000525941	0.000485511	1	5487500	5562500	0
3	5520000	5530000	3	5620000	5630000	.	.	.	.	0,255,255	55	24.7521	22.996	28.8425	18.2387	0.00391336	2.16296e-05	0.00527004	1.03003e-07	1	5525000	5625000	0
3	5525000	5550000	3	5750000	5775000	.	.	.	.	0,255,255	216	71.4469	106.177	120.329	125.203	1.15411e-32	2.6435e-11	4.07078e-11	0.000250654	1	5537500	5762500	0
3	5530000	5535000	3	5845000	5850000	.	.	.	.	0,255,255	43	8.56755	5.67882	5.84551	9.6784	1.03369e-10	7.55868e-17	2.01393e-16	1.14526e-10	5	5533500	5843500	14560
3	5620000	5630000	3	5840000	5850000	.	.	.	.	0,255,255	91	33.65	37.3676	39.4461	43.1747	8.24732e-10	7.12537e-10	1.1379e-05	1.05963e-05	1	5625000	5845000	0
3	5625000	5650000	3	5750000	5775000	.	.	.	.	0,255,255	280	27.7318	99.087	131.926	155.078	0	4.35211e-29	9.28317e-16	1.76034e-06	3	5645833	5754166	18634
3	5765000	5770000	3	5810000	5815000	.	.	.	.	0,255,255	63	7.28715	8.51985	9.24816	7.91728	2.14786e-29	8.89898e-25	3.369e-24	1.12366e-24	1	5767500	5812500	0
3	5850000	5875000	3	5975000	6000000	.	.	.	.	0,255,255	173	35.7787	55.5042	71.9515	65.6293	0	3.12372e-26	9.7523e-17	9.29877e-17	1	5862500	5987500	0
3	6170000	6180000	3	6280000	6290000	.	.	.	.	0,255,255	22	4.78714	5.11575	3.8296	7.43709	5.22597e-05	0.00193919	3.27551e-06	0.0141823	1	6175000	6285000	0
3	6640000	6650000	3	6740000	6750000	.	.	.	.	0,255,255	44	14.2247	15.2606	19.9313	16.5458	2.70979e-06	3.3468e-06	0.0199966	0.00047446	3	6651666	6748333	7454
3	6740000	6750000	3	6840000	6850000	.	.	.	.	0,255,255	35	12.6467	11.4875	13.6176	9.25641	0.00250263	9.50309e-05	0.00429063	2.07049e-06	1	6745000	6845000	0
3	6850000	6860000	3	6960000	6970000	.	.	.	.	0,255,255	28	6.14462	6.97276	9.36044	5.93073	9.29753e-07	7.36048e-05	0.00143451	1.67495e-06	2	6845000	6965000	10000
3	6960000	6970000	3	7100000	7110000	.	.	.	.	0,255,255	34	12.0313	11.6876	11.8925	13.8974	0.000176739	0.000215267	0.000318998	0.00787137	1	6965000	7105000	0
3	7225000	7250000	3	7450000	7475000	.	.	.	.	0,255,255	73	35.1652	40.295	45.7146	40.9595	0.000234702	0.0400099	0.0518325	0.0515369	2	7237500	7487500	25000
3	7530000	7540000	3	8030000	8040000	.	.	.	.	0,255,255	36	5.13011	7.20718	9.60516	9.07341	6.22175e-12	4.27762e-09	6.50246e-07	6.86779e-07	3	7531666	8038333	7454
3	7530000	7540000	3	8060000	8070000	.	.	.	.	0,255,255	24	2.70915	4.19807	6.9103	3.02524	1.52494e-09	1.03473e-05	0.00303358	2.76938e-09	3	7521666	8065000	16666
3	7750000	7775000	3	8100000	8125000	.	.	.	.	0,255,255	51	10.5181	16.8879	22.5693	15.0487	2.19833e-12	1.10609e-05	0.00175737	1.68825e-08	2	7775000	8112500	12500
3	7780000	7785000	3	7890000	7895000	.	.	.	.	0,255,255	29	5.86257	6.88459	9.02047	8.5906	2.83856e-07	8.75195e-06	0.000601147	0.000667721	2	7777500	7892500	5000
3	7790000	7800000	3	7840000	7850000	.	.	.	.	0,255,255	57	19.6202	25.6642	23.3889	23.7916	5.80584e-06	0.00122606	1.05048e-05	1.04319e-05	1	7795000	7845000	0
3	7840000	7850000	3	7890000	7900000	.	.	.	.	0,255,255	50	19.2206	21.4923	24.541	22.5571	3.73178e-06	0.000515414	0.00091477	0.000905436	1	7845000	7895000	0
3	8050000	8060000	3	140000000	140010000	.	.	.	.	0,255,255	71	0.0114653	0.0114711	0.0111779	3.23239	0	0	0	0	1	8055000	140005000	0
3	8075000	8100000	3	216150000	216175000	.	.	.	.	0,255,255	14	0.0377255	0.0652069	0.295677	0.0539873	9.50163e-05	0.000758239	0.000562651	0.000729385	1	8087500	216162500	0
3	8080000	8090000	3	184370000	184380000	.	.	.	.	0,255,255	60	0.0335676	0.048805	0.203698	0.267653	0	0	0	0	2	8090000	184375000	5000
3	8080000	8090000	3	122420000	122430000	.	.	.	.	0,255,255	1519	0.0498122	0.247228	0.255304	5.28289	0	0	0	0	7	8080714	122419285	26069
3	8090000	8100000	3	279150000	279160000	.	.	.	.	0,255,255	29	0.0234778	0.0218714	0.0402281	0.068203	7.32085e-22	3.408e-21	2.37447e-21	4.35321e-21	1	8095000	279155000	0
3	8090000	8100000	3	140000000	140010000	.	.	.	.	0,255,255	744	0.0249627	0.038854	0.0803714	2.26444	0	0	0	0	3	8085000	140005000	10000
3	8160000	8170000	3	8230000	8240000	.	.	.	.	0,255,255	34	16.307	17.819	16.9927	12.5824	0.0650706	0.0652615	0.0979799	0.00787137	2	8165000	8230000	5000
3	8225000	8250000	3	8325000	8350000	.	.	.	.	0,255,255	76	31.2597	38.4693	42.3337	34.8453	4.55299e-05	5.30288e-05	0.0193456	7.30001e-05	1	8237500	8337500	0
3	8990000	9000000	3	9100000	9110000	.	.	.	.	0,255,255	65	13.8502	16.1153	22.6899	20.6232	2.48092e-16	3.86111e-12	2.10196e-08	1.93529e-08	3	8991666	9101666	7453
3	9475000	9500000	3	9750000	9775000	.	.	.	.	0,255,255	67	26.5825	30.4214	36.9874	29.2386	1.25232e-05	1.82532e-05	0.00614289	2.56073e-05	1	9487500	9762500	0
3	9510000	9520000	3	9590000	9600000	.	.	.	.	0,255,255	70	28.6076	29.2927	32.0603	35.1037	5.3785e-07	4.69852e-07	0.000548385	0.000660114	3	9511666	9591666	7453
3	9760000	9770000	3	9850000	9860000	.	.	.	.	0,255,255	64	24.6792	22.1705	32.3811	24.3938	3.00643e-05	2.38398e-08	0.00797128	4.63777e-08	1	9765000	9855000	0
3	9765000	9770000	3	9825000	9830000	.	.	.	.	0,255,255	33	12.2544	11.0405	14.9534	13.9247	0.000535391	0.000274772	0.0185086	0.0185908	3	9767500	9827500	20000
3	9775000	9800000	3	10200000	10225000	.	.	.	.	0,255,255	70	22.5538	21.2009	23.162	23.3169	4.88192e-10	8.13424e-10	8.02038e-10	8.86206e-10	2	9800000	10225000	17678
3	10200000	10225000	3	10300000	10325000	.	.	.	.	0,255,255	214	106.619	108.916	91.5136	141.277	8.25609e-11	6.69779e-11	4.62143e-20	0.000393211	1	10212500	10312500	0
3	10260000	10270000	3	10310000	10320000	.	.	.	.	0,255,255	95	36.9499	42.4424	40.3483	47.5667	4.83915e-11	6.02784e-07	1.41882e-06	1.43133e-06	1	10265000	10315000	0
3	10340000	10350000	3	10390000	10400000	.	.	.	.	0,255,255	73	28.936	28.8693	33.2654	26.3343	5.31569e-08	4.84053e-08	0.000115551	7.91668e-08	1	10345000	10395000	0
3	10775000	10800000	3	10900000	10925000	.	.	.	.	0,255,255	113	54.4154	52.4512	72.5706	52.1526	1.27869e-06	1.30244e-06	0.00624847	1.91725e-06	2	10787500	10925000	12500
3	11050000	11075000	3	11300000	11325000	.	.	.	.	0,255,255	83	39.3685	37.2365	44.2735	44.9438	0.000886364	8.31436e-07	0.00129535	0.00127595	1	11062500	11312500	0
3	11425000	11450000	3	11775000	11800000	.	.	.	.	0,255,255	84	39.9544	38.0672	43.63	41.5907	0.000575284	4.53098e-07	0.000839423	0.000822635	2	11437500	11775000	12500
3	11850000	11875000	3	11975000	12000000	.	.	.	.	0,255,255	115	58.1241	57.3138	66.438	51.8967	4.33753e-07	4.37272e-07	0.00335545	6.61313e-07	1	11862500	11987500	0
3	12000000	12025000	3	12300000	12325000	.	.	.	.	0,255,255	48	15.2634	19.5852	22.8479	17.336	1.36952e-07	0.00810942	0.0091021	0.000122674	1	12012500	12312500	0
3	12230000	12240000	3	12320000	12330000	.	.	.	.	0,255,255	33	10.847	11.15	13.46	10.6921	0.000392227	0.000477105	0.0140997	0.000700866	2	12240000	12325000	5000
3	12310000	12320000	3	12360000	12370000	.	.	.	.	0,255,255	47	7.24943	14.3081	8.14222	22.8376	1.92455e-16	2.15169e-07	6.39319e-13	0.0046888	2	12315000	12370000	5000
3	12330000	12335000	3	12410000	12415000	.	.	.	.	0,255,255	22	1.14251	2.00618	2.65142	2.35457	5.28904e-12	3.75413e-09	1.69375e-07	4.97753e-09	3	12334166	12419166	13438
3	13020000	13030000	3	13190000	13200000	.	.	.	.	0,255,255	28	6.49573	6.89395	9.09973	9.31946	3.63859e-05	7.36048e-05	0.00143451	0.00156105	1	13025000	13195000	0
3	13190000	13200000	3	13260000	13270000	.	.	.	.	0,255,255	33	8.88466	8.54857	14.7671	6.81912	9.75337e-06	1.48758e-05	0.0140997	1.99912e-07	1	13195000	13265000	0
3	13290000	13300000	3	13370000	13380000	.	.	.	.	0,255,255	41	22.7087	19.8286	20.7889	24.1911	0.0484456	0.0441527	0.0695417	0.0700352	2	13295000	13370000	5000
3	13800000	13825000	3	14100000	14125000	.	.	.	.	0,255,255	79	35.9084	38.6375	40.7281	40.5637	7.97418e-06	9.74233e-06	0.00648646	0.00657296	1	13812500	14112500	0
3	13820000	13830000	3	13910000	13920000	.	.	.	.	0,255,255	37	14.2284	14.197	15.1953	12.7632	0.000655429	0.000756409	0.00116509	0.00117906	1	13825000	13915000	0
3	14100000	14105000	3	14165000	14170000	.	.	.	.	0,255,255	18	3.44243	4.28363	4.21722	3.52213	0.00055038	0.00427222	0.00686184	0.000779443	2	14105000	14167500	2500
3	14350000	14375000	3	14475000	14500000	.	.	.	.	0,255,255	113	41.8731	49.4467	59.2785	61.4335	1.61981e-11	1.30244e-06	2.10397e-06	0.00628854	1	14362500	14487500	0
3	14400000	14410000	3	14460000	14470000	.	.	.	.	0,255,255	19	1.18394	3.73913	3.32247	4.77244	1.43288e-09	0.000476133	0.000240264	0.00320153	1	14405000	14465000	0
3	14960000	14970000	3	15330000	15340000	.	.	.	.	0,255,255	18	5.70411	5.25084	4.78618	5.5551	0.0301334	0.0487235	0.00792484	0.0445568	2	14970000	15330000	7071
3	14960000	14970000	3	15070000	15080000	.	.	.	.	0,255,255	49	22.1476	18.7891	18.4087	13.9866	0.000977161	8.34418e-06	1.45261e-05	6.09893e-08	2	14965000	15065000	10000
3	15735000	15740000	3	15860000	15865000	.	.	.	.	0,255,255	35	6.8957	6.85328	8.19722	9.15006	1.49531e-08	8.5771e-09	3.35638e-06	2.41801e-06	5	15736500	15860500	6325
3	16100000	16125000	3	16400000	16425000	.	.	.	.	0,255,255	80	36.7271	38.9611	42.4609	38.9642	4.43848e-06	0.00336507	0.00440973	0.00445865	1	16112500	16412500	0
3	16800000	16825000	3	16975000	17000000	.	.	.	.	0,255,255	102	40.3207	37.4825	34.002	46.3193	3.15345e-08	4.28302e-13	6.66897e-13	5.30538e-08	2	16837500	16987500	25000
3	17030000	17040000	3	17180000	17190000	.	.	.	.	0,255,255	37	11.1251	9.86741	11.2905	15.2893	1.31281e-05	1.68163e-05	2.62762e-05	0.00117906	1	17035000	17185000	0
3	17180000	17190000	3	17860000	17870000	.	.	.	.	0,255,255	13	2.25106	1.9745	1.84371	1.88538	0.00616196	0.00448165	0.00230166	0.00265435	1	17185000	17865000	0
3	17550000	17560000	3	17610000	17620000	.	.	.	.	0,255,255	44	20.2813	19.6216	21.457	20.1519	0.0130309	0.0122517	0.0199966	0.0202896	4	17550000	17610000	7071
3	17625000	17650000	3	17850000	17875000	.	.	.	.	0,255,255	71	30.4146	27.1011	37.9898	25.3261	8.56553e-07	1.3235e-06	0.000989142	1.76528e-06	1	17637500	17862500	0
3	17960000	17970000	3	18010000	18020000	.	.	.	.	0,255,255	26	5.83746	8.29359	8.10312	8.73475	1.14372e-05	0.00577473	0.00668379	0.00704811	1	17965000	18015000	0
3	18400000	18425000	3	18600000	18625000	.	.	.	.	0,255,255	86	41.9709	44.8877	46.7333	44.6052	0.000232178	0.000250304	0.000344356	0.000336185	1	18412500	18612500	0
3	18610000	18620000	3	18800000	18810000	.	.	.	.	0,255,255	38	12.2004	11.4666	11.2085	12.694	5.30806e-06	6.71745e-06	1.06899e-05	0.000591333	1	18615000	18805000	0
3	18610000	18620000	3	18690000	18700000	.	.	.	.	0,255,255	48	16.2704	17.2342	18.4917	19.9963	1.78011e-05	1.82838e-05	3.1473e-05	0.00278185	1	18615000	18695000	0
3	18850000	18875000	3	18975000	19000000	.	.	.	.	0,255,255	197	78.5411	83.6863	89.1776	113.259	3.27579e-15	2.38761e-15	4.34647e-15	2.35532e-07	3	18854166	19004166	18634
3	18850000	18875000	3	19075000	19100000	.	.	.	.	0,255,255	102	55.3941	50.6376	61.2684	48.3566	0.0002312	0.000231554	0.000346851	5.30538e-08	1	18862500	19087500	0
3	19675000	19700000	3	19775000	19800000	.	.	.	.	0,255,255	121	49.3373	54.8495	70.5507	46.6715	1.55237e-08	1.56175e-08	0.000420593	5.84443e-14	1	19687500	19787500	0
3	20040000	20050000	3	20170000	20180000	.	.	.	.	0,255,255	35	13.1304	11.2703	12.2149	11.1061	0.00250263	9.50309e-05	0.000142401	0.000141282	2	20050000	20180000	7071
3	20225000	20250000	3	20325000	20350000	.	.	.	.	0,255,255	184	75.4864	84.0716	75.6931	101.283	1.65569e-20	5.69418e-12	3.38517e-20	2.74303e-05	2	20237500	20350000	12500
3	20325000	20350000	3	20500000	20525000	.	.	.	.	0,255,255	140	69.0928	68.8498	71.1834	80.7898	6.368e-08	5.8945e-08	8.98694e-08	0.00229527	2	20350000	20500000	17678
3	20415000	20420000	3	20480000	20485000	.	.	.	.	0,255,255	23	5.08969	6.10384	7.55077	5.42933	0.000255768	0.000270176	0.00631656	0.000501326	1	20417500	20482500	0
3	20650000	20675000	3	20825000	20850000	.	.	.	.	0,255,255	89	39.1209	36.5951	42.1827	35.1132	5.59969e-05	1.49447e-08	8.16181e-05	2.11077e-08	1	20662500	20837500	0
3	21490000	21500000	3	21540000	21550000	.	.	.	.	0,255,255	41	4.3632	9.25756	7.08493	15.3095	5.94712e-19	1.64502e-09	2.85125e-12	6.18929e-05	1	21495000	21545000	0
3	21850000	21875000	3	22125000	22150000	.	.	.	.	0,255,255	66	30.5897	31.3083	30.7648	37.1957	2.39908e-05	0.00709943	3.96085e-05	0.00897678	1	21862500	22137500	0
3	21880000	21890000	3	21940000	21950000	.	.	.	.	0,255,255	55	21.7479	23.8766	27.7399	24.4308	2.39481e-05	2.16296e-05	0.00527004	4.09338e-05	1	21885000	21945000	0
3	22200000	22225000	3	22325000	22350000	.	.	.	.	0,255,255	107	52.1223	49.9531	51.7501	51.2285	2.46702e-05	2.48735e-05	3.79007e-05	3.59104e-05	1	22212500	22337500	0
3	22575000	22600000	3	22775000	22800000	.	.	.	.	0,255,255	101	36.7306	41.85	54.9829	40.1363	7.79747e-13	7.12692e-08	0.000517268	9.92102e-08	1	22587500	22787500	0
3	22730000	22740000	3	22780000	22790000	.	.	.	.	0,255,255	43	14.1098	22.2734	13.9796	17.8685	6.40662e-06	0.0190184	1.25245e-05	0.000890014	1	22735000	22785000	0
3	22765000	22770000	3	22810000	22815000	.	.	.	.	0,255,255	31	0.699902	0.858545	0.631151	0.942021	1.39981e-23	1.72678e-23	1.56962e-23	2.58987e-23	4	22768750	22813750	12870
3	23970000	23980000	3	24020000	24030000	.	.	.	.	0,255,255	51	12.1957	20.8763	14.516	27.4161	3.7315e-12	0.000290625	6.87607e-09	0.0291772	4	23960000	24030000	15811
3	24275000	24300000	3	24700000	24725000	.	.	.	.	0,255,255	46	12.8037	14.8224	14.1277	15.0072	9.98531e-07	3.45448e-06	2.80602e-06	3.04852e-06	2	24287500	24700000	12500
3	24710000	24720000	3	25000000	25010000	.	.	.	.	0,255,255	21	5.12498	5.44008	5.9733	5.05994	0.00237917	0.00473495	0.00403047	0.00404063	1	24715000	25005000	0
3	24725000	24750000	3	24850000	24875000	.	.	.	.	0,255,255	97	48.4115	46.8682	47.6506	53.7545	6.6893e-07	7.70439e-07	1.0358e-06	0.00235598	1	24737500	24862500	0
3	25690000	25695000	3	25740000	25745000	.	.	.	.	0,255,255	20	3.51326	3.84134	5.16819	4.48646	4.89571e-05	7.77064e-05	0.00942151	0.0010187	1	25692500	25742500	0
3	25740000	25750000	3	25920000	25930000	.	.	.	.	0,255,255	33	13.2702	11.7264	11.343	13.3202	0.0083225	0.000477105	0.00068756	0.0139547	2	25750000	25925000	5000
3	25940000	25950000	3	26000000	26010000	.	.	.	.	0,255,255	41	12.459	14.7023	15.7517	21.1529	3.31937e-05	3.98815e-05	0.00327443	0.0700352	2	25935000	26005000	10000
3	26150000	26175000	3	26275000	26300000	.	.	.	.	0,255,255	187	78.0429	81.4853	105.064	92.159	1.35132e-12	1.06491e-12	9.87774e-06	1.99903e-12	1	26162500	26287500	0
3	26950000	26975000	3	27200000	27225000	.	.	.	.	0,255,255	125	55.0111	62.0841	68.9299	64.4428	1.31575e-09	6.1762e-05	8.8843e-05	8.93616e-05	5	26957500	27222500	31623
3	29880000	29890000	3	30030000	30040000	.	.	.	.	0,255,255	25	7.62636	6.70182	9.57367	7.1098	0.000715059	0.00123254	0.0132637	0.00120064	1	29885000	30035000	0
3	29960000	29970000	3	30030000	30040000	.	.	.	.	0,255,255	39	10.3659	13.0037	16.1758	18.7874	2.06289e-06	0.000183896	0.0100054	0.00958428	1	29965000	30035000	0
3	31560000	31565000	3	31605000	31610000	.	.	.	.	0,255,255	29	7.17552	7.12891	6.65587	9.38726	1.03586e-05	8.75195e-06	2.23829e-05	0.000667721	1	31562500	31607500	0
3	32425000	32450000	3	32625000	32650000	.	.	.	.	0,255,255	112	44.6842	54.9079	66.9027	72.6459	3.3212e-11	2.15346e-06	0.00849014	0.00853795	3	32429166	32620833	18634
3	35070000	35080000	3	35120000	35130000	.	.	.	.	0,255,255	46	13.8424	18.7433	24.2273	15.2951	4.64012e-07	7.90351e-05	0.007854	1.06626e-06	1	35075000	35125000	0
3	35190000	35200000	3	35320000	35330000	.	.	.	.	0,255,255	27	9.73868	9.70425	8.93829	11.5917	0.00211465	0.00281398	0.00322406	0.0354481	3	35188333	35328333	7454
3	35325000	35350000	3	35600000	35625000	.	.	.	.	0,255,255	67	32.6993	32.1219	35.1351	34.0147	0.00412587	0.0047156	0.00614289	0.00596527	2	35337500	35625000	12500
3	35625000	35650000	3	35850000	35875000	.	.	.	.	0,255,255	89	36.3971	36.6717	45.7338	44.6936	1.1284e-08	1.49447e-08	8.16181e-05	8.3574e-05	2	35650000	35862500	12500
3	35725000	35750000	3	35825000	35850000	.	.	.	.	0,255,255	113	49.5525	61.3965	64.0957	62.8775	1.27869e-06	0.00455495	0.00624847	0.00628854	1	35737500	35837500	0
3	36200000	36225000	3	36575000	36600000	.	.	.	.	0,255,255	59	25.6057	23.6919	29.9662	27.1229	0.00139548	8.86938e-06	0.00215646	0.00242384	3	36187500	36587500	25000
3	36575000	36600000	3	37025000	37050000	.	.	.	.	0,255,255	48	20.6918	17.1681	15.4569	24.3563	0.00578164	0.000125248	3.68437e-07	0.00985587	2	36600000	37037500	12500
3	37850000	37860000	3	37910000	37920000	.	.	.	.	0,255,255	32	11.4298	10.901	9.64749	10.6442	0.000827522	0.000996834	4.35275e-05	0.00146467	1	37855000	37915000	0
3	38520000	38530000	3	38700000	38710000	.	.	.	.	0,255,255	26	7.49856	7.47902	8.40241	6.30818	0.000281519	0.000500452	0.00668379	0.000477494	3	38521666	38698333	7454
3	39840000	39850000	3	40030000	40040000	.	.	.	.	0,255,255	31	12.8013	8.60436	7.81365	9.02792	0.0245187	9.66369e-05	2.25802e-06	0.000119887	2	39850000	40035000	5000
3	39980000	39985000	3	40030000	40035000	.	.	.	.	0,255,255	28	3.42088	4.64722	9.13454	5.99189	2.54737e-10	3.33661e-08	0.00142801	1.80692e-06	1	39982500	40032500	0
3	42400000	42425000	3	42725000	42750000	.	.	.	.	0,255,255	81	44.8648	39.7217	41.5905	34.6011	0.00209061	0.00226448	0.00298566	3.9968e-06	2	42412500	42725000	12500
3	46200000	46225000	3	46500000	46525000	.	.	.	.	0,255,255	99	34.7286	39.6629	38.8425	43.1338	4.23461e-12	2.39231e-07	8.54734e-12	3.38111e-07	1	46212500	46512500	0
3	51810000	51820000	3	51890000	51900000	.	.	.	.	0,255,255	57	22.6754	23.6929	27.5069	22.9039	5.80584e-06	5.34092e-06	0.00202931	1.04319e-05	1	51815000	51895000	0
3	54390000	54400000	3	54470000	54480000	.	.	.	.	0,255,255	39	14.7944	13.498	18.2914	13.5962	0.000158766	0.000183896	0.0100054	0.00028561	1	54395000	54475000	0
3	55300000	55325000	3	55450000	55475000	.	.	.	.	0,255,255	85	42.4555	43.5504	44.6503	43.1962	0.000366398	0.000396848	0.000539301	0.000532605	2	55325000	55462500	12500
3	55920000	55930000	3	56010000	56020000	.	.	.	.	0,255,255	41	13.6249	14.6272	21.0929	11.8699	3.31937e-05	3.98815e-05	0.0695417	5.07188e-07	3	55921666	56021666	13744
3	56350000	56355000	3	56390000	56395000	.	.	.	.	0,255,255	26	9.84459	10.2416	9.4948	9.29786	0.00409454	0.0315536	0.00644643	0.00702909	2	56350000	56392500	2500
3	57430000	57440000	3	57570000	57580000	.	.	.	.	0,255,255	33	13.571	12.683	13.1948	13.2505	0.0083225	0.00928971	0.0140997	0.0139547	3	57428333	57578333	13743
3	58525000	58550000	3	59225000	59250000	.	.	.	.	0,255,255	34	10.0329	8.89243	11.2109	8.52404	0.000454055	3.29549e-05	0.00130312	2.20966e-05	1	58537500	59237500	0
3	58715000	58720000	3	58760000	58765000	.	.	.	.	0,255,255	30	6.50942	8.95888	12.0092	14.6879	3.96976e-06	0.000127146	0.00738289	0.0932549	2	58717500	58757500	5000
3	58925000	58950000	3	59450000	59475000	.	.	.	.	0,255,255	37	15.341	14.5981	15.5239	14.0566	0.00212504	0.00464252	0.00411994	0.00443318	1	58937500	59462500	0
3	60330000	60340000	3	60380000	60390000	.	.	.	.	0,255,255	26	4.97002	8.74115	8.67487	8.53822	1.14372e-05	0.00577473	0.00668379	0.00704811	1	60335000	60385000	0
3	60625000	60650000	3	60775000	60800000	.	.	.	.	0,255,255	80	34.9475	33.5015	38.3171	29.531	4.43848e-06	5.53465e-06	7.62626e-06	1.59662e-09	2	60637500	60775000	12500
3	61235000	61240000	3	61380000	61385000	.	.	.	.	0,255,255	16	3.43205	3.1825	3.64158	3.03988	0.00470575	0.00597906	0.00708999	0.00110738	1	61237500	61382500	0
3	61850000	61875000	3	62300000	62325000	.	.	.	.	0,255,255	43	12.7269	18.0817	18.3974	18.8429	1.71973e-05	0.00348959	0.00349786	0.00341767	1	61862500	62312500	0
3	62330000	62340000	3	62460000	62470000	.	.	.	.	0,255,255	26	11.825	11.1731	11.3865	10.0952	0.0385342	0.0445168	0.0598403	0.0598463	2	62335000	62460000	5000
3	62725000	62750000	3	62875000	62900000	.	.	.	.	0,255,255	86	39.5976	38.9084	45.5697	36.8742	0.000232178	0.000250304	0.000344356	1.58474e-07	2	62737500	62900000	12500
3	63170000	63180000	3	63290000	63300000	.	.	.	.	0,255,255	36	11.021	9.97245	14.9089	9.52478	3.22365e-05	4.09504e-05	0.00224864	6.86779e-07	1	63175000	63295000	0
3	64200000	64210000	3	64250000	64260000	.	.	.	.	0,255,255	48	15.4849	17.615	14.3435	22.3525	7.13951e-08	1.82838e-05	1.26286e-07	0.00278185	1	64205000	64255000	0
3	64200000	64225000	3	66575000	66600000	.	.	.	.	0,255,255	19	1.67953	1.3332	1.24723	1.89529	8.37143e-08	2.28913e-08	1.94734e-09	1.58035e-06	1	64212500	66587500	0
3	64875000	64900000	3	64975000	65000000	.	.	.	.	0,255,255	107	56.5653	51.3341	48.6566	52.1642	2.46702e-05	2.48735e-05	1.85626e-09	3.59104e-05	1	64887500	64987500	0
3	65590000	65600000	3	65810000	65820000	.	.	.	.	0,255,255	24	5.56673	6.02219	6.47437	5.71406	0.000107696	0.00024939	0.00303358	0.000192805	2	65590000	65815000	5000
3	68225000	68250000	3	68500000	68525000	.	.	.	.	0,255,255	75	39.0591	32.7186	30.3397	39.8859	0.0200707	9.37626e-05	7.33166e-08	0.0273892	2	68250000	68512500	12500
3	68300000	68325000	3	68400000	68425000	.	.	.	.	0,255,255	85	27.9017	38.8978	34.3744	48.5584	8.72746e-12	0.000396848	3.30213e-07	0.000532605	1	68312500	68412500	0
3	70770000	70780000	3	71160000	71170000	.	.	.	.	0,255,255	25	3.44355	4.06896	6.37087	4.97673	1.68161e-08	2.58303e-06	0.00128006	6.53744e-05	3	70775000	71155000	10000
3	71125000	71150000	3	71500000	71525000	.	.	.	.	0,255,255	68	28.0286	27.7917	23.4189	35.4254	6.34839e-06	9.40643e-06	5.19383e-09	0.00386543	2	71150000	71525000	17678
3	71150000	71160000	3	71230000	71240000	.	.	.	.	0,255,255	46	14.8857	14.2308	9.77478	18.6306	4.64012e-07	5.76893e-07	2.37324e-12	0.000122132	3	71151666	71238333	7454
3	71225000	71250000	3	71375000	71400000	.	.	.	.	0,255,255	96	40.3515	45.1621	40.7864	53.3649	1.21377e-06	1.379e-06	1.86469e-06	0.0033689	1	71237500	71387500	0
3	71320000	71330000	3	71380000	71390000	.	.	.	.	0,255,255	57	16.5669	18.3809	19.8487	22.2505	1.01463e-08	1.02965e-08	1.05048e-05	1.04319e-05	2	71315000	71385000	10000
3	71750000	71760000	3	72040000	72050000	.	.	.	.	0,255,255	41	15.2908	11.9276	14.4592	14.5034	3.31937e-05	3.47e-07	6.34391e-05	6.18929e-05	2	71755000	72050000	5000
3	71770000	71780000	3	71860000	71870000	.	.	.	.	0,255,255	38	13.562	13.1915	13.73	13.8885	0.0003273	0.00037777	0.000576768	0.000591333	1	71775000	71865000	0
3	71850000	71875000	3	72000000	72025000	.	.	.	.	0,255,255	91	44.4716	42.5692	50.0226	43.4848	2.00175e-05	2.1582e-05	0.019022	3.00791e-05	1	71862500	72012500	0
3	72400000	72425000	3	72675000	72700000	.	.	.	.	0,255,255	81	40.8218	33.152	27.409	36.0416	0.00209061	2.94024e-06	5.1501e-10	3.9968e-06	1	72412500	72687500	0
3	73200000	73225000	3	73850000	73875000	.	.	.	.	0,255,255	65	27.3987	27.4949	23.7317	38.2443	4.55155e-05	6.35978e-05	6.96063e-08	0.0134242	2	73212500	73875000	12500
3	73430000	73440000	3	73870000	73880000	.	.	.	.	0,255,255	38	11.7969	11.0212	7.93625	12.7097	5.30806e-06	6.71745e-06	6.68595e-08	0.000591333	4	73440000	73885000	11180
3	73550000	73575000	3	73750000	73775000	.	.	.	.	0,255,255	136	45.6123	49.6239	63.0488	64.7934	5.88541e-20	9.3524e-13	6.69033e-07	6.8454e-07	1	73562500	73762500	0
3	76550000	76575000	3	76650000	76675000	.	.	.	.	0,255,255	136	66.6623	70.0932	75.9978	78.3711	4.86096e-07	4.37591e-07	6.69033e-07	0.00725099	1	76562500	76662500	0
3	77120000	77130000	3	77220000	77230000	.	.	.	.	0,255,255	38	14.1567	15.0008	11.4687	19.2866	0.0003273	0.00037777	1.06899e-05	0.0157988	2	77130000	77225000	5000
3	78250000	78275000	3	78350000	78375000	.	.	.	.	0,255,255	181	72.3648	77.9179	80.2254	90.695	1.70962e-19	3.10753e-11	5.03372e-11	5.91175e-11	2	78262500	78375000	12500
3	79030000	79035000	3	79065000	79070000	.	.	.	.	0,255,255	19	5.55909	6.48372	7.7293	5.64174	0.00965747	0.0452786	0.0953385	0.0187232	2	79030000	79067500	2500
3	79640000	79650000	3	79690000	79700000	.	.	.	.	0,255,255	48	20.2558	22.5939	22.0462	25.3544	0.00170132	0.00160604	0.00282441	0.0863057	3	79631666	79701666	14907
3	80260000	80270000	3	80610000	80620000	.	.	.	.	0,255,255	45	13.2749	14.5522	20.425	17.3098	1.15405e-06	1.41657e-06	0.0126176	0.000245362	1	80265000	80615000	0
3	81780000	81785000	3	81820000	81825000	.	.	.	.	0,255,255	46	11.2179	10.8214	7.19511	7.3574	9.19302e-10	8.13152e-10	1.60357e-15	1.20639e-15	8	81781250	81824375	13184
3	81820000	81830000	3	81870000	81880000	.	.	.	.	0,255,255	65	26.1273	21.6578	23.8821	30.5041	1.60464e-05	1.04834e-08	2.10196e-08	2.13926e-05	1	81825000	81875000	0
3	81920000	81930000	3	82010000	82020000	.	.	.	.	0,255,255	38	15.5655	14.5433	13.0123	14.4009	0.0102007	0.00037777	0.000576768	0.000591333	1	81925000	82015000	0
3	82030000	82040000	3	82090000	82100000	.	.	.	.	0,255,255	38	11.1808	12.8243	14.9374	18.5754	5.30806e-06	0.00037777	0.000576768	0.0157988	1	82035000	82095000	0
3	82375000	82380000	3	82410000	82415000	.	.	.	.	0,255,255	43	14.1426	18.4566	15.6285	18.6579	2.66679e-05	0.00116292	0.000946224	0.00207727	2	82370000	82407500	9014
3	82430000	82440000	3	82520000	82530000	.	.	.	.	0,255,255	43	20.0279	20.0124	23.7386	24.538	0.0204977	0.0190184	0.0305765	0.0307414	2	82435000	82530000	5000
3	82830000	82840000	3	82890000	82900000	.	.	.	.	0,255,255	29	4.26753	10.0877	8.76736	8.31337	2.10039e-09	0.00793068	0.000646042	0.000675245	1	82835000	82895000	0
3	82875000	82900000	3	83100000	83125000	.	.	.	.	0,255,255	85	33.8047	39.1584	54.4722	37.9646	1.77365e-07	0.000396848	0.0984751	2.97849e-07	2	82900000	83100000	17678
3	83170000	83175000	3	83210000	83215000	.	.	.	.	0,255,255	23	7.84016	8.36568	7.91304	7.2293	0.0315138	0.0223578	0.0492199	0.00629888	3	83169166	83214166	3727
3	83320000	83330000	3	83480000	83490000	.	.	.	.	0,255,255	38	15.094	15.1725	13.7124	18.9835	0.0003273	0.00037777	0.000576768	0.0157988	1	83325000	83485000	0
3	83580000	83585000	3	83650000	83655000	.	.	.	.	0,255,255	25	5.78349	5.94055	8.07897	6.60336	3.11644e-05	3.12741e-05	0.0133288	0.00120186	1	83582500	83652500	0
3	84410000	84420000	3	92020000	92030000	.	.	.	.	0,255,255	16	3.49592	1.79257	2.64714	3.00315	0.00570279	2.12943e-05	0.00133487	0.0014554	1	84415000	92025000	0
3	84940000	84950000	3	85010000	85020000	.	.	.	.	0,255,255	62	19.4053	25.4935	32.3357	29.1385	8.42932e-11	8.70551e-05	0.0177152	0.000138115	1	84945000	85015000	0
3	85850000	85860000	3	85900000	85910000	.	.	.	.	0,255,255	115	27.4212	25.2461	26.7845	23.0254	6.53546e-26	5.47132e-26	9.05585e-26	5.78375e-34	1	85855000	85905000	0
3	86380000	86390000	3	86500000	86510000	.	.	.	.	0,255,255	41	12.6617	16.6936	17.7218	20.7606	3.31937e-05	0.00201977	0.00327443	0.0700352	3	86391666	86501666	13744
3	86500000	86525000	3	86600000	86625000	.	.	.	.	0,255,255	91	42.4676	42.5271	51.1224	39.0384	2.00175e-05	2.1582e-05	0.019022	3.00791e-05	1	86512500	86612500	0
3	87040000	87050000	3	87120000	87130000	.	.	.	.	0,255,255	40	12.8692	15.3296	15.8538	18.2752	7.32168e-05	8.67949e-05	0.00576206	0.00538694	1	87045000	87125000	0
3	87300000	87310000	3	87400000	87410000	.	.	.	.	0,255,255	29	5.61757	8.65804	6.85445	11.1915	2.50438e-07	0.00057442	2.25779e-05	0.0108168	1	87305000	87405000	0
3	88190000	88200000	3	89390000	89400000	.	.	.	.	0,255,255	36	5.34365	8.91406	10.7069	10.4815	6.22175e-12	6.27623e-07	6.50327e-05	6.01088e-05	3	88198333	89398333	7454
3	88640000	88650000	3	88700000	88710000	.	.	.	.	0,255,255	43	19.9189	20.3585	21.7424	20.4117	0.0204977	0.0190184	0.0305765	0.0307414	2	88645000	88710000	5000
3	88900000	88910000	3	88980000	88990000	.	.	.	.	0,255,255	57	25.0161	27.1328	33.3616	26.2102	0.00149967	0.00122606	0.0961409	0.00195634	2	88905000	88995000	10000
3	88980000	88990000	3	89040000	89050000	.	.	.	.	0,255,255	81	33.8131	35.2852	46.4687	42.624	1.04445e-06	7.67315e-07	0.00202164	0.00171745	1	88985000	89045000	0
3	89025000	89050000	3	89125000	89150000	.	.	.	.	0,255,255	122	43.1853	59.819	60.2091	65.7464	1.41958e-14	8.4806e-09	1.42166e-08	0.000293603	1	89037500	89137500	0
3	90500000	90525000	3	90600000	90625000	.	.	.	.	0,255,255	68	20.224	25.4984	37.1402	14.7028	3.11449e-09	9.40643e-06	0.0039715	1.40769e-17	1	90512500	90612500	0
3	91600000	91610000	3	91720000	91730000	.	.	.	.	0,255,255	48	14.7806	15.6484	23.2198	22.1628	7.13951e-08	1.82838e-05	0.00282441	0.00278185	1	91605000	91725000	0
3	91600000	91625000	3	91875000	91900000	.	.	.	.	0,255,255	74	24.3882	28.8887	32.186	39.4958	1.16189e-11	1.4741e-07	0.000213848	0.0378586	2	91600000	91887500	12500
3	92025000	92050000	3	92350000	92375000	.	.	.	.	0,255,255	59	23.2107	23.0189	22.4619	25.3997	5.30771e-06	8.86938e-06	8.5737e-06	0.00242384	1	92037500	92362500	0
3	92900000	92910000	3	93000000	93010000	.	.	.	.	0,255,255	38	15.1682	14.9676	15.1479	18.2833	0.0003273	0.00037777	0.000576768	0.0157988	1	92905000	93005000	0
3	93150000	93175000	3	93300000	93325000	.	.	.	.	0,255,255	100	22.6009	33.0841	43.787	40.0885	5.58387e-25	2.36947e-12	1.74465e-07	1.84854e-07	3	93154166	93304166	18634
3	95550000	95575000	3	95725000	95750000	.	.	.	.	0,255,255	114	57.2707	53.2708	55.5713	59.836	7.48232e-07	7.60644e-07	1.23268e-06	1.12004e-06	1	95562500	95737500	0
3	97425000	97450000	3	97625000	97650000	.	.	.	.	0,255,255	69	28.2456	28.3641	34.9552	31.6476	3.26398e-06	5.00536e-06	0.00249405	0.00245613	1	97437500	97637500	0
3	97850000	97875000	3	98025000	98050000	.	.	.	.	0,255,255	85	41.8088	43.0529	45.4305	44.911	0.000366398	0.000396848	0.000539301	0.000532605	1	97862500	98037500	0
3	98050000	98075000	3	98150000	98175000	.	.	.	.	0,255,255	109	40.0782	52.197	57.9894	51.2026	2.8727e-10	9.60082e-06	1.4877e-05	1.41116e-05	1	98062500	98162500	0
3	98125000	98150000	3	98225000	98250000	.	.	.	.	0,255,255	88	43.7511	45.243	46.9353	44.6686	9.06451e-05	9.74248e-05	0.000133288	0.000132631	1	98137500	98237500	0
3	98225000	98250000	3	98400000	98425000	.	.	.	.	0,255,255	116	52.8589	51.102	55.2248	53.2961	2.5404e-07	2.55568e-07	4.21858e-07	3.85764e-07	1	98237500	98412500	0
3	99050000	99075000	3	99300000	99325000	.	.	.	.	0,255,255	65	27.7457	31.2685	35.0048	30.9483	4.55155e-05	0.0106617	0.0138023	0.0134242	3	99054166	99295833	18634
3	99300000	99305000	3	99370000	99375000	.	.	.	.	0,255,255	25	7.1024	6.51815	8.22154	7.81289	0.000612495	0.000474466	0.0133288	0.00120186	1	99302500	99372500	0
3	99430000	99440000	3	99530000	99540000	.	.	.	.	0,255,255	35	11.1676	11.1799	10.9401	12.9221	7.58728e-05	9.50309e-05	0.000142401	0.00429523	1	99435000	99535000	0
3	99775000	99800000	3	100050000	100075000	.	.	.	.	0,255,255	85	22.841	35.1815	41.8919	31.8683	7.27536e-17	2.38284e-07	0.000539301	2.97849e-07	1	99787500	100062500	0
3	100825000	100850000	3	101275000	101300000	.	.	.	.	0,255,255	68	24.3855	25.8224	28.9055	35.1309	3.11449e-09	9.40643e-06	1.05101e-05	0.00386543	1	100837500	101287500	0
3	100840000	100850000	3	100900000	100910000	.	.	.	.	0,255,255	72	13.6671	14.1138	21.263	16.9973	1.74135e-20	2.30788e-20	3.59804e-11	2.58024e-15	6	100843333	100906666	11785
3	101030000	101040000	3	101280000	101290000	.	.	.	.	0,255,255	23	9.0054	8.59215	9.15134	9.10801	0.0330271	0.0390176	0.0476191	0.0500997	2	101035000	101290000	5000
3	101425000	101430000	3	101460000	101465000	.	.	.	.	0,255,255	29	7.57833	8.46121	7.09211	9.11777	1.03586e-05	0.000291113	2.23829e-05	0.000667721	1	101427500	101462500	0
3	101725000	101750000	3	101875000	101900000	.	.	.	.	0,255,255	98	43.9785	48.4604	53.7901	51.8215	3.70691e-07	4.28803e-07	0.00168756	0.00161293	1	101737500	101887500	0
3	101740000	101750000	3	101800000	101810000	.	.	.	.	0,255,255	35	12.6066	12.3403	11.7847	11.425	0.00250263	9.50309e-05	0.000142401	0.000141282	1	101745000	101805000	0
3	101805000	101810000	3	101875000	101880000	.	.	.	.	0,255,255	22	6.23207	5.51551	6.22772	6.64255	0.000699355	0.00070543	0.00157748	0.0133528	1	101807500	101877500	0
3	101885000	101890000	3	101925000	101930000	.	.	.	.	0,255,255	23	5.15423	5.03107	5.35823	5.04936	0.000255768	0.000270176	0.000558725	0.000501326	1	101887500	101927500	0
3	103130000	103140000	3	103180000	103190000	.	.	.	.	0,255,255	33	7.77924	12.846	9.87869	6.75652	1.26236e-07	0.00928971	0.00068756	1.99912e-07	1	103135000	103185000	0
3	103360000	103370000	3	103610000	103620000	.	.	.	.	0,255,255	30	7.78141	6.53373	7.60478	9.77846	4.03107e-06	7.98948e-06	7.01046e-06	0.000290181	2	103375000	103615000	10000
3	103990000	104000000	3	104140000	104150000	.	.	.	.	0,255,255	34	11.5184	11.788	10.8543	13.3671	0.000176739	0.000215267	0.000318998	0.00787137	1	103995000	104145000	0
3	104450000	104460000	3	104630000	104640000	.	.	.	.	0,255,255	32	10.5268	12.4061	11.5095	12.3734	0.000827522	0.0162488	0.0014765	0.00146467	2	104455000	104630000	5000
3	104890000	104895000	3	104955000	104960000	.	.	.	.	0,255,255	19	4.7254	6.3183	4.96638	7.3318	0.00155505	0.0452786	0.0200563	0.0917014	2	104900000	104960000	7906
3	105470000	105480000	3	105540000	105550000	.	.	.	.	0,255,255	36	17.1249	16.9724	17.4153	13.9823	0.0269707	0.0273451	0.0425802	0.00228747	2	105475000	105540000	5000
3	105530000	105540000	3	105610000	105620000	.	.	.	.	0,255,255	42	11.2536	14.8061	17.0265	18.894	1.02678e-07	1.80672e-05	0.0018279	0.00166323	1	105535000	105615000	0
3	105720000	105725000	3	105765000	105770000	.	.	.	.	0,255,255	18	2.28201	3.05496	3.66513	3.85264	4.10038e-06	9.69092e-05	0.000832644	0.000779443	2	105722500	105765000	2500
3	105910000	105920000	3	105960000	105970000	.	.	.	.	0,255,255	46	15.2551	20.7773	18.9921	20.642	4.64012e-07	0.00457616	0.000136229	0.00780134	1	105915000	105965000	0
3	106215000	106220000	3	106250000	106255000	.	.	.	.	0,255,255	20	4.09034	5.73731	3.93173	6.13441	0.000562267	0.00407656	7.67933e-05	0.0084663	1	106217500	106252500	0
3	106760000	106770000	3	106810000	106820000	.	.	.	.	0,255,255	32	5.74786	13.1907	10.3833	6.95581	3.39024e-09	0.0162488	0.0014765	6.93465e-07	1	106765000	106815000	0
3	106875000	106900000	3	106975000	107000000	.	.	.	.	0,255,255	111	55.7516	53.5095	49.22	62.1511	3.51628e-06	3.54378e-06	5.60567e-06	0.011354	1	106887500	106987500	0
3	107010000	107020000	3	107080000	107090000	.	.	.	.	0,255,255	53	22.8443	20.2052	22.769	21.729	8.8304e-05	8.39451e-05	0.000151018	0.000152292	1	107015000	107085000	0
3	107350000	107375000	3	107550000	107575000	.	.	.	.	0,255,255	96	33.4085	43.3061	49.7602	48.605	5.16547e-11	1.379e-06	0.00355775	2.00855e-06	1	107362500	107562500	0
3	107360000	107370000	3	107430000	107440000	.	.	.	.	0,255,255	47	10.5585	12.9353	14.3324	23.6936	4.14602e-10	2.15169e-07	3.19278e-07	0.0046888	1	107365000	107435000	0
3	107390000	107400000	3	107440000	107450000	.	.	.	.	0,255,255	34	9.29178	12.3198	11.1229	14.5538	3.50803e-06	0.000215267	0.000318998	0.00787137	1	107395000	107445000	0
3	107450000	107460000	3	107560000	107570000	.	.	.	.	0,255,255	35	14.766	13.3118	17.8728	13.1839	0.00250263	0.00280025	0.0658538	0.00429523	2	107450000	107570000	7071
3	108500000	108525000	3	110075000	110100000	.	.	.	.	0,255,255	39	10.5181	10.5692	15.6809	11.2075	3.67933e-06	1.50795e-05	0.0328343	1.47339e-05	3	108504166	110062500	30046
3	108760000	108765000	3	108855000	108860000	.	.	.	.	0,255,255	19	2.52001	3.35087	5.47992	4.22006	1.49807e-05	0.000244477	0.0200563	0.00276805	2	108765000	108860000	3536
3	108930000	108940000	3	108980000	108990000	.	.	.	.	0,255,255	43	12.9055	16.9443	12.5221	20.989	6.40662e-06	0.00058583	1.25245e-05	0.0307414	2	108925000	108985000	10000
3	109475000	109500000	3	109650000	109675000	.	.	.	.	0,255,255	61	29.9211	28.1426	27.1151	30.1033	0.000481559	0.000652877	0.000746908	0.000867066	1	109487500	109662500	0
3	109725000	109750000	3	109825000	109850000	.	.	.	.	0,255,255	108	47.8692	51.5878	58.2999	52.2424	5.76604e-10	1.55606e-05	2.39216e-05	2.25902e-05	1	109737500	109837500	0
3	110200000	110225000	3	110300000	110325000	.	.	.	.	0,255,255	113	58.5163	51.6518	62.5827	48.6585	1.27869e-06	1.30244e-06	0.00624847	2.6337e-11	1	110212500	110312500	0
3	110825000	110850000	3	111125000	111150000	.	.	.	.	0,255,255	68	22.7089	23.2207	32.3519	23.6257	3.11449e-09	5.72556e-09	0.0039715	6.09892e-09	1	110837500	111137500	0
3	110970000	110980000	3	111140000	111150000	.	.	.	.	0,255,255	31	12.9734	11.5197	14.5905	9.96234	0.0245187	0.00208383	0.0396439	0.00295418	4	110967500	111135000	12500
3	110970000	110980000	3	111030000	111040000	.	.	.	.	0,255,255	48	22.6827	24.1267	23.5674	28.5847	0.00170132	0.00160604	0.00282441	0.0863057	2	110970000	111040000	7071
3	111040000	111050000	3	111130000	111140000	.	.	.	.	0,255,255	38	6.70911	9.85831	14.1021	12.3162	1.69396e-10	6.71745e-06	0.000576768	8.90705e-06	2	111045000	111125000	10000
3	111550000	111575000	3	111750000	111775000	.	.	.	.	0,255,255	82	37.0441	38.1392	39.373	36.9279	1.29923e-06	1.5994e-06	0.00197001	2.11082e-06	1	111562500	111762500	0
3	111750000	111775000	3	111950000	111975000	.	.	.	.	0,255,255	99	41.4946	41.3628	59.0784	42.0987	2.03874e-07	2.39231e-07	0.00114732	3.38111e-07	1	111762500	111962500	0
3	111880000	111890000	3	111970000	111980000	.	.	.	.	0,255,255	25	6.3279	6.41338	7.73971	7.73977	0.000715059	0.00123254	0.00128006	0.00120064	1	111885000	111975000	0
3	111995000	112000000	3	112060000	112065000	.	.	.	.	0,255,255	26	7.97199	7.38811	7.48686	9.14227	0.00409454	0.000186505	0.000525941	0.00702909	2	111997500	112060000	2500
3	112060000	112070000	3	112300000	112310000	.	.	.	.	0,255,255	34	6.93649	8.97961	12.853	9.10611	3.35928e-08	5.40957e-06	0.00791849	5.96089e-06	1	112065000	112305000	0
3	112300000	112310000	3	112380000	112390000	.	.	.	.	0,255,255	49	16.0832	17.7021	23.6612	26.0437	8.11957e-06	8.34418e-06	0.00161702	0.0592009	2	112305000	112390000	5000
3	112375000	112400000	3	112475000	112500000	.	.	.	.	0,255,255	129	53.2446	59.6582	66.8808	58.4573	1.04587e-10	1.11466e-10	1.66171e-05	1.73871e-10	2	112375000	112487500	12500
3	112625000	112650000	3	112800000	112825000	.	.	.	.	0,255,255	87	42.3029	45.402	46.9744	52.4265	0.000145677	0.000156506	0.000214527	0.0570291	2	112625000	112812500	12500
3	112640000	112645000	3	112675000	112680000	.	.	.	.	0,255,255	32	5.11155	7.01042	6.93683	5.73962	4.59347e-09	3.37444e-07	8.06576e-07	9.66349e-09	1	112642500	112677500	0
3	115020000	115025000	3	115125000	115130000	.	.	.	.	0,255,255	20	2.7759	3.53424	3.83904	4.97006	3.63097e-06	7.77064e-05	7.67933e-05	0.0084663	1	115022500	115127500	0
3	115130000	115140000	3	115200000	115210000	.	.	.	.	0,255,255	48	17.4307	16.5678	19.8593	21.4747	1.78011e-05	1.82838e-05	0.00282441	0.00278185	2	115140000	115205000	5000
3	115200000	115210000	3	115460000	115470000	.	.	.	.	0,255,255	30	12.6033	10.1234	9.98429	11.1717	0.040075	0.0041297	0.00577846	0.00568323	2	115210000	115460000	7071
3	115200000	115210000	3	115250000	115260000	.	.	.	.	0,255,255	48	21.1068	22.4152	29.9811	20.5576	0.00170132	0.00160604	0.0868262	0.00278185	2	115205000	115265000	10000
3	115275000	115300000	3	115450000	115475000	.	.	.	.	0,255,255	116	57.1857	59.8429	65.9253	73.632	2.5404e-07	2.55568e-07	0.00243214	0.00244654	1	115287500	115462500	0
3	115450000	115475000	3	115775000	115800000	.	.	.	.	0,255,255	52	24.7592	25.9918	29.5812	28.227	0.0335595	0.0408589	0.0472156	0.0507318	2	115462500	115812500	25000
3	116370000	116380000	3	116440000	116450000	.	.	.	.	0,255,255	88	37.7868	35.5336	38.8272	44.878	7.3199e-09	5.80785e-09	1.17236e-08	4.42785e-05	4	116380000	116440000	7071
3	117075000	117100000	3	117250000	117275000	.	.	.	.	0,255,255	54	25.7902	22.8836	22.753	22.4773	0.0147936	0.000273347	0.000279035	0.000310787	1	117087500	117262500	0
3	117250000	117255000	3	117390000	117395000	.	.	.	.	0,255,255	20	3.56929	3.32903	4.70967	3.11837	4.89571e-05	7.77064e-05	0.000947211	4.84242e-06	1	117252500	117392500	0
3	117675000	117700000	3	117875000	117900000	.	.	.	.	0,255,255	65	30.3957	28.0276	29.1416	28.7495	4.55155e-05	6.35978e-05	7.20728e-05	8.62606e-05	1	117687500	117887500	0
3	117900000	117925000	3	118100000	118125000	.	.	.	.	0,255,255	55	20.7076	23.9241	24.5271	28.7183	8.78567e-05	0.000141681	0.000143682	0.0153176	1	117912500	118112500	0
3	118520000	118530000	3	118640000	118650000	.	.	.	.	0,255,255	35	11.8666	11.8836	10.6043	12.0499	7.58728e-05	9.50309e-05	0.000142401	0.000141282	1	118525000	118645000	0
3	118625000	118650000	3	118825000	118850000	.	.	.	.	0,255,255	64	30.4922	31.7622	27.8885	35.6054	8.46493e-05	0.0158327	0.000134032	0.0197433	2	118612500	118837500	25000
3	120015000	120020000	3	120075000	120080000	.	.	.	.	0,255,255	30	6.91581	7.30966	7.70521	10.8035	3.96976e-06	3.24264e-06	7.90895e-06	0.00688873	1	120017500	120077500	0
3	120040000	120045000	3	120075000	120080000	.	.	.	.	0,255,255	30	9.26169	11.1146	12.4899	11.9951	0.000157995	0.00269765	0.0894969	0.00688873	4	120022500	120076250	20039
3	120225000	120250000	3	120325000	120350000	.	.	.	.	0,255,255	103	47.2685	49.3544	53.3752	52.4847	1.66159e-08	0.000149819	0.000224753	0.000212042	2	120237500	120350000	12500
3	120760000	120770000	3	120860000	120870000	.	.	.	.	0,255,255	42	15.2905	13.0827	17.5404	15.2744	1.47811e-05	1.80672e-05	0.0018279	2.87553e-05	1	120765000	120865000	0
3	122420000	122430000	3	184370000	184380000	.	.	.	.	0,255,255	136	0.0962142	0.11672	0.10448	0.0827222	0	0	0	0	2	122420000	184375000	5000
3	122420000	122430000	3	140000000	140010000	.	.	.	.	0,255,255	75	0.123499	0.197253	0.126578	0.0496159	0	0	0	0	2	122420000	140005000	5000
3	122460000	122470000	3	122630000	122640000	.	.	.	.	0,255,255	24	7.52475	5.82604	6.14789	5.24032	0.001768	0.00024939	0.000198215	0.000192805	1	122465000	122635000	0
3	122630000	122640000	3	122810000	122820000	.	.	.	.	0,255,255	34	9.13263	7.86483	9.25581	7.93503	3.50803e-06	5.40957e-06	5.77302e-06	5.96089e-06	1	122635000	122815000	0
3	122810000	122820000	3	123070000	123080000	.	.	.	.	0,255,255	26	5.83013	6.63874	8.4109	7.30056	1.14372e-05	0.000500452	0.00668379	0.000477494	1	122815000	123075000	0
3	123910000	123920000	3	124060000	124070000	.	.	.	.	0,255,255	29	6.58002	7.41329	7.81056	10.1298	1.23693e-05	2.48208e-05	2.25779e-05	0.0108168	2	123915000	124060000	5000
3	123980000	123990000	3	124060000	124070000	.	.	.	.	0,255,255	29	12.5554	11.0502	6.48274	13.9177	0.0639644	0.00793068	2.25779e-05	0.0993799	2	123985000	124070000	5000
3	124915000	124920000	3	124950000	124955000	.	.	.	.	0,255,255	32	4.06286	7.89274	7.3185	8.08541	5.65181e-11	2.30359e-05	8.06576e-07	4.99935e-05	1	124917500	124952500	0
3	124950000	124960000	3	125030000	125040000	.	.	.	.	0,255,255	39	14.833	15.6549	15.8088	15.1781	0.000158766	0.00622594	0.0100054	0.00028561	1	124955000	125035000	0
3	125050000	125075000	3	125150000	125175000	.	.	.	.	0,255,255	117	53.4376	57.8696	73.0764	47.1552	1.52948e-07	1.54855e-07	0.00174636	1.30925e-12	1	125062500	125162500	0
3	127200000	127225000	3	127425000	127450000	.	.	.	.	0,255,255	75	26.5391	26.2271	34.715	28.4103	4.13627e-08	6.9232e-08	0.000125294	9.06553e-08	1	127212500	127437500	0
3	127210000	127220000	3	127310000	127320000	.	.	.	.	0,255,255	29	8.93442	9.01266	9.32714	10.9475	0.000410435	0.00057442	0.000646042	0.0108168	1	127215000	127315000	0
3	127310000	127320000	3	127420000	127430000	.	.	.	.	0,255,255	34	11.5665	9.95299	13.1019	10.3333	0.000176739	0.000215267	0.00791849	0.000310978	1	127315000	127425000	0
3	127315000	127320000	3	127380000	127385000	.	.	.	.	0,255,255	23	4.71955	7.2738	7.68303	8.5776	1.6519e-05	0.00259762	0.00631656	0.0502614	2	127320000	127382500	2500
3	127555000	127560000	3	127610000	127615000	.	.	.	.	0,255,255	27	5.5634	5.22603	5.63785	5.60882	3.0291e-06	3.40154e-06	6.42652e-06	6.00042e-06	2	127560000	127612500	2500
3	127660000	127670000	3	127780000	127790000	.	.	.	.	0,255,255	45	11.4802	13.4908	16.4318	17.2316	4.11867e-09	1.41657e-06	0.000273031	0.000245362	1	127665000	127785000	0
3	127730000	127740000	3	127780000	127790000	.	.	.	.	0,255,255	65	16.105	20.4167	20.6331	18.6631	3.56428e-12	1.04834e-08	2.10196e-08	6.31921e-12	2	127730000	127785000	5000
3	127925000	127950000	3	128150000	128175000	.	.	.	.	0,255,255	79	28.8308	28.1958	28.7591	42.0873	1.66788e-09	2.71924e-09	2.80877e-09	0.00657296	1	127937500	128162500	0
3	128050000	128075000	3	128150000	128175000	.	.	.	.	0,255,255	74	28.9148	32.2236	33.8267	40.0877	9.04423e-08	0.000161652	0.000213848	0.0378586	2	128050000	128150000	17678
3	128500000	128505000	3	128555000	128560000	.	.	.	.	0,255,255	23	7.81929	7.32989	7.37037	6.2679	0.00338696	0.00259762	0.00631656	0.00629888	1	128502500	128557500	0
3	129190000	129195000	3	129425000	129430000	.	.	.	.	0,255,255	14	2.39154	1.98307	1.63838	3.02431	0.00143787	0.000513788	0.000263603	0.0102802	1	129192500	129427500	0
3	130160000	130170000	3	130270000	130280000	.	.	.	.	0,255,255	32	11.6363	10.0229	11.3162	11.087	0.000827522	0.000996834	0.0014765	0.00146467	1	130165000	130275000	0
3	130290000	130300000	3	130560000	130570000	.	.	.	.	0,255,255	34	12.3131	11.2881	13.9896	13.7979	0.000176739	0.000215267	0.00791849	0.00787137	1	130295000	130565000	0
3	135220000	135230000	3	135480000	135490000	.	.	.	.	0,255,255	18	4.09335	3.14584	4.4961	3.3486	0.00507959	0.00173814	0.00792484	0.000947767	1	135225000	135485000	0
3	135750000	135760000	3	135800000	135810000	.	.	.	.	0,255,255	54	23.5598	21.5402	23.5857	21.8574	4.64253e-05	4.28931e-05	7.93379e-05	7.98136e-05	1	135755000	135805000	0
3	137030000	137035000	3	137105000	137110000	.	.	.	.	0,255,255	19	4.4206	3.32827	3.60553	4.70676	0.00155505	0.000244477	0.000261037	0.00276805	1	137032500	137107500	0
3	137200000	137225000	3	137450000	137475000	.	.	.	.	0,255,255	58	21.0236	22.4892	25.4411	22.9936	1.11024e-05	1.8448e-05	0.00357516	2.20312e-05	1	137212500	137462500	0
3	137370000	137380000	3	137430000	137440000	.	.	.	.	0,255,255	30	6.53352	7.52032	9.26401	11.0818	4.03107e-06	7.98948e-06	0.000274627	0.00568323	1	137375000	137435000	0
3	137700000	137710000	3	137820000	137830000	.	.	.	.	0,255,255	44	11.705	11.4765	11.1655	16.3956	1.27612e-08	1.56602e-08	2.31661e-08	0.00047446	2	137705000	137835000	10000
3	137730000	137740000	3	137820000	137830000	.	.	.	.	0,255,255	49	10.8048	14.1486	17.8638	21.0328	4.20518e-11	3.46503e-08	1.45261e-05	0.00162092	1	137735000	137825000	0
3	137840000	137850000	3	137900000	137910000	.	.	.	.	0,255,255	38	17.6122	16.8966	18.5139	15.1891	0.0102007	0.0104013	0.0166387	0.000591333	2	137840000	137905000	5000
3	137970000	137980000	3	138040000	138050000	.	.	.	.	0,255,255	35	16.7328	17.1098	17.7413	17.2027	0.0428309	0.0430946	0.0658538	0.062585	2	137970000	138050000	7071
3	138680000	138685000	3	138745000	138750000	.	.	.	.	0,255,255	25	5.6452	5.65203	6.04614	7.75518	3.11644e-05	3.12741e-05	7.14905e-05	0.00120186	1	138682500	138747500	0
3	138810000	138820000	3	138930000	138940000	.	.	.	.	0,255,255	32	11.6936	11.983	12.9724	13.9927	0.000827522	0.000996834	0.024027	0.0238215	2	138815000	138930000	5000
3	139225000	139250000	3	139425000	139450000	.	.	.	.	0,255,255	68	31.813	29.7626	30.0465	37.0076	0.00263078	9.40643e-06	1.05101e-05	0.00386543	3	139237500	139437500	25000
3	139450000	139475000	3	139650000	139675000	.	.	.	.	0,255,255	65	27.3041	23.647	24.745	29.8583	4.55155e-05	7.76912e-08	7.20728e-05	8.62606e-05	1	139462500	139662500	0
3	140500000	140525000	3	140650000	140675000	.	.	.	.	0,255,255	74	26.4182	32.1077	34.8158	38.3959	9.04423e-08	0.000161652	0.000213848	0.000215725	1	140512500	140662500	0
3	140580000	140590000	3	140670000	140680000	.	.	.	.	0,255,255	27	6.85048	7.43017	5.33528	9.76361	0.000102867	0.000195089	5.78634e-06	0.00342559	1	140585000	140675000	0
3	140670000	140680000	3	140920000	140930000	.	.	.	.	0,255,255	54	13.3684	13.1487	13.722	13.0828	1.31401e-10	1.75369e-10	2.99349e-10	3.32125e-10	1	140675000	140925000	0
3	140995000	141000000	3	141185000	141190000	.	.	.	.	0,255,255	21	3.14389	3.75855	4.15495	5.97531	1.30645e-05	2.11826e-05	0.000322752	0.00357214	1	140997500	141187500	0
3	141625000	141650000	3	141725000	141750000	.	.	.	.	0,255,255	112	49.8429	52.0263	49.0301	64.1481	2.1379e-06	2.15346e-06	3.43662e-06	0.00853795	2	141637500	141750000	12500
3	141640000	141650000	3	141840000	141850000	.	.	.	.	0,255,255	32	8.58703	9.78361	9.67385	10.2841	2.61108e-05	4.01564e-05	4.35275e-05	0.00146467	1	141645000	141845000	0
3	141680000	141690000	3	141730000	141740000	.	.	.	.	0,255,255	74	25.5365	33.6649	35.275	31.3633	2.61376e-08	3.79255e-05	7.19626e-05	7.73892e-05	1	141685000	141735000	0
3	143035000	143040000	3	143120000	143125000	.	.	.	.	0,255,255	15	2.29395	2.42072	1.69075	2.36774	0.000385276	0.000674001	5.03801e-05	0.000510965	1	143037500	143122500	0
3	144075000	144100000	3	144325000	144350000	.	.	.	.	0,255,255	43	17.7328	16.6964	19.0572	17.0502	0.00193368	0.00348959	0.00349786	0.00341767	1	144087500	144337500	0
3	145120000	145130000	3	145260000	145270000	.	.	.	.	0,255,255	29	6.32921	7.94954	9.97904	8.58163	1.23693e-05	0.00057442	0.0109158	0.000675245	1	145125000	145265000	0
3	145190000	145200000	3	145250000	145260000	.	.	.	.	0,255,255	38	12.1488	12.5902	12.5986	16.7447	5.30806e-06	0.00037777	0.000576768	0.0157988	2	145200000	145255000	5000
3	146150000	146175000	3	146625000	146650000	.	.	.	.	0,255,255	42	13.586	17.2709	18.9987	16.8043	4.08942e-05	0.00643851	0.00652773	0.00637582	1	146162500	146637500	0
3	146310000	146320000	3	146430000	146440000	.	.	.	.	0,255,255	35	15.0512	14.6941	16.5078	16.9173	0.00250263	0.00280025	0.0658538	0.062585	2	146310000	146435000	5000
3	146435000	146440000	3	146610000	146615000	.	.	.	.	0,255,255	44	16.172	13.3634	15.2406	22.4072	0.00115081	2.07933e-06	6.86399e-06	0.0862002	2	146440000	146612500	2500
3	147425000	147450000	3	147650000	147675000	.	.	.	.	0,255,255	85	30.7265	34.1966	41.6922	37.762	8.72746e-12	2.38284e-07	0.000539301	2.97849e-07	1	147437500	147662500	0
3	148820000	148830000	3	148880000	148890000	.	.	.	.	0,255,255	43	10.1882	11.588	9.17058	15.1643	3.73134e-08	4.52341e-08	1.39465e-10	1.31143e-05	1	148825000	148885000	0
3	149130000	149140000	3	149220000	149230000	.	.	.	.	0,255,255	27	4.23774	4.70871	4.88907	4.00407	4.96748e-08	1.45359e-07	8.0021e-08	9.80459e-08	3	149138333	149231666	7454
3	150700000	150705000	3	150770000	150775000	.	.	.	.	0,255,255	42	8.07526	7.913	8.1686	9.26788	3.4532e-10	2.12493e-10	1.47485e-09	4.02468e-10	1	150702500	150772500	0
3	151125000	151130000	3	151190000	151195000	.	.	.	.	0,255,255	22	5.94296	5.75528	5.91518	6.7303	0.000699355	0.00070543	0.00157748	0.0133528	2	151127500	151195000	2500
3	151630000	151640000	3	151770000	151780000	.	.	.	.	0,255,255	30	6.20913	8.00623	11.7119	8.00036	6.04898e-08	0.000245846	0.00577846	0.000290181	1	151635000	151775000	0
3	151630000	151640000	3	151710000	151720000	.	.	.	.	0,255,255	67	22.9761	20.8904	28.5735	19.1717	2.19457e-09	1.79967e-09	6.47671e-06	8.02873e-13	2	151630000	151715000	5000
3	151715000	151720000	3	151760000	151765000	.	.	.	.	0,255,255	31	9.92105	9.33412	10.2291	12.7915	0.00258844	5.29325e-05	0.0037737	0.0575152	2	151717500	151770000	7500
3	151790000	151800000	3	151880000	151890000	.	.	.	.	0,255,255	40	18.0812	16.632	15.8671	15.8405	0.00343636	0.00355212	0.00576206	0.00538694	2	151790000	151885000	5000
3	152180000	152190000	3	152280000	152290000	.	.	.	.	0,255,255	39	12.1477	10.4224	9.91036	11.8344	2.06289e-06	2.61573e-06	4.36751e-06	3.50267e-06	2	152180000	152285000	5000
3	152675000	152700000	3	152800000	152825000	.	.	.	.	0,255,255	89	42.1218	37.4851	39.3692	36.6692	5.59969e-05	1.49447e-08	8.16181e-05	2.11077e-08	1	152687500	152812500	0
3	152675000	152700000	3	152875000	152900000	.	.	.	.	0,255,255	77	29.4272	34.4228	46.5507	35.6789	8.71794e-09	3.10051e-05	0.0136048	4.22948e-05	1	152687500	152887500	0
3	152820000	152830000	3	152880000	152890000	.	.	.	.	0,255,255	40	19.9301	20.0716	14.1226	9.80294	0.0717736	0.0646374	0.000135525	7.05174e-09	2	152825000	152890000	5000
3	152860000	152870000	3	152930000	152940000	.	.	.	.	0,255,255	22	5.19309	5.68924	4.99489	5.5975	0.000911866	0.00193919	0.00157083	0.00158161	2	152865000	152940000	5000
3	153240000	153250000	3	153290000	153300000	.	.	.	.	0,255,255	53	21.5009	21.6556	21.8226	23.1988	8.8304e-05	8.39451e-05	0.000151018	0.000152292	1	153245000	153295000	0
3	153400000	153425000	3	153525000	153550000	.	.	.	.	0,255,255	152	72.7207	59.4078	55.3349	64.2812	7.45736e-11	4.1631e-18	7.67264e-18	1.15013e-10	1	153412500	153537500	0
3	153400000	153425000	3	153600000	153625000	.	.	.	.	0,255,255	106	36.7908	41.7822	53.3318	44.363	9.99602e-15	2.77997e-09	5.97343e-05	3.9148e-09	1	153412500	153612500	0
3	153400000	153425000	3	153775000	153800000	.	.	.	.	0,255,255	48	18.6117	21.0492	22.6968	19.3006	5.79863e-05	0.00810942	0.0091021	0.000122674	1	153412500	153787500	0
3	154350000	154360000	3	154410000	154420000	.	.	.	.	0,255,255	19	2.72688	4.25956	4.8834	4.70624	8.33457e-06	0.00460465	0.00297507	0.00320153	1	154355000	154415000	0
3	154610000	154620000	3	154820000	154830000	.	.	.	.	0,255,255	39	11.8622	11.0595	13.3712	16.5229	2.06289e-06	2.61573e-06	0.000283964	0.00958428	3	154605000	154828333	12019
3	154610000	154620000	3	154720000	154730000	.	.	.	.	0,255,255	52	17.0463	17.8043	22.4571	18.6941	8.08065e-07	8.02323e-07	0.000287182	1.27164e-06	3	154605000	154725000	10000
3	154730000	154735000	3	154820000	154825000	.	.	.	.	0,255,255	18	4.26499	3.90678	4.56416	3.63637	0.00393945	0.000738296	0.00686184	0.000779443	1	154732500	154822500	0
3	156220000	156225000	3	156305000	156310000	.	.	.	.	0,255,255	21	4.84227	4.37827	4.59783	6.49154	0.000188495	0.000214895	0.000322752	0.0268602	3	156222500	156312500	5000
3	156400000	156410000	3	156520000	156530000	.	.	.	.	0,255,255	39	7.51279	8.66479	10.8254	9.70973	4.80047e-11	1.92641e-08	4.36751e-06	2.41787e-08	3	156398333	156528333	7454
3	156850000	156875000	3	157050000	157075000	.	.	.	.	0,255,255	107	37.8661	41.6635	45.7981	45.5472	4.1557e-15	1.42141e-09	1.85626e-09	1.97447e-09	3	156862500	157062500	25000
3	156900000	156910000	3	157130000	157140000	.	.	.	.	0,255,255	34	9.78897	10.6205	14.1007	11.078	3.50803e-06	0.000215267	0.00791849	0.000310978	1	156905000	157135000	0
3	157050000	157060000	3	157130000	157140000	.	.	.	.	0,255,255	59	26.1955	22.5406	20.7091	26.3888	0.000557455	1.23541e-06	2.51243e-06	0.000757143	2	157060000	157135000	5000
3	157175000	157200000	3	157400000	157425000	.	.	.	.	0,255,255	99	33.3741	37.6139	36.0374	47.4231	4.23461e-12	5.59379e-12	8.54734e-12	3.38111e-07	1	157187500	157412500	0
3	157420000	157430000	3	157550000	157560000	.	.	.	.	0,255,255	33	5.71224	8.16155	12.4287	9.24532	7.11093e-10	1.48758e-05	0.0140997	1.74061e-05	1	157425000	157555000	0
3	157420000	157430000	3	157480000	157490000	.	.	.	.	0,255,255	30	4.95174	6.70048	9.92336	5.88207	4.19862e-10	7.98948e-06	0.00577846	1.02404e-07	1	157425000	157485000	0
3	158250000	158275000	3	158350000	158375000	.	.	.	.	0,255,255	80	34.425	40.4996	48.1955	35.6863	4.43848e-06	0.00336507	0.00440973	7.19559e-06	1	158262500	158362500	0
3	158575000	158600000	3	158775000	158800000	.	.	.	.	0,255,255	67	23.469	27.6202	31.2954	33.0053	8.02012e-09	1.82532e-05	0.00614289	0.00596527	1	158587500	158787500	0
3	158590000	158595000	3	158670000	158675000	.	.	.	.	0,255,255	20	3.60028	3.69413	3.56991	5.07849	4.89571e-05	7.77064e-05	7.67933e-05	0.0084663	2	158590000	158672500	2500
3	159795000	159800000	3	159965000	159970000	.	.	.	.	0,255,255	21	5.42258	6.04453	5.08173	6.19835	0.00182964	0.00176618	0.0040281	0.00357214	2	159795000	159967500	2500
3	159970000	159980000	3	160130000	160140000	.	.	.	.	0,255,255	34	11.0943	10.4894	14.1877	10.0645	0.000176739	0.000215267	0.00791849	0.000310978	2	159980000	160135000	5000
3	160410000	160415000	3	160450000	160455000	.	.	.	.	0,255,255	31	5.29606	7.37713	5.05516	7.95939	1.96755e-08	1.00649e-06	4.59179e-08	0.000122534	1	160412500	160452500	0
3	161350000	161360000	3	161400000	161410000	.	.	.	.	0,255,255	40	9.07186	17.1562	15.8357	15.9717	3.87769e-09	0.00355212	0.00576206	0.00538694	2	161350000	161410000	7071
3	161800000	161825000	3	162125000	162150000	.	.	.	.	0,255,255	61	32.2691	27.5403	26.8523	33.3828	0.0407037	0.000652877	0.000746908	0.0558552	2	161812500	162150000	12500
3	162475000	162500000	3	162600000	162625000	.	.	.	.	0,255,255	72	34.6799	32.6215	29.0734	37.8033	0.000383759	0.000454962	6.70166e-07	0.000607641	1	162487500	162612500	0
3	162625000	162650000	3	162950000	162975000	.	.	.	.	0,255,255	58	21.5029	22.589	29.2329	25.7111	1.11024e-05	1.8448e-05	0.00357516	0.00397429	2	162637500	162937500	25000
3	162625000	162650000	3	163100000	163125000	.	.	.	.	0,255,255	43	13.7553	13.5524	15.0645	13.8538	1.71973e-05	5.7506e-05	4.18974e-05	4.55986e-05	1	162637500	163112500	0
3	162630000	162635000	3	162745000	162750000	.	.	.	.	0,255,255	26	5.81815	5.30781	4.69346	5.66042	9.78716e-06	1.07562e-05	5.90173e-07	1.90168e-05	4	162631250	162748750	8839
3	162750000	162760000	3	162920000	162930000	.	.	.	.	0,255,255	29	9.02171	9.28593	12.2881	9.38328	0.000410435	0.00057442	0.0109158	0.000675245	1	162755000	162925000	0
3	162830000	162840000	3	162960000	162970000	.	.	.	.	0,255,255	39	10.722	10.472	13.6337	11.2459	2.06289e-06	2.61573e-06	0.000283964	3.50267e-06	1	162835000	162965000	0
3	163100000	163125000	3	163300000	163325000	.	.	.	.	0,255,255	74	35.3624	31.0896	34.6182	36.7325	0.000138277	0.000161652	0.000213848	0.000215725	2	163137500	163312500	25000
3	163400000	163425000	3	163575000	163600000	.	.	.	.	0,255,255	68	25.808	31.6142	29.9921	32.8133	6.34839e-06	0.00302157	1.05101e-05	0.00386543	1	163412500	163587500	0
3	163675000	163700000	3	163875000	163900000	.	.	.	.	0,255,255	111	63.3887	52.0249	56.6222	53.6005	0.00937722	3.54378e-06	5.60567e-06	5.20063e-06	2	163687500	163912500	25000
3	164470000	164475000	3	164505000	164510000	.	.	.	.	0,255,255	22	6.77408	5.75254	8.18734	6.72946	0.00754478	0.00070543	0.0883743	0.0133528	2	164477500	164515000	9014
3	164740000	164750000	3	164970000	164980000	.	.	.	.	0,255,255	31	9.0339	10.1231	11.6421	11.3805	6.7083e-05	0.00208383	0.00300324	0.00295418	3	164741666	164978333	7454
3	165050000	165075000	3	165250000	165275000	.	.	.	.	0,255,255	81	39.0101	35.4951	31.1812	42.429	0.00209061	2.94024e-06	4.0532e-06	0.00297203	1	165062500	165262500	0
3	165275000	165300000	3	165475000	165500000	.	.	.	.	0,255,255	91	42.3525	43.5383	44.3975	42.5671	2.00175e-05	2.1582e-05	3.01575e-05	3.00791e-05	1	165287500	165487500	0
3	165475000	165500000	3	165625000	165650000	.	.	.	.	0,255,255	92	48.8282	45.8385	50.1071	41.7371	1.17575e-05	1.254e-05	0.0139314	1.77574e-05	1	165487500	165637500	0
3	166160000	166170000	3	166210000	166220000	.	.	.	.	0,255,255	42	19.0397	15.3721	18.0423	16.7995	0.00106235	1.80672e-05	0.0018279	0.00166323	1	166165000	166215000	0
3	166200000	166225000	3	166300000	166325000	.	.	.	.	0,255,255	178	67.791	68.9202	62.6767	80.6607	1.56141e-18	1.67656e-18	2.88528e-18	2.89665e-10	1	166212500	166312500	0
3	166200000	166225000	3	166375000	166400000	.	.	.	.	0,255,255	101	34.6755	41.9763	55.2322	40.5631	7.79747e-13	7.12692e-08	0.000517268	9.92102e-08	1	166212500	166387500	0
3	166320000	166330000	3	166380000	166390000	.	.	.	.	0,255,255	50	23.4141	23.1244	30.2398	26.5159	0.000557055	0.000515414	0.0430467	0.0416928	2	166325000	166390000	5000
3	166850000	166875000	3	167125000	167150000	.	.	.	.	0,255,255	73	29.9592	30.2093	31.8578	37.1967	1.99118e-07	3.18341e-07	0.000369533	0.000366414	2	166862500	167125000	12500
3	166990000	167000000	3	167120000	167130000	.	.	.	.	0,255,255	27	10.7763	10.1802	10.6816	12.3468	0.0222548	0.0260072	0.0352338	0.0354481	2	166990000	167125000	5000
3	167125000	167150000	3	167550000	167575000	.	.	.	.	0,255,255	63	29.6575	27.7386	24.9532	26.858	0.000152954	0.000210044	0.000240179	0.00028139	2	167137500	167575000	12500
3	167290000	167300000	3	167530000	167540000	.	.	.	.	0,255,255	37	12.4129	10.5283	14.4779	11.4009	0.000655429	1.68163e-05	0.00116509	2.38594e-05	1	167295000	167535000	0
3	167550000	167575000	3	167725000	167750000	.	.	.	.	0,255,255	106	52.3397	48.7542	44.3808	52.3689	3.92538e-05	2.77997e-09	3.61315e-09	5.61723e-05	3	167570833	167745833	18634
3	168000000	168025000	3	168225000	168250000	.	.	.	.	0,255,255	92	39.5306	42.2124	41.4907	48.0339	1.17575e-05	1.254e-05	1.7362e-05	1.77574e-05	2	168012500	168250000	12500
3	168110000	168120000	3	168240000	168250000	.	.	.	.	0,255,255	35	14.9391	13.2802	13.3965	14.3177	0.00250263	0.00280025	0.00429063	0.00429523	1	168115000	168245000	0
3	168275000	168300000	3	168725000	168750000	.	.	.	.	0,255,255	58	14.7654	16.9914	19.1002	17.5753	1.63387e-12	1.98598e-08	1.9643e-08	1.85096e-08	1	168287500	168737500	0
3	168500000	168525000	3	168725000	168750000	.	.	.	.	0,255,255	77	36.8861	34.3052	34.0487	39.0114	2.61811e-05	3.10051e-05	4.30357e-05	0.0137707	2	168512500	168750000	12500
3	168520000	168530000	3	168580000	168590000	.	.	.	.	0,255,255	50	18.245	17.3255	18.24	17.4603	3.73178e-06	3.7694e-06	6.49405e-06	6.32525e-06	1	168525000	168585000	0
3	168950000	168960000	3	169000000	169010000	.	.	.	.	0,255,255	42	8.32439	11.771	9.23595	14.5307	3.08825e-10	1.22246e-07	4.43275e-10	2.87553e-05	1	168955000	169005000	0
3	169880000	169890000	3	170030000	170040000	.	.	.	.	0,255,255	48	14.4043	12.8026	14.8037	13.3768	7.13951e-08	8.73792e-08	1.26286e-07	1.53179e-07	2	169890000	170035000	5000
3	170770000	170775000	3	170875000	170880000	.	.	.	.	0,255,255	20	6.91326	6.27056	7.42831	6.87667	0.0299724	0.0250544	0.0524499	0.0506569	2	170777500	170877500	5000
3	171420000	171430000	3	171550000	171560000	.	.	.	.	0,255,255	38	15.2976	13.2672	15.6285	11.1242	0.0003273	0.00037777	0.0166387	8.90705e-06	1	171425000	171555000	0
3	171890000	171900000	3	171990000	172000000	.	.	.	.	0,255,255	34	11.0859	10.4486	11.8982	13.7897	0.000176739	0.000215267	0.000318998	0.00787137	3	171891666	171991666	7453
3	173530000	173540000	3	173730000	173740000	.	.	.	.	0,255,255	27	5.55553	5.92498	6.04099	7.59406	3.37201e-06	7.88836e-06	5.78634e-06	0.00018207	1	173535000	173735000	0
3	174420000	174430000	3	174470000	174480000	.	.	.	.	0,255,255	46	20.6536	18.3364	17.9431	20.6207	0.00496451	7.90351e-05	0.000136229	0.00780134	1	174425000	174475000	0
3	176560000	176570000	3	176620000	176630000	.	.	.	.	0,255,255	38	11.6749	10.7072	17.7817	12.9279	5.30806e-06	6.71745e-06	0.0166387	0.000591333	1	176565000	176625000	0
3	176870000	176880000	3	176920000	176930000	.	.	.	.	0,255,255	29	3.08372	9.78813	11.1841	9.17242	6.46098e-14	0.00057442	0.0109158	0.000675245	1	176875000	176925000	0
3	177710000	177715000	3	177830000	177835000	.	.	.	.	0,255,255	16	3.02842	2.84863	2.57689	2.0423	0.000788394	0.00113857	0.00105413	0.000119874	1	177712500	177832500	0
3	177870000	177880000	3	177920000	177930000	.	.	.	.	0,255,255	53	11.5199	15.9467	11.7927	14.5651	2.73374e-13	3.38696e-07	5.50549e-13	9.32876e-10	3	177871666	177928333	7454
3	177920000	177925000	3	178110000	178115000	.	.	.	.	0,255,255	25	5.46182	4.30986	4.21318	5.69317	3.11644e-05	2.1968e-06	2.3673e-06	5.78095e-05	1	177922500	178112500	0
3	178950000	178975000	3	179200000	179225000	.	.	.	.	0,255,255	39	15.4814	14.6291	14.9685	13.2242	0.000492096	0.00120132	0.000985902	0.00108938	1	178962500	179212500	0
3	179210000	179220000	3	179260000	179270000	.	.	.	.	0,255,255	46	11.4385	12.4236	23.5502	8.41078	1.31814e-09	5.76893e-07	0.007854	2.58607e-12	2	179215000	179270000	5000
3	180525000	180550000	3	180775000	180800000	.	.	.	.	0,255,255	79	32.9693	35.6056	42.5953	40.8002	7.97418e-06	9.74233e-06	0.00648646	0.00657296	1	180537500	180787500	0
3	180540000	180550000	3	180690000	180700000	.	.	.	.	0,255,255	35	13.6804	15.7277	16.4742	15.9934	0.00250263	0.0430946	0.0658538	0.062585	3	180541666	180698333	7454
3	180540000	180545000	3	180630000	180635000	.	.	.	.	0,255,255	15	2.45272	2.63291	2.52888	2.51217	0.000385276	0.00373819	0.00350602	0.0036746	2	180542500	180635000	2500
3	180700000	180710000	3	180790000	180800000	.	.	.	.	0,255,255	36	16.4372	14.6543	12.8624	12.937	0.0269707	0.00148211	0.00224864	0.00228747	2	180705000	180790000	5000
3	180775000	180800000	3	180975000	181000000	.	.	.	.	0,255,255	99	44.6272	47.8156	51.9284	46.954	2.03874e-07	2.39231e-07	0.00114732	3.38111e-07	1	180787500	180987500	0
3	181225000	181250000	3	181350000	181375000	.	.	.	.	0,255,255	74	32.9297	35.0207	32.3899	38.8233	0.000138277	0.000161652	0.000213848	0.000215725	1	181237500	181362500	0
3	181700000	181710000	3	181810000	181820000	.	.	.	.	0,255,255	39	11.6618	10.1057	6.35709	11.3561	2.06289e-06	2.61573e-06	5.49093e-11	3.50267e-06	1	181705000	181815000	0
3	181700000	181725000	3	182025000	182050000	.	.	.	.	0,255,255	40	14.2624	12.3145	12.3513	15.276	0.000222829	5.13719e-06	4.76454e-06	0.000528232	1	181712500	182037500	0
3	181815000	181820000	3	182020000	182025000	.	.	.	.	0,255,255	22	5.58024	4.73059	4.73104	4.33361	0.000699355	7.04889e-05	0.000108914	0.000117222	1	181817500	182022500	0
3	182650000	182675000	3	182825000	182850000	.	.	.	.	0,255,255	76	37.2882	36.4374	48.0145	38.5352	4.55299e-05	5.30288e-05	0.0193456	7.30001e-05	2	182675000	182837500	12500
3	183125000	183150000	3	183300000	183325000	.	.	.	.	0,255,255	60	25.9404	22.2281	23.9068	26.0495	0.000823343	4.24219e-06	3.90189e-06	0.00147663	1	183137500	183312500	0
3	183320000	183330000	3	183670000	183680000	.	.	.	.	0,255,255	21	4.00189	4.68012	5.72343	4.26782	0.000177835	0.000493196	0.00403047	0.000333416	1	183325000	183675000	0
3	185025000	185050000	3	185250000	185275000	.	.	.	.	0,255,255	67	30.8536	34.97	30.2626	34.0539	1.25232e-05	0.0047156	2.06467e-05	0.00596527	1	185037500	185262500	0
3	185160000	185170000	3	185250000	185260000	.	.	.	.	0,255,255	45	16.1245	15.5129	17.3141	15.7977	0.00015437	1.41657e-06	0.000273031	0.000245362	1	185165000	185255000	0
3	185260000	185270000	3	185350000	185360000	.	.	.	.	0,255,255	34	14.8721	13.2004	13.4656	12.3054	0.00464244	0.00516939	0.00791849	0.000310978	1	185265000	185355000	0
3	185375000	185400000	3	185600000	185625000	.	.	.	.	0,255,255	42	14.003	16.1757	16.6625	15.4097	4.08942e-05	0.00643851	0.00652773	0.000105631	1	185387500	185612500	0
3	186135000	186140000	3	186175000	186180000	.	.	.	.	0,255,255	23	6.73587	6.88674	6.37072	6.70487	0.00338696	0.00259762	0.00631656	0.00629888	1	186137500	186177500	0
3	186405000	186410000	3	186450000	186455000	.	.	.	.	0,255,255	23	5.65536	5.52739	6.84477	3.9929	0.000255768	0.000270176	0.00631656	3.47227e-05	1	186407500	186452500	0
3	186905000	186910000	3	187040000	187045000	.	.	.	.	0,255,255	18	3.23121	3.84064	3.93616	3.89596	0.00055038	0.000738296	0.000832644	0.000779443	3	186905833	187040833	3727
3	187550000	187575000	3	187650000	187675000	.	.	.	.	0,255,255	100	48.7192	47.8787	54.3144	49.7585	1.113e-07	1.33459e-07	0.000775519	0.000738822	1	187562500	187662500	0
3	187700000	187725000	3	188675000	188700000	.	.	.	.	0,255,255	31	11.8605	9.74769	8.81524	9.91928	0.00510544	0.000768104	0.000472895	0.0115256	1	187712500	188687500	0
3	187710000	187720000	3	188140000	188150000	.	.	.	.	0,255,255	29	10.2725	8.86554	7.70565	13.6057	0.00671714	0.00057442	2.25779e-05	0.0993799	3	187718333	188151666	13744
3	187820000	187830000	3	188140000	188150000	.	.	.	.	0,255,255	31	9.64882	9.93381	10.2678	11.1027	6.7083e-05	0.00208383	0.00300324	0.00295418	1	187825000	188145000	0
3	187900000	187910000	3	188140000	188150000	.	.	.	.	0,255,255	44	14.2783	13.5935	14.3893	17.8506	2.70979e-06	3.3468e-06	5.49982e-06	0.00047446	4	187905000	188150000	15000
3	188150000	188160000	3	188240000	188250000	.	.	.	.	0,255,255	46	10.2729	10.9105	9.64308	11.2952	1.31814e-09	1.71508e-09	2.37324e-12	2.24569e-09	4	188157500	188247500	12748
3	188170000	188175000	3	188250000	188255000	.	.	.	.	0,255,255	41	2.39151	3.37482	3.75378	3.46786	1.48263e-28	7.94886e-22	2.70903e-21	1.35526e-21	3	188165833	188249166	10671
3	189400000	189425000	3	189575000	189600000	.	.	.	.	0,255,255	58	23.9872	24.9235	24.2154	29.7816	1.11024e-05	0.0030838	1.83144e-05	0.00397429	1	189412500	189587500	0
3	189930000	189940000	3	190090000	190100000	.	.	.	.	0,255,255	29	12.7363	13.7465	13.6885	13.9508	0.0639644	0.0684846	0.0990012	0.0993799	2	189930000	190090000	7071
3	190750000	190775000	3	190975000	191000000	.	.	.	.	0,255,255	67	32.2779	30.3536	29.5027	32.2113	0.00412587	1.82532e-05	2.06467e-05	0.00596527	1	190762500	190987500	0
3	192450000	192460000	3	192520000	192530000	.	.	.	.	0,255,255	45	19.7641	19.1185	24.5234	17.7256	0.00811032	0.000158425	0.0126176	0.000245362	2	192460000	192525000	5000
3	193680000	193690000	3	193920000	193930000	.	.	.	.	0,255,255	30	9.77288	8.05157	8.64198	8.67074	0.00017272	0.000245846	0.000274627	0.000290181	1	193685000	193925000	0
3	193920000	193930000	3	194190000	194200000	.	.	.	.	0,255,255	27	9.03354	7.77814	8.51734	9.49302	0.00211465	0.000195089	0.00322406	0.00342559	2	193925000	194200000	5000
3	195710000	195720000	3	195780000	195790000	.	.	.	.	0,255,255	34	14.4899	13.0581	14.2584	12.0825	0.00464244	0.00516939	0.00791849	0.000310978	2	195715000	195780000	5000
3	196075000	196100000	3	196200000	196225000	.	.	.	.	0,255,255	139	53.7122	55.8651	62.6004	73.3675	1.02298e-13	1.11252e-13	1.50644e-07	1.5419e-07	4	196093750	196218750	31869
3	196220000	196230000	3	196450000	196460000	.	.	.	.	0,255,255	22	5.80626	5.34464	6.15644	6.32635	0.000911866	0.00193919	0.00157083	0.0141823	2	196230000	196455000	5000
3	197830000	197840000	3	198010000	198020000	.	.	.	.	0,255,255	38	11.0817	13.6414	14.6461	15.3587	5.30806e-06	0.00037777	0.000576768	0.000591333	1	197835000	198015000	0
3	198125000	198150000	3	198225000	198250000	.	.	.	.	0,255,255	101	32.0242	33.8086	30.814	36.7509	7.79747e-13	1.02213e-12	1.50247e-18	1.56069e-12	1	198137500	198237500	0
3	199030000	199040000	3	199170000	199180000	.	.	.	.	0,255,255	23	6.22677	5.87493	6.70438	4.52879	0.000315107	0.000709657	0.00685408	2.68765e-05	1	199035000	199175000	0
3	199220000	199230000	3	199320000	199330000	.	.	.	.	0,255,255	26	11.5639	11.008	8.84074	10.4906	0.0385342	0.0445168	0.00668379	0.0598463	3	199235000	199321666	12018
3	199320000	199325000	3	199370000	199375000	.	.	.	.	0,255,255	21	7.55835	6.45773	7.52919	4.53656	0.0158974	0.0126086	0.0270646	0.000356372	2	199327500	199370000	5590
3	199350000	199375000	3	199500000	199525000	.	.	.	.	0,255,255	90	37.3652	39.8228	43.1401	41.4113	5.4241e-09	3.62556e-05	4.98276e-05	5.06268e-05	4	199356250	199537500	25769
3	200175000	200200000	3	200300000	200325000	.	.	.	.	0,255,255	112	53.6664	54.2409	57.9288	63.1104	2.1379e-06	2.15346e-06	3.43662e-06	0.00853795	1	200187500	200312500	0
3	200650000	200675000	3	200750000	200775000	.	.	.	.	0,255,255	103	46.795	48.5887	49.9297	53.7779	1.66159e-08	2.02164e-08	0.000224753	0.000212042	2	200650000	200775000	17678
3	200650000	200675000	3	200875000	200900000	.	.	.	.	0,255,255	69	20.6315	28.7943	33.8351	33.1692	1.2591e-09	5.00536e-06	0.00249405	0.00245613	2	200650000	200887500	12500
3	200775000	200800000	3	200875000	200900000	.	.	.	.	0,255,255	101	48.1153	45.2695	45.4852	50.465	5.87441e-08	7.12692e-08	9.25184e-08	0.000490249	1	200787500	200887500	0
3	200800000	200810000	3	201120000	201130000	.	.	.	.	0,255,255	16	3.64812	3.00214	2.42689	3.81647	0.00570279	0.00210903	0.000169211	0.00954721	1	200805000	201125000	0
3	201010000	201020000	3	201120000	201130000	.	.	.	.	0,255,255	32	11.1271	10.753	11.3465	9.49624	0.000827522	0.000996834	0.0014765	4.7431e-05	1	201015000	201125000	0
3	202600000	202625000	3	202825000	202850000	.	.	.	.	0,255,255	65	28.8792	23.84	31.227	22.9474	4.55155e-05	7.76912e-08	0.0138023	8.13141e-08	1	202612500	202837500	0
3	203050000	203060000	3	203300000	203310000	.	.	.	.	0,255,255	31	9.4139	8.22083	7.7432	12.0325	6.7083e-05	9.66369e-05	2.25802e-06	0.00295418	1	203055000	203305000	0
3	203725000	203750000	3	203825000	203850000	.	.	.	.	0,255,255	43	11.841	17.7458	18.8322	17.2154	4.75414e-08	0.00348959	0.00349786	0.00341767	1	203737500	203837500	0
3	205150000	205160000	3	205380000	205390000	.	.	.	.	0,255,255	37	12.5774	10.7788	11.291	12.5966	0.000655429	1.68163e-05	2.62762e-05	0.00117906	2	205150000	205385000	5000
3	205380000	205390000	3	205480000	205490000	.	.	.	.	0,255,255	23	9.83773	8.09909	6.30377	9.25235	0.0330271	0.0390176	0.00685408	0.0500997	2	205385000	205490000	5000
3	205600000	205605000	3	205655000	205660000	.	.	.	.	0,255,255	27	6.70263	5.9864	5.81754	6.73972	9.01263e-05	3.40154e-06	6.42652e-06	0.000182918	1	205602500	205657500	0
3	206460000	206470000	3	206700000	206710000	.	.	.	.	0,255,255	23	4.93088	4.92237	3.55956	5.03773	1.48104e-05	3.99199e-05	6.77798e-07	0.000564565	1	206465000	206705000	0
3	206460000	206470000	3	206770000	206780000	.	.	.	.	0,255,255	16	2.35205	2.57789	2.2391	2.76528	7.03778e-05	0.00210903	0.000169211	0.0014554	1	206465000	206775000	0
3	206570000	206580000	3	206700000	206710000	.	.	.	.	0,255,255	33	12.5704	12.3163	11.2989	11.6774	0.0083225	0.000477105	0.00068756	0.000700866	3	206578333	206701666	7454
3	206575000	206600000	3	206900000	206925000	.	.	.	.	0,255,255	37	15.4776	13.8535	15.4221	15.2679	0.00212504	0.00464252	0.00411994	0.00443318	1	206587500	206912500	0
3	206700000	206710000	3	206770000	206780000	.	.	.	.	0,255,255	38	9.31175	9.21317	8.25865	11.473	3.8799e-08	6.02916e-08	6.68595e-08	8.90705e-06	1	206705000	206775000	0
3	206770000	206780000	3	206900000	206910000	.	.	.	.	0,255,255	33	10.9201	8.54931	7.30108	10.919	0.000392227	1.48758e-05	1.95612e-07	0.000700866	2	206775000	206900000	5000
3	206900000	206925000	3	207000000	207025000	.	.	.	.	0,255,255	99	50.174	41.1797	59.0456	27.0326	0.000813261	2.39231e-07	0.00114732	2.13272e-17	2	206912500	207025000	12500
3	207150000	207175000	3	207550000	207575000	.	.	.	.	0,255,255	40	14.9648	15.2175	19.2969	10.9857	0.000222829	0.000635985	0.0204499	5.74129e-06	2	207175000	207562500	12500
3	207180000	207190000	3	207680000	207690000	.	.	.	.	0,255,255	20	3.29807	2.88063	4.91062	3.25566	3.63332e-05	4.52868e-06	0.000989705	6.38154e-05	1	207185000	207685000	0
3	207390000	207400000	3	207680000	207690000	.	.	.	.	0,255,255	22	3.56233	3.43818	4.95306	3.01085	1.93734e-06	6.34503e-06	8.92153e-05	1.03082e-07	1	207395000	207685000	0
3	207850000	207875000	3	207950000	207975000	.	.	.	.	0,255,255	29	10.5765	6.98832	4.77152	8.85947	0.0205412	0.000140652	2.89595e-08	0.00259518	2	207850000	207962500	12500
3	208680000	208690000	3	208750000	208760000	.	.	.	.	0,255,255	41	18.6183	17.8036	12.6718	18.9473	0.00195159	0.00201977	6.34391e-05	0.00306974	1	208685000	208755000	0
3	208800000	208805000	3	208865000	208870000	.	.	.	.	0,255,255	25	6.73339	6.46436	7.01248	8.18184	0.000612495	0.000474466	0.00122479	0.0139819	2	208795000	208867500	7500
3	208990000	209000000	3	209090000	209100000	.	.	.	.	0,255,255	38	13.204	11.5546	14.3618	10.185	0.0003273	6.71745e-06	0.000576768	8.90705e-06	1	208995000	209095000	0
3	209960000	209970000	3	210010000	210020000	.	.	.	.	0,255,255	42	17.3647	16.6775	17.7545	19.4053	0.00106235	0.00110474	0.0018279	0.00166323	1	209965000	210015000	0
3	210230000	210235000	3	210405000	210410000	.	.	.	.	0,255,255	18	3.58819	3.80523	3.83716	4.03847	0.00055038	0.000738296	0.000832644	0.00681175	1	210232500	210407500	0
3	210320000	210330000	3	210390000	210400000	.	.	.	.	0,255,255	40	15.6572	17.9388	19.4815	19.1682	0.00343636	0.00355212	0.00576206	0.00538694	1	210325000	210395000	0
3	211090000	211100000	3	211140000	211150000	.	.	.	.	0,255,255	55	23.434	22.6778	26.7877	19.2425	2.39481e-05	2.16296e-05	0.00527004	1.03003e-07	2	211090000	211145000	5000
3	212860000	212865000	3	213090000	213095000	.	.	.	.	0,255,255	18	4.13917	3.78559	3.77039	4.59114	0.00393945	0.000738296	0.000832644	0.00681175	1	212862500	213092500	0
3	212900000	212910000	3	212980000	212990000	.	.	.	.	0,255,255	58	19.6661	23.4993	21.0448	34.152	2.86641e-06	2.51371e-06	5.20042e-06	0.0793227	3	212905000	212985000	10000
3	214110000	214120000	3	214370000	214380000	.	.	.	.	0,255,255	20	3.11382	4.01168	4.7179	5.81253	1.66051e-06	0.00162034	0.000989705	0.00944425	1	214115000	214375000	0
3	215575000	215600000	3	215800000	215825000	.	.	.	.	0,255,255	68	34.5079	32.0191	34.0629	35.5294	0.00263078	0.00302157	0.0039715	0.00386543	1	215587500	215812500	0
3	215730000	215740000	3	215790000	215800000	.	.	.	.	0,255,255	39	13.1939	13.5038	16.5207	16.5121	0.000158766	0.000183896	0.0100054	0.00958428	4	215740000	215795000	11180
3	217450000	217475000	3	217600000	217625000	.	.	.	.	0,255,255	87	47.4021	39.307	44.1713	39.1492	0.000145677	0.000156506	0.000214527	0.000211666	2	217462500	217600000	12500
3	220450000	220460000	3	220500000	220510000	.	.	.	.	0,255,255	39	14.5696	14.0725	14.6248	14.2869	0.000158766	0.000183896	0.000283964	0.00028561	1	220455000	220505000	0
3	220650000	220675000	3	220875000	220900000	.	.	.	.	0,255,255	57	23.3358	23.8306	23.7419	30.3345	2.28395e-05	3.68772e-05	3.62259e-05	0.00625982	1	220662500	220887500	0
3	220670000	220680000	3	220720000	220730000	.	.	.	.	0,255,255	55	22.9396	21.063	26.2053	23.3669	2.39481e-05	2.16296e-05	0.00527004	4.09338e-05	3	220675000	220728333	12019
3	221900000	221905000	3	221945000	221950000	.	.	.	.	0,255,255	24	6.96686	5.83027	5.33204	6.33551	0.00144928	9.55663e-05	0.000200646	0.00277801	2	221905000	221947500	2500
3	222175000	222180000	3	222215000	222220000	.	.	.	.	0,255,255	22	7.97305	6.87745	1.68451	8.22385	0.0574863	0.00595927	4.36372e-11	0.0896823	4	222175000	222215000	3536
3	222540000	222550000	3	222620000	222630000	.	.	.	.	0,255,255	41	2.80641	4.18024	7.77102	3.52623	8.31635e-26	2.58813e-18	2.85125e-12	6.07034e-22	1	222545000	222625000	0
3	223325000	223350000	3	232550000	232575000	.	.	.	.	0,255,255	28	6.23237	4.84114	4.89893	8.04135	1.35085e-06	1.17262e-07	1.15352e-07	0.00594386	1	223337500	232562500	0
3	223625000	223650000	3	223825000	223850000	.	.	.	.	0,255,255	59	30.0816	23.9373	22.2068	27.9569	0.00139548	8.86938e-06	8.5737e-06	0.00242384	1	223637500	223837500	0
3	227480000	227485000	3	227575000	227580000	.	.	.	.	0,255,255	19	3.86388	4.57741	5.45707	4.16032	0.000170433	0.00170619	0.0200563	0.00276805	2	227480000	227577500	2500
3	227650000	227675000	3	227750000	227775000	.	.	.	.	0,255,255	128	63.1705	53.536	67.4161	44.5785	1.90237e-05	2.09552e-10	2.57506e-05	1.57598e-16	2	227662500	227775000	12500
3	227790000	227800000	3	227920000	227930000	.	.	.	.	0,255,255	22	6.86127	6.37444	6.39001	8.19586	0.00912381	0.0135543	0.0148341	0.0857248	2	227790000	227925000	5000
3	229440000	229450000	3	229520000	229530000	.	.	.	.	0,255,255	43	18.1308	16.8674	16.9218	16.0097	0.000569506	0.00058583	0.000998091	0.000890014	1	229445000	229525000	0
3	235440000	235450000	3	235510000	235520000	.	.	.	.	0,255,255	34	2.91162	4.04765	1.94254	5.4219	1.4732e-18	1.65906e-12	1.14495e-23	2.86822e-10	3	235441666	235511666	7453
3	237975000	238000000	3	238075000	238100000	.	.	.	.	0,255,255	81	40.867	38.3101	40.294	35.7902	0.00209061	2.94024e-06	0.00298566	3.9968e-06	1	237987500	238087500	0
3	238675000	238700000	3	238775000	238800000	.	.	.	.	0,255,255	38	5.37366	12.6287	15.1545	13.2359	2.6178e-13	0.00243277	0.00212301	0.00223332	1	238687500	238787500	0
3	240805000	240810000	3	241005000	241010000	.	.	.	.	0,255,255	18	2.39319	2.55557	2.27143	2.59347	4.10038e-06	9.69092e-05	4.94983e-06	8.38878e-05	1	240807500	241007500	0
3	240965000	240970000	3	241010000	241015000	.	.	.	.	0,255,255	35	11.8934	10.3578	9.76068	9.90233	0.000101452	5.58081e-05	3.35638e-06	0.000190352	1	240967500	241012500	0
3	240975000	241000000	3	242225000	242250000	.	.	.	.	0,255,255	31	8.29064	8.76667	10.1207	7.95687	0.000146342	0.000768104	0.0122414	0.000422067	1	240987500	242237500	0
3	242220000	242230000	3	242370000	242380000	.	.	.	.	0,255,255	31	13.0992	11.9225	12.8446	14.6514	0.0245187	0.00208383	0.0396439	0.0393377	3	242235000	242371666	12018
3	243510000	243520000	3	243700000	243710000	.	.	.	.	0,255,255	27	10.7467	8.40636	9.58965	7.42004	0.0222548	0.00281398	0.00322406	0.00018207	3	243518333	243691666	13744
3	245300000	245325000	3	245825000	245850000	.	.	.	.	0,255,255	92	47.7759	39.1235	58.3348	42.052	1.17575e-05	1.254e-05	0.0139314	1.77574e-05	4	245312500	245781250	56250
3	245570000	245575000	3	245630000	245635000	.	.	.	.	0,255,255	33	6.77766	7.29227	8.73093	10.2217	1.96629e-07	1.02398e-07	2.19263e-05	0.000913122	1	245572500	245632500	0
3	245825000	245850000	3	246100000	246125000	.	.	.	.	0,255,255	66	34.1104	27.6295	29.875	29.8887	0.00622913	3.49083e-05	3.96085e-05	4.85117e-05	1	245837500	246112500	0
3	246175000	246200000	3	246300000	246325000	.	.	.	.	0,255,255	56	28.6652	23.9608	22.1664	23.6975	0.00612916	7.38423e-05	7.42436e-05	8.6037e-05	1	246187500	246312500	0
3	247220000	247225000	3	247285000	247290000	.	.	.	.	0,255,255	17	2.16668	3.30564	2.90696	4.79476	2.03689e-05	0.00226876	0.000317706	0.0160128	1	247222500	247287500	0
3	249400000	249425000	3	249675000	249700000	.	.	.	.	0,255,255	64	31.7269	30.3266	33.1789	30.3696	0.013879	0.000117416	0.0201369	0.000158204	3	249412500	249645833	41667
3	249680000	249690000	3	249780000	249790000	.	.	.	.	0,255,255	37	13.0944	12.321	14.8923	13.5833	0.000655429	1.68163e-05	0.00116509	0.00117906	4	249690000	249790000	7071
3	251500000	251525000	3	251600000	251625000	.	.	.	.	0,255,255	121	41.7781	63.2814	63.065	73.6021	3.22506e-14	0.000297241	0.000420593	0.000420937	1	251512500	251612500	0
3	252100000	252110000	3	252250000	252260000	.	.	.	.	0,255,255	29	10.6138	11.4001	10.5406	8.25071	0.00671714	0.00793068	0.0109158	0.000675245	5	252093000	252267000	16971
3	256170000	256180000	3	256320000	256330000	.	.	.	.	0,255,255	28	9.60665	8.34754	8.03315	9.28874	0.000954347	0.00127992	0.00143451	0.00156105	1	256175000	256325000	0
3	256825000	256850000	3	257100000	257125000	.	.	.	.	0,255,255	68	25.0968	22.7622	26.3943	30.1526	6.34839e-06	5.72556e-09	1.05101e-05	1.29514e-05	1	256837500	257112500	0
3	256975000	257000000	3	257100000	257125000	.	.	.	.	0,255,255	113	53.9915	50.1031	46.0936	51.4844	1.27869e-06	1.30244e-06	2.82403e-11	1.91725e-06	1	256987500	257112500	0
3	259480000	259490000	3	259530000	259540000	.	.	.	.	0,255,255	38	18.6182	18.1156	19.5107	18.0874	0.0102007	0.0104013	0.0166387	0.0157988	2	259485000	259540000	5000
3	266125000	266150000	3	266350000	266375000	.	.	.	.	0,255,255	83	35.2708	35.3115	38.7656	40.4706	6.70463e-07	8.31436e-07	1.11887e-06	0.00127595	2	266125000	266362500	12500
3	267175000	267200000	3	267450000	267475000	.	.	.	.	0,255,255	83	37.0325	38.9243	44.5011	45.9212	6.70463e-07	0.000961304	0.00129535	0.00127595	1	267187500	267462500	0
3	267290000	267295000	3	267465000	267470000	.	.	.	.	0,255,255	25	7.55772	5.35705	4.36948	9.61362	0.000612495	3.12741e-05	2.3673e-06	0.0139819	1	267292500	267467500	0
3	267320000	267330000	3	267460000	267470000	.	.	.	.	0,255,255	59	17.9821	17.7168	18.8173	29.3987	1.55723e-09	1.61711e-09	2.81333e-09	0.000757143	1	267325000	267465000	0
3	267770000	267775000	3	267815000	267820000	.	.	.	.	0,255,255	28	1.56876	2.21571	2.48437	4.60776	1.54647e-19	7.54076e-15	1.83588e-14	3.6197e-08	4	267768750	267823750	7289
3	268345000	268350000	3	268380000	268385000	.	.	.	.	0,255,255	43	10.471	11.6614	10.5491	13.602	2.56123e-08	1.52648e-08	5.94868e-08	9.59474e-06	1	268347500	268382500	0
3	269510000	269520000	3	280510000	280520000	.	.	.	.	0,255,255	14	0.0573636	0.0573316	0.525922	0.0585726	0.000268671	0.00273374	0.00138833	0.00158304	1	269515000	280515000	0
3	270075000	270100000	3	270225000	270250000	.	.	.	.	0,255,255	77	31.3417	40.1583	47.7724	44.8709	2.61811e-05	0.010589	0.0136048	0.0137707	2	270087500	270250000	12500
3	272310000	272320000	3	272430000	272440000	.	.	.	.	0,255,255	29	6.06349	7.69028	10.2176	9.09872	2.50438e-07	2.48208e-05	0.0109158	0.000675245	2	272320000	272435000	5000
3	272390000	272395000	3	272430000	272435000	.	.	.	.	0,255,255	25	7.50464	6.31813	9.54703	5.08306	0.000612495	0.000474466	0.0133288	5.78095e-05	3	272390833	272430833	3727
3	274090000	274100000	3	274140000	274150000	.	.	.	.	0,255,255	42	16.5479	16.1387	11.6604	17.5198	0.00106235	0.00110474	2.15873e-07	0.00166323	1	274095000	274145000	0
3	274975000	275000000	3	275275000	275300000	.	.	.	.	0,255,255	86	38.771	33.8198	49.705	42.1019	8.89095e-08	1.2057e-07	0.0765106	0.000336185	3	274987500	275312500	25000
3	275360000	275370000	3	275430000	275440000	.	.	.	.	0,255,255	45	14.0686	18.4798	21.9535	18.8811	1.15405e-06	0.000158425	0.0126176	0.000245362	1	275365000	275435000	0
3	275475000	275500000	3	275775000	275800000	.	.	.	.	0,255,255	75	32.4032	30.8199	31.8058	30.9062	8.00389e-05	6.9232e-08	0.000125294	9.06553e-08	3	275479166	275779166	18634
3	276170000	276180000	3	276270000	276280000	.	.	.	.	0,255,255	29	11.4216	8.82836	11.4001	9.00354	0.00671714	0.00057442	0.0109158	0.000675245	2	276170000	276275000	5000
3	276670000	276680000	3	276720000	276730000	.	.	.	.	0,255,255	49	19.7459	22.057	15.2634	25.6447	0.000977161	0.000911548	4.88561e-08	0.0592009	2	276670000	276725000	5000
3	276925000	276950000	3	277375000	277400000	.	.	.	.	0,255,255	66	22.8219	22.2497	19.2119	22.6009	1.91326e-08	3.28055e-08	4.05196e-12	3.45014e-08	1	276937500	277387500	0
3	277060000	277070000	3	277380000	277390000	.	.	.	.	0,255,255	23	7.77841	6.66667	6.87796	6.12889	0.00414262	0.00662412	0.00685408	0.000564565	2	277070000	277385000	5000
3	277295000	277300000	3	277330000	277335000	.	.	.	.	0,255,255	13	1.35239	2.43748	2.46756	1.37095	0.000171753	0.0086023	0.00646715	0.000190818	1	277297500	277332500	0
3	277380000	277390000	3	277500000	277510000	.	.	.	.	0,255,255	33	13.9414	11.9444	12.7673	8.15785	0.0083225	0.000477105	0.0140997	1.74061e-05	2	277385000	277495000	10000
3	278920000	278930000	3	279100000	279110000	.	.	.	.	0,255,255	31	8.65039	6.02195	11.0517	6.39415	6.7083e-05	3.7838e-08	0.00300324	2.22429e-06	1	278925000	279105000	0
3	278925000	278950000	3	279050000	279075000	.	.	.	.	0,255,255	98	44.7761	41.4869	49.2466	38.0221	3.70691e-07	4.28803e-07	0.00168756	2.13993e-11	2	278937500	279087500	25000
3	279105000	279110000	3	279245000	279250000	.	.	.	.	0,255,255	22	5.8638	4.93459	4.64597	6.86791	0.000699355	7.04889e-05	0.000108914	0.0133528	2	279115000	279247500	7500
3	279725000	279750000	3	280050000	280075000	.	.	.	.	0,255,255	36	12.1232	12.4481	12.3089	13.9149	7.24565e-05	0.00919549	0.000234102	0.00843491	2	279737500	280050000	12500
3	281210000	281220000	3	281350000	281360000	.	.	.	.	0,255,255	31	10.7584	11.0623	12.2168	12.2695	0.00173747	0.00208383	0.00300324	0.00295418	1	281215000	281355000	0
3	282275000	282300000	3	282550000	282575000	.	.	.	.	0,255,255	54	23.4516	20.4745	19.322	24.1214	0.000172506	0.000273347	8.42292e-07	0.000310787	1	282287500	282562500	0
3	282290000	282300000	3	282370000	282380000	.	.	.	.	0,255,255	54	25.9827	18.8979	16.8725	23.4284	0.00640162	1.44934e-07	2.33453e-07	7.98136e-05	3	282298333	282361666	13744
3	283430000	283440000	3	283620000	283630000	.	.	.	.	0,255,255	24	5.18367	5.95192	6.62111	7.65598	0.000107696	0.00024939	0.00303358	0.00291087	1	283435000	283625000	0
3	284300000	284325000	3	284675000	284700000	.	.	.	.	0,255,255	85	33.0162	35.6747	44.1546	36.8282	1.77365e-07	2.38284e-07	0.000539301	2.97849e-07	1	284312500	284687500	0
3	284680000	284685000	3	284750000	284755000	.	.	.	.	0,255,255	16	3.83543	3.17916	2.55862	2.06344	0.00470575	0.00597906	0.00105413	0.000119874	1	284682500	284752500	0
3	286625000	286650000	3	287050000	287075000	.	.	.	.	0,255,255	55	14.6256	19.0636	22.9575	23.3114	5.85045e-11	3.88384e-07	0.000143682	0.000161349	3	286654166	287054166	18634
3	286625000	286650000	3	287275000	287300000	.	.	.	.	0,255,255	44	10.1451	14.1274	16.56	14.717	1.46039e-08	2.28486e-05	0.00188442	1.87233e-05	1	286637500	287287500	0
3	286625000	286650000	3	286725000	286750000	.	.	.	.	0,255,255	41	3.46634	12.6314	18.9154	8.65494	2.63624e-22	0.000303465	0.0119406	5.07917e-09	1	286637500	286737500	0
3	287050000	287060000	3	287290000	287300000	.	.	.	.	0,255,255	24	8.76569	7.65779	7.41713	8.82724	0.0175243	0.00287084	0.00303358	0.0267939	2	287050000	287290000	7071
3	287875000	287880000	3	287935000	287940000	.	.	.	.	0,255,255	30	8.54685	8.32359	11.5897	7.15278	0.000157995	0.000127146	0.00738289	8.43973e-06	1	287877500	287937500	0
3	287940000	287950000	3	288040000	288050000	.	.	.	.	0,255,255	40	14.508	15.3185	18.4388	16.8047	7.32168e-05	8.67949e-05	0.00576206	0.00538694	3	287941666	288051666	7453
3	288325000	288350000	3	288575000	288600000	.	.	.	.	0,255,255	111	41.0315	42.8769	49.4648	53.4885	6.73359e-11	8.71161e-11	5.60567e-06	5.20063e-06	1	288337500	288587500	0
3	288330000	288340000	3	288400000	288410000	.	.	.	.	0,255,255	38	8.61475	8.27962	16.4301	7.93767	3.8799e-08	6.02916e-08	0.0166387	6.91137e-08	1	288335000	288405000	0
3	288800000	288825000	3	288975000	289000000	.	.	.	.	0,255,255	60	30.0784	28.5605	29.5325	27.3631	0.000823343	0.00111208	0.00128159	0.00147663	1	288812500	288987500	0
3	288975000	289000000	3	289125000	289150000	.	.	.	.	0,255,255	82	41.6825	40.6588	37.5477	37.6066	0.00137591	0.00147893	2.14245e-06	2.11082e-06	1	288987500	289137500	0
3	289200000	289210000	3	289280000	289290000	.	.	.	.	0,255,255	25	3.90139	5.74693	11.8579	6.71515	1.68161e-08	8.65503e-05	0.0975928	0.00120064	2	289205000	289275000	10000
3	289200000	289225000	3	290025000	290050000	.	.	.	.	0,255,255	32	9.82766	10.1448	10.7179	9.69749	5.38465e-05	0.0077877	0.0062589	0.000171131	1	289212500	290037500	0
3	289660000	289665000	3	289725000	289730000	.	.	.	.	0,255,255	30	9.36777	8.4996	12.9991	12.5263	0.000157995	0.000127146	0.0894969	0.0932549	2	289662500	289720000	7500
3	289675000	289680000	3	289710000	289715000	.	.	.	.	0,255,255	20	3.67418	4.65392	3.65986	4.29402	4.89571e-05	0.000622444	7.67933e-05	0.0010187	1	289677500	289712500	0
3	290100000	290125000	3	290200000	290225000	.	.	.	.	0,255,255	121	40.0757	46.5094	46.1921	53.0715	3.22506e-14	4.3544e-14	5.84901e-14	2.37178e-08	1	290112500	290212500	0
3	291180000	291190000	3	291460000	291470000	.	.	.	.	0,255,255	27	9.77454	10.0313	9.51324	10.9856	0.00211465	0.0260072	0.00322406	0.0354481	2	291190000	291465000	5000
3	291675000	291700000	3	292075000	292100000	.	.	.	.	0,255,255	30	2.99445	5.9294	8.16109	4.67683	2.63138e-14	5.23794e-07	0.00116924	7.60004e-09	1	291687500	292087500	0
3	291765000	291770000	3	291800000	291805000	.	.	.	.	0,255,255	44	11.9915	12.2502	19.5274	6.80283	8.7938e-09	6.18736e-09	0.000473432	2.24987e-14	1	291767500	291802500	0
3	291850000	291875000	3	292150000	292175000	.	.	.	.	0,255,255	76	18.4626	22.9917	22.0579	40.928	8.56752e-18	2.23032e-12	2.23457e-12	0.0193779	1	291862500	292162500	0
3	294010000	294015000	3	294045000	294050000	.	.	.	.	0,255,255	26	1.71699	4.6056	9.11287	9.52954	7.41286e-15	5.67278e-07	0.00644643	0.00702909	2	294010000	294047500	2500
3	294675000	294700000	3	296125000	296150000	.	.	.	.	0,255,255	31	5.91953	7.07876	8.96285	7.57176	1.82894e-08	1.30649e-05	0.000472895	1.27057e-05	1	294687500	296137500	0
3	294715000	294720000	3	294795000	294800000	.	.	.	.	0,255,255	21	3.96359	3.9674	5.98209	4.85701	0.000188495	0.000214895	0.0040281	0.000356372	2	294717500	294795000	2500
3	294810000	294820000	3	295050000	295060000	.	.	.	.	0,255,255	30	10.3952	8.46134	9.62314	8.16068	0.00344086	0.000245846	0.000274627	0.000290181	3	294818333	295045000	10541
3	296875000	296880000	3	296960000	296965000	.	.	.	.	0,255,255	23	5.79128	5.95509	7.86445	6.09251	0.000255768	0.000270176	0.0492199	0.000501326	2	296880000	296962500	2500
4	270000	280000	4	500000	510000	.	.	.	.	0,255,255	34	18.3243	16.0851	16.5311	18.5692	0.0650706	0.0652615	0.0979799	0.0952603	2	280000	505000	5000
4	360000	365000	4	425000	430000	.	.	.	.	0,255,255	32	7.40224	7.80295	6.48457	12.3618	5.88293e-07	3.37444e-07	8.06576e-07	0.00182013	1	362500	427500	0
4	450000	460000	4	1070000	1080000	.	.	.	.	0,255,255	24	5.06986	4.14077	5.43733	4.33266	0.000107696	1.03473e-05	0.000198215	6.95086e-06	2	455000	1070000	5000
4	2175000	2200000	4	8550000	8575000	.	.	.	.	0,255,255	30	4.44785	6.68307	8.51387	7.8811	5.70316e-10	4.12099e-05	0.00116924	0.00104635	2	2187500	8575000	12500
4	2190000	2200000	4	2250000	2260000	.	.	.	.	0,255,255	75	10.8107	16.5471	25.8049	11.9168	6.2329e-28	3.41054e-17	2.06669e-08	1.25191e-27	2	2190000	2255000	5000
4	2690000	2700000	4	2750000	2760000	.	.	.	.	0,255,255	49	15.3913	19.4636	20.1946	24.1185	2.66924e-08	8.34418e-06	0.00161702	0.00162092	1	2695000	2755000	0
4	5260000	5270000	4	5310000	5320000	.	.	.	.	0,255,255	46	5.63488	17.0104	20.6604	11.794	1.4761e-19	7.90351e-05	0.007854	2.24569e-09	1	5265000	5315000	0
4	5420000	5430000	4	5540000	5550000	.	.	.	.	0,255,255	39	14.3135	13.5252	10.9948	12.0661	0.000158766	0.000183896	4.36751e-06	3.50267e-06	1	5425000	5545000	0
4	6300000	6310000	4	6350000	6360000	.	.	.	.	0,255,255	58	23.7459	22.9711	30.2915	19.0351	2.86641e-06	2.51371e-06	0.00126137	6.44603e-09	1	6305000	6355000	0
4	6350000	6375000	4	6450000	6475000	.	.	.	.	0,255,255	185	75.4832	74.3096	77.2581	77.8203	7.36695e-21	7.57685e-21	5.1761e-12	6.20009e-12	1	6362500	6462500	0
4	6425000	6450000	4	6600000	6625000	.	.	.	.	0,255,255	95	37.8281	47.6418	49.3477	61.3602	1.14651e-10	2.40378e-06	0.00510333	0.0048065	3	6454166	6620833	18634
4	6480000	6490000	4	6530000	6540000	.	.	.	.	0,255,255	33	5.82071	8.70249	14.8676	4.11927	7.11093e-10	1.48758e-05	0.0140997	5.12362e-12	1	6485000	6535000	0
4	6750000	6760000	4	6850000	6860000	.	.	.	.	0,255,255	38	17.2746	16.465	16.4146	17.9693	0.0102007	0.0104013	0.0166387	0.0157988	2	6760000	6855000	5000
4	8730000	8735000	4	8775000	8780000	.	.	.	.	0,255,255	36	6.47748	6.34942	7.89959	14.5922	3.76924e-09	2.83767e-09	1.19609e-06	0.00265166	3	8734166	8774166	3727
4	9200000	9225000	4	9325000	9350000	.	.	.	.	0,255,255	101	10.1673	26.1552	43.3304	47.38	0	1.44129e-18	9.25184e-08	9.92102e-08	1	9212500	9337500	0
4	9650000	9655000	4	9685000	9690000	.	.	.	.	0,255,255	29	3.71911	9.83957	11.44	8.64149	4.42736e-11	0.000291113	0.0135372	0.000667721	1	9652500	9687500	0
4	10025000	10050000	4	10400000	10425000	.	.	.	.	0,255,255	79	35.1089	34.5921	42.6474	34.3929	7.97418e-06	9.74233e-06	0.00648646	1.2867e-05	1	10037500	10412500	0
4	10460000	10470000	4	10520000	10530000	.	.	.	.	0,255,255	61	23.5919	23.9063	29.4331	28.5325	3.00823e-07	2.67466e-07	0.000263305	0.000248601	1	10465000	10525000	0
4	11225000	11250000	4	11350000	11375000	.	.	.	.	0,255,255	113	29.4819	48.8898	66.921	72.7651	7.91588e-25	1.30244e-06	0.00624847	0.00628854	3	11245833	11370833	18634
4	11225000	11250000	4	11650000	11675000	.	.	.	.	0,255,255	53	16.3403	22.0179	24.5229	24.5381	9.78679e-07	0.000494453	0.000525702	0.000581663	1	11237500	11662500	0
4	12080000	12090000	4	12360000	12370000	.	.	.	.	0,255,255	26	6.77551	7.02983	7.05124	7.67	0.000281519	0.000500452	0.000509205	0.000477494	1	12085000	12365000	0
4	12250000	12260000	4	12450000	12460000	.	.	.	.	0,255,255	35	9.10524	10.0744	10.8068	10.7446	1.25134e-06	9.50309e-05	0.000142401	0.000141282	3	12255000	12455000	10000
4	14030000	14040000	4	14130000	14140000	.	.	.	.	0,255,255	48	15.8394	14.9732	19.9169	18.0153	1.78011e-05	8.73792e-08	0.00282441	2.94694e-05	2	14040000	14135000	5000
4	14375000	14400000	4	15100000	15125000	.	.	.	.	0,255,255	43	13.0624	16.2444	17.2531	12.7949	1.71973e-05	0.00348959	0.00349786	4.55986e-05	2	14375000	15112500	12500
4	14400000	14410000	4	14450000	14460000	.	.	.	.	0,255,255	39	12.0645	11.7826	17.139	11.3421	2.06289e-06	2.61573e-06	0.0100054	3.50267e-06	2	14405000	14465000	10000
4	14575000	14600000	4	14975000	15000000	.	.	.	.	0,255,255	70	24.4594	31.8603	36.6614	38.3226	4.88192e-10	0.00119853	0.00159037	0.00158899	3	14595833	15004166	18634
4	14905000	14910000	4	14945000	14950000	.	.	.	.	0,255,255	39	6.703	9.25008	9.79574	7.54789	4.82955e-11	8.04135e-09	3.80539e-08	5.36199e-11	3	14907500	14947500	5000
4	15025000	15050000	4	15225000	15250000	.	.	.	.	0,255,255	79	35.4387	40.0018	48.0235	45.8653	7.97418e-06	0.00499836	0.00648646	0.00657296	2	15012500	15237500	25000
4	15100000	15125000	4	15225000	15250000	.	.	.	.	0,255,255	104	26.3194	36.1086	41.2121	54.9025	3.24022e-20	7.5264e-14	1.36486e-08	0.00013781	1	15112500	15237500	0
4	15225000	15250000	4	15325000	15350000	.	.	.	.	0,255,255	89	29.5437	40.0028	30.459	50.6216	2.24163e-13	6.02489e-05	3.5174e-13	0.0329377	2	15225000	15325000	17678
4	15850000	15875000	4	16200000	16225000	.	.	.	.	0,255,255	58	22.8762	19.2452	19.9411	25.317	1.11024e-05	1.98598e-08	1.83144e-05	0.00397429	1	15862500	16212500	0
4	16540000	16550000	4	16610000	16620000	.	.	.	.	0,255,255	67	18.2856	23.967	31.8047	35.2624	4.52851e-13	1.79967e-09	0.00213949	0.0025556	2	16555000	16615000	10000
4	16650000	16675000	4	16750000	16775000	.	.	.	.	0,255,255	125	60.519	64.0969	64.6849	69.2038	1.31575e-09	6.1762e-05	8.8843e-05	8.93616e-05	1	16662500	16762500	0
4	16650000	16675000	4	17000000	17025000	.	.	.	.	0,255,255	54	24.0166	23.1928	27.0331	26.6946	0.000172506	0.000273347	0.0216031	0.0230259	2	16662500	17025000	12500
4	17025000	17050000	4	17325000	17350000	.	.	.	.	0,255,255	49	18.7217	17.8291	19.5658	17.6042	2.63214e-05	5.8076e-05	0.00530114	5.60353e-05	1	17037500	17337500	0
4	17050000	17060000	4	17180000	17190000	.	.	.	.	0,255,255	45	11.7403	12.9972	14.7753	11.0583	4.11867e-09	1.41657e-06	2.27854e-06	7.17383e-09	1	17055000	17185000	0
4	17250000	17275000	4	17350000	17375000	.	.	.	.	0,255,255	152	75.5442	81.2727	83.1502	93.6132	7.45736e-11	2.52555e-05	4.03267e-05	4.12719e-05	1	17262500	17362500	0
4	17310000	17320000	4	17360000	17370000	.	.	.	.	0,255,255	71	25.2557	27.2866	26.9019	32.6665	2.61607e-07	2.36962e-07	4.34994e-07	0.000425396	1	17315000	17365000	0
4	17430000	17440000	4	17480000	17490000	.	.	.	.	0,255,255	110	50.87	47.2745	51.71	49.5019	1.61803e-05	3.97408e-11	7.24744e-06	1.50567e-05	1	17435000	17485000	0
4	18910000	18920000	4	18980000	18990000	.	.	.	.	0,255,255	64	21.2608	27.2581	33.0369	31.071	2.76104e-08	2.62447e-05	0.00797128	0.00958763	1	18915000	18985000	0
4	18970000	18975000	4	19005000	19010000	.	.	.	.	0,255,255	72	11.7537	15.0509	17.4195	12.6854	4.01572e-26	2.13864e-21	3.18513e-16	5.15718e-21	1	18972500	19007500	0
4	19300000	19325000	4	19650000	19675000	.	.	.	.	0,255,255	85	34.2783	32.4572	44.0095	41.7503	1.77365e-07	2.38284e-07	0.000539301	0.000532605	2	19312500	19650000	12500
4	19340000	19350000	4	19420000	19430000	.	.	.	.	0,255,255	14	0.213414	1.53424	1.86261	3.00216	0.000268671	0.000127359	0.000446396	0.0164982	1	19345000	19425000	0
4	19400000	19425000	4	19650000	19675000	.	.	.	.	0,255,255	77	38.7806	35.4991	31.5094	44.8292	2.61811e-05	3.10051e-05	4.30357e-05	0.0137707	1	19412500	19662500	0
4	19410000	19420000	4	19560000	19570000	.	.	.	.	0,255,255	30	11.9806	11.6807	13.2142	12.8765	0.00344086	0.0041297	0.0627207	0.0635881	2	19425000	19565000	10000
4	19590000	19600000	4	19640000	19650000	.	.	.	.	0,255,255	63	24.229	28.9833	27.3049	36.2714	6.41945e-08	4.90521e-05	8.52144e-05	0.0144368	2	19595000	19655000	10000
4	20190000	20200000	4	20290000	20300000	.	.	.	.	0,255,255	52	18.3722	20.4577	17.3885	28.1198	8.08065e-07	0.000162034	1.35165e-06	0.0196646	1	20195000	20295000	0
4	20200000	20225000	4	20375000	20400000	.	.	.	.	0,255,255	93	44.1662	44.7061	54.1489	44.232	6.80879e-06	7.2861e-06	0.0100972	1.04233e-05	2	20225000	20387500	12500
4	20220000	20230000	4	20310000	20320000	.	.	.	.	0,255,255	40	16.678	15.3953	15.7128	16.224	0.00343636	8.67949e-05	0.00576206	0.00538694	1	20225000	20315000	0
4	20220000	20230000	4	20500000	20510000	.	.	.	.	0,255,255	31	8.56616	9.1608	10.127	10.843	6.7083e-05	9.66369e-05	0.00300324	0.00295418	1	20225000	20505000	0
4	20845000	20850000	4	20900000	20905000	.	.	.	.	0,255,255	15	3.21947	4.28056	4.21101	4.41005	0.0117891	0.0441117	0.0734492	0.0720693	2	20845000	20902500	2500
4	20920000	20930000	4	20980000	20990000	.	.	.	.	0,255,255	53	4.82555	11.3672	14.0308	17.3899	4.64907e-30	3.02413e-13	8.22093e-10	5.29945e-07	2	20930000	20985000	5000
4	21660000	21670000	4	21800000	21810000	.	.	.	.	0,255,255	40	15.9029	16.7318	17.9406	16.9798	0.00343636	0.00355212	0.00576206	0.00538694	3	21661666	21808333	16997
4	22730000	22740000	4	22790000	22800000	.	.	.	.	0,255,255	53	22.8547	23.8605	25.7613	29.6877	8.8304e-05	8.39451e-05	0.0130856	0.0127971	2	22740000	22795000	5000
4	22940000	22950000	4	23000000	23010000	.	.	.	.	0,255,255	24	9.8161	7.89559	3.91965	3.0415	0.0175243	0.0215143	1.40114e-07	2.76938e-09	2	22940000	23005000	5000
4	23100000	23110000	4	23150000	23160000	.	.	.	.	0,255,255	57	21.1422	22.0414	22.1861	27.8539	5.80584e-06	5.34092e-06	1.05048e-05	0.00195634	1	23105000	23155000	0
4	23350000	23360000	4	23460000	23470000	.	.	.	.	0,255,255	38	7.34237	10.0683	13.0345	13.2429	1.69396e-10	6.71745e-06	0.000576768	0.000591333	3	23355000	23475000	10000
4	23575000	23600000	4	23675000	23700000	.	.	.	.	0,255,255	104	48.7082	53.7887	64.5324	51.1322	8.77916e-09	9.67371e-05	0.0702207	0.00013781	2	23587500	23700000	12500
4	24300000	24310000	4	24350000	24360000	.	.	.	.	0,255,255	42	11.145	13.5126	15.5641	12.4215	1.02678e-07	1.80672e-05	0.0018279	2.87553e-05	2	24305000	24360000	5000
4	24550000	24560000	4	24600000	24610000	.	.	.	.	0,255,255	50	17.6259	18.5372	17.3029	21.8871	3.73178e-06	3.7694e-06	6.49405e-06	0.000905436	2	24550000	24605000	5000
4	24800000	24825000	4	25100000	25125000	.	.	.	.	0,255,255	62	14.2585	21.4251	26.626	22.9335	1.07949e-14	8.87943e-07	0.000427555	1.00148e-06	1	24812500	25112500	0
4	24850000	24875000	4	25150000	25175000	.	.	.	.	0,255,255	148	41.6283	78.5036	94.7802	74.3316	4.75083e-25	0.0001141	0.000175372	1.20522e-09	4	24831250	25156250	64348
4	25100000	25125000	4	25250000	25275000	.	.	.	.	0,255,255	92	52.4541	41.4943	46.213	36.4432	0.0103025	1.254e-05	1.7362e-05	2.47654e-09	1	25112500	25262500	0
4	25260000	25270000	4	25420000	25430000	.	.	.	.	0,255,255	42	10.7592	11.6056	19.1921	13.9224	1.02678e-07	1.22246e-07	0.0018279	2.87553e-05	2	25270000	25430000	7071
4	25270000	25275000	4	25355000	25360000	.	.	.	.	0,255,255	28	9.55296	6.75509	8.81008	5.47362	0.00087401	2.51016e-05	0.00142801	1.80692e-06	1	25272500	25357500	0
4	25270000	25280000	4	25330000	25340000	.	.	.	.	0,255,255	75	28.4149	31.5013	41.849	33.99	1.1932e-08	2.14715e-05	0.0177462	4.60194e-05	4	25282500	25342500	14577
4	25295000	25300000	4	25335000	25340000	.	.	.	.	0,255,255	54	15.7464	16.8852	16.6322	19.3213	2.36369e-07	2.05337e-07	1.1934e-07	2.35791e-07	1	25297500	25337500	0
4	25470000	25480000	4	25560000	25570000	.	.	.	.	0,255,255	36	10.1425	10.9273	13.0814	15.1616	3.22365e-05	4.09504e-05	0.00224864	0.00228747	2	25480000	25565000	5000
4	25875000	25900000	4	26025000	26050000	.	.	.	.	0,255,255	71	32.7352	31.9913	31.3038	38.2837	0.000642005	0.000753584	0.000989142	0.000986299	1	25887500	26037500	0
4	26840000	26850000	4	26980000	26990000	.	.	.	.	0,255,255	32	10.8872	12.0469	13.4752	14.4854	0.000827522	0.000996834	0.024027	0.0238215	2	26840000	26990000	7071
4	27330000	27340000	4	27410000	27420000	.	.	.	.	0,255,255	77	32.6262	33.0037	29.601	46.7484	1.06157e-05	7.29982e-06	4.30616e-09	0.00813514	3	27341666	27421666	14907
4	27580000	27590000	4	27630000	27640000	.	.	.	.	0,255,255	52	16.1761	23.7416	24.5892	22.8945	8.08065e-07	0.000162034	0.000287182	0.000287602	1	27585000	27635000	0
4	27690000	27700000	4	27880000	27890000	.	.	.	.	0,255,255	26	6.13428	7.13159	8.96997	8.87109	1.14372e-05	0.000500452	0.00668379	0.00704811	1	27695000	27885000	0
4	28380000	28390000	4	28580000	28590000	.	.	.	.	0,255,255	33	8.33341	9.59358	10.2	15.1882	9.75337e-06	1.48758e-05	0.00068756	0.0139547	1	28385000	28585000	0
4	28385000	28390000	4	28450000	28455000	.	.	.	.	0,255,255	38	9.29301	10.2175	13.3554	14.0434	4.90823e-08	3.41237e-06	0.00075376	0.000648949	1	28387500	28452500	0
4	28750000	28775000	4	28850000	28875000	.	.	.	.	0,255,255	72	34.7512	31.5785	35.9905	29.1115	0.000383759	0.000454962	0.000605304	8.67473e-07	1	28762500	28862500	0
4	29025000	29050000	4	29175000	29200000	.	.	.	.	0,255,255	112	56.4324	55.837	50.4147	65.204	2.1379e-06	2.15346e-06	3.43662e-06	0.00853795	1	29037500	29187500	0
4	29100000	29105000	4	29180000	29185000	.	.	.	.	0,255,255	24	4.83949	4.80882	5.3817	5.60297	4.86156e-06	6.56954e-06	0.000200646	0.00017567	1	29102500	29182500	0
4	30260000	30265000	4	30310000	30315000	.	.	.	.	0,255,255	23	5.07124	5.19428	6.6332	3.20605	0.000255768	0.000270176	0.00631656	1.22984e-06	1	30262500	30312500	0
4	30700000	30725000	4	30800000	30825000	.	.	.	.	0,255,255	111	44.2171	54.784	61.373	56.2558	6.73359e-11	3.54378e-06	5.60567e-06	5.20063e-06	1	30712500	30812500	0
4	30720000	30730000	4	30950000	30960000	.	.	.	.	0,255,255	27	8.99225	9.60849	10.7355	12.1957	0.00211465	0.00281398	0.0352338	0.0354481	2	30725000	30950000	5000
4	31260000	31270000	4	31370000	31380000	.	.	.	.	0,255,255	31	12.4675	11.6694	10.2104	14.7202	0.0245187	0.00208383	0.00300324	0.0393377	2	31275000	31375000	10000
4	31445000	31450000	4	31575000	31580000	.	.	.	.	0,255,255	18	3.74284	3.85378	3.97336	3.54618	0.00055038	0.000738296	0.00686184	0.000779443	1	31447500	31577500	0
4	33660000	33670000	4	33710000	33720000	.	.	.	.	0,255,255	50	15.9149	15.2997	24.8125	10.1996	3.73178e-06	1.29787e-08	0.0430467	2.61571e-11	2	33660000	33715000	5000
4	33670000	33680000	4	33790000	33800000	.	.	.	.	0,255,255	40	17.4605	16.7236	19.067	17.4015	0.00343636	0.00355212	0.00576206	0.00538694	3	33665000	33795000	10000
4	34200000	34205000	4	34320000	34325000	.	.	.	.	0,255,255	14	2.93755	2.38972	2.43906	2.24382	0.00770931	0.00257925	0.00186095	0.00196173	1	34202500	34322500	0
4	34325000	34350000	4	34600000	34625000	.	.	.	.	0,255,255	77	34.6293	34.9969	37.4504	39.3414	2.61811e-05	3.10051e-05	4.30357e-05	0.0137707	1	34337500	34612500	0
4	36125000	36150000	4	36500000	36525000	.	.	.	.	0,255,255	69	30.1405	25.6097	30.1845	24.6659	3.26398e-06	5.00536e-06	5.42459e-06	6.789e-06	1	36137500	36512500	0
4	36510000	36520000	4	36700000	36710000	.	.	.	.	0,255,255	24	5.40024	6.13659	5.7916	6.49294	0.000107696	0.00024939	0.000198215	0.00291087	2	36510000	36700000	7071
4	36650000	36660000	4	36700000	36710000	.	.	.	.	0,255,255	42	14.8326	13.2224	12.5276	15.8702	1.47811e-05	1.80672e-05	2.90492e-05	0.00166323	1	36655000	36705000	0
4	37675000	37700000	4	37775000	37800000	.	.	.	.	0,255,255	144	63.376	77.0928	83.9633	82.5041	7.72977e-09	7.36635e-09	0.000670604	0.000684444	2	37675000	37787500	12500
4	37800000	37825000	4	38000000	38025000	.	.	.	.	0,255,255	80	34.1802	38.788	40.3243	40.1746	4.43848e-06	5.53465e-06	0.00440973	0.00445865	1	37812500	38012500	0
4	40080000	40085000	4	40140000	40145000	.	.	.	.	0,255,255	20	6.34578	5.43544	7.2958	3.51065	0.0299724	0.00407656	0.0524499	8.0091e-05	4	40075000	40142500	7500
4	40570000	40580000	4	40660000	40670000	.	.	.	.	0,255,255	40	14.2583	14.4439	16.7859	12.2961	7.32168e-05	8.67949e-05	0.00576206	1.38577e-06	1	40575000	40665000	0
4	40815000	40820000	4	40895000	40900000	.	.	.	.	0,255,255	27	5.3127	5.89336	6.44648	5.16644	3.0291e-06	3.40154e-06	0.000197091	6.00042e-06	2	40820000	40895000	3536
4	41630000	41635000	4	41840000	41845000	.	.	.	.	0,255,255	14	1.08835	1.48987	1.23741	1.53057	0.00190207	0.00010583	0.00259841	3.1256e-05	1	41632500	41842500	0
4	41970000	41980000	4	42090000	42100000	.	.	.	.	0,255,255	42	20.2233	17.6341	23.2268	17.0275	0.0318416	0.00110474	0.0465847	0.00166323	2	41975000	42100000	5000
4	41990000	42000000	4	42040000	42050000	.	.	.	.	0,255,255	51	15.4316	16.6081	15.234	21.9343	3.40935e-09	1.80993e-06	6.87607e-09	0.000515093	1	41995000	42045000	0
4	42130000	42140000	4	42320000	42330000	.	.	.	.	0,255,255	35	13.1719	13.5792	14.6793	17.7608	0.00250263	0.00280025	0.00429063	0.062585	2	42125000	42325000	10000
4	42135000	42140000	4	42180000	42185000	.	.	.	.	0,255,255	19	1.74219	2.87592	6.19263	1.73774	3.94922e-08	2.60601e-05	0.0200563	3.04359e-08	3	42139166	42184166	3727
4	42230000	42235000	4	42300000	42305000	.	.	.	.	0,255,255	20	2.94835	4.46921	6.34629	4.78188	3.63097e-06	0.000622444	0.0524499	0.0010187	2	42232500	42310000	7500
4	43075000	43100000	4	43275000	43300000	.	.	.	.	0,255,255	88	26.5248	34.9219	41.0507	34.2369	5.57556e-13	3.04811e-08	0.000133288	4.27337e-08	2	43087500	43300000	12500
4	43075000	43100000	4	43575000	43600000	.	.	.	.	0,255,255	55	9.38126	12.3041	16.6584	14.1725	9.5665e-19	3.69649e-14	3.5299e-07	1.9283e-10	1	43087500	43587500	0
4	43280000	43290000	4	43580000	43590000	.	.	.	.	0,255,255	19	4.55987	5.52907	7.18127	7.45787	0.00177038	0.0244547	0.098355	0.0989157	2	43290000	43590000	7071
4	44475000	44500000	4	44600000	44625000	.	.	.	.	0,255,255	101	47.539	48.755	57.5888	57.5717	5.87441e-08	7.12692e-08	0.000517268	0.000490249	4	44500000	44625000	17678
4	44865000	44870000	4	44900000	44905000	.	.	.	.	0,255,255	55	16.2475	17.545	17.7707	19.2376	1.02939e-07	1.49041e-07	5.77472e-08	1.71145e-07	1	44867500	44902500	0
4	45125000	45150000	4	45325000	45350000	.	.	.	.	0,255,255	96	30.8031	42.3434	41.3741	55.0951	1.8905e-16	1.379e-06	1.86469e-06	0.0033689	2	45125000	45337500	12500
4	46650000	46675000	4	46750000	46775000	.	.	.	.	0,255,255	84	33.2798	42.0804	42.9381	41.1303	3.46444e-07	0.000617192	0.000839423	0.000822635	1	46662500	46762500	0
4	47140000	47145000	4	47180000	47185000	.	.	.	.	0,255,255	27	9.42164	7.31138	9.47662	12.2785	0.00190407	7.39168e-05	0.00311805	0.041913	2	47145000	47182500	2500
4	47615000	47620000	4	47705000	47710000	.	.	.	.	0,255,255	25	4.68061	5.37746	6.86241	4.3941	1.42481e-06	3.12741e-05	0.00122479	2.71103e-06	1	47617500	47707500	0
4	47910000	47920000	4	48040000	48050000	.	.	.	.	0,255,255	45	15.3582	14.5052	19.4989	15.8885	1.15405e-06	1.41657e-06	0.000273031	0.000245362	3	47918333	48045000	12019
4	47930000	47940000	4	47990000	48000000	.	.	.	.	0,255,255	50	13.7348	16.6598	23.3433	13.4574	9.24067e-09	3.7694e-06	0.00091477	2.32127e-08	1	47935000	47995000	0
4	48875000	48900000	4	49075000	49100000	.	.	.	.	0,255,255	79	43.5984	39.0289	46.3162	34.4977	0.00467988	0.00499836	0.00648646	1.2867e-05	1	48887500	49087500	0
4	49220000	49230000	4	49280000	49290000	.	.	.	.	0,255,255	56	27.363	25.8091	26.8241	29.7464	0.00239	0.0019869	0.0033351	0.00317388	2	49220000	49285000	5000
4	50635000	50640000	4	50705000	50710000	.	.	.	.	0,255,255	21	4.56725	5.0103	6.44487	6.4524	0.000188495	0.00176618	0.0270646	0.0268602	2	50637500	50710000	2500
4	50950000	50960000	4	51000000	51010000	.	.	.	.	0,255,255	34	13.7861	13.3617	14.0676	11.3212	0.00464244	0.00516939	0.00791849	0.000310978	1	50955000	51005000	0
4	51405000	51410000	4	51525000	51530000	.	.	.	.	0,255,255	23	4.91788	4.54049	3.88077	6.6601	1.6519e-05	2.10714e-05	1.34908e-06	0.00629888	1	51407500	51527500	0
4	52460000	52470000	4	52510000	52520000	.	.	.	.	0,255,255	42	17.1552	17.3221	18.615	15.9936	0.00106235	0.00110474	0.0018279	0.00166323	1	52465000	52515000	0
4	53950000	53975000	4	54100000	54125000	.	.	.	.	0,255,255	132	71.2879	64.1535	82.004	61.5765	3.25119e-06	2.91391e-06	0.0207149	4.67169e-06	2	53962500	54087500	25000
4	54065000	54070000	4	54105000	54110000	.	.	.	.	0,255,255	37	8.60614	6.81012	8.40501	13.3364	1.22076e-07	6.96265e-10	3.76553e-07	0.00141628	2	54070000	54107500	2500
4	54110000	54120000	4	54170000	54180000	.	.	.	.	0,255,255	45	18.8778	18.5066	22.3027	18.9526	0.00015437	0.000158425	0.0126176	0.000245362	1	54115000	54175000	0
4	54490000	54500000	4	54710000	54720000	.	.	.	.	0,255,255	40	11.8164	11.8175	12.1688	15.9931	8.20464e-07	9.7947e-07	1.75391e-06	0.00538694	2	54495000	54710000	5000
4	54875000	54900000	4	55050000	55075000	.	.	.	.	0,255,255	95	45.1383	50.2468	52.5614	60.934	2.16444e-06	0.00359747	0.00510333	0.0048065	1	54887500	55062500	0
4	54975000	55000000	4	55075000	55100000	.	.	.	.	0,255,255	119	51.0881	58.6817	62.5212	64.4447	4.96506e-08	4.97598e-08	0.000868886	0.00086689	1	54987500	55087500	0
4	56525000	56550000	4	56625000	56650000	.	.	.	.	0,255,255	76	10.0036	17.772	23.7645	17.6571	2.6328e-29	2.25392e-17	2.23457e-12	2.39062e-17	1	56537500	56637500	0
4	58520000	58525000	4	58610000	58615000	.	.	.	.	0,255,255	17	1.23414	2.81405	2.73764	3.4008	2.12591e-06	0.000341801	0.000317706	0.00238537	1	58522500	58612500	0
4	58905000	58910000	4	58945000	58950000	.	.	.	.	0,255,255	33	11.5883	10.4698	11.3839	8.73028	0.000535391	0.000274772	0.000808141	1.68371e-05	2	58905000	58950000	3536
4	58975000	59000000	4	59075000	59100000	.	.	.	.	0,255,255	78	36.0722	37.9554	40.3254	39.5374	1.46872e-05	1.76965e-05	0.00947911	0.00964041	2	58975000	59087500	12500
4	59325000	59350000	4	59500000	59525000	.	.	.	.	0,255,255	78	30.7204	31.8332	40.0744	41.2747	3.79433e-09	1.76965e-05	0.00947911	0.00964041	1	59337500	59512500	0
4	59850000	59860000	4	59910000	59920000	.	.	.	.	0,255,255	48	23.8112	19.7232	26.7402	23.1715	0.00170132	0.00160604	0.0868262	0.00278185	2	59850000	59915000	5000
4	59975000	60000000	4	60075000	60100000	.	.	.	.	0,255,255	35	5.6321	11.5952	9.19467	11.8755	3.66792e-11	0.0007069	6.39082e-06	0.000567016	1	59987500	60087500	0
4	60365000	60370000	4	60400000	60405000	.	.	.	.	0,255,255	20	3.84327	4.4261	4.94449	3.25286	4.89571e-05	0.000622444	0.000947211	8.0091e-05	1	60367500	60402500	0
4	60550000	60575000	4	60825000	60850000	.	.	.	.	0,255,255	79	35.8776	37.1174	44.1542	34.7402	7.97418e-06	9.74233e-06	0.00648646	1.2867e-05	2	60562500	60862500	25000
4	60550000	60560000	4	60650000	60660000	.	.	.	.	0,255,255	39	17.0052	18.5227	18.6382	15.6777	0.00602234	0.00622594	0.0100054	0.00958428	2	60560000	60650000	7071
4	60875000	60900000	4	60975000	61000000	.	.	.	.	0,255,255	132	61.815	66.6071	74.8226	68.3452	3.25119e-06	2.91391e-06	4.36236e-06	4.67169e-06	2	60887500	61000000	12500
4	61400000	61425000	4	61600000	61625000	.	.	.	.	0,255,255	106	47.0292	48.6617	54.1893	55.5983	2.27078e-09	2.77997e-09	5.97343e-05	5.61723e-05	1	61412500	61612500	0
4	61650000	61660000	4	61780000	61790000	.	.	.	.	0,255,255	29	9.93957	9.25489	7.56233	11.693	0.00671714	0.00057442	2.25779e-05	0.0108168	1	61655000	61785000	0
4	61720000	61730000	4	61770000	61780000	.	.	.	.	0,255,255	61	26.1634	23.2301	28.176	23.538	0.000182897	2.67466e-07	0.000263305	5.45366e-07	3	61721666	61778333	7454
4	62450000	62475000	4	62625000	62650000	.	.	.	.	0,255,255	123	46.1859	45.41	65.3659	48.5677	6.15424e-15	8.59858e-15	0.00019345	1.09318e-14	1	62462500	62637500	0
4	62640000	62650000	4	62690000	62700000	.	.	.	.	0,255,255	46	18.9481	19.6532	17.2258	22.433	7.50543e-05	0.00457616	0.000136229	0.00780134	1	62645000	62695000	0
4	62695000	62700000	4	62740000	62745000	.	.	.	.	0,255,255	18	2.33992	2.76461	3.4135	3.03238	4.10038e-06	9.69092e-05	0.000832644	8.38878e-05	1	62697500	62742500	0
4	63100000	63125000	4	63275000	63300000	.	.	.	.	0,255,255	91	39.0256	42.3889	39.2292	50.4203	2.00175e-05	2.1582e-05	3.01575e-05	0.0182086	1	63112500	63287500	0
4	63100000	63110000	4	63180000	63190000	.	.	.	.	0,255,255	42	18.8753	15.6707	18.2484	14.0633	0.00106235	0.00110474	0.0018279	2.87553e-05	1	63105000	63185000	0
4	63190000	63200000	4	63270000	63280000	.	.	.	.	0,255,255	35	18.8956	15.8189	14.7027	14.8359	0.0428309	0.0430946	0.00429063	0.00429523	2	63190000	63280000	7071
4	63570000	63580000	4	63650000	63660000	.	.	.	.	0,255,255	27	8.66138	9.63485	9.44818	7.34398	0.00211465	0.00281398	0.00322406	0.00018207	1	63575000	63655000	0
4	63660000	63670000	4	63720000	63730000	.	.	.	.	0,255,255	48	18.9778	16.5984	20.406	12.7017	1.78011e-05	1.82838e-05	0.00282441	1.53179e-07	1	63665000	63725000	0
4	64620000	64630000	4	64710000	64720000	.	.	.	.	0,255,255	48	19.2675	17.4896	21.966	16.3711	1.78011e-05	1.82838e-05	0.00282441	2.94694e-05	1	64625000	64715000	0
4	65200000	65225000	4	65550000	65575000	.	.	.	.	0,255,255	61	26.7477	23.9592	28.0727	30.6488	0.000481559	1.9832e-06	0.000746908	0.000867066	1	65212500	65562500	0
4	65560000	65570000	4	65730000	65740000	.	.	.	.	0,255,255	28	8.13054	8.95215	8.73031	9.82718	0.000954347	0.00127992	0.00143451	0.00156105	1	65565000	65735000	0
4	65650000	65655000	4	65710000	65715000	.	.	.	.	0,255,255	28	7.92973	8.64118	11.0752	7.91921	0.00087401	0.000661208	0.0240113	0.00141933	2	65650000	65717500	5590
4	66130000	66140000	4	66190000	66200000	.	.	.	.	0,255,255	43	10.1582	13.7698	19.1865	16.2933	3.73134e-08	7.78466e-06	0.000998091	0.000890014	3	66128333	66188333	13743
4	66210000	66220000	4	66260000	66270000	.	.	.	.	0,255,255	55	20.3791	19.4845	23.6648	17.1035	2.39481e-05	6.04546e-08	4.20594e-05	1.03003e-07	4	66205000	66262500	10308
4	66340000	66350000	4	66400000	66410000	.	.	.	.	0,255,255	50	17.3492	20.2325	18.3486	23.8097	3.73178e-06	0.000515414	6.49405e-06	0.000905436	1	66345000	66405000	0
4	66600000	66625000	4	66700000	66725000	.	.	.	.	0,255,255	62	5.80192	15.9778	28.8923	15.1766	3.04854e-34	3.45278e-10	0.000427555	4.53641e-14	1	66612500	66712500	0
4	66820000	66830000	4	66870000	66880000	.	.	.	.	0,255,255	54	17.9548	21.8916	22.3241	20.7472	1.46223e-07	4.28931e-05	7.93379e-05	7.98136e-05	3	66821666	66878333	7454
4	67110000	67120000	4	67260000	67270000	.	.	.	.	0,255,255	32	11.7112	11.677	14.1823	13.8112	0.000827522	0.000996834	0.024027	0.0238215	2	67115000	67270000	5000
4	68070000	68075000	4	68140000	68145000	.	.	.	.	0,255,255	32	6.42947	7.12256	9.64308	11.2947	5.88293e-07	3.37444e-07	5.57738e-05	0.00182013	2	68075000	68145000	3536
4	68340000	68350000	4	68490000	68500000	.	.	.	.	0,255,255	29	9.64801	9.66249	5.69433	11.6019	0.000410435	0.00057442	4.44092e-07	0.0108168	1	68345000	68495000	0
4	68690000	68695000	4	68910000	68915000	.	.	.	.	0,255,255	14	2.70202	2.46265	1.50045	2.25354	0.00770931	0.00257925	3.56145e-05	0.00196173	1	68692500	68912500	0
4	68925000	68950000	4	69300000	69325000	.	.	.	.	0,255,255	52	19.3447	20.0333	23.3002	18.7507	2.22526e-06	0.000897013	0.000964617	4.66576e-06	2	68937500	69325000	12500
4	69300000	69325000	4	69400000	69425000	.	.	.	.	0,255,255	156	77.9341	78.1031	86.5004	80.5143	6.49625e-06	5.31307e-06	8.77165e-06	8.94311e-06	3	69320833	69429166	18634
4	70200000	70210000	4	70290000	70300000	.	.	.	.	0,255,255	31	10.0378	9.38334	10.3857	9.67322	0.00173747	9.66369e-05	0.00300324	0.000119887	2	70215000	70295000	10000
4	70750000	70775000	4	70875000	70900000	.	.	.	.	0,255,255	75	31.9626	32.5192	35.605	37.6186	8.00389e-05	9.37626e-05	0.000125294	0.000126566	1	70762500	70887500	0
4	71020000	71030000	4	71070000	71080000	.	.	.	.	0,255,255	77	21.7206	37.7515	30.562	37.1617	1.76758e-13	7.29982e-06	4.30616e-09	1.41738e-05	1	71025000	71075000	0
4	71940000	71950000	4	72060000	72070000	.	.	.	.	0,255,255	26	8.27478	7.85789	10.4129	8.0306	0.00438983	0.00577473	0.0598403	0.00704811	2	71940000	72065000	5000
4	72070000	72080000	4	72160000	72170000	.	.	.	.	0,255,255	29	8.92166	9.1325	11.0974	9.54973	0.000410435	0.00057442	0.0109158	0.000675245	3	72071666	72171666	7453
4	72325000	72350000	4	72550000	72575000	.	.	.	.	0,255,255	83	27.4343	31.6596	36.5207	35.1016	5.23218e-11	8.31436e-07	1.11887e-06	1.11873e-06	2	72337500	72575000	12500
4	72495000	72500000	4	72565000	72570000	.	.	.	.	0,255,255	29	7.40359	7.91438	10.7944	10.507	1.03586e-05	0.000291113	0.0135372	0.0127802	2	72497500	72577500	10000
4	72575000	72600000	4	72750000	72775000	.	.	.	.	0,255,255	98	46.1499	41.5107	44.767	39.6643	3.70691e-07	4.28803e-07	5.83086e-07	6.24381e-07	2	72587500	72750000	12500
4	72750000	72775000	4	73125000	73150000	.	.	.	.	0,255,255	77	33.1216	34.561	37.4894	41.7279	2.61811e-05	3.10051e-05	4.30357e-05	0.0137707	1	72762500	73137500	0
4	73195000	73200000	4	73265000	73270000	.	.	.	.	0,255,255	30	9.31191	7.99578	8.49419	9.44992	0.000157995	0.000127146	0.000276639	0.00031275	1	73197500	73267500	0
4	73275000	73300000	4	73475000	73500000	.	.	.	.	0,255,255	92	50.4672	43.1123	42.9789	51.0411	0.0103025	1.254e-05	1.7362e-05	0.013265	3	73295833	73470833	18634
4	73490000	73500000	4	73620000	73630000	.	.	.	.	0,255,255	31	10.55	9.57532	11.2821	12.1584	0.00173747	9.66369e-05	0.00300324	0.00295418	2	73495000	73620000	5000
4	73620000	73630000	4	73770000	73780000	.	.	.	.	0,255,255	39	16.56	14.2732	10.2499	16.8666	0.00602234	0.000183896	4.36751e-06	0.00958428	1	73625000	73775000	0
4	74140000	74150000	4	74270000	74280000	.	.	.	.	0,255,255	45	18.8228	16.0026	18.5889	20.9938	0.00015437	0.000158425	0.000273031	0.0126565	1	74145000	74275000	0
4	75105000	75110000	4	75165000	75170000	.	.	.	.	0,255,255	19	4.4768	4.35844	7.38828	3.59248	0.00155505	0.00170619	0.0953385	0.000265533	3	75107500	75169166	6010
4	75255000	75260000	4	75315000	75320000	.	.	.	.	0,255,255	17	3.51536	3.195	1.57786	3.63606	0.0017156	0.00226876	1.26988e-07	0.00238537	1	75257500	75317500	0
4	75575000	75600000	4	75675000	75700000	.	.	.	.	0,255,255	102	28.8606	45.3936	48.9853	36.5469	2.9003e-19	3.83865e-08	0.000346851	6.37626e-13	1	75587500	75687500	0
4	75625000	75650000	4	75725000	75750000	.	.	.	.	0,255,255	152	52.7883	75.3279	85.3342	53.3569	4.2382e-18	7.76571e-11	4.03267e-05	7.77281e-18	2	75625000	75725000	17678
4	76060000	76065000	4	76105000	76110000	.	.	.	.	0,255,255	23	6.43588	7.70703	8.8408	8.2478	0.00338696	0.00259762	0.0492199	0.0502614	3	76057500	76109166	6010
4	76350000	76375000	4	76525000	76550000	.	.	.	.	0,255,255	99	42.4589	48.101	55.7734	59.9836	2.03874e-07	2.39231e-07	0.00114732	0.00108925	1	76362500	76537500	0
4	76460000	76470000	4	76540000	76550000	.	.	.	.	0,255,255	31	10.0165	9.44126	12.2386	10.8947	0.00173747	9.66369e-05	0.00300324	0.00295418	1	76465000	76545000	0
4	76560000	76570000	4	76620000	76630000	.	.	.	.	0,255,255	43	12.1046	10.9802	8.95294	14.8028	3.73134e-08	4.52341e-08	1.39465e-10	1.31143e-05	3	76568333	76631666	7454
4	76650000	76675000	4	76750000	76775000	.	.	.	.	0,255,255	150	60.8964	64.7221	77.6161	60.9853	2.1017e-17	2.4857e-10	8.6077e-05	3.76846e-17	3	76645833	76754166	18634
4	76770000	76780000	4	76990000	77000000	.	.	.	.	0,255,255	28	9.48977	8.35759	8.21782	9.25305	0.000954347	0.00127992	0.00143451	0.00156105	1	76775000	76995000	0
4	77000000	77025000	4	77450000	77475000	.	.	.	.	0,255,255	56	22.2188	21.8231	22.9188	26.9164	4.677e-05	7.38423e-05	7.42436e-05	0.00993994	1	77012500	77462500	0
4	77000000	77010000	4	77210000	77220000	.	.	.	.	0,255,255	29	9.80011	9.14633	10.3207	9.59523	0.000410435	0.00057442	0.0109158	0.000675245	1	77005000	77215000	0
4	77020000	77030000	4	77090000	77100000	.	.	.	.	0,255,255	36	12.7993	13.4771	14.7906	17.8033	0.0013047	0.00148211	0.00224864	0.0403819	2	77020000	77095000	5000
4	77830000	77835000	4	77915000	77920000	.	.	.	.	0,255,255	25	3.54021	4.97511	6.78731	5.69172	2.96845e-08	3.12741e-05	0.00122479	5.78095e-05	2	77832500	77907500	10000
4	77930000	77940000	4	78060000	78070000	.	.	.	.	0,255,255	38	15.2398	13.7902	14.9862	17.2268	0.0003273	0.00037777	0.000576768	0.0157988	4	77932500	78065000	10308
4	78070000	78080000	4	78120000	78130000	.	.	.	.	0,255,255	58	27.6999	23.632	29.2863	24.8133	0.000939807	2.51371e-06	0.00126137	0.00121383	2	78075000	78135000	10000
4	78575000	78600000	4	78725000	78750000	.	.	.	.	0,255,255	76	38.7837	35.8473	41.4114	35.3011	4.55299e-05	5.30288e-05	0.0193456	7.30001e-05	1	78587500	78737500	0
4	78740000	78750000	4	78790000	78800000	.	.	.	.	0,255,255	42	23.9558	19.5937	24.1077	19.102	0.0318416	0.0291678	0.0465847	0.00166323	2	78750000	78800000	7071
4	78740000	78750000	4	78900000	78910000	.	.	.	.	0,255,255	35	15.318	13.0342	11.5752	14.1797	0.00250263	0.00280025	0.000142401	0.00429523	1	78745000	78905000	0
4	78800000	78825000	4	78900000	78925000	.	.	.	.	0,255,255	116	49.0747	57.5729	56.0513	57.5381	2.5404e-07	2.55568e-07	4.21858e-07	3.85764e-07	1	78812500	78912500	0
4	79450000	79475000	4	79575000	79600000	.	.	.	.	0,255,255	189	93.2777	91.0881	106.098	102.519	4.26664e-13	3.3675e-13	5.12582e-06	4.94492e-06	1	79462500	79587500	0
4	79775000	79800000	4	80125000	80150000	.	.	.	.	0,255,255	70	33.268	27.9181	33.2327	25.0552	0.00102701	2.63054e-06	0.00159037	3.58326e-06	1	79787500	80137500	0
4	82380000	82390000	4	82450000	82460000	.	.	.	.	0,255,255	37	13.8732	14.014	13.9008	14.466	0.000655429	0.000756409	0.00116509	0.00117906	1	82385000	82455000	0
4	83720000	83725000	4	83780000	83785000	.	.	.	.	0,255,255	24	8.26291	7.83298	9.69073	5.72541	0.0164731	0.00115789	0.0262505	0.00017567	2	83722500	83785000	2500
4	84750000	84760000	4	84840000	84850000	.	.	.	.	0,255,255	36	10.0609	10.4016	13.3547	11.757	3.22365e-05	4.09504e-05	0.00224864	6.01088e-05	1	84755000	84845000	0
4	84900000	84925000	4	85000000	85025000	.	.	.	.	0,255,255	128	44.7022	51.522	52.0332	65.5841	8.71093e-17	2.09552e-10	3.50998e-10	2.64368e-05	2	84900000	85012500	12500
4	85300000	85325000	4	85475000	85500000	.	.	.	.	0,255,255	87	41.1288	38.3739	42.6636	39.8163	0.000145677	5.94811e-08	0.000214527	0.000211666	1	85312500	85487500	0
4	85300000	85325000	4	85575000	85600000	.	.	.	.	0,255,255	63	29.8106	29.8856	33.3834	34.6271	0.000152954	0.000210044	0.0290719	0.0283094	2	85312500	85600000	12500
4	85490000	85500000	4	85590000	85600000	.	.	.	.	0,255,255	30	11.9889	9.88505	11.7145	10.072	0.00344086	0.0041297	0.00577846	0.00568323	2	85495000	85600000	5000
4	85595000	85600000	4	85725000	85730000	.	.	.	.	0,255,255	19	6.0453	4.80866	3.63187	4.38934	0.00965747	0.00170619	0.000261037	0.00276805	2	85600000	85727500	2500
4	85600000	85610000	4	85800000	85810000	.	.	.	.	0,255,255	32	7.49204	7.71317	9.76464	8.92003	4.21535e-07	8.23029e-07	4.35275e-05	4.7431e-05	1	85605000	85805000	0
4	85725000	85730000	4	85810000	85815000	.	.	.	.	0,255,255	23	6.38297	6.80764	7.51481	5.57543	0.00338696	0.00259762	0.00631656	0.000501326	3	85725833	85807500	6009
4	86040000	86050000	4	86140000	86150000	.	.	.	.	0,255,255	40	14.2735	13.4111	13.2769	13.9528	7.32168e-05	8.67949e-05	0.000135525	0.000136693	1	86045000	86145000	0
4	87710000	87720000	4	87770000	87780000	.	.	.	.	0,255,255	65	33.2461	28.9436	24.9583	28.1924	0.00609656	1.35558e-05	2.54439e-05	2.13926e-05	1	87715000	87775000	0
4	88370000	88380000	4	88440000	88450000	.	.	.	.	0,255,255	34	10.9092	11.2389	15.3937	12.5356	0.000176739	0.000215267	0.00791849	0.00787137	2	88380000	88450000	7071
4	88460000	88470000	4	88690000	88700000	.	.	.	.	0,255,255	19	5.3727	4.84869	6.20135	5.81246	0.0137875	0.00460465	0.0220991	0.021243	2	88460000	88690000	7071
4	90675000	90700000	4	91325000	91350000	.	.	.	.	0,255,255	50	24.1073	20.2911	22.4253	17.4981	0.00190067	0.00282795	0.00309924	2.58341e-05	1	90687500	91337500	0
4	91200000	91225000	4	91325000	91350000	.	.	.	.	0,255,255	116	59.1087	52.9918	49.7083	60.4536	2.5404e-07	2.55568e-07	4.21858e-07	3.85764e-07	2	91225000	91337500	12500
4	92160000	92170000	4	92210000	92220000	.	.	.	.	0,255,255	33	8.19092	10.9482	2.67813	14.4117	9.75337e-06	0.000477105	4.37398e-17	0.0139547	1	92165000	92215000	0
4	92320000	92330000	4	92370000	92380000	.	.	.	.	0,255,255	48	14.6653	17.0991	16.5885	20.5947	7.13951e-08	1.82838e-05	3.1473e-05	0.00278185	1	92325000	92375000	0
4	93720000	93730000	4	93780000	93790000	.	.	.	.	0,255,255	65	20.6295	21.5682	25.9036	25.765	1.23152e-08	1.04834e-08	2.54439e-05	2.13926e-05	1	93725000	93785000	0
4	93800000	93825000	4	93900000	93925000	.	.	.	.	0,255,255	142	68.8991	67.0335	64.1773	74.1944	2.23346e-08	2.09045e-08	3.16716e-08	3.22226e-08	1	93812500	93912500	0
4	93800000	93825000	4	94075000	94100000	.	.	.	.	0,255,255	57	22.8824	21.6645	26.9804	23.1105	2.28395e-05	3.68772e-05	0.00567	4.43595e-05	1	93812500	94087500	0
4	94120000	94130000	4	94300000	94310000	.	.	.	.	0,255,255	35	11.8102	9.38003	12.6417	11.0359	7.58728e-05	1.93664e-06	0.00429063	0.000141282	2	94130000	94300000	7071
4	94780000	94790000	4	94870000	94880000	.	.	.	.	0,255,255	28	11.6011	11.143	9.26336	11.1181	0.01258	0.0146938	0.00143451	0.0199704	2	94785000	94885000	10000
4	94875000	94900000	4	95100000	95125000	.	.	.	.	0,255,255	83	30.7052	35.4091	37.9483	45.2693	5.23218e-11	8.31436e-07	1.11887e-06	0.00127595	2	94900000	95112500	12500
4	95400000	95425000	4	95550000	95575000	.	.	.	.	0,255,255	83	43.6598	39.1439	48.1891	38.1653	0.000886364	0.000961304	0.00129535	1.11873e-06	1	95412500	95562500	0
4	96150000	96175000	4	96250000	96275000	.	.	.	.	0,255,255	94	39.723	48.4468	41.8134	60.81	3.8603e-06	4.17313e-06	5.71871e-06	0.00681577	2	96150000	96262500	12500
4	96650000	96675000	4	96850000	96875000	.	.	.	.	0,255,255	119	47.3203	46.0754	50.3115	56.1289	1.55837e-13	2.20361e-13	8.23947e-08	7.40266e-08	2	96662500	96875000	12500
4	98070000	98080000	4	98260000	98270000	.	.	.	.	0,255,255	32	11.0501	9.69142	9.18333	8.78713	0.000827522	4.01564e-05	4.35275e-05	4.7431e-05	1	98075000	98265000	0
4	98260000	98270000	4	98400000	98410000	.	.	.	.	0,255,255	30	14.0687	13.3149	12.9546	11.3247	0.040075	0.043448	0.0627207	0.00568323	2	98260000	98405000	5000
4	99110000	99115000	4	99230000	99235000	.	.	.	.	0,255,255	21	3.42549	5.16672	4.46257	4.99515	1.30645e-05	0.00176618	0.000322752	0.00357214	2	99112500	99230000	2500
4	99110000	99120000	4	99160000	99170000	.	.	.	.	0,255,255	43	4.85715	11.1817	12.8488	6.06205	1.12465e-20	4.52341e-08	1.25245e-05	9.25469e-17	2	99115000	99170000	5000
4	99750000	99760000	4	99810000	99820000	.	.	.	.	0,255,255	33	15.7885	14.3654	9.28613	12.1619	0.0966618	0.00928971	1.63268e-05	0.000700866	3	99748333	99811666	13744
4	100250000	100275000	4	100350000	100375000	.	.	.	.	0,255,255	111	55.1784	51.0746	54.1096	48.9031	3.51628e-06	3.54378e-06	5.60567e-06	5.20063e-06	3	100245833	100379166	34360
4	100975000	101000000	4	101175000	101200000	.	.	.	.	0,255,255	72	31.2448	28.1672	29.4966	27.1608	0.000383759	6.47467e-07	6.70166e-07	8.67473e-07	1	100987500	101187500	0
4	101410000	101420000	4	101590000	101600000	.	.	.	.	0,255,255	26	7.2321	7.67965	7.49252	7.28789	0.000281519	0.000500452	0.000509205	0.000477494	2	101410000	101595000	5000
4	101470000	101480000	4	101590000	101600000	.	.	.	.	0,255,255	35	11.8676	11.9132	11.8844	13.2877	7.58728e-05	9.50309e-05	0.000142401	0.00429523	1	101475000	101595000	0
4	101920000	101930000	4	101980000	101990000	.	.	.	.	0,255,255	34	16.4081	17.3522	18.9961	18.1053	0.0650706	0.0652615	0.0979799	0.0952603	2	101920000	101985000	5000
4	102125000	102150000	4	102275000	102300000	.	.	.	.	0,255,255	74	29.6217	31.1011	27.2145	37.0871	9.04423e-08	0.000161652	1.53046e-07	0.000215725	1	102137500	102287500	0
4	102220000	102230000	4	102270000	102280000	.	.	.	.	0,255,255	39	9.52212	13.8811	17.3604	15.5448	1.20245e-08	0.000183896	0.0100054	0.00028561	1	102225000	102275000	0
4	103600000	103610000	4	103650000	103660000	.	.	.	.	0,255,255	50	16.0048	19.6534	21.4111	17.8927	3.73178e-06	0.000515414	0.00091477	6.32525e-06	1	103605000	103655000	0
4	103840000	103850000	4	103890000	103900000	.	.	.	.	0,255,255	54	22.2023	22.6172	23.892	27.5214	4.64253e-05	4.28931e-05	7.93379e-05	0.00820634	2	103845000	103900000	5000
4	104725000	104750000	4	105000000	105025000	.	.	.	.	0,255,255	64	29.3061	24.7965	22.8777	28.7824	8.46493e-05	0.000117416	1.5583e-07	0.000158204	1	104737500	105012500	0
4	105700000	105725000	4	105850000	105875000	.	.	.	.	0,255,255	109	45.097	53.9006	52.6838	60.5998	2.8727e-10	9.60082e-06	1.4877e-05	1.41116e-05	2	105700000	105862500	12500
4	105890000	105900000	4	106020000	106030000	.	.	.	.	0,255,255	29	9.57778	8.6779	7.98648	8.76531	0.000410435	0.00057442	0.000646042	0.000675245	1	105895000	106025000	0
4	106650000	106675000	4	106775000	106800000	.	.	.	.	0,255,255	105	49.7142	54.0451	56.1327	56.2154	6.11918e-05	6.1297e-05	9.34695e-05	8.79545e-05	1	106662500	106787500	0
4	106670000	106680000	4	106880000	106890000	.	.	.	.	0,255,255	22	5.43547	5.14937	5.22899	5.89738	0.000911866	0.00193919	0.00157083	0.00158161	1	106675000	106885000	0
4	109510000	109520000	4	109580000	109590000	.	.	.	.	0,255,255	29	8.21197	8.47421	7.90925	10.5891	0.000410435	0.00057442	0.000646042	0.0108168	1	109515000	109585000	0
[truncated: 2,952 more rows]

## Sheet: replicate 1
part 2. The detected loops in P. somniferum based on Hi-C data replicate 1 by HICCUPS
The highlighted one is the loop related with BIA gene cluster
# juicer_tools version 1.22.01
#chr1	x1	x2	chr2	y1	y2	name	score	strand1	strand2	color	observed	expectedBL	expectedDonut	expectedH	expectedV	fdrBL	fdrDonut	fdrH	fdrV	numCollapsed	centroid1	centroid2	radius
1	1325000	1350000	1	1475000	1500000	.	.	.	.	0,255,255	134	40.1008	43.7796	36.0085	69.7223	1.76558e-19	1.85912e-19	2.73446e-27	1.09487e-06	5	1347500	1482500	31623
1	4100000	4125000	1	4200000	4225000	.	.	.	.	0,255,255	100	49.894	47.8228	59.7439	44.4723	0.000366111	5.45663e-08	0.000410802	8.73456e-08	2	4100000	4212500	12500
1	4610000	4620000	1	4840000	4850000	.	.	.	.	0,255,255	24	6.53171	7.41157	8.27685	9.14607	0.00161523	0.00178671	0.0239216	0.022866	3	4625000	4848333	10541
1	5090000	5100000	1	5210000	5220000	.	.	.	.	0,255,255	28	7.18514	8.51921	11.5654	11.3561	3.82695e-05	0.000750895	0.0165558	0.0163327	3	5098333	5221666	7454
1	5150000	5175000	1	5500000	5525000	.	.	.	.	0,255,255	48	16.5948	19.1576	22.8338	18.5948	4.8362e-05	6.27153e-05	0.00492609	7.99731e-05	1	5162500	5512500	0
1	6100000	6125000	1	6225000	6250000	.	.	.	.	0,255,255	78	29.9759	32.6009	43.6648	29.4914	2.6057e-09	7.09998e-06	0.00509314	4.38073e-09	2	6112500	6225000	12500
1	6425000	6450000	1	6700000	6725000	.	.	.	.	0,255,255	45	11.9187	18.3158	21.4299	18.0022	5.74082e-09	0.00049371	0.0205152	0.000610399	2	6450000	6700000	17678
1	7975000	8000000	1	8075000	8100000	.	.	.	.	0,255,255	97	44.2217	43.4986	46.0106	46.1128	3.75316e-07	3.32223e-07	5.28672e-07	5.56393e-07	1	7987500	8087500	0
1	8825000	8850000	1	9050000	9075000	.	.	.	.	0,255,255	54	25.0259	24.756	27.9691	24.3983	0.00929336	0.00918387	0.0129141	0.000171648	2	8837500	9050000	12500
1	11090000	11100000	1	11140000	11150000	.	.	.	.	0,255,255	40	13.5774	14.6359	12.5051	15.8272	7.36661e-05	6.48225e-05	0.000107416	0.00725905	1	11095000	11145000	0
1	14345000	14350000	1	14445000	14450000	.	.	.	.	0,255,255	17	1.82759	3.42876	2.08056	2.52416	6.39801e-06	0.0021319	6.66843e-05	0.0007155	1	14347500	14447500	0
1	14450000	14460000	1	14590000	14600000	.	.	.	.	0,255,255	25	7.52363	6.64023	9.27651	5.06658	0.000688433	0.000754096	0.0124461	6.34374e-05	1	14455000	14595000	0
1	14725000	14750000	1	15025000	15050000	.	.	.	.	0,255,255	59	29.533	28.2166	27.2318	31.1579	0.000835975	0.000828806	0.00121579	0.062653	2	14737500	15025000	12500
1	15650000	15675000	1	15800000	15825000	.	.	.	.	0,255,255	96	52.7297	42.9514	42.1781	51.243	0.00159125	5.94242e-07	9.25812e-07	0.00203358	2	15662500	15800000	12500
1	15830000	15840000	1	15930000	15940000	.	.	.	.	0,255,255	27	8.10901	8.20439	7.66762	6.75884	0.00172833	0.0016238	0.000181242	0.00019042	1	15835000	15935000	0
1	16725000	16750000	1	16825000	16850000	.	.	.	.	0,255,255	84	34.499	39.9144	42.7479	43.0582	1.72345e-07	0.000300078	0.000429835	0.000475151	1	16737500	16837500	0
1	20030000	20035000	1	20075000	20080000	.	.	.	.	0,255,255	20	4.08294	3.43574	6.0231	1.30059	0.000960941	6.71879e-05	0.0181656	3.88295e-10	1	20032500	20077500	0
1	20950000	20975000	1	129225000	129250000	.	.	.	.	0,255,255	14	0.0128479	0.0203371	0.312406	0.0214292	0.000122772	0.00121312	0.000915625	0.00117723	1	20962500	129237500	0
1	22125000	22150000	1	22275000	22300000	.	.	.	.	0,255,255	65	26.692	29.4531	37.9223	29.6356	2.84523e-05	2.78036e-05	0.00754593	4.05695e-05	1	22137500	22287500	0
1	22375000	22400000	1	23100000	23125000	.	.	.	.	0,255,255	20	2.38658	2.91984	2.61366	4.04878	1.88476e-07	2.8052e-05	5.28578e-05	0.0049808	1	22387500	23112500	0
1	22500000	22525000	1	22725000	22750000	.	.	.	.	0,255,255	41	7.7154	17.0535	19.097	16.809	1.18877e-12	0.00520253	0.0062157	0.00670625	1	22512500	22737500	0
1	23550000	23575000	1	23650000	23675000	.	.	.	.	0,255,255	91	37.0997	39.7698	48.3886	38.8091	1.27285e-09	9.71096e-06	1.48271e-05	1.73487e-09	2	23550000	23662500	12500
1	23925000	23950000	1	24050000	24075000	.	.	.	.	0,255,255	136	53.3304	54.6004	73.5992	63.2776	6.05838e-13	3.90915e-13	3.86038e-07	5.42811e-07	3	23945833	24079166	34360
1	24675000	24700000	1	24775000	24800000	.	.	.	.	0,255,255	84	27.6305	39.5719	45.8859	36.1331	1.6312e-11	0.000300078	0.000429835	2.50703e-07	1	24687500	24787500	0
1	25900000	25925000	1	26025000	26050000	.	.	.	.	0,255,255	139	54.329	55.2005	69.9141	60.4936	7.63069e-14	5.10603e-14	8.31577e-08	1.56567e-13	4	25912500	26050000	37500
1	25900000	25925000	1	26125000	26150000	.	.	.	.	0,255,255	91	44.7408	39.9359	56.1198	40.728	1.11963e-05	9.71096e-06	0.0108013	1.60424e-05	1	25912500	26137500	0
1	26300000	26310000	1	26350000	26360000	.	.	.	.	0,255,255	67	14.2056	16.4617	24.4348	3.06064	3.309e-17	2.54713e-13	3.68953e-09	0	4	26305000	26362500	10308
1	28830000	28840000	1	28900000	28910000	.	.	.	.	0,255,255	39	10.4581	11.555	12.3377	12.3646	2.03298e-06	1.73766e-06	3.12264e-06	3.71436e-06	1	28835000	28905000	0
1	32730000	32740000	1	32780000	32790000	.	.	.	.	0,255,255	36	8.06572	11.5835	9.37299	13.1433	5.5467e-07	2.63263e-05	1.14265e-06	0.00172763	1	32735000	32785000	0
1	33630000	33640000	1	33780000	33790000	.	.	.	.	0,255,255	23	1.88222	2.44274	1.60406	5.75449	5.83252e-12	1.28917e-09	1.73446e-11	0.000546493	1	33635000	33785000	0
1	33750000	33760000	1	34890000	34900000	.	.	.	.	0,255,255	25	1.58017	2.48924	3.62642	3.66363	7.17159e-14	3.38061e-11	5.61521e-08	5.34296e-08	2	33750000	34900000	7071
1	34380000	34390000	1	34480000	34490000	.	.	.	.	0,255,255	26	9.54803	8.67768	7.7345	8.61862	0.00370131	0.00349676	0.000467985	0.00622571	1	34385000	34485000	0
1	34475000	34500000	1	34575000	34600000	.	.	.	.	0,255,255	77	35.7483	34.1008	34.0676	32.8988	1.42023e-05	1.27174e-05	2.30499e-05	1.95927e-05	1	34487500	34587500	0
1	34600000	34625000	1	34775000	34800000	.	.	.	.	0,255,255	74	28.401	31.1859	36.1273	29.7844	6.12196e-08	7.12329e-05	0.000125726	1.02874e-07	1	34612500	34787500	0
1	36540000	36550000	1	36630000	36640000	.	.	.	.	0,255,255	28	6.9366	7.28706	8.01516	9.70238	3.82695e-05	4.44984e-05	0.00143991	0.00135456	1	36545000	36635000	0
1	36550000	36575000	1	36925000	36950000	.	.	.	.	0,255,255	36	8.40596	11.79	12.4941	14.9811	6.52161e-07	0.000161169	0.0050651	0.0056026	1	36562500	36937500	0
1	38725000	38750000	1	38825000	38850000	.	.	.	.	0,255,255	72	31.7844	29.8797	29.9278	36.2844	0.000224182	2.7807e-07	4.21495e-07	0.000287197	3	38720833	38845833	18634
1	38880000	38890000	1	38950000	38960000	.	.	.	.	0,255,255	32	5.02826	8.26587	9.93604	10.4663	5.89083e-09	2.23237e-05	0.00109008	0.00109873	1	38885000	38955000	0
1	39300000	39310000	1	39390000	39400000	.	.	.	.	0,255,255	23	6.75156	6.33308	6.05032	7.6603	0.00373917	0.00390399	0.000543695	0.00609504	3	39301666	39391666	7453
1	39850000	39860000	1	39910000	39920000	.	.	.	.	0,255,255	44	17.5748	17.0242	16.0871	18.8265	0.000438769	0.000236769	0.000465059	0.00069476	2	39860000	39915000	5000
1	41350000	41375000	1	41450000	41475000	.	.	.	.	0,255,255	120	53.9771	51.1446	60.5091	56.7283	2.23124e-08	1.58576e-08	2.58416e-08	3.10655e-08	2	41362500	41475000	12500
1	42450000	42475000	1	42550000	42575000	.	.	.	.	0,255,255	97	45.5511	54.82	54.2662	55.509	3.75316e-07	0.000912645	0.00138238	0.00140853	1	42462500	42562500	0
1	42950000	42960000	1	43000000	43010000	.	.	.	.	0,255,255	42	17.7825	17.3379	16.1689	20.0809	0.00172693	0.00089927	0.00147129	0.0730071	2	42950000	43000000	7071
1	43000000	43025000	1	45300000	45325000	.	.	.	.	0,255,255	73	12.6607	30.5408	32.575	47.2913	3.73168e-21	1.34824e-07	0.000213244	0.0318558	4	43037500	45318750	25769
1	43025000	43050000	1	45350000	45375000	.	.	.	.	0,255,255	65	24.8255	22.565	29.5622	27.4081	2.84523e-05	4.22643e-08	4.30318e-05	4.05695e-05	1	43037500	45362500	0
1	43125000	43150000	1	43250000	43275000	.	.	.	.	0,255,255	58	21.8125	17.5514	32.2227	12.9141	7.52831e-06	1.12119e-08	0.088704	7.82563e-12	2	43137500	43287500	25000
1	43850000	43860000	1	43900000	43910000	.	.	.	.	0,255,255	46	15.2047	17.4012	21.9775	15.0797	5.03629e-07	6.94208e-05	0.0103089	5.94391e-07	1	43855000	43905000	0
1	44610000	44620000	1	44740000	44750000	.	.	.	.	0,255,255	22	7.43104	8.57012	8.37338	7.93482	0.00783212	0.0465253	0.0764329	0.0709049	2	44610000	44745000	5000
1	44670000	44680000	1	44740000	44750000	.	.	.	.	0,255,255	38	11.4561	12.2161	16.0773	12.0461	5.02009e-06	4.56767e-06	0.0159114	8.50235e-06	2	44675000	44755000	10000
1	45225000	45250000	1	46300000	46325000	.	.	.	.	0,255,255	45	7.13153	14.0367	16.0117	17.8117	2.13572e-15	4.76444e-06	0.000578772	0.000610399	2	45262500	46312500	25000
1	46200000	46210000	1	46250000	46260000	.	.	.	.	0,255,255	39	12.7857	13.2655	12.0217	15.5033	0.000149975	0.000142988	3.12264e-06	0.000204234	1	46205000	46255000	0
1	47100000	47125000	1	47250000	47275000	.	.	.	.	0,255,255	103	33.1844	33.5046	33.6312	40.6232	8.43573e-14	6.77278e-14	1.23132e-13	1.28663e-08	3	47137500	47262500	25000
1	47470000	47480000	1	47520000	47530000	.	.	.	.	0,255,255	20	3.24958	4.80159	5.67141	5.38868	5.33711e-05	0.00119036	0.00774246	0.00838606	1	47475000	47525000	0
1	48510000	48520000	1	48660000	48670000	.	.	.	.	0,255,255	27	7.98954	6.15366	9.29668	5.72116	0.00172833	5.53222e-06	0.00309918	6.28582e-06	1	48515000	48665000	0
1	48650000	48675000	1	48750000	48775000	.	.	.	.	0,255,255	78	35.4713	42.0971	44.3955	42.4226	7.84095e-06	0.00353897	0.00509314	0.0053658	1	48662500	48762500	0
1	49975000	50000000	1	50125000	50150000	.	.	.	.	0,255,255	73	26.6161	27.0703	39.5642	22.8004	1.22528e-07	1.34824e-07	0.0299108	3.86237e-11	4	50000000	50118750	33657
1	50010000	50020000	1	50070000	50080000	.	.	.	.	0,255,255	20	1.3947	3.82587	3.29713	4.64623	3.23454e-10	0.000149526	0.000101982	0.00105231	1	50015000	50075000	0
1	51550000	51555000	1	51585000	51590000	.	.	.	.	0,255,255	40	9.66421	14.3325	7.172	7.15687	2.7114e-09	9.73011e-05	1.54533e-11	7.669e-12	3	51549166	51585833	3728
1	52350000	52375000	1	52575000	52600000	.	.	.	.	0,255,255	70	26.2523	26.0965	30.1374	33.0431	1.06085e-06	1.13157e-06	1.7041e-06	0.000778805	2	52362500	52575000	12500
1	52650000	52675000	1	52800000	52825000	.	.	.	.	0,255,255	64	30.482	25.1035	29.6487	24.3586	5.14807e-05	5.02466e-05	7.58269e-05	1.1534e-07	2	52675000	52800000	17678
1	53625000	53650000	1	53925000	53950000	.	.	.	.	0,255,255	50	28.4152	24.4624	29.3249	24.3486	0.0479001	0.00128159	0.0626588	0.00184538	2	53637500	53925000	12500
1	53625000	53650000	1	53725000	53750000	.	.	.	.	0,255,255	50	16.5805	19.0738	22.0239	14.7936	1.10693e-05	1.36075e-05	0.00165408	5.52982e-08	1	53637500	53737500	0
1	54290000	54300000	1	54400000	54410000	.	.	.	.	0,255,255	29	7.48125	8.03921	4.15981	11.1478	1.35979e-05	0.000341978	7.97679e-09	0.00900701	1	54295000	54405000	0
1	54760000	54765000	1	54840000	54845000	.	.	.	.	0,255,255	21	3.86698	2.92952	3.61648	2.25141	3.83705e-05	1.1308e-06	5.5101e-05	2.9423e-08	1	54762500	54842500	0
1	55925000	55950000	1	56175000	56200000	.	.	.	.	0,255,255	56	17.6987	16.3007	15.2137	28.7125	5.96276e-08	7.42774e-08	5.12582e-11	0.00515259	2	55912500	56187500	25000
1	56000000	56025000	1	56175000	56200000	.	.	.	.	0,255,255	54	19.2147	16.858	18.322	19.451	3.55871e-07	4.94795e-07	6.56403e-07	7.08583e-07	1	56012500	56187500	0
1	58390000	58400000	1	58580000	58590000	.	.	.	.	0,255,255	25	2.92918	4.20105	3.14338	4.85538	5.28934e-10	2.29397e-06	5.61521e-08	2.85755e-06	1	58395000	58585000	0
1	58925000	58950000	1	59075000	59100000	.	.	.	.	0,255,255	29	4.1628	4.4333	5.11845	3.6924	2.58818e-09	1.52948e-08	8.78717e-07	1.45115e-10	1	58937500	59087500	0
1	59020000	59030000	1	59210000	59220000	.	.	.	.	0,255,255	25	8.77743	6.52151	7.3005	8.5263	0.00750809	0.000754096	0.00110331	0.0120329	2	59025000	59205000	10000
1	59820000	59830000	1	59900000	59910000	.	.	.	.	0,255,255	56	13.4604	11.957	19.6872	15.7828	1.70754e-11	3.36983e-15	2.14212e-05	6.79918e-08	1	59825000	59905000	0
1	64650000	64675000	1	64775000	64800000	.	.	.	.	0,255,255	41	8.27221	12.134	13.3984	18.7005	1.43029e-09	1.2371e-06	0.000136471	0.00670625	1	64662500	64787500	0
1	66040000	66050000	1	66240000	66250000	.	.	.	.	0,255,255	27	8.9931	8.52361	9.57798	9.60186	0.00172833	0.0016238	0.00309918	0.00290438	3	66041666	66238333	7454
1	66350000	66375000	1	66475000	66500000	.	.	.	.	0,255,255	57	17.1159	20.4822	30.3594	18.5317	2.57829e-08	1.62022e-05	0.00330909	5.21154e-08	2	66362500	66475000	12500
1	66975000	67000000	1	67075000	67100000	.	.	.	.	0,255,255	72	39.8447	35.2791	37.0868	38.4474	0.0363966	0.000197878	0.000345195	0.000287197	2	66987500	67100000	12500
1	67325000	67350000	1	67525000	67550000	.	.	.	.	0,255,255	57	29.2713	25.7739	30.1889	22.1564	0.00230936	0.00232384	0.00330909	2.30651e-05	1	67337500	67537500	0
1	69260000	69270000	1	69320000	69330000	.	.	.	.	0,255,255	31	9.28975	9.58388	10.4127	12.0024	6.57142e-05	5.84718e-05	0.00233145	0.00235512	1	69265000	69325000	0
1	70330000	70335000	1	70365000	70370000	.	.	.	.	0,255,255	22	5.11455	5.29909	5.29764	5.09265	0.00193258	0.00114968	0.0033172	0.00282005	1	70332500	70367500	0
1	70625000	70650000	1	71000000	71025000	.	.	.	.	0,255,255	42	16.0578	18.2336	19.7199	18.3436	0.00248354	0.00296607	0.0720803	0.00379849	2	70625000	71012500	12500
1	72150000	72175000	1	72275000	72300000	.	.	.	.	0,255,255	63	23.6956	23.9501	25.2924	32.9604	1.64371e-07	2.03191e-07	0.00013523	0.0157883	1	72162500	72287500	0
1	74075000	74100000	1	74225000	74250000	.	.	.	.	0,255,255	43	16.4024	18.1704	19.5092	18.51	0.00135996	0.00166983	0.00201845	0.00213351	1	74087500	74237500	0
1	77825000	77850000	1	79475000	79500000	.	.	.	.	0,255,255	21	1.66864	1.67194	2.29045	2.74459	1.17592e-09	3.92339e-09	1.70811e-07	6.59976e-06	1	77837500	79487500	0
1	78525000	78550000	1	78625000	78650000	.	.	.	.	0,255,255	65	30.1963	29.7044	25.3508	34.5981	2.84523e-05	2.78036e-05	4.30318e-05	0.0072276	1	78537500	78637500	0
1	78635000	78640000	1	81490000	81495000	.	.	.	.	0,255,255	19	2.37077	3.28541	4.49345	3.50119	2.35156e-06	0.000237856	0.00439916	0.000645137	1	78637500	81492500	0
1	79250000	79275000	1	79400000	79425000	.	.	.	.	0,255,255	56	29.4884	25.3384	29.5134	26.5875	0.00371886	0.00375852	0.00533207	0.00515259	1	79262500	79412500	0
1	79675000	79700000	1	79775000	79800000	.	.	.	.	0,255,255	67	32.5391	30.7211	27.8783	33.1893	0.00243463	8.11027e-06	1.19635e-05	0.00306423	1	79687500	79787500	0
1	80480000	80485000	1	80525000	80530000	.	.	.	.	0,255,255	17	2.70864	2.97202	3.92404	3.21631	0.000456634	0.000289706	0.00507169	0.00479169	1	80482500	80527500	0
1	81680000	81690000	1	81750000	81760000	.	.	.	.	0,255,255	25	6.07163	6.99644	8.07344	10.4797	4.57287e-05	0.000754096	0.0124461	0.0850665	2	81695000	81755000	10000
1	81880000	81885000	1	81940000	81945000	.	.	.	.	0,255,255	27	4.26443	4.17361	6.12285	2.83286	1.54862e-07	8.05721e-08	1.19454e-05	3.84649e-11	1	81882500	81942500	0
1	84340000	84350000	1	84400000	84410000	.	.	.	.	0,255,255	28	9.6727	10.6924	10.0702	11.551	0.000815309	0.00973588	0.0165558	0.0163327	2	84340000	84405000	5000
1	84525000	84550000	1	84625000	84650000	.	.	.	.	0,255,255	82	40.9342	37.8584	42.325	43.3991	0.000868105	6.1034e-07	0.00106209	0.00112055	1	84537500	84637500	0
1	85150000	85175000	1	85350000	85375000	.	.	.	.	0,255,255	37	13.0963	12.4707	12.0513	16.6064	0.00170494	0.00243131	5.64467e-05	0.0497694	2	85175000	85362500	12500
1	85550000	85575000	1	85725000	85750000	.	.	.	.	0,255,255	51	20.6765	20.4964	23.5188	19.3904	0.000697369	0.000711614	0.000931747	7.97891e-06	1	85562500	85737500	0
1	86050000	86075000	1	86350000	86375000	.	.	.	.	0,255,255	50	22.98	18.3582	14.9981	18.9441	0.0012571	1.36075e-05	4.39775e-08	1.8239e-05	2	86075000	86350000	17678
1	86550000	86575000	1	86700000	86725000	.	.	.	.	0,255,255	73	36.8219	34.4447	33.962	34.5127	0.000133674	0.000119868	0.000213244	0.000174314	2	86575000	86700000	17678
1	86940000	86950000	1	86990000	87000000	.	.	.	.	0,255,255	30	10.3747	8.89889	10.3817	12.3254	0.00318594	0.000147049	0.00494522	0.00473647	1	86945000	86995000	0
1	87060000	87070000	1	87120000	87130000	.	.	.	.	0,255,255	36	14.166	13.9803	11.5254	15.5411	0.00123771	0.00115195	4.6631e-05	0.00172763	1	87065000	87125000	0
1	87300000	87325000	1	87450000	87475000	.	.	.	.	0,255,255	65	24.0568	28.5006	30.6655	38.3544	3.2559e-08	2.78036e-05	4.30318e-05	0.0072276	3	87312500	87462500	25000
1	88150000	88160000	1	88270000	88280000	.	.	.	.	0,255,255	23	6.80465	5.73144	5.12412	5.50722	0.00373917	0.00049316	0.000543695	0.000546493	1	88155000	88275000	0
1	88825000	88850000	1	88950000	88975000	.	.	.	.	0,255,255	71	24.9819	25.6976	34.6375	28.9252	5.26056e-07	5.72166e-07	0.00056241	8.55755e-07	1	88837500	88962500	0
1	88950000	88975000	1	89100000	89125000	.	.	.	.	0,255,255	93	47.4203	39.2246	42.6994	39.0945	3.85968e-06	3.21087e-06	5.01058e-06	5.4632e-06	2	88975000	89112500	12500
1	89100000	89125000	1	89275000	89300000	.	.	.	.	0,255,255	58	28.2168	28.2835	29.3125	28.5044	0.00141349	0.00140179	0.00203021	0.00191132	1	89112500	89287500	0
1	90550000	90575000	1	90650000	90675000	.	.	.	.	0,255,255	66	36.6333	31.3433	31.5724	30.159	0.00373557	0.00337717	0.00517196	2.26628e-05	1	90562500	90662500	0
1	91190000	91200000	1	91360000	91370000	.	.	.	.	0,255,255	28	9.74826	8.42057	7.4628	11.6935	0.000815309	0.000750895	6.48707e-05	0.0163327	2	91200000	91365000	5000
1	91550000	91575000	1	91725000	91750000	.	.	.	.	0,255,255	88	25.8607	26.6502	33.4194	33.3424	4.76411e-13	4.94869e-13	1.87755e-08	1.56809e-08	3	91595833	91737500	41667
1	93025000	93050000	1	93200000	93225000	.	.	.	.	0,255,255	43	15.1347	16.9913	16.5514	16.0602	1.56527e-05	0.00166983	0.00201845	0.00213351	1	93037500	93212500	0
1	93200000	93225000	1	93325000	93350000	.	.	.	.	0,255,255	70	35.6679	29.8513	25.1753	31.5559	0.000605135	1.13157e-06	1.7041e-06	0.000778805	1	93212500	93337500	0
1	94550000	94575000	1	94775000	94800000	.	.	.	.	0,255,255	70	24.9277	23.1664	35.3841	24.4761	1.06085e-06	5.82632e-10	0.000892509	6.67848e-10	3	94554166	94770833	34359
1	97080000	97085000	1	97200000	97205000	.	.	.	.	0,255,255	14	3.29669	2.81741	3.32657	2.05098	0.0442922	0.00915687	0.0623083	0.00396979	2	97087500	97197500	7071
1	97200000	97225000	1	97300000	97325000	.	.	.	.	0,255,255	63	28.9335	27.8777	31.9046	27.9776	9.20338e-05	9.08222e-05	0.0161842	0.000126652	1	97212500	97312500	0
1	97700000	97725000	1	97925000	97950000	.	.	.	.	0,255,255	60	22.9956	18.0625	20.9928	21.5172	1.72805e-06	1.65156e-09	2.43139e-06	2.70755e-06	3	97720833	97920833	18634
1	98375000	98400000	1	98500000	98525000	.	.	.	.	0,255,255	87	34.1554	32.1876	37.9364	34.9921	2.28834e-08	2.12188e-08	3.73526e-08	3.20036e-08	2	98375000	98512500	12500
1	98900000	98925000	1	99075000	99100000	.	.	.	.	0,255,255	48	15.4001	16.0978	18.5464	21.2668	1.84404e-07	6.27153e-05	7.45923e-05	0.00525882	2	98925000	99087500	12500
1	100080000	100090000	1	100170000	100180000	.	.	.	.	0,255,255	31	10.4793	9.10717	7.31513	12.2846	0.00154148	5.84718e-05	2.75173e-06	0.00235512	2	100095000	100175000	10000
1	101980000	101990000	1	102150000	102160000	.	.	.	.	0,255,255	32	9.77005	8.61529	10.9444	11.9031	2.68783e-05	2.23237e-05	0.00109008	0.00109873	1	101985000	102155000	0
1	103740000	103750000	1	103790000	103800000	.	.	.	.	0,255,255	54	20.9767	16.2214	17.1829	17.1546	8.79341e-05	1.09051e-07	1.89461e-07	3.50261e-07	2	103740000	103795000	5000
1	103790000	103800000	1	103880000	103890000	.	.	.	.	0,255,255	33	6.52826	6.61485	9.49027	8.38853	1.75067e-07	2.42885e-07	1.88093e-05	1.55768e-05	1	103795000	103885000	0
1	104075000	104100000	1	104250000	104275000	.	.	.	.	0,255,255	55	20.9373	24.158	29.7334	26.5531	5.85112e-05	6.10582e-05	0.00809706	0.00803848	2	104087500	104250000	12500
1	104800000	104825000	1	104900000	104925000	.	.	.	.	0,255,255	65	29.2049	35.1661	33.1643	36.639	2.84523e-05	0.00506634	0.00754593	0.0072276	2	104812500	104925000	12500
1	105550000	105575000	1	105775000	105800000	.	.	.	.	0,255,255	44	18.3984	18.6831	23.9832	20.2593	0.000731664	0.000895658	0.0317553	0.033094	3	105554166	105762500	26353
1	105990000	106000000	1	106060000	106070000	.	.	.	.	0,255,255	26	8.8694	7.53058	5.23965	7.89134	0.00370131	0.000331685	2.2525e-05	0.00622571	1	105995000	106065000	0
1	107170000	107180000	1	107250000	107260000	.	.	.	.	0,255,255	26	4.81972	4.90337	4.49727	4.34076	5.31745e-07	5.68817e-07	6.98439e-07	6.71166e-07	1	107175000	107255000	0
1	107430000	107440000	1	107540000	107550000	.	.	.	.	0,255,255	30	7.71968	7.9784	10.2809	9.05187	4.61013e-06	0.000147049	0.00494522	0.000254047	3	107435000	107545000	10000
1	107675000	107700000	1	107800000	107825000	.	.	.	.	0,255,255	68	31.5158	34.0178	35.4766	33.8574	0.00155581	0.00138425	0.00223007	0.00198191	1	107687500	107812500	0
1	110100000	110125000	1	110250000	110275000	.	.	.	.	0,255,255	66	36.4374	28.0148	30.1128	35.5189	0.00373557	1.50469e-05	2.30301e-05	0.00476505	3	110112500	110237500	25000
1	110370000	110380000	1	110440000	110450000	.	.	.	.	0,255,255	29	12.6537	11.6303	11.9611	10.4581	0.0679084	0.00524101	0.00889012	0.00900701	2	110375000	110440000	5000
1	111000000	111025000	1	111100000	111125000	.	.	.	.	0,255,255	71	32.5535	30.9046	31.9649	31.2693	0.000373253	5.72166e-07	0.00056241	0.000477308	1	111012500	111112500	0
1	111200000	111225000	1	111450000	111475000	.	.	.	.	0,255,255	53	19.6517	20.8733	21.4943	25.9575	0.000209682	0.000216491	0.000276646	0.0184189	2	111225000	111462500	12500
1	111225000	111250000	1	111350000	111375000	.	.	.	.	0,255,255	73	35.333	39.2621	48.1144	42.3776	0.000133674	0.0213573	0.0299108	0.0318558	2	111250000	111362500	12500
1	111360000	111370000	1	111450000	111460000	.	.	.	.	0,255,255	28	9.77381	8.50663	6.00974	10.2448	0.000815309	0.000750895	2.15809e-06	0.0163327	1	111365000	111455000	0
1	111550000	111575000	1	111725000	111750000	.	.	.	.	0,255,255	40	18.4561	19.2287	17.2068	19.0525	0.00754597	0.0088794	0.0105267	0.0114403	2	111562500	111750000	12500
1	111570000	111580000	1	111940000	111950000	.	.	.	.	0,255,255	25	4.46778	7.0351	6.38327	5.69828	2.11945e-06	0.000754096	0.00110331	6.34374e-05	1	111575000	111945000	0
1	111590000	111600000	1	111950000	111960000	.	.	.	.	0,255,255	27	1.859	4.48369	5.22762	5.70431	5.68737e-16	1.48421e-07	7.36064e-06	6.28582e-06	6	111596666	111955000	15365
1	112425000	112450000	1	112925000	112950000	.	.	.	.	0,255,255	34	11.7079	10.0006	8.85339	8.11764	0.000429127	0.000941533	1.52463e-05	1.66194e-05	1	112437500	112937500	0
1	113000000	113005000	1	113050000	113055000	.	.	.	.	0,255,255	22	5.72108	5.58007	5.5197	5.84495	0.00193258	0.00114968	0.0033172	0.00282005	1	113002500	113052500	0
1	114300000	114325000	1	114425000	114450000	.	.	.	.	0,255,255	59	28.818	26.8431	26.7583	29.429	0.000835975	0.000828806	0.00121579	0.00114924	1	114312500	114437500	0
1	114910000	114915000	1	115025000	115030000	.	.	.	.	0,255,255	16	1.93847	1.97733	2.50337	2.37086	2.73886e-05	4.15303e-05	0.00211683	0.000289352	1	114912500	115027500	0
1	115025000	115050000	1	115400000	115425000	.	.	.	.	0,255,255	37	12.5293	12.4586	14.9243	14.8907	0.00170494	0.00243131	0.00261305	0.0029794	1	115037500	115412500	0
1	115250000	115275000	1	115400000	115425000	.	.	.	.	0,255,255	66	25.4114	27.2325	30.0536	25.9098	1.53858e-05	1.50469e-05	2.30301e-05	2.26628e-05	4	115275000	115400000	17678
1	115420000	115430000	1	115510000	115520000	.	.	.	.	0,255,255	29	6.21092	7.23593	8.61599	8.97006	3.50544e-07	1.64844e-05	0.000658143	0.000610302	1	115425000	115515000	0
1	115530000	115540000	1	115580000	115590000	.	.	.	.	0,255,255	40	17.7145	16.071	17.2003	16.9241	0.00474583	0.00270223	0.0050117	0.00725905	1	115535000	115585000	0
1	115900000	115925000	1	116100000	116125000	.	.	.	.	0,255,255	58	14.5761	16.7864	20.8414	17.9055	2.93839e-12	1.12119e-08	9.98596e-06	2.01333e-08	1	115912500	116112500	0
1	116770000	116780000	1	117000000	117010000	.	.	.	.	0,255,255	18	4.4412	3.85836	4.49651	3.5471	0.0049293	0.00157411	0.00724902	0.000982508	1	116775000	117005000	0
1	117075000	117100000	1	117200000	117225000	.	.	.	.	0,255,255	64	21.8705	23.9239	25.817	29.9749	7.30748e-08	9.47784e-08	7.58269e-05	7.16835e-05	1	117087500	117212500	0
1	117350000	117375000	1	117525000	117550000	.	.	.	.	0,255,255	59	18.4696	17.566	17.6771	20.1752	3.86297e-09	4.38345e-09	5.94533e-09	5.55831e-06	2	117350000	117537500	12500
1	117550000	117575000	1	117675000	117700000	.	.	.	.	0,255,255	65	27.2402	31.3189	37.9047	38.0224	2.84523e-05	0.00506634	0.00754593	0.0072276	1	117562500	117687500	0
1	117925000	117950000	1	118025000	118050000	.	.	.	.	0,255,255	102	39.0431	38.511	40.7242	42.976	1.67617e-08	1.58597e-13	2.49252e-08	2.43584e-08	1	117937500	118037500	0
1	118920000	118930000	1	119010000	119020000	.	.	.	.	0,255,255	26	9.18888	9.46947	7.66458	9.30198	0.00370131	0.00349676	0.000467985	0.00622571	1	118925000	119015000	0
1	119430000	119440000	1	119540000	119550000	.	.	.	.	0,255,255	27	5.53236	5.58174	7.56721	3.67374	4.18241e-06	5.53222e-06	0.000181242	2.0041e-09	1	119435000	119545000	0
1	119800000	119825000	1	119925000	119950000	.	.	.	.	0,255,255	73	24.5907	22.5185	30.9345	19.5433	1.22528e-07	3.57583e-11	0.000213244	1.46142e-15	1	119812500	119937500	0
1	119800000	119825000	1	120275000	120300000	.	.	.	.	0,255,255	36	10.4378	10.9611	11.8761	13.899	7.94945e-05	0.000161169	0.000147012	0.0056026	1	119812500	120287500	0
1	119975000	120000000	1	120275000	120300000	.	.	.	.	0,255,255	64	16.791	21.5056	23.4027	25.064	2.46242e-11	9.47784e-08	1.18625e-07	7.16835e-05	1	119987500	120287500	0
1	120160000	120170000	1	120400000	120410000	.	.	.	.	0,255,255	25	2.40432	5.02641	5.04894	5.08789	8.39564e-12	6.02861e-05	6.62099e-05	6.34374e-05	2	120170000	120405000	5000
1	120770000	120780000	1	120860000	120870000	.	.	.	.	0,255,255	45	9.20735	9.43336	11.8838	13.1677	1.55604e-11	6.5811e-12	5.02345e-09	1.52424e-06	2	120775000	120870000	5000
1	121210000	121220000	1	121270000	121280000	.	.	.	.	0,255,255	24	10.7922	8.34868	8.97072	9.25809	0.0970867	0.0139186	0.0239216	0.022866	2	121210000	121270000	7071
1	121260000	121270000	1	121520000	121530000	.	.	.	.	0,255,255	20	5.60903	4.67547	4.69627	6.09701	0.00576547	0.00119036	0.0010718	0.00838606	1	121265000	121525000	0
1	121850000	121860000	1	121900000	121910000	.	.	.	.	0,255,255	37	11.2038	16.8858	11.9911	17.1674	1.12961e-05	0.0132917	1.83652e-05	0.0282024	2	121845000	121905000	10000
1	121850000	121860000	1	121950000	121960000	.	.	.	.	0,255,255	34	12.0031	11.7019	8.09298	14.4103	0.000159941	0.000137703	7.38894e-06	0.006781	2	121845000	121955000	10000
1	122275000	122300000	1	122425000	122450000	.	.	.	.	0,255,255	64	26.4014	22.9041	26.7834	25.4969	5.14807e-05	9.47784e-08	7.58269e-05	7.16835e-05	1	122287500	122437500	0
1	124325000	124350000	1	124425000	124450000	.	.	.	.	0,255,255	61	25.4945	26.2938	28.3347	28.7587	0.000289661	0.000289306	0.000422209	0.000405589	2	124337500	124450000	12500
1	125200000	125210000	1	125260000	125270000	.	.	.	.	0,255,255	30	10.9111	10.8582	12.5587	9.94347	0.00318594	0.00278891	0.0581305	0.00473647	2	125210000	125265000	5000
1	126800000	126825000	1	127000000	127025000	.	.	.	.	0,255,255	47	12.013	13.1851	13.4383	15.4184	5.50801e-10	7.48974e-07	9.00979e-07	1.04961e-06	2	126800000	127012500	12500
1	127300000	127325000	1	127550000	127575000	.	.	.	.	0,255,255	63	29.7238	22.802	33.6512	21.2841	9.20338e-05	2.03191e-07	0.0161842	2.5593e-07	1	127312500	127562500	0
1	127325000	127350000	1	127475000	127500000	.	.	.	.	0,255,255	70	27.5898	27.5724	35.9828	26.3572	1.06085e-06	1.13157e-06	0.000892509	1.70154e-06	5	127322500	127462500	29155
1	127475000	127500000	1	127775000	127800000	.	.	.	.	0,255,255	49	16.8582	16.5749	17.8737	20.7739	2.30662e-05	2.91836e-05	3.45551e-05	0.00314063	1	127487500	127787500	0
1	127480000	127490000	1	127560000	127570000	.	.	.	.	0,255,255	38	12.0403	12.9461	10.3877	18.2716	5.02009e-06	0.000291701	7.57866e-06	0.018233	1	127485000	127565000	0
1	129500000	129525000	1	129625000	129650000	.	.	.	.	0,255,255	82	23.2807	27.8427	41.619	33.6791	2.25321e-15	1.01548e-10	0.00106209	9.25033e-07	2	129512500	129625000	12500
1	130675000	130700000	1	130850000	130875000	.	.	.	.	0,255,255	70	29.659	32.2055	33.5767	40.3605	1.06085e-06	0.0005347	0.000892509	0.0778999	2	130687500	130850000	12500
1	130675000	130700000	1	130950000	130975000	.	.	.	.	0,255,255	69	31.7174	27.4566	29.3287	33.2948	0.000978151	2.23857e-06	3.40495e-06	0.00126838	1	130687500	130962500	0
1	130850000	130860000	1	130960000	130970000	.	.	.	.	0,255,255	23	6.10097	6.195	5.48873	6.34	0.000400796	0.00049316	0.000543695	0.00609504	1	130855000	130965000	0
1	132240000	132250000	1	132300000	132310000	.	.	.	.	0,255,255	33	8.91411	9.2962	11.0527	8.07668	1.07853e-05	8.72641e-06	0.000526948	1.55768e-05	1	132245000	132305000	0
1	132750000	132775000	1	132925000	132950000	.	.	.	.	0,255,255	63	20.0612	20.0059	24.0162	20.7932	1.64371e-07	2.03191e-07	2.65459e-07	2.5593e-07	1	132762500	132937500	0
1	133650000	133675000	1	133825000	133850000	.	.	.	.	0,255,255	47	15.4435	16.0429	22.333	14.9934	4.80559e-07	0.000129783	0.00815024	1.04961e-06	1	133662500	133837500	0
1	133970000	133980000	1	134170000	134180000	.	.	.	.	0,255,255	21	5.7689	5.07531	5.59379	4.61097	0.00240802	0.00288613	0.00318912	0.000362007	1	133975000	134175000	0
1	134200000	134225000	1	134575000	134600000	.	.	.	.	0,255,255	52	16.8772	14.3135	18.4074	14.1926	2.07152e-06	4.89987e-09	3.48767e-06	6.16327e-09	1	134212500	134587500	0
1	134200000	134225000	1	134725000	134750000	.	.	.	.	0,255,255	30	8.67208	7.92963	9.18254	10.1176	0.000372423	0.00106552	0.000735044	0.0156136	1	134212500	134737500	0
1	134225000	134250000	1	134325000	134350000	.	.	.	.	0,255,255	72	39.8045	34.579	39.9715	33.9427	0.0363966	0.000197878	0.0409872	0.000287197	3	134220833	134345833	18634
1	134575000	134600000	1	134725000	134750000	.	.	.	.	0,255,255	91	35.1921	32.1301	35.8017	33.4471	1.27285e-09	1.07998e-09	2.19379e-09	1.73487e-09	3	134587500	134729166	30046
1	135950000	135975000	1	136075000	136100000	.	.	.	.	0,255,255	48	13.4311	21.0159	22.5362	23.3477	1.84404e-07	0.00383369	0.00492609	0.00525882	1	135962500	136087500	0
1	136250000	136275000	1	136425000	136450000	.	.	.	.	0,255,255	56	19.9564	19.0188	22.0524	22.3505	3.08358e-05	7.42774e-08	3.96926e-05	4.51579e-05	1	136262500	136437500	0
1	137050000	137075000	1	137150000	137175000	.	.	.	.	0,255,255	74	35.3365	37.2199	40.5995	39.3775	7.88395e-05	7.12329e-05	0.0217953	0.0230053	3	137045833	137154166	18634
1	137350000	137360000	1	137410000	137420000	.	.	.	.	0,255,255	27	8.88961	9.79739	9.5209	12.3202	0.00172833	0.0016238	0.00309918	0.0301724	2	137355000	137420000	5000
1	137695000	137700000	1	137730000	137735000	.	.	.	.	0,255,255	21	4.16435	4.19912	4.12152	5.23784	0.000334128	0.000238411	0.000627757	0.00672919	1	137697500	137732500	0
1	138525000	138550000	1	138625000	138650000	.	.	.	.	0,255,255	57	25.9409	23.7204	26.3373	21.3302	0.00230936	1.62022e-05	0.00330909	2.30651e-05	1	138537500	138637500	0
1	138540000	138550000	1	138740000	138750000	.	.	.	.	0,255,255	17	4.18118	3.56276	3.42821	3.5861	0.0123302	0.00444797	0.00322238	0.00304892	2	138540000	138740000	7071
1	139675000	139700000	1	139850000	139875000	.	.	.	.	0,255,255	67	24.5058	23.2698	24.2666	28.8164	5.68606e-09	7.97632e-09	8.89834e-09	1.22679e-05	3	139679166	139870833	18634
1	139890000	139900000	1	140160000	140170000	.	.	.	.	0,255,255	19	4.96606	4.63982	4.6767	4.96117	0.0128061	0.00319732	0.00287364	0.0184374	2	139890000	140165000	5000
1	140975000	141000000	1	141175000	141200000	.	.	.	.	0,255,255	55	23.1953	21.3198	26.519	19.0882	5.85112e-05	6.10582e-05	0.00809706	3.08588e-07	1	140987500	141187500	0
1	141190000	141200000	1	141420000	141430000	.	.	.	.	0,255,255	20	4.16214	3.82695	3.95367	3.99786	0.000677909	0.000149526	0.0010718	0.00105231	1	141195000	141425000	0
1	141325000	141350000	1	141425000	141450000	.	.	.	.	0,255,255	50	24.1166	22.2978	23.9447	20.4173	0.0012571	0.00128159	0.00165408	0.00184538	1	141337500	141437500	0
1	141800000	141825000	1	142050000	142075000	.	.	.	.	0,255,255	58	32.9999	28.1308	31.377	32.3644	0.0709245	0.00140179	0.088704	0.0856443	2	141812500	142087500	25000
1	143350000	143375000	1	143450000	143475000	.	.	.	.	0,255,255	74	37.2319	31.27	29.6519	34.3649	7.88395e-05	7.12329e-05	1.02298e-07	0.000103641	1	143362500	143462500	0
1	143575000	143600000	1	143675000	143700000	.	.	.	.	0,255,255	68	28.874	35.3617	37.2181	31.0305	4.15397e-06	0.00138425	0.00223007	0.00198191	1	143587500	143687500	0
1	144200000	144225000	1	144325000	144350000	.	.	.	.	0,255,255	63	24.8538	25.4413	29.4606	28.069	9.20338e-05	9.08222e-05	0.00013523	0.000126652	1	144212500	144337500	0
1	144350000	144375000	1	144450000	144475000	.	.	.	.	0,255,255	56	24.6589	23.8831	26.3635	23.0159	0.00371886	3.10707e-05	0.00533207	4.51579e-05	1	144362500	144462500	0
1	144450000	144460000	1	144530000	144540000	.	.	.	.	0,255,255	27	8.28553	6.72524	8.47762	9.11011	0.00172833	0.000125519	0.00309918	0.00290438	1	144455000	144535000	0
1	144575000	144600000	1	144750000	144775000	.	.	.	.	0,255,255	39	16.3329	16.5178	16.6513	15.7867	0.0128581	0.0152907	0.0176813	0.0191865	2	144587500	144775000	12500
1	145800000	145825000	1	145925000	145950000	.	.	.	.	0,255,255	70	30.3373	25.0351	31.7314	25.821	1.06085e-06	1.13157e-06	0.000892509	1.70154e-06	1	145812500	145937500	0
1	146270000	146280000	1	146420000	146430000	.	.	.	.	0,255,255	24	6.43525	5.89257	7.49342	7.13177	0.00161523	0.000169448	0.0026434	0.0027793	1	146275000	146425000	0
1	146425000	146450000	1	146600000	146625000	.	.	.	.	0,255,255	72	29.1634	26.738	32.8917	30.5634	2.55016e-07	2.7807e-07	0.000345195	4.27722e-07	2	146450000	146600000	17678
1	146775000	146800000	1	146925000	146950000	.	.	.	.	0,255,255	72	35.1893	32.0191	35.3239	36.9258	0.000224182	0.000197878	0.000345195	0.000287197	1	146787500	146937500	0
1	149150000	149175000	1	149500000	149525000	.	.	.	.	0,255,255	40	10.6184	10.8576	12.9454	9.78145	1.65805e-06	3.45869e-06	0.000311859	1.54376e-08	1	149162500	149512500	0
1	150800000	150825000	1	151025000	151050000	.	.	.	.	0,255,255	51	18.144	14.1439	18.0474	16.314	4.91906e-06	1.3302e-08	7.41415e-06	7.97891e-06	3	150812500	151037500	25000
1	151350000	151375000	1	151450000	151475000	.	.	.	.	0,255,255	66	28.6959	25.0386	34.9642	25.5453	1.53858e-05	1.50469e-05	0.00517196	2.26628e-05	2	151350000	151462500	12500
1	152860000	152870000	1	152990000	153000000	.	.	.	.	0,255,255	27	9.03431	7.89131	8.8902	9.55512	0.00172833	0.0016238	0.00309918	0.00290438	1	152865000	152995000	0
1	152920000	152930000	1	153000000	153010000	.	.	.	.	0,255,255	24	4.92318	7.31092	7.69777	7.37893	7.44479e-06	0.00178671	0.0026434	0.0027793	1	152925000	153005000	0
1	153550000	153575000	1	153750000	153775000	.	.	.	.	0,255,255	59	24.7437	23.8881	28.3476	23.2517	0.000835975	4.18584e-06	0.00121579	5.55831e-06	2	153562500	153775000	12500
1	153550000	153575000	1	153950000	153975000	.	.	.	.	0,255,255	35	11.6985	12.3284	13.4744	11.5919	0.000186331	0.000391671	0.00921128	0.00036545	1	153562500	153962500	0
1	153560000	153570000	1	153660000	153670000	.	.	.	.	0,255,255	30	10.4736	10.3008	9.16717	11.1506	0.00318594	0.00278891	0.000285619	0.00473647	2	153565000	153670000	5000
1	153650000	153675000	1	153750000	153775000	.	.	.	.	0,255,255	96	45.9465	41.7582	53.3913	42.1308	6.88404e-07	5.94242e-07	0.00201383	9.87011e-07	1	153662500	153762500	0
1	153750000	153775000	1	153950000	153975000	.	.	.	.	0,255,255	50	22.6784	21.5533	20.8645	24.2022	0.0012571	0.00128159	0.00165408	0.00184538	1	153762500	153962500	0
1	153950000	153975000	1	154200000	154225000	.	.	.	.	0,255,255	30	9.76706	9.49519	9.8419	9.92735	0.000372423	0.00106552	0.000735044	0.0156136	1	153962500	154212500	0
1	155580000	155590000	1	155630000	155640000	.	.	.	.	0,255,255	38	13.5003	14.7684	13.8255	14.4197	0.000318442	0.000291701	0.00049436	0.000437557	1	155585000	155635000	0
1	155625000	155650000	1	155750000	155775000	.	.	.	.	0,255,255	89	36.9152	41.2941	46.2293	50.5754	5.24831e-09	2.70922e-05	4.06871e-05	0.0199239	2	155612500	155762500	25000
1	156800000	156825000	1	156975000	157000000	.	.	.	.	0,255,255	68	27.55	24.2014	25.1436	22.4803	4.15397e-06	3.34474e-09	6.22348e-06	3.55598e-09	1	156812500	156987500	0
1	157850000	157875000	1	157975000	158000000	.	.	.	.	0,255,255	99	39.5528	37.1793	43.6241	31.3651	1.08161e-07	2.00592e-12	1.64668e-07	3.30936e-12	1	157862500	157987500	0
1	157975000	158000000	1	158150000	158175000	.	.	.	.	0,255,255	74	28.5342	28.7405	28.0892	34.6327	6.12196e-08	6.6978e-08	1.02298e-07	0.000103641	2	158012500	158162500	25000
1	157975000	158000000	1	158275000	158300000	.	.	.	.	0,255,255	55	17.784	16.8545	20.1472	22.5954	1.48464e-07	1.95282e-07	7.93615e-05	8.7556e-05	2	157987500	158300000	12500
1	158550000	158575000	1	158675000	158700000	.	.	.	.	0,255,255	94	41.5282	39.2427	39.1716	36.9609	2.16551e-06	1.83422e-06	2.91387e-06	1.90456e-10	1	158562500	158687500	0
1	158675000	158700000	1	158775000	158800000	.	.	.	.	0,255,255	78	36.4937	36.7936	38.3117	34.5296	7.84095e-06	7.09998e-06	1.26468e-05	1.11403e-05	1	158687500	158787500	0
1	158675000	158700000	1	158950000	158975000	.	.	.	.	0,255,255	56	29.4865	24.9524	25.1149	28.8961	0.00371886	0.00375852	0.00533207	0.00515259	1	158687500	158962500	0
1	159450000	159460000	1	159560000	159570000	.	.	.	.	0,255,255	19	6.11604	5.83928	5.9488	5.50315	0.0128061	0.0145483	0.0170213	0.0184374	2	159450000	159565000	5000
1	160525000	160550000	1	160700000	160725000	.	.	.	.	0,255,255	43	19.1938	18.1683	17.1333	22.9585	0.00135996	0.00166983	0.00201845	0.0503296	2	160562500	160712500	25000
1	160700000	160725000	1	161000000	161025000	.	.	.	.	0,255,255	35	12.7566	11.9642	14.4276	11.6286	0.00610394	0.000391671	0.00921128	0.00036545	1	160712500	161012500	0
1	161150000	161175000	1	161300000	161325000	.	.	.	.	0,255,255	57	25.3649	23.8844	25.8705	20.94	0.00230936	1.62022e-05	0.00330909	2.30651e-05	1	161162500	161312500	0
1	161425000	161450000	1	161550000	161575000	.	.	.	.	0,255,255	43	16.5259	15.7774	15.0479	18.1876	0.00135996	0.00166983	2.81786e-05	0.00213351	1	161437500	161562500	0
1	162980000	162990000	1	163030000	163040000	.	.	.	.	0,255,255	29	8.33052	8.53405	11.938	9.11596	0.000367534	0.000341978	0.00889012	0.000610302	1	162985000	163035000	0
1	164300000	164325000	1	164500000	164525000	.	.	.	.	0,255,255	43	15.2086	13.8381	12.8251	18.3922	1.56527e-05	2.71887e-05	2.81786e-05	0.00213351	2	164312500	164525000	12500
1	165075000	165100000	1	165225000	165250000	.	.	.	.	0,255,255	63	30.1661	27.076	29.3491	29.1176	9.20338e-05	9.08222e-05	0.00013523	0.000126652	2	165087500	165225000	12500
1	165375000	165400000	1	165675000	165700000	.	.	.	.	0,255,255	62	17.5132	17.8503	18.9202	22.495	2.04404e-10	2.29736e-10	2.95171e-10	5.80501e-07	1	165387500	165687500	0
1	166550000	166575000	1	166775000	166800000	.	.	.	.	0,255,255	50	17.1633	15.8517	14.7991	20.6195	1.10693e-05	1.36075e-05	4.39775e-08	0.00184538	1	166562500	166787500	0
1	166675000	166700000	1	166775000	166800000	.	.	.	.	0,255,255	64	25.8872	25.7951	24.0238	30.9731	5.14807e-05	5.02466e-05	1.18625e-07	0.0109004	1	166687500	166787500	0
1	169525000	169550000	1	169675000	169700000	.	.	.	.	0,255,255	45	18.5327	17.8137	18.3663	19.0773	0.000382655	0.00049371	0.000578772	0.000610399	2	169525000	169687500	12500
1	170850000	170875000	1	170975000	171000000	.	.	.	.	0,255,255	58	27.3823	25.3963	30.135	30.2543	0.00141349	0.00140179	0.00203021	0.00191132	2	170862500	171000000	12500
1	171375000	171400000	1	171575000	171600000	.	.	.	.	0,255,255	44	22.0484	19.3563	21.866	18.8798	0.025491	0.000895658	0.0317553	0.00116051	2	171375000	171587500	12500
1	172225000	172250000	1	172450000	172475000	.	.	.	.	0,255,255	40	16.3516	14.861	13.8128	18.2367	0.00754597	0.000297443	0.000311859	0.0114403	1	172237500	172462500	0
1	175000000	175025000	1	175275000	175300000	.	.	.	.	0,255,255	42	18.0886	15.9894	18.9378	14.2976	0.00248354	0.00296607	0.00359567	7.65881e-05	1	175012500	175287500	0
1	175425000	175450000	1	175575000	175600000	.	.	.	.	0,255,255	73	25.8465	26.8777	31.2404	31.6523	1.22528e-07	1.34824e-07	0.000213244	0.000174314	1	175437500	175587500	0
1	175720000	175730000	1	175930000	175940000	.	.	.	.	0,255,255	20	3.67795	3.7969	2.80177	4.28625	5.33711e-05	0.000149526	4.22485e-06	0.00105231	2	175725000	175945000	10000
1	178525000	178550000	1	178825000	178850000	.	.	.	.	0,255,255	61	23.3514	20.4031	22.7372	24.6785	8.05754e-07	9.55183e-07	1.20516e-06	0.000405589	2	178512500	178837500	25000
1	178700000	178710000	1	178840000	178850000	.	.	.	.	0,255,255	29	10.4815	8.26363	10.7168	7.29648	0.00620672	0.000341978	0.00889012	2.2766e-05	1	178705000	178845000	0
1	178880000	178890000	1	179010000	179020000	.	.	.	.	0,255,255	28	8.4838	8.04006	9.5426	11.185	0.000815309	0.000750895	0.00143991	0.0163327	1	178885000	179015000	0
1	179375000	179400000	1	179550000	179575000	.	.	.	.	0,255,255	56	21.9071	21.5951	26.3988	21.8795	3.08358e-05	3.10707e-05	0.00533207	4.51579e-05	2	179387500	179550000	12500
1	181450000	181475000	1	181550000	181575000	.	.	.	.	0,255,255	60	28.7851	24.6993	25.963	25.9665	0.000493241	0.000493161	0.00072024	0.000688791	1	181462500	181562500	0
1	182960000	182965000	1	183015000	183020000	.	.	.	.	0,255,255	19	4.61286	3.83479	4.72375	2.54724	0.00275708	0.000237856	0.00439916	5.01715e-05	1	182962500	183017500	0
1	183375000	183400000	1	183600000	183625000	.	.	.	.	0,255,255	36	9.24465	9.71334	12.046	11.497	6.52161e-07	2.71827e-06	0.000147012	0.0001596	1	183387500	183612500	0
1	184450000	184475000	1	184675000	184700000	.	.	.	.	0,255,255	46	19.6371	16.5979	17.9858	19.2195	0.0102385	0.000260056	0.000303051	0.000309753	1	184462500	184687500	0
1	184975000	185000000	1	185150000	185175000	.	.	.	.	0,255,255	47	13.8334	14.159	14.5026	18.0954	4.80559e-07	7.48974e-07	9.00979e-07	0.000159721	1	184987500	185162500	0
1	185240000	185250000	1	239520000	239530000	.	.	.	.	0,255,255	27	0.0188977	0.0251674	0.0407306	0.0109667	1.61031e-18	2.87646e-18	2.36854e-18	3.09733e-18	1	185245000	239525000	0
1	185275000	185300000	1	185450000	185475000	.	.	.	.	0,255,255	44	14.0007	14.0473	13.0266	14.4982	6.81137e-06	1.19154e-05	1.27445e-05	1.50236e-05	1	185287500	185462500	0
1	187825000	187850000	1	188025000	188050000	.	.	.	.	0,255,255	41	16.1267	14.4251	14.1972	14.3397	0.0044895	0.000134085	0.000136471	0.000173044	1	187837500	188037500	0
1	188170000	188180000	1	188240000	188250000	.	.	.	.	0,255,255	28	7.03766	7.75612	8.40164	9.94984	3.82695e-05	4.44984e-05	0.00143991	0.0163327	1	188175000	188245000	0
1	188375000	188400000	1	188525000	188550000	.	.	.	.	0,255,255	57	15.3636	22.533	26.9712	24.4686	9.04406e-12	1.62022e-05	0.00330909	2.30651e-05	1	188387500	188537500	0
1	189750000	189760000	1	189850000	189860000	.	.	.	.	0,255,255	36	8.42598	9.18218	12.6284	8.61028	5.5467e-07	3.93636e-07	0.00185657	1.24533e-06	1	189755000	189855000	0
1	189755000	189760000	1	189800000	189805000	.	.	.	.	0,255,255	18	2.3089	3.00315	3.10501	3.89332	1.02078e-05	7.58207e-05	0.000150878	0.00178458	1	189757500	189802500	0
1	192275000	192300000	1	192675000	192700000	.	.	.	.	0,255,255	42	13.2752	15.8399	17.7869	17.7563	3.56568e-05	0.00296607	0.00359567	0.00379849	1	192287500	192687500	0
1	197075000	197100000	1	197175000	197200000	.	.	.	.	0,255,255	56	22.9617	20.5697	22.9614	25.8258	3.08358e-05	3.10707e-05	3.96926e-05	0.00515259	1	197087500	197187500	0
1	202775000	202800000	1	202900000	202925000	.	.	.	.	0,255,255	54	23.7337	25.192	29.0216	25.9375	0.000114512	0.00918387	0.0129141	0.01238	2	202800000	202912500	12500
1	203880000	203890000	1	203970000	203980000	.	.	.	.	0,255,255	18	4.94232	4.08475	2.45928	2.71003	0.0049293	0.00788823	6.4375e-06	0.000109685	1	203885000	203975000	0
1	204200000	204225000	1	204400000	204425000	.	.	.	.	0,255,255	42	15.9782	16.6327	18.4106	17.7616	0.00248354	0.00296607	0.00359567	0.00379849	1	204212500	204412500	0
1	204950000	204975000	1	205125000	205150000	.	.	.	.	0,255,255	51	22.9773	21.3219	22.432	23.8298	0.000697369	0.000711614	0.000931747	0.00103419	1	204962500	205137500	0
1	214385000	214390000	1	214420000	214425000	.	.	.	.	0,255,255	12	1.44751	1.39811	1.40176	1.39142	0.00193057	0.00377802	0.00184542	0.0018377	1	214387500	214422500	0
1	215250000	215275000	1	215350000	215375000	.	.	.	.	0,255,255	84	38.2129	40.8144	44.0294	44.1166	1.72345e-07	0.000300078	0.000429835	0.000475151	1	215262500	215362500	0
1	218880000	218890000	1	219200000	219210000	.	.	.	.	0,255,255	19	2.22762	2.94621	2.89088	4.2731	6.37169e-07	3.29885e-05	2.02457e-05	0.00282652	2	218880000	219205000	5000
1	219390000	219400000	1	219460000	219470000	.	.	.	.	0,255,255	38	8.98079	9.44224	9.99845	11.4313	6.32375e-08	4.3356e-08	7.57866e-06	8.50235e-06	2	219395000	219455000	10000
1	227575000	227600000	1	227800000	227825000	.	.	.	.	0,255,255	60	21.6505	22.399	22.522	29.7104	1.72805e-06	2.03296e-06	2.43139e-06	0.000688791	2	227575000	227812500	12500
1	227675000	227700000	1	227800000	227825000	.	.	.	.	0,255,255	138	60.5036	53.401	54.512	79.818	1.45873e-13	9.12719e-14	1.70724e-13	0.00255677	2	227700000	227812500	12500
1	227725000	227730000	1	227810000	227815000	.	.	.	.	0,255,255	20	4.02759	4.32757	3.00615	6.17213	0.000960941	0.000655764	1.22238e-05	0.0171381	1	227727500	227812500	0
1	230625000	230650000	1	230825000	230850000	.	.	.	.	0,255,255	64	23.1913	17.9465	18.4594	19.3987	7.30748e-08	2.75566e-11	3.60031e-11	4.38479e-11	1	230637500	230837500	0
1	233100000	233125000	1	233250000	233275000	.	.	.	.	0,255,255	48	24.1956	20.9416	22.4582	18.5299	0.00373238	0.00383369	0.00492609	7.99731e-05	1	233112500	233262500	0
1	233870000	233880000	1	234040000	234050000	.	.	.	.	0,255,255	23	7.96366	7.43976	7.7639	8.60519	0.0279148	0.00390399	0.00623631	0.0418354	2	233880000	234040000	7071
1	234500000	234525000	1	234700000	234725000	.	.	.	.	0,255,255	55	21.1194	21.2075	24.522	19.6316	5.85112e-05	6.10582e-05	7.93615e-05	8.7556e-05	1	234512500	234712500	0
1	235280000	235290000	1	235570000	235580000	.	.	.	.	0,255,255	17	4.21922	4.58303	6.01415	4.18199	0.0123302	0.0177033	0.0693076	0.0177246	2	235280000	235575000	5000
1	235285000	235290000	1	235365000	235370000	.	.	.	.	0,255,255	17	2.9306	3.56562	2.30318	3.78344	0.000456634	0.0021319	6.66843e-05	0.00479169	2	235285000	235367500	2500
1	235350000	235375000	1	235550000	235575000	.	.	.	.	0,255,255	63	32.0678	28.5192	26.6083	35.5427	0.0123884	9.08222e-05	0.00013523	0.0157883	3	235370833	235570833	18634
1	236850000	236875000	1	237100000	237125000	.	.	.	.	0,255,255	43	16.3969	16.3573	16.1519	15.689	0.00135996	0.00166983	0.00201845	0.00213351	1	236862500	237112500	0
1	236860000	236870000	1	236960000	236970000	.	.	.	.	0,255,255	27	9.66061	7.76395	7.87483	8.68295	0.00172833	0.000125519	0.00309918	0.00290438	1	236865000	236965000	0
1	236980000	236990000	1	237110000	237120000	.	.	.	.	0,255,255	24	6.29473	6.22667	7.6382	6.03897	0.00161523	0.000169448	0.0026434	0.000188705	1	236985000	237115000	0
1	239580000	239590000	1	239640000	239650000	.	.	.	.	0,255,255	18	0.91892	2.08457	3.60619	3.72879	7.4807e-08	1.10082e-05	0.00106115	0.000982508	1	239585000	239645000	0
1	240300000	240325000	1	240400000	240425000	.	.	.	.	0,255,255	73	21.1985	32.6453	28.4845	35.9225	2.79712e-11	0.000119868	2.0509e-07	0.000174314	1	240312500	240412500	0
1	240450000	240475000	1	240600000	240625000	.	.	.	.	0,255,255	134	57.7408	51.7011	54.6107	55.8893	2.47528e-12	1.4197e-12	2.41415e-12	3.02309e-12	3	240462500	240612500	25000
1	241200000	241225000	1	241325000	241350000	.	.	.	.	0,255,255	75	37.0748	36.1197	44.0491	32.7424	4.53863e-05	4.09654e-05	0.0152611	5.97467e-05	1	241212500	241337500	0
1	241695000	241700000	1	241730000	241735000	.	.	.	.	0,255,255	16	2.45781	2.73251	3.27195	1.56916	0.000219057	0.00105245	0.0131016	1.70549e-06	1	241697500	241732500	0
1	241700000	241725000	1	241800000	241825000	.	.	.	.	0,255,255	95	33.3876	40.4977	38.3556	46.6082	6.37065e-11	1.07423e-06	1.00739e-10	1.72865e-06	2	241700000	241812500	12500
1	241900000	241910000	1	243350000	243360000	.	.	.	.	0,255,255	16	0.60419	0.961195	2.60469	0.666889	9.19584e-06	4.47834e-05	0.0013173	2.78943e-05	1	241905000	243355000	0
1	244025000	244050000	1	244125000	244150000	.	.	.	.	0,255,255	77	40.8426	36.4925	39.508	35.9923	0.0064752	1.27174e-05	0.0073979	1.95927e-05	1	244037500	244137500	0
1	244025000	244050000	1	244275000	244300000	.	.	.	.	0,255,255	31	8.25469	10.1026	8.86249	10.479	0.000146132	0.00842437	0.000302566	0.00786594	1	244037500	244287500	0
1	245140000	245145000	1	245220000	245225000	.	.	.	.	0,255,255	19	4.14747	4.8733	4.60283	3.41675	0.00275708	0.00195878	0.00439916	0.000645137	1	245142500	245222500	0
1	245870000	245880000	1	245960000	245970000	.	.	.	.	0,255,255	30	9.0299	8.98031	7.81234	10.0586	0.000163811	0.000147049	8.08104e-06	0.00473647	1	245875000	245965000	0
1	247100000	247125000	1	247250000	247275000	.	.	.	.	0,255,255	55	23.2597	25.206	30.6442	23.0384	5.85112e-05	0.00585979	0.00809706	8.7556e-05	1	247112500	247262500	0
1	247570000	247580000	1	247640000	247650000	.	.	.	.	0,255,255	38	10.3267	9.54113	11.4338	14.6533	5.02009e-06	4.3356e-08	7.57866e-06	0.000437557	1	247575000	247645000	0
1	248525000	248550000	1	249075000	249100000	.	.	.	.	0,255,255	34	11.4769	10.7057	15.2192	7.31138	0.000429127	0.000941533	0.0166086	1.66029e-07	1	248537500	249087500	0
1	248975000	249000000	1	249075000	249100000	.	.	.	.	0,255,255	139	54.6005	43.8771	47.201	48.1092	7.63069e-14	2.55231e-21	5.81916e-21	4.26513e-21	1	248987500	249087500	0
1	249760000	249770000	1	249850000	249860000	.	.	.	.	0,255,255	29	11.8826	10.8469	10.0401	11.9008	0.00620672	0.00524101	0.00889012	0.00900701	2	249770000	249860000	7071
1	250860000	250870000	1	250990000	251000000	.	.	.	.	0,255,255	32	11.4014	10.7492	11.9547	11.7765	0.000728073	0.000632864	0.00109008	0.00109873	4	250877500	250997500	24749
1	250990000	251000000	1	251060000	251070000	.	.	.	.	0,255,255	39	13.9898	11.8921	7.51948	12.1623	0.000149975	1.73766e-06	1.96625e-10	3.71436e-06	1	250995000	251065000	0
2	570000	580000	2	750000	760000	.	.	.	.	0,255,255	16	2.07583	2.86489	3.42902	2.91583	0.000107278	0.00206431	0.00866202	0.00179622	1	575000	755000	0
2	825000	850000	2	925000	950000	.	.	.	.	0,255,255	67	20.4474	27.9475	35.1704	24.5035	5.68606e-09	8.11027e-06	0.00343799	9.05669e-09	1	837500	937500	0
2	1050000	1060000	2	1260000	1270000	.	.	.	.	0,255,255	26	5.32481	7.26634	7.14969	9.23367	1.41806e-05	0.000331685	0.000467985	0.00622571	1	1055000	1265000	0
2	1315000	1320000	2	1365000	1370000	.	.	.	.	0,255,255	23	4.5416	4.28367	7.47898	4.03179	3.4947e-05	2.51755e-05	0.0103788	9.25203e-05	1	1317500	1367500	0
2	1410000	1420000	2	1530000	1540000	.	.	.	.	0,255,255	25	6.7775	6.63287	5.94895	11.8321	0.000688433	0.000754096	6.62099e-05	0.0850665	2	1410000	1535000	5000
2	1525000	1550000	2	2075000	2100000	.	.	.	.	0,255,255	32	11.1296	9.58694	10.4571	9.41086	0.00219399	0.00017773	0.00390507	0.000127235	1	1537500	2087500	0
2	1540000	1550000	2	1600000	1610000	.	.	.	.	0,255,255	28	10.9265	9.25765	8.92141	9.12832	0.0111925	0.000750895	0.00143991	0.00135456	1	1545000	1605000	0
2	1960000	1970000	2	2080000	2090000	.	.	.	.	0,255,255	52	13.8454	13.2666	14.7994	18.5483	1.28976e-09	7.89045e-10	2.72503e-09	1.88968e-06	2	1970000	2085000	5000
2	1965000	1970000	2	2000000	2005000	.	.	.	.	0,255,255	22	4.09909	6.44287	6.57127	4.6574	0.000127332	0.0112265	0.0230713	0.000298899	2	1970000	2005000	3536
2	2110000	2120000	2	2410000	2420000	.	.	.	.	0,255,255	19	3.69657	3.83506	5.53702	3.62454	0.000204302	0.000531709	0.0170213	0.000308137	1	2115000	2415000	0
2	2930000	2940000	2	3060000	3070000	.	.	.	.	0,255,255	25	6.46343	7.6113	9.8355	7.50917	0.000688433	0.000754096	0.0124461	0.00115851	1	2935000	3065000	0
2	3370000	3380000	2	3460000	3470000	.	.	.	.	0,255,255	23	8.72768	9.66882	9.77945	9.49667	0.0279148	0.0267377	0.0437055	0.0418354	2	3370000	3470000	7071
2	3600000	3625000	2	5525000	5550000	.	.	.	.	0,255,255	17	2.92396	3.047	3.24748	2.40169	0.000415431	0.00292449	0.0149537	0.000223931	1	3612500	5537500	0
2	4720000	4730000	2	4980000	4990000	.	.	.	.	0,255,255	21	5.67487	5.45019	5.3467	5.71106	0.00240802	0.00288613	0.00318912	0.00367805	1	4725000	4985000	0
2	4725000	4750000	2	4825000	4850000	.	.	.	.	0,255,255	69	22.7412	28.7625	28.9754	30.0202	1.07918e-09	2.23857e-06	3.40495e-06	3.42413e-06	1	4737500	4837500	0
2	5375000	5400000	2	5475000	5500000	.	.	.	.	0,255,255	78	36.5205	34.1711	36.5786	37.3903	7.84095e-06	7.09998e-06	1.26468e-05	1.11403e-05	1	5387500	5487500	0
2	5525000	5550000	2	5750000	5775000	.	.	.	.	0,255,255	58	27.6755	22.4864	25.2648	23.8289	0.00141349	8.2586e-06	0.00203021	1.16694e-05	1	5537500	5762500	0
2	5875000	5880000	2	5960000	5965000	.	.	.	.	0,255,255	16	2.43418	2.09256	3.29591	2.17683	0.000219057	0.000233899	0.0131016	0.000289352	2	5880000	5962500	2500
2	5950000	5975000	2	6100000	6125000	.	.	.	.	0,255,255	78	38.0342	37.3515	47.0707	37.0571	7.84095e-06	7.09998e-06	0.00509314	1.11403e-05	1	5962500	6112500	0
2	6625000	6650000	2	6800000	6825000	.	.	.	.	0,255,255	96	46.1708	39.5563	40.9834	46.7831	6.88404e-07	5.94242e-07	9.25812e-07	9.87011e-07	1	6637500	6812500	0
2	6820000	6830000	2	6930000	6940000	.	.	.	.	0,255,255	29	11.1679	9.51588	10.1738	8.61254	0.00620672	0.000341978	0.00889012	0.000610302	1	6825000	6935000	0
2	6930000	6940000	2	6980000	6990000	.	.	.	.	0,255,255	53	16.982	18.9841	13.8872	22.7763	4.12442e-07	2.65639e-07	1.14282e-09	0.000195716	1	6935000	6985000	0
2	7060000	7070000	2	7140000	7150000	.	.	.	.	0,255,255	30	10.4084	8.45747	11.1866	10.8284	0.00318594	0.000147049	0.00494522	0.00473647	2	7070000	7145000	5000
2	7700000	7725000	2	7850000	7875000	.	.	.	.	0,255,255	96	37.4403	36.6544	48.189	36.5465	2.90926e-11	2.32765e-11	9.25812e-07	3.59311e-11	4	7718750	7875000	41926
2	8525000	8550000	2	8625000	8650000	.	.	.	.	0,255,255	80	33.7605	42.2178	43.7017	44.7948	2.29951e-06	0.00159974	0.00237029	0.00249715	1	8537500	8637500	0
2	9100000	9105000	2	9200000	9205000	.	.	.	.	0,255,255	17	2.70251	2.73259	3.53487	3.76914	0.000456634	0.000289706	0.00507169	0.00479169	2	9102500	9195000	7500
2	9900000	9910000	2	9960000	9970000	.	.	.	.	0,255,255	32	6.54945	7.13516	8.19043	6.83488	5.18762e-07	6.43389e-07	4.36404e-05	9.31693e-07	2	9905000	9960000	5000
2	9950000	9975000	2	10075000	10100000	.	.	.	.	0,255,255	66	35.0106	32.0441	27.9349	32.7939	0.00373557	0.00337717	2.30301e-05	0.00476505	1	9962500	10087500	0
2	9950000	9975000	2	10225000	10250000	.	.	.	.	0,255,255	42	12.7623	14.8352	18.1566	14.7007	3.56568e-05	6.04017e-05	0.00359567	7.65881e-05	1	9962500	10237500	0
2	10075000	10100000	2	10225000	10250000	.	.	.	.	0,255,255	77	38.7321	35.1421	48.0515	32.5381	1.42023e-05	1.27174e-05	0.0073979	1.95927e-05	1	10087500	10237500	0
2	10180000	10190000	2	10240000	10250000	.	.	.	.	0,255,255	46	11.5879	10.4742	11.0973	10.5268	1.45795e-09	1.32656e-09	1.44477e-09	2.62468e-09	2	10185000	10240000	5000
2	10375000	10400000	2	10650000	10675000	.	.	.	.	0,255,255	41	15.946	15.5625	17.1471	17.9006	0.0044895	0.00520253	0.0062157	0.00670625	3	10404166	10670833	18634
2	10550000	10575000	2	10675000	10700000	.	.	.	.	0,255,255	91	41.0264	36.2171	35.1238	45.5939	1.11963e-05	1.07998e-09	2.19379e-09	1.60424e-05	1	10562500	10687500	0
2	12000000	12010000	2	12110000	12120000	.	.	.	.	0,255,255	27	6.88854	7.4958	6.97604	8.27659	0.000107105	0.000125519	0.000181242	0.00290438	1	12005000	12115000	0
2	12150000	12175000	2	12350000	12375000	.	.	.	.	0,255,255	58	24.5601	25.4114	27.7133	27.5652	7.52831e-06	0.00140179	0.00203021	0.00191132	1	12162500	12362500	0
2	12575000	12600000	2	12850000	12875000	.	.	.	.	0,255,255	67	28.268	31.813	33.1754	38.5475	7.97044e-06	0.00216608	0.00343799	0.00306423	2	12575000	12862500	12500
2	12725000	12750000	2	12850000	12875000	.	.	.	.	0,255,255	47	16.1498	19.1095	23.2792	17.4469	9.971e-05	0.000129783	0.00815024	0.000159721	1	12737500	12862500	0
2	13550000	13575000	2	13775000	13800000	.	.	.	.	0,255,255	58	21.6269	22.4087	25.7221	21.5236	7.52831e-06	8.2586e-06	0.00203021	1.16694e-05	1	13562500	13787500	0
2	14390000	14400000	2	14440000	14450000	.	.	.	.	0,255,255	38	8.07798	11.0549	12.8582	9.90667	6.32375e-08	4.56767e-06	0.00049436	8.50235e-06	1	14395000	14445000	0
2	14450000	14475000	2	14600000	14625000	.	.	.	.	0,255,255	79	30.9895	27.5844	30.4097	21.9353	4.39866e-06	1.2585e-09	1.98574e-09	7.63135e-14	1	14462500	14612500	0
2	14625000	14650000	2	15000000	15025000	.	.	.	.	0,255,255	55	24.7751	21.3799	22.4506	25.3793	0.00590643	6.10582e-05	7.93615e-05	0.00803848	1	14637500	15012500	0
2	14800000	14825000	2	14975000	15000000	.	.	.	.	0,255,255	91	22.6314	29.9688	34.9209	37.297	8.59525e-20	2.91413e-14	2.19379e-09	1.73487e-09	5	14802500	15017500	31623
2	15050000	15075000	2	15175000	15200000	.	.	.	.	0,255,255	60	33.8618	27.2001	29.1394	34.1461	0.0372446	0.000493161	0.00072024	0.0452116	2	15062500	15175000	12500
2	15330000	15340000	2	15440000	15450000	.	.	.	.	0,255,255	22	7.51614	6.61013	8.01885	5.42772	0.00783212	0.0082814	0.0764329	0.00151587	2	15330000	15445000	5000
2	15475000	15500000	2	15575000	15600000	.	.	.	.	0,255,255	72	35.9767	34.6114	38.1098	32.8255	0.000224182	0.000197878	0.000345195	0.000287197	2	15487500	15600000	12500
2	16450000	16475000	2	16550000	16575000	.	.	.	.	0,255,255	84	30.5883	33.8779	27.2062	44.9698	1.6312e-11	1.59256e-07	3.10694e-11	0.000475151	1	16462500	16562500	0
2	16875000	16900000	2	17100000	17125000	.	.	.	.	0,255,255	53	21.0634	21.1859	21.1285	22.2018	0.000209682	0.000216491	0.000276646	0.000311316	1	16887500	17112500	0
2	17400000	17425000	2	17500000	17525000	.	.	.	.	0,255,255	77	29.4411	33.2294	34.068	29.5894	6.15901e-09	1.27174e-05	2.30499e-05	1.04157e-08	1	17412500	17512500	0
2	17760000	17770000	2	17810000	17820000	.	.	.	.	0,255,255	32	8.55145	9.61354	9.44332	10.8188	2.68783e-05	2.23237e-05	4.36404e-05	0.00109873	1	17765000	17815000	0
2	17835000	17840000	2	17935000	17940000	.	.	.	.	0,255,255	14	3.47784	2.8452	2.11657	2.98646	0.0442922	0.00915687	0.0042381	0.0175778	2	17837500	17940000	2500
2	18520000	18530000	2	18690000	18700000	.	.	.	.	0,255,255	20	3.81274	4.39616	5.30996	2.4167	5.33711e-05	0.00119036	0.00774246	2.06575e-07	2	18520000	18695000	5000
2	21250000	21260000	2	21380000	21390000	.	.	.	.	0,255,255	28	8.262	7.31219	9.30771	9.44705	0.000815309	4.44984e-05	0.00143991	0.00135456	2	21260000	21385000	5000
2	21980000	21990000	2	22030000	22040000	.	.	.	.	0,255,255	27	7.97105	8.12056	8.85966	7.87682	0.00172833	0.0016238	0.00309918	0.00290438	1	21985000	22035000	0
2	22125000	22150000	2	22325000	22350000	.	.	.	.	0,255,255	61	27.1007	27.0549	32.5313	29.5253	0.000289661	0.000289306	0.0338745	0.000405589	2	22150000	22337500	12500
2	22975000	23000000	2	23125000	23150000	.	.	.	.	0,255,255	64	29.9401	30.4097	32.0362	32.5851	5.14807e-05	5.02466e-05	0.0112402	0.0109004	2	22987500	23150000	12500
2	23580000	23590000	2	23690000	23700000	.	.	.	.	0,255,255	19	5.25402	5.18215	5.73933	6.45748	0.0128061	0.0145483	0.0170213	0.0846423	2	23580000	23695000	5000
2	24425000	24450000	2	24625000	24650000	.	.	.	.	0,255,255	50	9.93826	11.988	16.0773	12.0244	1.31573e-11	2.85621e-11	1.60159e-05	3.04939e-11	2	24450000	24637500	12500
2	24680000	24685000	2	24715000	24720000	.	.	.	.	0,255,255	18	2.73723	4.13268	2.44745	4.06967	0.000148355	0.00558483	1.62013e-05	0.012866	1	24682500	24717500	0
2	27320000	27325000	2	27360000	27365000	.	.	.	.	0,255,255	18	5.44553	3.97846	3.57086	4.08523	0.0622545	0.00558483	0.00215484	0.012866	2	27325000	27362500	2500
2	27730000	27740000	2	27800000	27810000	.	.	.	.	0,255,255	22	5.08307	4.41225	6.37505	3.02871	0.00102445	0.000124418	0.0122672	1.9878e-07	1	27735000	27805000	0
2	28850000	28875000	2	29250000	29275000	.	.	.	.	0,255,255	54	21.6785	18.3714	24.9626	20.5532	0.000114512	4.94795e-07	0.0129141	0.000171648	1	28862500	29262500	0
2	30950000	30975000	2	31125000	31150000	.	.	.	.	0,255,255	75	28.8757	31.1377	34.6958	32.5722	2.84449e-08	4.09654e-05	7.35944e-05	5.97467e-05	1	30962500	31137500	0
2	31175000	31200000	2	31275000	31300000	.	.	.	.	0,255,255	81	36.8169	35.0984	33.0347	41.4445	1.24573e-06	1.14872e-06	2.06987e-06	0.00172178	1	31187500	31287500	0
2	31275000	31300000	2	31575000	31600000	.	.	.	.	0,255,255	44	13.9428	16.6218	18.1137	15.1833	6.81137e-06	0.000895658	0.00110388	1.50236e-05	1	31287500	31587500	0
2	31475000	31500000	2	31575000	31600000	.	.	.	.	0,255,255	59	27.4092	25.9029	30.3878	30.59	0.000835975	0.000828806	0.00121579	0.00114924	1	31487500	31587500	0
2	31850000	31875000	2	32000000	32025000	.	.	.	.	0,255,255	58	24.0236	24.474	29.3885	25.5974	7.52831e-06	8.2586e-06	0.00203021	0.00191132	1	31862500	32012500	0
2	33110000	33120000	2	33310000	33320000	.	.	.	.	0,255,255	18	1.91392	2.93602	4.79429	1.29209	2.17748e-07	0.000132897	0.00724902	1.25006e-08	1	33115000	33315000	0
2	33555000	33560000	2	33655000	33660000	.	.	.	.	0,255,255	20	2.56531	2.97479	4.57026	3.94979	1.01852e-05	4.14639e-06	0.00174017	0.00154998	1	33557500	33657500	0
2	33690000	33700000	2	33770000	33780000	.	.	.	.	0,255,255	28	9.01028	9.00045	8.5999	10.4468	0.000815309	0.000750895	0.00143991	0.0163327	1	33695000	33775000	0
2	34100000	34125000	2	34200000	34225000	.	.	.	.	0,255,255	72	37.6568	33.1576	36.4859	34.941	0.000224182	0.000197878	0.000345195	0.000287197	1	34112500	34212500	0
2	34950000	34975000	2	35050000	35075000	.	.	.	.	0,255,255	86	37.7358	38.1715	35.8637	40.1884	4.54275e-08	4.18025e-08	7.80054e-08	0.000192624	1	34962500	35062500	0
2	35525000	35550000	2	35725000	35750000	.	.	.	.	0,255,255	49	27.2528	22.126	25.7746	21.9397	0.068273	0.00223934	0.0880756	0.00314063	2	35525000	35737500	12500
2	35780000	35790000	2	35870000	35880000	.	.	.	.	0,255,255	35	9.4071	9.32873	11.7525	11.1447	1.38543e-06	1.14782e-06	0.000107461	0.000110223	2	35790000	35870000	7071
2	35950000	35960000	2	36020000	36030000	.	.	.	.	0,255,255	31	7.89233	8.24253	9.67076	10.8091	6.57142e-05	5.84718e-05	0.000120334	0.00235512	1	35955000	36025000	0
2	36025000	36050000	2	36250000	36275000	.	.	.	.	0,255,255	41	15.8285	14.5969	17.5021	14.7793	0.0044895	0.000134085	0.0062157	0.000173044	1	36037500	36262500	0
2	36025000	36050000	2	36600000	36625000	.	.	.	.	0,255,255	29	9.50826	8.59854	8.94247	5.79706	0.0009338	0.00247962	0.00179307	1.04701e-06	1	36037500	36612500	0
2	37375000	37400000	2	37625000	37650000	.	.	.	.	0,255,255	62	26.3141	23.3897	21.8418	26.2851	0.000163804	4.54412e-07	5.81113e-07	0.000234417	2	37400000	37637500	12500
2	37625000	37650000	2	37775000	37800000	.	.	.	.	0,255,255	57	29.5548	24.6816	29.3557	29.3381	0.00230936	0.00232384	0.00330909	0.0032038	1	37637500	37787500	0
2	38725000	38750000	2	38850000	38875000	.	.	.	.	0,255,255	63	28.0379	28.6253	27.1529	29.1755	9.20338e-05	9.08222e-05	0.00013523	0.000126652	1	38737500	38862500	0
2	39550000	39575000	2	39650000	39675000	.	.	.	.	0,255,255	54	27.0843	26.4897	27.4602	27.735	0.00929336	0.00918387	0.0129141	0.01238	2	39550000	39662500	12500
2	40640000	40650000	2	40810000	40820000	.	.	.	.	0,255,255	30	5.73463	5.17757	7.23052	5.27116	1.02187e-07	9.98489e-08	8.08104e-06	2.35725e-07	1	40645000	40815000	0
2	41420000	41430000	2	41520000	41530000	.	.	.	.	0,255,255	30	8.33635	7.03357	8.75374	6.83527	0.000163811	5.89108e-06	0.000285619	7.97148e-06	1	41425000	41525000	0
2	43025000	43050000	2	43500000	43525000	.	.	.	.	0,255,255	37	16.0779	14.5838	16.9861	17.2768	0.0345535	0.00243131	0.0464473	0.0497694	2	43050000	43512500	12500
2	43050000	43075000	2	43225000	43250000	.	.	.	.	0,255,255	60	23.1865	21.3334	25.5693	25.1902	1.72805e-06	2.03296e-06	0.00072024	0.000688791	3	43070833	43220833	18634
2	43225000	43250000	2	43500000	43525000	.	.	.	.	0,255,255	65	28.4236	26.7214	26.1374	35.2904	2.84523e-05	2.78036e-05	4.30318e-05	0.0072276	1	43237500	43512500	0
2	43300000	43325000	2	43500000	43525000	.	.	.	.	0,255,255	74	25.2754	26.1869	27.7766	33.8233	6.12196e-08	6.6978e-08	1.02298e-07	0.000103641	1	43312500	43512500	0
2	43820000	43830000	2	43990000	44000000	.	.	.	.	0,255,255	16	1.88867	2.86111	3.81068	2.70195	1.01321e-05	0.00206431	0.00866202	0.00179622	1	43825000	43995000	0
2	43940000	43950000	2	43990000	44000000	.	.	.	.	0,255,255	26	3.88556	7.81537	8.54417	7.06045	8.18703e-09	0.000331685	0.00647141	0.000516564	2	43935000	43995000	10000
2	44885000	44890000	2	44930000	44935000	.	.	.	.	0,255,255	19	1.21752	1.26582	1.88595	0.906772	5.88992e-08	5.89074e-09	8.53431e-08	1.0174e-07	1	44887500	44932500	0
2	47120000	47130000	2	47370000	47380000	.	.	.	.	0,255,255	30	10.7449	8.81694	8.06153	11.8489	0.00318594	0.000147049	0.000285619	0.00473647	3	47125000	47375000	10000
2	47130000	47140000	2	47240000	47250000	.	.	.	.	0,255,255	27	8.30122	9.90158	11.2179	10.2993	0.00172833	0.0179841	0.0301973	0.0301724	2	47130000	47240000	7071
2	47780000	47790000	2	47860000	47870000	.	.	.	.	0,255,255	27	8.88355	9.17961	8.03695	8.16495	0.00172833	0.0016238	0.00309918	0.00290438	1	47785000	47865000	0
2	48075000	48100000	2	48275000	48300000	.	.	.	.	0,255,255	52	19.6471	19.471	21.7698	19.4491	0.00038599	2.64663e-06	0.00050076	3.59797e-06	1	48087500	48287500	0
2	49150000	49175000	2	49300000	49325000	.	.	.	.	0,255,255	78	14.1753	20.7146	12.6538	36.0455	2.27759e-24	2.12978e-13	1.79989e-23	1.11403e-05	2	49187500	49312500	25000
2	49390000	49400000	2	49440000	49450000	.	.	.	.	0,255,255	29	7.73107	8.4084	7.83614	8.46777	1.35979e-05	0.000341978	0.000658143	0.000610302	1	49395000	49445000	0
2	50600000	50610000	2	50720000	50730000	.	.	.	.	0,255,255	31	10.7082	9.09963	7.39912	8.16631	0.00154148	5.84718e-05	2.75173e-06	0.000104321	1	50605000	50725000	0
2	51900000	51910000	2	52120000	52130000	.	.	.	.	0,255,255	20	4.67457	3.81717	4.01365	4.09452	0.000677909	0.000149526	0.0010718	0.00105231	1	51905000	52125000	0
2	52120000	52130000	2	52210000	52220000	.	.	.	.	0,255,255	39	11.4843	9.74767	11.8856	10.0979	2.03298e-06	1.56379e-08	3.12264e-06	3.71436e-06	2	52125000	52220000	5000
2	60375000	60400000	2	60500000	60525000	.	.	.	.	0,255,255	63	30.4627	29.3973	32.2885	29.976	9.20338e-05	9.08222e-05	0.0161842	0.000126652	1	60387500	60512500	0
2	60975000	61000000	2	61275000	61300000	.	.	.	.	0,255,255	38	16.3482	12.2101	15.188	13.7365	0.0214362	2.54001e-05	0.00129303	0.00154267	2	60987500	61262500	25000
2	61890000	61900000	2	61940000	61950000	.	.	.	.	0,255,255	15	1.09387	1.82842	1.10667	2.2371	8.51426e-05	0.000161399	0.000274878	0.000717612	1	61895000	61945000	0
2	66050000	66060000	2	66130000	66140000	.	.	.	.	0,255,255	34	8.57356	6.83252	6.67938	8.43835	4.05234e-06	7.93318e-08	1.1455e-07	6.9389e-06	1	66055000	66135000	0
2	70000000	70025000	2	70275000	70300000	.	.	.	.	0,255,255	48	19.3819	21.5378	23.0102	22.1316	4.8362e-05	0.00383369	0.00492609	0.00525882	1	70012500	70287500	0
2	70125000	70150000	2	70275000	70300000	.	.	.	.	0,255,255	72	30.828	29.8042	35.6878	27.6945	2.55016e-07	2.7807e-07	0.000345195	4.27722e-07	1	70137500	70287500	0
2	71025000	71050000	2	71450000	71475000	.	.	.	.	0,255,255	37	12.2937	13.785	14.5913	14.0046	3.10123e-05	0.00243131	0.00261305	0.0029794	1	71037500	71462500	0
2	79525000	79550000	2	79825000	79850000	.	.	.	.	0,255,255	39	15.7224	15.327	15.8962	16.8616	0.0128581	0.000618889	0.0176813	0.0191865	2	79537500	79850000	12500
2	79675000	79700000	2	79825000	79850000	.	.	.	.	0,255,255	66	30.9774	30.6092	32.4305	33.1123	0.00373557	1.50469e-05	0.00517196	0.00476505	1	79687500	79837500	0
2	93550000	93575000	2	94400000	94425000	.	.	.	.	0,255,255	27	7.11116	5.7824	6.52133	6.14033	0.000164461	1.62269e-05	0.000494552	1.5559e-05	1	93562500	94412500	0
[truncated: 2,264 more rows]

## Sheet: replicate 2
part 3. The detected loops in P. somniferum based on Hi-C data replicate 2 by HICCUPS
[truncated: 1,378 more rows]
