# Supplementary material for: Three chromosome-scale Papaver genomes reveal punctuated patchwork evolution of the morphinan and noscapine biosynthesis pathway
Source: Nat Commun. 2021 Oct 15;12:6030. doi: 10.1038/s41467-021-26330-8 (PMC8521590; doi:10.1038/s41467-021-26330-8)
Supplement: Supplementary file 15 — Source Data [file 41467_2021_26330_MOESM15_ESM.zip › Source Data/Supplementary Fig. 4, 6 and 7 Chromosome length.xlsx]

## Sheet: Sheet1
Summary of chromosome length in the three Papaver genomes
P. rhoeas			P. somniferum			P. setigerum
	Nucleotides			Nucleotides			Nucleotides
Total assembly size	2542266437		Total assembly size	2713180298		Total assembly size	4590117772
Total chromosome bases	2233793498		Total chromosome bases	2506063622		Total chromosome bases	4477609816
chr1	361763521		chr1	253956107		chr1	329104670
chr2	354897585		chr2	328069000		chr2	297783679
chr3	348886128		chr3	297363500		chr3	293286284
chr4	329411710		chr4	173483500		chr4	253722553
chr5	294845148		chr5	250439107		chr5	242110621
chr6	287259938		chr6	186956000		chr6	233953896
chr7	256729468		chr7	249601500		chr7	229773019
			chr8	211634000		chr8	212240622
			chr9	180954015		chr9	211159933
			chr10	201134000		chr10	202266642
			chr11	172472893		chr11	201785181
						chr12	185072483
						chr13	178776135
						chr14	176738993
						chr15	173543440
						chr16	169978703
						chr17	162023365
						chr18	156623771
						chr19	156463891
						chr20	155080500
						chr21	145669529
						chr22	110451906
