# Supplementary material for: Three chromosome-scale Papaver genomes reveal punctuated patchwork evolution of the morphinan and noscapine biosynthesis pathway
Source: Nat Commun. 2021 Oct 15;12:6030. doi: 10.1038/s41467-021-26330-8 (PMC8521590; doi:10.1038/s41467-021-26330-8)
Supplement: Supplementary file 15 — Source Data [file 41467_2021_26330_MOESM15_ESM.zip › Source Data/Supplementary Fig. 40b Replicate 1 Hi-C contact of chr15 morphinan branch copy.txt]

chr15 morphinan branch copy Hi-C interaction, replicate 1
236
25
8
6
2
1
2
2
1
3
4
2
4
2
5
2
2
146
43
9
3
4
1
2
3
5
1
4
12
2
4
2
1
275
29
6
8
17
3
5
4
5
7
8
6
5
4
2
82
5
2
4
1
7
5
1
3
2
1
3
1
1
103
22
11
2
5
6
2
4
4
2
3
1
1
74
23
5
7
1
3
4
0
4
0
0
2
240
27
21
23
7
10
6
5
2
3
7
83
24
4
5
6
3
4
1
6
0
242
38
10
6
10
9
3
4
3
180
22
14
9
5
5
4
2
125
26
4
10
9
1
3
197
60
9
4
5
2
249
33
15
6
6
196
32
17
14
208
60
12
176
23
213
