# Supplementary material for: Three chromosome-scale Papaver genomes reveal punctuated patchwork evolution of the morphinan and noscapine biosynthesis pathway
Source: Nat Commun. 2021 Oct 15;12:6030. doi: 10.1038/s41467-021-26330-8 (PMC8521590; doi:10.1038/s41467-021-26330-8)
Supplement: Supplementary file 15 — Source Data [file 41467_2021_26330_MOESM15_ESM.zip › Source Data/Supplementary Fig. 40b Replicate 1 Hi-C contact of chr8 morphinan branch copy.txt]

chr8 morphinan branch copy Hi-C interaction, replicate1
223
13
4
8
0
0
4
7
6
4
4
4
4
112
6
7
1
2
5
3
3
1
3
1
1
18
1
1
0
1
0
1
0
0
0
1
84
6
2
2
3
0
1
1
1
0
13
0
0
0
2
1
0
0
0
21
0
0
0
1
2
0
1
124
33
11
4
6
5
3
186
29
13
11
4
2
200
25
21
7
5
132
33
11
7
230
47
22
140
28
194
