# Supplementary material for: Three chromosome-scale Papaver genomes reveal punctuated patchwork evolution of the morphinan and noscapine biosynthesis pathway
Source: Nat Commun. 2021 Oct 15;12:6030. doi: 10.1038/s41467-021-26330-8 (PMC8521590; doi:10.1038/s41467-021-26330-8)
Supplement: Supplementary file 15 — Source Data [file 41467_2021_26330_MOESM15_ESM.zip › Source Data/Supplementary Fig. 40d Replicate 2 Hi-C contact of chr15 morphinan branch copy.txt]

chr15 morphinan branch copy Hi-C interaction, replicate 2
295
43
10
10
3
1
6
0
4
3
5
3
3
3
6
1
6
215
66
11
8
6
5
1
3
5
1
2
5
7
4
1
5
355
52
15
6
14
4
8
13
4
8
3
8
7
3
6
119
12
5
14
4
7
3
7
5
3
3
3
4
1
121
31
18
8
2
4
4
7
4
1
2
0
0
102
33
7
11
2
5
6
3
3
3
1
1
379
32
30
24
9
12
9
6
5
3
6
142
31
12
6
9
8
5
3
4
1
313
44
21
12
11
17
6
4
5
267
25
17
18
15
9
9
5
174
36
17
14
4
5
7
281
77
22
9
6
5
358
52
29
13
4
274
52
25
14
285
72
17
259
36
252
