# Supplementary material for: Three chromosome-scale Papaver genomes reveal punctuated patchwork evolution of the morphinan and noscapine biosynthesis pathway
Source: Nat Commun. 2021 Oct 15;12:6030. doi: 10.1038/s41467-021-26330-8 (PMC8521590; doi:10.1038/s41467-021-26330-8)
Supplement: Supplementary file 15 — Source Data [file 41467_2021_26330_MOESM15_ESM.zip › Source Data/Supplementary Fig. 40d Replicate 2 Hi-C contact of chr8 morphinan branch copy.txt]

chr8 morphinan branch copy Hi-C interaction, replicate 2
329
14
3
4
1
1
6
11
6
7
6
2
3
133
7
7
1
2
4
5
3
5
2
3
0
23
2
0
0
0
2
3
0
2
0
1
122
2
0
4
5
4
4
2
1
1
13
0
2
1
3
0
0
0
0
30
2
2
2
3
1
1
1
165
58
21
7
9
5
5
285
51
19
21
6
8
301
35
34
10
7
181
40
8
6
314
51
24
186
35
256
