# Supplementary material for: Three chromosome-scale Papaver genomes reveal punctuated patchwork evolution of the morphinan and noscapine biosynthesis pathway
Source: Nat Commun. 2021 Oct 15;12:6030. doi: 10.1038/s41467-021-26330-8 (PMC8521590; doi:10.1038/s41467-021-26330-8)
Supplement: Supplementary file 15 — Source Data [file 41467_2021_26330_MOESM15_ESM.zip › Source Data/Supplementary Fig. 41 Morphinan gene cds.txt]

>P. somniferum_Pso04G00400.0_STORR_CDS
ATGGAGCTCCAATATATTTCTTATTTTCAACCAACTTCCTCCGTTGTTGCTCTTCTACTT
GCTCTTGTATCCATCTTATCCAGTGTCGTTGTTTTGAGGAAGACATTTTTGAATAACTAC
TCATCATCACCTGCATCATCCACAAAAACAGCGGTACTTTCTCATCAGCGGCAGCAGTCG
TGTGCATTGCCAATTTCCGGTCTCCTCCATATTTTCATGAATAAAAACGGCTTAATTCAT
GTAACTCTTGGAAATATGGCTGATAAATACGGTCCGATTTTCAGTTTCCCAACAGGTAGC
CATAGAACTCTCGTTGTGAGCAGTTGGGAGATGGTAAAAGAGTGTTTTACTGGCAACAAT
GACACTGCTTTCTCAAACCGTCCTATCCCGTTAGCTTTTAAGACTATATTTTATGCATGC
GGTGGCATAGACTCATACGGTCTTTCGAGTGTACCTTATGGAAAATATTGGAGGGAGCTT
CGAAAGGTCTGTGTGCATAACCTCCTGTCTAATCAACAACTACTCAAGTTCAGACACTTG
ATAATTTCTCAAGTCGATACGTCTTTCAATAAGCTGTATGAGTTATGCAAAAACTCTGAA
GACAACCAGGGAAACTATACTACTACTACTACCGCAGCTGGCATGGTGAGAATCGATGAT
TGGCTCGCCGAATTATCGTTCAATGTGATAGGAAGAATAGTCTGCGGATTCCAATCAGGC
CCTAAGACAGGTGCTCCAAGCAGGGTGGAACAATTTAAAGAAGCAATTAATGAAGCATCT
TATTTTATGTCGACATCTCCAGTGTCAGATAATGTTCCAATGCTAGGGTGGATTGACCAA
TTGACAGGTCTTACGAGAAATATGAAGCACTGCGGAAAGAAATTAGACTTGGTGGTCGAG
AGCATAATTAATGATCATCGTCAAAAGAGACGATTCTCTAGAACTAAAGGAGGAGATGAG
AAGGACGATGAACAAGATGACTTCATCGACATTTGTTTGTCAATAATGGAGCAACCACAG
CTTCCTGGCAACAATAATCCTTCTCAGATACCTATCAAATCTATTGTCCTGGACATGATA
GGTGGGGGCACTGACACCACAAAACTGACCACCATCTGGACCCTTTCCTTGCTGCTGAAC
AACCCCCATGTGTTGGACAAGGCAAAACAAGAAGTGGATGCACACTTTCGAACCAAAAGG
AGATCAACAAATGATGCAGCAGCAGCCGTGGTGGATTTTGATGATATTCGTAACCTTGTC
TACATCCAGGCAATCATCAAAGAATCAATGCGGTTGTATCCAGCCAGCCCCGTGGTGGAG
CGACTGAGCGGCGAAGATTGTGTGGTCGGTGGGTTTCATGTACCAGCAGGGACGAGATTA
TGGGCTAACGTATGGAAGATGCAACGAGACCCTAAAGTATGGGATGATCCATTGGTGTTT
CGACCAGACAGATTTTTGAGCGATGAACAGAAGATGGTTGATGTAAGGGGTCAAAATTAT
GAGCTGTTACCATTTGGAGCCGGTCGACGTGTATGTCCAGGTGTATCCTTCTCTTTGGAT
CTAATGCAACTGGTACTGACTCGTCTTATTCTCGAGTTTGAAATGAAGTCTCCTAGCGGG
AAAGTGGACATGACAGCAACACCAGGATTAATGAGTTACAAGGTGATCCCCCTTGACATT
CTGCTCACCCATCGTCGCATAAAGCCGTGTGTGCAGTCAGCAGCCTCTGAGAGAGACATG
GAGAGTAGTGGTGTACCAGTAATCACTCTGGGCTCGGGCAAGGTGATGCCTGTTCTGGGC
ATGGGAACATTTGAGAAAGTTGGTAAAGGGTCCGAAAGAGAGAGGTTGGCGATTTTAAAA
GCGATAGAGGTGGGTTACAGATACTTCGATACAGCTGCTGCATACGAAACTGAAGAGGTT
CTTGGAGAAGCTATTGCTGAAGCACTTCAACTTGGCCTAGTCAAATCTCGAGATGAACTT
TTCATCAGTTCCATGCTCTGGTGCACTGATGCTCACGCTGATCGTGTCCTCCTCGCTCTT
CAGAATTCGCTGAGGAATCTTAAATTGGAGTATGTGGATCTATATATGTTACCCTTCCCG
GCAAGCTTGAAGCCTGGGAAGATAACGATGGACATACCAGAGGAAGATATTTGTCGCATG
GACTACAGGTCTGTATGGGCAGCCATGGAAGAGTGTCAAAACCTTGGCTTCACTAAATCA
ATCGGTGTTAGCAATTTCTCCTGCAAAAAGCTTCAGGAATTGATGGCGACCGCCAACATC
CCTCCAGCTGTGAATCAAGTGGAGATGAGCCCGGCTTTCCAACAAAAGAAGCTGAGAGAG
TATTGCAACGCAAATAATATATTAGTCAGTGCAATCTCTGTACTGGGATCAAACGGAACC
CCATGGGGCTCCAATGCAGTTTTGGGTTCTGAGGTGCTTAAGAAAATTGCTATGGCCAAA
GGAAAATCTGTTGCTCAGGTTAGTATGAGATGGGTTTACGAGCAAGGCGCGAGTCTTGTG
GTAAAAAGTTTCAGTGAAGAGAGATTGAGGGAAAACTTGAACATATTTGACTGGGAACTC
ACTAAGGAAGACCATGAAAAGATCGGTGAGATTCCACAGTGCAGAATCTTGAGTGCTTAT
TTTTTGGTCTCACCTAATGGACCTTTCAAATCTCAAGAAGAGTTGTGGGATGATGAAGCT
TGA
>P. somniferum_Pso04G00410.0_SALSYN_CDS
ATGGCTCCGATTAATATAGAGGGGAATGATTTTTGGATGATAGCATGCACTGTCATAATA
GTATTTGCATTGGTGAAGTTCATGTTTTCCAAAATATCTTTTTATCAATCTGCAAATACA
ACGGAATGGCCAGCAGGTCCAAAAACATTACCCATAATTGGAAATCTTCATCAGTTGGGA
GGAGGTGTGCCCTTACAGGTTGCTTTGGCAAACTTAGCTAAAGTTTATGGAGGTGCATTT
ACAATTTGGATTGGAAGCTGGGTTCCAATGATCGTCATAAGCGATATCGATAACGCTCGG
GAAGTTCTTGTTAATAAATCTGCTGATTATTCCGCTAGAGATGTACCTGATATTCTTAAA
ATCATCACAGCAAATGGGAAGAATATTGCTGATTGTGATTCTGGTCCATTTTGGCATAAT
TTAAAGAAAGGTCTTCAAAGTTGTATAAATCCATCAAATGTTATGTCTCTATCTCGTTTA
CAGGAAAAAGACATGCAAAATCTCATCAAATCCATGCAAGAAAGAGCGTCACAGCATAAT
GGAATTATAAAACCTCTTGATCATGCCAAAGAAGCGTCTATGCGATTACTGAGTAGAGTT
ATATTTGGTCACGACTTTTCAAATGAGGATCTCGTTATTGGTGTGAAAGACGCCCTCGAT
GAGATGGTACGCATAAGTGGGTTGGCAAGTTTAGCTGATGCTTTTAAAATTGCTAAATAT
TTACCAAGCCAGAGAAAAAATATTCGGGATATGTACGCCACAAGAGACAGAGTATATAAT
TTGATTCAACCACATATCGTCCCTAATCTTCCTGCAAATTCTTTCTTATATTTTCTTACA
TCTCAAGATTACAGTGATGAAATTATTTACTCAATGGTACTTGAAATTTTTGGTTTGGGA
GTAGATAGTACTGCAGCAACGGCAGTTTGGGCACTCTCCTTTTTAGTCGGCGAGCAGGAA
ATTCAAGAAAAACTTTACCGAGAAATCAACAACCGGACGGGTGGGCAAAGACCAGTGAAA
GTTGTAGATTTGAAAGAGCTGCCATATCTACAAGCCGTGATGAAAGAAACATTGAGGATG
AAACCCATCGCACCACTAGCGGTCCCACATGTAGCAGCAAAAGATACTACATTCAAGGGG
CGGAGAATCGTTAAAGGTACAAAAGTAATGGTGAATCTGTACGCTATTCATCACGACCCT
AACGTTTTCCCTGAACCGTATAAATTCATGCCAGAGAGATTCTTAAAGGATGTTAATAGT
GATGGACGTTTTGGTGATATCAACACAATGGAAAGTTCATTGATACCGTTTGGTGCTGGT
ATGAGAATTTGTGGAGGTGTAGAATTAGCCAAGCAGATGGTAGCTTTTGCTCTTGCAAGT
ATGGTCAACGAATTCAAATGGGATTGTGTTTCCGAGGGGAAATTGCCTGATCTTAGTGAA
GCTATTAGCTTCATTCTCTACATGAAAAACCCACTTGAAGCCAAAATTACTCCTCGTACA
AAACCTTTTCGACAGTAG
>P. somniferum_Pso04G00430.0_SALAT_CDS
ATGGCAACAATGTATAGTGCTGCTGTTGAAGTGATCTCTAAGGAAACCATTAAACCCACA
ACTCCAACCCCATCTCAACTTAAAAACTTCAATCTGTCACTTCTCGATCAATGTTTTCCT
TTATATTATTATGTTCCAATCATTCTTTTCTACCCAGCCACCGCCGCTAATAGTACCGGT
AGCAGTAACCATCATGATGATCTTGACTTGCTTAAGAGTTCTCTTTCCAAAACACTAGTT
CACTTTTATCCAATGGCTGGTAGGATGATAGACAATATTCTGGTCGACTGTCATGACCAA
GGGATTAACTTTTACAAAGTTAAAATTAGAGGTAAAATGTGTGAGTTCATGTCGCAACCG
GATGTGCCACTAAGCCAGCTTCTTCCCTCTGAAGTTGTTTCCGCGAGTGTCCCTAAGGAA
GCACTGGTGATCGTTCAAGTGAACATGTTTGACTGTGGTGGAACAGCCATTTGTTCGAGT
GTATCACATAAGATTGCCGATGCAGCTACAATGAGTACGTTCATTCGTAGTTGGGCAAGC
ACCACTAAAACATCTCGTAGTGGGGGTTCAACTGCTGCCGTTACAGATCAGAAATTGATT
CCTTCTTTCGACTCGGCATCTCTATTCCCACCTAGTGAACGATTGACATCTCCATCAGGG
ATGTCAGAGATACCATTTTCCAGTACCCCAGAGGATACAGAAGATGATAAAACTGTCAGC
AAGAGATTTGTGTTCGATTTTGCAAAGATAACATCTGTACGTGAAAAGTTGCAAGTATTG
ATGCATGATAACTACAAAAGCCGCAGGCCAACAAGGGTTGAGGTGGTTACTTCTCTAATA
TGGAAGTCCGTGATGAAATCCACTCCAGCCGGTTTTTTACCAGTGGTACATCATGCCGTG
AACCTTAGAAAGAAAATGGACCCACCATTACAAGATGTTTCATTCGGAAATCTATCTGTA
ACTGTTTCGGCGTTCTTACCAGCAACAACAACGACAACAACAAATGCGGTCAACAAGACA
ATCAATAGTACGAGTAGTGAATCACAAGTGGTACTTCATGAGTTACATGATTTTATAGCT
CAGATGAGGAGTGAAATAGATAAGGTCAAGGGTGATAAAGGTAGCTTGGAGAAAGTCATT
CAAAATTTTGCTTCTGGTCATGATGCTTCAATAAAGAAAATCAATGATGTTGAAGTGATA
AACTTTTGGATAAGTAGCTGGTGCAGGATGGGATTATACGAGATTGATTTTGGTTGGGGA
AAGCCAATTTGGGTAACAGTTGATCCAAATATCAAGCCGAACAAGAATTGTTTTTTCATG
AATGATACGAAATGTGGTGAAGGAATAGAAGTTTGGGCGAGCTTTCTTGAGGATGATATG
GCTAAGTTCGAGCTTCACCTAAGTGAAATCCTTGAATTGATTTGA
>P. somniferum_Pso04G00440.0_SALR_CDS
ATGGCTAAAACATGTCCAAATACTGTTGTTACAAAGAGGAGGTGTGCAGTTGTTACTGGC
GGAAACAAGGGTATTGGATTTGAGATTTGTAAGCAATTATCTTCTAATGGAATCATGGTT
GTTTTAACTTGTAGAGATGTAACTAAAGGTCATGAAGCTGTTGAAAAACTCAAAAATTCC
AATCATGAGAATGTGGTTTTTCATCAACTTGATGTTACGGATCCAATTGCTAATATGTCT
TCTTTAGCGGATTTCATTAAAACACACTTCGGAAAGCTTGATATCTTGGTAAACAATGCT
GGGGTTGCAGGTTTTTCAGTTGATGCTGATCGTTTTAAGGCAATGATAAGTGACATTGGA
GAGGATTCAGAGGAGCTCGTGAAGATCTACGAAAAACCAGAAGCCCAAGAATTAATGTCA
GAGACATATGAATTAGCAGAAGAATGTCTCGAAATAAATTACAACGGTGTTAAATCGGTA
ACCGAAGTTCTAATTCCTTTACTTCAACTATCTGATTCACCAAGAATTGTTAATGTTTCA
TCATCCACGGGAAGCCTCAAGTATGTATCCAATGAAACAGCTCTAGAGATACTTGGAGAT
GGTGATGCATTAACAGAAGAGAGAATTGACATGGTAGTGAATATGCTTCTTAAGGATTTT
AAGGAAAATTTGATCGAAACAAATGGGTGGCCTAGTTTCGGAGCTGCATACACAACATCA
AAAGCATGTTTGAATGCTTACACAAGGGTGTTAGCAAAGAAAATTCCCAAATTTCAGGTC
AATTGTGTTTGTCCTGGTTTGGTTAAAACAGAAATGAACTACGGCATTGGAAATTATACT
GCCGAAGAAGGTGCTGAACATGTAGTCAGAATAGCTCTTTTCCCCGACGATGGACCTTCT
GGATCCACCGGGGTGAAATCTCGTGGACATTCACCATGTGACACAGATATTGTGGGGCCC
ACAGTGGGTAAAAATCACCTCCCTATAATTCTCCTTGGCTCGGGATTTAGTCCCGGATTT
CACGACGTCAACGTGGCATCATTGAGCATATTGAGTACAGCGCCCATCACTGTTTTATTC
TGCGACTACCATGCTAGATTAGAACTTCCATAA
>P. somniferum_Pso04G00450.0_THS_CDS
ATGGCTCCTCTCGGTGTTTCAGGTTTAGTCGGGAAACTTTCAACTGAATTGGAGGTCGAT
TGCGATGCTGAAAAATATTATAACATGTATAAGCACGGAGAAGATGTAAAAAAGGCAGTT
CCTCATCTTTGCGTTGACGTCAAAATTATCAGTGGAGATCCGACCAGTTCAGGTTGTATC
AAGGAATGGAATGTTAACATTGATGGTAAGACGATTCGCTCGGTAGAGGAAACCACACAC
GATGATGAAACGAAAACGTTACGTCACCGTGTATTTGAAGGAGACGTGATGAAGGATTTC
AAGAAGTTTGATACGATAATGGTAGTCAATCCAAAGCCGGATGGAAATGGATGTGTTGTG
ACAAGGTCAATTGAGTATGAAAAAACCAACGAGAATTCTCCAACTCCCTTTGATTATCTA
CAATTCGGCCATCAGGCCATTGAGGACATGAACAAGTACTTACGCGATTCTGAAAGTAAC
TGA
>P. setigerum_Pse08G45740.0_STORR_CDS
ATGGAGCTCCAATATATTTCTTATTTTCAACCAACTTCCTCCGTTGTTGCTCTTCTACTT
GCTCTTGTATCCATCTTATTCAGTGTCGTTGTTTTGAGGAAGACATTTTTGAATAACTAC
TCATCATCACCTGCATCATCAACAAAAACAGCGGTACTTTCTCATCAGCGGCAGCAGTCG
TGTGCATTGCCAATTTCCGGTCTCCTTCATGTTTTCATGAATAAAAACGGCTTAATTCAT
GTAACTCTTGGAAATATGGCTGATATATACGGTACGATTTTCAGTTTCCCAACAGGTAGC
CATAGAACTCTCGTTGTGAGCAGTTGGGAGATGGTAAAAGAGTGTTTTAGTGGCAACAAT
GACACTGCTTTCTCAAACCGTCCTATCCCGTTAGCTTTTAAGACTATATTCTATGCATGC
GGTGGCATAGACTCATACGGTCTTTCGAGTGTACCTTATGGAAAATATTGGAGGGAGCTA
CGAAAGGTCTGTGTGCATAACCTCCTCTCTAATCAACAACTACACAAGTTCAGACACTTG
ATAATTTCTCAAGTCGATACGTCTTTCAATAAGCTGTATGAGTTATGCAAAAACTCTGAC
GACAACCAGGGAAACTATACTACTACTACTACCGCAGCTGGCATAGTGAGAATGGATGAT
TGGCTCGCCCAATTGTCGTTCAATGTGATAGGAAGAATAGTCTGCGGATTCCAATCAGAC
CCTAAGACAGGTGCTCCAAGCAGGGTGGAACAATTTAAAGAAGCAATTAATGAAGCATCT
TATTTTATGTCGACATCTCCAGTGTCAGATAACGTTCCAATGCTAGGGTGGATTGACCAA
TTGACTGGTCTTACGAGAAATATGAAGCACTGCGGAAAGAAATTAGACTTGGTGGTCGGG
AGCATAATTAAAGATCATCGTCAAAAGAGACGATTCTCTAGAACTAAAGGAGGAGATGAG
AAGGACGATGAACAAGATGACTTCATCGACATTTGTTTGTCAATAATGGAGCAACCACAG
CTTCCTGGCAACAATAATCCTTCTCAGATACCTATCAAATCTATTGTCCTGGACATGATA
GGTGGGGGCACTGACACCACAAAACTGACCACCATCTGGACCCTTTCCTTGCTGCTGAAC
AACCCCCATGTGTTGGACAAGGCAAAACAAGAAGTGGATGCACACTTTCGAACGAAAAGG
AGATCAACAAATGGTGCAGCAGCAGCCGTGGTGGATTTTGATGATATTCGTAACCTTGTC
TACATCCAGGCAATCATAAAAGAATCAATGCGGTTGTATCCAGCCAGCCCCGTGGTGGAG
CGACTGAGCGGCGAAGATTGTGTGGTCGGTGGGTTTCATGTACCAGCAGGGACGAGATTA
TGGGCTAACGTATGGAAGATGCAACGTGACCCTAAAGTATGGGATGATCCGTTGGTGTTT
CGACCAGAGAGATTTTTGAGCGATGAACAGAAGATGGTTGATGTAAGGGGTCAAAATTAT
GAGCTGTTACCATTTGGAGCCGGTCGACGTATATGTCCAGGTATATCCTTCTCTTTGGAT
CTAATGCAACTGGTACTGACTCGTCTTATTCTCGAGTTTGAAATGAAGTCTCCTAGCGGG
AAAGTGGACATGACAGCAACACCAGGATTAATGAGTTACAAGGTGGTCCCCCTTGACATT
CTGCTCACCCATCGTCGCATAAAGTCGTGTGTGCAGTCAGCAGCCTCTGAGAGAGACATG
GAGAGTAGTGGTGTACCAGTAATTACTCTGAGCTCGGGCAAGTTGATGCCTGTTCTGGGC
ATGGGAACATTTGAGAAAGTTGGTAAAGGGTCCGAAAGAGAGAGGTTGGTGATTTTAAAA
GCGATAGAGGTGGGTTACAGATACTTCGATACAGCTGCTGCATACGAAACTGAAGAGGTT
CTTGGAGAAGCTATTGCTGAAGCACTCCAACTTGGCCTAATCAAATCTCGAGATGAACTT
TTCATCAGTTCCATGCTCTGGTGCACTGATGCTCATCCTGATCGTGTCCTCCTCGCTCTT
CAGAATTCTCTGAGGAATCTTAAATTGGAGTATCTGGATCTATATATGTTACCCTTCCCG
GTAAGCTTGAAGCCAGGGAAGATAACGATGGACATACAAGAGGAAGATATTTGTCGCATG
GACTACAGGTCTGTATGGGCAGCCATGGAAGAGTGTCAGAACCTTGGCTTCAATAAATCA
ATCGGTGTTAGTAATTTCTCCTGCAAAAAGCTTCAGGAATTGATGGCGACCGCCAACATC
CCTCCAGCTGTGAATCAAGTGGAGATGAGCCCGGCTTTCCAACAAAAGAAGCTGAGAGAT
TATTGCAACGCAAATAATATACTAGTCAGTGCAGTCTCTATACTGGGATCAAACGGAACC
CCATGGCGCTCCAATGCAGTTTTGGGTTCTGAGGTTGGTCAAATTCTCTGCATATGCCAT
AGTGTGGTCTCTGTTCTTGGGCATCGCGCGAGTCTTGTGGTAAAAAGTTTCAGTGAAGAG
AGATTGAGGGAAAACTTGAACATATTTGACTGGGAACTCACTAAGGAAGACCATGAAAAG
ATCGGTGAGATTCCACAGTGCAGAATCTTGAGTGCTTATTTTTTGGTCTCACCTAATGGA
CCTTTCAAATATCAAGAAGAGTTGTGGGATGACGAAGCTTGA
>P. setigerum_Pse08G45720.0_SALSYN_CDS
ATGTTTTCCAAAATATCTTTTTATCAATCTGCAAATACAACGGAATGGCCAGCAGGTCCA
AAAACACTACCCATAATTGGAAATCTTCATCAGTTGGGAGGAGGTGTGCCCTTACAGGTT
GCCTTGGCAAACTTAGCCAAAGTTTATGGAGGTGCATTTACAGTTTGGATTGGAAGCTGG
GTTCCAATGATCATCATAAGCGATATCGATAACGCTCGGGAAGTTCTTGTTAATAAATCT
GCCGATTATTCCGCTAGAGATGTACCTGATATTCTTAAAATCATCACAGCAAATGGGAAG
AATATTGCTGATTGTGATTCTGGTCCATTTTGGCATAATTTAAAGAAAGGTCTTCAAAGT
TGTATAAATCCATCAAATGTTATGTCTCTATCTCGTCTACAGGAAAAAGACATGCAAAAT
CTCATCAAATCCATGCAAGAAAGAGCGTCACAGCAGAATGGAATTGTAAAACCTCTTGAT
CATGCCAAAGAAGCGTCTATGCGATTACTGAGTAGAGTTATATTTGGTCAAGACTTTTCA
AATGAGGATCTCGTTATTGGTGTGAAAGACGCCCTCGATGAGATGGTACGCATAAGTGGG
TTGGCAAGTTTAGCTGATGCTTTTAAAATTGCTAAATATTTACCAAGCCAGAGAAAAAAT
ATTCGGGATATGTACGCCACAAGAGACAGAGTATATAATTTGATTCAACCACATATCGTC
TCTAATCTTCCTGCAAATTCTTTCTTACATTTTCTTACATCTCAAGATTACAGTGATGAA
ATTATTTACTCAATGGTACTTGAAATTTTTGGTCTGGGAGTAGATAGTACTGCAGCAACG
GCAGTTTGGGCACTCTCCTTTTTAGTCTGCGAGCAGGAAATTCAAGAAAAACTTTACCGC
GAAATCAACAACCTGACCGGTGGGCAAAGACCAGTGAAAGTTGTAGATTTGAAAGAGCTG
CCATATCTACTAGCCGTGATGAAAGAAACATTGAGGATGAAACCCATCGCACCACTAGCG
GTCCCTCATGTAGCAGCAAAAGATACTACACTCAAGGGGCGGAGAATCGTTAAGGGTACA
AAAGTAATGGTGAATCTGTACGCTATCCATCACGACCCTAACGTTTTCCCTGCACCGTAT
AAATTCATGCCAGAGAGATTCTTAAAGGATGTTAATAGTGATGGACGTTTTGGTGATATC
AACACAATGGAAAGTTCGTTGATACCATTTAGTGCTGGTATGAGAATTTGTGGAGGTGTA
GAATTAGCCAAGCAGATGGTAGCTTTTGCTCTTGCAAGTATGGTCAACGAATTCAAATGG
GATTGTGTTTCTGAGGGGAAATTTCCTGATCTTAGTGAAGCTATTAGCTTCATTCTCTAC
ATGAAAAACCCACTTGAAGCCAAAATTACTCCTCGTACAAAACCTTTCGACAGTAGATAA
>P. setigerum_Pse08G45690.0_SALAT_CDS
ATGGCAACAATGTATAGTCCTGCTGTTGAAGTGATCTCCAAGGAAACCATTAAACCCACA
ACTCCAACCCCATCTCAACTTAAAAACTTCAATCTGTCACTTCTCGTTCAGTGTTTTCCT
TTATATTATTATGTTCCAATCATTCTTTTCTACCCAGCCAGCGTCGCTAATAGTACCGGT
AGCAGTAACCATCATGATGATCTTGACTTTCTTAAGACTTCTCTTTCCAAAACACTAGTT
CACTTTTATCCAATGGCTGGTAGGATGATAGACAATATTCTGGTCGACTGTCATGACCAT
GGGATTAACTTTTACAAAGTAAAAATTAGAGGAAGCACTGTGATCGTTCAAGTGAACATG
TTTGACTGTGGTGGAACAGCCATTTGTTCGAGTGTATCACATAAGATTGCCGATGCAGCT
ACAATGGGTACGTTCATTCGTAGTTGGGCAAGCACCACCAAAACATCTCGTAGTGGGGGT
GCAACTGCTGCCGTTATTACAGATCAGAAATTGATTCCTTCTTTCGACTCGGCATCTCTA
TTCCCACCTAGTGAACGATTGGCATCTCCATCAGGGATGTCATAG
>P. setigerum_Pse08G45680.0_SALR_CDS
ATGCCTGAAACATGTCCAAATACTGTTACAAAGAGGAGGTGTGCAGTTGTTACTGGCGGA
AACAAGGGTATTGGATTTGAGATTTGTAAGCAATTATCTTCTAATGGAATCATGGTTGTT
TTAACTTGTAGAGATGTAACTAAAGGTCTTGAAGCTGTTGAAAAACTCAAAAATTCTAAT
CATGAGAATGTGGTTTTTCATCAACTTGATGTTACGGATCCAGTTACTACTATGTCTTCT
TTAGCGGATTTCATTAAAACACACTTCGGAAAGCTTGATATCTTGGTAAACAATGCTGGG
GTTGCAGGTTTTTCAGTTGATGCTGATCGTTTCAAGGCAATGATAAGTGACATTGGAGAG
GATTCAGAGGAGCTCGTGAAGATCTACGAAAAACCAGAAGCCCAAGAATTAATGACAGAG
ACATATGAATTAGCAGAAGAATGTCTCACAATAAATTACTACGGTGTTAAATCGGTAACC
GAAGTTCTAATTCCTTTACTTCAACTATCCGATTCACCAAGAATTGTCAATGTTTCATCA
TCCACGGGAAGCCTCAAGTATGTATCCAATGAAACAGCTCTAGAGATACTTGGAGATGCT
GATGCATTAACGGAAGAGAGAATTGACATGGTAGTGAATATGCTTCTTAAGGATTTTAAG
GAAAATTTGATCGAAACAAATCGGTGGCCTAGTTTCGGAGCTGCATACACAACATCAAAA
GCATGTTTGAATGCGTACACAAGGGTGTTCGCAAAGAAAATTCCCAAATTTCAGGTCAAT
TGTGTTTGTCCTGGTTTGGTTAAAACAGAAATGAACTACGGCATTGGAAATTACACTGCC
GACGAAGGTGCTAAACATGTAGTCAGAATAGCTCTTTTCCCCGACGATGGACCTTCTGGT
TTTTTCTATGATTGTTCAGAACTATCTGCATTTTGA
>P. setigerum_Pse08G45670.0_THS_CDS
ATGGATTCTATTAATTCTTCCATATACTTCTGTGCATATTTTAGAGAACTAATCATCAAA
TTGTTGATGGCTCCTCCTGGTGTTTCAGGTCTAGTCGGGAAACTTTCAACTGAATTGGAT
GTCAATTGCGATGCTGAAAAATATTATAACATGTATAAGCACGGAGAAGATGTGCAAAAG
GCAGTTCCTCATCTTTGCGTTGACGTCAAAGTTATCAGTGGAGACCCAACCCGTTCAGGT
TGTATCAAGGAATGGAATGTTAACATCGATGGTAAGACGATTCGCTCAGTAGAGGAAACA
ACACACAATGATGAAACGAAAACGTTGCGTCACCGTGTATTTGAAGGAGACATGATGAAG
GATTTCAAGAAGTTTGATACGATAATGGTAGTCAATCCAAAGCCGGATGGAAATGGATGT
GTTGTGACACGGTCAATTGAGTATGAGAAAACCAACGAGAATTCTCCAACTCCCTTTGAT
TATCTACAATTCGGCCATCAGGCCATTGAAGACATGAACAAATACTTACGCGATTCTGAA
TAA
>P. setigerum_Pse15G00630.0_STORR_CDS
ATGGAGCTCCAATATATTTCTTATTTTCAACCAACTTCCTCCGTTGTTGCTCTTCTACTT
GCTCTTGTATCCATCTTATCCAGTGTCGTTGTTTTGAGGAAGACATTTTTGAATAACTAC
TCATCATCACCTGCATCATCCACAAAAACAGCGGTACTTTCTCATCAGCGGCAGCAGTCG
TGTGCATTGCCAATTTCCGGTCTCCTCCATATTTTCATGAATAAAAACGGCTTAATTCAT
GTAACTCTTGGAAATATGGCTGATAAATACGGTCCGATTTTCAGTTTCCCAACAGGTAGC
CATAGAACTCTCGTTGTGAGCAGTTGGGAGATGGTAAAAGAGTGTTTTACTGGCAACAAT
GACACTGCTTTCTCAAACCGTCCTATCCCGTTAGCTTTTAAGACTATATTCTATGCATGC
GGTGGCATAGACTCATACGGTCTTTCGAGTGTACCTTATGGAAAATATTGGAGGGAGCTT
CGAAAGGTCTGTGTGCATAACCTCCTGTCTAATCAACAACTACTCAAGTTCAGACACTTG
ATAATTTCTCAAGTCGATACGTCTTTCAATAAGCTGTATGAGTTATGCAAAAACTCTGAA
GACAACCAGGGAAACTATACTACTACTACTACCGCAGCTGGCATGGTGAGAATCGATGAT
TGGCTCGCCGAATTATCGTTCAATGTGATAGGAAGAATAGTCTGCGGATTCCAATCAGGC
CCTAAGACAGGTGCTCCAAGCAGGGTGGAACAATTTAAAGAAGCAATTAATGAAGCATCT
TATTTTATGTCGACATCTCCAGTGTCAGATAATGTTCCAATGCTAGGGTGGATTGACCAA
TTGACAGGTCTTACGAGAAATATGAAGCACTGCGGAAAGAAATTAGACTTGGTGGTCGAG
AGCATAATTAATGATCATCGTCAAAAGAGACGATTCTCTAGAACTAAAGGAGGAGATGAG
AAGGACGATGAACAAGATGACTTCATCGACATTTGTTTGTCAATAATGGAGCAACCACAG
CTTCCTGGCAACAATAATCCTTCTCAGATACCTATCAAATCTATTGTCCTGGACATGATA
GGTGGGGGCACTGACACCACAAAACTGACCACCATCTGGACCCTTTCCTTGCTGCTGAAC
AACCCCCATGTGTTGGACAAGGCAAAACAAGAAGTGGATGCACACTTTCGAACCAAAAGG
AGATCAACAAATGATGCAGCAGCAGCCGTGGTGGATTTTGATGATATTCGTAACCTTGTC
TACATCCAGGCAATCATCAAAGAATCAATGCGGTTGTATCCAGCCAGCCCCGTGGTGGAG
CGACTGAGCGGCGAAGATTGTGTGGTCGGTGGGTTTCATGTACCAGCAGGGACGAGATTA
TGGGCTAACGTATGGAAGATGCAACGAGACCCTAAAGTATGGGATGATCCATTGGTGTTT
CGACCAGACAGATTTTTGAGCGATGAACAGAAGATGGTTGATGTAAGGGGTCAAAATTAT
GAGCTGTTACCATTTGGAGCCGGTCGACGTGTATGTCCAGGTGTATCCTTCTCTTTGGAT
CTAATGCAACTGGTACTGACTCGTCTTATTCTCGAGTTTGAAATGAAGTCTCCTAGCGGG
AAAGTGGACATGACAGCAACACCAGGATTAATGAGTTACAAGGTGATCCCCCTTGACATT
CTGCTCACCCATCGTCGCATAAAGCCGTGTGTGCAGTCAGCAGCCTCTGAGAGAGACATG
GAGAGTAGTGGTGTACCAGTAATCACTCTGGGCTCGGGCAAGGTGATGCCTGTTCTTGGC
ATGGGAACATTTGAGAAAGTTGGTAAAGGGTCCGAAAGAGAGAGGTTGGCGATTTTAAAA
GCGATAGAGGTGGGTTACAGATACTTCGATACAGCTGCTGCATACGAAACTGAAGAGGTT
CTTGGAGAAGCTATTGCTGAAGCACTTCAACTTGGCCTAGTCAAATCTCGAGATGAACTT
TTCATCAGTTCCATGCTCTGGTGCACTGATGCTCACGCTGATCGTGTCCTCCTCGCTCTT
CAGAATTCGCTGAGGAATCTTAAATTGGAGTATGTGGATCTATATATGTTACCCTTCCCG
GCAAGCTTGAAGCCTGGGAAGATAACGATGGACATACCAGAGGAAGATATTTGTCGCATG
GACTACAGGTCTGTATGGGCAGCCATGGAAGAGTGTCAAAACCTTGGCTTCACTAAATCA
ATCGGTGTTAGCAATTTCTCCCGCAAAAAGCTTCAGGAATTGATGGCGACCGCCAACATC
CCTCCAGCTGTGAATCAAGTGGAGATGAGCCCGGCTTTCCAACAAAAGAAGCTGAGAGAG
TATTGCAACGCAAATAATATATTAGTCAGTGCAATCTCTGTACTGGGATCAAACGGAACC
CCATGGGGCTCCAATGCAGTTTTGGGTTCTGAGGTGCTTAAGAAAATTGCTATGGCCAAA
GGAAAATCTGTTGCTCAGGTTAGTATGAGATGGGTTTACGAGCAAGGCGCGAGTCTTGTG
GTAAAAAGTTTCAGTGAAGAGAGATTGAGGGAAAACTTGAACATATTTGACTGGGAACTC
ACTAAGGAAGACCATGAAAAGATCGGTGAGATTCCACAGTGCAGAATCTTGAGTGCTTAT
TTTTTGGTCTCACCTAATGGACCTTTCAAATCTCAAGAAGAGTTGTGGGATGATGAAGCT
TGA
>P. setigerum_Pse15G00640.0_SALSYN_CDS
ATGGCTCCGATTAATATAGAGGGGAATGATTTTTGGATGATAGCATGCACTGTCATAATA
GTATTTGCATTGGTGAAGTTCATGTTTTCCAAAATATCTTTTTATCAATCTGCAAATACA
ACGGAATGGCCAGCAGGTCCAAAAACATTACCCATAATTGGAAATCTTCATCAGTTGGGA
GGAGGTGTGCCCTTACAGGTTGCTTTGGCAAACTTAGCTAAAGTTTATGGAGGTGCATTT
ACAATTTGGATTGGAAGCTGGGTTCCAATGATCGTCATAAGCGATATCGATAACGCTCGG
GAAGTTCTTGTTAATAAATCTGCTGATTATTCCGCTAGAGATGTACCTGATATTCTTAAA
ATCATCACAGCAAATGGGAAGAATATTGCTGATTGTGATTCTGGTCCATTTTGGCATAAT
TTAAAGAAAGGTCTTCAAAGTTGTATAAATCCATCAAATGTTATGTCTCTATCTCGTTTA
CAGGAAAAAGACATGCACAATCTCATCAAATCCATGCAAGAAAGAGCGTCACAGCATAAT
GGAATTATAAAACCTCTTGATCATGCCAAAGAAGCGTCTATGCGATTACTGAGTAGAGTT
ATATTTGGTCACGACTTTTCAAATGAGGATCTCGTTATTGGTGTGAAAGACGCCCTCGAT
GAGATGGTACGCATAAGTGGGTTGGCAAGTTTAGCTGATGCTTTTAAAATTGCTAAATAT
TTACCAAGCCAGAGAAAAAATATTCGGGATATGTACGCCACAAGAGACAGAGTATATAAT
TTGATTCAACCACATATCGTCCCTAATCTTCCTGAAAATTCTTTCTTACATTTTCTTACA
TCTCAAGATTACAGTGATGAAATTATTTACTCAATGGTACTTGAAATTTTTGGTTTGGGA
GTAGATAGTACTGCAGCAACGGCAGTTTGGGCACTCTCCTTTTTAGTCGGCGAGCAGGAA
ATTCAAGAAAAACTTTACCGCGAAATCAACAACCGGACGGGTGGGAAAAGACCAGTGAAA
GTTGTAGATTTGAAAGAGCTGCCATATCTACAAGCCGTGATGAAAGAAACATTGAGGATG
AAACCCATCGCACCACTAGCGGTCCCTCATGTAGCAGCAAAAGATACTACATTCAAGGGG
CGGAGAATCGTTAAAGGTACAAAAGTAATGGTGAATCTGTACGCTATCCATCACGACCCT
AACGTTTTCCCTGCACCGTATAAATTCATGCCAGAGAGATTCTTAAAGGATGTTAATAGT
GATGGACGTTTTGGTGATATCAACACAATGGAAAGTTCGTTGATACCATTTGGTGCTGGT
ATGAGAATTTGTGGAGGTGTAGAATTAGCCAAGCAGATGGTAGCTTTTGCTCTTGCAAGT
ATGGTCAACGAATTCAAATGGGATTGTGTTTCCGAGGGGAAATTGCCTGATCTTAGTGAA
GCTATTAGCTTCATTCTCTACATGAAAAACCCACTTGAAGCCAAAATTACTCCTCGTACA
AAACCTTTTCGACAGTAG
>P. setigerum_Pse15G00660.0_SALAT_CDS
ATGGCAACAATGTATAGTGCTGCTGTTGAAGTGATCTCTAAGGAAACCATTAAACCCACA
ACTCCAACCCCATCTCAACTTAAAAACTTCAATCTGTCACTTCTCGATCAATGTTTTCCT
TTATATTATTATGTTCCAATCATTCTTTTCTACCCAGCCACCGTCGCTAATAGTACCGGT
AGCAGTAACCATCATGATGATCTTGACTTGCTTAAGAGTTCTCTTTCCAAAACACTAGTT
CACTTTTATCCAATGGCTGGTAGGATGATAGACAATATTCTGGTCGACTGTCATGACCAA
GGGATTAACTTTTACAAAGTTAAAATTAGAGGTAAAATGTGTGACTTCATGTCGCAACCG
GATGTGCCACTAAGCCAGCTTCTTCCCTCTGAAATTGTTTCCGCGAGTGTCCCTAAGGAA
GCACTGGTGATCGTTCAAGTGAACATGTTTGACTGTGGTGGAACAGCTATTTGTTCGAGT
GTATCACATAAGATTGCCGATGCAGCTACAATGAGTACGTTCATTCGTAGTTGGGCAAGC
ACCACTAAAACATCTCGTAGTGGGGGTGCAACTGCTGCCGTTACAGATCAGAAATTGATT
CCTTCTTTCGACTCGGCATCTCTATTCCCACCTAGTGAACGATTGACATCTCCATCAGGG
ATGTCAGAGATACCATTTTCCAGTACCCCAGAGGATACAGAAGATGATAAAACTGTCAGC
AAGAGATTTGTGTTCGATTTTGCAAAGATAACATCTGTACGTGAAAAGTTGCAAGTATTG
ATGCATGATAACTACAAAAGCCGCAGGCCAACAAGGGTTGAGGTGGTTACTTCTCTAATA
TGGAAGTCCGTGATGAAATCCACTCCAGCCGGTTTTTTACCAGTGGTAGATCATGCCGTG
AACCTTAGAAAGAAAATGGACCCACCATTACAAGATGTTTCATTCGGAAATCTATCTGTA
ACTGTTTCGGCGTTCTTACCAGCAACAACAACGACAACAACAAATGCGGTCAACAAGACA
ATCAATAGTACGAGTAGTGAATCACAAGTGGTACTTCATGAGTTACATGATTTTATAGCT
CAGATGAGGAGTGAAATAGATAAGGTCAAGGGTGATAAAGGTAGCTTGGAGAAAGTCATT
CAAAATTTTGCTTCTGGTCATGATGCTTCAATAAAGAAAATCAATGATGTTGAAGTGATA
AACTTTTGGATAAGTAGCTGGTGCAGGATGGGATTATACGAGATTGATTTTGGTTGGGGA
AAGCCAATTTGGGTAACAGTTGATCCAAATATCAAGCCGAACAAGAATTGTTTTTTCATG
AATGATACGAAATGTGGTGAAGGAATAGAAGTTTGGGCGAGCTTTCTTGAGGATGATATG
GCTAAGTTCGAGCTTCACCTAAGTGAAATCCTTGAATTGATTTGA
>P. setigerum_Pse15G00670.0_SALR_CDS
ATGGCTAAAACATGTCCAAATACTGTTGTTACAAAGAGGAGGTGTGCAGTTGTTACTGGC
GGAAACAAGGGTATCGGATTTGAGATTTGTAAGCAATTATCTTCTAATGGAATCATGGTT
GTTTTAACTTGTAGAGATGTAACTAAAGGTCATGAAGCTGTTGAAAAACTCAAAAATTCC
AATCATGAGAATGTGGTTTTTCATCAACTTGATGTTACGGATCCAATTGCTACTATGTCT
TCTTTAGCGGATTTCATTAAAACACACTTCGGAAAGCTTGATATCTTGGTAAACAATGCT
GGGGTTGCAGGTTTTTCAGTTGATGCTGATCGTTTTAAGGCAATGATAAGTGACATTGGA
GAGGATTCAGAGGAGCTCGTGAAGATCTACGAAAAACCAGAAGCCCAAGAATTAATGTCA
GAGACATATGAATTAGCAGAAGAATGTCTCAAAATAAATTACAACGGTGTTAAATCGGTA
ACCGAAGTTCTAATTCCTTTACTTCAACTATCTGATTCACCAAGAATTGTTAATGTTTCA
TCATCCACGGGAAGCCTCAAGTATGTATCCAATGAAACAGCTCTAGAGATACTTGGAGAT
GGTGATGCATTAACAGAAGAGAGAATTGACATGGTAGTGAATATGCTTCTTAAGGATTTT
AAGGAAAATTTGATCGAAACAAATGGGTGGCCTAGTTTCGGAGCTGCATACACAACATCA
AAAGCATGTTTGAATGCTTACACAAGGGTGTTAGCAAACAAAATTCCCAAATTTCAGGTC
AATTGTGTTTGTCCTGGTTTGGTTAAAACAGAAATGAACTACGGCATTGGAAATTATACT
GCCGAAGAAGGTGCTGAACATGTAGTCAGAATAGCTCTTTTCCCCGACGATGGACCTTCT
GGTTTTTTCTATGATTGTTCAGAACTATCTGCATTTTGA
>P. setigerum_Pse15G00680.0_THS_CDS
ATGGCTCCTCTTGGTGTTTCAGGTTTAGTCGGGAAACTTTCAACTGAATTGGAGGTCGAT
TGCGATGCTGAAAAATATTATAACATGTATAAGCACGGAGAAGATGTAAAAAAGGCAGTT
CCTCATCTTTGCGTTGACGTCAAAATTATCAGTGGAGATCCGACCAGTTCAGGTTGTATC
AAGGAATGGAATGTTAACATTGATGGTAAGACGATTCGCTCGGTAGAGGAAACCACACAC
GATGATGAAACGAAAACGTTACGTCACCGTGTATTTGAAGGAGACGTGATGAAGGATTTC
AAGAAGTTTGATACGATAATGGTAGTCAATCCAAAGCCGGATGGAAATGGATGTGTTGTG
ACAAGGTCAATTGAGTATGAAAAAACCAACGAGAATTCTCCAACTCCCTTTGATTATCTA
CAATTCGGCCATCAGGCCATTGAGGACATGAACAAGTACTTACGCGATTCTGAAAGTAAC
TGA
