# Supplementary material for: Three chromosome-scale Papaver genomes reveal punctuated patchwork evolution of the morphinan and noscapine biosynthesis pathway
Source: Nat Commun. 2021 Oct 15;12:6030. doi: 10.1038/s41467-021-26330-8 (PMC8521590; doi:10.1038/s41467-021-26330-8)
Supplement: Supplementary file 15 — Source Data [file 41467_2021_26330_MOESM15_ESM.zip › Source Data/Supplementary Fig. 42a Syntenic relatinoships of T6ODM, COR, and CODM.xlsx]

## Sheet: Sheet1
Syntenic relatinoships associated with T6ODM, COR, and CODM in three Papaver genomes
P. somniferum vs P. somniferum (T6ODM)						P. somniferum vs P. somniferum (COR)
## Alignment 336: score=4376.0 e_value=0 N=92 chr2&chr2 minus						## Alignment 202: score=454.0 e_value=1.5e-27 N=12 chr10&unplaced-scaffold_1 plus
…...						202- 0:	Pso10G33930.0	PsoUNG09520.0	0
336- 83:	Pso02G29570.0	Pso02G64660.0	2e-79			202- 1:	Pso10G34120.0	PsoUNG09750.0	1e-116
336- 84:	Pso02G29590.0	Pso02G64640.0	1e-92			202- 2:	Pso10G34180.0	PsoUNG09980.0	3e-127
336- 85:	Pso02G29610.0	Pso02G64590.0	0			202- 3:	Pso10G34330.0	PsoUNG10060.0	2e-92
336- 86:	Pso02G29620.0	Pso02G64580.0	0			202- 4:	Pso10G34350.0	PsoUNG10130.0	4e-50
336- 87:	Pso02G29630.0	Pso02G64560.0	2e-134			202- 5:	Pso10G34360.0	PsoUNG10150.0	0
336- 88:	Pso02G29680.0	Pso02G64540.0	0			202- 6:	Pso10G34370.0	PsoUNG10170.0	3e-14
336- 89:	Pso02G29720.0	Pso02G64530.0	2e-148			202- 7:	Pso10G34560.0	PsoUNG10310.0	2e-89
336- 90:	Pso02G29730.0	Pso02G64520.0	0			202- 8:	Pso10G34650.0	PsoUNG10480.0	9e-107
336- 91:	Pso02G29860.0	Pso02G64490.0	0			202- 9:	Pso10G34680.0	PsoUNG10560.0	5e-46
						202- 10:	Pso10G34910.0	PsoUNG10600.0	0
P. setigerum vs P. somniferum (T6ODM)						202- 11:	Pso10G34990.0	PsoUNG10780.0	0
## Alignment 60: score=175890.0 e_value=0 N=3572 chr1&chr2 minus
…...						P. setigerum vs P. somniferum (COR)
60-1559:	Pse01G44960.0	Pso02G29890.0	2e-122			## Alignment 176: score=38010.0 e_value=0 N=785 chr10&chr10 minus
60-1560:	Pse01G44970.0	Pso02G29880.0	0			…...
60-1561:	Pse01G44980.0	Pso02G29870.0	7e-84			176- 96:	Pse10G02420.0	Pso10G35050.0	5e-75
60-1562:	Pse01G45000.0	Pso02G29860.0	0			176- 97:	Pse10G02430.0	Pso10G35010.0	0
60-1563:	Pse01G45010.0	Pso02G29780.0	5e-57			176- 98:	Pse10G02450.0	Pso10G34990.0	0
60-1564:	Pse01G45100.0	Pso02G29770.0	3e-34			176- 99:	Pse10G02460.0	Pso10G34950.0	0
60-1565:	Pse01G45130.0	Pso02G29720.0	0			176-100:	Pse10G02490.0	Pso10G34890.0	0
60-1566:	Pse01G45140.0	Pso02G29710.0	2e-62			176-101:	Pse10G02510.0	Pso10G34880.0	0
60-1567:	Pse01G45170.0	Pso02G29690.0	6e-65			176-102:	Pse10G02530.0	Pso10G34860.0	2e-85
60-1568:	Pse01G45180.0	Pso02G29680.0	0			…...
60-1569:	Pse01G45190.0	Pso02G29670.0	2e-80
…...						P. setigerum vs P. somniferum (COR)
						## Alignment 1909: score=7746.0 e_value=0 N=165 chr22&chr10 plus
P. setigerum vs P. somniferum (T6ODM)						…...
## Alignment 366: score=3907.0 e_value=0 N=82 chr11&chr2 minus						1909-159:	Pse22G26930.0	Pso10G34880.0	4e-161
366- 0:	Pse11G08970.0	Pso02G29960.0	2e-122			1909-160:	Pse22G26940.0	Pso10G34890.0	0
366- 1:	Pse11G08980.0	Pso02G29950.0	0			1909-161:	Pse22G27010.0	Pso10G34990.0	0
366- 2:	Pse11G09010.0	Pso02G29900.0	0			1909-162:	Pse22G27080.0	Pso10G35010.0	0
366- 3:	Pse11G09020.0	Pso02G29890.0	3e-85			1909-163:	Pse22G27120.0	Pso10G35090.0	0
366- 4:	Pse11G09030.0	Pso02G29880.0	0			1909-164:	Pse22G27360.0	Pso10G35320.0	0
366- 5:	Pse11G09040.0	Pso02G29870.0	5e-58			…...
366- 6:	Pse11G09050.0	Pso02G29860.0	0
366- 7:	Pse11G09060.0	Pso02G29720.0	1e-145			P. setigerum vs P. somniferum (COR)
366- 8:	Pse11G09080.0	Pso02G29680.0	0			## Alignment 2032: score=4624.0 e_value=0 N=100 chr3&chr10 plus
366- 9:	Pse11G09100.0	Pso02G29630.0	4e-147			…...
…...						2032- 75:	Pse03G52050.0	Pso10G34010.0	0
						2032- 76:	Pse03G52060.0	Pso10G34030.0	0
P. setigerum vs P. somniferum (T6ODM)						2032- 77:	Pse03G52070.0	Pso10G34040.0	0
## Alignment 43: score=3833.0 e_value=0 N=81 chr1&chr2 plus						2032- 78:	Pse03G52120.0	Pso10G34120.0	1e-116
…...						2032- 79:	Pse03G52130.0	Pso10G34140.0	0
43- 73:	Pse01G08460.0	Pso02G29590.0	0			2032- 80:	Pse03G52390.0	Pso10G34240.0	0
43- 74:	Pse01G08540.0	Pso02G29610.0	0			2032- 81:	Pse03G52470.0	Pso10G34260.0	0
43- 75:	Pse01G08550.0	Pso02G29620.0	0			2032- 82:	Pse03G52540.0	Pso10G34320.0	5e-68
43- 76:	Pse01G08570.0	Pso02G29630.0	2e-134			2032- 83:	Pse03G52550.0	Pso10G34330.0	4e-131
43- 77:	Pse01G08580.0	Pso02G29680.0	0			2032- 84:	Pse03G52560.0	Pso10G34560.0	2e-87
43- 78:	Pse01G08600.0	Pso02G29720.0	3e-147			2032- 85:	Pse03G52670.0	Pso10G34590.0	3e-165
43- 79:	Pse01G08620.0	Pso02G29860.0	0			2032- 86:	Pse03G52720.0	Pso10G34700.0	8e-177
43- 80:	Pse01G08630.0	Pso02G29870.0	1e-69			2032- 87:	Pse03G52820.0	Pso10G34790.0	9e-164
						2032- 88:	Pse03G52830.0	Pso10G34800.0	0
P. setigerum vs P. somniferum (T6ODM)						2032- 89:	Pse03G52840.0	Pso10G34830.0	1e-141
## Alignment 2670: score=13541.0 e_value=0 N=285 chr7&chr2 plus						2032- 90:	Pse03G52850.0	Pso10G34840.0	4e-168
…...						2032- 91:	Pse03G52920.0	Pso10G34880.0	4e-179
2670- 71:	Pse07G40930.0	Pso02G29610.0	0			2032- 92:	Pse03G52930.0	Pso10G34890.0	0
2670- 72:	Pse07G40940.0	Pso02G29620.0	0			2032- 93:	Pse03G52940.0	Pso10G34950.0	0
2670- 73:	Pse07G40950.0	Pso02G29630.0	1e-146			2032- 94:	Pse03G52950.0	Pso10G34990.0	0
2670- 74:	Pse07G40960.0	Pso02G29680.0	0			2032- 95:	Pse03G52980.0	Pso10G35010.0	2e-119
2670- 75:	Pse07G40970.0	Pso02G29720.0	7e-114			…...
2670- 76:	Pse07G40980.0	Pso02G29860.0	0
2670- 77:	Pse07G40990.0	Pso02G29870.0	1e-72			P. setigerum vs P. somniferum (COR)
2670- 78:	Pse07G41030.0	Pso02G29880.0	0			## Alignment 176: score=38010.0 e_value=0 N=785 chr10&chr10 minus
2670- 79:	Pse07G41040.0	Pso02G29890.0	4e-119			…...
2670- 80:	Pse07G41050.0	Pso02G29900.0	0			176- 97:	Pse10G02430.0	Pso10G35010.0	0
2670- 81:	Pse07G41060.0	Pso02G29920.0	0			176- 98:	Pse10G02450.0	Pso10G34990.0	0
…...						176- 99:	Pse10G02460.0	Pso10G34950.0	0
						176-100:	Pse10G02490.0	Pso10G34890.0	0
P. somniferum vs P. rhoeas (T6ODM)						176-101:	Pse10G02510.0	Pso10G34880.0	0
## Alignment 2670: score=13541.0 e_value=0 N=285 chr7&chr2 plus						176-102:	Pse10G02530.0	Pso10G34860.0	2e-85
…...						…...
390- 23:	Pso02G29680.0	Prh07G38860.0	0
390- 24:	Pso02G29730.0	Prh07G38840.0	0			P. somniferum vs P. rhoeas (COR)
390- 25:	Pso02G29860.0	Prh07G38740.0	0			## Alignment 145: score=294.0 e_value=2.7e-11 N=7 chr10&chr1 plus
390- 26:	Pso02G29870.0	Prh07G38720.0	4e-57			145- 0:	Pso10G34610.0	Prh01G51380.0	0
390- 27:	Pso02G29890.0	Prh07G38660.0	2e-118			145- 1:	Pso10G34650.0	Prh01G51430.0	0
390- 28:	Pso02G29900.0	Prh07G38650.0	0			145- 2:	Pso10G34670.0	Prh01G51510.0	0
…...						145- 3:	Pso10G34680.0	Prh01G51690.0	0
						145- 4:	Pso10G34720.0	Prh01G51760.0	0
						145- 5:	Pso10G34910.0	Prh01G51870.0	2e-105
						145- 6:	Pso10G34950.0	Prh01G51920.0	0
