# Supplementary material for: Three chromosome-scale Papaver genomes reveal punctuated patchwork evolution of the morphinan and noscapine biosynthesis pathway
Source: Nat Commun. 2021 Oct 15;12:6030. doi: 10.1038/s41467-021-26330-8 (PMC8521590; doi:10.1038/s41467-021-26330-8)
Supplement: Supplementary file 15 — Source Data [file 41467_2021_26330_MOESM15_ESM.zip › Source Data/Supplementary Fig. 42b Gene expression of each gene copy in three species.xlsx]

## Sheet: Sheet1
Supplementary Fig. 42b
P. somniferum
	capsule	stamen	petal	stem	leaf	root
CODM_1	0.816165	0.0141661	0.17023	1.27436	0.577112	0.00389568
CODM_2	0.883572	0.0169206	0.202103	1.39245	0.63661	0.00448594
CODM_3	0.724085	0.0133791	0.158582	1.09016	0.499513	0.00369893
T6ODM_1	0.368319	0.0166058	0.189511	0.520998	0.240273	0.0619768
T6ODM_2	0.370129	0.0167632	0.189747	0.522533	0.239486	0.0618981
T6ODM_3	0.381777	0.017078	0.194233	0.537447	0.244602	0.0641017
T6ODM_4	0.371113	0.0124347	0.204307	0.520959	0.218552	0.0654396
T6ODM_5	0.281079	0.0106246	0.137726	0.453945	0.155591	0.0458038
COR_1	0.799835	0.0154253	0.235945	3.05599	0.466223	1.26358
COR_2	0.657426	0.0134578	0.169993	2.22337	0.426715	0.952711
COR_3	0.403341	0.019203	0.143629	0.532685	0.241296	0.269865
COR_4	0.156024	0.00133791	0.0214853	0.214499	0.0803534	0.186599
P. setigerum
	capsule	stamen	petal	stem	leaf	root
CODM	0.0509287	0.0011132	0.0507896	0.340638	0.127183	0.00250469
T6ODM_1	0.107006	0.00194809	0.171015	0.191052	0.10311	0.00375704
T6ODM_2	0.073471	0.000278299	0.109232	0.242538	0.085577	0
T6ODM_3	0	0	0	0	0	0
T6ODM_4	0.132331	0.000278299	0.204411	0.4123	0.154456	0
T6ODM_5	0.0864119	0	0.141098	0.301954	0.10144	0
COR_1	0.419258	0.00542683	0.231823	1.14186	0.27816	0.597091
COR_2	0.154734	0.000974047	0.134975	0.335211	0.108258	0.218465
COR_3	0.222918	0.0178111	0.570652	0.348291	0.138732	0.38614
P. rhoeas
	capsule	stamen	petal	stem	leaf	root
CODM	0.00104306	0.000217304	0.00047807	0.00252073	0.000782296	0.000260765
COR_1	0	0	0	0.311006	0.0100395	0.0897902
COR_2	0.00104306	0.000651913	0	0.423918	0.0226866	0.601846
COR_3	0	0	0	0.543131	0.0141683	0.15007
